# Supplementary material for: Proteomic investigation of neural stem cell to oligodendrocyte precursor cell differentiation reveals phosphorylation-dependent Dclk1 processing
Source: Cell Mol Life Sci. 2023 Aug 18;80(9):260. doi: 10.1007/s00018-023-04892-8 (PMC10439241; doi:10.1007/s00018-023-04892-8)
Supplement: Supplementary file 2 — Supplementary file2 Table S1: TMT labeling-based quantitative whole proteome analysis of neurosphere to oligosphere differentiation. Differential expression analysis, cluster memberships of individual proteins and gene ontology (GO) analyses of distinct clusters, UniProt keyword analyses, Dclk1 peptide analysis (XLSX 5076 KB) [file 18_2023_4892_MOESM2_ESM.xlsx]

## Sheet: Info
Sheet	Description
01_DE_analysis	Results of differential expression analysis (t-tests against day 0) to determine significantly regulated proteins. Given are log2 fold changes (FC), p-values (p.ttest) and corrected p-values (p.ttest.fdr).
02_Cluster_membership+abundance	Proteins used as input in hierarchical cluster analysis. Given are cluster memberships, associated GO-terms and quantitative values. Quantitative values are: log2 normalized abundances (per replicate) ,mean (aggr) and z-scored mean log2 abundances.
03_Cluster_GO_enrichment	Significantly enriched (Fisher exact, BH FDR 0.02) GO terms for each of the seven clusters. Given are "Molecular Function (MF)", "Biological Process (BP)" and "Cellular Component (CC)".
04_Keyword_Transcription_Kinase	All proteins annotated by the Uniprot Keyword "Transcription" and/or "Kinase". Given are Uniprot accessions, gene names, EntrezID, Ensemble ID, log2 fold changes (FC), p-values and p-value FDRs (=q-values) for the different timepoint comparisons.
05_Dclk1_peptides	Abundance of individual Dclk1-peptides. All peptideGroup abundances were first median normalized per replicate and then filtered for peptides unique to Dclk1. Afterwards, peptides with less than 2 valid values at one timepoint were removed and replicates were averaged using the median for each timepoint. In addition, scaled abundances were calculated (scale 0 to 1).

## Sheet: 01_DE_analysis
Accession	Gene.Symbol	Entrez.Gene.ID	Ensembl.Gene.ID	p.ttest_Day03	p.ttest.fdr_Day03	FC_Day03_Day00	FC_Day00_Day03	p.ttest_Day06	p.ttest.fdr_Day06	FC_Day06_Day00	FC_Day00_Day06	p.ttest_Day09	p.ttest.fdr_Day09	FC_Day09_Day00	FC_Day00_Day09	p.ttest_Day12	p.ttest.fdr_Day12	FC_Day12_Day00	FC_Day00_Day12	p.ttest_Day15	p.ttest.fdr_Day15	FC_Day15_Day00	FC_Day00_Day15
P48036	Anxa5	11747	ENSMUSG00000027712.13	0.843026	0.916293	0.984934	1.0153	0.115021	0.297861	1.25092	0.799409	0.00397985	0.0216331	1.38082	0.724207	0.00637112	0.0307511	2.15301	0.464466	6.51568e-08	0.000250332	2.82478	0.35401
Q60963	Pla2g7	27226	ENSMUSG00000023913.17	0.715553	0.838669	0.978657	1.02181	0.031446	0.184755	1.93718	0.516214	0.000197485	0.00677621	3.85831	0.259181	0.00014837	0.00777404	4.10527	0.24359	2.8671e-07	0.000550771	6.91983	0.144512
P12960	Cntn1	12805	ENSMUSG00000055022.14	0.0285643	0.431211	1.39934	0.714621	0.00459904	0.166458	2.06891	0.483346	2.04168e-05	0.00341138	2.3891	0.418569	0.000358933	0.00957653	2.61619	0.382235	7.08669e-07	0.000680676	3.73983	0.267392
Q60932-2	Vdac1	22333	ENSMUSG00000020402.11	0.531664	0.712968	1.17047	0.854356	0.0552538	0.222114	1.48296	0.674326	0.00230798	0.0166409	1.66615	0.600186	0.00137507	0.0157025	1.99934	0.500164	6.83466e-07	0.000680676	2.54785	0.392488
P03995	Gfap	14580	ENSMUSG00000020932.14	0.0451788	0.431211	1.2454	0.802954	0.00437499	0.166458	3.13988	0.318484	5.13417e-07	0.000823046	8.47664	0.117971	5.48731e-05	0.00638168	12.5712	0.0795469	1.30779e-06	0.000921521	27.0729	0.0369373
Q60634	Flot2	14252	ENSMUSG00000061981.14	0.294153	0.545402	1.13395	0.881874	0.00794856	0.166458	1.8735	0.53376	9.8612e-05	0.00559551	2.2731	0.439927	3.50563e-05	0.00538746	2.31011	0.432879	1.43913e-06	0.000921521	3.47313	0.287925
P61226	Rap2b	74012	ENSMUSG00000036894.3	0.389279	0.616186	1.08916	0.918141	0.0164014	0.16967	1.42266	0.70291	0.000279629	0.00762152	1.56245	0.640022	0.00113545	0.0150136	1.48021	0.675581	4.25751e-06	0.00233677	1.76326	0.567133
P29416	Hexa	15211	ENSMUSG00000025232.8	0.0741224	0.431211	1.11813	0.894348	0.0104007	0.166458	1.5575	0.642054	2.32437e-05	0.00360138	2.02396	0.494082	3.84124e-05	0.00564398	2.01833	0.495459	7.23185e-06	0.00245857	2.64205	0.378494
O55125	Nipsnap1	18082	ENSMUSG00000034285.15	0.0115373	0.431211	1.16609	0.857564	0.0189631	0.172896	1.46438	0.682884	0.00149412	0.0143189	1.68076	0.594969	8.93649e-05	0.00699726	1.7131	0.583736	9.37809e-06	0.00245857	1.99326	0.501692
Q08642	Padi2	18600	ENSMUSG00000028927.6	0.0089262	0.431211	1.63117	0.613058	0.00336196	0.166458	3.23664	0.308963	0.000115189	0.00577977	9.76463	0.10241	0.000352518	0.00957653	12.3247	0.081138	9.48035e-06	0.00245857	14.21	0.0703729
Q9QXS1	Plec	18810	ENSMUSG00000022565.15	0.573258	0.742317	1.0561	0.946881	0.00519037	0.166458	1.76658	0.566066	0.000352499	0.0081862	2.68256	0.372778	0.000368757	0.00970386	2.93733	0.340446	7.87408e-06	0.00245857	3.95362	0.252933
Q62465	Vat1	26949	ENSMUSG00000034993.7	0.577883	0.744189	0.965168	1.03609	0.026922	0.1803	1.37819	0.72559	0.000102751	0.00564101	1.86964	0.534861	5.8686e-06	0.00355058	1.86613	0.535868	7.69553e-06	0.00245857	2.21704	0.451052
J3QMG3	Vdac3	22335	ENSMUSG00000008892.12	0.63533	0.787907	1.1166	0.895576	0.0980445	0.277252	1.35447	0.738298	0.0195384	0.0515634	1.46115	0.684392	0.00230264	0.018997	1.82311	0.548514	5.64826e-06	0.00245857	2.05323	0.487038
Q6GT24	Prdx6	11758	ENSMUSG00000026701.15	0.92686	0.964972	0.993412	1.00663	0.051928	0.218547	1.4586	0.685589	0.000849387	0.0113729	2.58409	0.386983	0.00296769	0.0214321	3.00746	0.332507	9.59878e-06	0.00245857	3.13372	0.319109
P52760	Hrsp12; Rida	15473	ENSMUSG00000022323.11	0.945221	0.974386	1.00676	0.993288	0.10418	0.285364	1.63795	0.610519	1.52626e-05	0.00312373	3.16723	0.315734	0.000265661	0.00848736	3.71589	0.269115	8.44494e-06	0.00245857	6.42083	0.155743
Q9R0X4	Acot9	56360	ENSMUSG00000025287.15	0.0628302	0.431211	1.11605	0.896016	0.00186254	0.166458	1.2631	0.791704	0.239175	0.322074	1.1625	0.860216	0.00679567	0.0316898	1.34877	0.741416	1.0681e-05	0.00256477	1.66797	0.599531
O08917	Flot1	14251	ENSMUSG00000059714.13	0.0965686	0.431211	1.22994	0.813048	0.00514539	0.166458	1.99598	0.501006	5.43626e-05	0.00522289	2.339	0.427533	0.000189396	0.00815609	2.64597	0.377933	1.55528e-05	0.002869	3.88963	0.257094
P11352	Gpx1	14775	ENSMUSG00000063856.7	0.000485311	0.431211	2.44934	0.408274	5.96342e-05	0.118461	3.0842	0.324233	1.04105e-05	0.00285769	3.61139	0.276902	5.28815e-05	0.00638168	4.28871	0.23317	1.56817e-05	0.002869	5.39426	0.185382
P20060	Hexb	15212	ENSMUSG00000021665.7	0.214115	0.496995	1.07831	0.927379	0.0323047	0.184755	1.79685	0.556528	8.01946e-05	0.00559551	2.83797	0.352365	3.68259e-06	0.00355058	2.66663	0.375005	1.30046e-05	0.002869	4.14672	0.241155
E9Q616	Ahnak	66395	ENSMUSG00000069833.12	0.231166	0.502913	1.16447	0.858758	0.0242748	0.174915	2.66609	0.375081	0.000346267	0.0081862	5.16813	0.193494	0.000112944	0.00717636	4.79177	0.208691	1.43105e-05	0.002869	9.50323	0.105227
A0A1L1SV25	Actn4	60595	ENSMUSG00000054808.15	0.343218	0.584246	0.977966	1.02253	0.0457999	0.209532	1.12691	0.88738	0.000276125	0.00762152	1.16779	0.856322	0.00196676	0.0176962	1.33075	0.751453	1.42572e-05	0.002869	1.3171	0.759246
P50516	Atp6v1a	11964	ENSMUSG00000052459.13	0.026433	0.431211	1.05541	0.9475	0.0240329	0.174915	1.28085	0.780734	0.00031147	0.00805849	1.63847	0.610326	2.68406e-05	0.00515609	1.58834	0.629588	2.59155e-05	0.00313957	2.03237	0.492038
P97429	Anxa4	11746	ENSMUSG00000029994.17	0.0210735	0.431211	1.53224	0.65264	0.0111434	0.166458	2.10383	0.475323	0.00152231	0.014403	2.22969	0.448493	0.00163568	0.0163959	3.44588	0.290202	2.34072e-05	0.00313957	4.89326	0.204363
P34914	Ephx2	13850	ENSMUSG00000022040.7	0.040339	0.431211	1.6571	0.603463	0.0162794	0.16967	4.41759	0.226368	1.78824e-05	0.00312373	9.79992	0.102042	0.000766193	0.0126898	9.44049	0.105927	2.43458e-05	0.00313957	14.6406	0.0683032
Q7TPR4	Actn1	109711	ENSMUSG00000015143.15	0.195704	0.490286	1.08829	0.918869	0.000246601	0.118461	1.45513	0.687226	1.12435e-05	0.00288057	1.76321	0.567147	0.000525109	0.011085	1.93027	0.518063	2.61264e-05	0.00313957	2.08857	0.478796
P48962	Slc25a4	11739	ENSMUSG00000031633.4	0.445493	0.65651	1.156	0.865051	0.0312771	0.184755	1.54316	0.648022	0.00013263	0.00599644	1.62584	0.615067	0.00151696	0.0157688	2.08764	0.47901	1.88815e-05	0.00313957	2.2877	0.43712
Q7M6W1	Rtn1	104001	ENSMUSG00000021087.17	0.484461	0.682643	1.04859	0.953666	0.0262816	0.180187	1.37038	0.729723	0.000217278	0.00690464	1.56641	0.638404	0.000193009	0.00815609	1.52362	0.65633	2.55276e-05	0.00313957	1.76897	0.5653
Q64133	Maoa	17161	ENSMUSG00000025037.6	0.484418	0.682643	1.11414	0.897554	0.0316074	0.184755	1.51487	0.660122	0.000184695	0.00671256	1.78305	0.560836	0.000904181	0.0137852	2.19399	0.45579	2.46175e-05	0.00313957	2.83296	0.352988
P67778	Phb	18673	ENSMUSG00000038845.11	0.518601	0.705384	1.11848	0.894073	0.0611169	0.226965	1.3465	0.742664	0.00165222	0.0147083	1.31474	0.760604	0.0136963	0.0472786	1.64914	0.606375	2.23877e-05	0.00313957	1.78517	0.560172
P56135	Atp5j2	57423	ENSMUSG00000038690.15	0.519766	0.705384	1.1339	0.881914	0.0779835	0.249742	1.38283	0.723153	0.000533263	0.00947745	1.3314	0.751089	0.00559743	0.0285265	1.78105	0.561467	2.38705e-05	0.00313957	2.03633	0.491079
Q9DC70	Ndufs7	75406	ENSMUSG00000020153.14	0.626546	0.781048	1.07564	0.929681	0.0463728	0.209532	1.40858	0.709935	0.000348887	0.0081862	1.42682	0.700857	0.00116278	0.0151434	1.77896	0.562126	2.10274e-05	0.00313957	2.05188	0.487359
Q3UIU2	Ndufb6	230075	ENSMUSG00000071014.10	0.95787	0.978819	1.00633	0.993714	0.0271062	0.1803	1.25132	0.799159	0.00508849	0.0241421	1.38102	0.724105	7.9173e-06	0.00355058	1.64286	0.608695	2.61495e-05	0.00313957	2.25362	0.443731
P18242	Ctsd	13033	ENSMUSG00000007891.16	0.107167	0.437259	1.14025	0.877003	0.0133625	0.166458	1.61045	0.620946	0.000356504	0.00820386	2.01228	0.496948	0.00109126	0.0148032	2.22351	0.44974	2.71527e-05	0.00316123	2.96937	0.336772
Q91VD9	Ndufs1	227197	ENSMUSG00000025968.16	0.532675	0.713495	1.08608	0.920742	0.0281287	0.181617	1.38849	0.720207	0.00118851	0.0126369	1.4305	0.699057	0.00146317	0.0157025	1.89915	0.526551	2.81289e-05	0.00317857	2.11465	0.472891
Q06890	Clu	12759	ENSMUSG00000022037.14	0.0267104	0.431211	1.31482	0.760561	0.0172609	0.16967	2.58266	0.387197	0.000448391	0.0090377	5.31803	0.188039	0.00168086	0.0164644	6.32172	0.158185	3.173e-05	0.00327425	13.6336	0.0733484
Q9R118	Htra1	56213	ENSMUSG00000006205.13	0.00197709	0.431211	1.43741	0.695693	0.00350341	0.166458	2.29316	0.436079	0.000120863	0.00577977	3.29021	0.303932	0.000698219	0.0120836	4.10466	0.243625	3.38812e-05	0.00327425	7.10643	0.140718
Q3TXV4	Rab31	106572	ENSMUSG00000056515.8	0.204575	0.490623	0.933197	1.07158	0.000756477	0.14882	0.828706	1.2067	0.00872668	0.0315462	0.754337	1.32567	0.00021775	0.00828312	0.727335	1.37488	3.55907e-05	0.00327425	0.782259	1.27835
Q6GQT9	Nomo1	211548	ENSMUSG00000030835.6	0.219678	0.500142	0.875597	1.14208	0.654613	0.770263	1.03584	0.965398	0.519036	0.597202	1.0457	0.956293	0.234495	0.323648	1.10096	0.908299	3.45805e-05	0.00327425	1.30857	0.76419
Q9DCS9	Ndufb10	68342	ENSMUSG00000040048.14	0.351448	0.588967	0.918003	1.08932	0.0417405	0.205126	1.18424	0.844421	0.00406361	0.0218107	1.43837	0.69523	0.00046868	0.0103487	1.47651	0.677273	3.74979e-05	0.00327425	2.1849	0.457687
P09528	Fth1	14319	ENSMUSG00000024661.6	0.360766	0.595419	1.16927	0.855233	0.020805	0.173235	2.00509	0.498732	0.000220991	0.00690464	2.71374	0.368494	0.000250808	0.0084254	2.7812	0.359557	3.63026e-05	0.00327425	4.22758	0.236542
M0QWP1	Agrn	11603	ENSMUSG00000041936.18	0.588997	0.752485	1.03543	0.965779	0.0132667	0.166458	1.31939	0.757924	0.00136859	0.0136966	1.97065	0.507447	0.0196341	0.0582055	1.79648	0.556643	3.74891e-05	0.00327425	2.72817	0.366547
Q9DCT2	Ndufs3	68349	ENSMUSG00000005510.9; ENSMUSG00000111727.1	0.723921	0.844098	0.9618	1.03972	0.0428702	0.205609	1.28895	0.775823	1.63077e-05	0.00312373	1.47845	0.676384	7.36468e-06	0.00355058	1.68377	0.593905	3.73606e-05	0.00327425	2.11661	0.472454
Q99LY9	Ndufs5; BC002163; LOC100504968; LOC102641315	595136; 170658; 102641315	ENSMUSG00000028648.13	0.786568	0.886063	0.975928	1.02467	0.0330319	0.187506	1.28812	0.776322	8.85611e-05	0.00559551	1.61534	0.619066	2.31666e-05	0.00502231	1.65767	0.603258	3.57108e-05	0.00327425	2.06937	0.483238
Q9Z2I0	Letm1	56384	ENSMUSG00000005299.6	0.96415	0.981827	0.99526	1.00476	0.151665	0.33882	1.19985	0.833438	0.00284764	0.0183653	1.40659	0.71094	0.00374617	0.0239386	1.62577	0.615092	3.13597e-05	0.00327425	2.01079	0.497316
Q9CRB6	Tppp3	67971	ENSMUSG00000014846.12	0.0242746	0.431211	0.718863	1.39109	0.470415	0.63454	1.29423	0.772658	0.00110928	0.0122499	2.94121	0.339996	0.00137619	0.0157025	2.49509	0.400787	6.27598e-05	0.00358963	4.13563	0.241801
Q8JZK9	Hmgcs1	208715	ENSMUSG00000093930.1	0.0924177	0.431211	0.76485	1.30745	0.00748301	0.166458	0.444448	2.24998	0.000881441	0.0114438	0.354401	2.82166	5.24196e-05	0.00638168	0.327953	3.04921	6.55466e-05	0.00358963	0.236179	4.23408
Q3V009	Tmed1	17083	ENSMUSG00000032180.11	0.0188907	0.431211	0.808635	1.23665	0.000100986	0.118461	0.746066	1.34036	9.75801e-05	0.00559551	0.736457	1.35785	0.00184342	0.0172322	0.759028	1.31747	5.01093e-05	0.00358963	0.810857	1.23326
Q61033	Tmpo	21917	ENSMUSG00000019961.17	0.0486671	0.431211	0.882059	1.13371	0.00198855	0.166458	0.63463	1.57572	0.000648426	0.0103394	0.607081	1.64723	0.000629085	0.0117567	0.513871	1.94601	5.07161e-05	0.00358963	0.483981	2.0662
Q3UEB3-2	Puf60	67959	ENSMUSG00000002524.15	0.0845733	0.431211	0.908275	1.10099	0.00152823	0.166458	0.747033	1.33863	8.28741e-05	0.00559551	0.683487	1.46309	0.000244411	0.00838416	0.620073	1.61271	5.04243e-05	0.00358963	0.596722	1.67582
A0A0A0MQC7	Mapt	17762	ENSMUSG00000018411.17	0.00374355	0.431211	1.24096	0.805827	0.00376248	0.166458	2.15222	0.464637	9.9821e-05	0.00559551	3.64202	0.274573	1.15251e-05	0.003557	2.91241	0.343358	6.30534e-05	0.00358963	3.48769	0.286723
Q9QWR8	Naga	17939	ENSMUSG00000022453.7	0.0600764	0.431211	1.26367	0.791347	0.014839	0.169106	2.05077	0.487623	0.000123326	0.00577977	2.92606	0.341756	0.000390791	0.00974489	3.58158	0.279206	4.96191e-05	0.00358963	5.07368	0.197096
P13020-2	Gsn	227753	ENSMUSG00000026879.14	0.00957449	0.431211	1.34024	0.746135	0.00947885	0.166458	1.94137	0.515101	5.34134e-05	0.00522289	2.24616	0.445204	4.11326e-05	0.00564398	2.87749	0.347525	4.55068e-05	0.00358963	3.10382	0.322184
O08599	Stxbp1	20910	ENSMUSG00000026797.16	0.0685062	0.431211	1.54181	0.648589	0.00985684	0.166458	1.83113	0.54611	0.000125681	0.00581919	1.63581	0.611316	0.00478265	0.0263629	2.09661	0.47696	5.57063e-05	0.00358963	1.94685	0.513652
E9QAF9	Tanc1	66860	ENSMUSG00000035168.16	0.112535	0.439456	1.32725	0.753438	0.918346	0.951012	1.01662	0.983654	0.000415486	0.00874699	0.597821	1.67274	0.0225843	0.0632889	0.71174	1.40501	4.98295e-05	0.00358963	0.552589	1.80966
A0A0R4J0I9	Lrp1	16971	ENSMUSG00000040249.15	0.127101	0.447626	1.18184	0.846136	0.00963538	0.166458	1.66386	0.60101	0.000303983	0.00805849	1.87722	0.532702	3.24627e-05	0.00538746	1.91879	0.521161	5.83174e-05	0.00358963	2.46902	0.405019
Q8VD75	Hip1	215114	ENSMUSG00000039959.13	0.163371	0.467341	0.856909	1.16699	0.00260336	0.166458	0.617546	1.61931	0.000188349	0.00671256	0.502658	1.98942	0.000500706	0.0108526	0.477651	2.09358	4.7896e-05	0.00358963	0.458094	2.18296
Q99L04	Dhrs1	52585	ENSMUSG00000002332.15	0.176263	0.480286	1.17821	0.848745	0.00319897	0.166458	1.96541	0.5088	0.00017242	0.00656051	2.48658	0.402159	0.000836235	0.0132215	4.10068	0.243862	5.67109e-05	0.00358963	5.78407	0.172889
Q8BMK4	Ckap4	216197	ENSMUSG00000046841.5	0.227718	0.50199	0.899169	1.11214	0.286346	0.471137	1.14911	0.870242	0.0124138	0.0388677	1.3351	0.749006	0.00417316	0.0246843	1.2937	0.772975	6.41997e-05	0.00358963	1.60751	0.622079
Q8R127	Sccpdh	109232	ENSMUSG00000038936.13	0.271788	0.530779	1.25552	0.796481	0.0478979	0.211566	1.45703	0.686326	0.00466196	0.0231791	1.50609	0.663971	0.00644519	0.030953	1.8704	0.534645	5.90231e-05	0.00358963	1.91018	0.523511
B1ART2	Vps13d	230895	ENSMUSG00000020220.16	0.306411	0.555669	1.31353	0.76131	0.0284511	0.181617	1.82323	0.548478	0.0174369	0.0480014	1.73354	0.576853	0.0161047	0.051761	2.4823	0.402852	6.63362e-05	0.00358963	2.37926	0.420299
Q8BH59	Slc25a12	78830	ENSMUSG00000027010.16	0.359902	0.594473	1.20799	0.827819	0.0620297	0.227897	1.42485	0.701827	0.00104894	0.0118705	1.35844	0.736136	0.00235659	0.019222	1.8563	0.538706	6.53799e-05	0.00358963	1.95975	0.510268
Q9D7N9	Apmap	71881	ENSMUSG00000033096.7	0.476865	0.677028	1.08778	0.919307	0.0855917	0.262205	1.31922	0.758024	0.0826638	0.146438	1.21594	0.822407	0.0541188	0.113249	1.54269	0.648219	5.05209e-05	0.00358963	1.79205	0.55802
Q9CPP6	Ndufa5	68202	ENSMUSG00000023089.12	0.557959	0.731366	1.07229	0.932585	0.0264726	0.180187	1.48109	0.675179	0.0018044	0.0153414	1.52975	0.653702	0.000588493	0.0116493	1.77617	0.563009	5.62633e-05	0.00358963	2.06185	0.485001
O35459	Ech1	51798	ENSMUSG00000053898.12	0.668523	0.805919	0.965502	1.03573	0.0722551	0.244114	1.47958	0.675866	6.39492e-05	0.00534254	2.75124	0.363473	0.000163025	0.00813429	2.6571	0.37635	5.21215e-05	0.00358963	4.1058	0.243558
Q922Q1	Marc2; Mosc2	67247	ENSMUSG00000073481.9	0.748613	0.86117	1.04927	0.953045	0.0508677	0.216447	1.32443	0.75504	0.00223318	0.0165998	1.56764	0.637902	0.00153093	0.0157688	1.68411	0.593786	4.39026e-05	0.00358963	1.91899	0.521108
Q9D1D4	Tmed10	68581	ENSMUSG00000021248.8	0.824332	0.906435	0.970749	1.03013	0.208865	0.395694	1.17318	0.852381	0.0599934	0.114818	1.19291	0.838285	0.0769147	0.143546	1.33611	0.748442	6.04498e-05	0.00358963	1.57904	0.633297
Q9CQ75	Ndufa2	17991	ENSMUSG00000014294.4	0.83328	0.912357	1.01907	0.98129	0.0491152	0.212875	1.33822	0.747262	0.000237073	0.00734736	1.5329	0.652358	0.000110354	0.00717636	1.73644	0.575891	6.27552e-05	0.00358963	2.28949	0.436778
Q9CPQ8	Atp5l	27425	ENSMUSG00000038717.8	0.864626	0.929043	1.03451	0.966638	0.0735011	0.244627	1.34334	0.744416	0.00427882	0.0225414	1.27301	0.785539	0.00416252	0.0246843	1.6852	0.593402	5.79562e-05	0.00358963	1.98454	0.503894
P84096	Rhog	56212	ENSMUSG00000073982.11	0.876924	0.933797	1.01485	0.985363	0.0381914	0.19807	1.25642	0.795913	0.0103882	0.0351539	1.44475	0.692163	0.00792935	0.0346582	1.40017	0.714199	5.33092e-05	0.00358963	1.77369	0.563795
A2AQ19	Rtf1	76246	ENSMUSG00000027304.9	0.916388	0.957588	0.988441	1.01169	0.0181154	0.171982	0.733188	1.36391	0.000860124	0.0113807	0.667528	1.49806	0.00684866	0.0318554	0.579495	1.72564	4.72655e-05	0.00358963	0.475485	2.10312
Q8C163	Exog	208194	ENSMUSG00000042787.14	0.960893	0.980024	0.995933	1.00408	0.0585319	0.224713	1.30847	0.764251	0.000122257	0.00577977	1.71047	0.584634	0.000152361	0.00780494	1.70656	0.585974	6.33599e-05	0.00358963	2.15686	0.463638
Q3UMW8	Cln5	211286	ENSMUSG00000022125.6	0.0953086	0.431211	1.10962	0.901211	0.0428826	0.205609	1.29495	0.772231	0.000986145	0.0117615	1.52995	0.653617	0.000400264	0.00974489	1.58322	0.631625	6.76535e-05	0.00361007	2.06329	0.484662
A0A1L1SRX2	Ampd3	11717	ENSMUSG00000005686.17	0.064328	0.431211	1.34945	0.741042	0.0183385	0.172733	1.8134	0.551449	8.2799e-05	0.00559551	2.14578	0.46603	0.000794145	0.0130389	2.83901	0.352235	6.8811e-05	0.00362153	3.39477	0.294571
P16015	Car3	12350	ENSMUSG00000027559.5	0.00325971	0.431211	0.583488	1.71383	0.000464589	0.141898	0.305198	3.27657	0.000175041	0.00659492	0.226208	4.42071	0.000116694	0.00717636	0.148912	6.7154	7.33249e-05	0.00368874	0.116593	8.57685
Q99M71	Epdr1	105298	ENSMUSG00000002808.6	0.0027774	0.431211	1.22318	0.817538	0.000814063	0.14882	1.66108	0.602018	7.90481e-07	0.000823046	2.1117	0.473551	3.23826e-05	0.00538746	1.89226	0.528469	7.63002e-05	0.00368874	2.22621	0.449194
Q9WVJ3	Cpq; Pgcp	54381	ENSMUSG00000039007.9	0.0199612	0.431211	1.47527	0.677841	0.00725762	0.166458	1.69575	0.589708	0.000161639	0.00649622	2.05327	0.487028	3.46543e-05	0.00538746	2.07882	0.481042	7.35918e-05	0.00368874	2.71777	0.367949
P16045	Lgals1	16852	ENSMUSG00000068220.5	0.192107	0.490191	0.724836	1.37962	0.0201916	0.172896	0.418583	2.38902	0.00078081	0.0110318	0.284672	3.51281	0.000439906	0.0100898	0.242858	4.11764	7.88156e-05	0.00368874	0.22642	4.41658
P62274	Rps29	20090	ENSMUSG00000034892.8	0.22206	0.501266	1.17947	0.847839	0.592568	0.727784	0.915905	1.09182	0.00109068	0.0121846	0.59519	1.68014	0.000611752	0.0117567	0.602637	1.65937	7.71876e-05	0.00368874	0.513825	1.94619
D3YUM1	Ndufv1	17995	ENSMUSG00000037916.13	0.365255	0.59877	1.17146	0.853639	0.0308248	0.184755	1.57055	0.636718	0.000418994	0.00874699	1.48383	0.673932	0.00543754	0.0283461	2.08023	0.480717	7.69391e-05	0.00368874	2.57915	0.387725
Q8R422	Cd109	235505	ENSMUSG00000046186.8	0.415835	0.633786	1.09875	0.910123	0.106234	0.287303	1.4266	0.700967	0.000244676	0.00746263	1.76259	0.567346	0.00113715	0.0150136	1.82762	0.547159	7.41606e-05	0.00368874	2.9889	0.334571
O08528	Hk2	15277	ENSMUSG00000000628.10	0.518391	0.705384	1.07014	0.93446	0.0130074	0.166458	0.630581	1.58584	0.00135139	0.0135598	0.443211	2.25626	0.000231974	0.00838416	0.495941	2.01637	7.9689e-05	0.00368874	0.408994	2.44502
Q99P30	Nudt7	67528	ENSMUSG00000031767.13	0.638567	0.789374	1.07274	0.932192	0.0767583	0.248511	1.81678	0.550424	0.000276017	0.00762152	3.06022	0.326774	6.35587e-05	0.00638168	3.13875	0.318598	7.80989e-05	0.00368874	5.60551	0.178396
Q9CPY7-2	Lap3	66988	ENSMUSG00000039682	0.646367	0.793512	0.974139	1.02655	0.280585	0.465581	1.11855	0.894011	4.48636e-05	0.00492603	1.38859	0.720154	0.00169927	0.0165281	1.45266	0.688392	7.93861e-05	0.00368874	1.81989	0.549485
Q99KC8	Vwa5a	67776	ENSMUSG00000023186.14	0.00476929	0.431211	1.37147	0.729145	0.00186674	0.166458	1.69107	0.591341	0.000608141	0.0102386	2.23827	0.446773	0.000974991	0.014243	2.37568	0.420932	8.16958e-05	0.00369265	3.01288	0.331909
Q8BGC4	Zadh2	225791	ENSMUSG00000049090.2	0.643296	0.792309	1.02482	0.97578	0.102982	0.283917	1.26871	0.788202	0.00585426	0.0255173	1.69179	0.59109	0.0026178	0.0200166	1.69737	0.589148	8.15667e-05	0.00369265	2.19407	0.455773
Q8K411	Pitrm1	69617	ENSMUSG00000021193.9	0.0774318	0.431211	1.08442	0.922148	0.024164	0.174915	1.16057	0.861643	0.00225705	0.0166163	1.41859	0.704925	0.000857913	0.0134292	1.35722	0.7368	9.38864e-05	0.00382364	1.68817	0.592358
O89023	Tpp1	12751	ENSMUSG00000030894.5	0.0799009	0.431211	1.17085	0.854084	0.0123818	0.166458	1.61906	0.617642	0.000196019	0.00677621	2.09663	0.476955	0.0012233	0.0151678	2.50305	0.399512	9.95222e-05	0.00382364	3.46098	0.288936
P17156	Hspa2	15512	ENSMUSG00000059970.7	0.05997	0.431211	1.18111	0.846663	0.0372855	0.196016	1.59883	0.625457	0.000596584	0.0101534	2.15266	0.464542	0.000600622	0.0117567	2.86398	0.349165	9.05033e-05	0.00382364	3.82367	0.261529
Q9CQR4	Acot13	66834	ENSMUSG00000006717.6	0.0429666	0.431211	1.21592	0.82242	0.0348018	0.19286	1.60614	0.622611	0.000478934	0.00920271	2.02082	0.494848	0.00183141	0.0172036	2.34986	0.425557	9.89328e-05	0.00382364	3.20602	0.311913
Q8CI94	Pygb	110078	ENSMUSG00000033059.7	0.0425266	0.431211	1.25869	0.794474	0.00680277	0.166458	2.26388	0.441719	0.000600311	0.010163	4.49957	0.222244	0.000981161	0.014245	4.38245	0.228183	9.8937e-05	0.00382364	5.42448	0.18435
P52196	Tst	22117	ENSMUSG00000044986.8	0.0395774	0.431211	1.32109	0.756948	0.00680981	0.166458	2.25924	0.442627	0.000351268	0.0081862	3.19771	0.312724	0.000242842	0.00838416	4.3842	0.228092	9.03527e-05	0.00382364	5.21909	0.191604
Q921G7	Etfdh	66841	ENSMUSG00000027809.14	0.32481	0.573096	1.17764	0.849155	0.0289258	0.182532	1.67989	0.595276	0.00263772	0.0178463	1.72591	0.579405	0.0049787	0.0269239	2.27774	0.439032	8.84681e-05	0.00382364	2.77791	0.359983
A0A1L1STE6	Idh3a	67834	ENSMUSG00000032279.11	0.396593	0.622431	1.03026	0.970628	0.174473	0.359711	1.12507	0.888831	0.00400131	0.0216578	1.23863	0.807341	0.00754328	0.0334657	1.2506	0.799616	9.78998e-05	0.00382364	1.63455	0.61179
Q9DB77	Uqcrc2	67003	ENSMUSG00000030884.12	0.479215	0.678848	1.1516	0.868353	0.0443002	0.207364	1.45851	0.68563	0.00191522	0.0156851	1.39073	0.719045	0.00909767	0.0371448	2.10785	0.474417	9.21083e-05	0.00382364	2.31879	0.43126
Q9CQZ5	Ndufa6	67130	ENSMUSG00000022450.5	0.514119	0.704032	1.11543	0.896514	0.0234196	0.174915	1.45062	0.689358	0.000146376	0.00622086	1.50788	0.663182	0.000610772	0.0117567	2.07868	0.481075	9.67003e-05	0.00382364	2.2465	0.445136
Q8BY89	Slc44a2	68682	ENSMUSG00000057193.8	0.527663	0.71006	1.05627	0.946731	0.106114	0.287303	1.42156	0.703455	3.61936e-05	0.00448683	2.29013	0.436657	9.2415e-06	0.00355058	2.03023	0.492554	9.56166e-05	0.00382364	2.79311	0.358024
Q8K0C4	Cyp51	13121	ENSMUSG00000001467.5	0.65018	0.794021	1.10771	0.902764	0.00957195	0.166458	0.63792	1.56759	0.000217793	0.00690464	0.468791	2.13315	0.00999121	0.0392514	0.579763	1.72484	9.92303e-05	0.00382364	0.467936	2.13704
A0A498WGD8	Txnl1	53382	ENSMUSG00000024583	0.733163	0.850744	0.973032	1.02772	0.0750887	0.245797	0.828888	1.20644	7.26157e-06	0.00232552	0.708727	1.41098	0.000122664	0.00717636	0.649209	1.54034	9.87805e-05	0.00382364	0.577243	1.73237
Q8R5J9	Arl6ip5	65106	ENSMUSG00000035199.6	0.884835	0.937028	1.01454	0.985669	0.0407715	0.202435	1.4399	0.694494	0.00278126	0.0182359	1.80915	0.552747	0.000695518	0.0120836	1.7177	0.582173	8.56839e-05	0.00382364	2.20627	0.453253
Q8BXV2	Bri3bp	76809	ENSMUSG00000037905.13	0.906416	0.952791	0.989624	1.01048	0.260291	0.445571	1.11559	0.896391	0.0396207	0.0848259	1.3126	0.761846	0.0246834	0.0668314	1.19867	0.834261	8.80742e-05	0.00382364	1.32524	0.754582
Q9WUR2	Eci2	23986	ENSMUSG00000021417.14	0.124998	0.445798	1.30016	0.769133	0.0169916	0.16967	1.82021	0.549386	0.000909765	0.0115139	2.14129	0.467008	0.0028148	0.0208431	2.77643	0.360175	0.000104166	0.00388551	3.33707	0.299664
Q9DCJ5	Ndufa8	68375	ENSMUSG00000026895.7	0.359083	0.593886	1.10685	0.903468	0.0101973	0.166458	1.40085	0.713852	6.07209e-05	0.00522482	1.57939	0.633154	0.000695951	0.0120836	1.70506	0.586489	0.000102959	0.00388551	2.2058	0.453351
P08226	Apoe	11816	ENSMUSG00000002985.16	0.377377	0.606391	1.14263	0.875176	0.00558682	0.166458	2.85111	0.350741	0.000992441	0.0117615	4.79119	0.208717	0.000986249	0.014245	5.35418	0.18677	0.000103158	0.00388551	8.46441	0.118142
Q9CQZ6	Ndufb3	66495	ENSMUSG00000026032.8	0.41372	0.632898	0.916422	1.0912	0.0133703	0.166458	1.25958	0.793914	0.00195325	0.0157166	1.63412	0.61195	0.0010799	0.0147651	1.66091	0.602081	0.000106006	0.00391611	2.58849	0.386325
Q9QYC0	Add1	11518	ENSMUSG00000029106.14	0.0885073	0.431211	1.07617	0.929225	0.0278985	0.181617	1.30213	0.767974	0.000267865	0.00762152	1.55182	0.644404	0.000446846	0.0100898	1.75679	0.56922	0.000115757	0.00393853	2.10943	0.474062
Q80UW2	Fbxo2	230904	ENSMUSG00000041556.8	0.0740867	0.431211	1.13105	0.884135	0.00205	0.166458	1.60125	0.624512	0.00350321	0.0203366	3.39894	0.294209	0.00523417	0.0278142	3.83729	0.2606	0.000115839	0.00393853	3.88772	0.25722
P70699	Gaa	14387	ENSMUSG00000025579.14	0.0510203	0.431211	1.19221	0.83878	0.00816501	0.166458	1.58091	0.632548	0.000653673	0.0103394	1.95957	0.510316	0.000591258	0.0116493	1.93043	0.518018	0.000115301	0.00393853	2.30738	0.433391
P26039	Tln1	21894	ENSMUSG00000028465.16	0.237509	0.505622	0.935915	1.06847	0.00845391	0.166458	0.795506	1.25706	0.00104153	0.0118705	0.746263	1.34001	0.00140036	0.0157025	0.755707	1.32326	0.000113729	0.00393853	0.68945	1.45043
P51660	Hsd17b4	15488	ENSMUSG00000024507.6	0.304506	0.555364	1.13241	0.883069	0.0461114	0.209532	1.4103	0.70907	0.00184172	0.0154536	1.57217	0.636062	0.00198786	0.0178027	1.85005	0.540525	0.000115576	0.00393853	2.41762	0.41363
O35114	Scarb2	12492	ENSMUSG00000029426.8	0.510577	0.702089	0.916195	1.09147	0.101486	0.281659	1.4826	0.674489	9.1534e-05	0.00559551	2.42529	0.412321	1.06405e-05	0.003557	2.3501	0.425514	0.000110274	0.00393853	3.81121	0.262384
Q91V61	Sfxn3	94280	ENSMUSG00000025212.16	0.571914	0.741327	1.12637	0.887811	0.0332644	0.188547	1.69375	0.590407	0.00408961	0.0218891	1.85034	0.540442	0.00263795	0.0200425	2.2563	0.443203	0.000111422	0.00393853	2.65961	0.375994
P63030	Mpc1	55951	ENSMUSG00000023861.17	0.699106	0.828309	1.06379	0.940033	0.0941737	0.272317	1.41401	0.707206	0.00216041	0.0162793	1.52668	0.655017	0.0047674	0.0263544	1.94717	0.513565	0.000114666	0.00393853	2.38679	0.418973
Q91WD5	Ndufs2	226646	ENSMUSG00000013593.12	0.925924	0.964503	1.00932	0.990766	0.0317705	0.184755	1.30059	0.768881	4.23929e-05	0.00479165	1.44426	0.692397	5.77041e-05	0.00638168	1.63033	0.613374	0.000109173	0.00393853	1.99778	0.500556
D3YZZ5	Tmed7	66676	ENSMUSG00000033184.14	0.343854	0.584292	0.906797	1.10278	0.316928	0.496314	1.14954	0.869917	0.014411	0.0425356	1.39311	0.717817	0.00825648	0.0354826	1.35972	0.735445	0.000118903	0.00398332	1.81509	0.550937
Q9CZ13	Uqcrc1	22273	ENSMUSG00000025651.14; ENSMUSG00000107235.3	0.721163	0.841905	1.05914	0.944159	0.0530951	0.220153	1.32924	0.752312	0.00836543	0.0310828	1.27887	0.781943	0.015306	0.0501394	1.82928	0.546662	0.00011923	0.00398332	2.11265	0.473338
A0A1L1SSA0	Endod1	71946	ENSMUSG00000037419.9	0.195929	0.490286	1.11314	0.898361	0.030058	0.184525	1.69116	0.591309	0.00399112	0.0216331	2.39114	0.418211	0.00152913	0.0157688	2.60086	0.384488	0.000122183	0.00404446	4.4444	0.225002
Q9CQH3	Ndufb5	66046	ENSMUSG00000027673.12	0.864864	0.929043	1.02423	0.976348	0.0324486	0.184755	1.34039	0.746054	0.00837119	0.0310828	1.38544	0.721792	9.47053e-05	0.00699726	1.77637	0.562946	0.000123165	0.00404446	2.29356	0.436004
Q9D0D5	Gtf2e1	74197	ENSMUSG00000022828.10	0.118476	0.441106	0.863111	1.1586	0.00952594	0.166458	0.691425	1.44629	0.000111304	0.00577977	0.598122	1.6719	0.000467602	0.0103487	0.515199	1.941	0.000126327	0.00407713	0.49352	2.02626
Q7TNS2	Minos1	433771	ENSMUSG00000050608.11	0.450616	0.661041	0.913674	1.09448	0.125234	0.3107	1.2176	0.821291	0.000729781	0.0107044	1.40458	0.711959	0.00418907	0.0246843	1.51705	0.659173	0.000127344	0.00407713	1.83431	0.545164
P10639	Txn1	22166	ENSMUSG00000028367.5	0.482836	0.681504	0.869875	1.14959	0.0571096	0.224534	0.621333	1.60944	0.00919178	0.032647	0.54673	1.82906	0.000691877	0.0120836	0.447941	2.23244	0.00012684	0.00407713	0.417826	2.39334
P62814	Atp6v1b2	11966	ENSMUSG00000006273.14	0.114298	0.440418	1.03733	0.964018	0.0280108	0.181617	1.24512	0.803136	0.000570493	0.00978752	1.50316	0.665265	0.000123098	0.00717636	1.49532	0.668753	0.000130226	0.00410455	1.88275	0.531138
P60202	Plp1	18823	ENSMUSG00000031425.15	0.46197	0.667734	0.915751	1.092	0.0454169	0.209528	2.43911	0.409986	0.000470475	0.00913531	8.32866	0.120067	0.000345754	0.00955675	8.17884	0.122267	0.000131278	0.00410455	12.6058	0.0793285
P97352	S100a13	20196	ENSMUSG00000042312	0.983747	0.991371	0.997843	1.00216	0.018187	0.172149	2.02789	0.493124	0.000597103	0.0101534	3.66059	0.27318	0.000120013	0.00717636	3.27172	0.305649	0.000131406	0.00410455	3.96048	0.252495
G3UZM4	Cadm2	239857	ENSMUSG00000064115.13	0.95427	0.977682	1.00876	0.991313	0.0318721	0.184755	1.60352	0.623627	0.00110859	0.0122499	2.51521	0.397581	0.000165596	0.00815609	2.10077	0.476015	0.000132581	0.00410786	2.83902	0.352234
P63158	Hmgb1; Gm21596; LOC100862258	15289; 100862258	ENSMUSG00000066551.12	0.132435	0.448212	0.826697	1.20963	0.0240834	0.174915	0.729493	1.37082	8.82206e-05	0.00559551	0.71103	1.40641	0.0137851	0.0475424	0.599357	1.66845	0.000134408	0.00413116	0.534214	1.87191
Q8R086	Suox	211389	ENSMUSG00000049858.8	0.874943	0.932464	0.978233	1.02225	0.0617192	0.227872	1.48646	0.672738	0.00141305	0.0138959	2.21439	0.451592	0.00212031	0.018229	2.04524	0.48894	0.000137962	0.00420674	2.79183	0.358188
Q6P5H2	Nes	18008	ENSMUSG00000004891.16	0.00767558	0.431211	0.563936	1.77325	0.00448668	0.166458	0.376551	2.65568	0.000120437	0.00577977	0.264487	3.78091	0.000371943	0.00972113	0.231743	4.31513	0.000143635	0.00427787	0.244498	4.09001
P41233	Abca1	11303	ENSMUSG00000015243.4	0.192147	0.490191	1.16672	0.857103	0.00263202	0.166458	2.57394	0.38851	0.000120195	0.00577977	3.41192	0.29309	0.00012362	0.00717636	4.19959	0.238119	0.000143503	0.00427787	5.67934	0.176077
K4DI63	Creg1	433375	ENSMUSG00000040713.12	0.283064	0.538306	1.12038	0.892558	0.031133	0.184755	1.63973	0.609856	0.000172339	0.00656051	2.30253	0.434306	0.0010316	0.014465	2.10062	0.47605	0.000141434	0.00427787	3.02747	0.330309
P43006	Slc1a2	20511	ENSMUSG00000005089.15	0.0514225	0.431211	1.32863	0.752653	0.00461985	0.166458	2.21547	0.451372	0.000348043	0.0081862	2.79411	0.357896	0.000217439	0.00828312	3.62441	0.275907	0.000149856	0.00439809	4.40471	0.22703
Q61029-3	Tmpo	21917	ENSMUSG00000019961.17	0.125255	0.445798	0.80004	1.24994	0.0134275	0.166458	0.751813	1.33012	0.000740845	0.0107843	0.703706	1.42105	0.004861	0.0266419	0.645156	1.55001	0.000149961	0.00439809	0.589128	1.69742
Q8BFR4	Gns	75612	ENSMUSG00000034707.7	0.78242	0.884135	0.969773	1.03117	0.0579521	0.224534	1.41645	0.705991	5.88528e-05	0.00522482	2.05973	0.4855	0.00154552	0.0157688	1.77886	0.562159	0.000151327	0.00440453	2.22723	0.448989
P17710-3	Hk1	15275	ENSMUSG00000037012.18	0.13799	0.453744	1.2901	0.775136	0.0262935	0.180187	1.82196	0.548861	0.00192988	0.0156851	1.89057	0.52894	0.00154434	0.0157688	2.53514	0.394455	0.000155208	0.00445008	3.28442	0.304468
Q9DCX2	Atp5h	71679	ENSMUSG00000034566.10	0.220247	0.500897	0.862377	1.15959	0.565987	0.70889	1.08346	0.922966	0.00432601	0.0226806	1.37522	0.727155	8.53311e-06	0.00355058	1.30509	0.766231	0.000154068	0.00445008	1.88759	0.529775
Q8C8R3-2	Ank2	109676	ENSMUSG00000032826	0.128164	0.447626	1.07797	0.927673	0.149145	0.335773	1.12055	0.892423	0.00889096	0.0319225	1.36458	0.732826	0.00554007	0.028485	1.74733	0.572301	0.000157139	0.00447206	1.90254	0.525614
Q9DBS1	Tmem43	74122	ENSMUSG00000030095.10	0.377277	0.606391	1.15677	0.864478	0.0305086	0.184755	1.4732	0.678794	0.0402301	0.0859389	1.72746	0.578886	0.012534	0.0449633	1.56021	0.640939	0.000158651	0.0044819	2.10896	0.474166
O35474	Edil3	13612	ENSMUSG00000034488.14	0.0657662	0.431211	2.24371	0.445691	0.0110053	0.166458	5.90587	0.169323	0.00303074	0.0188649	5.60594	0.178382	0.00123738	0.0151678	8.05813	0.124098	0.000162814	0.00453284	13.2576	0.0754286
P51863	Atp6v0d1	11972	ENSMUSG00000013160.7	0.159185	0.465088	1.30631	0.765515	0.0297705	0.183827	1.39146	0.718667	0.00499491	0.0239016	1.43511	0.696813	0.00330995	0.02279	1.98588	0.503555	0.000161981	0.00453284	1.91655	0.521771
O88342	Wdr1	22388	ENSMUSG00000005103.12	0.634382	0.78724	0.965898	1.03531	0.0152306	0.169106	1.28893	0.775835	0.000343543	0.0081862	1.68391	0.593855	0.00695323	0.0319476	1.68994	0.591737	0.000166595	0.00457185	1.58448	0.631121
Q91WT9	Cbs	12411	ENSMUSG00000024039.14	0.879852	0.934843	0.982481	1.01783	0.331493	0.510183	0.871435	1.14753	0.177794	0.255391	0.828461	1.20706	0.000206601	0.00826835	0.564382	1.77185	0.000165536	0.00457185	0.417756	2.39374
Q9R062	Gyg	27357	ENSMUSG00000019528.18	0.667184	0.805839	1.05948	0.943855	0.729416	0.825183	1.02272	0.977781	0.00158178	0.0145425	1.80933	0.55269	0.0758125	0.142292	1.35482	0.738106	0.000167944	0.00457619	1.65026	0.605965
Q9JKK7	Tmod2	50876	ENSMUSG00000032186.15	0.140126	0.456864	1.13087	0.884277	0.0126989	0.166458	1.33569	0.748679	2.66256e-05	0.00378971	1.71128	0.584359	0.000112317	0.00717636	1.64466	0.608029	0.000173603	0.00469707	2.07311	0.482368
Q8C5H8	Nadk2; Nadkd1	68646	ENSMUSG00000022253.14; ENSMUSG00000111527.1	0.067208	0.431211	1.10755	0.902893	0.0172431	0.16967	1.3317	0.750917	0.00122372	0.0128612	1.43627	0.696249	0.00119671	0.0151434	1.6849	0.593506	0.000192092	0.00492965	2.50647	0.398967
Q9Z1G3	Atp6v1c1	66335	ENSMUSG00000022295.7	0.0284202	0.431211	1.1294	0.885427	0.0301271	0.184655	1.22858	0.813948	0.0125561	0.0390713	1.24195	0.805187	0.00172873	0.0166322	1.50186	0.665839	0.00018871	0.00492965	1.72323	0.580305
Q8VDN2	Atp1a1	11928	ENSMUSG00000033161.10	0.142353	0.456864	1.15043	0.869238	0.00837124	0.166458	1.23782	0.807874	0.120625	0.192189	1.18303	0.845289	0.00695995	0.0319476	1.58828	0.629613	0.000189342	0.00492965	1.97178	0.507155
Q8BSH9	Nap1l1	53605	ENSMUSG00000058799.15	0.299985	0.551445	0.890298	1.12322	0.022132	0.173235	0.656503	1.52322	0.000455638	0.00911988	0.509087	1.9643	0.000118338	0.00717636	0.478206	2.09115	0.000190268	0.00492965	0.421899	2.37024
Q62261	Spnb2; Sptbn1	20742	ENSMUSG00000020315.18	0.366627	0.599907	1.06364	0.940168	0.0282323	0.181617	1.38163	0.723784	0.000361957	0.00823078	1.78298	0.560857	0.000177324	0.00815609	1.85117	0.540199	0.000192464	0.00492965	2.31942	0.431143
A0A0N4SW28	Gng12	14701	ENSMUSG00000036402.13	0.387028	0.614194	1.12821	0.886361	0.0235698	0.174915	1.64006	0.609733	0.00077726	0.0110222	2.00879	0.497811	9.30188e-05	0.00699726	1.90578	0.524721	0.000188621	0.00492965	2.22867	0.448699
Q9CQ62	Decr1	67460	ENSMUSG00000028223.8	0.451989	0.661791	1.06564	0.9384	0.0199044	0.172896	1.52708	0.654845	0.000960655	0.011664	2.07115	0.482823	0.000338026	0.00947359	2.05316	0.487054	0.000183817	0.00492965	3.01547	0.331624
Q9CQ54	Ndufc2; LOC102641347	68197; 102641347	ENSMUSG00000030647.8	0.580153	0.745556	0.931695	1.07331	0.0219065	0.173235	1.37899	0.725171	0.000112357	0.00577977	1.50188	0.665831	0.000617127	0.0117567	1.82463	0.548055	0.000188861	0.00492965	2.24026	0.446377
P62852	Rps25	75617	ENSMUSG00000009927.9	0.0736344	0.431211	1.29724	0.770866	0.776206	0.855452	1.044	0.957853	0.000990483	0.0117615	0.707312	1.4138	0.00360014	0.0235234	0.724734	1.37982	0.000197179	0.00501698	0.63198	1.58233
D3YYS6	Mgll	23945	ENSMUSG00000033174.17	0.0783528	0.431211	1.43145	0.698594	0.0166817	0.16967	2.74543	0.364242	0.00166891	0.0147083	3.83898	0.260486	0.00187153	0.0173263	6.44855	0.155074	0.000199303	0.00503764	8.38404	0.119274
H7BWX9	Sumo2	170930	ENSMUSG00000020738.16	0.947115	0.974676	0.988265	1.01187	0.109265	0.2916	0.847394	1.18009	0.0522503	0.103664	0.823765	1.21394	0.00852272	0.0359432	0.631154	1.5844	0.000201966	0.00507158	0.524183	1.90773
A0A338P6P6	Acap2	78618	ENSMUSG00000049076	0.213323	0.496995	1.1212	0.891898	0.00500625	0.166458	1.34295	0.744631	0.000716596	0.010674	1.32437	0.755079	0.00190089	0.0173897	1.44271	0.693142	0.000205219	0.00511982	1.37754	0.725932
A2AKD7	Snta1	20648	ENSMUSG00000027488.12	0.0560561	0.431211	1.28355	0.77909	0.0205031	0.172896	2.18658	0.457336	0.000896158	0.0115139	3.46602	0.288515	0.000862525	0.0134292	4.59487	0.217634	0.000211837	0.00512589	5.38702	0.185631
Q8VEH3	Arl8a	68724	ENSMUSG00000026426.10	0.158961	0.464785	1.15939	0.862525	0.0104817	0.166458	1.91259	0.522852	0.00156939	0.0145154	2.58051	0.387521	0.00116695	0.0151434	2.21018	0.452452	0.000212134	0.00512589	2.7758	0.360256
Q9D023	Mpc2	70456	ENSMUSG00000026568.6	0.193025	0.490286	1.26876	0.788171	0.00950586	0.166458	1.74908	0.57173	0.000906649	0.0115139	1.76968	0.565075	0.00137366	0.0157025	2.41507	0.414067	0.000211976	0.00512589	2.565	0.389864
Q9CQF9	Pcyox1	66881	ENSMUSG00000029998.14	0.433716	0.647624	1.13596	0.880313	0.043825	0.206631	1.55983	0.641097	0.00244584	0.0171794	1.65659	0.60365	0.00283189	0.0208431	1.89287	0.528298	0.000207555	0.00512589	2.40703	0.415449
Q3UQ84	Tars2	71807	ENSMUSG00000028107.14	0.800332	0.895421	0.983456	1.01682	0.205375	0.393448	1.0906	0.916923	0.0520091	0.103455	1.16545	0.85804	0.062127	0.124254	1.15624	0.864873	0.000209639	0.00512589	1.44579	0.691662
G3UYZ1	Igsf8	140559	ENSMUSG00000038034.15	0.0479534	0.431211	1.13123	0.88399	0.0736162	0.244627	1.43199	0.69833	0.00261689	0.0177367	1.70945	0.584983	0.000315382	0.00917411	1.94512	0.514106	0.000216071	0.0051884	2.89442	0.345492
Q9D3P8	5033414D02Rik; Plgrkt	67759	ENSMUSG00000016495.12	0.654883	0.796895	1.10281	0.906772	0.0255208	0.178321	1.81266	0.551675	0.00112661	0.0123349	2.14475	0.466255	0.00082205	0.0131361	2.54761	0.392525	0.000219984	0.00524956	2.93111	0.341168
Q9CQB4	Uqcrb	67530	ENSMUSG00000021520.4	0.0697715	0.431211	0.807005	1.23915	0.55717	0.702652	1.08376	0.922715	0.000548081	0.0096177	1.4194	0.704524	5.98564e-05	0.00638168	1.36318	0.733579	0.000227305	0.00526089	1.88018	0.531863
P62331	Arf6	11845	ENSMUSG00000044147.7	0.00427039	0.431211	1.13384	0.88196	0.000746651	0.14882	1.3495	0.741017	0.00037387	0.00835338	1.34648	0.742678	0.00100255	0.0143189	1.48042	0.675484	0.000225634	0.00526089	1.73525	0.576286
Q07076	Anxa7	11750	ENSMUSG00000021814.16	0.0699684	0.431211	1.24458	0.803484	0.00022615	0.118461	1.7039	0.586888	0.000209783	0.00683217	1.81538	0.55085	0.00320376	0.0224614	2.52026	0.396785	0.000226119	0.00526089	3.12885	0.319606
Q9Z0P4	Palm	18483	ENSMUSG00000035863.14	0.0241924	0.431211	1.25347	0.797786	0.0103022	0.166458	1.76488	0.566611	0.014011	0.0418743	2.42476	0.412412	0.00211541	0.018229	2.08477	0.479669	0.000226267	0.00526089	3.04308	0.328615
Q06185	Atp5k	11958	ENSMUSG00000050856.16	0.486963	0.684313	0.925457	1.08055	0.166607	0.353545	1.21575	0.822534	0.00332037	0.0198447	1.31135	0.762571	0.00176528	0.0168293	1.56576	0.638666	0.000226317	0.00526089	1.89437	0.527881
A0A1W2P8C6	Cd63	12512	ENSMUSG00000025351.14	0.105596	0.436706	1.21466	0.823274	0.00412878	0.166458	1.99596	0.501012	4.93551e-05	0.00512626	2.64999	0.37736	0.000649994	0.0117567	2.64061	0.3787	0.000229887	0.00528877	4.11711	0.242889
P12815	Pdcd6	18570	ENSMUSG00000021576.5	0.440289	0.65119	1.06187	0.941736	0.0625324	0.22802	1.33709	0.747893	0.000747608	0.0108417	1.4976	0.667736	0.000271493	0.00848736	1.73204	0.577354	0.00023328	0.00533074	2.11659	0.472457
Q9CYH2	5730469M10Rik; Fam213a	70564	ENSMUSG00000021792.15	0.491701	0.688583	1.14303	0.87487	0.0573786	0.224534	1.57129	0.636422	0.00506265	0.0240789	1.74114	0.574337	0.00405661	0.0245417	2.0064	0.498405	0.000234486	0.00533074	2.39782	0.417045
P43883	Plin2	11520	ENSMUSG00000028494.12	0.105955	0.437259	1.26112	0.792944	0.00959029	0.166458	1.71939	0.581602	0.00489622	0.023731	1.77232	0.564233	0.0149302	0.0493928	1.65511	0.604189	0.000239478	0.00538055	2.02258	0.494419
Q9WV54	Asah1	11886	ENSMUSG00000031591.14	0.490001	0.687075	0.936087	1.06828	0.165706	0.352412	1.25775	0.795069	0.000305707	0.00805849	1.68198	0.594536	0.00318682	0.0223834	1.63813	0.610452	0.000238822	0.00538055	2.32117	0.430817
Q7TMG8	Gbas; Nipsnap2	14467	ENSMUSG00000029432.12	0.0739807	0.431211	1.19691	0.835484	0.0439406	0.206631	1.3333	0.750021	0.00369108	0.0206674	1.51981	0.657978	0.00401823	0.0244273	1.70572	0.586263	0.000248425	0.00538776	1.87757	0.532604
Q9R1Q8	Tagln3	56370	ENSMUSG00000022658.10	0.00248353	0.431211	1.19805	0.834689	0.00765339	0.166458	1.60437	0.623299	0.000243129	0.00746263	2.09204	0.478003	0.00108953	0.0148032	2.64073	0.378683	0.000248902	0.00538776	4.13845	0.241636
Q8BGF0	AW551984	244810	ENSMUSG00000038112.15	0.0426793	0.431211	1.50013	0.666609	0.0506548	0.216056	2.09454	0.477433	0.00122488	0.0128612	2.98272	0.335264	0.00422744	0.0247526	3.03872	0.329085	0.000248211	0.00538776	3.73295	0.267884
P50543	S100a11	20195	ENSMUSG00000027907.4	0.142791	0.456864	1.29286	0.773477	0.0596335	0.225426	1.54238	0.648347	0.00108737	0.012183	1.61723	0.618341	0.00600931	0.0296797	1.4452	0.691945	0.000251017	0.00538776	1.94358	0.514514
P56812	Gm3837; Pdcd5-ps; Pdcd5	100042424; 56330	ENSMUSG00000030417.15	0.525303	0.707842	0.898575	1.11287	0.193722	0.380717	0.829492	1.20556	0.00978612	0.0338643	0.79047	1.26507	0.00470159	0.0261244	0.595166	1.6802	0.000250831	0.00538776	0.604204	1.65507
P24270	Cat	12359	ENSMUSG00000027187.10	0.576104	0.743747	1.08008	0.925856	0.0246617	0.175509	1.71731	0.582308	0.000179005	0.00662468	2.2227	0.449903	0.00247745	0.0197355	2.6922	0.371444	0.000241746	0.00538776	4.03527	0.247815
Q3TYE5	Lsamp	268890	ENSMUSG00000061080.11	0.705539	0.832468	1.05331	0.949391	0.0365964	0.194512	1.81194	0.551893	0.000925789	0.0115139	2.7879	0.358693	0.000123994	0.00717636	2.46379	0.405879	0.000247762	0.00538776	3.26357	0.306413
Q9CR62	Slc25a11	67863	ENSMUSG00000014606.14	0.729809	0.848389	1.05778	0.945376	0.0673826	0.236516	1.28112	0.780567	0.00584816	0.0255173	1.32627	0.753995	0.00124794	0.0152208	1.74442	0.573257	0.000242711	0.00538776	1.93826	0.515928
Q9CR68	Uqcrfs1	66694	ENSMUSG00000038462.3	0.0791259	0.431211	0.840319	1.19002	0.471892	0.63475	1.10051	0.908668	0.000708692	0.0106717	1.43709	0.695852	0.000242113	0.00838416	1.35401	0.738548	0.000256127	0.00543668	1.79291	0.557754
Q8JZN5	Acad9	229211	ENSMUSG00000027710.14	0.500535	0.695383	1.07472	0.930476	0.106449	0.287479	1.27966	0.781458	0.0108405	0.0360068	1.33112	0.751246	0.00700079	0.0320584	1.52067	0.657603	0.000254764	0.00543668	1.97072	0.50743
Q6ZWY8	Tmsb10	19240	ENSMUSG00000091955.2; ENSMUSG00000079523.8	0.151337	0.459555	0.261223	3.82814	0.0429052	0.205609	0.160536	6.22913	0.0010533	0.0118705	0.149408	6.69307	0.0066291	0.0314155	0.10886	9.1861	0.00026146	0.00545697	0.0988016	10.1213
A0A0R3P9C8	Ndufa9	66108	ENSMUSG00000000399.10	0.393381	0.619413	1.16683	0.857022	0.0257939	0.179251	1.41145	0.708493	0.000888905	0.0114633	1.55235	0.644183	8.83937e-05	0.00699726	1.9908	0.502311	0.00026109	0.00545697	2.21875	0.450704
Q3V117	Acly	104112	ENSMUSG00000020917.17	0.423572	0.639757	1.08861	0.918604	0.0605144	0.22658	0.756615	1.32168	0.0010003	0.0117919	0.552691	1.80933	1.20357e-05	0.003557	0.673276	1.48528	0.000262764	0.00545697	0.591475	1.69069
Q9D0M3	Cyc1	66445	ENSMUSG00000022551.7	0.424118	0.639757	1.17133	0.853727	0.0787569	0.250135	1.38151	0.723844	0.000470672	0.00913531	1.33322	0.750063	0.0163268	0.0520585	1.95077	0.512618	0.000262077	0.00545697	2.22588	0.449261
O54782	Man2b2	17160	ENSMUSG00000029119.9	0.120751	0.443085	1.17986	0.847561	0.0141921	0.166728	1.87545	0.533206	0.000474713	0.00916744	2.72355	0.367168	0.00049069	0.0107115	2.61738	0.382062	0.000264955	0.00547289	3.85233	0.259583
P12265	Gusb	110006	ENSMUSG00000025534.17	0.874185	0.931915	1.01385	0.98634	0.0334386	0.189197	1.43843	0.695204	7.0381e-06	0.00232552	2.11262	0.473345	0.000212913	0.00828312	1.96179	0.509738	0.000266848	0.00547385	2.77365	0.360536
F8WGB3	Sdhc	66052	ENSMUSG00000058076.12	0.930922	0.967133	1.02016	0.980235	0.309496	0.490673	1.23422	0.810231	0.0173764	0.0479379	1.2729	0.785606	0.0144499	0.048657	1.6179	0.618087	0.000267851	0.00547385	1.64127	0.609284
Q9CZX8	Rps19	20085	ENSMUSG00000040952.16	0.106703	0.437259	1.27875	0.782016	0.999732	0.999732	0.999945	1.00005	0.000497088	0.00942494	0.678996	1.47276	0.00148727	0.0157688	0.668076	1.49684	0.000271315	0.00551049	0.586506	1.70501
O35609	Scamp3	24045	ENSMUSG00000028049.15	0.537959	0.717403	0.947677	1.05521	0.515383	0.667324	1.03268	0.968351	0.793649	0.831741	1.02022	0.980186	0.0499528	0.107855	1.18489	0.84396	0.000272513	0.00551049	1.36516	0.732514
Q07235	Serpine2	20720	ENSMUSG00000026249.10	0.312397	0.561915	1.0709	0.933794	0.00770305	0.166458	1.24537	0.802977	0.000207218	0.00683217	1.29993	0.76927	0.0020198	0.0179163	1.588	0.629722	0.000276344	0.0055587	2.08689	0.479182
Q9CQV6	Map1lc3b	67443	ENSMUSG00000031812.16	0.276369	0.533444	1.09928	0.909684	0.0242135	0.174915	1.32176	0.756565	0.00155415	0.0144615	1.52478	0.655834	0.00145772	0.0157025	1.45829	0.685735	0.000281857	0.00561706	1.43274	0.697962
Q8BMF4	Dlat	235339	ENSMUSG00000000168.9	0.367097	0.600089	1.0692	0.935282	0.271476	0.45689	1.1317	0.883628	0.0357836	0.0791689	1.19702	0.835411	0.022995	0.063953	1.33524	0.74893	0.000282169	0.00561706	1.65084	0.605753
Q3UMF0	Cobll1	319876	ENSMUSG00000034903	0.452489	0.662272	0.879648	1.13682	0.216965	0.4028	1.24826	0.801114	0.000524159	0.00947745	1.57717	0.634049	0.00569443	0.0286737	1.56182	0.640277	0.000285494	0.00565396	2.3243	0.430237
P38060	Hmgcl	15356	ENSMUSG00000028672.13	0.0147903	0.431211	1.27327	0.78538	0.00986129	0.166458	1.48261	0.674484	0.000681231	0.0104719	1.56832	0.637626	0.00212086	0.018229	1.72502	0.579705	0.000291532	0.00571956	1.9336	0.517171
P14206	Rpsa; LOC100045332; LOC100505031; LOC102642689	16785; 100045332; 102642689	ENSMUSG00000032518.6	0.204482	0.490623	1.09691	0.911655	0.29197	0.476856	0.888652	1.1253	0.00155384	0.0144615	0.620245	1.61227	0.000333973	0.00943473	0.653382	1.5305	0.000291784	0.00571956	0.610918	1.63688
Q99JB2	Stoml2	66592	ENSMUSG00000028455.15	0.984005	0.991371	0.996933	1.00308	0.282379	0.467348	1.15528	0.865588	0.135131	0.208254	1.10667	0.903609	0.0291933	0.0748737	1.36503	0.732585	0.000295667	0.00576625	1.50415	0.664829
P14733	Lmnb1	16906	ENSMUSG00000024590.8	0.122484	0.444614	0.807049	1.23908	0.0631117	0.229242	0.816558	1.22465	0.00785902	0.0301132	0.82102	1.218	0.0272802	0.0716408	0.744304	1.34354	0.000299284	0.00577813	0.67711	1.47687
P07742	Rrm1	20133	ENSMUSG00000030978.10	0.392142	0.61797	0.87663	1.14073	0.00783878	0.166458	0.536458	1.86408	0.00102335	0.0118101	0.469008	2.13216	0.00153244	0.0157688	0.394441	2.53523	0.000297935	0.00577813	0.335513	2.98051
P52825	Cpt2	12896	ENSMUSG00000028607.16	0.346648	0.585673	1.16273	0.860048	0.0587632	0.224745	1.40535	0.711567	0.0189568	0.0505559	1.48164	0.674926	0.00790302	0.0346219	2.18219	0.458255	0.000303619	0.0058035	2.26624	0.44126
Q91VS7	Mgst1	56615	ENSMUSG00000008540.11	0.929749	0.966215	1.01859	0.981749	0.00944287	0.166458	1.90792	0.524131	0.000168106	0.00656051	2.5379	0.394027	0.00114484	0.0150633	3.1435	0.318117	0.000302535	0.0058035	3.90686	0.25596
Q9CQJ8	Ndufb9	66218	ENSMUSG00000022354.3	0.378403	0.606771	1.20403	0.830543	0.0199905	0.172896	1.46924	0.680622	0.00844747	0.031215	1.53859	0.649947	0.000197998	0.00815934	2.14033	0.467217	0.000306504	0.00582964	2.6724	0.374195
Q6PHN9	Rab35	77407	ENSMUSG00000029518.15	0.638009	0.789028	0.969625	1.03133	0.229198	0.413719	1.07005	0.934536	0.0137036	0.0413351	1.10388	0.905896	0.00205674	0.0181238	1.1629	0.859923	0.0003099	0.00584603	1.28453	0.778495
P48678	Lmna	16905	ENSMUSG00000028063.15	0.724961	0.844799	0.956495	1.04548	0.0593996	0.225172	1.32887	0.752517	0.00785278	0.0301132	1.56894	0.637372	0.00109813	0.0148032	1.41779	0.705323	0.000310409	0.00584603	1.76495	0.566589
P16460	Ass1	11898	ENSMUSG00000076441.9	0.134679	0.449137	1.29872	0.769987	0.0991577	0.279577	2.38709	0.41892	0.00139082	0.0138111	4.72714	0.211544	0.00183755	0.0172192	4.1773	0.239389	0.00031231	0.00585315	5.41553	0.184654
Q9CPQ1	Cox6c	12864	ENSMUSG00000014313.14	0.519544	0.705384	1.08881	0.918431	0.124971	0.310247	1.18761	0.84203	0.0374958	0.0817337	1.24971	0.800183	0.0025116	0.0198143	1.6169	0.618467	0.000315191	0.00587846	1.77858	0.562246
Q80T06	Eef1d	66656	ENSMUSG00000055762.15	0.160794	0.466032	0.872766	1.14578	0.0385429	0.198553	0.783187	1.27683	0.000517849	0.00947745	0.744224	1.34368	0.00142155	0.0157025	0.6669	1.49948	0.000320099	0.00593158	0.646035	1.5479
E9Q804	Ankrd17	81702	ENSMUSG00000055204.15	0.245647	0.511531	0.94674	1.05626	0.0416638	0.205012	0.809744	1.23496	9.94912e-05	0.00559551	0.701017	1.4265	6.16524e-05	0.00638168	0.714908	1.39878	0.000321127	0.00593158	0.629577	1.58837
Q99020	Hnrnpab	15384	ENSMUSG00000020358.17	0.0793968	0.431211	0.832633	1.20101	0.00530207	0.166458	0.64916	1.54045	0.00239647	0.0169606	0.624937	1.60016	0.00357832	0.0234606	0.485669	2.05902	0.000329343	0.00596856	0.502689	1.9893
Q9WTP7	Ak3	56248	ENSMUSG00000024782.7	0.0626923	0.431211	1.25166	0.798939	0.0195772	0.172896	1.7093	0.585035	0.00294325	0.0185121	1.75477	0.569876	0.00362965	0.0235958	2.44851	0.408412	0.000328097	0.00596856	3.20441	0.31207
P17439	Gba	14466	ENSMUSG00000028048.11	0.0136616	0.431211	1.38085	0.72419	0.00313408	0.166458	2.04614	0.488725	0.000312547	0.00805849	2.30093	0.434607	0.00166484	0.0164598	2.45124	0.407956	0.000327738	0.00596856	3.38117	0.295756
Q0VGU4	Vgf	381677	ENSMUSG00000037428.14	0.00286018	0.431211	5.89366	0.169674	0.00871599	0.166458	8.6235	0.115962	0.00446025	0.0228543	11.2607	0.0888046	0.000354106	0.00957653	6.21918	0.160793	0.000326956	0.00596856	15.8407	0.0631284
O35129	Phb2	12034	ENSMUSG00000004264.17	0.504832	0.698804	1.15052	0.869175	0.0697477	0.239792	1.40929	0.709578	0.00350978	0.020344	1.36221	0.7341	0.0232378	0.0644	1.72495	0.579726	0.000331168	0.00597346	1.86398	0.536487
Q9CY58	Serbp1	66870	ENSMUSG00000036371.6	0.24657	0.51261	0.801958	1.24695	0.0584565	0.224648	0.642662	1.55603	0.000402233	0.00865754	0.570298	1.75347	0.00484067	0.0266419	0.417566	2.39483	0.000335838	0.00602795	0.412912	2.42182
Q7TMF3	Ndufa12	66414	ENSMUSG00000020022.16	0.421558	0.639157	1.15219	0.867913	0.0319806	0.184755	1.43638	0.696194	2.61788e-05	0.00378971	1.52614	0.655248	0.00167276	0.0164644	1.88218	0.5313	0.000337327	0.00602795	2.2605	0.44238
P18872-2	Gnao1	14681	ENSMUSG00000031748.16	0.283756	0.539041	1.16235	0.860323	0.0169299	0.16967	1.54452	0.647449	0.000100466	0.00559551	1.72076	0.581139	0.000767135	0.0126898	2.39796	0.417021	0.000341348	0.00604999	2.53702	0.394163
Q8R1I1	Uqcr10	66152	ENSMUSG00000059534.8	0.669309	0.806361	1.06905	0.935411	0.0760624	0.247509	1.36486	0.732676	0.00257663	0.0176821	1.38766	0.720638	0.00894883	0.0367484	1.83794	0.544088	0.00034171	0.00604999	2.18986	0.45665
A0A1L1SRE8	Ldlr	16835	ENSMUSG00000032193.9	0.130994	0.447626	0.698206	1.43224	0.0104737	0.166458	0.365454	2.73633	0.000772062	0.0110222	0.328378	3.04528	0.00018427	0.00815609	0.273757	3.65288	0.000344226	0.00606658	0.337235	2.96529
Q8C9B9	Dido1	23856	ENSMUSG00000038914.15	0.0156793	0.431211	0.697367	1.43397	0.0244958	0.174915	0.616203	1.62284	0.00650564	0.0270576	0.568805	1.75807	0.0152869	0.0501394	0.497643	2.00947	0.000360234	0.00631972	0.458187	2.18251
Q80UY2	Kcmf1	74287	ENSMUSG00000055239.10	0.13515	0.449563	0.910491	1.09831	0.0430373	0.205609	0.812644	1.23055	0.000912546	0.0115139	0.767655	1.30267	0.0039327	0.0241785	0.684248	1.46146	0.000364495	0.00634418	0.622348	1.60682
Q99N15	Hsd17b10	15108	ENSMUSG00000025260.10	0.333626	0.581311	1.08065	0.925372	0.0421228	0.205609	1.35597	0.73748	0.00341724	0.0199885	1.5151	0.660023	0.00281587	0.0208431	1.70493	0.586534	0.000364931	0.00634418	2.28909	0.436855
Q6IRU5-2	Cltb	74325	ENSMUSG00000047547.14	0.030917	0.431211	1.20813	0.827723	0.0036877	0.166458	1.55662	0.642417	0.000145317	0.00622086	1.77923	0.562042	7.34997e-06	0.00355058	1.65559	0.604014	0.000369793	0.00637105	1.84007	0.543459
P50518	Atp6v1e1	11973	ENSMUSG00000019210.10	0.124955	0.445798	1.05582	0.94713	0.0594073	0.225172	1.29799	0.770422	0.000758339	0.010915	1.49149	0.670472	0.000535913	0.0111901	1.57608	0.634484	0.000369239	0.00637105	1.99575	0.501066
P20108	Prdx3	11757	ENSMUSG00000024997.7	0.453944	0.662886	0.93588	1.06851	0.153907	0.342056	1.27292	0.785594	4.8197e-05	0.00512626	1.80976	0.552561	7.57543e-05	0.00692972	1.75367	0.570234	0.000375902	0.00641873	2.71229	0.368692
P0DN34	LOC102631912	102631912	ENSMUSG00000113902	0.502192	0.697152	0.8875	1.12676	0.252691	0.438152	1.28738	0.77677	0.00327533	0.0197898	1.80993	0.552507	0.174463	0.259499	1.48365	0.674013	0.000374601	0.00641873	2.61942	0.381764
Q99KG3	Rbm10	236732	ENSMUSG00000031060.16	0.0104096	0.431211	0.845781	1.18234	0.00391153	0.166458	0.7481	1.33672	0.00161758	0.0146896	0.755287	1.324	0.00393203	0.0241785	0.66097	1.51293	0.000384587	0.00653797	0.580873	1.72155
P26443	Glud1	14661	ENSMUSG00000021794.15	0.0780461	0.431211	1.37065	0.729581	0.00766384	0.166458	2.38819	0.418727	0.000965771	0.011664	2.78105	0.359576	0.00175582	0.0167808	3.91505	0.255425	0.000386795	0.00654655	5.60293	0.178478
F8WIV2	Serpinb6a	20719	ENSMUSG00000060147.15	0.035399	0.431211	1.22432	0.816778	0.00853846	0.166458	1.62789	0.614294	0.00200587	0.0158085	1.90612	0.524625	0.00759539	0.0335806	2.44639	0.408766	0.000388817	0.00655191	3.31743	0.301438
A0A2R8W6V9	Septin3	#N/A	#N/A	0.0272605	0.431211	1.50573	0.66413	0.00169352	0.166458	2.17125	0.460564	0.00126905	0.0131454	2.23128	0.448173	0.00675965	0.0316328	2.15495	0.464047	0.000394185	0.0065895	2.40111	0.416474
Q3THE2	Myl12b	67938	ENSMUSG00000034868.8	0.162681	0.467341	0.890801	1.12258	0.00332651	0.166458	0.719049	1.39073	0.00147174	0.0142108	0.671756	1.48864	0.000819967	0.0131361	0.580882	1.72152	0.00039773	0.0065895	0.586124	1.70613
Q8C650	Sept10	103080	ENSMUSG00000019917	0.58309	0.74849	0.946461	1.05657	0.00179946	0.166458	0.745487	1.34141	0.000710892	0.0106717	0.74628	1.33998	0.000234119	0.00838416	0.692018	1.44505	0.000395871	0.0065895	0.684039	1.4619
P70202	Lxn	17035	ENSMUSG00000047557.2	0.941171	0.973126	1.00697	0.993083	0.0394791	0.200156	1.80034	0.555452	0.00164675	0.0147083	3.06442	0.326326	0.00182526	0.0172036	3.42992	0.291552	0.000397909	0.0065895	3.66265	0.273027
Q9CQR2	Rps21	66481	ENSMUSG00000039001.12	0.22184	0.501266	0.79952	1.25075	0.0520148	0.218547	0.642728	1.55587	0.00190166	0.0156851	0.593288	1.68552	0.00622158	0.0304114	0.461729	2.16577	0.000404058	0.00666263	0.47157	2.12057
Q9D2G2	Dlst	78920	ENSMUSG00000004789.9	0.486241	0.683799	0.962257	1.03922	0.2075	0.394568	1.19797	0.834747	0.00133476	0.013428	1.52288	0.656649	5.04539e-05	0.00638168	1.52038	0.657732	0.000407129	0.00668458	2.06993	0.483108
G3X9Q1	Itga7	16404	ENSMUSG00000025348.9	0.0456468	0.431211	1.52536	0.655582	0.00060613	0.145585	2.04101	0.489954	0.00145056	0.0140416	1.97107	0.507338	0.000425723	0.00998866	1.94668	0.513694	0.000423424	0.00689997	2.22443	0.449554
Q3UUI3	Them4	75778	ENSMUSG00000028145.9	0.956266	0.978197	1.00439	0.99563	0.0698224	0.239792	1.71973	0.581485	0.000148925	0.00622086	4.80859	0.207961	0.00119189	0.0151434	5.80717	0.172201	0.00042384	0.00689997	12.6902	0.078801
Q9R0H0-2	Acox1	11430	ENSMUSG00000020777.16	0.840418	0.916252	0.976368	1.0242	0.0347881	0.19286	1.70047	0.588074	0.000833882	0.0113639	3.05893	0.326912	0.000242353	0.00838416	2.8062	0.356354	0.000427863	0.00693608	3.98072	0.251211
Q9D6J6	Ndufv2	72900	ENSMUSG00000024099.14	0.0797246	0.431211	0.839534	1.19114	0.251498	0.436938	1.19319	0.838091	0.000470232	0.00913531	1.62301	0.616141	1.95817e-05	0.00470719	1.48695	0.67252	0.00043912	0.00700452	2.11039	0.473845
Q7TMQ7	Wdr91	101240	ENSMUSG00000058486.11	0.0486939	0.431211	1.14858	0.870638	0.00440449	0.166458	1.48636	0.672783	0.00333956	0.0199285	1.73167	0.577477	0.00434277	0.0252686	1.7988	0.555925	0.000444847	0.00700452	1.63587	0.611297
E0CXB9	Ctnna2	12386	ENSMUSG00000063063.12	0.0938429	0.431211	1.4393	0.694783	0.0133036	0.166458	2.17581	0.459598	0.000524896	0.00947745	2.32155	0.430747	0.000586401	0.0116493	2.23897	0.446633	0.000441008	0.00700452	2.26662	0.441185
Q9JLV1	Bag3	29810	ENSMUSG00000030847.8	0.23774	0.505622	0.8168	1.22429	0.391581	0.56467	1.21719	0.821562	0.000422547	0.00874699	2.03091	0.492389	0.00797081	0.0347603	1.81024	0.552414	0.000441212	0.00700452	2.22253	0.449938
Q61990	Pcbp2	18521	ENSMUSG00000056851.13	0.345767	0.585181	0.941035	1.06266	0.0118253	0.166458	0.797654	1.25368	0.000533547	0.00947745	0.7419	1.34789	0.00726156	0.0327452	0.70434	1.41977	0.000444322	0.00700452	0.664586	1.5047
A3KGU9	Spna2; Sptan1	20740	ENSMUSG00000057738.13	0.835692	0.913177	0.986043	1.01415	0.0930588	0.271339	1.25842	0.794646	0.000390842	0.00848591	1.65829	0.603032	0.000149734	0.00777404	1.67564	0.596787	0.00043537	0.00700452	2.15582	0.463861
P50544	Acadvl	11370	ENSMUSG00000018574.14	0.947437	0.974676	1.00487	0.99515	0.047244	0.21087	1.49895	0.667134	0.0031177	0.0191501	1.92285	0.52006	0.00284006	0.0208633	2.03665	0.491004	0.000440625	0.00700452	2.7655	0.361599
A0A0B4J1E2	Snw1	66354	ENSMUSG00000021039.8	0.0876807	0.431211	0.814772	1.22734	0.0072024	0.166458	0.683708	1.46261	0.000726631	0.010699	0.645916	1.54819	0.00387084	0.0241034	0.533416	1.87471	0.000456439	0.00701455	0.506728	1.97345
B2M1R6	Hnrnpk	15387	ENSMUSG00000021546.17	0.090661	0.431211	0.896382	1.1156	0.0148547	0.169106	0.801719	1.24732	0.000469835	0.00913531	0.743774	1.34449	0.00821927	0.0354562	0.692081	1.44492	0.00045362	0.00701455	0.667399	1.49835
Q91V55	Rps5	20103	ENSMUSG00000012848.15	0.0959153	0.431211	1.2601	0.793588	0.805361	0.873554	0.963788	1.03757	0.00129431	0.0132995	0.677411	1.47621	0.00230303	0.018997	0.718808	1.39119	0.000448348	0.00701455	0.654841	1.52709
Q8CCS6	Pabpn1	54196	ENSMUSG00000022194.15	0.395498	0.621474	1.05295	0.94971	0.123129	0.307471	0.849087	1.17774	0.0193277	0.0511545	0.779463	1.28293	0.00107099	0.0146955	0.710822	1.40682	0.00045503	0.00701455	0.676953	1.47721
Q9D0B0	Srsf9	108014	ENSMUSG00000029538.14	0.532139	0.713356	0.946547	1.05647	0.0348282	0.19286	0.787434	1.26995	0.000921126	0.0115139	0.671806	1.48852	0.00266586	0.0201223	0.518617	1.92821	0.000455236	0.00701455	0.508087	1.96817
P03930	ATP8	17706; 3338900	ENSMUSG00000064356.3	0.877499	0.933893	1.01173	0.988409	0.422792	0.590522	1.06872	0.935701	0.0162746	0.0461235	1.28607	0.77756	0.0228039	0.0636258	1.3061	0.76564	0.000450003	0.00701455	1.63946	0.609957
P62874	Gnb1	14688	ENSMUSG00000029064.15	0.270029	0.529597	1.18102	0.846727	0.0536273	0.220721	1.37008	0.729882	0.000254948	0.00747912	1.40147	0.713539	0.0042457	0.0247526	1.57756	0.633891	0.000467569	0.00712857	1.89023	0.529036
P61021	Rab5b	19344	ENSMUSG00000000711.2	0.986123	0.991543	1.00175	0.998255	0.0892129	0.266806	1.32729	0.753414	0.00287491	0.0183653	1.79741	0.556355	0.000269673	0.00848736	1.65924	0.602687	0.000467017	0.00712857	1.95154	0.512417
P54227	Stmn1	16765	ENSMUSG00000028832.11	0.832151	0.911641	0.95411	1.0481	0.0112095	0.166458	0.583638	1.71339	0.00142466	0.0138959	0.512168	1.95248	0.00403823	0.0244831	0.350937	2.84952	0.000477247	0.00724736	0.33092	3.02188
Q9EQH3	Vps35	65114	ENSMUSG00000031696.9	0.0261125	0.431211	1.27393	0.784971	0.009996	0.166458	1.21297	0.82442	0.00793186	0.0302656	1.20215	0.831844	0.00186348	0.0173263	1.38911	0.719884	0.000481551	0.00727613	1.43886	0.694997
J3QJX3	Sel1l	20338	ENSMUSG00000020964.14	0.510386	0.702089	0.891801	1.12133	0.286905	0.471792	1.17384	0.851904	0.178081	0.255647	1.15259	0.867611	0.104674	0.179936	1.27229	0.785982	0.000483005	0.00727613	1.59885	0.625448
F6V6T4	Tmed2	56334	ENSMUSG00000029390.13	0.73289	0.850684	0.948568	1.05422	0.416185	0.585088	1.10646	0.903784	0.54527	0.622171	1.04136	0.960283	0.0734966	0.1391	1.27623	0.78356	0.000484823	0.00727613	1.37951	0.724893
G3UYV7	Rps28	54127	ENSMUSG00000067288.12	0.194634	0.490286	0.760817	1.31438	0.0535481	0.220721	0.611738	1.63469	0.000790259	0.0110838	0.584804	1.70998	0.00945565	0.0380006	0.414667	2.41158	0.000487673	0.00729043	0.422779	2.3653
Q8BWF0	Aldh5a1	214579	ENSMUSG00000035936.6	0.0268125	0.431211	1.26013	0.793566	0.0168199	0.16967	1.59326	0.627644	0.00610732	0.0262533	1.97033	0.507528	0.00469581	0.0261244	2.01218	0.496973	0.000505294	0.00740209	2.76378	0.361823
Q9CPX4	Ftl1; LOC100862446; Gm10116; Ftl1-ps1	14325; 100862446; 634386	ENSMUSG00000062382.7; ENSMUSG00000050708.16	0.0161883	0.431211	1.31014	0.763276	0.00265777	0.166458	2.51133	0.398196	0.000203613	0.00683217	3.27378	0.305457	0.000307084	0.00907552	2.77554	0.360291	0.000515088	0.00740209	3.47293	0.287942
O70325	Gpx4	625249	ENSMUSG00000075706.10	0.0201081	0.431211	1.33269	0.750363	0.000328645	0.126712	1.59991	0.625036	0.00330088	0.0197898	1.64176	0.609104	0.00140135	0.0157025	2.07523	0.481873	0.000504883	0.00740209	2.21566	0.451333
P35979	Rpl12	269261	ENSMUSG00000038900.17	0.107323	0.437259	1.11127	0.899873	0.396331	0.56917	0.899789	1.11137	0.00094066	0.0115864	0.693371	1.44223	0.000300203	0.00894092	0.646606	1.54654	0.00051502	0.00740209	0.577515	1.73156
H7BX88	Crat	12908	ENSMUSG00000026853.15	0.134513	0.449137	1.32996	0.751904	0.0235928	0.174915	1.44535	0.691876	0.00181488	0.0153964	1.51795	0.658785	0.0118977	0.0438265	2.03386	0.491675	0.000514322	0.00740209	2.33348	0.428544
Q61937	Npm1	18148	ENSMUSG00000057113.13	0.198176	0.490286	0.823813	1.21387	0.0351916	0.193927	0.594633	1.68171	0.000855261	0.0113729	0.482891	2.07086	0.00391308	0.0241785	0.389515	2.56729	0.000515518	0.00740209	0.342964	2.91576
Q99P72	Rtn4	68585	ENSMUSG00000020458.16	0.251518	0.517198	0.892717	1.12018	0.115497	0.298489	1.19902	0.834016	0.000813972	0.0111775	1.4963	0.668316	0.000390846	0.00974489	1.3489	0.741345	0.00051924	0.00740209	1.65859	0.602923
Q6NS65	Gpr17	574402	ENSMUSG00000052229.5	0.333274	0.580961	0.828479	1.20703	0.0706421	0.241466	2.91731	0.342782	0.00213578	0.016189	4.47448	0.22349	0.000474523	0.0104178	5.49449	0.182	0.000518966	0.00740209	5.49079	0.182123
Q8CES0	Naa30	70646	ENSMUSG00000036282.14	0.435004	0.648539	1.02978	0.971077	0.989788	0.993926	1.00068	0.999325	0.104477	0.173138	0.871998	1.14679	0.00168844	0.0164644	0.919323	1.08776	0.000520188	0.00740209	0.754473	1.32543
Q9R0A0	Pex14	56273	ENSMUSG00000028975.16	0.649094	0.79389	0.959073	1.04267	0.109101	0.2916	1.36331	0.733511	0.00395178	0.0215109	1.69262	0.5908	0.000325787	0.00927166	1.73464	0.576487	0.00050467	0.00740209	2.06411	0.484471
Q8BWT1	Acaa2	52538	ENSMUSG00000036880.9	0.757865	0.868344	1.0202	0.980198	0.0338514	0.189914	1.55057	0.644926	0.00103348	0.0118705	2.32919	0.429334	0.00122997	0.0151678	2.38475	0.41933	0.000499977	0.00740209	3.57948	0.27937
Q9ERS2	Ndufa13	67184	ENSMUSG00000036199.9	0.763574	0.872332	1.04528	0.956685	0.0237356	0.174915	1.34468	0.743674	0.000389674	0.00848591	1.39574	0.716467	0.000267463	0.00848736	1.81464	0.551073	0.00050511	0.00740209	2.08549	0.479503
Q9CQE1	Nipsnap3b	66536	ENSMUSG00000015247.10	0.783687	0.884785	1.02448	0.976105	0.0645644	0.23207	1.49633	0.668302	0.000279634	0.00762152	2.29293	0.436123	7.36007e-05	0.0069167	1.98645	0.50341	0.000510377	0.00740209	2.76352	0.361857
Q922V4	Plrg1	53317	ENSMUSG00000027998.11	0.0589382	0.431211	0.852844	1.17255	0.00710863	0.166458	0.729259	1.37126	0.000714742	0.010674	0.743113	1.34569	0.00558074	0.0285184	0.63625	1.57171	0.000525584	0.0074341	0.607255	1.64675
A0A494B9K4	Add3	27360	ENSMUSG00000025026	0.00913178	0.431211	1.10286	0.906731	0.0301886	0.184737	1.25246	0.798427	0.000323511	0.00812584	1.57992	0.632944	0.00150761	0.0157688	1.89559	0.527541	0.000534709	0.0074341	2.22454	0.449531
E9Q4P1	Wdfy1	69368	ENSMUSG00000073643.11	0.0927096	0.431211	1.20015	0.833227	0.0172106	0.16967	1.54663	0.646567	0.00164098	0.0147083	1.97786	0.505597	0.000184896	0.00815609	2.07561	0.481786	0.000540397	0.0074341	2.5588	0.390808
F8VPN4	Agl	77559	ENSMUSG00000033400.14	0.010988	0.431211	1.30587	0.765775	0.00604239	0.166458	1.53771	0.650317	0.0004229	0.00874699	1.51263	0.661102	0.00249367	0.0197355	2.00283	0.499293	0.000545926	0.0074341	1.94269	0.514751
P62264	Rps14	20044	ENSMUSG00000024608.10	0.113797	0.439698	1.3877	0.720619	0.596497	0.73051	1.10773	0.902747	0.000491209	0.00939162	0.664342	1.50525	0.0592377	0.120121	0.772884	1.29386	0.000540162	0.0074341	0.642273	1.55697
P30412	Ppic	19038	ENSMUSG00000024538.7	0.365465	0.59877	0.891824	1.1213	0.00315103	0.166458	0.625263	1.59933	0.000217148	0.00690464	0.301404	3.31781	0.000200479	0.00815934	0.43277	2.3107	0.000542324	0.0074341	0.46412	2.15461
E9QAS5	Chd4	107932	ENSMUSG00000063870.12	0.510321	0.702089	1.03502	0.96616	0.128103	0.3125	0.880381	1.13587	0.00101263	0.0118101	0.706214	1.416	0.00120968	0.0151434	0.745632	1.34114	0.000545972	0.0074341	0.627318	1.59409
Q80XN0	Bdh1	71911	ENSMUSG00000046598.14	0.640274	0.790975	1.06351	0.940282	0.0730066	0.244607	1.37563	0.726937	0.00192843	0.0156851	1.70732	0.585713	0.000571658	0.0115595	2.69127	0.371572	0.000538235	0.0074341	3.41583	0.292755
Q3V3R1	Mthfd1l	270685	ENSMUSG00000040675.17	0.648008	0.79389	1.03504	0.966149	0.0215841	0.173235	0.771417	1.29632	0.000656021	0.0103394	0.569999	1.75439	0.00412097	0.0246617	0.664421	1.50507	0.000547593	0.0074341	0.605497	1.65153
P53994	Rab2a	59021	ENSMUSG00000047187.9	0.692501	0.823967	0.971354	1.02949	0.106114	0.287303	1.13729	0.879284	0.200373	0.279808	1.11329	0.898242	0.00150984	0.0157688	1.23079	0.812485	0.000547017	0.0074341	1.29529	0.772027
Q62419	Sh3gl1	20405	ENSMUSG00000003200.9	0.856389	0.924007	1.00856	0.991513	0.0512835	0.216812	0.873467	1.14486	0.00162071	0.0146896	0.802896	1.24549	0.00119975	0.0151434	0.842711	1.18665	0.0005344	0.0074341	0.741487	1.34864
Q9WUP7	Uchl5	56207	ENSMUSG00000018189.12	0.946794	0.974676	0.996164	1.00385	0.00707916	0.166458	0.775971	1.28871	0.000647552	0.0103394	0.665898	1.50173	0.000394002	0.00974489	0.681262	1.46787	0.000545625	0.0074341	0.546237	1.83071
P00158	CYTB	17711; 3338895	ENSMUSG00000064370.1	0.956301	0.978197	0.994456	1.00558	0.280018	0.465044	1.17328	0.852315	0.000449111	0.0090377	1.52017	0.657823	0.0153347	0.0501412	1.51568	0.659769	0.000528699	0.0074341	1.87068	0.534565
Q9EQ20	Aldh6a1	104776	ENSMUSG00000021238.10	0.0871571	0.431211	1.32636	0.753942	0.0129864	0.166458	2.20962	0.452566	0.00201565	0.0158085	2.63753	0.379143	0.000723657	0.0123973	3.51072	0.284842	0.000553633	0.00743726	4.69264	0.2131
P11438	Lamp1	16783	ENSMUSG00000031447.7	0.104282	0.435489	0.771031	1.29697	0.371381	0.547221	1.1972	0.835281	3.75023e-05	0.0045038	1.81028	0.552402	0.00111355	0.0149068	1.85018	0.540489	0.000552936	0.00743726	2.6799	0.373149
P05201	Got1	14718	ENSMUSG00000025190.13	0.139269	0.456157	0.782751	1.27754	0.0278516	0.181617	0.668155	1.49666	0.000658577	0.0103394	0.691793	1.44552	0.00149811	0.0157688	0.536877	1.86263	0.000550732	0.00743726	0.492602	2.03004
O35136	Ncam2	17968	ENSMUSG00000022762.17	0.477079	0.677028	1.11334	0.898198	0.0369742	0.195403	1.68672	0.592868	0.0016409	0.0147083	2.13821	0.467681	0.00112118	0.0149569	2.03926	0.490373	0.000562803	0.00753411	2.5405	0.393623
Q04519	Smpd1	20597	ENSMUSG00000037049.9	0.143289	0.456864	1.11327	0.898251	0.0766743	0.248448	1.33137	0.751104	0.00301391	0.0188333	1.81049	0.552338	0.000422751	0.00998866	1.82726	0.547266	0.000564972	0.00753688	2.2194	0.450572
Q8K0D5	Gfm1	28030	ENSMUSG00000027774.16	0.938704	0.972365	1.00582	0.99421	0.0231574	0.17484	0.833415	1.19988	1.35887e-05	0.00312373	0.63478	1.57535	0.0743564	0.140313	0.744731	1.34277	0.000567405	0.00754315	0.738111	1.35481
A0A1Y7VJ48	Tbca	21371	ENSMUSG00000042043	0.267946	0.528828	0.815391	1.22641	0.134834	0.320848	0.742044	1.34763	0.00360373	0.0205172	0.74349	1.34501	0.0121297	0.044056	0.596884	1.67537	0.000571687	0.00757386	0.549802	1.81884
P56382	Atp5e	67126	ENSMUSG00000016252.7	0.342515	0.584031	0.882551	1.13308	0.71353	0.811751	0.959871	1.04181	0.00803092	0.0305573	1.35107	0.740155	0.00282853	0.0208431	1.09273	0.915139	0.000578003	0.00763122	1.62582	0.615074
Q64676	Ugt8a	22239	ENSMUSG00000032854.12	0.237252	0.505622	1.28921	0.775668	0.0121644	0.166458	3.54509	0.28208	0.000403253	0.00865754	6.86617	0.145642	0.000220269	0.00829679	8.58865	0.116433	0.00058405	0.00765843	7.85695	0.127276
Q9CPQ3	Tomm22	223696	ENSMUSG00000022427.3	0.297181	0.548928	0.867419	1.15285	0.699567	0.802165	1.04201	0.959682	0.132176	0.20482	1.13874	0.878166	0.0358126	0.085834	1.24896	0.800665	0.000583128	0.00765843	1.53254	0.652511
P60766	Cdc42	12540	ENSMUSG00000006699.17	0.00367513	0.431211	1.21365	0.823958	0.000211869	0.118461	1.31244	0.761942	0.000317012	0.00805849	1.37587	0.726814	0.000174594	0.00815609	1.3708	0.729502	0.000593347	0.00765912	1.41844	0.704999
Q9CXZ1	Ndufs4	17993	ENSMUSG00000021764	0.219538	0.500142	0.832379	1.20138	0.282374	0.467348	1.13143	0.883838	0.000209757	0.00683217	1.76802	0.565604	0.000866849	0.0134292	1.62637	0.614868	0.000594003	0.00765912	2.30031	0.434723
Q8CAQ8	Immt	76614	ENSMUSG00000052337.15	0.506062	0.69945	0.934438	1.07016	0.451328	0.617683	1.05677	0.946282	0.0267229	0.0652452	1.13197	0.883416	0.0367735	0.0875907	1.30218	0.767942	0.000590923	0.00765912	1.53097	0.653183
Q8CGK3	Lonp1	74142	ENSMUSG00000041168.9	0.525603	0.707842	1.05317	0.949515	0.301793	0.485065	1.11647	0.895679	0.282891	0.368526	1.08417	0.922368	0.00996356	0.0392514	1.31784	0.758816	0.00059407	0.00765912	1.51489	0.660116
Q8BMJ3	Eif1ax	66235	ENSMUSG00000067194.6	0.542571	0.721266	0.947122	1.05583	0.154399	0.342386	0.841791	1.18794	0.00944251	0.0332356	0.781637	1.27937	0.0095219	0.0381074	0.710954	1.40656	0.000587283	0.00765912	0.677753	1.47546
P29758	Oat	18242	ENSMUSG00000030934.9	0.100812	0.431313	1.14108	0.876361	0.061279	0.226965	1.35376	0.738682	0.00548671	0.0248064	2.02127	0.494738	0.00191712	0.0173897	1.87033	0.534664	0.00059849	0.0076903	2.58749	0.386474
A0A0A0MQ68	Gcdh	270076	ENSMUSG00000003809.14	0.124057	0.444614	1.21556	0.822666	0.0244566	0.174915	1.52573	0.655424	0.0011725	0.0125863	1.52754	0.654646	0.00509884	0.0273033	2.05613	0.48635	0.000601952	0.00769294	2.77308	0.36061
Q78IK4	Apool	68117	ENSMUSG00000025525.12	0.910922	0.954914	0.982405	1.01791	0.129082	0.313171	1.21887	0.820435	0.00420442	0.02233	1.29158	0.774248	0.00497117	0.0269239	1.56167	0.64034	0.0006027	0.00769294	1.75725	0.569071
Q99LR1	Abhd12	76192	ENSMUSG00000032046.15	0.192123	0.490191	1.31934	0.757957	0.0291684	0.182564	1.87876	0.532267	0.00164903	0.0147083	1.99334	0.501672	0.00264486	0.0200425	2.42507	0.41236	0.00060787	0.00770771	2.26626	0.441255
Q8K4Z3	Apoa1bp; Naxe	246703	ENSMUSG00000028070.7	0.993077	0.994781	1.00072	0.999279	0.0723511	0.244114	1.30428	0.766705	0.00072548	0.010699	1.67825	0.595858	0.00145053	0.0157025	1.4819	0.674808	0.000607106	0.00770771	1.71983	0.581453
Q8VEK0	Tmem30a	69981	ENSMUSG00000032328.12	0.0253972	0.431211	0.81513	1.2268	0.92204	0.952783	0.990746	1.00934	0.234225	0.316611	1.07293	0.932031	0.00814761	0.035291	1.14643	0.872277	0.000612777	0.00771898	1.56205	0.640185
Q9CYA6	Zcchc8	70650	ENSMUSG00000029427.11	0.469923	0.671168	0.86719	1.15315	0.0364092	0.194512	0.660425	1.51418	0.00149053	0.0143189	0.570354	1.7533	0.0118608	0.0438265	0.508873	1.96513	0.000610889	0.00771898	0.422803	2.36517
Q925N0	Sfxn5	94282	ENSMUSG00000033720.12	0.319426	0.567176	1.16232	0.860349	0.00706011	0.166458	1.69785	0.588982	0.000644037	0.0103394	2.38672	0.418986	0.00144435	0.0157025	3.36332	0.297325	0.000618793	0.00776929	4.51907	0.221284
Q8K009	Aldh1l2	216188	ENSMUSG00000020256.14	0.0434888	0.431211	1.61861	0.617816	0.0122225	0.166458	2.53188	0.394964	0.00168473	0.0147083	2.84135	0.351945	0.00236648	0.019222	2.98908	0.334551	0.000622906	0.00777015	3.47588	0.287697
Q8K3J1	Ndufs8	225887	ENSMUSG00000059734.6	0.254795	0.519484	0.878597	1.13818	0.110251	0.292246	1.20201	0.831939	0.000119027	0.00577977	1.44917	0.690049	5.43934e-06	0.00355058	1.57436	0.63518	0.000621232	0.00777015	1.96568	0.508729
Q8BYI9	Tnr	21960	ENSMUSG00000015829.13	0.536673	0.716684	1.08541	0.921312	0.0163826	0.16967	2.44446	0.409088	0.00034618	0.0081862	3.77917	0.264608	0.000239564	0.00838416	3.39402	0.294636	0.000629554	0.00782766	3.55076	0.28163
P24668	M6pr	17113	ENSMUSG00000007458.14	0.0580864	0.431211	0.824786	1.21244	0.882449	0.92908	0.977169	1.02336	0.00250285	0.0173619	1.34588	0.743008	0.00378206	0.0239386	1.23334	0.810807	0.000639768	0.00789849	1.82377	0.548316
Q8CHT0	Aldh4a1	212647	ENSMUSG00000028737.15	0.0520342	0.431211	1.34752	0.742104	0.0234302	0.174915	1.45835	0.685704	0.00538583	0.0247089	1.41151	0.708462	0.0211678	0.0608278	1.99012	0.502482	0.000663847	0.00789849	1.96054	0.510065
B1AVP5	Gemin8	237221	ENSMUSG00000040621.14	0.154366	0.46358	0.905228	1.10469	0.0456351	0.209532	0.649757	1.53904	0.00287462	0.0183653	0.448833	2.228	0.000385427	0.00974489	0.529572	1.88832	0.000652773	0.00789849	0.394719	2.53345
Q3TGG2	Atxn2l	233871	ENSMUSG00000032637.15	0.243802	0.510449	0.859586	1.16335	0.0548367	0.221815	0.761431	1.31332	0.000547589	0.0096177	0.685606	1.45856	0.0029544	0.0213763	0.612532	1.63257	0.000643666	0.00789849	0.595406	1.67953
Q99MD9	Nasp	50927	ENSMUSG00000028693	0.26949	0.529432	0.819824	1.21977	0.010524	0.166458	0.567266	1.76284	0.00141655	0.0138959	0.50687	1.97289	0.00382275	0.0240338	0.404927	2.46958	0.00064594	0.00789849	0.316773	3.15684
Q9CQ71	Rpa3	68240	ENSMUSG00000012483.4	0.273733	0.53187	0.943531	1.05985	0.0161467	0.16967	0.610166	1.6389	0.00691433	0.0277846	0.434414	2.30195	0.00336132	0.022979	0.504649	1.98157	0.000661635	0.00789849	0.464184	2.15432
A0A0A0MQM0	Eif5a	276770	ENSMUSG00000078812.10	0.276322	0.533444	0.851238	1.17476	0.0388573	0.199371	0.689381	1.45058	0.000869372	0.0114145	0.637546	1.56851	0.00310519	0.0219304	0.536777	1.86297	0.000663489	0.00789849	0.506644	1.97377
Q9CR61	Ndufb7	66916	ENSMUSG00000033938.5	0.364789	0.59877	1.20446	0.830245	0.0192773	0.172896	1.58805	0.629704	0.00314486	0.0192754	1.90636	0.524559	0.0012948	0.015487	2.24167	0.446096	0.000663438	0.00789849	3.20619	0.311896
Q8R2U6	Nudt4	71207	ENSMUSG00000020029.6	0.398416	0.623622	0.916726	1.09084	0.22764	0.412785	0.849483	1.17719	0.00860709	0.0314421	0.723638	1.38191	0.00578242	0.0290352	0.726744	1.376	0.000644382	0.00789849	0.580996	1.72118
Q9CQ69	Uqcrq	22272	ENSMUSG00000044894.14	0.407265	0.630171	1.19717	0.835304	0.0484025	0.211615	1.44896	0.690152	0.000811181	0.0111775	1.39183	0.718479	0.0174679	0.0542536	1.9068	0.52444	0.000664032	0.00789849	2.11302	0.473256
Q9DCW4	Etfb	110826	ENSMUSG00000004610.4	0.463596	0.667842	1.04191	0.959776	0.0787167	0.250135	1.33768	0.747564	0.00512041	0.0242336	1.57384	0.635389	0.00388612	0.0241203	1.77041	0.564842	0.000655578	0.00789849	2.42799	0.411863
Q9CU62	Smc1a	24061	ENSMUSG00000041133.11	0.739511	0.855041	0.989913	1.01019	0.0148111	0.169106	0.829431	1.20565	0.00236886	0.0168897	0.773488	1.29284	0.00190661	0.0173897	0.722621	1.38385	0.000648638	0.00789849	0.69338	1.44221
D3Z5H3	Sec11c	66286	ENSMUSG00000024516	0.758247	0.868344	1.04071	0.960885	0.171284	0.357555	1.18391	0.844657	0.112459	0.18305	1.1705	0.854338	0.0325695	0.0807302	1.30037	0.769012	0.000651225	0.00789849	1.52337	0.656438
O09159	Man2b1	17159	ENSMUSG00000005142.10	0.958088	0.978819	0.994702	1.00533	0.0814052	0.25538	1.37745	0.725981	8.549e-05	0.00559551	1.87317	0.533854	0.000182259	0.00815609	1.74467	0.573175	0.000645538	0.00789849	2.19283	0.456031
O35604	Npc1	18145	ENSMUSG00000024413.13	0.541355	0.720432	1.04429	0.95759	0.00958215	0.166458	1.38851	0.720196	1.49833e-06	0.00115161	1.65745	0.603335	4.32759e-06	0.00355058	1.84277	0.54266	0.000666196	0.00789977	2.35109	0.425335
Q9DCN2	Cyb5r3	109754	ENSMUSG00000018042.17	0.317291	0.566884	1.31273	0.761772	0.0786109	0.250135	1.4713	0.679669	0.0271653	0.0659204	1.38797	0.720479	0.0297789	0.0759686	1.99284	0.501795	0.000673302	0.00795946	1.75171	0.570869
P30681	Hmgb2	97165	ENSMUSG00000054717.7	0.096077	0.431211	0.750278	1.33284	0.017818	0.171866	0.564976	1.76999	0.0006219	0.0103233	0.515049	1.94156	0.0051025	0.0273033	0.362803	2.75632	0.000691854	0.00799753	0.350477	2.85325
Q9Z315	Sart1	20227	ENSMUSG00000039148.4	0.100247	0.431211	0.828534	1.20695	0.010522	0.166458	0.672954	1.48598	0.00679291	0.0275875	0.661981	1.51062	0.00999732	0.0392514	0.509968	1.96091	0.000680145	0.00799753	0.481114	2.07851
Q9D2L1	Arsk	77041	ENSMUSG00000021592	0.0419923	0.431211	1.23996	0.80648	0.013211	0.166458	1.76378	0.566965	0.00321341	0.0195257	2.37173	0.421633	0.00512418	0.0273812	2.43428	0.410799	0.000695256	0.00799753	3.53075	0.283226
Q91V77	S100a1	20193	ENSMUSG00000044080.9	0.169777	0.473506	1.329	0.752444	0.0103264	0.166458	5.51899	0.181192	0.00165635	0.0147083	9.43659	0.105971	0.000807409	0.0131237	10.0011	0.0999887	0.000693609	0.00799753	10.1604	0.0984212
Q9CWZ3-2	Rbm8a	60365	ENSMUSG00000038374.10	0.203786	0.490623	0.957141	1.04478	0.0611032	0.226965	0.883016	1.13248	0.00853845	0.0313838	0.847123	1.18047	0.00467564	0.0261244	0.665086	1.50356	0.000690335	0.00799753	0.651142	1.53576
P53995	Anapc1	17222	ENSMUSG00000014355.10	0.271046	0.530224	1.0677	0.936594	0.136958	0.322319	0.847508	1.17993	0.0126422	0.039244	0.703497	1.42147	0.00123034	0.0151678	0.841641	1.18816	0.0006865	0.00799753	0.659103	1.51721
A0A0R4J083	Acadl	11363	ENSMUSG00000026003.5	0.354282	0.590522	1.07116	0.93357	0.0123856	0.166458	1.41011	0.709163	0.00141606	0.0138959	1.84361	0.542413	0.0056724	0.0286549	1.97364	0.506679	0.000686946	0.00799753	2.93945	0.3402
P14069	S100a6	20200	ENSMUSG00000001025.8	0.985434	0.991371	1.00354	0.996473	0.0108712	0.166458	3.24799	0.307883	0.00137889	0.0137511	5.41831	0.184559	0.00113539	0.0150136	5.94787	0.168127	0.000685092	0.00799753	7.91172	0.126395
P04925	Prnp	19122	ENSMUSG00000079037.9	0.990114	0.993216	1.00198	0.998026	0.0128326	0.166458	1.56627	0.63846	0.00111497	0.0122775	2.33544	0.428185	0.00459086	0.0259766	2.23056	0.448317	0.00068124	0.00799753	3.37716	0.296107
P52431	Pold1	18971	ENSMUSG00000038644.14	0.460638	0.667083	1.08453	0.922059	0.0370163	0.195403	0.691704	1.4457	0.00335995	0.019988	0.534351	1.87143	0.000691771	0.0120836	0.523534	1.9101	0.000697814	0.00800298	0.441138	2.26686
Q569Z6	Thrap3	230753	ENSMUSG00000043962.16	0.0309964	0.431211	0.861426	1.16087	0.00437152	0.166458	0.822331	1.21605	0.00113372	0.0123412	0.832751	1.20084	0.0123335	0.0445292	0.727542	1.37449	0.000707607	0.00807846	0.676843	1.47745
Q3UJB0	Sf3b2	319322	ENSMUSG00000024853.9	0.154808	0.46358	0.924409	1.08177	0.00264688	0.166458	0.750607	1.33225	0.00207631	0.0160585	0.693706	1.44153	0.000823996	0.0131361	0.59108	1.69182	0.000710703	0.00807846	0.559357	1.78777
Q2TPA8	Hsdl2	72479	ENSMUSG00000028383.17	0.340224	0.582906	1.11062	0.9004	0.0176592	0.170943	1.84332	0.542499	0.00243177	0.0171159	2.56431	0.389968	0.00215531	0.0184016	3.13643	0.318834	0.00070889	0.00807846	4.12069	0.242678
Q9Z0L8	Ggh	14590	ENSMUSG00000073987.4	0.0934431	0.431211	1.0789	0.926869	0.0419132	0.205449	1.45192	0.688742	0.00437345	0.0227833	1.78435	0.560429	0.00200816	0.0179011	1.63863	0.610267	0.000734465	0.00813457	2.19528	0.455522
Q8BVE3	Atp6v1h	108664	ENSMUSG00000033793.12	0.0966611	0.431211	1.20219	0.831813	0.0161156	0.16967	1.43445	0.69713	5.90351e-06	0.00226872	1.48407	0.673824	0.0034642	0.0231554	1.85275	0.539738	0.00072945	0.00813457	1.97368	0.506668
P23242	Gja1	14609	ENSMUSG00000050953.10	0.0998948	0.431211	1.24649	0.802253	0.0684815	0.238557	2.24811	0.444819	0.000754409	0.0108992	7.3203	0.136606	0.00129797	0.015487	9.08341	0.110091	0.000727997	0.00813457	13.5641	0.0737239
P56716	Rp1	19888	ENSMUSG00000025900.12	0.412034	0.63195	0.907416	1.10203	0.0247727	0.175648	0.673191	1.48546	0.00764276	0.029758	0.524723	1.90577	0.000523204	0.011085	0.516603	1.93572	0.000726134	0.00813457	0.513923	1.94582
Q61699	Hsph1	15505	ENSMUSG00000029657.15	0.443861	0.655005	0.923693	1.08261	0.0537045	0.220721	0.699069	1.43047	0.00104281	0.0118705	0.553193	1.80769	0.000394165	0.00974489	0.559573	1.78708	0.000719538	0.00813457	0.48877	2.04595
E9PVC5	Eif4g1	208643	ENSMUSG00000045983.15	0.457074	0.6651	0.930063	1.0752	0.0535508	0.220721	0.760003	1.31578	0.00220587	0.0165031	0.671699	1.48876	0.00143441	0.0157025	0.665098	1.50354	0.000730484	0.00813457	0.617391	1.61972
Q8BGS1	Epb4.1l5; Epb41l5	226352	ENSMUSG00000026383.14	0.628897	0.783216	1.11109	0.900014	0.762773	0.847697	0.946357	1.05668	0.0120024	0.0382783	0.736715	1.35738	0.488456	0.571092	0.935875	1.06852	0.000734694	0.00813457	0.743083	1.34574
Q9CQE6	Asf1a	66403	ENSMUSG00000019857.7	0.754785	0.865378	0.965471	1.03576	0.0726999	0.244601	0.738061	1.3549	0.00697714	0.0279013	0.577832	1.73061	0.00451038	0.0257417	0.630547	1.58592	0.000723114	0.00813457	0.418571	2.38908
A2AKI5	Itgav	16410	ENSMUSG00000027087.11	0.853175	0.922471	0.982839	1.01746	0.355618	0.534679	1.10756	0.902887	0.0290995	0.0691586	1.18858	0.841342	0.000193182	0.00815609	1.29191	0.77405	0.000720014	0.00813457	1.65178	0.605407
Q8K2Q7	Brox	71678	ENSMUSG00000046836.13	0.0819366	0.431211	1.32567	0.754336	0.00662337	0.166458	1.50147	0.666015	0.00213287	0.016189	1.52841	0.654274	0.000121079	0.00717636	1.80538	0.5539	0.00075643	0.00828944	1.99085	0.502297
P34022	Ranbp1	19385	ENSMUSG00000005732.14; ENSMUSG00000099164.8	0.222059	0.501266	0.787065	1.27054	0.0344795	0.192594	0.622929	1.60532	0.00110053	0.0122235	0.604587	1.65402	0.00821169	0.0354562	0.503499	1.9861	0.000753312	0.00828944	0.405207	2.46787
Q9QXA5	Lsm4	50783	ENSMUSG00000031848;ENSMUSG00000110900	0.236839	0.505622	0.911091	1.09759	0.00706855	0.166458	0.771354	1.29642	0.0141849	0.0420623	0.832147	1.20171	0.00448817	0.0257318	0.660685	1.51358	0.000754174	0.00828944	0.621492	1.60903
P14094	Atp1b1	11931	ENSMUSG00000026576.12	0.796525	0.892467	0.980309	1.02009	0.069699	0.239792	1.44276	0.693114	0.00310839	0.0191501	1.86381	0.536534	0.00305039	0.0217836	2.06294	0.484745	0.000757312	0.00828944	2.73719	0.365339
Q9EQW6	Olig2	50913	ENSMUSG00000039830.8	0.0458391	0.431211	0.772007	1.29532	0.0250869	0.176897	0.606027	1.65009	0.000992103	0.0117615	0.414439	2.4129	0.00247577	0.0197355	0.411824	2.42822	0.000766032	0.00836107	0.3894	2.56805
A0A0R4J007	Pald1	27355	ENSMUSG00000020092.9	0.23329	0.5035	0.876148	1.14136	0.00817905	0.166458	0.664664	1.50452	0.0160651	0.0457999	0.661745	1.51116	0.0144592	0.048657	0.654775	1.52724	0.000768725	0.00836669	0.513724	1.94657
Q8CA71	Shisa4	77552	ENSMUSG00000041889.7	0.540174	0.719359	1.12954	0.885313	0.016262	0.16967	1.65041	0.60591	0.00147569	0.0142132	2.66954	0.374596	0.000451702	0.0100898	2.45992	0.406517	0.000771033	0.00836811	3.38023	0.295838
E9Q2X6	Smc4	70099	ENSMUSG00000034349.14	0.816712	0.902966	0.979728	1.02069	0.0254627	0.178239	0.559674	1.78676	0.00177149	0.0151622	0.405807	2.46423	0.00120426	0.0151434	0.434455	2.30173	0.000774515	0.00838221	0.381669	2.62007
A2BE93	Set	56086	ENSMUSG00000054766.13	0.175501	0.479534	0.747112	1.33849	0.0171205	0.16967	0.589028	1.69771	0.000764207	0.0109584	0.569286	1.75658	0.0065238	0.0312122	0.42804	2.33623	0.000776898	0.00838439	0.368681	2.71237
Q9WV85	Nme3	79059	ENSMUSG00000073435.10	0.484798	0.682643	0.94951	1.05318	0.17166	0.357555	1.23057	0.812634	0.00868243	0.0315462	1.74364	0.573513	0.000259917	0.00848736	1.65965	0.602538	0.000782088	0.00841675	1.96329	0.509348
P63094	Gnas	14683	ENSMUSG00000027523.19	0.26556	0.527578	1.16557	0.857949	0.0504531	0.215914	1.28735	0.77679	0.00340355	0.0199885	1.21698	0.821704	0.00264081	0.0200425	1.46509	0.682551	0.000785524	0.00843012	1.51771	0.658888
Q00493	Cpe	12876	ENSMUSG00000037852.8	0.0132539	0.431211	1.28289	0.779488	0.00919438	0.166458	1.92748	0.518813	0.0022617	0.0166163	2.37083	0.421793	0.00120074	0.0151434	2.77455	0.360419	0.000790455	0.00843591	4.05352	0.246699
O35685	Nudc	18221	ENSMUSG00000028851.6	0.189752	0.489904	0.89281	1.12006	0.01369	0.166728	0.735708	1.35924	0.00142168	0.0138959	0.671679	1.48881	0.00230911	0.018997	0.620035	1.61281	0.000789322	0.00843591	0.557587	1.79344
Q8QZS1	Hibch	227095	ENSMUSG00000041426.12	0.0879039	0.431211	1.27725	0.782931	0.0244821	0.174915	1.67578	0.596737	0.00356661	0.0205172	1.52049	0.657684	0.00565197	0.0286549	2.07354	0.482267	0.000797836	0.00847123	2.92155	0.342284
Q99L13	Hibadh	58875	ENSMUSG00000029776.11	0.0453092	0.431211	1.28996	0.775221	0.0186755	0.172896	1.86663	0.535725	0.00606646	0.0261085	2.60051	0.38454	0.00330272	0.0227811	2.57092	0.388965	0.000798174	0.00847123	4.28317	0.233472
P50171	H2-Ke6	14979	ENSMUSG00000073422.10	0.0758945	0.431211	1.44017	0.694361	0.0531048	0.220153	1.57248	0.635937	0.0233242	0.0586617	1.79487	0.557144	0.0125008	0.0449043	1.96674	0.508456	0.000800574	0.00847329	2.59456	0.385421
O70589	Cask	12361	ENSMUSG00000031012	0.0270923	0.431211	1.2153	0.822839	0.0048123	0.166458	1.43245	0.698106	0.000251189	0.00747912	1.48039	0.675496	0.000295214	0.00889748	1.50488	0.664504	0.000807493	0.00849969	1.74747	0.572257
Q8BK67	Rcc2	108911	ENSMUSG00000040945.13	0.398513	0.623622	1.11367	0.897934	0.142147	0.329476	0.771997	1.29534	0.002538	0.0175067	0.528735	1.89131	0.00109695	0.0148032	0.613237	1.63069	0.000806884	0.00849969	0.574653	1.74018
Q9JLM8	Dclk1	13175	ENSMUSG00000027797.15	0.207984	0.491739	1.1164	0.895734	0.00597757	0.166458	1.8764	0.532937	0.00119143	0.0126369	2.78665	0.358854	0.000809557	0.0131237	2.84166	0.351907	0.000825175	0.00866208	3.45283	0.289617
Q64521	Gpd2	14571	ENSMUSG00000026827.12	0.791589	0.888485	0.973309	1.02742	0.232492	0.417417	1.09536	0.912944	0.0330222	0.074914	1.26799	0.78865	0.0487668	0.106094	1.29975	0.76938	0.00083523	0.00874374	1.79446	0.55727
Q920E5	Fdps	110196	ENSMUSG00000059743.12	0.0851336	0.431211	1.30366	0.767073	0.27478	0.460322	0.84731	1.18021	0.00173759	0.0149546	0.577134	1.7327	0.00364814	0.023636	0.6088	1.64258	0.000841059	0.00878084	0.415101	2.40905
O88531	Ppt1	19063	ENSMUSG00000028657.14	0.0111199	0.431211	1.21378	0.82387	0.00388616	0.166458	1.72573	0.579465	0.000426981	0.0087748	2.24018	0.446392	0.000726312	0.0123973	2.21898	0.450658	0.000844314	0.00879093	2.90282	0.344493
Q8VDG5	Ppcs	106564	ENSMUSG00000028636.14	0.0285036	0.431211	1.11286	0.898588	0.142464	0.329515	1.37714	0.726143	0.017234	0.0477149	1.80615	0.553663	0.000681438	0.0120649	1.32134	0.756806	0.000880243	0.00888063	1.82076	0.549221
A0A0R4J0Z3	Aqp4	11829	ENSMUSG00000024411.9	0.0643294	0.431211	1.38128	0.723968	0.0200995	0.172896	3.12571	0.319927	0.00193053	0.0156851	7.74342	0.129142	0.000897447	0.0137852	7.63299	0.13101	0.00088046	0.00888063	15.3801	0.0650191
Q91VT4	Cbr4	234309	ENSMUSG00000031641.14	0.113733	0.439698	1.28349	0.779124	0.0702085	0.240473	1.51828	0.658642	0.00992244	0.0340768	1.5478	0.646076	0.0118411	0.0438265	2.0178	0.49559	0.000862229	0.00888063	2.23014	0.448402
A0A5F8MPC9	Sall3	20689	ENSMUSG00000024565	0.120121	0.441632	0.765693	1.30601	0.0112438	0.166458	0.414565	2.41217	0.00233853	0.0167668	0.321578	3.10966	0.00333236	0.0228624	0.256996	3.89112	0.000868655	0.00888063	0.218198	4.58299
P70340	Smad1	17125	ENSMUSG00000031681.16	0.251599	0.517198	1.12543	0.888549	0.136047	0.322136	0.836992	1.19475	0.00228463	0.0166285	0.665473	1.50269	0.0141661	0.0482501	0.797429	1.25403	0.00086192	0.00888063	0.578255	1.72934
P54822	Adsl	11564	ENSMUSG00000022407.9	0.27862	0.534427	0.849366	1.17735	0.0740532	0.244804	0.739116	1.35297	0.00166866	0.0147083	0.747919	1.33704	0.00420185	0.0246843	0.631461	1.58363	0.000880666	0.00888063	0.644741	1.55101
Q61074	Ppm1g	14208	ENSMUSG00000029147.10	0.299541	0.550902	0.87349	1.14483	0.0249543	0.176286	0.695637	1.43753	0.00552964	0.0249418	0.656411	1.52343	0.00747427	0.0333134	0.59872	1.67023	0.000877268	0.00888063	0.473215	2.1132
Q8C156	Ncaph	215387	ENSMUSG00000034906.15	0.492145	0.688583	0.904501	1.10558	0.0264698	0.180187	0.441585	2.26457	0.0010081	0.0118101	0.300633	3.32631	0.0079162	0.0346401	0.300406	3.32883	0.000866686	0.00888063	0.294673	3.3936
P23780	Glb1	12091	ENSMUSG00000045594.10	0.519015	0.705384	0.943662	1.0597	0.181026	0.367827	1.23948	0.806787	1.6881e-05	0.00312373	1.65013	0.606011	0.00118683	0.0151434	1.57976	0.633007	0.00087691	0.00888063	2.13855	0.467606
Q91V76	4931406C07Rik	70984	ENSMUSG00000031938.15	0.541911	0.720673	1.05736	0.945754	0.0220674	0.173235	1.61107	0.620705	0.00167353	0.0147083	2.40629	0.415577	0.00102779	0.014465	2.19231	0.456139	0.000864683	0.00888063	2.22236	0.449972
Q91WS0	Cisd1	52637	ENSMUSG00000037710.8	0.854956	0.923198	0.977184	1.02335	0.123785	0.308499	1.36047	0.735037	0.015451	0.0445447	1.78297	0.560861	0.00335625	0.022979	1.61444	0.619409	0.000864559	0.00888063	2.09225	0.477955
D3Z383	Mest	17294	ENSMUSG00000051855.15	0.977419	0.98935	0.995245	1.00478	0.0524778	0.218884	0.690639	1.44793	3.11703e-05	0.00400771	0.522229	1.91487	0.00536857	0.0281356	0.612908	1.63157	0.000869689	0.00888063	0.551785	1.8123
Q8BMZ5	Tsen34	66078	ENSMUSG00000035585.16	0.00940875	0.431211	0.813775	1.22884	0.0199865	0.172896	0.710544	1.40737	0.00309955	0.0191501	0.545765	1.83229	0.000852947	0.0134292	0.615986	1.62341	0.00091367	0.0089499	0.491848	2.03315
Q8K4Z5	Sf3a1	67465	ENSMUSG00000002129.11	0.0493881	0.431211	0.953838	1.0484	0.00766586	0.166458	0.838838	1.19212	0.00603192	0.0260457	0.780209	1.28171	0.00434735	0.0252686	0.747127	1.33846	0.000927012	0.0089499	0.68448	1.46096
Q9Z2I9	Sucla2	20916	ENSMUSG00000022110.13	0.0954237	0.431211	1.13718	0.879369	0.0625379	0.22802	1.2311	0.812283	0.0504914	0.101432	1.16618	0.857503	0.0219167	0.0620059	1.49007	0.671108	0.000918746	0.0089499	1.63517	0.611556
Q91ZA3	Pcca	110821	ENSMUSG00000041650.15	0.0861427	0.431211	1.18292	0.845366	0.0560762	0.224013	1.32761	0.753235	0.00338496	0.0199885	1.45917	0.685322	0.00721193	0.0326363	1.68507	0.593448	0.000917221	0.0089499	2.55735	0.39103
Q61245	Col11a1	12814	ENSMUSG00000027966.20	0.022053	0.431211	1.42116	0.70365	0.000516931	0.141898	1.99425	0.501441	0.000279408	0.00762152	2.06333	0.484653	0.0239643	0.0655998	1.71775	0.582158	0.000924914	0.0089499	2.19759	0.455043
Q7TNE3	Spag7	216873	ENSMUSG00000018287.12	0.160689	0.466032	0.62566	1.59831	0.0305514	0.184755	0.485001	2.06185	0.00090701	0.0115139	0.431855	2.31559	0.0127941	0.0453608	0.31821	3.14258	0.000898847	0.0089499	0.310972	3.21572
P17918	Pcna	18538	ENSMUSG00000027342.14	0.213962	0.496995	0.756144	1.3225	0.021059	0.173235	0.418521	2.38936	0.0028769	0.0183653	0.338534	2.95392	0.00310109	0.0219304	0.26878	3.72052	0.000921158	0.0089499	0.255901	3.90775
Q8K0C9	Gmds	218138	ENSMUSG00000038372.13	0.228391	0.50199	1.13006	0.884906	0.0378086	0.196882	1.26216	0.792293	0.0161811	0.0459262	1.38149	0.723857	0.0380076	0.089312	1.17075	0.854152	0.000927137	0.0089499	1.47084	0.679886
Q921H8	Acaa1a	113868	ENSMUSG00000036138.16	0.24669	0.51261	1.13729	0.879282	0.0352112	0.193927	1.41943	0.704506	0.00447611	0.0228746	1.57614	0.634461	0.00743709	0.0332248	1.76093	0.567882	0.000901743	0.0089499	2.13133	0.46919
Q9JL56	Gde1	56209	ENSMUSG00000033917.15	0.247335	0.512823	1.13759	0.879051	0.0345507	0.192642	1.5519	0.64437	0.0145789	0.0428338	1.82232	0.548752	0.00717241	0.0326363	1.99807	0.500482	0.000907878	0.0089499	2.67056	0.374454
Q6P542	Abcf1	224742	ENSMUSG00000038762.15	0.316198	0.566092	1.14692	0.871899	0.313084	0.493511	0.841726	1.18803	0.0050884	0.0241421	0.641375	1.55915	0.000128814	0.00717636	0.712303	1.4039	0.000918421	0.0089499	0.517711	1.93158
P46935	Nedd4	17999	ENSMUSG00000032216.14	0.335103	0.581994	0.919543	1.0875	0.123166	0.307471	0.789369	1.26683	0.0121999	0.0385245	0.624947	1.60013	0.00517812	0.0275774	0.760605	1.31474	0.000911889	0.0089499	0.531721	1.88068
Q9QY36	Naa10	56292	ENSMUSG00000031388.14	0.532908	0.713495	1.06328	0.940489	0.756493	0.844136	0.969122	1.03186	0.000688203	0.0104951	0.677687	1.47561	0.00357503	0.0234606	0.823204	1.21477	0.00090202	0.0089499	0.665907	1.50171
Q9DBH5	Lman2	66890	ENSMUSG00000021484.7	0.843247	0.916293	0.981717	1.01862	0.227833	0.412785	1.13502	0.881044	0.140329	0.213155	1.11465	0.89714	0.0484292	0.105659	1.3258	0.754261	0.000919437	0.0089499	1.40757	0.710446
F7AEH4	Rps12	20042	ENSMUSG00000061983.7	0.866152	0.929043	0.973808	1.0269	0.153983	0.342056	0.746697	1.33923	0.00630715	0.026661	0.696209	1.43635	0.0100785	0.0393911	0.542949	1.84179	0.000905896	0.0089499	0.557302	1.79436
Q5XG73	Acbd5	74159	ENSMUSG00000026781.15	0.883842	0.936753	0.979001	1.02145	0.0218898	0.173235	1.50547	0.664243	0.00812765	0.0306221	2.09296	0.477792	0.00380077	0.0239386	2.14326	0.466579	0.000900027	0.0089499	2.68858	0.371944
P09405	Ncl	17975	ENSMUSG00000026234.12	0.959267	0.979145	1.00228	0.997729	0.193776	0.380717	0.792687	1.26153	0.0104308	0.0352245	0.623273	1.60443	0.00439885	0.0254524	0.515924	1.93827	0.000893491	0.0089499	0.487958	2.04936
Q99MN9	Pccb	66904	ENSMUSG00000032527.13	0.226212	0.50199	1.14795	0.871122	0.0461941	0.209532	1.46771	0.681332	0.000497857	0.00942494	1.60572	0.622774	0.00451159	0.0257417	1.96282	0.50947	0.000931273	0.00895567	2.90974	0.343674
O35598	Adam10	11487	ENSMUSG00000054693.14	0.523573	0.707584	0.952778	1.04956	0.108845	0.291491	1.1593	0.862587	0.000352211	0.0081862	1.34832	0.741662	0.00567398	0.0286549	1.36766	0.731177	0.000934727	0.00895567	1.86204	0.537044
P99029	Prdx5	54683	ENSMUSG00000024953.16	0.750463	0.862697	1.02219	0.97829	0.120409	0.304428	1.3691	0.730408	0.00793853	0.0302656	1.84401	0.542296	0.00222048	0.0186747	1.69309	0.590637	0.000932813	0.00895567	2.25323	0.443808
P60867	Rps20	67427	ENSMUSG00000028234.6	0.109069	0.439456	1.17916	0.848063	0.580962	0.720204	0.92857	1.07692	0.000920398	0.0115139	0.698099	1.43246	0.000214882	0.00828312	0.691495	1.44614	0.000947643	0.00905683	0.650222	1.53794
P28660	Nckap1	50884	ENSMUSG00000027002.13	0.0740684	0.431211	1.30536	0.766075	0.0461727	0.209532	1.31469	0.760636	0.0435773	0.0912683	1.1072	0.903176	0.0149683	0.0494482	1.4226	0.70294	0.000955402	0.00908578	1.26884	0.788122
Q6P3D0	Nudt16	75686	ENSMUSG00000032565.9	0.771225	0.875605	1.02498	0.975627	0.0152597	0.169106	1.29941	0.769582	0.000532372	0.00947745	2.39931	0.416786	0.0160932	0.051761	2.03431	0.491568	0.000953993	0.00908578	1.89451	0.527842
P50580	Pa2g4	18813	ENSMUSG00000025364.13	0.101278	0.431699	1.15459	0.866106	0.722793	0.819862	0.964807	1.03648	0.000843583	0.0113729	0.719954	1.38898	0.0012339	0.0151678	0.745869	1.34072	0.000962538	0.00908617	0.662919	1.50848
Q8BKZ9	Pdhx	27402	ENSMUSG00000010914.10	0.430831	0.645826	1.03573	0.965498	0.29294	0.477222	1.11301	0.898462	0.019536	0.0515634	1.17983	0.847579	0.0344879	0.0841286	1.32387	0.755361	0.000962098	0.00908617	1.64675	0.607258
P58252	Eef2	13629	ENSMUSG00000034994.10	0.722357	0.842786	0.965412	1.03583	0.127876	0.3125	0.799812	1.25029	0.00372557	0.020806	0.759296	1.31701	0.00144005	0.0157025	0.626529	1.5961	0.00096052	0.00908617	0.567116	1.76331
P10605	Ctsb	13030	ENSMUSG00000021939.7	0.584149	0.749099	0.919787	1.08721	0.0910898	0.268862	1.6361	0.61121	0.000511193	0.00947745	2.62141	0.381474	0.000270234	0.00848736	2.38428	0.419415	0.000973617	0.00916823	3.36184	0.297456
P97855	G3bp1	27041	ENSMUSG00000018583.5	0.0187358	0.431211	0.865929	1.15483	0.0324511	0.184755	0.744035	1.34402	0.00133045	0.013428	0.590294	1.69407	0.00191363	0.0173897	0.623628	1.60352	0.00100213	0.00925234	0.583648	1.71336
P62889	Rpl30; Rpl30-ps8; Gm12191	19946; 667779; 666899	ENSMUSG00000058600.13	0.0835338	0.431211	1.18601	0.843163	0.636425	0.756973	0.93949	1.06441	0.000930703	0.0115377	0.699931	1.42871	0.000171929	0.00815609	0.694734	1.4394	0.000990468	0.00925234	0.610263	1.63864
Q6ZWU9	Rps27; Gm9846; Rps27rt	57294; 100043813	ENSMUSG00000090733.6; ENSMUSG00000050621.7	0.0669674	0.431211	1.32892	0.75249	0.844512	0.903021	1.03117	0.969769	0.00196086	0.0157166	0.680488	1.46953	0.00397855	0.0243014	0.769109	1.30021	0.00100213	0.00925234	0.673347	1.48512
Q3UDC3	Tom1	21968	ENSMUSG00000042870.15	0.14689	0.457084	0.903006	1.10741	0.0621656	0.22802	1.17159	0.853545	0.00362458	0.0206054	1.60569	0.622784	0.00303707	0.0217289	1.63134	0.612992	0.000987968	0.00925234	1.84387	0.542338
Q8BH55	Thnsl1	208967	ENSMUSG00000048550.17	0.198692	0.490287	1.14558	0.872919	0.0312454	0.184755	1.41713	0.705651	0.00994316	0.0341175	1.76806	0.56559	0.00940886	0.0380006	1.95614	0.51121	0.000994292	0.00925234	2.72659	0.366759
Q62376	Snrnp70	20637	ENSMUSG00000063511.11	0.313918	0.563442	1.14292	0.874954	0.461142	0.625986	0.907393	1.10206	0.00736216	0.0289232	0.751608	1.33048	0.046494	0.102602	0.800831	1.2487	0.000998041	0.00925234	0.587091	1.70331
O08749	Dld	13382	ENSMUSG00000020664.10	0.334078	0.581571	0.889823	1.12382	0.376723	0.551523	1.15475	0.865985	0.000328699	0.0081862	1.66046	0.602244	8.10408e-05	0.00699726	1.50309	0.665296	0.00100647	0.00925234	2.15942	0.463087
Q99MN1	Kars	85305	ENSMUSG00000031948.14	0.338802	0.582746	1.04543	0.956541	0.0348009	0.19286	0.849842	1.17669	0.00472491	0.0232277	0.658416	1.5188	0.00110195	0.0148032	0.742107	1.34751	0.00100663	0.00925234	0.585053	1.70925
P08249	Mdh2	17448	ENSMUSG00000019179.10	0.729343	0.848105	0.990117	1.00998	0.138083	0.323371	1.15149	0.868438	0.00382014	0.0210326	1.46386	0.683124	0.000632847	0.0117567	1.35124	0.740064	0.000989446	0.00925234	1.82562	0.547758
Q9Z1M8	Ik	24010	ENSMUSG00000024474.5	0.804806	0.897031	0.985479	1.01474	0.233105	0.417683	0.887664	1.12655	0.00988628	0.0340433	0.753122	1.32781	0.00359867	0.0235234	0.702859	1.42276	0.000997683	0.00925234	0.634994	1.57482
E9PWG6	Ncapg	54392	ENSMUSG00000015880.13	0.785629	0.885677	1.02563	0.975007	0.0237589	0.174915	0.526908	1.89786	0.0012379	0.0129625	0.331524	3.01637	0.000972091	0.014243	0.339599	2.94465	0.0010154	0.00928851	0.262911	3.80358
Q64737	Gart	14450	ENSMUSG00000022962.14	0.815578	0.902231	0.979889	1.02052	0.0743394	0.244804	0.794037	1.25939	0.0036334	0.0206077	0.624306	1.60178	0.000122096	0.00717636	0.644592	1.55137	0.00101334	0.00928851	0.57139	1.75012
Q9DC50	Crot	74114	ENSMUSG00000003623.4	0.0782334	0.431211	1.19479	0.836968	0.0355766	0.193927	1.36148	0.734493	0.00530154	0.0245077	1.40641	0.71103	0.0271865	0.0716022	1.75849	0.568671	0.00102592	0.00932638	2.41336	0.414359
Q99M31	Hspa14	50497	ENSMUSG00000109865.1	0.142437	0.456864	1.07613	0.929254	0.207102	0.394568	0.861075	1.16134	0.00277948	0.0182359	0.64884	1.54121	0.000230709	0.00838416	0.684275	1.4614	0.00102684	0.00932638	0.544625	1.83613
Q9CQ48	Nudcd2	52653	ENSMUSG00000020328.10	0.244064	0.510449	0.912097	1.09637	0.00588065	0.166458	0.824103	1.21344	0.00595095	0.0257539	0.778012	1.28533	0.00154733	0.0157688	0.721682	1.38565	0.00102925	0.00932638	0.789954	1.2659
Q3ULD5	Mccc2	78038	ENSMUSG00000021646.8	0.785987	0.88582	0.968421	1.03261	0.254219	0.439283	1.23749	0.808086	6.11806e-05	0.00522482	1.84075	0.543258	0.00365953	0.0236511	1.60587	0.622715	0.00102891	0.00932638	2.38453	0.419369
Q80X71	Tmem106b	71900	ENSMUSG00000029571.14	0.503998	0.698406	0.952366	1.05002	0.0496582	0.214062	1.39053	0.719151	0.000519261	0.00947745	1.82829	0.54696	0.00308108	0.0218404	1.73376	0.57678	0.00103635	0.00936856	2.35691	0.424284
P56480	Atp5b	11947	ENSMUSG00000025393.12	0.137248	0.4528	0.876688	1.14066	0.600296	0.733759	1.05613	0.94685	0.012952	0.0397188	1.22239	0.81807	0.00299452	0.0215046	1.22944	0.813376	0.00103941	0.00937417	1.55705	0.642239
Q6PHQ9	Pabpc4	230721	ENSMUSG00000011257.19	0.0791203	0.431211	1.10207	0.90738	0.114832	0.297726	0.914369	1.09365	0.000808025	0.0111775	0.753638	1.3269	0.00289999	0.0211419	0.833809	1.19931	0.00104477	0.00940045	0.75148	1.33071
P59108	Cpne2	234577	ENSMUSG00000034361.10	0.508835	0.701954	0.899392	1.11186	0.377279	0.551952	1.18777	0.841912	0.499521	0.577862	1.10464	0.905269	0.0721885	0.137574	1.48499	0.673405	0.00104852	0.00941217	1.80097	0.555255
Q60972	Rbbp4	19646	ENSMUSG00000057236.10	0.159423	0.465429	0.83674	1.19511	0.0131511	0.166458	0.684343	1.46126	0.00288666	0.0183807	0.650706	1.53679	0.00580512	0.0290701	0.561285	1.78163	0.00105796	0.00947482	0.518951	1.92696
Q8K019	Bclaf1	72567	ENSMUSG00000037608.16	0.0701584	0.431211	0.788463	1.26829	0.0130186	0.166458	0.709521	1.4094	0.000814393	0.0111775	0.713858	1.40084	0.0108458	0.0411754	0.609847	1.63975	0.00106767	0.00953947	0.567235	1.76294
P42125	Eci1	13177	ENSMUSG00000024132.5	0.222673	0.50199	0.883122	1.13235	0.267813	0.454164	1.1981	0.834656	0.000561836	0.00968222	1.80128	0.55516	0.000426377	0.00998866	1.63187	0.612793	0.00107358	0.00957001	2.30115	0.434565
Q60631	Grb2	14784	ENSMUSG00000059923.13	0.00858426	0.431211	1.37616	0.726658	0.00346362	0.166458	2.05268	0.487169	0.000843545	0.0113729	2.49091	0.40146	0.000656586	0.0117567	2.2938	0.435959	0.00108062	0.00961055	2.37172	0.421636
P62317	Snrpd2	107686	ENSMUSG00000040824.3	0.0747239	0.431211	0.877411	1.13972	0.00453739	0.166458	0.746814	1.33902	0.00523648	0.0243335	0.749593	1.33406	0.00139321	0.0157025	0.590007	1.6949	0.00108715	0.0096463	0.56561	1.768
P35802	Gpm6a	234267	ENSMUSG00000031517.8	0.28217	0.537748	1.11409	0.897591	0.0480057	0.211566	1.39108	0.718865	8.59494e-05	0.00559551	2.21093	0.452298	0.00207988	0.0181448	2.01163	0.497109	0.00109299	0.00967134	2.97416	0.336229
Q8BUB6	Ust	338362	ENSMUSG00000047712.8	0.861251	0.92687	1.03402	0.967101	0.0595226	0.225365	2.86136	0.349485	0.00264854	0.0178463	4.88603	0.204665	0.000317436	0.00917411	5.04403	0.198254	0.00109501	0.00967134	6.73713	0.148431
Q8VCW8	Acsf2	264895	ENSMUSG00000076435.3	0.663571	0.803188	1.03127	0.969683	0.0490881	0.212875	1.63512	0.611575	0.00201509	0.0158085	2.47109	0.40468	0.00326965	0.0227161	4.02885	0.24821	0.00110326	0.0097218	5.84579	0.171063
Q56A08	Gpkow	209416	ENSMUSG00000031148.14	0.883942	0.936753	0.986144	1.01405	0.0409532	0.202813	0.81132	1.23256	0.00855011	0.0313838	0.769594	1.29939	0.0180948	0.0553588	0.706462	1.4155	0.00111026	0.00976118	0.668693	1.49545
P35762	Cd81	12520	ENSMUSG00000037706.17	0.0801655	0.431211	1.44029	0.694306	0.09132	0.269054	1.59446	0.62717	0.00566943	0.025146	1.98054	0.504913	0.0231562	0.0642818	1.8206	0.549269	0.00111688	0.00979692	2.76328	0.361889
Q923T9	Camk2g	12325	ENSMUSG00000021820.16	0.0995869	0.431211	1.15668	0.864541	0.00794816	0.166458	1.61883	0.617729	0.0054427	0.0247823	1.84905	0.540819	0.00379545	0.0239386	2.30108	0.434578	0.00113129	0.00980071	2.2575	0.442968
B2RXT3	Ogdhl	239017	ENSMUSG00000021913	0.0507135	0.431211	1.31847	0.758456	0.0319924	0.184755	1.632	0.612744	0.0134053	0.0406281	1.49849	0.667338	0.0180306	0.055286	1.92441	0.519639	0.00112127	0.00980071	2.46962	0.404921
P59708	0610009D07Rik; Sf3b14; Sf3b6	66055	ENSMUSG00000037361.8	0.149272	0.459113	1.08129	0.924817	0.215416	0.401696	0.876518	1.14088	0.0149542	0.0436879	0.788437	1.26833	0.0020911	0.0181448	0.755792	1.32312	0.00112701	0.00980071	0.647464	1.54449
Q9D6J5	Ndufb8	67264	ENSMUSG00000025204.10	0.2356	0.504346	0.83889	1.19205	0.519916	0.670033	1.09234	0.915468	3.98292e-05	0.00463829	1.52735	0.654729	0.0547987	0.113865	1.33523	0.748932	0.00113013	0.00980071	1.99126	0.502195
P62880	Gnb2	14693	ENSMUSG00000029713.15	0.261626	0.523238	1.25886	0.794367	0.0528437	0.219782	1.52802	0.65444	9.80104e-05	0.00559551	1.42499	0.701761	0.00582838	0.0291192	1.85231	0.539866	0.00114027	0.00980071	2.14167	0.466925
E9PXB0	Pnpla8	67452	ENSMUSG00000036257.15	0.290655	0.543398	1.16721	0.856747	0.0742883	0.244804	1.40589	0.711296	0.0186307	0.0499984	1.4174	0.705519	0.00819035	0.0354362	1.94232	0.514847	0.00112822	0.00980071	2.05778	0.48596
G5E866	Sf3b1	81898	ENSMUSG00000025982.13	0.509633	0.702089	0.957836	1.04402	0.0185004	0.172896	0.788996	1.26743	0.00442861	0.0227833	0.79999	1.25002	0.0178487	0.0549478	0.722314	1.38444	0.00113924	0.00980071	0.704116	1.42022
Q9CSU0	Rprd1b	70470	ENSMUSG00000027651.16	0.577745	0.744189	0.981784	1.01855	0.0166476	0.16967	0.876082	1.14145	0.00466235	0.0231791	0.803571	1.24445	0.00742066	0.03319	0.735205	1.36016	0.00113592	0.00980071	0.723566	1.38204
E9Q1W0	Camk2d	108058	ENSMUSG00000053819.16	0.768193	0.874279	0.981358	1.019	0.0107761	0.166458	1.45533	0.687131	0.00358515	0.0205172	1.81715	0.550311	0.00441578	0.0255119	2.16915	0.461009	0.00113445	0.00980071	2.31013	0.432876
P62320	Snrpd3	67332	ENSMUSG00000020180.10	0.0248254	0.431211	0.918576	1.08864	0.00307407	0.166458	0.785007	1.27387	0.0194152	0.0513155	0.794154	1.2592	0.00347151	0.0231554	0.672177	1.4877	0.00115703	0.00988038	0.569689	1.75534
Q91ZJ5	Ugp2	216558	ENSMUSG00000001891.16	0.25606	0.519484	1.07185	0.932965	0.107389	0.288258	1.18654	0.842789	0.0609706	0.116341	1.25193	0.798768	0.0126929	0.0451956	1.70472	0.586608	0.00115899	0.00988038	1.90089	0.52607
Q8CC88	Vwa8	219189	ENSMUSG00000058997.7	0.585761	0.749681	1.04145	0.960197	0.0375393	0.196277	1.3314	0.75109	0.00531866	0.0245079	1.57729	0.633998	0.00502941	0.0270252	2.24022	0.446385	0.00115939	0.00988038	2.84035	0.352069
Q9JIG8	Praf2	54637	ENSMUSG00000031149.7	0.943021	0.973948	1.00751	0.992542	0.0458651	0.209532	1.31788	0.758794	0.00546806	0.0247966	1.56676	0.638259	0.00562326	0.0285775	1.54415	0.647607	0.00115983	0.00988038	1.64567	0.607655
Q8JZU2	Slc25a1	13358	ENSMUSG00000003528.14	0.195522	0.490286	1.42331	0.702586	0.0479277	0.211566	1.60086	0.624666	0.00241226	0.017041	1.70141	0.587747	0.00609551	0.0299475	1.9049	0.524961	0.00116815	0.00990738	2.08248	0.480196
Q9Z1Z2	Strap	20901	ENSMUSG00000030224.10	0.424062	0.639757	0.901713	1.109	0.09629	0.275245	0.779535	1.28282	0.00246996	0.017227	0.73368	1.36299	0.0163642	0.052132	0.673669	1.48441	0.00116582	0.00990738	0.634578	1.57585
Q99LU0	Chmp1b	67064	ENSMUSG00000109901.1	0.574221	0.743009	0.973674	1.02704	0.0684744	0.238557	1.09308	0.914848	0.00254196	0.0175067	1.24791	0.801342	0.0694539	0.134633	1.12914	0.885626	0.00117232	0.00992082	1.30873	0.764101
P61327	Magoh	17149	ENSMUSG00000028609.6	0.191119	0.490191	1.09137	0.916283	0.423179	0.590729	0.944572	1.05868	0.00242193	0.017078	0.851957	1.17377	0.00121108	0.0151434	0.803784	1.24412	0.00118136	0.00997538	0.755616	1.32342
Q9CQQ7	Atp5f1	11950	ENSMUSG00000000563.17	0.914994	0.956834	1.01676	0.983517	0.228154	0.412785	1.15698	0.864319	0.241215	0.324008	1.08095	0.925114	0.0125756	0.0450284	1.48505	0.673378	0.00118479	0.00998241	1.55229	0.64421
Q91YP2	Nln	75805	ENSMUSG00000021710.10	0.0560379	0.431211	1.20599	0.829196	0.0232224	0.174915	1.42302	0.702733	0.00650219	0.0270576	1.80008	0.555532	0.0111352	0.0419686	1.9108	0.523341	0.00118888	0.00999495	2.66003	0.375935
Q99KV1	Dnajb11	67838	ENSMUSG00000004460.16	0.24035	0.507002	0.936667	1.06762	0.394451	0.567347	1.09118	0.91644	0.121181	0.192836	1.19943	0.833729	0.132522	0.212588	1.15417	0.866425	0.00119356	0.01001	1.50114	0.66616
P42669	Pura	19290	ENSMUSG00000043991.4	0.942445	0.973615	1.00551	0.994517	0.141505	0.328185	1.14604	0.872572	0.000659159	0.0103394	1.48037	0.675509	0.0126032	0.0450669	1.36519	0.732499	0.00119588	0.01001	1.83014	0.546405
A0A0R4J094	Fahd2a	68126	ENSMUSG00000027371.10	0.0498726	0.431211	1.40431	0.712093	0.017844	0.171866	1.93923	0.515667	0.00467576	0.0231888	2.09665	0.476951	0.00757114	0.0335119	2.4612	0.406305	0.00120114	0.0100322	3.83787	0.260561
Q8BTI8	Srrm2	75956	ENSMUSG00000039218.16	0.101464	0.431699	0.775662	1.28922	0.0125943	0.166458	0.683966	1.46206	0.00157127	0.0145154	0.662255	1.50999	0.00412827	0.0246669	0.547512	1.82644	0.00121276	0.0100854	0.514988	1.94179
Q9CQC7	Gm3244; Ndufb4; Gm3873	100041273; 68194; 100042503	ENSMUSG00000022820.3	0.235535	0.504346	1.23983	0.806559	0.0129026	0.166458	1.64311	0.608603	0.0114791	0.0372577	1.61975	0.617381	0.000863381	0.0134292	2.07404	0.482152	0.00121205	0.0100854	2.39721	0.417151
A0A5F8MPS7	Acp2	11432	ENSMUSG00000002103	0.188581	0.488886	0.897013	1.11481	0.16391	0.350728	1.19757	0.835027	0.000969802	0.011664	1.57621	0.634433	0.00145329	0.0157025	1.48964	0.671303	0.00121733	0.010088	1.86551	0.536046
K3W4Q8	Bsg	12215	ENSMUSG00000023175.15	0.660422	0.801181	0.941222	1.06245	0.491421	0.650321	1.18005	0.847425	0.044152	0.0917678	1.55481	0.643165	0.00125904	0.0153077	1.55805	0.641827	0.00121834	0.010088	2.30473	0.43389
Q6NSR8	Npepl1	228961	ENSMUSG00000039263.16	0.149924	0.459299	0.801425	1.24778	0.206515	0.394568	0.784885	1.27407	0.681868	0.737265	0.961254	1.04031	0.03953	0.0916562	0.739714	1.35187	0.00122601	0.010108	0.838591	1.19248
P60335	Pcbp1	23983	ENSMUSG00000051695.6	0.259887	0.522273	0.853549	1.17158	0.032148	0.184755	0.723755	1.38168	0.000220803	0.00690464	0.747407	1.33796	0.0162987	0.0520585	0.626741	1.59556	0.00122344	0.010108	0.593192	1.68579
Q9Z1Q9	Vars	22321	ENSMUSG00000007029.16	0.197047	0.490286	1.12243	0.890921	0.0903184	0.26844	0.819066	1.2209	0.00212894	0.016189	0.64683	1.546	0.003214	0.0224921	0.754114	1.32606	0.00123534	0.0101631	0.581571	1.71948
P17426	Ap2a1	11771	ENSMUSG00000060279.14	0.0466917	0.431211	1.19355	0.837839	0.0282853	0.181617	1.23043	0.812724	9.91427e-05	0.00559551	1.20267	0.831485	0.00750698	0.0333607	1.37	0.729926	0.00124288	0.0102033	1.38812	0.720401
Q60930	Vdac2	22334	ENSMUSG00000021771.13	0.858822	0.925293	1.03501	0.966175	0.276757	0.462225	1.17144	0.853647	0.0969262	0.163875	1.28308	0.779376	0.00536594	0.0281356	1.49694	0.668028	0.00124709	0.010216	1.67258	0.597878
P63073	Eif4e	13684	ENSMUSG00000028156.12	0.334639	0.581994	1.08409	0.922436	0.0717959	0.243389	0.834409	1.19845	0.000641201	0.0103394	0.611615	1.63502	0.00387833	0.0241109	0.746756	1.33913	0.00125351	0.0102468	0.587015	1.70353
Q921F4	Hnrnpll; Hnrpll	72692	ENSMUSG00000024095.15	0.0754163	0.431211	1.16971	0.854914	0.829547	0.892983	0.978979	1.02147	0.00459831	0.0231211	0.819182	1.22073	0.139104	0.219212	0.898036	1.11354	0.00126071	0.0102838	0.773178	1.29336
P83741	Wnk1	232341	ENSMUSG00000045962.16	0.134629	0.449137	0.757055	1.32091	0.0173855	0.16967	0.629274	1.58913	0.00031706	0.00805849	0.662416	1.50962	0.00363875	0.023615	0.576288	1.73524	0.00126665	0.0103103	0.571908	1.74853
P09671	Sod2	20656	ENSMUSG00000006818.4	0.25455	0.519484	0.900185	1.11088	0.173248	0.358918	1.27746	0.782801	0.00014174	0.00622086	1.85569	0.538883	0.000148597	0.00777404	1.71537	0.582965	0.00127843	0.0103842	2.59392	0.385517
Q9CYS6	2810459M11Rik	72792	ENSMUSG00000026227.11	0.0345945	0.431211	1.14253	0.875253	0.00604868	0.166458	1.39308	0.717834	0.000812375	0.0111775	1.74402	0.573388	0.000647105	0.0117567	1.83594	0.544679	0.00129248	0.0104322	2.27508	0.439546
P62855	Rps26; Rps26-ps1	27370; 100042812	ENSMUSG00000025362.6	0.0912714	0.431211	1.39325	0.717745	0.509115	0.663012	1.13479	0.881219	0.00250801	0.0173663	0.706491	1.41545	0.0677852	0.132183	0.82914	1.20607	0.00128854	0.0104322	0.674861	1.48179
Q61081	Cdc37	12539	ENSMUSG00000019471.10	0.349805	0.587905	0.903284	1.10707	0.015424	0.169106	0.754241	1.32584	0.00104436	0.0118705	0.710584	1.40729	0.0034531	0.0231554	0.625429	1.5989	0.00129011	0.0104322	0.557811	1.79272
Q80YN3	Bcas1	76960	ENSMUSG00000013523.13	0.13384	0.449028	0.75207	1.32966	0.0222641	0.173235	2.59795	0.384919	0.000186909	0.00671256	5.33089	0.187586	6.47802e-05	0.00638168	4.05725	0.246472	0.00130407	0.0105036	3.54697	0.281931
Q99KF1	Tmed9	67511	ENSMUSG00000058569.7	0.0239243	0.431211	0.830944	1.20345	0.859419	0.912613	0.981347	1.01901	0.0886074	0.153515	1.19534	0.836584	0.120336	0.197916	1.10696	0.903374	0.00131169	0.0105429	1.3851	0.721967
O35405	Pld3	18807	ENSMUSG00000003363.15	0.790344	0.887606	0.986995	1.01318	0.185076	0.37277	1.28401	0.778807	0.00692979	0.0277846	1.55442	0.643325	0.000377233	0.00974489	1.47051	0.680036	0.00131546	0.0105511	2.12753	0.470029
Q60520	Sin3a	20466	ENSMUSG00000042557.14	0.0931589	0.431211	0.883729	1.13157	0.0109076	0.166458	0.717125	1.39446	0.00450607	0.0229666	0.654745	1.52731	0.0169482	0.0533292	0.633147	1.57941	0.0013188	0.0105559	0.55505	1.80164
P49962	Srp9	27058	ENSMUSG00000026511.7	0.26813	0.528828	0.823698	1.21404	0.0521824	0.218686	0.732341	1.36548	0.000784377	0.0110416	0.746994	1.3387	0.00722637	0.0326632	0.57368	1.74313	0.00132436	0.0105784	0.510224	1.95992
O55022	Pgrmc1	53328	ENSMUSG00000006373.10	0.155592	0.463684	0.833816	1.19931	0.581638	0.720204	1.09262	0.915229	0.0110781	0.0363873	1.3526	0.739317	0.00633542	0.0306172	1.26942	0.787764	0.00132798	0.0105853	1.59964	0.62514
Q8K1M3	Prkar2a	19087	ENSMUSG00000032601.13	0.0907622	0.431211	1.18335	0.84506	0.0117806	0.166458	1.26264	0.791992	0.0371875	0.0812458	1.10662	0.903655	0.00454127	0.0258483	1.34541	0.743267	0.00133636	0.0106083	1.33318	0.750088
A0A0R4J0V5	Polr2a	20020	ENSMUSG00000005198.15	0.264832	0.527145	1.11108	0.900029	0.284484	0.469762	0.872262	1.14644	0.00762044	0.0297313	0.670924	1.49048	0.00624905	0.0304729	0.762432	1.31159	0.0013364	0.0106083	0.608216	1.64415
P62908	Rps3	27050	ENSMUSG00000030744.13	0.0803333	0.431211	1.29956	0.769489	0.87523	0.923026	1.02502	0.975594	0.00245585	0.0171794	0.683629	1.46278	0.00865113	0.0362818	0.754103	1.32608	0.00134332	0.0106194	0.659943	1.51528
Q9WU78	Pdcd6ip	18571	ENSMUSG00000032504.15	0.0224149	0.431211	1.36438	0.732933	0.00423057	0.166458	1.37791	0.725736	0.048662	0.0984771	1.12754	0.88689	0.0542363	0.113433	1.4382	0.695315	0.0013413	0.0106194	1.43638	0.696196
Q3UHX2	Pdap1	231887	ENSMUSG00000029623.14	0.201074	0.490493	0.780805	1.28073	0.0666001	0.235027	0.722482	1.38412	0.00479579	0.0234481	0.673985	1.48371	0.0173706	0.0540826	0.551939	1.81179	0.00134803	0.0106348	0.475569	2.10274
Q9CPU2	Ndufb2	68198	ENSMUSG00000002416.13	0.243459	0.510294	0.865357	1.15559	0.201805	0.389578	1.14308	0.874826	0.00207471	0.0160585	1.59244	0.627967	0.059881	0.120958	1.42416	0.70217	0.00135777	0.0106896	2.30351	0.434119
P62267	Rps23	66475	ENSMUSG00000049517.7	0.101209	0.431699	1.37438	0.727602	0.603296	0.735788	1.10528	0.90475	0.00106614	0.01198	0.657071	1.5219	0.0708812	0.136027	0.776367	1.28805	0.00136369	0.0107143	0.626874	1.59522
A0A0A6YY47	Ncam1	17967	ENSMUSG00000039542.16	0.434668	0.64829	0.911658	1.0969	0.0426424	0.205609	1.32455	0.754973	0.000641797	0.0103394	1.69361	0.590453	0.00101906	0.0144473	1.51148	0.661604	0.0013766	0.0107918	1.85275	0.539737
Q9JK81	Myg1	60315	ENSMUSG00000001285.12	0.535174	0.715925	0.941579	1.06205	0.157271	0.345171	0.857403	1.16631	0.0435798	0.0912683	0.856242	1.16789	0.0559009	0.115099	0.825078	1.21201	0.00138046	0.0107918	0.724419	1.38042
Q8VDQ8-2	Sirt2	64383	ENSMUSG00000015149.14	0.792155	0.888755	1.04111	0.960518	0.0373876	0.196017	2.97975	0.335598	0.00112042	0.0123022	4.62924	0.216018	0.00106388	0.0146503	5.3033	0.188562	0.00138198	0.0107918	4.51151	0.221655
Q8BP56	Athl1; Pgghg	212974	ENSMUSG00000062031.13	0.821176	0.904972	1.03999	0.96155	0.213997	0.400413	1.22574	0.815832	0.0036847	0.0206674	1.78135	0.561374	0.0318336	0.0794701	1.49623	0.668348	0.0013881	0.0108176	1.80301	0.554627
Q6P8I4	Pcnp	76302	ENSMUSG00000071533.11	0.0674133	0.431211	0.712353	1.4038	0.0110018	0.166458	0.624218	1.602	0.000966099	0.011664	0.600495	1.66529	0.00913676	0.0372367	0.503309	1.98685	0.0013932	0.0108354	0.489633	2.04235
P35278	Rab5c	19345	ENSMUSG00000019173.11	0.883331	0.936753	0.989689	1.01042	0.105895	0.287303	1.21048	0.826121	0.00569025	0.0251642	1.4847	0.673537	0.000636442	0.0117567	1.41618	0.706124	0.00140484	0.0109039	1.72916	0.578314
Q6A028	Swap70	20947	ENSMUSG00000031015.8	0.262814	0.524263	0.934295	1.07033	0.0434025	0.20643	0.830722	1.20377	0.00182344	0.015435	0.749548	1.33414	0.00096764	0.014243	0.746207	1.34011	0.00141034	0.0109102	0.693493	1.44198
P11031	Sub1	20024	ENSMUSG00000022205.15	0.355998	0.591862	0.899513	1.11171	0.143021	0.329515	0.860196	1.16253	0.0101058	0.0344601	0.81622	1.22516	0.0103848	0.0400987	0.568739	1.75828	0.00141418	0.0109102	0.535711	1.86668
O08583	Alyref	21681	ENSMUSG00000025134.2	0.620136	0.776838	1.03434	0.966802	0.0680784	0.238557	0.840627	1.18959	0.0101801	0.0346214	0.778714	1.28417	0.00103142	0.014465	0.689881	1.44953	0.00141278	0.0109102	0.632555	1.58089
Q62283	Tspan7	21912	ENSMUSG00000058254.12	0.0652075	0.431211	0.694977	1.4389	0.684411	0.792226	1.0923	0.9155	9.47541e-05	0.00559551	1.73101	0.577697	0.00142673	0.0157025	1.7613	0.567761	0.00142982	0.0109199	2.96275	0.337524
Q99KI0	Aco2	11429	ENSMUSG00000022477.12	0.0579484	0.431211	1.33213	0.750677	0.0227766	0.173672	1.71096	0.584468	0.00284472	0.0183653	1.71104	0.584441	0.00545765	0.0283739	2.28748	0.437162	0.00142518	0.0109199	2.9775	0.335853
O70251	Eef1b2	55949	ENSMUSG00000025967.16	0.145381	0.456864	0.793691	1.25994	0.0520918	0.218547	0.671563	1.48906	0.00154884	0.0144615	0.645715	1.54867	0.00327878	0.0227291	0.542405	1.84364	0.00143249	0.0109199	0.53054	1.88487
P62307	Snrpf	69878	ENSMUSG00000020018.6	0.197356	0.490286	0.841034	1.18901	0.0138228	0.166728	0.702605	1.42327	0.0105441	0.0353587	0.630312	1.58652	0.00544601	0.0283517	0.575192	1.73855	0.00142799	0.0109199	0.50884	1.96526
P19096	Fasn	14104	ENSMUSG00000025153.9	0.202545	0.490623	1.14441	0.873812	0.293418	0.477798	0.868217	1.15179	0.0173345	0.0478566	0.687556	1.45443	8.99558e-05	0.00699726	0.761246	1.31364	0.0014215	0.0109199	0.536131	1.86522
Q99J47	Dhrs7b	216820	ENSMUSG00000042569.13	0.500632	0.695383	1.10196	0.907477	0.132993	0.318437	1.19851	0.834371	0.0156684	0.0450103	1.21915	0.820242	0.0219096	0.0620059	1.44589	0.691618	0.00143169	0.0109199	1.62263	0.616284
Q60676	Ppp5c	19060	ENSMUSG00000003099.11	0.31372	0.563442	0.877696	1.13935	0.0282439	0.181617	0.756447	1.32197	0.000628305	0.0103233	0.748965	1.33518	0.00248725	0.0197355	0.667998	1.49701	0.00143839	0.0109431	0.638962	1.56504
Q99LT0	Dpy30	66310	ENSMUSG00000024067.13	0.305264	0.555364	0.822164	1.2163	0.00467056	0.166458	0.662796	1.50876	0.00138119	0.0137511	0.662715	1.50894	0.00230885	0.018997	0.477478	2.09434	0.00145059	0.0110141	0.553219	1.8076
G3UZG5	Klhdc4	234825	ENSMUSG00000040263.16	0.013197	0.431211	0.548285	1.82387	0.000574529	0.145585	0.380795	2.62609	0.000384019	0.00843306	0.439805	2.27374	0.0150775	0.0497233	0.37207	2.68766	0.00145963	0.011061	0.444586	2.24928
P70670	Naca	17938	ENSMUSG00000061315.14	0.134848	0.449137	0.745153	1.34201	0.0498427	0.214497	0.632392	1.5813	0.00150789	0.0143792	0.589132	1.69741	0.00946557	0.0380007	0.482806	2.07123	0.00147066	0.0111226	0.468218	2.13576
A0A0R4J023	Auh	11992	ENSMUSG00000021460.16	0.329802	0.577266	1.12924	0.885552	0.0627565	0.2286	1.39841	0.715098	0.01883	0.0503188	1.41874	0.704849	0.0131653	0.0462349	1.75602	0.56947	0.00148156	0.011161	2.26833	0.440854
Q8CG48	Smc2	14211	ENSMUSG00000028312.19	0.984851	0.991371	1.00156	0.998444	0.014746	0.169106	0.56169	1.78034	0.00259227	0.017711	0.41977	2.38226	0.00262581	0.0200166	0.40489	2.46981	0.00148106	0.011161	0.395551	2.52812
P43346	Dck	13178	ENSMUSG00000029366.10	0.0049536	0.431211	0.835867	1.19636	0.015109	0.169106	0.574231	1.74146	0.00524477	0.0243426	0.418678	2.38847	0.00424025	0.0247526	0.445343	2.24546	0.00150194	0.0112492	0.415388	2.40739
P32848	Pvalb	19293	ENSMUSG00000005716.16	0.0835753	0.431211	1.14541	0.873051	0.0356769	0.193927	3.47645	0.28765	0.00664419	0.0272213	5.22585	0.191356	0.0245858	0.0666611	5.12	0.195313	0.00150205	0.0112492	14.5906	0.0685372
A2AKU9	Atp5c1	11949	ENSMUSG00000025781.14	0.181622	0.483672	0.878105	1.13882	0.669102	0.781568	1.04001	0.96153	0.00701985	0.0280429	1.25188	0.798796	0.00458386	0.0259752	1.21258	0.824687	0.00150143	0.0112492	1.52972	0.653714
Q922B2	Dars	226414	ENSMUSG00000026356.15	0.0998732	0.431211	1.03449	0.966656	0.0203741	0.172896	1.17895	0.848216	0.00499918	0.0239016	1.27561	0.783937	0.00120847	0.0151434	1.35266	0.739284	0.00150915	0.011263	1.29531	0.772017
Q99K28	Arfgap2	77038	ENSMUSG00000027255.14	0.196166	0.490286	0.900328	1.11071	0.0243149	0.174915	0.867694	1.15248	8.5667e-07	0.000823046	0.766258	1.30504	0.00130952	0.0155333	0.749739	1.3338	0.00151267	0.011263	0.76081	1.31439
P63321	Rala	56044	ENSMUSG00000008859.7	0.891479	0.941727	0.982264	1.01806	0.146379	0.332467	1.23311	0.810955	0.0089427	0.0319989	1.50667	0.663715	0.00268001	0.0201894	1.40101	0.713772	0.00151146	0.011263	1.62986	0.613551
Q921W2	Tial1	21843	ENSMUSG00000030846.15	0.0307819	0.431211	0.934132	1.07051	0.00814934	0.166458	0.862561	1.15934	0.0187027	0.0501261	0.860833	1.16167	0.0100019	0.0392514	0.77152	1.29614	0.00153288	0.0113039	0.825322	1.21165
Q07417	Acads	11409	ENSMUSG00000029545.13	0.205279	0.490623	1.15107	0.868755	0.0701862	0.240473	1.33058	0.751551	0.0121765	0.0385245	1.27496	0.784339	0.0229239	0.0638548	1.62255	0.616313	0.00153028	0.0113039	1.7217	0.58082
P45952	Acadm	11364	ENSMUSG00000062908.12	0.232618	0.5035	1.10196	0.907473	0.0483837	0.211615	1.42168	0.703392	0.00692516	0.0277846	1.68596	0.593133	0.00943778	0.0380006	1.88431	0.5307	0.00152622	0.0113039	2.68713	0.372144
P63028	Tpt1	22070	ENSMUSG00000060126.14	0.456245	0.664478	0.90846	1.10076	0.149778	0.335821	0.770735	1.29746	0.0120315	0.0383391	0.6719	1.48832	0.00870333	0.0363458	0.624806	1.6005	0.00152756	0.0113039	0.534553	1.87072
Q8JZQ2	Afg3l2	69597	ENSMUSG00000024527.9	0.988906	0.993041	1.00112	0.998886	0.265693	0.451705	1.08132	0.924798	0.0593586	0.113944	1.12365	0.889957	0.0244134	0.0663286	1.26782	0.788757	0.00152593	0.0113039	1.46257	0.683728
Q7TNV0	Dek	110052	ENSMUSG00000021377.14	0.00903355	0.431211	0.831426	1.20275	0.0279294	0.181617	0.787069	1.27054	0.00615001	0.0264029	0.728173	1.3733	0.00678288	0.0316898	0.651084	1.5359	0.00155179	0.0114001	0.64756	1.54426
P70158	Smpdl3a	57319	ENSMUSG00000019872.13	0.79262	0.888863	1.03459	0.966566	0.116476	0.29921	1.73237	0.577243	0.00688065	0.0277674	2.38778	0.4188	0.003776	0.0239386	2.1706	0.460703	0.00155186	0.0114001	2.96348	0.337441
P32020	Scp2	20280	ENSMUSG00000028603.15	0.402779	0.627244	0.909787	1.09916	0.183064	0.369882	1.26855	0.788305	0.00173248	0.0149546	1.97465	0.506418	0.00142393	0.0157025	1.90578	0.524719	0.00155612	0.0114096	2.63606	0.379353
P54818	Galc	14420	ENSMUSG00000021003.9	0.281537	0.537536	1.1326	0.882922	0.0643311	0.23207	1.57617	0.634448	0.00471051	0.0232277	2.01982	0.495094	0.00345642	0.0231554	2.04221	0.489666	0.00156953	0.011486	3.04713	0.328178
Q9D7S7	Rpl22l1	68028	ENSMUSG00000039221.10	0.396476	0.622431	1.11638	0.895752	0.187356	0.374419	0.717051	1.3946	0.00441961	0.0227833	0.467351	2.13972	0.000296218	0.00889748	0.513599	1.94704	0.00157777	0.0115243	0.467035	2.14117
Q9Z1D1	Eif3g	53356	ENSMUSG00000070319.6	0.380316	0.60781	0.927861	1.07775	0.0435145	0.206528	0.839319	1.19144	0.00178053	0.0152057	0.770167	1.29842	0.00145973	0.0157025	0.694836	1.43919	0.00158985	0.0115905	0.661548	1.51161
Q9CZP5	Bcs1l	66821	ENSMUSG00000026172.12	0.164113	0.467341	1.24547	0.802907	0.0201028	0.172896	1.5255	0.655522	0.0760502	0.137341	1.39319	0.717777	0.0521443	0.110571	1.7941	0.557382	0.00159321	0.011593	1.73753	0.57553
Q61550	Rad21	19357	ENSMUSG00000022314.9	0.0471045	0.431211	0.935265	1.06922	0.0102662	0.166458	0.785246	1.27349	0.00158703	0.014556	0.702314	1.42387	0.00423478	0.0247526	0.704316	1.41982	0.00159831	0.0116067	0.617796	1.61866
P35803-8	Gpm6b	14758	ENSMUSG00000031342.17	0.687614	0.819421	0.949061	1.05367	0.0559206	0.223857	1.51727	0.65908	1.73094e-05	0.00312373	2.05376	0.486912	0.00164941	0.016416	2.00167	0.499584	0.00160416	0.0116067	2.80538	0.356458
Q6A068	Cdc5l	71702	ENSMUSG00000023932.8	0.958728	0.979116	0.998176	1.00183	0.0842614	0.259468	0.809604	1.23517	0.0101248	0.0344944	0.694416	1.44006	0.000400753	0.00974489	0.686938	1.45574	0.00160406	0.0116067	0.590462	1.69359
Q99LC5	Etfa	110842	ENSMUSG00000032314.14	0.0418636	0.431211	1.1056	0.904483	0.0542961	0.221362	1.28053	0.780926	0.00523074	0.0243335	1.40326	0.712626	0.0142962	0.0484356	1.64032	0.609639	0.00161806	0.0116634	2.08704	0.479147
O88307	Sorl1	20660	ENSMUSG00000049313.8	0.234401	0.503956	1.43601	0.696375	0.0269607	0.1803	4.34641	0.230075	0.000309071	0.00805849	6.79715	0.14712	0.000117182	0.00717636	5.85878	0.170684	0.0016179	0.0116634	8.31326	0.12029
Q99KP6	Prpf19	28000	ENSMUSG00000024735.13	0.316459	0.566244	0.941574	1.06205	0.0384284	0.198495	0.836021	1.19614	0.00422701	0.0223672	0.766471	1.30468	0.00500068	0.0269566	0.707095	1.41424	0.00162546	0.0116948	0.667095	1.49904
Q8R322	Gle1	74412	ENSMUSG00000019715.14	0.393895	0.619715	1.09525	0.913038	0.871134	0.920475	0.98942	1.01069	0.0360955	0.0794611	0.74083	1.34984	0.102377	0.176858	0.770976	1.29706	0.00163758	0.01176	0.748387	1.33621
Q8R2W9	Pank3	211347	ENSMUSG00000018846.8	0.775336	0.878912	1.0386	0.962838	0.362945	0.54106	0.886675	1.12781	0.0271709	0.0659204	0.64551	1.54916	0.0389917	0.0910933	0.789969	1.26587	0.00164829	0.0118148	0.512286	1.95204
I7HIP8	Nfib	18028	ENSMUSG00000008575.17	0.330367	0.577678	0.914823	1.09311	0.00220711	0.166458	0.650498	1.53728	6.67021e-05	0.00545396	0.647498	1.54441	5.3475e-05	0.00638168	0.580015	1.72409	0.0016676	0.0118683	0.567466	1.76222
P23116	Eif3a	13669	ENSMUSG00000024991.7	0.632822	0.786829	0.973514	1.02721	0.0652969	0.232779	0.847719	1.17964	0.00547164	0.0247966	0.784735	1.27432	0.00266121	0.0201223	0.750579	1.3323	0.00166242	0.0118683	0.650543	1.53718
Q8VE37	Rcc1	100088	ENSMUSG00000028896.13	0.76875	0.874603	1.04444	0.957455	0.493069	0.651828	0.889816	1.12383	0.00225943	0.0166163	0.66412	1.50575	0.013332	0.0465227	0.713994	1.40057	0.00166013	0.0118683	0.573252	1.74443
D3Z396	Ntm	235106	ENSMUSG00000059974.10	0.823684	0.906304	0.9803	1.0201	0.0431346	0.205665	1.51206	0.661348	0.00363571	0.0206077	2.1919	0.456226	0.00018776	0.00815609	1.93263	0.517429	0.00166811	0.0118683	2.65975	0.375976
Q923D5	Wbp11	60321	ENSMUSG00000030216.12	0.0844465	0.431211	0.7086	1.41123	0.0130499	0.166458	0.594241	1.68282	0.00300412	0.0188027	0.598966	1.66954	0.00768095	0.0338808	0.47706	2.09617	0.00167702	0.0118806	0.476114	2.10034
Q8C0M9	Asrgl1	66514	ENSMUSG00000024654.8	0.319231	0.567176	1.08029	0.925681	0.0125534	0.166458	1.44299	0.693007	0.00044918	0.0090377	1.98054	0.504913	0.00342489	0.0231554	1.91268	0.522827	0.00167826	0.0118806	1.74551	0.572899
Q8VEM8	Slc25a3	18674	ENSMUSG00000061904.12	0.618909	0.77606	1.08047	0.925521	0.0687698	0.238878	1.22296	0.817691	0.0497028	0.100109	1.20196	0.831977	0.00287455	0.0210764	1.66454	0.600767	0.00167912	0.0118806	1.83979	0.543539
Q69ZQ2	Isy1	57905	ENSMUSG00000030056.8	0.0908865	0.431211	0.666411	1.50058	0.0199335	0.172896	0.584669	1.71037	3.65213e-06	0.00226872	0.64214	1.55729	0.0107429	0.0409466	0.487262	2.05228	0.00170101	0.011979	0.525213	1.90399
Q3UH60	Dip2b	239667	ENSMUSG00000023026.15	0.0490948	0.431211	1.21072	0.825953	0.00330122	0.166458	1.33475	0.749203	0.00539639	0.0247089	1.33355	0.749877	0.0429954	0.0973988	1.43025	0.699178	0.00170195	0.011979	1.92841	0.518561
Q9WTQ5	Akap12	83397	ENSMUSG00000038587.9	0.498519	0.694959	0.888004	1.12612	0.190516	0.377707	0.663946	1.50615	0.00859081	0.0314227	0.444766	2.24837	0.00548665	0.0284344	0.325952	3.06794	0.00170238	0.011979	0.289116	3.45882
Q61792	Lasp1	16796	ENSMUSG00000038366.15	0.233016	0.5035	0.804549	1.24293	0.0564788	0.224534	0.752046	1.32971	0.0113533	0.0370336	0.783863	1.27573	0.0120392	0.0440047	0.636711	1.57057	0.00170976	0.0120089	0.609046	1.64191
Q9WUM3	Coro1b	23789	ENSMUSG00000024835.14; ENSMUSG00000097771.7	0.0491209	0.431211	1.25527	0.79664	0.0238377	0.174915	1.44273	0.693129	0.00458222	0.0230793	1.4259	0.70131	0.00871848	0.0363696	1.82974	0.546526	0.00172529	0.0120874	2.06833	0.483483
G3X8S1	Dnajc19	67713	ENSMUSG00000027679.13	0.903107	0.950092	0.977766	1.02274	0.393176	0.566333	1.17074	0.854163	0.0989352	0.165885	1.24139	0.805551	0.0606379	0.121847	1.45165	0.68887	0.00172722	0.0120874	1.71154	0.584268
P61358	Rpl27; LOC108167922	19942; 108167922	ENSMUSG00000063316.13; ENSMUSG00000073640.2	0.0748181	0.431211	1.34201	0.745152	0.797211	0.868804	1.05038	0.952032	0.00342885	0.020026	0.71016	1.40813	0.00127853	0.0154468	0.701941	1.42462	0.0017308	0.012088	0.582885	1.7156
P62827	LOC100045999; Ran; LOC102641332	19384; 102641332	ENSMUSG00000029430.13	0.982839	0.991371	0.997249	1.00276	0.208916	0.395694	0.788314	1.26853	0.0179174	0.0487652	0.691727	1.44566	0.035471	0.0853854	0.629791	1.58783	0.0017336	0.012088	0.484348	2.06463
Q9JL62	Gltp	56356	ENSMUSG00000011884.13	0.773735	0.877901	1.02576	0.974883	0.0209309	0.173235	1.72059	0.581195	0.00121752	0.0128542	2.37833	0.420463	0.000632766	0.0117567	2.23254	0.44792	0.00174533	0.0121477	2.17217	0.460368
Q9WUK2	Eif4h	22384	ENSMUSG00000040731.13	0.184781	0.484593	0.765996	1.30549	0.0670842	0.235869	0.703733	1.42099	0.00105164	0.0118705	0.669747	1.4931	0.0200263	0.058888	0.588497	1.69924	0.00175516	0.0121502	0.54541	1.83348
P30416	Fkbp4	14228	ENSMUSG00000030357.10	0.524887	0.707584	1.03934	0.962148	0.155161	0.342889	0.916346	1.09129	0.000274545	0.00762152	0.743177	1.34557	0.000411119	0.00988007	0.757046	1.32092	0.00175014	0.0121502	0.596608	1.67614
Q99LE6	Abcf2	27407	ENSMUSG00000028953.10	0.769292	0.874703	0.970351	1.03056	0.145981	0.331956	0.751407	1.33084	0.00530586	0.0245077	0.583244	1.71455	0.00143359	0.0157025	0.593979	1.68356	0.00175296	0.0121502	0.521009	1.91935
J3QNT7	Epn2	13855	ENSMUSG00000001036.17	0.346363	0.585673	0.913705	1.09445	0.059145	0.225172	0.864589	1.15662	0.0132372	0.040214	0.765651	1.30608	0.0141316	0.0482501	0.624185	1.60209	0.00177008	0.0122314	0.619352	1.61459
A2AJI0	Map7d1; Mtap7d1	245877	ENSMUSG00000028849.17	0.181918	0.483672	1.11923	0.893473	0.876101	0.923691	1.01231	0.987842	0.00731241	0.0288141	0.918609	1.0886	0.127784	0.207064	0.873224	1.14518	0.00177548	0.0122466	0.737955	1.3551
Q03265	Atp5a1	11946	ENSMUSG00000025428.15	0.181779	0.483672	0.874775	1.14315	0.861177	0.913685	1.01679	0.983487	0.0169709	0.0473121	1.21457	0.823337	0.0260886	0.0696261	1.19267	0.838454	0.00179935	0.0123669	1.46908	0.6807
O09106	Hdac1	433759	ENSMUSG00000028800.15	0.9108	0.954914	1.00767	0.992384	0.0796149	0.25159	0.847973	1.17928	0.00989498	0.0340433	0.678077	1.47476	0.0069029	0.0318761	0.758783	1.3179	0.00179706	0.0123669	0.681732	1.46685
E9PU93	Ash2l	23808	ENSMUSG00000031575.18	0.517671	0.705384	1.0419	0.959785	0.0391525	0.199446	0.817027	1.22395	0.0118066	0.0379053	0.733349	1.36361	0.00894557	0.0367484	0.690988	1.4472	0.00180276	0.0123682	0.589622	1.696
G3X8T3	Ctsa	19025	ENSMUSG00000017760.15	0.0840663	0.431211	1.26505	0.790486	0.0625209	0.22802	1.50689	0.66362	0.0169172	0.0472134	1.64857	0.606587	0.0144332	0.048657	1.80409	0.554295	0.00181815	0.0123853	2.3118	0.432564
D3YTT4	Acad8	66948	ENSMUSG00000031969.16	0.181135	0.483672	1.0842	0.922335	0.275778	0.461593	1.16955	0.855028	0.0163255	0.0461631	1.2433	0.804308	0.00465992	0.0261244	1.29091	0.774648	0.00181637	0.0123853	1.69497	0.589982
Q61425	Hadh	15107	ENSMUSG00000027984.8	0.200713	0.490493	1.17267	0.852754	0.0280487	0.181617	1.53818	0.65012	0.00264579	0.0178463	1.59636	0.626426	0.0131988	0.0462729	2.10881	0.474201	0.00181243	0.0123853	3.01949	0.331182
Q9Z1B5	Mad2l1	56150	ENSMUSG00000029910.14	0.330649	0.577696	0.86904	1.1507	0.0103919	0.166458	0.473696	2.11106	0.00232712	0.0167161	0.385741	2.59241	0.00578891	0.0290352	0.35518	2.81547	0.00181119	0.0123853	0.347768	2.87548
Q9QYR9	Acot2	171210	ENSMUSG00000021226.7	0.113325	0.439456	1.2559	0.796243	0.0201887	0.172896	1.68927	0.591973	0.000467312	0.00913531	1.91268	0.522826	0.00258416	0.0199014	2.28652	0.437346	0.00182391	0.0124026	3.42971	0.29157
Q9DB41	Slc25a18	71803	ENSMUSG00000004902.7	0.78499	0.885476	0.968561	1.03246	0.136285	0.322183	1.20558	0.829477	0.0211592	0.0546545	1.40454	0.711978	0.00318245	0.0223834	1.75138	0.570979	0.00182789	0.0124077	2.40543	0.415727
Q78IK2	Usmg5; LOC100504912; LOC102642507	66477; 102642507	ENSMUSG00000071528.3	0.713233	0.837295	0.960547	1.04107	0.173663	0.359127	1.18862	0.841311	0.0048575	0.0236595	1.33483	0.749159	0.00594885	0.029485	1.56942	0.63718	0.00183213	0.0124146	1.85975	0.537706
Q9D172	D10Jhu81e; LOC100046684; LOC102641949	28295; 102641949	ENSMUSG00000053329.7	0.279449	0.53575	0.900485	1.11051	0.354447	0.533963	1.17881	0.848316	0.00344581	0.0200945	1.7311	0.577668	0.00134436	0.0156992	1.65738	0.603364	0.00184099	0.0124526	2.44622	0.408794
Q64152	Btf3	218490	ENSMUSG00000021660.14	0.263362	0.524812	0.783966	1.27557	0.0932766	0.271377	0.632161	1.58188	0.00421601	0.0223478	0.580709	1.72203	0.0100129	0.0392548	0.468543	2.13427	0.00184693	0.0124708	0.432648	2.31135
P63017	Hspa8	15481	ENSMUSG00000015656.17	0.13318	0.448212	0.930572	1.07461	0.0571664	0.224534	0.871559	1.14737	0.000637319	0.0103394	0.787752	1.26943	7.38117e-05	0.0069167	0.772723	1.29412	0.00185871	0.0124846	0.717648	1.39344
Q91VA7	Idh3b	170718	ENSMUSG00000027406.12	0.261592	0.523238	1.08346	0.922972	0.0922055	0.269846	1.19678	0.835576	0.0286978	0.068543	1.26337	0.791535	0.0328876	0.0812567	1.37392	0.727847	0.00185407	0.0124846	1.59377	0.627443
Q8R0J2	Mpdu1	24070	ENSMUSG00000018761.14	0.47983	0.679007	1.12287	0.890578	0.135363	0.32131	1.25191	0.798776	0.0408667	0.0870087	1.29074	0.774748	0.0112039	0.0419954	1.51018	0.662172	0.00185864	0.0124846	1.54719	0.646331
A0A0X1KG60	Rnf40	233900	ENSMUSG00000030816.8	0.0617702	0.431211	0.890565	1.12288	0.0102903	0.166458	0.817474	1.22328	0.00522002	0.0243335	0.736177	1.35837	0.0368107	0.0876094	0.75603	1.3227	0.00188566	0.0126435	0.690231	1.44879
Q9D554	Sf3a3	75062	ENSMUSG00000028902.4	0.71638	0.839024	1.01448	0.985727	0.0966203	0.275658	0.826072	1.21055	0.00384427	0.0211352	0.684183	1.4616	0.00782095	0.03438	0.735379	1.35984	0.00189336	0.0126729	0.58504	1.70929
P62082	Rps7	20115	ENSMUSG00000061477.3	0.111077	0.439456	1.35995	0.735319	0.700173	0.802165	1.07522	0.930043	0.000521191	0.00947745	0.701172	1.42618	0.0339455	0.0831221	0.773052	1.29357	0.00190799	0.0127487	0.66808	1.49683
A0A087WRY3	Nucks1	98415	ENSMUSG00000026434.12	0.0322414	0.431211	0.669575	1.49348	0.0179741	0.171982	0.66928	1.49414	0.0371721	0.0812458	0.645975	1.54805	0.00187132	0.0173263	0.370669	2.69783	0.00192036	0.0127764	0.398897	2.50691
P05202	Got2	14719	ENSMUSG00000031672.8	0.237583	0.505622	0.904097	1.10608	0.32077	0.500382	1.13926	0.877759	0.000179278	0.00662468	1.50431	0.664758	0.000162961	0.00813429	1.39626	0.716196	0.00192364	0.0127764	1.94003	0.515457
Q9EST5	Anp32b	67628	ENSMUSG00000028333.10	0.239089	0.505826	0.86502	1.15604	0.0174376	0.16967	0.643025	1.55515	0.00151918	0.014403	0.552225	1.81086	0.00534614	0.0281356	0.522741	1.91299	0.00193228	0.0127764	0.366798	2.72629
P16110	Lgals3	16854	ENSMUSG00000050335	0.371736	0.603894	0.713353	1.40183	0.0370712	0.195425	2.80869	0.356037	0.00844338	0.031215	3.33917	0.299475	0.116217	0.193627	3.23905	0.308732	0.00192953	0.0127764	8.82125	0.113363
Q91ZH7	Abhd3	106861	ENSMUSG00000002475.15	0.39167	0.617493	1.34495	0.743519	0.0230433	0.174545	3.66388	0.272935	0.00230566	0.0166409	7.79625	0.128267	0.000553575	0.0113735	9.89483	0.101063	0.00193996	0.0127764	14.2854	0.0700015
Q8BTW3	Exosc6	72544	ENSMUSG00000109941.1	0.439324	0.650687	0.834983	1.19763	0.0536407	0.220721	0.657674	1.52051	0.0296508	0.0699496	0.745295	1.34175	0.0325286	0.0807156	0.564214	1.77238	0.00193448	0.0127764	0.559973	1.7858
Q9ERI6	Rdh14	105014	ENSMUSG00000020621.6	0.589224	0.752485	1.13909	0.877891	0.233133	0.417683	1.37353	0.728053	0.0347405	0.077938	1.43641	0.696179	0.0247343	0.0669002	1.85709	0.538476	0.00194206	0.0127764	1.8536	0.539491
Q61941	Nnt	18115	ENSMUSG00000116207;ENSMUSG00000025453	0.646961	0.793512	1.07861	0.927118	0.302635	0.485889	1.13256	0.882954	0.00260394	0.0177367	1.22648	0.815341	0.010991	0.0416034	1.73491	0.576398	0.00193055	0.0127764	1.7971	0.556452
Q61334	Bcap29	12033	ENSMUSG00000020650.15	0.899903	0.947499	0.977249	1.02328	0.64361	0.762631	1.05265	0.949988	0.935044	0.951383	1.00693	0.993119	0.357835	0.44564	1.10248	0.907042	0.00194102	0.0127764	1.26596	0.789917
P53810	Pitpna	18738	ENSMUSG00000017781.17	0.0162171	0.431211	1.18754	0.842076	0.00686439	0.166458	1.1925	0.838573	0.0150087	0.0436958	1.18156	0.846338	0.0226979	0.0634304	1.24524	0.803057	0.00194739	0.0127896	1.30678	0.765241
Q60864	Stip1	20867	ENSMUSG00000024966.8	0.256554	0.519484	0.838734	1.19227	0.0453196	0.209331	0.732306	1.36555	0.00199804	0.0157993	0.727096	1.37533	0.0160353	0.0516841	0.592208	1.6886	0.00195189	0.0127972	0.515268	1.94074
Q8C129	Lnpep	240028	ENSMUSG00000023845.6	0.608724	0.766501	0.961929	1.03958	0.685326	0.792334	1.07268	0.932244	0.114444	0.185416	1.29727	0.77085	0.0524476	0.110943	1.14719	0.871699	0.00195833	0.0128176	1.70086	0.587937
P35282	Rab21	216344	ENSMUSG00000020132.10	0.0260496	0.431211	1.22267	0.817884	0.00821357	0.166458	1.45709	0.686299	0.00130872	0.0133761	1.51276	0.661043	0.00280445	0.0208431	1.76355	0.567039	0.0019775	0.0128337	2.02324	0.494257
P62245	Rps15a	267019	ENSMUSG00000008683.16	0.0905387	0.431211	1.31295	0.761642	0.70759	0.807124	1.06539	0.938626	0.00198617	0.0157868	0.68339	1.46329	0.00803512	0.0349218	0.763423	1.30989	0.00197003	0.0128337	0.654151	1.5287
Q8QZV7	Asun; Spata30; Ints13	71177	ENSMUSG00000040250.14	0.369598	0.602459	0.924479	1.08169	0.0731804	0.244627	0.853446	1.17172	0.00245867	0.0171794	0.697439	1.43382	0.00248837	0.0197355	0.850252	1.17612	0.00197229	0.0128337	0.689261	1.45083
Q99LC3	Ndufa10	67273	ENSMUSG00000026260.12	0.379951	0.607688	1.2059	0.829255	0.0537744	0.220721	1.46059	0.684656	0.000704502	0.0106591	1.39279	0.717986	0.00076912	0.0126898	1.96049	0.510077	0.00197181	0.0128337	1.92302	0.520015
Q9CX86	Hnrnpa0	77134	ENSMUSG00000007836.6	0.9357	0.970456	1.00691	0.99314	0.212265	0.399674	0.839509	1.19117	0.00298687	0.0187252	0.631723	1.58297	0.00208093	0.0181448	0.695061	1.43872	0.00197685	0.0128337	0.627503	1.59362
P53798	Fdft1	14137	ENSMUSG00000021273.9	0.00578602	0.431211	0.740247	1.3509	0.062325	0.22802	0.571274	1.75047	0.0056703	0.025146	0.544075	1.83798	0.000433894	0.0100898	0.537446	1.86065	0.00198302	0.0128478	0.455534	2.19522
Q924C1	Xpo5	72322	ENSMUSG00000067150.5	0.0672368	0.431211	1.29749	0.77072	0.405316	0.575409	0.832099	1.20178	0.0272183	0.0659936	0.665449	1.50275	0.00289214	0.0211419	0.612715	1.63208	0.00200084	0.0129167	0.50988	1.96125
Q9D3A9	Ttyh1	57776	ENSMUSG00000030428.16	0.296691	0.548286	1.19907	0.833982	0.144152	0.330416	2.05403	0.486848	0.0139798	0.0418415	3.07402	0.325307	0.016674	0.0527256	3.93244	0.254295	0.00200014	0.0129167	8.5858	0.116471
Q80UE5	Epb4.1l2; Epb41l2	13822	ENSMUSG00000019978.16	0.560645	0.733188	1.04178	0.959892	0.016569	0.16967	1.52363	0.656326	0.00227237	0.0166163	1.88125	0.531561	0.000638655	0.0117567	1.98104	0.504785	0.00200709	0.0129167	1.99405	0.501493
Q3ULJ0	Gpd1l	333433	ENSMUSG00000050627.13	0.854336	0.923048	1.01025	0.989858	0.0225468	0.173294	1.13689	0.879592	0.014973	0.0436913	1.25684	0.795644	0.0148204	0.0493274	1.46606	0.682102	0.00200685	0.0129167	1.39301	0.717871
Q3THK7	Gmps	229363	ENSMUSG00000027823.9	0.619929	0.776832	1.03188	0.969104	0.174641	0.359799	0.896315	1.11568	0.0159553	0.0455782	0.749088	1.33496	0.0049068	0.0268164	0.841238	1.18872	0.00201052	0.0129171	0.768327	1.30153
Q9WU60	Atrn	11990	ENSMUSG00000027312.14	0.0760175	0.431211	0.797029	1.25466	0.113275	0.295732	1.29629	0.771432	0.000193569	0.00677621	1.90502	0.524928	0.00155183	0.0157728	1.84545	0.541875	0.00202104	0.0129181	2.37056	0.421841
P35486	Pdha1	18597	ENSMUSG00000031299.10	0.223317	0.50199	1.19382	0.837645	0.183186	0.369904	1.21365	0.82396	0.18119	0.258755	1.11943	0.893315	0.0830401	0.151852	1.47274	0.679007	0.00202412	0.0129181	1.60073	0.624714
Q60597	Ogdh	18293	ENSMUSG00000020456.17	0.336797	0.582746	1.09868	0.910185	0.237953	0.421993	1.19982	0.83346	0.127324	0.199473	1.18576	0.843343	0.0480864	0.10515	1.47066	0.679969	0.00202092	0.0129181	1.88053	0.531766
O54724	Ptrf; Cavin1	19285	ENSMUSG00000004044.9	0.740564	0.855714	1.03327	0.967806	0.524142	0.674122	1.42305	0.702718	0.0759326	0.137193	1.75168	0.570882	0.0518706	0.110571	2.53051	0.395178	0.00201603	0.0129181	4.19811	0.238202
P07356	Anxa2	12306	ENSMUSG00000032231.14	0.17791	0.48136	1.27671	0.783261	0.0803676	0.253366	1.29621	0.771482	0.291623	0.377332	0.897407	1.11432	0.147967	0.229136	1.22036	0.819427	0.0020283	0.0129232	1.52271	0.656722
Q8BJ05	Zc3h14	75553	ENSMUSG00000021012.15	0.157605	0.463969	0.923971	1.08228	0.173032	0.358664	0.794418	1.25878	0.0450676	0.0932659	0.746269	1.34	0.0145397	0.0487654	0.670149	1.49221	0.00204563	0.0129478	0.617863	1.61848
Q9CZ44	Nsfl1c	386649	ENSMUSG00000027455.16	0.207278	0.491739	0.839571	1.19108	0.136318	0.322183	0.823473	1.21437	0.0192281	0.0510666	0.862624	1.15925	0.0566913	0.115935	0.763995	1.30891	0.00204518	0.0129478	0.714204	1.40016
Q61191	Hcfc1	15161	ENSMUSG00000031386.14	0.825533	0.906678	0.980855	1.01952	0.0139002	0.166728	0.752301	1.32925	0.00423132	0.0223672	0.701148	1.42623	0.00328581	0.0227291	0.648708	1.54153	0.00204516	0.0129478	0.622624	1.60611
A0A0G2JGD2	S100a4	20198	ENSMUSG00000001020.8	0.834751	0.912927	0.980043	1.02036	0.104668	0.285883	2.81291	0.355504	0.00811778	0.030615	7.71533	0.129612	0.0358599	0.0858939	7.93645	0.126001	0.00204183	0.0129478	17.8932	0.0558872
Q60596	Xrcc1	22594	ENSMUSG00000051768.9	0.0770192	0.431211	0.857856	1.1657	0.0583098	0.224534	0.749006	1.3351	0.000623675	0.0103233	0.651807	1.5342	0.0170247	0.0533951	0.631956	1.58239	0.00205946	0.0130139	0.544747	1.83571
P57746	Atp6v1d	73834	ENSMUSG00000021114.9	0.691282	0.823026	0.973618	1.0271	0.232465	0.417417	1.14712	0.871746	0.00279919	0.0182359	1.36608	0.73202	0.00629533	0.0305773	1.26376	0.791293	0.00206662	0.0130377	1.50302	0.665328
Q9CXW4	Rpl11	67025	ENSMUSG00000059291.15	0.0878047	0.431211	1.20952	0.826772	0.954495	0.974289	0.992844	1.00721	0.00228409	0.0166285	0.683395	1.46328	0.00142091	0.0157025	0.72519	1.37895	0.0020764	0.0130779	0.669621	1.49338
D3Z7M9	Anp32a	11737	ENSMUSG00000032249.14	0.243266	0.510168	0.832257	1.20155	0.0345884	0.192642	0.723251	1.38265	0.00503329	0.0239987	0.756984	1.32103	0.0372444	0.0881114	0.632021	1.58222	0.0020812	0.0130867	0.512033	1.953
O09111	Ndufb11	104130	ENSMUSG00000031059.9	0.0445759	0.431211	0.825997	1.21066	0.366569	0.545146	1.05251	0.950112	0.0176643	0.0483505	1.27545	0.784039	0.10021	0.173927	1.23779	0.807894	0.00209025	0.0131138	1.82043	0.549321
Q80UG5-3	Sept9	53860	ENSMUSG00000059248.13	0.0843943	0.431211	0.91408	1.094	0.00218861	0.166458	0.735483	1.35965	2.97266e-05	0.00400771	0.605438	1.6517	0.00607868	0.0299475	0.656277	1.52375	0.00209712	0.0131138	0.617598	1.61918
P62754	Rps6-ps4; Rps6; LOC105244208	667739; 20104; 105244208	ENSMUSG00000028495.14	0.0965529	0.431211	1.4337	0.697498	0.523948	0.674098	1.14521	0.873199	0.0015516	0.0144615	0.701978	1.42455	0.113774	0.190633	0.815472	1.22628	0.00209917	0.0131138	0.668221	1.49651
A0A286YDA2	Nolc1	70769	ENSMUSG00000015176	0.148247	0.457142	0.75058	1.3323	0.0142737	0.166728	0.526543	1.89918	0.00369447	0.0206674	0.457999	2.18341	0.00719304	0.0326363	0.382152	2.61676	0.00209695	0.0131138	0.355497	2.81296
Q9CPR4	Rpl17	319195	ENSMUSG00000062328	0.0922036	0.431211	1.31026	0.763208	0.842067	0.902667	1.03216	0.968839	0.000535156	0.00947745	0.690299	1.44865	0.00410353	0.0246577	0.748411	1.33616	0.00213146	0.013294	0.644105	1.55254
Q9Z1P6	Ndufa7	66416	ENSMUSG00000041881.12	0.141321	0.456864	0.844423	1.18424	0.158844	0.346249	1.26844	0.788371	0.000461742	0.00913531	1.68433	0.593709	0.000540638	0.0112277	1.61049	0.620927	0.00214224	0.013334	2.20468	0.453581
Q9CX34	Sugt1	67955	ENSMUSG00000022024.9	0.150466	0.459299	0.784161	1.27525	0.0568117	0.224534	0.696785	1.43516	0.00403932	0.021723	0.749679	1.3339	0.0175285	0.0543211	0.588937	1.69798	0.00214483	0.013334	0.624326	1.60173
F8WHU5	Pds5b	100710	ENSMUSG00000034021.15	0.0759475	0.431211	0.932422	1.07248	0.00941365	0.166458	0.754895	1.32469	0.00173704	0.0149546	0.752437	1.32902	0.000524054	0.011085	0.650372	1.53758	0.00215899	0.0134004	0.613831	1.62911
Q8BZX4-2	Srek1	218543	ENSMUSG00000032621.8	0.843728	0.916293	0.991421	1.00865	0.0059894	0.166458	0.8478	1.17952	0.00494761	0.0238037	0.72921	1.37135	0.00595532	0.029485	0.706129	1.41617	0.00216427	0.0134115	0.668342	1.49624
Q9JLJ2	Aldh9a1	56752	ENSMUSG00000026687	0.088844	0.431211	1.2426	0.804766	0.00892307	0.166458	1.6708	0.598517	0.00166744	0.0147083	2.0776	0.481326	0.00404016	0.0244831	2.32473	0.430157	0.00217806	0.0134604	2.39331	0.417831
Q9JI39	Abcb10	56199	ENSMUSG00000031974.8	0.572623	0.741948	1.07043	0.934207	0.0108819	0.166458	1.32437	0.755073	0.0149994	0.0436958	1.40033	0.714118	2.56175e-05	0.00515609	1.82454	0.548083	0.00217918	0.0134604	1.93282	0.51738
O54941	Smarce1	57376	ENSMUSG00000037935.16	0.0435806	0.431211	0.84956	1.17708	0.0163677	0.16967	0.783367	1.27654	0.00493584	0.0238037	0.745247	1.34184	0.0153068	0.0501394	0.666873	1.49954	0.00218587	0.0134801	0.647249	1.545
Q8K4B0	Mta1	116870	ENSMUSG00000021144.14	0.207468	0.491739	1.13551	0.880661	0.624154	0.748832	0.950533	1.05204	0.00553694	0.0249454	0.737649	1.35566	0.0647741	0.128015	0.843535	1.18549	0.00220704	0.0135889	0.717961	1.39283
Q9QZD9	Eif3i	54709	ENSMUSG00000028798.16	0.146325	0.456864	1.15753	0.863908	0.806737	0.874553	0.976988	1.02355	0.00846727	0.0312581	0.737328	1.35625	0.139329	0.219325	0.874131	1.14399	0.00221176	0.0135961	0.716306	1.39605
Q9DCC5	Cbx3	12417	ENSMUSG00000029836.15	0.0109373	0.431211	0.670978	1.49036	0.00340744	0.166458	0.622678	1.60597	0.00198824	0.0157868	0.607804	1.64527	0.0114562	0.042816	0.509873	1.96127	0.00221916	0.0136198	0.45579	2.19399
Q60770	Stxbp3a; Stxbp3	20912	ENSMUSG00000027882.18	0.269379	0.529432	1.23196	0.811716	0.0245327	0.174915	1.58754	0.629906	0.0119642	0.038188	1.42905	0.699767	0.0183628	0.0558589	1.83495	0.544974	0.00222922	0.0136598	1.99646	0.500887
P37804	Tagln	21345	ENSMUSG00000032085.5	0.00256852	0.431211	0.719925	1.38903	0.800592	0.869879	1.12518	0.888746	0.00561328	0.0250634	0.518252	1.92956	0.000357203	0.00957653	0.424565	2.35535	0.00223666	0.0136835	0.386605	2.58662
Q8VIJ6	Sfpq	71514	ENSMUSG00000028820.13	0.0346311	0.431211	0.810681	1.23353	0.0151794	0.169106	0.795312	1.25737	0.0170583	0.0474007	0.750667	1.33215	0.0187164	0.0564513	0.677478	1.47606	0.0022456	0.0137164	0.717626	1.39348
P49717	Mcm4	17217	ENSMUSG00000022673.4	0.688356	0.820051	1.04227	0.95944	0.019165	0.172896	0.538688	1.85636	0.00420323	0.02233	0.334164	2.99254	0.00455341	0.025879	0.344264	2.90475	0.00224996	0.0137212	0.309489	3.23113
E9QAT4	Sec16a	227648	ENSMUSG00000026924.17	0.482398	0.681136	0.849938	1.17656	0.302766	0.485889	0.788215	1.26869	0.573879	0.64789	0.94374	1.05961	0.381742	0.468579	0.843637	1.18534	0.00225415	0.013725	0.737143	1.35659
Q8R1F1	Fam129b	227737	ENSMUSG00000026796.16	0.0589871	0.431211	1.47274	0.679006	0.0299203	0.184037	2.57824	0.387861	0.0221334	0.0564904	2.76789	0.361285	0.00303044	0.0217219	2.97675	0.335937	0.00229646	0.0137435	3.06595	0.326163
O55026	Entpd2	12496	ENSMUSG00000015085.8	0.0572717	0.431211	1.48697	0.67251	0.01348	0.166571	2.28262	0.438093	0.000904975	0.0115139	6.07238	0.16468	0.00549041	0.0284344	6.84373	0.146119	0.00228694	0.0137435	11.1041	0.0900569
P13864	Dnmt1	13433	ENSMUSG00000004099.16	0.128454	0.447626	1.1676	0.856459	0.166268	0.353217	0.803619	1.24437	0.00810097	0.0306116	0.591538	1.69051	0.00212564	0.0182293	0.633055	1.57964	0.00229527	0.0137435	0.59724	1.67437
P63325	Rps10	67097	ENSMUSG00000052146.15	0.151639	0.459825	1.22264	0.817902	0.978076	0.987325	0.995997	1.00402	0.00031279	0.00805849	0.662727	1.50892	0.0121712	0.0441241	0.706136	1.41616	0.00229398	0.0137435	0.628113	1.59207
A2A8L5	Ptprf	19268	ENSMUSG00000033295.13	0.229053	0.502582	1.05158	0.950948	0.0908037	0.268592	1.21399	0.823732	0.0015697	0.0145154	1.55724	0.642161	0.00168446	0.0164644	1.54463	0.647403	0.0022609	0.0137435	1.61969	0.617401
O88456	Capns1	12336	ENSMUSG00000001794	0.231491	0.502913	1.11218	0.899135	0.0580461	0.224534	1.31686	0.759381	0.00408754	0.0218891	1.42972	0.699439	0.00839226	0.0357066	1.47092	0.679847	0.0022701	0.0137435	1.55853	0.641631
P47955	Rplp1	56040	ENSMUSG00000007892.8	0.323937	0.572205	0.85647	1.16758	0.0736963	0.244627	0.705797	1.41684	0.0140841	0.0419576	0.607242	1.64679	0.00533043	0.0280926	0.505059	1.97997	0.00228759	0.0137435	0.564146	1.77259
Q9CQW2	Arl8b	67166	ENSMUSG00000030105.8	0.518344	0.705384	0.943311	1.0601	0.0846639	0.260499	1.24547	0.802911	0.000353606	0.0081862	1.6352	0.611546	0.00389999	0.0241673	1.54017	0.649279	0.00229565	0.0137435	1.94041	0.515355
P37913	Lig1	16881	ENSMUSG00000056394	0.571133	0.740565	0.930225	1.07501	0.0166178	0.16967	0.456687	2.18968	0.00374255	0.0208142	0.36074	2.77208	0.00192424	0.0173951	0.333123	3.0019	0.00227289	0.0137435	0.317008	3.1545
P08556	Nras	18176	ENSMUSG00000027852	0.769651	0.874852	0.977941	1.02256	0.0130173	0.166458	1.2218	0.818467	0.000257217	0.00748854	1.36244	0.733976	0.000653966	0.0117567	1.35914	0.735759	0.00229505	0.0137435	1.47214	0.679282
Q9QYB1	Clic4	29876	ENSMUSG00000037242.8	0.810044	0.900102	1.0244	0.976177	0.111635	0.292869	0.830643	1.20389	0.00559442	0.0250634	0.63793	1.56757	0.0196733	0.0582161	0.722781	1.38355	0.00229655	0.0137435	0.684594	1.46072
Q9DBR7	Ppp1r12a	17931	ENSMUSG00000019907.10	0.145365	0.456864	0.774271	1.29154	0.0496861	0.214062	0.670485	1.49146	0.00203971	0.0159321	0.650524	1.53722	0.00638205	0.0307651	0.53436	1.8714	0.00230056	0.0137461	0.542317	1.84394
Q91W50	Csde1	229663	ENSMUSG00000068823.10	0.438447	0.65014	0.95582	1.04622	0.111558	0.292869	0.853425	1.17175	0.00620354	0.0264597	0.612135	1.63363	0.00165357	0.016416	0.723489	1.38219	0.0023065	0.0137602	0.606998	1.64745
Q99LB7	Sardh	192166	ENSMUSG00000009614.16	0.35601	0.591862	1.14663	0.872123	0.480643	0.64225	1.11822	0.89428	0.273483	0.359807	1.17355	0.852113	0.104259	0.179383	1.58286	0.631766	0.00232334	0.0137751	1.9261	0.519184
Q9QXK7	Cpsf3	54451	ENSMUSG00000054309.8	0.411651	0.63195	0.938261	1.0658	0.0281562	0.181617	0.810891	1.23321	0.00329495	0.0197898	0.699235	1.43013	0.003068	0.0218258	0.681029	1.46837	0.00231277	0.0137751	0.608509	1.64336
P70388	Rad50	19360	ENSMUSG00000020380	0.749532	0.861929	0.962827	1.03861	0.0109101	0.166458	0.648361	1.54235	0.00368947	0.0206674	0.634563	1.57589	0.000657911	0.0117567	0.564896	1.77024	0.00232319	0.0137751	0.563879	1.77343
Q8BTU1	Gtl3; Cfap20	14894	ENSMUSG00000031796.7	0.904445	0.95098	1.00475	0.995274	0.00572835	0.166458	0.843193	1.18597	0.00277286	0.0182359	0.847315	1.1802	0.00343739	0.0231554	0.735041	1.36047	0.00231704	0.0137751	0.645847	1.54836
P63276	Rps17	20068	ENSMUSG00000061787.15	0.116286	0.441106	1.33079	0.751433	0.775981	0.855449	1.0554	0.947512	0.00131342	0.0133885	0.670046	1.49243	0.0213705	0.0611815	0.734221	1.36199	0.00232878	0.0137767	0.606681	1.64831
Q80ZJ1	Rap2a	76108	ENSMUSG00000051615.13	0.19676	0.490286	1.11509	0.89679	0.0195617	0.172896	1.71558	0.582894	0.00457526	0.0230793	2.20756	0.452988	0.00410342	0.0246577	1.95693	0.511006	0.00233078	0.0137767	2.28442	0.437748
Q6P5E4	Uggt1	320011	ENSMUSG00000037470.14	0.595839	0.756765	1.02198	0.978497	0.194982	0.381914	1.11999	0.892864	0.0458648	0.0944494	1.20848	0.827483	0.0548581	0.113865	1.21968	0.819886	0.00236559	0.013961	1.63538	0.611478
P62301	Rps13; Rps13-ps1; LOC102642137	68052; 625298; 102642137	ENSMUSG00000090862.3	0.0728055	0.431211	1.41398	0.707225	0.546874	0.693838	1.12658	0.887639	0.00140107	0.0138771	0.704306	1.41984	0.0534644	0.112185	0.819586	1.22013	0.00237324	0.0139846	0.678522	1.47379
Q6NVF9	Cpsf6	432508	ENSMUSG00000055531.12	0.0877696	0.431211	0.831478	1.20268	0.0259887	0.180187	0.752251	1.32934	0.000823978	0.0112689	0.759721	1.31627	0.0197244	0.0582933	0.64742	1.54459	0.002384	0.0140168	0.662988	1.50832
Q8BH95	Echs1	93747	ENSMUSG00000025465.13	0.259625	0.522273	1.15176	0.868233	0.052514	0.218884	1.44404	0.692503	0.00859361	0.0314227	1.65914	0.60272	0.0102308	0.0397038	1.82631	0.547552	0.00238599	0.0140168	2.35155	0.425251
A0A140LIF0	Coq7	12850	ENSMUSG00000030652.11	0.22659	0.50199	0.925272	1.08076	0.996387	0.997685	0.99969	1.00031	0.324343	0.408673	1.06705	0.937163	0.0664246	0.130339	1.26109	0.792964	0.00239541	0.0140506	1.83164	0.545959
P11499	Hsp90ab1	15516	ENSMUSG00000023944.14	0.637454	0.789028	0.968274	1.03277	0.0756833	0.247112	0.829749	1.20518	0.00125273	0.0130468	0.713868	1.40082	1.96031e-05	0.00470719	0.710467	1.40753	0.00239991	0.0140556	0.526501	1.89933
Q9DBL2	Gdap2	14547	ENSMUSG00000027865.10	0.0257761	0.431211	1.37263	0.728527	0.01135	0.166458	1.59165	0.628278	0.00235642	0.0168636	1.37861	0.725368	0.00145276	0.0157025	1.90381	0.525262	0.00241321	0.0141119	1.81613	0.550621
O35226-2	Psmd4	19185	ENSMUSG00000005625.15	0.236714	0.505622	0.823844	1.21382	0.113626	0.296244	0.785882	1.27246	0.00381603	0.0210326	0.846102	1.18189	0.0440727	0.0989639	0.70226	1.42397	0.00246266	0.0143496	0.6472	1.54512
Q8BG05	Hnrnpa3	229279	ENSMUSG00000059005.13	0.662942	0.802971	0.974178	1.02651	0.094393	0.27274	0.845332	1.18297	0.0154845	0.0445745	0.758529	1.31834	0.00337032	0.0229996	0.715431	1.39776	0.00246505	0.0143496	0.751969	1.32984
Q8BXZ1	Tmx3	67988	ENSMUSG00000024614.6	0.757978	0.868344	1.0276	0.973137	0.355115	0.534551	1.09502	0.913222	0.0850491	0.149118	1.1958	0.83626	0.156837	0.238999	1.13392	0.881894	0.00246072	0.0143496	1.37944	0.724934
Q924D1	Cyp2j9	74519	ENSMUSG00000015224.10	0.128157	0.447626	1.56484	0.639044	0.0395393	0.200197	2.2162	0.451222	0.00141907	0.0138959	2.43124	0.411313	0.00468552	0.0261244	2.67003	0.374528	0.00247021	0.0143579	2.51967	0.396878
P70677	Casp3	12367	ENSMUSG00000031628.9	0.298861	0.550502	0.815381	1.22642	0.0897672	0.267215	0.744696	1.34283	0.00217588	0.016348	0.774817	1.29063	0.0153112	0.0501394	0.622899	1.6054	0.00248033	0.0143732	0.520303	1.92196
Q9CU65	Zmym2	76007	ENSMUSG00000021945.8	0.514707	0.704219	1.05776	0.945391	0.191541	0.378648	0.749073	1.33498	0.0157263	0.0451017	0.653518	1.53018	0.00207511	0.0181448	0.650102	1.53822	0.00247839	0.0143732	0.527595	1.89539
F7CBP1	Eif4g2	13690	ENSMUSG00000005610.17	0.765451	0.873099	1.0125	0.987651	0.0520722	0.218547	0.810549	1.23373	0.00977356	0.0338643	0.71404	1.40048	0.0160932	0.051761	0.675906	1.47949	0.00248486	0.0143777	0.668306	1.49632
Q9Z1A1	Tfg	21787	ENSMUSG00000022757.18	0.0781203	0.431211	0.821432	1.21739	0.0686888	0.238878	0.799093	1.25142	0.00620124	0.0264597	0.831635	1.20245	0.0342588	0.083676	0.820607	1.21861	0.00248907	0.0143805	0.806196	1.24039
Q71M36	Cspg5	29873	ENSMUSG00000032482.9	0.079562	0.431211	1.67373	0.597468	0.021721	0.173235	2.3151	0.431946	0.00173945	0.0149546	2.71949	0.367717	0.00238096	0.0192989	2.38721	0.4189	0.0025009	0.0144271	2.8048	0.356531
Q8R1B4	Eif3c	56347	ENSMUSG00000030738.11	0.0521072	0.431211	1.1293	0.885504	0.429147	0.595814	0.935683	1.06874	0.0096113	0.0335479	0.775503	1.28949	0.0043815	0.0253902	0.847927	1.17935	0.00251248	0.0144539	0.686	1.45773
Q9ERN0	Scamp2	24044	ENSMUSG00000040188.10	0.182058	0.483672	0.823729	1.21399	0.340765	0.519365	1.15233	0.867803	0.00292543	0.0185121	1.50945	0.662493	0.0262885	0.0700376	1.29034	0.774989	0.00251307	0.0144539	1.64436	0.608139
P62830	Rpl23; LOC100044627; LOC100862455	65019; 100044627; 100862455	ENSMUSG00000071415.6	0.0803266	0.431211	1.2246	0.816593	0.994731	0.996806	0.998897	1.0011	0.0051521	0.0243051	0.628999	1.58983	0.00171957	0.0166322	0.71356	1.40142	0.00254929	0.0145939	0.607527	1.64602
A0A1W2P6F6	Myl6	17904	ENSMUSG00000090841.2	0.44616	0.656895	0.895303	1.11694	0.039033	0.199446	0.731956	1.3662	0.0184822	0.0497041	0.67744	1.47615	0.00216849	0.018473	0.600541	1.66517	0.00255261	0.0145939	0.635664	1.57316
A0A286YDN0	Sorbs1	20411	ENSMUSG00000025006	0.735389	0.85195	0.965786	1.03543	0.207207	0.394568	1.23368	0.810583	0.00168652	0.0147083	1.91908	0.521083	0.00928301	0.0376614	1.82699	0.547348	0.0025421	0.0145939	2.52566	0.395937
Q922Q8	Lrrc59	98238	ENSMUSG00000020869.8	0.799935	0.895421	0.972383	1.0284	0.118174	0.301556	0.919938	1.08703	0.00827325	0.0309249	0.787048	1.27057	0.0333229	0.0820683	0.803775	1.24413	0.00255176	0.0145939	0.807287	1.23872
Q3UHD6	Snx27	76742	ENSMUSG00000028136.15	0.084941	0.431211	1.12294	0.890521	0.0137102	0.166728	1.19922	0.833873	0.0361018	0.0794611	1.15379	0.866707	0.0118633	0.0438265	1.47629	0.677375	0.00256175	0.0146244	1.60374	0.623542
Q99NB1	Acss1	68738	ENSMUSG00000027452.11	0.036176	0.431211	1.12839	0.88622	0.0213887	0.173235	1.41653	0.705951	0.00150167	0.0143555	1.74958	0.571564	0.000614663	0.0117567	1.7502	0.571363	0.00258846	0.0147331	2.20088	0.454364
E9Q317	Sap18; Gm10094; Sap18b	20220; 100041953	ENSMUSG00000021963.16; ENSMUSG00000061104.5	0.32667	0.574139	0.946221	1.05684	0.0906936	0.268592	0.855765	1.16854	0.0145394	0.0427832	0.799743	1.2504	0.0135932	0.0470922	0.75563	1.3234	0.00258792	0.0147331	0.697908	1.43285
A2AMH4	Slc44a1	100434	ENSMUSG00000028412.17	0.0549788	0.431211	0.86033	1.16234	0.209785	0.396637	1.23205	0.811656	0.000925523	0.0115139	2.08103	0.480531	0.00384091	0.0240338	1.92214	0.520253	0.00259892	0.0147708	2.5552	0.391359
Q8BVG4	Dpp9	224897	ENSMUSG00000001229.7	0.053326	0.431211	0.84999	1.17648	0.00722065	0.166458	0.820252	1.21914	0.0147961	0.0433901	0.799515	1.25076	0.00847275	0.0358396	0.746085	1.34033	0.00261626	0.0147919	0.771713	1.29582
Q9CPN8	Igf2bp3	140488	ENSMUSG00000029814.10	0.144126	0.456864	1.1551	0.865729	0.771796	0.853302	0.946586	1.05643	0.00763116	0.0297429	0.667867	1.4973	0.0189969	0.0570649	0.695742	1.43731	0.00263344	0.0147919	0.481862	2.07528
Q6IRU2	Tpm4	326618	ENSMUSG00000031799.9	0.191455	0.490191	0.798094	1.25299	0.0191444	0.172896	0.638716	1.56564	0.00337968	0.0199885	0.609348	1.6411	0.00891325	0.0367484	0.517185	1.93355	0.0026088	0.0147919	0.501482	1.99409
P16332	Mut	17850	ENSMUSG00000023921.8	0.635723	0.788075	0.983966	1.0163	0.093572	0.271394	1.18075	0.846921	0.00311279	0.0191501	1.41641	0.70601	0.00283063	0.0208431	1.44575	0.691684	0.00262672	0.0147919	2.04049	0.490079
Q8C7X2-2	Emc1	230866	ENSMUSG00000078517.11	0.648351	0.79389	0.952138	1.05027	0.33683	0.515301	1.0983	0.910498	0.12432	0.195799	1.11143	0.899739	0.0755692	0.142125	1.26834	0.788432	0.00263334	0.0147919	1.39387	0.717425
Q8BK64	Ahsa1	217737	ENSMUSG00000021037.6	0.678362	0.813442	0.966172	1.03501	0.0208549	0.173235	0.774079	1.29186	0.00239092	0.0169526	0.652807	1.53185	0.00181566	0.0172036	0.647087	1.54539	0.00261829	0.0147919	0.501758	1.99299
D3YWT0	Sec11a	56529	ENSMUSG00000025724.12	0.770155	0.874857	1.04702	0.955089	0.341991	0.520709	1.1136	0.897988	0.752162	0.798317	1.01945	0.980923	0.232632	0.321732	1.19118	0.839507	0.00262868	0.0147919	1.23667	0.808622
Q9Z2X1	Hnrnpf	98758	ENSMUSG00000042079.13	0.955687	0.978197	1.00277	0.997238	0.0458923	0.209532	0.817201	1.22369	0.00102185	0.0118101	0.625562	1.59856	0.00188081	0.0173704	0.64991	1.53867	0.00262318	0.0147919	0.591966	1.68929
P56379	2010107E04Rik	70257	ENSMUSG00000021290.5	0.570985	0.740565	0.897613	1.11407	0.44172	0.608651	1.15053	0.869167	0.0314365	0.0724284	1.31013	0.763285	0.0179718	0.0551499	1.67252	0.5979	0.00265023	0.0148645	1.95466	0.511598
Q8R1V4	Tmed4	103694	ENSMUSG00000004394.12	0.0840165	0.431211	0.874393	1.14365	0.580999	0.720204	1.06181	0.941791	0.0953418	0.161908	1.22801	0.814322	0.0218602	0.061983	1.1915	0.839277	0.00267389	0.014867	1.49426	0.669228
O88696	Clpp	53895	ENSMUSG00000002660.7	0.168891	0.472613	0.922805	1.08365	0.427608	0.594882	1.08055	0.925459	0.0293524	0.0695018	1.33006	0.751844	0.0237743	0.06529	1.14866	0.870579	0.00266991	0.014867	1.40242	0.713056
Q08024-2	Cbfb	12400	ENSMUSG00000031885.14	0.292501	0.543453	0.89123	1.12205	0.0321288	0.184755	0.774269	1.29154	0.000628584	0.0103233	0.668836	1.49514	1.79436e-05	0.00470719	0.654551	1.52777	0.0026554	0.014867	0.547591	1.82618
Q9CQD1	Rab5a	271457	ENSMUSG00000017831.7	0.518119	0.705384	1.04778	0.954403	0.0381397	0.198069	1.45397	0.687772	0.0192888	0.0510867	1.76353	0.567043	0.00541426	0.028263	1.57058	0.636709	0.0026691	0.014867	1.84586	0.541753
F7C846	Mtx1	17827	ENSMUSG00000064068.13	0.888735	0.939087	1.01359	0.986592	0.122682	0.307471	1.17548	0.850715	0.00782866	0.0301132	1.20613	0.829096	0.00565919	0.0286549	1.27723	0.782947	0.00266932	0.014867	1.44732	0.690931
Q8BHN3	Ganab	14376	ENSMUSG00000071650	0.928863	0.965816	1.00564	0.994387	0.270402	0.455913	1.12018	0.892712	0.08504	0.149118	1.2117	0.825289	0.0667351	0.130684	1.23268	0.81124	0.0026731	0.014867	1.63427	0.611896
Q3TYX3	Smyd5	232187	ENSMUSG00000033706.13	0.519314	0.705384	1.04812	0.954092	0.171938	0.357746	0.821784	1.21687	0.00212144	0.0161821	0.579557	1.72545	0.000241537	0.00838416	0.531722	1.88068	0.00269209	0.0149466	0.425998	2.34743
Q8BKC5	Ipo5	70572	ENSMUSG00000030662.9	0.403369	0.627364	1.09325	0.914705	0.148697	0.335754	0.80129	1.24799	0.000775438	0.0110222	0.567395	1.76244	0.000901096	0.0137852	0.624698	1.60077	0.0027082	0.0149495	0.499156	2.00338
E9PW06	Nfasc	269116	ENSMUSG00000026442.14	0.566675	0.737523	0.983874	1.01639	0.0224414	0.173235	1.73494	0.57639	0.00935133	0.0330913	2.74053	0.364893	0.00550309	0.028435	2.65815	0.376202	0.00270443	0.0149495	3.25062	0.307634
Q60749	Khdrbs1	20218	ENSMUSG00000028790.13	0.655461	0.797177	1.0555	0.947418	0.97366	0.98512	0.996141	1.00387	0.00708097	0.028189	0.81808	1.22237	0.247672	0.336601	0.902791	1.10768	0.00270681	0.0149495	0.84213	1.18747
Q6PCX7	Rgma	244058	ENSMUSG00000070509.15	0.79401	0.890162	0.961485	1.04006	0.212759	0.400201	1.41209	0.70817	9.55547e-05	0.00559551	2.32929	0.429315	0.000138213	0.00755024	1.9833	0.504211	0.00270205	0.0149495	2.05265	0.487174
Q8R4N0	Clybl	69634	ENSMUSG00000025545.9	0.287437	0.541078	1.10877	0.901903	0.126503	0.3125	1.4295	0.699544	0.017996	0.0488753	1.82877	0.546815	0.00642071	0.030874	1.73631	0.575936	0.00273449	0.015073	2.5947	0.3854
Q3ULG5	Mcm6	17219	ENSMUSG00000026355.11	0.809445	0.900102	0.972105	1.0287	0.0190225	0.172896	0.550503	1.81652	0.00472458	0.0232277	0.387123	2.58316	0.00457078	0.0259393	0.398333	2.51046	0.00274684	0.0151194	0.361819	2.76381
P46638	Rab11b	19326	ENSMUSG00000077450.12	0.151333	0.459555	0.896729	1.11516	0.1637	0.350668	1.13042	0.884624	0.00279291	0.0182359	1.33113	0.75124	0.00568324	0.0286549	1.24506	0.803177	0.00275711	0.0151423	1.30913	0.763866
Q64471	Gstt1	14871	ENSMUSG00000001663.10	0.499446	0.694991	0.937567	1.06659	0.194006	0.380974	0.666452	1.50048	0.0385436	0.0832619	0.570493	1.75287	0.0291066	0.0747669	0.515925	1.93827	0.00275888	0.0151423	0.283139	3.53183
P27048	Snrpb	20638	ENSMUSG00000027404.15	0.0688	0.431211	0.906122	1.1036	0.00735296	0.166458	0.788255	1.26862	0.0298714	0.07028	0.802451	1.24618	0.011964	0.0439021	0.686284	1.45712	0.00277079	0.0151643	0.597081	1.67481
P97864	Casp7	12369	ENSMUSG00000025076.9	0.496481	0.693377	0.895744	1.11639	0.189553	0.377508	0.769628	1.29933	0.0658605	0.123464	0.776946	1.28709	0.00830529	0.0355066	0.60627	1.64943	0.00277052	0.0151643	0.552859	1.80878
Q9QZA0	Car5b	56078	ENSMUSG00000031373.4	0.433109	0.647473	0.890757	1.12264	0.199386	0.387773	1.5169	0.65924	0.00199424	0.0157993	3.08459	0.324192	0.00411088	0.0246577	3.23624	0.309001	0.00277561	0.0151691	5.4418	0.183763
Q9ESU7	Slc1a5	20514	ENSMUSG00000001918.17	0.29252	0.543453	0.873158	1.14527	0.028263	0.181617	0.396563	2.52167	0.00119365	0.0126369	0.2574	3.885	0.0316827	0.079248	0.338762	2.95192	0.00278515	0.0151996	0.254243	3.93325
Q8BGN3	Enpp6	320981	ENSMUSG00000038173.15	0.684915	0.816965	0.9169	1.09063	0.0876506	0.265309	2.97309	0.33635	0.00661383	0.0272213	6.63057	0.150817	0.00292547	0.0212873	6.3836	0.156651	0.00279073	0.0152085	8.55889	0.116838
Q9DB20	Atp5o; LOC100047429; LOC102641678	28080; 102641678	ENSMUSG00000022956.10	0.913324	0.955867	1.01637	0.983895	0.300945	0.484106	1.11882	0.893799	0.192622	0.271551	1.10146	0.907885	0.0247437	0.0669002	1.35451	0.738276	0.0027952	0.0152112	1.46334	0.68337
Q7TNC4	Luc7l2	192196	ENSMUSG00000029823.16	0.291215	0.543398	0.91214	1.09632	0.0211713	0.173235	0.772748	1.29408	0.0141053	0.0419603	0.756321	1.32219	0.0192132	0.0573559	0.638228	1.56684	0.00280071	0.0152197	0.595442	1.67942
A0A0R4J092	Manba	110173	ENSMUSG00000028164.15	0.27206	0.530779	1.23767	0.807969	0.139379	0.325015	1.52103	0.65745	0.0256804	0.0632221	2.42328	0.412664	0.0258445	0.0692294	2.17035	0.460755	0.0028053	0.0152231	2.75873	0.362486
Q91ZE0	Tmlhe	192289	ENSMUSG00000079834.2	0.0463202	0.431211	1.27304	0.785519	0.0713827	0.242979	1.42347	0.702511	0.00858388	0.0314227	1.90907	0.523815	0.00681706	0.0317468	1.88202	0.531344	0.00281334	0.0152237	2.17012	0.460804
P55258	Rab8a	17274	ENSMUSG00000003037.16	0.751891	0.863349	0.978427	1.02205	0.380571	0.555042	1.06188	0.941724	0.130368	0.203001	1.12131	0.891812	0.0519914	0.110571	1.13991	0.877265	0.00281134	0.0152237	1.30828	0.764365
Q9EP89	Lactb	80907	ENSMUSG00000032370.8	0.0593264	0.431211	1.30252	0.767743	0.0111061	0.166458	1.79122	0.558277	0.00225711	0.0166163	2.21591	0.451281	0.00183127	0.0172036	2.2539	0.443676	0.00283783	0.0152441	3.11229	0.321307
P62309	Snrpg	68011	ENSMUSG00000049124.3; ENSMUSG00000057278.8	0.107283	0.437259	0.8006	1.24906	0.0205403	0.172896	0.707898	1.41263	0.00731713	0.0288141	0.727315	1.37492	0.0192432	0.0574009	0.591034	1.69195	0.00283265	0.0152441	0.555314	1.80078
P26040	Ezr	22350	ENSMUSG00000052397.8	0.155138	0.463684	0.902188	1.10842	0.32814	0.506647	1.15046	0.869221	0.120246	0.191745	1.28264	0.779645	0.0373414	0.0882697	1.74984	0.571481	0.00283957	0.0152441	2.46024	0.406465
P24472	Gsta4	14860	ENSMUSG00000032348.6	0.378991	0.607026	1.10909	0.901641	0.0757721	0.247157	1.41072	0.708856	0.0153446	0.0443779	1.71853	0.581891	0.020454	0.0597144	2.33837	0.427648	0.00282321	0.0152441	2.02151	0.494681
P97742	Cpt1a	12894	ENSMUSG00000024900.4	0.609266	0.766501	1.06756	0.936713	0.0153087	0.169106	1.36194	0.734245	0.00977284	0.0338643	1.47307	0.678853	0.0046844	0.0261244	1.84506	0.541989	0.00284091	0.0152441	2.0049	0.498777
B7ZMP1	Xpnpep3	321003	ENSMUSG00000022401.11	0.614919	0.772123	1.02675	0.973944	0.0774006	0.24933	1.26514	0.790429	0.0153469	0.0443779	1.4949	0.668939	0.0157942	0.051079	1.42524	0.701638	0.00283737	0.0152441	1.95669	0.511066
Q9JJU8	Sh3bgrl	56726	ENSMUSG00000031246.14	0.244884	0.511531	0.772207	1.29499	0.0272105	0.1803	0.606508	1.64878	0.020199	0.0528061	0.632077	1.58209	0.0789802	0.146378	0.616728	1.62146	0.00285886	0.015319	0.514981	1.94182
Q61127	Nab2	17937	ENSMUSG00000025402.12	0.630448	0.784473	0.951241	1.05126	0.0092286	0.166458	0.602655	1.65932	0.00162831	0.0147083	0.483819	2.06689	0.00145534	0.0157025	0.459148	2.17795	0.00288021	0.0154119	0.453281	2.20614
P62305	Snrpe	20643	ENSMUSG00000090553.8	0.0132862	0.431211	0.848433	1.17864	0.00914102	0.166458	0.756488	1.3219	0.0148021	0.0433901	0.733252	1.36379	0.00829924	0.0355066	0.628509	1.59107	0.00290913	0.015545	0.535002	1.86915
D3Z148	Cav1	12389	ENSMUSG00000007655.16	0.670813	0.807666	1.08497	0.921683	0.0162092	0.16967	2.0949	0.477349	0.000878764	0.0114438	3.14265	0.318203	0.0221591	0.0625533	2.63131	0.380038	0.00292436	0.0156047	4.19802	0.238207
Q9QXV0	Pcsk1n	30052	ENSMUSG00000039278.10	0.0022773	0.431211	1.40643	0.711023	0.00756581	0.166458	2.3217	0.43072	0.015671	0.0450103	2.6726	0.374168	0.00557801	0.0285184	2.21385	0.451702	0.00293968	0.0156647	2.85677	0.350046
P62849	Rps24; LOC677113; LOC102642752	20088; 102642752	ENSMUSG00000025290.16	0.0745315	0.431211	1.41886	0.704793	0.659794	0.774225	1.09124	0.916385	0.00439495	0.0227833	0.708717	1.411	0.0489976	0.106396	0.762365	1.31171	0.00296682	0.0157221	0.665009	1.50374
F2Z455	Fhl3	14201	ENSMUSG00000032643.12	0.14933	0.459113	0.62542	1.59892	0.0632862	0.229442	0.426619	2.34401	0.00561738	0.0250634	0.430629	2.32219	0.0594886	0.120419	0.32037	3.12139	0.0029613	0.0157221	0.311877	3.20639
P70168	Kpnb1	16211	ENSMUSG00000001440.5	0.20372	0.490623	1.08797	0.919144	0.244967	0.429867	0.904348	1.10577	0.00153863	0.0144571	0.714213	1.40014	0.00436272	0.0253196	0.794343	1.2589	0.00296433	0.0157221	0.604714	1.65367
E9Q8N8	Slc4a4	54403	ENSMUSG00000060961.14	0.368036	0.600677	1.14044	0.876858	0.017257	0.16967	1.60969	0.621239	0.00788946	0.0301684	1.76531	0.566473	0.00675597	0.0316328	2.19969	0.45461	0.00295666	0.0157221	2.23378	0.447671
P62270	Rps18	20084	ENSMUSG00000008668.14	0.0834825	0.431211	1.37369	0.727964	0.587586	0.725772	1.09964	0.909385	0.00144293	0.014003	0.707577	1.41327	0.0556366	0.114826	0.796801	1.25502	0.00297106	0.0157229	0.685171	1.45949
Q6GV12	Kdsr	70750	ENSMUSG00000009905.5	0.413806	0.632898	1.20474	0.830055	0.0253171	0.177868	1.62548	0.615204	0.0044833	0.0228809	1.64819	0.606726	0.0260307	0.0695964	2.13811	0.467704	0.00297789	0.0157374	2.2631	0.441871
Q9ERK4	Cse1l	110750	ENSMUSG00000002718.14	0.108057	0.438853	1.10919	0.901559	0.112442	0.294355	0.804563	1.24291	0.00588025	0.0255439	0.674651	1.48225	0.000139528	0.00755024	0.721244	1.38649	0.00298223	0.0157386	0.532468	1.87805
P35980	Rpl18	19899	ENSMUSG00000059070.16	0.03761	0.431211	1.5257	0.655435	0.753717	0.841771	1.0603	0.943132	0.0073483	0.0289043	0.708981	1.41048	0.00150389	0.0157688	0.661679	1.51131	0.00299563	0.0157607	0.61748	1.61948
P14231	Atp1b2	11932	ENSMUSG00000041329.13	0.181317	0.483672	1.274	0.784929	0.00972093	0.166458	1.79907	0.555842	0.00286309	0.0183653	2.18955	0.456715	0.00207741	0.0181448	1.92356	0.51987	0.00299148	0.0157607	2.20274	0.453981
Q9D4I9	Rab23	19335	ENSMUSG00000004768.14	0.265574	0.527578	1.11839	0.894143	0.0235516	0.174915	1.32111	0.756939	0.00724273	0.0286953	1.48579	0.673044	0.0155926	0.0506827	1.60323	0.623743	0.00300282	0.0157607	2.06102	0.485197
P62627	Dynlrb1	67068	ENSMUSG00000047459.14	0.464426	0.66816	0.865874	1.1549	0.488377	0.647854	0.861368	1.16094	0.47878	0.559425	0.903336	1.10701	0.0547382	0.113865	0.70789	1.41265	0.00299914	0.0157607	0.632944	1.57992
Q01320	Top2a	21973	ENSMUSG00000020914.17	0.871029	0.930874	1.0294	0.971438	0.0228832	0.174139	0.318559	3.13913	0.0107789	0.0358643	0.330719	3.02371	0.00611366	0.0299983	0.262767	3.80565	0.00303543	0.0159101	0.331426	3.01727
Q64435	Ugt1a6a	94284	ENSMUSG00000090124.7; ENSMUSG00000054545.17	0.148256	0.457142	0.88078	1.13536	0.00581493	0.166458	1.70805	0.585465	0.00230476	0.0166409	3.53975	0.282506	0.000252192	0.0084254	6.47584	0.15442	0.00305475	0.015987	8.99783	0.111138
Q3UW53	Fam129a	63913	ENSMUSG00000026483.13	0.541635	0.720554	1.09945	0.909546	0.0479822	0.211566	2.72735	0.366657	0.00179488	0.0152943	4.86559	0.205525	0.011144	0.0419686	5.53316	0.180728	0.00305841	0.015987	5.57113	0.179497
Q9DBL9	Abhd5	67469	ENSMUSG00000032540.16	0.0677578	0.431211	1.52057	0.657649	0.00761159	0.166458	2.92682	0.341668	0.00784434	0.0301132	2.74989	0.36365	0.00918493	0.0373028	3.35657	0.297923	0.00306335	0.015991	4.00685	0.249572
Q3V1T4	Lepre1; P3h1	56401	ENSMUSG00000028641.16	0.0396763	0.431211	0.829779	1.20514	0.00995871	0.166458	0.738726	1.35368	0.00494566	0.0238037	0.641108	1.5598	0.00972433	0.0385959	0.628503	1.59108	0.00307328	0.0160006	0.702859	1.42276
Q9JKF1	Iqgap1	29875	ENSMUSG00000030536.10	0.0323902	0.431211	1.14419	0.873978	0.236893	0.421277	0.897978	1.11361	0.000205862	0.00683217	0.726507	1.37645	0.0110584	0.0418173	0.801578	1.24754	0.00309017	0.0160006	0.745893	1.34067
A2AJQ0	Pdp1	381511	ENSMUSG00000049225.14	0.0032586	0.431211	1.59488	0.627008	0.0125071	0.166458	2.27631	0.439308	0.00522109	0.0243335	2.23441	0.447545	0.0223132	0.0628602	3.12701	0.319794	0.00308337	0.0160006	3.48176	0.287211
P17809	Slc2a1	20525	ENSMUSG00000028645.11	0.267195	0.52836	1.24872	0.80082	0.0339933	0.190432	1.38452	0.722271	0.240423	0.323284	1.16287	0.859942	0.0648153	0.128031	1.4252	0.701658	0.00308794	0.0160006	1.70156	0.587694
Q8BFZ9	Erlin2	244373	ENSMUSG00000031483.8	0.487501	0.684818	0.911387	1.09723	0.367631	0.545146	1.08969	0.91769	0.0548693	0.107528	1.17657	0.849925	0.0170511	0.053434	1.35554	0.737716	0.00308235	0.0160006	1.58218	0.63204
A0A171EBL2	Rnf213	672511	ENSMUSG00000070327.14	0.962173	0.981022	1.00533	0.994702	0.101255	0.281659	0.759458	1.31673	0.0142161	0.0420896	0.710512	1.40744	0.0728594	0.138235	0.730813	1.36834	0.00308596	0.0160006	0.631345	1.58392
A0A171KXD3	Prmt1	15469	ENSMUSG00000109324.1	0.415681	0.633786	1.09891	0.909993	0.106224	0.287303	0.776622	1.28763	0.00500491	0.0239016	0.58386	1.71274	0.000628373	0.0117567	0.652744	1.53199	0.00309555	0.0160069	0.464965	2.1507
Q9CR00	Psmd9	67151	ENSMUSG00000029440.15	0.284857	0.539675	0.814717	1.22742	0.118673	0.301628	0.758415	1.31854	0.00662016	0.0272213	0.842854	1.18645	0.0499272	0.107855	0.668631	1.49559	0.00313476	0.0161879	0.579265	1.72633
Q7TMR0	Prcp	72461	ENSMUSG00000061119.7	0.128316	0.447626	1.06583	0.938233	0.0125346	0.166458	1.20831	0.827605	0.000188643	0.00671256	1.36478	0.732719	0.00178948	0.0170177	1.33678	0.748067	0.00315407	0.0162317	1.63272	0.612476
O35900	Lsm2	27756	ENSMUSG00000007050.17	0.250087	0.516204	0.88387	1.13139	0.0124371	0.166458	0.755529	1.32358	0.0104169	0.0352087	0.758562	1.31828	0.0159868	0.0516013	0.65415	1.5287	0.00315593	0.0162317	0.533169	1.87558
P50431	Shmt1	20425	ENSMUSG00000020534.14	0.369933	0.602749	0.894718	1.11767	0.0179023	0.171982	0.608239	1.64409	0.00153029	0.014414	0.551072	1.81464	0.00256684	0.0199014	0.452478	2.21005	0.00315535	0.0162317	0.388099	2.57666
P10649	Gstm1	14862	ENSMUSG00000058135.12	0.0253436	0.431211	1.26672	0.789441	0.00702276	0.166458	2.40294	0.416156	0.00183942	0.0154536	3.01243	0.331958	0.00306452	0.0218258	3.87764	0.257889	0.00320678	0.0164059	3.70857	0.269646
Q8VDD5	Myh9	17886	ENSMUSG00000022443.16	0.275602	0.533444	0.931068	1.07404	0.0169703	0.16967	0.79394	1.25954	0.0022538	0.0166163	0.696097	1.43658	0.00172767	0.0166322	0.696857	1.43501	0.00320164	0.0164059	0.677353	1.47633
Q9D0R2	Tars	110960	ENSMUSG00000022241.5	0.292723	0.543567	1.06887	0.93557	0.292595	0.477066	0.90548	1.10439	0.0107296	0.0357934	0.725612	1.37815	0.000567064	0.0115273	0.754865	1.32474	0.00319493	0.0164059	0.718957	1.3909
Q5SUF2	Luc7l3	67684	ENSMUSG00000020863.15	0.568378	0.738737	0.97699	1.02355	0.00684006	0.166458	0.895884	1.11622	0.00861854	0.031454	0.900512	1.11048	0.0296249	0.0758287	0.73766	1.35564	0.00320689	0.0164059	0.691387	1.44637
P97822	Anp32e	66471	ENSMUSG00000015749.12	0.300451	0.55147	0.843645	1.18533	0.0285185	0.181617	0.640532	1.5612	0.000671822	0.0104719	0.588922	1.69802	0.0179365	0.0551226	0.533983	1.87272	0.00321857	0.0164438	0.389054	2.57034
P21126	Ubl4; Ubl4a; Slc10a3-ubl4; Gm38419; SlcUbl4a; Gm44504	27643; 100169864	ENSMUSG00000015290.15	0.0880535	0.431211	0.726301	1.37684	0.0303791	0.184755	0.673075	1.48572	0.00661379	0.0272213	0.746586	1.33943	0.0130791	0.0460162	0.630845	1.58518	0.00322675	0.0164596	0.568318	1.75958
P16254	Srp14; LOC100504988; LOC102642637	20813; 102642637	ENSMUSG00000009549.14	0.748649	0.86117	0.966701	1.03445	0.0573126	0.224534	0.805267	1.24182	0.0681971	0.126855	0.872345	1.14634	0.0084203	0.0357467	0.605962	1.65027	0.00323024	0.0164596	0.512799	1.95008
A0A0G2JFJ6	Ints3	229543	ENSMUSG00000027933.11	0.978726	0.989804	0.999238	1.00076	0.156221	0.343453	0.858602	1.16468	0.00626677	0.0266113	0.755333	1.32392	0.000589258	0.0116493	0.817033	1.22394	0.00323621	0.0164682	0.685228	1.45937
Q69ZP3	Pnkd	56695	ENSMUSG00000026179.14	0.0178428	0.431211	1.45522	0.68718	0.00696568	0.166458	2.33364	0.428514	0.00164725	0.0147083	2.23703	0.447021	0.00471502	0.0261401	2.66499	0.375236	0.00325185	0.0165259	2.51177	0.398125
P61255	Rpl26; Gm15772	19941; 100034726	ENSMUSG00000060938.14	0.0913788	0.431211	1.31848	0.758452	0.857596	0.911433	1.03093	0.969995	0.00196143	0.0157166	0.695964	1.43686	0.00502609	0.0270252	0.747008	1.33867	0.00326717	0.0165382	0.63386	1.57763
P00375	Dhfr	13361	ENSMUSG00000021707.4	0.558031	0.731366	1.05559	0.947337	0.0242549	0.174915	0.680809	1.46884	0.00036167	0.00823078	0.507757	1.96945	0.000366622	0.00970386	0.551211	1.81419	0.00326537	0.0165382	0.392792	2.54588
Q08943	Ssrp1	20833	ENSMUSG00000027067.16	0.809828	0.900102	0.989682	1.01043	0.558648	0.703435	0.925317	1.08071	0.0356511	0.0789667	0.759362	1.3169	0.00554296	0.028485	0.616773	1.62134	0.00326518	0.0165382	0.613958	1.62878
Q91VK1	Bzw2	66912	ENSMUSG00000020547.4	0.118715	0.441106	1.10001	0.909082	0.171264	0.357555	0.873494	1.14483	0.00439117	0.0227833	0.727058	1.37541	0.00332775	0.0228624	0.714402	1.39977	0.00327854	0.0165521	0.60123	1.66326
Q9Z120	Mettl1	17299	ENSMUSG00000006732.14	0.906788	0.952872	1.01732	0.982974	0.100153	0.280714	0.66101	1.51284	0.00664418	0.0272213	0.491648	2.03397	0.00406261	0.0245417	0.5937	1.68435	0.00327745	0.0165521	0.581869	1.7186
B7ZC46	Sept8	20362	ENSMUSG00000018398.18	0.62537	0.780629	1.05414	0.948641	0.00434358	0.166458	1.51045	0.662057	0.000345619	0.0081862	2.00843	0.497901	0.0010478	0.0145288	1.86006	0.537618	0.00328897	0.016583	2.19114	0.456384
Q8BIQ5	Cstf2	108062	ENSMUSG00000031256.11	0.119689	0.441402	0.829003	1.20627	0.0229565	0.174351	0.757936	1.31937	0.00212224	0.0161821	0.810527	1.23377	0.0232658	0.0644	0.666969	1.49932	0.00329832	0.0166083	0.669745	1.49311
P25206	Mcm3	17215	ENSMUSG00000041859.10	0.627128	0.78152	0.939481	1.06442	0.0261967	0.180187	0.513332	1.94806	0.00591047	0.0256365	0.38233	2.61554	0.00384067	0.0240338	0.398939	2.50665	0.00331297	0.0166602	0.369794	2.70421
Q9QYG0	Ndrg2	29811	ENSMUSG00000004558.14	0.0808395	0.431211	1.20934	0.826897	0.00799291	0.166458	2.02656	0.493448	0.00166043	0.0147083	2.8011	0.357003	0.00157718	0.0159882	2.79873	0.357305	0.0033174	0.0166607	2.42483	0.412399
Q3UZ39	Lrrfip1	16978	ENSMUSG00000026305.15	0.179211	0.482855	0.655934	1.52454	0.0902068	0.268316	0.486696	2.05467	0.00441045	0.0227833	0.372036	2.68791	0.00467932	0.0261244	0.285688	3.50032	0.00332565	0.0166804	0.28782	3.4744
Q9Z2Z6	Slc25a20	57279	ENSMUSG00000032602.6	0.879611	0.934843	0.985888	1.01431	0.0565423	0.224534	1.22839	0.814074	0.0128007	0.0394592	1.45988	0.68499	0.00444274	0.0256291	1.66314	0.601273	0.00333979	0.0167294	2.0129	0.496795
Q9D0B6	2610029G23Rik; Pbdc1	67683	ENSMUSG00000031226.13	0.281283	0.537536	0.916224	1.09144	0.0115409	0.166458	0.702422	1.42365	0.00529612	0.0245077	0.622572	1.60624	0.00165197	0.016416	0.606232	1.64953	0.00336065	0.016812	0.541274	1.84749
B2RQ71	Dip2c	208440	ENSMUSG00000048264.15	0.0869798	0.431211	1.28863	0.776017	0.0134219	0.166458	1.59494	0.626984	0.000147828	0.00622086	1.40352	0.712495	0.00674655	0.0316328	1.75419	0.570064	0.00336685	0.0168211	1.78492	0.560249
Q640R3	Hepacam	72927	ENSMUSG00000046240.8	0.887911	0.938481	1.01691	0.983371	0.135503	0.321444	1.30485	0.766373	0.00387173	0.0212283	1.82873	0.546829	0.00497635	0.0269239	1.69759	0.589071	0.00337585	0.0168442	2.38214	0.41979
P62900	Rpl31	114641	ENSMUSG00000073702.11	0.0979182	0.431211	1.31851	0.75843	0.783425	0.859219	1.0503	0.952113	0.00191494	0.0156851	0.711789	1.40491	0.00221767	0.0186747	0.751038	1.33149	0.00338559	0.016849	0.644993	1.5504
Q9JJ28	Flii	14248	ENSMUSG00000002812.4	0.379211	0.607054	1.07331	0.931694	0.138679	0.324372	0.805894	1.24086	0.00286921	0.0183653	0.641475	1.55891	0.000970331	0.014243	0.642046	1.55752	0.00338293	0.016849	0.531556	1.88127
D3YXP6	Pmvk	68603	ENSMUSG00000027952.16	0.118675	0.441106	1.25905	0.794252	0.222783	0.408081	0.813363	1.22946	0.00808889	0.0306116	0.604579	1.65404	0.00693974	0.0319312	0.781867	1.27899	0.00340792	0.0169382	0.425512	2.35011
Q8R2U4	Ntmt1	66617	ENSMUSG00000026857.9	0.144764	0.456864	1.21052	0.826094	0.725149	0.821565	0.955479	1.0466	0.00192364	0.0156851	0.580877	1.72154	0.0175321	0.0543211	0.767298	1.30328	0.00342323	0.0169923	0.529755	1.88766
P67984	Rpl22; LOC100047372; LOC100504863; LOC102642602	19934; 100047372; 102642602	ENSMUSG00000028936.15	0.0792153	0.431211	1.34007	0.74623	0.574487	0.716803	1.10053	0.908652	0.00237785	0.0169224	0.768637	1.301	0.0205918	0.0599801	0.786582	1.27132	0.00343432	0.0170034	0.699103	1.4304
Q91WK2	Eif3h	68135	ENSMUSG00000022312.10	0.779408	0.881768	0.976489	1.02408	0.121323	0.305605	0.89964	1.11156	0.0307901	0.0712808	0.899363	1.1119	0.00191315	0.0173897	0.760292	1.31528	0.00343321	0.0170034	0.753939	1.32637
P62311	Lsm3	67678	ENSMUSG00000034192.5	0.410163	0.63195	0.892395	1.12058	0.0597777	0.225442	0.767595	1.30277	0.080964	0.144115	0.809119	1.23591	0.0581651	0.118552	0.691226	1.4467	0.00344611	0.0170398	0.636258	1.57169
O88271	Cfdp1	23837	ENSMUSG00000031954.6	0.104397	0.435497	0.664432	1.50505	0.0351185	0.193927	0.569725	1.75523	0.00785603	0.0301132	0.55674	1.79617	0.0219092	0.0620059	0.433178	2.30852	0.00347472	0.0171592	0.433095	2.30896
A2A6T1	Cdr2l	237988	ENSMUSG00000050910.5	0.0851919	0.431211	0.759389	1.31685	0.027101	0.1803	0.685595	1.45859	0.00118751	0.0126369	0.630584	1.58583	0.012572	0.0450284	0.506324	1.97502	0.00348561	0.0171689	0.49073	2.03778
Q7TN22	Txndc16	70561	ENSMUSG00000021830.13	0.320133	0.56732	1.0753	0.929977	0.127371	0.3125	1.26813	0.78856	0.0318214	0.0730575	1.34006	0.746234	0.0124738	0.0449043	1.43009	0.699257	0.00348468	0.0171689	1.63389	0.612037
P61922	Abat	268860	ENSMUSG00000057880.12	0.366807	0.599946	1.12438	0.889379	0.0837988	0.259055	1.66133	0.601927	0.0177812	0.0485665	2.2765	0.43927	0.0148126	0.0493274	2.00353	0.49912	0.0035087	0.0172605	2.89317	0.345641
Q80SW1	Ahcyl1	229709	ENSMUSG00000027893.14	0.0993796	0.431211	1.18572	0.843368	0.0391746	0.199446	1.31279	0.761734	0.021949	0.0561585	1.37846	0.72545	0.0167087	0.0527919	1.61531	0.619078	0.00352182	0.0173029	1.6404	0.609607
Q9DCL9	Paics	67054	ENSMUSG00000029247.17	0.608243	0.766501	0.946246	1.05681	0.091801	0.269846	0.826068	1.21055	0.0704585	0.129556	0.893752	1.11888	0.0527887	0.11131	0.822407	1.21594	0.00354312	0.0173853	0.775877	1.28886
Q91Z67	Srgap2	14270	ENSMUSG00000026425.15	0.453449	0.662667	1.03206	0.968935	0.0922837	0.269846	0.7851	1.27372	0.00961109	0.0335479	0.635956	1.57244	0.00171289	0.0166185	0.638613	1.56589	0.00356034	0.0174475	0.601208	1.66332
G3X9Q6	Larp4	207214	ENSMUSG00000023025.15	0.134389	0.449137	0.790512	1.265	0.0544063	0.221362	0.60427	1.65489	0.00809489	0.0306116	0.565968	1.76689	0.00652544	0.0312122	0.501077	1.9957	0.00357098	0.0174705	0.508474	1.96667
D3Z7P3	Gls	14660	ENSMUSG00000026103.14	0.25274	0.518141	0.839932	1.19057	0.0240521	0.174915	0.532145	1.87919	0.00768366	0.0297965	0.444208	2.2512	0.00153957	0.0157688	0.470478	2.1255	0.00357414	0.0174705	0.422792	2.36523
Q9QZF2	Gpc1	14733	ENSMUSG00000034220.7	0.133227	0.448212	0.816291	1.22505	0.674292	0.785481	0.909545	1.09945	0.215694	0.296146	1.14249	0.87528	0.225209	0.315095	1.14682	0.871978	0.00358803	0.0175162	1.8263	0.547555
E9Q827	Arpp19	59046	ENSMUSG00000007656.13	0.125564	0.445798	0.682778	1.46461	0.0198117	0.172896	0.680465	1.46958	0.1003	0.167808	0.648352	1.54237	0.0303364	0.0767803	0.443709	2.25373	0.00360394	0.0175472	0.432751	2.3108
Q8VH51	Rbm39	170791	ENSMUSG00000027620.16	0.200279	0.490493	1.18095	0.846779	0.321416	0.500772	0.882237	1.13348	0.00238937	0.0169526	0.758862	1.31776	0.0213115	0.0610581	0.74578	1.34088	0.00360809	0.0175472	0.699172	1.43026
Q4VA93	Prkca	18750	ENSMUSG00000050965.14	0.272574	0.530779	1.14468	0.873608	0.00620242	0.166458	1.46308	0.683492	0.00454208	0.0230771	1.62071	0.617012	0.00247758	0.0197355	2.22035	0.45038	0.00360127	0.0175472	2.28968	0.436743
D3Z136	Elovl5	68801	ENSMUSG00000032349.13	0.1361	0.451553	0.825762	1.211	0.0036226	0.166458	0.6454	1.54943	0.000699279	0.0106219	0.587552	1.70198	0.000654207	0.0117567	0.669283	1.49414	0.00362276	0.0175962	0.550861	1.81534
Q91V36	Nrbp2	223649	ENSMUSG00000075590	0.0610042	0.431211	1.46462	0.682771	0.0646889	0.232119	3.11718	0.320803	0.000171713	0.00656051	6.17672	0.161898	0.000623465	0.0117567	5.62013	0.177932	0.00362891	0.0176039	4.39598	0.22748
Q61749	Eif2b4	13667	ENSMUSG00000029145.12	0.084191	0.431211	1.09463	0.913549	0.271277	0.45689	0.910597	1.09818	0.0149321	0.0436712	0.747759	1.33733	0.00117206	0.0151434	0.811851	1.23175	0.00364236	0.0176245	0.596707	1.67587
O54825	Bysl	53414	ENSMUSG00000023988.8	0.260089	0.522352	1.12927	0.885525	0.283101	0.468341	0.801393	1.24783	0.00566912	0.025146	0.504702	1.98137	0.00289458	0.0211419	0.551909	1.81189	0.00365151	0.0176245	0.430247	2.32425
Q9JKX6	Nudt5	53893	ENSMUSG00000025817.12	0.344153	0.584544	0.92998	1.07529	0.0742765	0.244804	0.856899	1.167	0.030629	0.0712082	0.854402	1.17041	0.00210979	0.018229	0.75553	1.32357	0.00364238	0.0176245	0.608059	1.64458
Q8R2T8	Gtf3c5	70239	ENSMUSG00000026816.14	0.577093	0.744023	1.02827	0.97251	0.124676	0.309915	0.841896	1.18779	0.0310173	0.071691	0.692597	1.44384	0.00969183	0.0385511	0.844901	1.18357	0.00364828	0.0176245	0.660621	1.51373
Q80X50-2	Ubap2l	74383	ENSMUSG00000042520.16	0.111775	0.439456	0.716604	1.39547	0.0489694	0.212875	0.667554	1.49801	0.00024718	0.00747912	0.6278	1.59286	0.0140176	0.0481284	0.534955	1.86932	0.00366388	0.0176399	0.559959	1.78584
P15105	Glul	14645	ENSMUSG00000026473.15	0.118454	0.441106	1.17013	0.854607	0.0132262	0.166458	2.27443	0.439671	0.0022743	0.0166163	2.58676	0.386585	0.00222619	0.0186747	4.24552	0.235542	0.00366244	0.0176399	4.2842	0.233416
Q9Z1G4	Atp6v0a1	11975	ENSMUSG00000019302.16	0.289705	0.542421	1.22108	0.818949	0.0539347	0.220938	1.28535	0.777998	0.0700872	0.129112	1.1865	0.842818	0.00221284	0.0186747	1.85697	0.538513	0.00367588	0.0176755	1.7171	0.582376
E9Q9D5	Rabl2	68708	ENSMUSG00000022621.16	0.230907	0.502913	0.873899	1.1443	0.279097	0.464417	0.851337	1.17462	0.0423699	0.0894657	0.700718	1.42711	0.0310519	0.0781877	0.709989	1.40847	0.00369973	0.0177457	0.619906	1.61315
Q9CQA3	Sdhb	67680	ENSMUSG00000009863.14	0.384453	0.611563	1.14931	0.870089	0.0734882	0.244627	1.40882	0.709814	0.00871618	0.0315462	1.42651	0.70101	0.0217073	0.0616923	1.68871	0.592166	0.00369512	0.0177457	2.0936	0.477647
P17742	Ppia	268373	ENSMUSG00000071866.12	0.269332	0.529432	0.920257	1.08665	0.00922592	0.166458	0.797659	1.25367	0.00086177	0.0113807	0.723608	1.38196	0.00151289	0.0157688	0.688977	1.45143	0.00370551	0.0177513	0.511987	1.95317
H9KV00	Son	20658	ENSMUSG00000022961.17	0.00547471	0.431211	0.885023	1.12991	0.0214156	0.173235	0.770881	1.29722	0.0187392	0.0501496	0.819948	1.21959	0.00674796	0.0316328	0.74031	1.35078	0.00375251	0.0179095	0.739036	1.35311
Q99LI7	Cstf3	228410	ENSMUSG00000027176.8	0.0781808	0.431211	1.29918	0.769718	0.739174	0.831419	1.05069	0.951759	0.0216992	0.0556676	0.799542	1.25072	0.399049	0.484407	0.923655	1.08265	0.00375229	0.0179095	0.761356	1.31345
P00397	COX1	17708; 3338892	ENSMUSG00000064351.1	0.82849	0.908307	0.936914	1.06733	0.983372	0.990329	0.994153	1.00588	0.182503	0.260147	1.2028	0.83139	0.132205	0.212257	1.23112	0.812268	0.00374503	0.0179095	1.63614	0.611193
Q91V41	Rab14	68365	ENSMUSG00000026878.16	0.409007	0.631593	1.02594	0.974718	0.0043017	0.166458	1.21492	0.823099	0.000196322	0.00677621	1.41368	0.707372	0.000585759	0.0116493	1.36054	0.735004	0.00377315	0.0179857	1.45608	0.686775
Q8BIJ6	Iars2	381314	ENSMUSG00000026618.11	0.198065	0.490286	0.891234	1.12204	0.79922	0.869593	0.976432	1.02414	0.000129679	0.00593283	1.21149	0.82543	0.0395129	0.0916562	1.10396	0.905829	0.00379279	0.0180569	1.48297	0.674323
Q3U422	Ndufv3	78330	ENSMUSG00000024038.16	0.233286	0.5035	0.891855	1.12126	0.315808	0.495574	1.17453	0.851407	0.0202865	0.0529786	1.5596	0.64119	0.00979411	0.0387528	1.32146	0.756739	0.00380408	0.0180658	1.88542	0.530387
P17047-3	Lamp2	16784	ENSMUSG00000016534.15	0.375005	0.604952	0.913318	1.09491	0.145433	0.331691	1.2633	0.791577	0.000106459	0.00576228	1.8732	0.533847	0.00258021	0.0199014	1.97082	0.507403	0.00380048	0.0180658	2.83702	0.352483
Q6PIE5	Atp1a2	98660	ENSMUSG00000007097.14	0.193485	0.490286	1.27807	0.782427	0.0114948	0.166458	1.59946	0.625212	0.00620216	0.0264597	1.60013	0.62495	0.00470538	0.0261244	1.90826	0.524037	0.00384479	0.0181917	1.88312	0.531034
E9PY55	Ncor2	20602	ENSMUSG00000029478.16	0.437814	0.650118	0.900581	1.11039	0.013622	0.166728	0.666897	1.49948	0.00515447	0.0243051	0.593661	1.68446	0.0184593	0.0559753	0.450683	2.21885	0.00384392	0.0181917	0.4514	2.21533
P07901	Hsp90aa1	15519	ENSMUSG00000021270.13	0.873703	0.931915	0.990207	1.00989	0.0581419	0.224534	0.859714	1.16318	0.00197359	0.0157355	0.745989	1.3405	9.30762e-05	0.00699726	0.740586	1.35028	0.00383591	0.0181917	0.572093	1.74797
E9PX53	Ppp4r1	70351	ENSMUSG00000061950.17	0.810825	0.900207	1.02094	0.979488	0.0836283	0.258763	0.77565	1.28924	0.00543868	0.0247823	0.647282	1.54492	0.00130994	0.0155333	0.633977	1.57735	0.00385209	0.0182039	0.503758	1.98508
A0A0R4J0W6	Lrrc40	67144	ENSMUSG00000063052.9	0.353263	0.59021	1.09858	0.910266	0.650855	0.766779	0.965311	1.03594	0.0530808	0.104985	0.801567	1.24756	0.751506	0.802791	0.973526	1.02719	0.00386638	0.0182489	0.735822	1.35902
H7BX01	Opa1	74143	ENSMUSG00000038084.16	0.637671	0.789028	1.05473	0.948114	0.0933072	0.271377	1.2012	0.832502	0.0116307	0.0375933	1.18006	0.847416	0.0357322	0.085802	1.46017	0.684852	0.00387981	0.0182898	1.46805	0.681174
Q99JX4	Eif3m	98221	ENSMUSG00000027170.12	0.123184	0.444614	1.13635	0.88001	0.474111	0.636176	0.943036	1.0604	0.0110559	0.0363764	0.791371	1.26363	0.0621223	0.124254	0.860447	1.16219	0.00389952	0.0183378	0.721309	1.38637
Q9D3B1	Ptplb; Hacd2	70757	ENSMUSG00000035376.9	0.354015	0.590332	0.892611	1.12031	0.47598	0.637997	1.07047	0.934166	0.085055	0.149118	1.2123	0.824881	0.0289034	0.0745781	1.50276	0.665444	0.00389914	0.0183378	1.60755	0.622063
Q61686	Cbx5	12419	ENSMUSG00000009575.14	0.00958801	0.431211	0.619544	1.61409	0.00793602	0.166458	0.599161	1.669	0.00574079	0.0252713	0.559899	1.78604	0.0129516	0.0458195	0.43905	2.27765	0.00393731	0.0184335	0.444059	2.25195
Q9CQ80	Vps25	28084	ENSMUSG00000078656.11	0.0256305	0.431211	1.19152	0.839265	0.0337857	0.189914	1.24756	0.801562	0.0101379	0.0345082	1.18138	0.846466	0.0144083	0.048657	1.312	0.762197	0.00393035	0.0184335	1.20551	0.829522
P19324	Serpinh1	12406	ENSMUSG00000070436.12	0.303105	0.554274	0.923322	1.08305	0.0100214	0.166458	0.77557	1.28937	0.00127685	0.0131688	0.676125	1.47902	0.00581099	0.0290701	0.645181	1.54995	0.00393868	0.0184335	0.634998	1.57481
O88325	Naglu	27419	ENSMUSG00000001751.9	0.33922	0.582746	1.10115	0.908141	0.0620014	0.227897	1.34631	0.742772	0.00889311	0.0319225	1.92047	0.520706	0.00847163	0.0358396	2.08666	0.479235	0.00394386	0.0184335	2.59049	0.386027
P06801	Me1	17436	ENSMUSG00000032418.15	0.866198	0.929043	0.982341	1.01798	0.264702	0.450753	1.16866	0.855681	0.0131024	0.040026	1.45268	0.688385	0.0166375	0.052684	1.30644	0.765441	0.00393998	0.0184335	1.6089	0.621544
Q61183	Papola	18789	ENSMUSG00000021111.15	0.31977	0.5672	1.17381	0.851927	0.376578	0.551521	0.784221	1.27515	0.0258158	0.063393	0.64744	1.54454	0.000199072	0.00815934	0.647181	1.54516	0.00395317	0.0184545	0.507411	1.97079
H3BJU7	Arhgef2	16800	ENSMUSG00000028059.15	0.319608	0.567176	0.947244	1.05569	0.00916875	0.166458	0.707702	1.41302	0.00938567	0.0331213	0.639698	1.56324	0.00115659	0.0151434	0.630443	1.58619	0.00398175	0.0185654	0.566997	1.76368
Q8R4X3	Rbm12	75710	ENSMUSG00000089824.10	0.340458	0.582906	1.06044	0.943003	0.159973	0.347332	0.909994	1.09891	0.00352646	0.0203883	0.823394	1.21449	0.00445597	0.0256669	0.777333	1.28645	0.00398711	0.0185679	0.733272	1.36375
Q6P069	Sri	109552	ENSMUSG00000003161.15	0.0367903	0.431211	1.1458	0.872749	0.00591688	0.166458	1.33789	0.747445	0.00360157	0.0205172	1.42545	0.701535	0.000963415	0.014243	1.54424	0.647567	0.00399802	0.0185736	1.38924	0.719815
F8WJ64	Ndufab1	70316	ENSMUSG00000030869.11	0.157788	0.463969	0.880703	1.13546	0.515326	0.667324	1.07513	0.930122	0.00226597	0.0166163	1.34314	0.744523	0.131395	0.211177	1.15999	0.86208	0.00399373	0.0185736	1.80459	0.554142
Q62446	Fkbp3	30795	ENSMUSG00000020949.8	0.091728	0.431211	0.818938	1.22109	0.00599261	0.166458	0.699314	1.42997	0.000854339	0.0113729	0.71565	1.39733	0.00693976	0.0319312	0.595451	1.6794	0.0040135	0.0185836	0.615182	1.62553
P62281	Rps11	27207	ENSMUSG00000003429.11	0.0640243	0.431211	1.39983	0.714374	0.552815	0.699069	1.1145	0.897263	0.00195571	0.0157166	0.713761	1.40103	0.0725877	0.137856	0.814481	1.22778	0.00403362	0.0185836	0.705229	1.41798
P62960	Ybx1	22608	ENSMUSG00000028639.14	0.207459	0.491739	0.767276	1.30331	0.0717356	0.243389	0.634191	1.57681	0.0102559	0.0348176	0.623741	1.60323	0.018635	0.0563303	0.495398	2.01858	0.00404853	0.0185836	0.520364	1.92173
Q9D8N0	Eef1g	67160	ENSMUSG00000071644.10	0.223846	0.50199	1.08377	0.922701	0.452468	0.618802	0.936951	1.06729	0.00196304	0.0157166	0.747421	1.33793	0.0226181	0.0632911	0.842478	1.18698	0.00403088	0.0185836	0.705041	1.41836
Q8K370	Acad10	71985	ENSMUSG00000029456.12	0.329088	0.576279	1.20701	0.828491	0.0613626	0.226965	1.55772	0.641964	0.0140724	0.0419576	2.1327	0.468888	0.0157891	0.051079	2.12238	0.471168	0.0040274	0.0185836	3.54563	0.282037
Q78PY7	Snd1	56463	ENSMUSG00000001424.14	0.424086	0.639757	1.0541	0.948678	0.0830605	0.258045	0.84843	1.17865	0.000610104	0.0102386	0.638353	1.56653	0.000128883	0.00717636	0.728243	1.37317	0.00404376	0.0185836	0.696676	1.43539
Q8BYK6	Ythdf3	229096	ENSMUSG00000047213.14	0.435243	0.64854	1.07807	0.927587	0.591385	0.727144	0.93339	1.07136	5.96671e-05	0.00522482	0.678878	1.47302	0.0221365	0.0625356	0.804034	1.24373	0.00403966	0.0185836	0.724198	1.38084
Q9DBC7	Prkar1a	19084	ENSMUSG00000020612.16	0.531098	0.712457	0.942918	1.06054	0.0252463	0.177695	0.731905	1.3663	8.2587e-05	0.00559551	0.567354	1.76257	0.00349432	0.023227	0.633059	1.57963	0.00401258	0.0185836	0.571524	1.74971
O35683	Ndufa1	54405	ENSMUSG00000016427.7	0.845519	0.917392	1.03933	0.962162	0.0364911	0.194512	1.34483	0.743588	0.0104819	0.0353039	1.56066	0.640756	0.000444191	0.0100898	1.84898	0.540839	0.00403627	0.0185836	2.23374	0.44768
P97310	Mcm2	17216	ENSMUSG00000002870.8	0.879249	0.934843	1.01679	0.983486	0.0281545	0.181617	0.534106	1.87229	0.00622126	0.0265059	0.367468	2.72133	0.00630605	0.0305907	0.408024	2.45084	0.00403949	0.0185836	0.337708	2.96114
Q9WVA4	Tagln2	21346	ENSMUSG00000026547.15	0.871933	0.931582	0.975443	1.02518	0.213065	0.400201	0.784442	1.27479	0.0212496	0.0547701	0.632625	1.58072	0.0214912	0.0614238	0.522741	1.91299	0.00405472	0.0185898	0.485541	2.05956
P24547	Impdh2	23918	ENSMUSG00000062867.13	0.153832	0.462776	0.737227	1.35643	0.0612375	0.226965	0.54023	1.85106	0.00676878	0.0275847	0.48493	2.06215	0.009705	0.0385591	0.40207	2.48713	0.00406364	0.0186085	0.429769	2.32683
P18760	Cfl1	12631	ENSMUSG00000056201.7	0.283016	0.538306	0.850168	1.17624	0.0830513	0.258045	0.788164	1.26877	0.0278998	0.0673487	0.840249	1.19012	0.0810521	0.14921	0.704108	1.42024	0.00407993	0.0186608	0.585735	1.70726
Q8BFQ1	Psap	19156	ENSMUSG00000004207.14	0.290994	0.543398	1.34727	0.742239	0.0510085	0.216458	2.12424	0.470757	0.00522646	0.0243335	2.75561	0.362896	0.00867601	0.0362818	2.36454	0.422915	0.00409249	0.0186721	4.19416	0.238427
P11440	Cdk1	12534	ENSMUSG00000019942.13	0.412534	0.632177	0.892769	1.12011	0.0108383	0.166458	0.39565	2.52749	0.00338096	0.0199885	0.256531	3.89817	0.00233475	0.0190854	0.271542	3.68266	0.00408973	0.0186721	0.235328	4.24939
Q8VDK1	Nit1	27045	ENSMUSG00000013997.10	0.51515	0.704219	1.02895	0.971863	0.0118924	0.166458	1.21132	0.825546	0.0220286	0.0563064	1.83947	0.543635	0.00449172	0.0257318	1.59167	0.628271	0.00410183	0.0186721	1.75341	0.570318
Q61881	Mcm7	17220	ENSMUSG00000029730.16	0.95694	0.97859	1.00579	0.994242	0.0280746	0.181617	0.515456	1.94003	0.00367657	0.0206674	0.316533	3.15923	0.00418676	0.0246843	0.343162	2.91408	0.00410179	0.0186721	0.277559	3.60284
Q99J09	Wdr77	70465	ENSMUSG00000000561.14	0.641561	0.791801	0.96296	1.03846	0.0580801	0.224534	0.832371	1.20139	0.00637756	0.026815	0.80676	1.23953	0.0026109	0.0200166	0.709215	1.41001	0.00411766	0.018722	0.638202	1.5669
Q99LB2	Dhrs4	28200	ENSMUSG00000022210.6	0.866839	0.929139	1.01704	0.983249	0.739615	0.831419	1.03229	0.968723	0.679975	0.73589	1.04061	0.960975	0.0401257	0.0927124	1.43535	0.696695	0.00412972	0.0187546	1.72385	0.580096
Q6P4T2	Snrnp200	320632	ENSMUSG00000003660.10	0.220431	0.500897	1.18054	0.847071	0.651117	0.766854	0.939688	1.06418	0.00354978	0.0204832	0.744894	1.34247	0.143389	0.22358	0.850354	1.17598	0.00413813	0.0187706	0.687011	1.45558
Q8R464	Cadm4	260299	ENSMUSG00000054793.8	0.819883	0.90465	0.969665	1.03128	0.0927521	0.270856	1.35658	0.73715	0.00202906	0.0158812	1.66057	0.602203	0.00803308	0.0349218	1.62358	0.615921	0.00416211	0.0188571	1.93747	0.516137
Q3TLP8	Rac1	19353	ENSMUSG00000001847.14	0.059154	0.431211	1.19661	0.835693	0.0291512	0.182564	1.3229	0.755916	0.00908812	0.0323386	1.51136	0.661654	0.00493673	0.0269239	1.45415	0.687689	0.0041699	0.0188701	1.59183	0.628209
Q9DBR0	Akap8	56399	ENSMUSG00000024045.5	0.425636	0.640973	0.874516	1.14349	0.0420874	0.205609	0.697766	1.43314	0.00133452	0.013428	0.626206	1.59692	0.0041139	0.0246577	0.542112	1.84464	0.00418295	0.0189069	0.526501	1.89933
Q8R164	Bphl	68021	ENSMUSG00000038286.10	0.0977385	0.431211	1.42592	0.701303	0.0962841	0.275245	1.67241	0.597939	0.0210045	0.0544303	1.72892	0.578395	0.0272242	0.0716022	2.16569	0.461747	0.00420556	0.0189688	3.68785	0.271161
D3Z3N4	Hnrnph3	432467	ENSMUSG00000020069.16	0.434579	0.64829	1.09941	0.909579	0.180395	0.366997	1.19563	0.836383	0.514161	0.592658	1.03497	0.966212	0.0529181	0.111465	1.17058	0.854281	0.00420652	0.0189688	1.25426	0.797283
Q0VBD0	Itgb8	320910	ENSMUSG00000025321.14	0.0207527	0.431211	1.22381	0.817121	0.0360106	0.194512	1.55073	0.644857	0.00531368	0.0245079	1.71149	0.584286	0.00397253	0.0243014	1.79256	0.557862	0.0042165	0.0189689	2.09417	0.477517
P21107-2	Tpm3	59069	ENSMUSG00000027940.18	0.14161	0.456864	0.760004	1.31578	0.0282901	0.181617	0.653101	1.53116	0.00184676	0.0154621	0.640811	1.56052	0.0120625	0.0440047	0.562809	1.7768	0.0042305	0.0189689	0.55844	1.7907
E9PUK6	Srrm1	51796	ENSMUSG00000028809.16	0.411172	0.63195	0.959294	1.04243	0.00576045	0.166458	0.840303	1.19005	0.00862918	0.0314616	0.811701	1.23198	0.0144628	0.048657	0.736931	1.35698	0.00423121	0.0189689	0.65695	1.52219
Q3TYS2	BC017643	217370	ENSMUSG00000039294.14	0.728701	0.847899	0.951231	1.05127	0.0211064	0.173235	1.71669	0.582516	0.00468242	0.0231888	4.78867	0.208826	0.00393325	0.0241785	5.35513	0.186737	0.00421928	0.0189689	7.04243	0.141996
P85094	Isoc2a	664994	ENSMUSG00000086784.2	0.980041	0.990612	1.00489	0.995131	0.0669611	0.235793	1.39179	0.718501	0.028385	0.0681	2.24269	0.445894	0.0104926	0.0403934	2.01131	0.497188	0.00423121	0.0189689	2.48934	0.401714
A0A0A6YWP9	Txndc9	98258	ENSMUSG00000058407.12	0.226694	0.50199	0.755069	1.32438	0.162478	0.349611	0.641904	1.55786	0.0165237	0.0464866	0.642384	1.5567	0.0140576	0.0481796	0.493661	2.02568	0.00424394	0.0189878	0.480258	2.08221
P16330	Cnp	12799	ENSMUSG00000006782.16	0.709806	0.8355	1.07	0.934578	0.0293493	0.182582	2.49799	0.400321	0.00151246	0.0143871	3.8902	0.257056	0.000834402	0.0132215	4.4925	0.222593	0.00424532	0.0189878	3.63404	0.275176
A2AUK7	Epb4.1l1; Epb41l1	13821	ENSMUSG00000027624.17	0.0150902	0.431211	1.53228	0.652623	0.00189497	0.166458	2.37967	0.420226	0.0164353	0.0463055	2.45138	0.407934	0.00226996	0.0189591	2.23574	0.447279	0.00425698	0.0190178	2.55824	0.390893
Q8BMS1	Hadha	97212	ENSMUSG00000025745.11	0.311632	0.561054	1.15846	0.863217	0.120793	0.304998	1.28936	0.775577	0.0648865	0.121936	1.25495	0.796842	0.0127219	0.0452153	1.83184	0.545899	0.00426602	0.0190361	1.8569	0.538532
Q99J99	Mpst	246221	ENSMUSG00000071711	0.0248967	0.431211	1.32066	0.7572	0.00935482	0.166458	1.46245	0.683783	0.00100709	0.0118101	1.5863	0.630399	0.00104379	0.0145288	1.90997	0.52357	0.00427993	0.0190366	1.81337	0.55146
D3YTR4	Mbd3	17192	ENSMUSG00000035478.14	0.10979	0.439456	0.855781	1.16852	0.0285446	0.181617	0.688739	1.45193	0.0140355	0.0419103	0.61335	1.63039	0.0240663	0.0656696	0.552082	1.81133	0.004281	0.0190366	0.497985	2.00809
Q8C7K6	Pcyox1l	240334	ENSMUSG00000024579.7	0.537486	0.717403	1.07418	0.930941	0.0265602	0.180187	1.37975	0.72477	0.0382344	0.0827801	1.5658	0.638652	0.0305507	0.0772383	1.44171	0.69362	0.00428011	0.0190366	1.83627	0.544582
Q3TXT3	1110054O05Rik; Inip	66209	ENSMUSG00000038544.14	0.0983995	0.431211	0.615335	1.62513	0.19087	0.377906	0.714615	1.39936	0.0400657	0.0856353	0.712889	1.40274	0.0936955	0.166067	0.520237	1.9222	0.00428811	0.0190461	0.548592	1.82285
P97300	Nptn	20320	ENSMUSG00000032336.17	0.0705039	0.431211	0.810704	1.2335	0.765769	0.850289	1.04302	0.95875	0.0046146	0.0231211	1.28031	0.781063	0.0246649	0.0668282	1.21201	0.825073	0.00431529	0.0191447	1.68933	0.591951
Q9DBF1-2	Aldh7a1	110695	ENSMUSG00000053644.13	0.307691	0.557091	1.0213	0.979141	0.0268662	0.1803	1.18911	0.840967	0.00870499	0.0315462	1.6038	0.623518	0.0115956	0.0431689	1.45006	0.689628	0.00433114	0.0191929	1.67432	0.597256
Q5SWU9	Acaca	107476	ENSMUSG00000020532.18	0.0621728	0.431211	1.14514	0.873256	0.305852	0.488339	0.890668	1.12275	0.0496939	0.100109	0.777493	1.28619	0.0121738	0.0441241	0.877388	1.13975	0.00434272	0.0191999	0.651454	1.53503
A0A5F8MP96	Septin4	#N/A	#N/A	0.0886272	0.431211	1.56126	0.640509	0.0198588	0.172896	2.4136	0.414319	0.00431245	0.0226404	2.14447	0.466315	0.00350296	0.0232442	2.47329	0.40432	0.00433881	0.0191999	2.77387	0.360508
P13011	Scd2	20250	ENSMUSG00000025203.5	0.0560498	0.431211	0.777685	1.28587	0.0202967	0.172896	0.586968	1.70367	0.00171812	0.0149046	0.470913	2.12353	3.33541e-05	0.00538746	0.532334	1.87852	0.00437852	0.019336	0.470756	2.12424
F8WGT1	Ahcyl2	74340	ENSMUSG00000029772.17	0.0981833	0.431211	1.10451	0.905376	0.0185067	0.172896	1.29858	0.77007	0.0048198	0.0235355	1.47457	0.678162	0.00830829	0.0355066	1.6359	0.611285	0.00438649	0.0193489	1.81765	0.55016
Q3TWW8	Srsf6	67996	ENSMUSG00000016921.14	0.0255163	0.431211	0.803965	1.24383	0.00831604	0.166458	0.623016	1.60509	0.00247527	0.0172327	0.545472	1.83327	0.00894707	0.0367484	0.443307	2.25578	0.00440283	0.0193987	0.420705	2.37696
E9QAI5	Cad	69719	ENSMUSG00000013629.16	0.31588	0.565785	1.07384	0.931234	0.0828023	0.258045	0.828709	1.2067	0.00104876	0.0118705	0.64821	1.54271	0.000290539	0.00889748	0.676657	1.47785	0.00442739	0.0194846	0.544896	1.83521
P14131	Rps16-ps2; Rps16	100039355; 20055	ENSMUSG00000037563.15	0.101418	0.431699	1.38686	0.721054	0.619028	0.746213	1.10328	0.906391	0.00191063	0.0156851	0.687139	1.45531	0.103693	0.17857	0.815644	1.22603	0.00446169	0.0195722	0.682367	1.46549
Q9QZ06	Tollip	54473	ENSMUSG00000025139.14	0.163118	0.467341	1.1222	0.891109	0.0663007	0.234616	1.18632	0.842945	0.043239	0.0907966	1.28133	0.780437	0.0020197	0.0179163	1.38395	0.722569	0.00446458	0.0195722	1.71632	0.582642
Q8BGD9	Eif4b	75705	ENSMUSG00000058655.8	0.261488	0.523238	0.813435	1.22935	0.0771431	0.249127	0.731114	1.36778	0.00367696	0.0206674	0.725289	1.37876	0.0322737	0.0803079	0.60515	1.65248	0.00446767	0.0195722	0.554503	1.80342
D3YYC3	Setdb1	84505	ENSMUSG00000015697.14	0.388638	0.615604	0.900366	1.11066	0.0604385	0.22658	0.725556	1.37825	0.0102833	0.0348796	0.56959	1.75565	0.00338458	0.0230218	0.631113	1.5845	0.0044636	0.0195722	0.521234	1.91853
P21956	Mfge8	17304	ENSMUSG00000030605.15	0.833889	0.912764	1.01998	0.980407	0.130393	0.315136	1.29759	0.77066	0.0178637	0.0487163	1.44898	0.690142	0.0134094	0.0467082	1.984	0.504031	0.00450154	0.0196981	3.04358	0.32856
P22315	Fech	14151	ENSMUSG00000024588	0.108347	0.438953	1.31423	0.760902	0.137445	0.322619	1.29331	0.773208	0.048565	0.0983326	1.57066	0.636673	0.0272062	0.0716022	1.87677	0.53283	0.00452742	0.0197888	2.37966	0.420228
Q9CPS7	Pno1	66249	ENSMUSG00000020116.7	0.962382	0.981022	1.00246	0.997542	0.21148	0.398782	0.732329	1.36551	0.0460594	0.0946376	0.556837	1.79586	0.00667741	0.0315167	0.561039	1.78241	0.00453597	0.0198037	0.524168	1.90779
Q8C0M2	Abhd4	105501	ENSMUSG00000040997.13	0.16538	0.467898	1.69988	0.588277	0.0313252	0.184755	2.86538	0.348994	0.00576415	0.0253451	3.17896	0.314568	0.0120461	0.0440047	4.53736	0.220393	0.00455167	0.0198271	3.55793	0.281062
F8WI04	Pgs1	74451	ENSMUSG00000017715.11	0.198474	0.490286	1.44353	0.692745	0.0813242	0.255334	1.57923	0.63322	0.0289351	0.0689384	1.40812	0.710165	0.0376711	0.0886841	1.81278	0.55164	0.00455055	0.0198271	1.59059	0.628697
Q9JHI7	Exosc9	50911	ENSMUSG00000027714.11	0.4857	0.683421	0.84262	1.18678	0.128914	0.31296	0.690602	1.44801	0.0716738	0.131226	0.732836	1.36456	0.0859597	0.155741	0.512904	1.94968	0.0045591	0.019837	0.534754	1.87002
P43247	Msh2	17685	ENSMUSG00000024151.13	0.113938	0.439698	1.13644	0.879938	0.168067	0.354749	0.812364	1.23098	0.00471292	0.0232277	0.523771	1.90923	0.0089948	0.0368816	0.577044	1.73297	0.00456466	0.0198387	0.446678	2.23875
Q8BQ46	Taf15	70439	ENSMUSG00000020680.15	0.0369212	0.431211	0.706469	1.41549	0.0188333	0.172896	0.679355	1.47198	0.00114407	0.0123849	0.673077	1.48571	0.0143925	0.048657	0.547791	1.82551	0.00459619	0.0199419	0.604386	1.65457
Q8BP67	Rpl24	68193	ENSMUSG00000098274.7	0.0738057	0.431211	1.39973	0.714424	0.680361	0.78944	1.08119	0.924906	0.00168783	0.0147083	0.685443	1.45891	0.0118889	0.0438265	0.765134	1.30696	0.00460006	0.0199419	0.635422	1.57376
Q6ZWN5	Rps9	76846	ENSMUSG00000006333.14	0.0788247	0.431211	1.47383	0.678504	0.456988	0.622997	1.17182	0.853375	0.00211233	0.0161707	0.695947	1.43689	0.159741	0.2421	0.829752	1.20518	0.00460397	0.0199419	0.67557	1.48023
Q8K341	Atat1	73242	ENSMUSG00000024426.17	0.024602	0.431211	1.81554	0.550799	0.0192094	0.172896	2.21967	0.450517	0.0152617	0.0441979	2.16198	0.46254	0.000319562	0.00917411	2.99405	0.333996	0.00462144	0.0199725	2.18483	0.457703
P35564	Canx	12330	ENSMUSG00000020368.15	0.37786	0.606437	0.913108	1.09516	0.550008	0.696894	1.04664	0.955437	0.268022	0.353469	1.07285	0.932096	0.0811123	0.149214	1.16154	0.860929	0.00461764	0.0199725	1.27193	0.78621
P80316	Cct5	12465	ENSMUSG00000022234.14	0.867429	0.929139	1.00958	0.990507	0.0604747	0.22658	0.881041	1.13502	0.00217803	0.016348	0.838212	1.19302	0.00035645	0.00957653	0.726091	1.37724	0.0046707	0.0201627	0.658435	1.51875
H7BX95	Srsf1	110809	ENSMUSG00000018379.17; ENSMUSG00000098301.6	0.0284646	0.431211	0.786331	1.27173	0.0129983	0.166458	0.706461	1.41551	0.00443986	0.0228107	0.664704	1.50443	0.0244176	0.0663286	0.500987	1.99606	0.00471073	0.020305	0.49658	2.01378
P59017	Bcl2l13	94044	ENSMUSG00000009112.4	0.498188	0.694959	0.928312	1.07722	0.400376	0.572121	1.08482	0.921811	0.00488252	0.0237212	1.28087	0.780717	0.00386792	0.0241034	1.26762	0.788877	0.00471422	0.020305	1.52544	0.65555
Q9ES97-3	Rtn3	20168	ENSMUSG00000024758.14	0.00900466	0.431211	0.827905	1.20787	0.49813	0.654679	1.07595	0.929408	0.0168788	0.047209	1.31028	0.763193	0.000655448	0.0117567	1.23457	0.809997	0.00472461	0.0203269	1.47519	0.67788
P99027	Rplp2	67186	ENSMUSG00000025508.13	0.216934	0.499122	0.802899	1.24549	0.0548558	0.221815	0.685351	1.45911	0.00893436	0.0319988	0.616748	1.62141	0.00889467	0.0367484	0.471454	2.1211	0.00474293	0.0203829	0.526821	1.89818
Q8K2B3	Sdha	66945	ENSMUSG00000021577.13	0.551002	0.729228	1.09593	0.912463	0.116916	0.299731	1.30699	0.765114	0.0138042	0.0414125	1.32511	0.754654	0.0371459	0.0879325	1.54542	0.647073	0.00475208	0.0203995	1.9096	0.523669
B1AU25	Aifm1	26926	ENSMUSG00000036932.14	0.400073	0.625083	0.935207	1.06928	0.662109	0.775994	1.04218	0.959527	0.0701162	0.129112	1.15647	0.864704	0.0236012	0.0650005	1.16838	0.855885	0.00475742	0.0203996	1.3446	0.743716
A0A1Y7VLZ7	Pacs2	217893	ENSMUSG00000021143	0.0748272	0.431211	1.12977	0.885139	0.00445205	0.166458	2.73204	0.366027	0.000145693	0.00622086	3.75646	0.266208	0.000190193	0.00815609	3.84279	0.260228	0.00476946	0.0204284	3.17538	0.314923
Q9CR64	Tmem167	66074	ENSMUSG00000012422.14	0.0802285	0.431211	1.04997	0.952409	0.040001	0.200692	1.19982	0.833459	0.00992077	0.0340768	1.28844	0.77613	0.0020348	0.0179717	1.21234	0.824849	0.00478767	0.020438	1.19156	0.839237
Q9JHJ0	Tmod3	50875	ENSMUSG00000058587.8	0.160891	0.466032	0.801904	1.24703	0.0214632	0.173235	0.689089	1.45119	0.000953196	0.011664	0.685564	1.45865	0.00449403	0.0257318	0.645817	1.54843	0.00478648	0.020438	0.655175	1.52631
Q9QUR6	Prep	19072	ENSMUSG00000019849.11	0.865702	0.929043	0.982962	1.01733	0.260428	0.445604	0.875731	1.1419	0.000971237	0.011664	0.654048	1.52894	7.8924e-05	0.00699726	0.681306	1.46777	0.00478271	0.020438	0.523521	1.91014
P28659	Celf1	13046	ENSMUSG00000005506.16; ENSMUSG00000110883.1	0.601646	0.76087	1.05231	0.950294	0.333013	0.511293	0.908203	1.10108	0.0052019	0.0243335	0.679241	1.47223	0.0234485	0.0646265	0.788543	1.26816	0.00479494	0.0204464	0.772649	1.29425
O89112	Lancl1	14768	ENSMUSG00000026000.16	0.0452296	0.431211	1.39353	0.717601	0.012385	0.166458	1.5917	0.62826	0.0123823	0.0388677	1.40544	0.711519	0.00612533	0.0300172	1.68942	0.59192	0.00481482	0.0205084	1.47879	0.676229
Q91XA2	Golm1	105348	ENSMUSG00000021556.11	0.0383331	0.431211	0.57461	1.74031	0.0466233	0.209532	0.522768	1.91289	9.15189e-05	0.00559551	0.505605	1.97783	0.000616937	0.0117567	0.452172	2.21155	0.00485157	0.020642	0.557189	1.79472
Q9Z2Q6	Sept5	18951	ENSMUSG00000072214.6	0.106376	0.437259	1.49505	0.668873	0.0439922	0.206631	2.10311	0.475487	0.00585497	0.0255173	2.04766	0.488362	0.00498253	0.0269239	2.37405	0.421221	0.0048836	0.0206866	2.55535	0.391336
Q9QY93	Dctpp1	66422	ENSMUSG00000042462.4	0.225928	0.50199	0.678799	1.47319	0.0572601	0.224534	0.498453	2.00621	0.0181699	0.0491048	0.441963	2.26263	0.013062	0.0459985	0.301702	3.31453	0.00487921	0.0206866	0.283636	3.52564
Q8R050	Gspt1	14852	ENSMUSG00000062203.14	0.437927	0.650118	0.910911	1.0978	0.118454	0.301628	0.803919	1.24391	0.0122497	0.0386106	0.76873	1.30085	0.0266395	0.0705578	0.713392	1.40175	0.00487717	0.0206866	0.670809	1.49074
P61290	Psme3	19192	ENSMUSG00000078652.9	0.467646	0.670409	0.935755	1.06866	0.0508841	0.216447	0.697243	1.43422	0.006928	0.0277846	0.591863	1.68958	0.00472983	0.0261844	0.583939	1.71251	0.00487906	0.0206866	0.536982	1.86226
Q8R3X6	Gpc6	23888	ENSMUSG00000058571.10	0.52077	0.705999	0.898462	1.11301	0.768805	0.85248	1.09104	0.91656	0.0144992	0.0427033	1.77347	0.563866	0.141318	0.2217	1.46496	0.682612	0.00492829	0.020853	2.35331	0.424933
A0A0R4J1S3	Plekhg2	101497	ENSMUSG00000037552.17	0.035608	0.431211	0.803116	1.24515	0.222654	0.408039	0.841685	1.18809	0.00357583	0.0205172	0.701313	1.4259	0.0284964	0.0738753	0.796342	1.25574	0.00494786	0.0209067	0.686614	1.45642
Q8K010	Oplah	75475	ENSMUSG00000022562.14	0.051981	0.431211	1.31462	0.760673	0.0106622	0.166458	1.79579	0.556859	0.0187731	0.0502053	3.80567	0.262766	0.0149846	0.0494594	5.62301	0.177841	0.00495486	0.0209067	5.10452	0.195905
P97813	Pld2	18806	ENSMUSG00000020828.13	0.268059	0.528828	1.26184	0.792494	0.0192394	0.172896	2.01742	0.495683	0.00326657	0.0197692	2.43437	0.410784	0.00255585	0.0199014	3.04291	0.328632	0.00495731	0.0209067	2.97024	0.336673
Q9CWV6	Prkrip1	66801	ENSMUSG00000039737.11	0.11016	0.439456	0.716833	1.39503	0.0639381	0.231369	0.64066	1.56089	0.00646628	0.0270357	0.663853	1.50636	0.0164356	0.0522579	0.499895	2.00042	0.00498943	0.0209961	0.475541	2.10287
O08810	Eftud2	20624	ENSMUSG00000020929.14	0.146358	0.456864	0.85082	1.17534	0.0296028	0.183194	0.762815	1.31093	0.0149605	0.0436879	0.839345	1.19141	0.0232545	0.0644	0.661232	1.51233	0.00498463	0.0209961	0.641521	1.5588
P70404	Idh3g	15929	ENSMUSG00000002010.17	0.31469	0.563918	1.0613	0.942241	0.197327	0.384548	1.11695	0.895298	0.0866141	0.151024	1.20028	0.833136	0.105227	0.180357	1.26207	0.792349	0.00500709	0.0210473	1.50314	0.665274
Q9CQQ8	Lsm7	66094	ENSMUSG00000035215.9	0.358685	0.593886	0.864087	1.15729	0.0974591	0.276818	0.79291	1.26118	0.0345927	0.077684	0.839427	1.19129	0.0507938	0.109144	0.678337	1.47419	0.00505797	0.021238	0.620702	1.61108
Q9QX60-2	Dguok	27369	ENSMUSG00000014554	0.0397112	0.431211	0.852338	1.17324	0.159607	0.346928	1.15421	0.866393	0.00373024	0.020806	2.09543	0.47723	0.00043818	0.0100898	1.83252	0.545697	0.00507642	0.0212921	3.13265	0.319218
Q9CQ20	Mid1ip1	68041	ENSMUSG00000008035.12	0.0292261	0.431211	0.512957	1.94948	0.0205502	0.172896	0.438729	2.27931	0.0141069	0.0419603	0.411434	2.43052	0.00200394	0.0179011	0.397948	2.51289	0.00508868	0.021297	0.377272	2.65061
A0A3B2WBC6	Polr2m	28015	ENSMUSG00000032199	0.238835	0.505826	0.698833	1.43096	0.191353	0.378648	0.631503	1.58352	0.0299505	0.0703115	0.572857	1.74564	0.0313751	0.0786835	0.489424	2.04322	0.00508604	0.021297	0.43519	2.29785
P70349	Hint1	15254	ENSMUSG00000020267.6	0.273365	0.531781	0.817529	1.2232	0.19148	0.378648	0.753132	1.32779	0.0175908	0.0482523	0.739755	1.3518	0.0929557	0.165127	0.687606	1.45432	0.00510015	0.0213219	0.566199	1.76616
Q7M6Y3-5	Picalm	233489	ENSMUSG00000039361.11	0.0376612	0.431211	1.26744	0.788995	0.0323527	0.184755	1.36401	0.733134	0.0561453	0.109138	1.1363	0.880046	0.00721144	0.0326363	1.39241	0.71818	0.00510925	0.0213367	1.44643	0.691356
Q99K48	Nono	53610	ENSMUSG00000031311.17	0.0865781	0.431211	0.899052	1.11228	0.0425553	0.205609	0.817154	1.22376	0.0110724	0.0363873	0.708461	1.41151	0.0171217	0.0536118	0.726341	1.37676	0.0051262	0.0213842	0.709846	1.40876
E9QLL2	Dnm3	103967	ENSMUSG00000040265.16	0.0329093	0.431211	1.27003	0.787383	0.0181206	0.171982	1.38858	0.720161	0.0806897	0.143827	1.36812	0.730932	0.00120588	0.0151434	1.86409	0.536454	0.00514908	0.0214515	1.80862	0.552906
P62918	Rpl8	26961	ENSMUSG00000003970.8	0.104667	0.435678	1.27483	0.784418	0.782189	0.858622	1.0481	0.954105	0.000676956	0.0104719	0.698564	1.43151	0.00468671	0.0261244	0.763689	1.30943	0.00515351	0.0214515	0.647784	1.54372
Q8R4R6	Nup35	69482	ENSMUSG00000091900.2; ENSMUSG00000026999.14	0.703013	0.830813	0.970656	1.03023	0.0502952	0.215605	0.713731	1.40109	0.00560647	0.0250634	0.546943	1.82834	0.00245303	0.0196755	0.634202	1.57679	0.00517902	0.0215344	0.569072	1.75725
A0A1D5RLV0	Iws1	73473	ENSMUSG00000024384.4	0.299438	0.550902	0.815699	1.22594	0.110678	0.292728	0.751198	1.33121	0.000423352	0.00874699	0.665209	1.50329	0.00577536	0.0290352	0.546671	1.82925	0.00519579	0.0215808	0.560563	1.78392
P97807	Fh1	14194	ENSMUSG00000026526.14	0.29815	0.550188	1.13996	0.877224	0.118942	0.302112	1.23032	0.812797	0.967897	0.976024	0.99764	1.00237	0.10494	0.180196	1.34025	0.746129	0.005207	0.021604	1.52849	0.654241
Q9DCV4	Fam82b; Rmdn1	66302	ENSMUSG00000028229.11	0.389407	0.616186	1.14056	0.87676	0.103978	0.285031	1.60513	0.623004	0.0348848	0.0780301	1.66172	0.601785	0.0139824	0.0480934	1.94679	0.513665	0.00521653	0.0216202	2.46422	0.405807
Q8CIH9	Ppat	231327	ENSMUSG00000029246.14	0.259102	0.522009	0.828197	1.20744	0.028416	0.181617	0.527852	1.89447	0.00904185	0.0322037	0.532475	1.87802	0.00560965	0.0285461	0.404399	2.4728	0.00522822	0.0216453	0.405784	2.46437
Q9CXY6	Ilf2	67781	ENSMUSG00000001016.12	0.0324396	0.431211	1.16776	0.85634	0.955856	0.974882	1.00481	0.99521	0.184089	0.261923	0.9347	1.06986	0.177388	0.262124	0.922373	1.08416	0.00524561	0.0216706	0.85295	1.1724
Q8K0Z7	Taco1	70207	ENSMUSG00000001983.7	0.229388	0.502743	1.14897	0.870344	0.112375	0.294355	1.30881	0.764053	0.0232905	0.0586152	1.3442	0.743938	0.0722978	0.137577	1.52199	0.657036	0.00524123	0.0216706	2.09401	0.477553
Q6WKZ8	Ubr2	224826	ENSMUSG00000023977.14	0.489268	0.686548	0.902501	1.10803	0.0878558	0.265476	0.721553	1.3859	0.00819457	0.0307837	0.731341	1.36735	0.0141961	0.0483096	0.622196	1.60721	0.00525151	0.0216716	0.573246	1.74445
Q9DBL1	Acadsb	66885	ENSMUSG00000030861.15	0.4514	0.661686	1.0675	0.936765	0.0650386	0.232326	1.37493	0.727309	0.0426364	0.0898803	1.44633	0.691404	0.0152985	0.0501394	1.74376	0.573473	0.00526724	0.0217132	2.36432	0.422954
Q8R010	Aimp2	231872	ENSMUSG00000029610.13	0.223849	0.50199	1.08581	0.920969	0.325653	0.504427	0.886764	1.1277	0.0111847	0.0366415	0.733757	1.36285	0.00709899	0.0323539	0.795521	1.25704	0.00530673	0.0217825	0.655572	1.52538
P21278	Gna11	14672	ENSMUSG00000034781.5	0.275748	0.533444	1.18969	0.840552	0.0689828	0.238878	1.28882	0.775905	0.00458224	0.0230793	1.18321	0.845157	0.0121028	0.044056	1.51119	0.66173	0.00529857	0.0217825	1.40807	0.710191
P53395	Dbt	13171	ENSMUSG00000000340.10	0.588209	0.752046	1.07799	0.927654	0.11931	0.302846	1.27603	0.783682	0.0855877	0.149642	1.2367	0.808603	0.0224949	0.0631713	1.44757	0.690811	0.0053064	0.0217825	1.63853	0.610304
P61222	Abce1	24015	ENSMUSG00000058355.8	0.637969	0.789028	1.02939	0.971453	0.233681	0.418274	0.90423	1.10591	0.0172148	0.0476975	0.821007	1.21802	0.00704186	0.0321913	0.800232	1.24964	0.00529286	0.0217825	0.815997	1.22549
Q9WV95	Phlda3	27280	ENSMUSG00000041801.5	0.0975175	0.431211	1.40318	0.712667	0.00300553	0.166458	1.79426	0.557332	0.00119092	0.0126369	1.95303	0.512025	0.0168887	0.0531854	1.62115	0.616845	0.00535745	0.0218275	2.02812	0.493068
P15920	Atp6v0a2	21871	ENSMUSG00000038023.12	0.0409788	0.431211	1.64559	0.607684	0.00710606	0.166458	1.82204	0.548834	0.0890292	0.154047	1.54096	0.648948	0.00608299	0.0299475	2.87193	0.348198	0.00533285	0.0218275	2.29212	0.436278
Q8BT60	Cpne3	70568	ENSMUSG00000028228.5	0.131398	0.447626	1.12707	0.887254	0.066293	0.234616	1.1855	0.843526	0.00220828	0.0165031	1.15063	0.869087	0.0240403	0.0656453	1.24531	0.803013	0.00534626	0.0218275	1.49939	0.666936
Q6A4J8	Usp7	252870	ENSMUSG00000022710	0.186778	0.486923	1.06228	0.941374	0.209827	0.396637	0.914212	1.09384	0.0127808	0.0394592	0.773507	1.29281	0.00469156	0.0261244	0.8325	1.2012	0.00532358	0.0218275	0.692828	1.44336
P00405	COX2	17709; 3338897	ENSMUSG00000064354.1	0.317526	0.566884	1.25036	0.799769	0.118361	0.301628	1.21768	0.821234	0.798899	0.836331	1.04452	0.957377	0.00379902	0.0239386	1.79727	0.556399	0.00535701	0.0218275	1.63871	0.610236
Q9Z0W3	Nup160	59015	ENSMUSG00000051329.13	0.513325	0.704032	1.07403	0.931069	0.114891	0.297726	0.75622	1.32237	0.00336948	0.0199885	0.573446	1.74384	0.00824951	0.0354826	0.698931	1.43076	0.00535319	0.0218275	0.554825	1.80237
A0A087WQS2	Bzw1	66882	ENSMUSG00000051223.14	0.742829	0.857299	0.983146	1.01714	0.132134	0.317218	0.843945	1.18491	0.00558361	0.0250634	0.720589	1.38775	0.0013335	0.0156992	0.753226	1.32762	0.00534947	0.0218275	0.690331	1.44858
D3YZE3	Pcolce	18542	ENSMUSG00000029718.14	0.0225052	0.431211	2.25565	0.443331	0.0161172	0.16967	4.76379	0.209917	0.00868691	0.0315462	6.1915	0.161512	0.0161234	0.051761	7.27232	0.137508	0.00538228	0.0218658	13.1127	0.0762617
P17182	Eno1; Gm5506; Eno1b	13806; 433182	ENSMUSG00000059040.4; ENSMUSG00000063524.13	0.127145	0.447626	0.767154	1.30352	0.509629	0.66345	0.878034	1.13891	0.142961	0.216339	0.870051	1.14936	0.0289833	0.0746405	0.726369	1.37671	0.00538962	0.0218658	0.599632	1.66769
Q9CYI4	Luc7l	66978	ENSMUSG00000024188.15	0.298893	0.550502	0.82911	1.20611	0.0317964	0.184755	0.655426	1.52572	0.0862964	0.150676	0.750674	1.33214	0.0839673	0.15311	0.588544	1.69911	0.00538257	0.0218658	0.659547	1.51619
Q99JY0	Hadhb	231086	ENSMUSG00000059447.13	0.503516	0.698126	1.08317	0.923219	0.203153	0.390163	1.19346	0.837902	0.121742	0.193397	1.18556	0.843485	0.0154562	0.0504527	1.66242	0.601533	0.00538437	0.0218658	1.81334	0.551468
Q80VJ3	BC048355; Dnph1	381101	ENSMUSG00000040658.6	0.344356	0.584629	0.873393	1.14496	0.0136984	0.166728	0.618083	1.61791	0.00116693	0.0125617	0.534437	1.87113	0.00367509	0.0236511	0.453714	2.20403	0.00540353	0.0218991	0.430686	2.32188
Q9CQ92	Fis1	66437	ENSMUSG00000019054.13	0.0715377	0.431211	0.816223	1.22516	0.92995	0.957352	1.01101	0.989108	0.00417533	0.0222655	1.39027	0.719283	0.0118754	0.0438265	1.27399	0.784934	0.00542881	0.0219784	1.7556	0.569607
P60898	Polr2i	69920	ENSMUSG00000019738.15	0.0440709	0.431211	0.629245	1.58921	0.0424789	0.205609	0.612923	1.63153	0.0283659	0.0681	0.797967	1.25318	0.0797519	0.147311	0.578114	1.72976	0.00543739	0.0219899	0.709781	1.40888
Q9CW03	Smc3	13006	ENSMUSG00000024974.10	0.485795	0.683421	0.985932	1.01427	0.0468459	0.20958	0.837455	1.19409	0.00736861	0.0289232	0.732913	1.36442	0.00507172	0.0272144	0.754522	1.32534	0.00547269	0.0220862	0.701736	1.42504
Q9EQG7	Enpp5	83965	ENSMUSG00000023960.13	0.94683	0.974676	1.0108	0.989317	0.110308	0.292246	1.34993	0.740778	0.0025214	0.0174276	2.6681	0.374799	0.00373245	0.0239001	3.02443	0.33064	0.00546854	0.0220862	4.36193	0.229256
A0A0R4J140	1300001I01Rik; Cluh	74148	ENSMUSG00000020741.17	0.196086	0.490286	0.906382	1.10329	0.0140389	0.166728	0.774993	1.29033	0.00286022	0.0183653	0.731722	1.36664	0.010756	0.0409559	0.77682	1.2873	0.00548687	0.0221202	0.725074	1.37917
A2AMI7	Eif4g3	230861	ENSMUSG00000028760.16	0.207688	0.491739	0.899222	1.11207	0.0450435	0.209061	0.719901	1.38908	0.0128403	0.0395078	0.64279	1.55572	0.00415046	0.0246843	0.649701	1.53917	0.00551293	0.022202	0.630585	1.58583
Q5XK38	Hmgn2; LOC102642529	15331	ENSMUSG00000003038.15	0.0142141	0.431211	0.499902	2.00039	0.015453	0.169106	0.543652	1.83941	8.82442e-05	0.00559551	0.571964	1.74836	0.00328927	0.0227291	0.397436	2.51613	0.00554142	0.0222933	0.478955	2.08788
Q62318	Trim28	21849	ENSMUSG00000005566.14	0.102957	0.435294	0.91297	1.09533	0.0271581	0.1803	0.799488	1.2508	0.0144435	0.0425989	0.701281	1.42596	0.0180975	0.0553588	0.70427	1.41991	0.00556273	0.0223557	0.627007	1.59488
P42932	Cct8	12469	ENSMUSG00000025613.13	0.449098	0.659318	1.03473	0.966439	0.259289	0.445229	0.932792	1.07205	0.0090278	0.0322037	0.86246	1.15947	0.00209218	0.0181448	0.787778	1.26939	0.00559869	0.0224767	0.721664	1.38569
D3Z3S1	Preb	50907	ENSMUSG00000045302.13	0.578145	0.744189	1.09508	0.913178	0.100373	0.280714	1.28029	0.781075	0.0181	0.0489847	1.26884	0.788122	0.0509322	0.109319	1.41761	0.70541	0.0056088	0.0224937	1.45085	0.689249
Q3U1J4	Ddb1	13194	ENSMUSG00000024740.9	0.192586	0.490286	0.87636	1.14108	0.0692289	0.238878	0.830712	1.20379	0.0167583	0.0469403	0.898927	1.11244	0.019071	0.057132	0.746406	1.33975	0.00563955	0.0225935	0.696304	1.43615
Q9JIK5	Ddx21	56200	ENSMUSG00000020075.8	0.117998	0.441106	1.16648	0.857282	0.169326	0.356363	0.669449	1.49377	0.00927319	0.0328753	0.45849	2.18107	0.00338556	0.0230218	0.433747	2.30549	0.00566478	0.0226709	0.37355	2.67702
Q9DCS3	Mecr	26922	ENSMUSG00000028910.12	0.0404361	0.431211	1.31137	0.762564	0.0242132	0.174915	1.55346	0.643724	0.00688585	0.0277674	1.49559	0.66863	0.0239212	0.0655998	1.7594	0.568376	0.00567226	0.0226772	2.24951	0.444541
Q8K2Z4	Ncapd2	68298	ENSMUSG00000038252	0.835993	0.913246	0.975221	1.02541	0.0480671	0.211594	0.493923	2.02461	0.00823631	0.0308801	0.373852	2.67486	0.00138128	0.0157025	0.364646	2.74238	0.00569103	0.0227286	0.296859	3.36861
Q4VAA2	Cdv3	321022	ENSMUSG00000032803.15	0.174774	0.479131	0.778991	1.28371	0.0887986	0.26614	0.734512	1.36145	0.00739066	0.0289524	0.802725	1.24576	0.0183922	0.0559041	0.615361	1.62506	0.00570956	0.0227553	0.610179	1.63886
Q8JZN7	Rhot2	214952	ENSMUSG00000025733.17	0.522429	0.706605	0.897123	1.11467	0.575433	0.71703	1.05666	0.946377	0.946429	0.960159	0.995174	1.00485	0.0164445	0.0522579	1.25521	0.796681	0.00570656	0.0227553	1.25926	0.794114
Q9WV92	Epb4.1l3; Epb41l3	13823	ENSMUSG00000024044.16	0.359048	0.593886	1.07613	0.929254	0.00135869	0.166458	1.88266	0.531163	0.000674777	0.0104719	1.90434	0.525116	0.0591922	0.120121	1.53795	0.650217	0.00573218	0.0228218	1.84537	0.541897
Q6ZWZ4	Rpl36	54217	ENSMUSG00000057863.5	0.034582	0.431211	1.53305	0.652294	0.481012	0.642297	1.16132	0.861087	0.0275182	0.0666368	0.734543	1.36139	0.035316	0.0850684	0.780835	1.28068	0.00584054	0.0232292	0.619447	1.61434
P54276	Msh6	17688	ENSMUSG00000005370.3	0.10223	0.433996	1.14384	0.874248	0.142918	0.329515	0.767517	1.3029	0.0068612	0.0277488	0.593004	1.68633	0.00258806	0.0199014	0.637231	1.56929	0.00584771	0.0232336	0.509118	1.96418
A0A1Y7VMA0	Nqo2	18105	ENSMUSG00000046949	0.22725	0.50199	0.829564	1.20545	0.0886698	0.26614	0.740677	1.35012	0.218764	0.299611	0.904895	1.1051	0.174198	0.259246	0.799616	1.2506	0.00587253	0.0232909	0.754026	1.32621
Q9Z0M5	Lipa	16889	ENSMUSG00000024781.15	0.457538	0.6651	1.05531	0.947587	0.132154	0.317218	1.28361	0.779055	0.00955546	0.0334137	1.74614	0.57269	0.0410467	0.0940378	1.69554	0.589782	0.00587426	0.0232909	2.67389	0.373987
Q62093	Srsf2	20382	ENSMUSG00000034120.18	0.0780767	0.431211	0.79231	1.26213	0.0260438	0.180187	0.755382	1.32383	0.00587201	0.0255439	0.762364	1.31171	0.0197564	0.058343	0.643447	1.55413	0.00589624	0.023346	0.592622	1.68742
P63038	Hspd1	15510	ENSMUSG00000025980.14	0.0249945	0.431211	0.909499	1.09951	0.620689	0.747701	0.968749	1.03226	0.0518886	0.10332	1.10512	0.904876	0.205454	0.293005	1.06397	0.939876	0.00590102	0.023346	1.30964	0.76357
P62751	Rpl23a	268449	ENSMUSG00000058546.8	0.100567	0.431211	1.34387	0.744117	0.532842	0.682262	1.11901	0.893644	0.00567844	0.025146	0.774488	1.29118	0.0165674	0.0525181	0.785752	1.27267	0.00591245	0.023346	0.706832	1.41476
Q9R190	Mta2	23942	ENSMUSG00000071646.9	0.130617	0.447626	1.1509	0.868886	0.403376	0.57423	0.911856	1.09666	0.00310025	0.0191501	0.707502	1.41342	0.0507431	0.109096	0.79467	1.25838	0.0059094	0.023346	0.672682	1.48659
A0A0N4SVU8	Tmem176a	66058	ENSMUSG00000023367.14	0.821788	0.905188	1.0564	0.946607	0.254052	0.43919	1.33923	0.7467	0.000550849	0.00962232	2.04931	0.487968	0.1035	0.178477	1.37074	0.729532	0.00591865	0.0233464	2.07017	0.483051
Q8BHG1	Nrd1	230598	ENSMUSG00000053510.12	0.866414	0.929043	0.982354	1.01796	0.164727	0.351497	0.854196	1.17069	0.0166945	0.04683	0.767441	1.30303	0.00788211	0.0345697	0.738404	1.35427	0.00598696	0.0235917	0.649875	1.53876
B1AT89	Sphk1	20698	ENSMUSG00000061878.15	0.0020219	0.431211	1.34486	0.743573	0.130528	0.315136	1.87673	0.532841	0.053625	0.105468	1.91151	0.523146	0.00191912	0.0173897	1.81133	0.55208	0.00601933	0.0236949	2.43706	0.41033
P83917	Cbx1	12412	ENSMUSG00000018666.13	0.0056368	0.431211	0.557222	1.79462	0.011265	0.166458	0.625396	1.59899	0.000961093	0.011664	0.608059	1.64458	0.0264687	0.0703243	0.530867	1.88371	0.0060536	0.0237578	0.542785	1.84235
Q9D708	S100a16	67860	ENSMUSG00000074457.10	0.0194151	0.431211	0.87582	1.14179	0.0367954	0.194772	1.65821	0.60306	0.0174689	0.0480552	2.65007	0.377349	0.0111749	0.0419686	2.36021	0.42369	0.00605385	0.0237578	2.54343	0.39317
Q3UTJ2	Sorbs2	234214	ENSMUSG00000031626	0.567313	0.737852	0.91126	1.09738	0.610257	0.74075	0.937824	1.0663	0.0123268	0.0387977	1.28907	0.775751	0.042079	0.0957953	1.55382	0.643576	0.00604673	0.0237578	2.38079	0.420029
Q6PCM2	Ints6	18130	ENSMUSG00000035161.6	0.387513	0.614455	1.08988	0.917535	0.494063	0.652693	0.914365	1.09366	0.170881	0.248276	0.801085	1.24831	0.0591166	0.120045	0.83185	1.20214	0.00607953	0.0238342	0.67601	1.47927
P10852	Slc3a2	17254	ENSMUSG00000010095.13	0.32825	0.575336	0.932293	1.07262	0.328075	0.506647	1.08783	0.919264	5.8638e-06	0.00226872	1.31109	0.762725	8.91013e-05	0.00699726	1.28485	0.778299	0.00609684	0.0238534	1.54715	0.646351
Q91WR3	Ascc2	75452	ENSMUSG00000020412.16	0.89268	0.942737	0.988452	1.01168	0.203705	0.390879	0.816491	1.22475	0.0044058	0.0227833	0.593474	1.68499	0.00134337	0.0156992	0.682352	1.46552	0.00609162	0.0238534	0.519688	1.92423
Q8VDW0	Ddx39	68278	ENSMUSG00000005481.18	0.444183	0.655106	1.14646	0.872253	0.208806	0.395694	0.768871	1.30061	0.0223287	0.056764	0.541118	1.84803	0.00895277	0.0367484	0.494816	2.02095	0.00613201	0.0239225	0.449573	2.22433
O08738	Casp6	12368	ENSMUSG00000027997.9	0.567955	0.738438	0.897676	1.11399	0.172929	0.358644	0.78822	1.26868	0.0437242	0.091367	0.803747	1.24417	0.0501691	0.108165	0.651802	1.53421	0.00612459	0.0239225	0.548401	1.82348
Q9DC23	Dnajc10	66861	ENSMUSG00000027006.13	0.5799	0.745556	0.900831	1.11009	0.0929525	0.271235	0.74793	1.33702	0.00640594	0.026905	0.618641	1.61645	0.0885597	0.159217	0.678695	1.47342	0.00613317	0.0239225	0.68558	1.45862
P61027	Rab10	19325	ENSMUSG00000020671.9	0.3726	0.604438	0.938411	1.06563	0.0546043	0.221362	1.20147	0.832315	0.011859	0.0380408	1.33049	0.751605	0.00349173	0.023227	1.33333	0.750003	0.0061452	0.0239406	1.45028	0.689522
Q99KB8	Hagh	14651	ENSMUSG00000024158	0.805964	0.89806	0.982837	1.01746	0.21115	0.398376	1.12187	0.89137	0.00159319	0.0145777	1.36218	0.73412	0.000212949	0.00828312	1.17291	0.85258	0.00615028	0.0239406	1.29338	0.773166
A3KG93	Kdm1a	99982	ENSMUSG00000036940.15	0.814708	0.901675	1.01315	0.987017	0.124334	0.309465	0.838579	1.19249	0.0245799	0.0609816	0.625939	1.5976	0.0141572	0.0482501	0.715956	1.39673	0.0061569	0.0239421	0.599166	1.66899
Q8BLH7	Hirip3	233876	ENSMUSG00000042606.9	0.202767	0.490623	0.458735	2.17991	0.0495547	0.213976	0.378679	2.64076	0.00208166	0.0160585	0.318283	3.14186	0.0164088	0.0522309	0.21817	4.58358	0.00617506	0.0239885	0.266707	3.74943
P97351	Rps3a; Rps3a1	20091	ENSMUSG00000028081.6	0.0749576	0.431211	1.45837	0.685695	0.412223	0.581434	1.17781	0.849037	0.0076712	0.0297965	0.728745	1.37222	0.208877	0.296717	0.848876	1.17803	0.00619966	0.0240515	0.700903	1.42673
Q9WU28	Pfdn5	56612	ENSMUSG00000001289.12	0.214966	0.497535	0.86587	1.15491	0.100179	0.280714	0.848982	1.17788	0.017966	0.0488284	0.770197	1.29837	0.012132	0.044056	0.672786	1.48636	0.0062038	0.0240515	0.604082	1.6554
Q9D1K2	Atp6v1f	66144	ENSMUSG00000004285.12	0.0751846	0.431211	0.865626	1.15523	0.69392	0.796992	1.04704	0.955076	0.0135717	0.0410355	1.30525	0.766135	0.0459032	0.101672	1.19153	0.83926	0.00622858	0.0240989	1.41254	0.707945
Q99MR3	Slc12a9	83704	ENSMUSG00000037344.13	0.15819	0.463969	1.21969	0.819882	0.0158182	0.16967	1.4566	0.686529	0.011045	0.0363719	1.58752	0.629914	0.000424824	0.00998866	2.20427	0.453666	0.00622811	0.0240989	2.28674	0.437304
G3UW85	Erh	13877	ENSMUSG00000021131.14	0.133194	0.448212	0.79611	1.25611	0.0315598	0.184755	0.725832	1.37773	0.0080986	0.0306116	0.719523	1.38981	0.0332112	0.0818983	0.624289	1.60182	0.00624695	0.0241457	0.580819	1.72171
P58044	Idi1; LOC102635781; Gm38481	319554; 102635781	#N/A	0.191965	0.490191	0.808215	1.23729	0.0202983	0.172896	0.578833	1.72761	0.00301882	0.0188333	0.614341	1.62776	0.00833339	0.0355518	0.476003	2.10083	0.00626889	0.0242061	0.453335	2.20588
Q9D8Y0	Efhd2	27984	ENSMUSG00000040659	0.0483014	0.431211	0.684521	1.46088	0.575789	0.71703	1.21606	0.822328	0.0349846	0.0780301	1.53229	0.652618	0.0578696	0.118075	1.5102	0.662164	0.00631941	0.0243035	1.94709	0.513586
P47963	Rpl13	270106	ENSMUSG00000000740.12	0.0791417	0.431211	1.36154	0.734461	0.724212	0.820987	1.06917	0.935308	0.00269369	0.0179434	0.719564	1.38973	0.00386598	0.0241034	0.767752	1.3025	0.0063032	0.0243035	0.644954	1.5505
Q542V3	Srsf4	57317	ENSMUSG00000028911.16	0.158706	0.464392	0.920977	1.0858	0.0167302	0.16967	0.815744	1.22587	0.00489688	0.023731	0.77826	1.28492	0.0140992	0.0482501	0.676885	1.47736	0.0063166	0.0243035	0.601144	1.66349
Q03958	H2-Ke2; Pfdn6	14976	ENSMUSG00000024309.14	0.198213	0.490286	0.835658	1.19666	0.0995149	0.280173	0.784762	1.27427	0.0176452	0.0483326	0.780147	1.28181	0.0117827	0.0437805	0.60916	1.64161	0.00630866	0.0243035	0.590337	1.69395
P62313	Lsm6	78651	ENSMUSG00000031683.16	0.235312	0.504346	0.863556	1.158	0.110157	0.292246	0.839468	1.19123	0.0286764	0.068543	0.906876	1.10269	0.0449375	0.100145	0.713578	1.40139	0.00632809	0.0243125	0.664773	1.50427
Q99MR6	Srrt	83701	ENSMUSG00000037364.11	0.273649	0.53187	1.07625	0.929151	0.123102	0.307471	0.858504	1.16482	0.00779124	0.030062	0.727021	1.37548	0.0210596	0.0607216	0.820523	1.21874	0.00633954	0.0243322	0.64754	1.54431
P54823	Ddx6	13209	ENSMUSG00000032097.10	0.0579322	0.431211	1.15716	0.864181	0.833973	0.89549	0.9809	1.01947	0.00942197	0.0332189	0.761213	1.31369	0.0166472	0.052684	0.821363	1.21749	0.0063475	0.0243384	0.757699	1.31979
Q9CWY8	Rnaseh2a	69724	ENSMUSG00000052926.15	0.625804	0.780629	1.02749	0.973245	0.268397	0.454183	0.844574	1.18403	0.0664287	0.124226	0.728745	1.37222	0.040251	0.0927124	0.741132	1.34929	0.00640055	0.0245174	0.641929	1.5578
E9Q3Q6	Alcam	11658	ENSMUSG00000022636.13	0.748331	0.86117	1.0479	0.954293	0.08952	0.266841	1.47514	0.677902	0.00588247	0.0255439	2.01312	0.49674	0.01843	0.0559305	1.71241	0.583972	0.00641235	0.0245381	2.31717	0.431561
Q8K3G9	Appl2	216190	ENSMUSG00000020263.14	0.0872024	0.431211	1.18784	0.841866	0.0120921	0.166458	1.40624	0.711119	0.0182989	0.0493568	1.56339	0.639635	0.00733825	0.0329865	1.8815	0.531491	0.00648473	0.0246433	1.57822	0.633625
G3X8X0	Dhx16	69192	ENSMUSG00000024422.14	0.155238	0.463684	0.911243	1.0974	0.00790703	0.166458	0.802952	1.2454	0.0501301	0.100763	0.743667	1.34469	0.155913	0.238084	0.713713	1.40112	0.00648439	0.0246433	0.700715	1.42711
P49718	Mcm5	17218	ENSMUSG00000005410	0.431008	0.645839	1.07778	0.927833	0.0551196	0.221815	0.564354	1.77194	0.00769368	0.0298053	0.380161	2.63047	0.00736001	0.0330028	0.419434	2.38416	0.00647168	0.0246433	0.375672	2.6619
G5E8R4	Ppp6r3	52036	ENSMUSG00000024908.14	0.432718	0.647473	1.07943	0.926411	0.459314	0.62505	0.953017	1.0493	0.00293677	0.0185121	0.849999	1.17647	0.000502802	0.0108526	0.829205	1.20597	0.00646955	0.0246433	0.651454	1.53503
P47738	Aldh2	11669	ENSMUSG00000029455.14	0.462716	0.667734	1.07354	0.9315	0.0945759	0.272768	1.36731	0.731361	0.0169099	0.0472134	1.57395	0.635343	0.0285931	0.0739762	1.57014	0.636887	0.00644895	0.0246433	2.08147	0.480431
Q8BU03	Pwp2	110816	ENSMUSG00000032834.11	0.748517	0.86117	0.954018	1.0482	0.0610278	0.226965	0.602356	1.66015	0.00359823	0.0205172	0.486216	2.0567	0.0038007	0.0239386	0.477593	2.09383	0.00646208	0.0246433	0.442596	2.2594
P40240	Cd9	12527	ENSMUSG00000030342.8	0.995001	0.996297	1.00185	0.998149	0.418919	0.587405	1.43788	0.695468	0.0871087	0.151543	1.96652	0.508511	0.0131067	0.0460713	2.03134	0.492286	0.00648197	0.0246433	3.20542	0.311972
Q9CXW3	Cacybp	12301	ENSMUSG00000014226.10	0.734299	0.851322	0.96462	1.03668	0.0934956	0.271377	0.828685	1.20673	0.0347811	0.0779433	0.819726	1.21992	0.0201758	0.059172	0.673766	1.48419	0.00649454	0.0246561	0.638622	1.56587
A0A0R4J215	Ccdc75; Gpatch11	53951	ENSMUSG00000050668.9	0.47473	0.675023	0.869321	1.15032	0.258996	0.445135	0.80952	1.2353	0.0171191	0.0474667	0.747322	1.33811	0.0447914	0.0999352	0.602937	1.65855	0.00650685	0.0246785	0.554521	1.80336
Q61696	Hspa1a; Hspa1b	193740; 15511	ENSMUSG00000091971.3	0.137335	0.4528	1.13963	0.877482	0.0758901	0.247157	1.53161	0.652907	0.0293143	0.0694835	1.697	0.589276	0.00788138	0.0345697	1.74304	0.57371	0.00651727	0.0246936	2.06536	0.484177
D3YTL5	Capg	12332	ENSMUSG00000056737.14	0.319218	0.567176	1.26212	0.792317	0.190105	0.377557	1.23111	0.812275	0.15313	0.227124	1.24042	0.806177	0.00836162	0.0356157	2.3103	0.432844	0.00652996	0.0247173	3.58453	0.278976
Q9CQF7	Pfdn1	67199	ENSMUSG00000024346.5	0.320927	0.568466	0.867035	1.15336	0.130581	0.315136	0.8081	1.23747	0.00631263	0.026661	0.793769	1.25981	0.0144777	0.0486644	0.664232	1.5055	0.00655905	0.024803	0.61255	1.63252
Q9CT10	Ranbp3	71810	ENSMUSG00000002372.8	0.200854	0.490493	0.789693	1.26631	0.0597148	0.225426	0.749533	1.33416	0.00647224	0.0270357	0.785382	1.27327	0.0555146	0.114794	0.675335	1.48075	0.00658777	0.0248871	0.611498	1.63533
Q6PGH2	Hn1l; Jpt2	52009	ENSMUSG00000024165.8	0.269458	0.529432	0.725928	1.37755	0.0773463	0.24933	0.548094	1.82451	0.0116311	0.0375933	0.469993	2.12769	0.0176156	0.0544044	0.406764	2.45843	0.00659957	0.0249072	0.379314	2.63634
Q8BGY7	4933403F05Rik; Fam210a	108654	ENSMUSG00000038121.6	0.537774	0.717403	0.900613	1.11035	0.628755	0.75204	1.07402	0.931085	0.0493616	0.0996782	1.25412	0.797372	0.207091	0.294792	1.28185	0.78012	0.00663276	0.0249992	1.81144	0.552047
Q64012-2	Raly	19383	ENSMUSG00000027593.15	0.972087	0.986205	1.00239	0.997616	0.125866	0.311745	0.834151	1.19882	0.0098067	0.0338643	0.679118	1.4725	0.0049713	0.0269239	0.683403	1.46326	0.00663695	0.0249992	0.64462	1.5513
Q99JF5	Mvd	192156	ENSMUSG00000006517.5	0.391579	0.617493	1.0708	0.933879	0.318029	0.49744	0.903929	1.10628	0.0029405	0.0185121	0.745232	1.34186	0.000999883	0.0143189	0.71239	1.40373	0.00666002	0.0250615	0.514692	1.94291
G5E850	Cyb5; Cyb5a	109672	ENSMUSG00000024646.13	0.0313151	0.431211	0.721806	1.38541	0.914312	0.949906	1.01942	0.980947	0.0137561	0.0413844	1.35487	0.73808	0.0356467	0.0857037	1.18417	0.844471	0.00666857	0.0250691	1.65165	0.605456
A0A5F8MPY3	Ptk2	14083	ENSMUSG00000022607	0.276251	0.533444	0.852808	1.1726	0.0462045	0.209532	0.694573	1.43973	0.0158585	0.0453792	0.718049	1.39266	0.0468716	0.103317	0.679412	1.47186	0.00668285	0.0250983	0.641181	1.55962
O08663	Metap2	56307	ENSMUSG00000036112.15	0.0844302	0.431211	0.739532	1.35221	0.0852826	0.261774	0.592695	1.68721	0.0057056	0.025203	0.571177	1.75077	0.00241396	0.0194433	0.470467	2.12555	0.00670892	0.0251716	0.539512	1.85353
Q8VDJ3	Hdlbp	110611	ENSMUSG00000034088.15	0.285577	0.540218	0.964495	1.03681	0.0153286	0.169106	0.823067	1.21497	5.34087e-06	0.00226872	0.7268	1.37589	0.000279376	0.00865615	0.771102	1.29684	0.00672315	0.0252003	0.802789	1.24566
P70698	Ctps	51797	ENSMUSG00000028633.7	0.0951284	0.431211	1.17505	0.851027	0.181185	0.367827	0.814652	1.22752	0.00255541	0.0175679	0.680213	1.47013	0.00213925	0.0183052	0.677168	1.47674	0.00674304	0.0252502	0.622132	1.60738
Q62383	Supt6; Supt6h	20926	ENSMUSG00000002052.6	0.100472	0.431211	0.896844	1.11502	0.0868694	0.264226	0.785683	1.27278	0.00899292	0.0321188	0.64776	1.54378	0.00964018	0.0384207	0.726604	1.37626	0.0067994	0.0253421	0.622682	1.60596
Q8CC86	Naprt1; Naprt	223646	ENSMUSG00000022574.6	0.0107072	0.431211	1.52209	0.656992	0.127292	0.3125	3.22185	0.310381	0.0163965	0.0462643	4.47799	0.223315	0.000126872	0.00717636	3.82504	0.261435	0.00679574	0.0253421	4.60686	0.217068
A0A0A6YWH2	Aif1l	108897	ENSMUSG00000001864.13	0.130216	0.447626	0.765275	1.30672	0.0248964	0.176201	0.670749	1.49087	0.00583636	0.0255173	0.782461	1.27802	0.0348118	0.0843829	0.615519	1.62464	0.00679704	0.0253421	0.619285	1.61477
Q80ZV0	Rnaseh2b	67153	ENSMUSG00000021932.13	0.133778	0.449028	1.27896	0.781885	0.518047	0.66897	0.883332	1.13208	0.0068244	0.0276647	0.608778	1.64263	0.0182591	0.0556315	0.695874	1.43704	0.00679095	0.0253421	0.579839	1.72462
Q9D051	Pdhb	68263	ENSMUSG00000021748.8	0.283056	0.538306	1.17508	0.851007	0.23583	0.420165	1.20423	0.830404	0.524049	0.602069	1.05424	0.948547	0.108303	0.183871	1.44746	0.690864	0.00680054	0.0253421	1.53145	0.652976
Q78ZM0	Snx3	54198	ENSMUSG00000019804.12	0.00226021	0.431211	1.09562	0.912728	0.0198119	0.172896	1.19346	0.837901	0.00823283	0.0308801	1.24332	0.804296	0.00649799	0.0311677	1.42349	0.7025	0.00681458	0.0253698	1.54166	0.648651
Q80X82	Sympk	68188	ENSMUSG00000023118	0.12395	0.444614	0.91923	1.08787	0.0358207	0.194433	0.726749	1.37599	0.0122573	0.0386106	0.613995	1.62868	0.0548558	0.113865	0.559212	1.78823	0.00683442	0.025419	0.586303	1.7056
P11983	Tcp1	21454	ENSMUSG00000068039.12	0.310821	0.560783	1.05532	0.947578	0.23094	0.415692	0.922694	1.08378	0.0298862	0.07028	0.870764	1.14842	0.000921316	0.0139358	0.784732	1.27432	0.00686249	0.0254675	0.726956	1.3756
Q8BJ71	Nup93	71805	ENSMUSG00000032939.14	0.363626	0.597574	1.0561	0.946883	0.120198	0.304095	0.846338	1.18156	0.00392876	0.0214159	0.709995	1.40846	0.021196	0.0608561	0.767071	1.30366	0.00686735	0.0254675	0.645678	1.54876
Q6W4W7	Diap2; Diaph2	54004	ENSMUSG00000034480.18	0.907296	0.952933	0.992092	1.00797	0.0948204	0.27316	0.798855	1.25179	0.00842141	0.0312087	0.78048	1.28126	0.0272712	0.0716408	0.784544	1.27463	0.00686063	0.0254675	0.675137	1.48118
E9PZJ6	Casc4	319996	ENSMUSG00000060227.15	0.00612145	0.431211	0.774717	1.29079	0.738774	0.831419	1.0141	0.986096	0.0958011	0.16233	1.15558	0.865365	0.0796167	0.147203	1.2154	0.822773	0.00690089	0.0255672	1.52154	0.657229
Q8CFA2	Amt	434437	ENSMUSG00000032607.12	0.125568	0.445798	1.33796	0.747404	0.0529662	0.220053	1.61787	0.618097	0.0175197	0.0481342	1.59839	0.62563	0.0276281	0.0721597	2.27427	0.439702	0.00691903	0.0256097	2.40512	0.415779
Q9D1Q6	Erp44	76299	ENSMUSG00000028343.10	0.200035	0.490493	1.08511	0.921568	0.0664652	0.234766	1.26338	0.79153	0.0453468	0.0937427	1.22075	0.819168	0.0499691	0.107855	1.29209	0.773938	0.00692962	0.0256243	1.64205	0.608996
Q99KW9	Itfg1	71927	ENSMUSG00000031703.8	0.680473	0.814741	0.953938	1.04829	0.309929	0.491158	1.2704	0.787156	0.00519973	0.0243335	1.74641	0.572604	0.00228533	0.0189638	1.45796	0.685889	0.00695862	0.0257068	2.14376	0.46647
Q8QZT1	Acat1	110446	ENSMUSG00000032047.5	0.17416	0.479131	1.22516	0.816219	0.1272	0.3125	1.40557	0.711454	0.00781947	0.0301132	1.43154	0.698547	0.0233927	0.0645188	1.60608	0.622633	0.00702198	0.0259159	1.82201	0.548844
Q9DC61	Pmpca	66865	ENSMUSG00000026926.14	0.448226	0.658716	1.07481	0.930397	0.177796	0.363442	1.14338	0.874603	0.84786	0.880153	0.991954	1.00811	0.120499	0.198099	1.26067	0.793227	0.00703892	0.0259535	1.4097	0.709371
P47915	Rpl29; Gm8210	19944; 666642	ENSMUSG00000048758.14	0.0243515	0.431211	1.3127	0.761788	0.714684	0.812824	1.05605	0.946923	0.0302326	0.0706284	0.793251	1.26064	0.00632275	0.0306172	0.747412	1.33795	0.00704684	0.0259578	0.713162	1.40221
O88587	Comt	12846	ENSMUSG00000000326.12; ENSMUSG00000098892.8	0.0806375	0.431211	1.21665	0.821932	0.0241398	0.174915	1.37399	0.727806	0.0507637	0.10166	1.23161	0.811946	0.0210992	0.0607216	1.49263	0.66996	0.00707681	0.0259934	1.58009	0.632876
A2A7G9	Fbxo6	50762	ENSMUSG00000055401.14	0.0679875	0.431211	1.49093	0.670721	0.0613328	0.226965	1.80648	0.553563	0.00130328	0.013356	2.26997	0.440534	0.0549955	0.114027	2.19675	0.455217	0.00707037	0.0259934	2.80305	0.356754
Q61164	Ctcf	13018	ENSMUSG00000005698.15	0.24529	0.511531	1.15884	0.862931	0.797591	0.868804	0.957722	1.04414	0.186754	0.264734	0.838144	1.19311	0.0594655	0.120419	0.784298	1.27503	0.00706755	0.0259934	0.649893	1.53871
O70194	Eif3d	55944	ENSMUSG00000016554.8	0.0970736	0.431211	1.23908	0.807051	0.697001	0.799851	0.952099	1.05031	0.0020906	0.0160585	0.776894	1.28718	0.644191	0.711202	0.949329	1.05338	0.00708983	0.0260164	0.700032	1.42851
P12787	Cox5a	12858	ENSMUSG00000000088.7	0.272559	0.530779	0.881082	1.13497	0.78221	0.858622	0.956964	1.04497	0.257247	0.342669	1.14331	0.874654	0.364819	0.45214	1.08222	0.924024	0.00710045	0.0260305	1.55211	0.644284
Q9DCH4	Eif3f	66085	ENSMUSG00000031029.6	0.15023	0.459299	1.10862	0.902024	0.308886	0.490314	0.925113	1.08095	0.00387224	0.0212283	0.779091	1.28355	0.0014387	0.0157025	0.798185	1.25284	0.00712301	0.0260634	0.711317	1.40584
Q8R3C0	Mcmbp	210711	ENSMUSG00000048170.14	0.4064	0.629618	1.08339	0.923028	0.152636	0.339938	0.749829	1.33364	0.0251226	0.0620476	0.666239	1.50096	0.00126711	0.0153573	0.675421	1.48056	0.00711703	0.0260634	0.437933	2.28346
Q62167	Ddx3x	13205	ENSMUSG00000000787.12	0.224954	0.50199	1.11789	0.894543	0.329988	0.508695	0.832244	1.20157	0.00731787	0.0288141	0.569036	1.75736	0.0055064	0.028435	0.706078	1.41627	0.00715699	0.0261419	0.54611	1.83113
Q99JX3	Gorasp2	70231	ENSMUSG00000014959.12	0.39536	0.621474	0.919873	1.08711	0.14856	0.335754	0.892915	1.11993	0.00517218	0.0243289	0.710343	1.40777	0.202537	0.289273	0.914323	1.09371	0.00715807	0.0261419	0.741757	1.34815
A6PWX9	Uqcc; Uqcc1	56046	ENSMUSG00000005882.18	0.241243	0.507589	1.11901	0.893646	0.0534124	0.220721	1.23781	0.807877	0.0296919	0.0700037	1.23263	0.811276	0.0560851	0.115099	1.31869	0.758326	0.00717373	0.0261742	1.58589	0.630562
Q8CDA1	Inpp5f	101490	ENSMUSG00000042105.18	0.023242	0.431211	1.2919	0.774055	0.00493951	0.166458	1.4767	0.677188	0.00460288	0.0231211	1.30614	0.765612	0.0141455	0.0482501	1.51908	0.658294	0.00718512	0.0261909	1.4175	0.70547
Q9R1T4	Sept6	56526	ENSMUSG00000050379.15	0.242164	0.50869	0.864836	1.15629	0.0189351	0.172896	0.787458	1.26991	0.0437459	0.091367	0.847402	1.18008	0.0189876	0.0570649	0.660217	1.51465	0.007195	0.0262021	0.703509	1.42145
Q8BL97	Srsf7	225027	ENSMUSG00000024097	0.0150184	0.431211	0.720515	1.3879	0.0130828	0.166458	0.659866	1.51546	0.00472826	0.0232277	0.720571	1.38779	0.0231493	0.0642818	0.550614	1.81616	0.00721672	0.0262563	0.586574	1.70481
Q8JZQ9	Eif3b	27979	ENSMUSG00000056076.13	0.314127	0.563442	1.05048	0.951942	0.151512	0.338719	0.90515	1.10479	0.00643247	0.0269575	0.792945	1.26112	0.00567878	0.0286549	0.830693	1.20381	0.00723632	0.0263027	0.723073	1.38299
A0A3B2WDD2	Rpl10a	19896	ENSMUSG00000037805	0.0979607	0.431211	1.34612	0.742875	0.782823	0.858804	1.05193	0.950638	0.00319992	0.0195257	0.706243	1.41594	0.0013608	0.0157025	0.722004	1.38503	0.00728024	0.0263916	0.631801	1.58278
Q8R344	Ccdc12	72654	ENSMUSG00000019659.8	0.129506	0.447626	0.606313	1.64931	0.0304482	0.184755	0.495737	2.0172	0.007115	0.0282468	0.486444	2.05573	0.0244393	0.0663286	0.384431	2.60124	0.00727355	0.0263916	0.385678	2.59284
Q69ZK9	Nlgn2	216856	ENSMUSG00000051790.15	0.305081	0.555364	1.17185	0.853351	0.0439786	0.206631	1.76789	0.565647	0.0438611	0.091558	1.70125	0.587801	0.0111942	0.0419954	1.7249	0.579743	0.00728825	0.0263916	1.88603	0.530214
P52503	Ndufs6	407785	ENSMUSG00000021606.7	0.625671	0.780629	0.933425	1.07132	0.546085	0.693295	1.21273	0.824586	0.00895604	0.0320168	1.92758	0.518784	0.0536675	0.112488	1.36095	0.734782	0.00728366	0.0263916	1.93195	0.517613
P27659	Rpl3	27367	ENSMUSG00000060036.13	0.0683098	0.431211	1.33889	0.74689	0.761462	0.846806	1.05508	0.947792	0.00401345	0.0216841	0.704344	1.41976	0.00294476	0.0213467	0.761312	1.31352	0.00732565	0.026502	0.640697	1.5608
Q6P9S0	Mtss1l	244654	ENSMUSG00000033763.14	0.256063	0.519484	0.620706	1.61107	0.0618265	0.227872	0.416737	2.39959	0.00729952	0.0288141	0.428266	2.335	0.0435355	0.0980441	0.334815	2.98672	0.00736659	0.0266251	0.295309	3.38628
D3YUC9	Msrb3	320183	ENSMUSG00000051236.13	0.080185	0.431211	0.44999	2.22227	0.0186887	0.172896	0.21738	4.60024	0.00876045	0.0316117	0.194271	5.14745	0.0469297	0.103385	0.215544	4.63943	0.00740017	0.0267213	0.266269	3.75559
O55142	Rpl35a-ps4; Rpl35a; Rpl35a-ps2; Gm10243; Rpl35a-ps5; LOC100862595; Gm14279; LOC100048620	100043423; 57808; 100042363; 100302576; 100040169; 100046034; 100048620	ENSMUSG00000060636.13	0.103216	0.435294	1.3368	0.748054	0.867181	0.918059	1.0326	0.968429	0.00214328	0.0162138	0.708272	1.41189	0.000991435	0.0142663	0.722991	1.38314	0.00742477	0.0267555	0.635042	1.5747
Q8R0X7	Sgpl1	20397	ENSMUSG00000020097.14	0.207966	0.491739	1.24916	0.800535	0.0115305	0.166458	1.5073	0.663439	0.00258415	0.0177021	1.35575	0.7376	0.0335684	0.0825144	1.64132	0.609265	0.0074375	0.0267555	1.53549	0.65126
Q3U9G9	Lbr	98386	ENSMUSG00000004880.11	0.227891	0.50199	0.814281	1.22808	0.0287082	0.182055	0.831691	1.20237	0.0485284	0.0983326	0.667196	1.49881	0.0490718	0.106396	0.73034	1.36923	0.00743475	0.0267555	0.60478	1.65349
Q08857	Cd36	12491	ENSMUSG00000002944.15	0.443433	0.654755	0.860101	1.16265	0.284571	0.469762	1.59762	0.625931	0.0102011	0.0346619	4.11448	0.243044	0.0761096	0.142502	3.65357	0.273705	0.00743707	0.0267555	8.97095	0.111471
O88983	Stx8	55943	ENSMUSG00000020903.13	0.0874431	0.431211	0.80932	1.23561	0.610709	0.741066	1.06361	0.940195	0.0332662	0.0752898	1.22475	0.816491	0.0132518	0.0463693	1.2066	0.828778	0.00749061	0.0268665	1.45903	0.685389
P84099	Rpl19; Rpl19-ps11	19921; 100041511	ENSMUSG00000017404.12	0.0559485	0.431211	1.4541	0.687712	0.47648	0.638241	1.16792	0.856222	0.0037946	0.0209822	0.720064	1.38876	0.0200876	0.0590036	0.776896	1.28717	0.00748536	0.0268665	0.665967	1.50158
A2A4P3	Ptges3l; Aarsd1	73635; 69684	ENSMUSG00000097239.7	0.127201	0.447626	1.10957	0.901248	0.840761	0.901519	1.01768	0.982626	0.0886815	0.153515	0.835695	1.19661	0.0354921	0.0853854	0.9061	1.10363	0.0074851	0.0268665	0.674098	1.48346
P46061	Rangap1	19387	ENSMUSG00000022391.15	0.411202	0.63195	0.90951	1.09949	0.0690949	0.238878	0.710631	1.4072	0.0175227	0.0481342	0.615192	1.62551	0.00833737	0.0355518	0.593057	1.68618	0.00749631	0.0268665	0.63027	1.58662
Q9JHI5	Ivd	56357	ENSMUSG00000027332.11	0.180633	0.483672	1.14849	0.87071	0.0263067	0.180187	1.36083	0.734847	0.0368758	0.0807486	1.32176	0.756567	0.0251502	0.0677135	1.48812	0.671989	0.00751417	0.0268685	1.8574	0.538387
Q61249	Igbp1	18518	ENSMUSG00000031221.7	0.518764	0.705384	0.915416	1.0924	0.320312	0.500382	0.873533	1.14478	0.311658	0.396458	0.898465	1.11301	0.161634	0.244294	0.821026	1.21799	0.00750957	0.0268685	0.811863	1.23173
Q60771	Cldn11	18417	ENSMUSG00000037625.7	0.745378	0.858693	0.973588	1.02713	0.0239402	0.174915	1.73833	0.575264	0.0100425	0.034371	3.71147	0.269435	0.0148419	0.0493274	4.57427	0.218614	0.00751785	0.0268685	5.47297	0.182716
E9Q9X1	Dst	13518	ENSMUSG00000026131.18	0.207709	0.491739	1.11398	0.897682	0.0657859	0.234064	1.40804	0.710205	0.00475474	0.0233067	1.56225	0.640102	0.0211565	0.0608278	1.45012	0.689597	0.00761592	0.0271937	1.65938	0.602634
Q7M739	Tpr	108989	ENSMUSG00000006005.17	0.13051	0.447626	0.795994	1.25629	0.0107024	0.166458	0.68261	1.46496	0.0031607	0.0193417	0.716939	1.39482	0.0157944	0.051079	0.610819	1.63715	0.0076478	0.0272821	0.652779	1.53191
P68510	Ywhah	22629	ENSMUSG00000018965.11	0.84121	0.916252	0.981835	1.0185	0.0154893	0.169106	0.822893	1.21522	0.0187043	0.0501261	0.880624	1.13556	0.0129985	0.0458772	0.751139	1.33131	0.00765605	0.0272862	0.606238	1.64952
Q8CI61	Bag4	67384	ENSMUSG00000037316.9	0.139533	0.456244	0.722084	1.38488	0.0404654	0.202202	0.588703	1.69865	0.0573148	0.110739	0.683919	1.46216	0.0488941	0.106311	0.519045	1.92661	0.00768006	0.0273464	0.469154	2.1315
B7ZNL2	Nap1l4	17955	ENSMUSG00000059119.9	0.415462	0.633786	0.939491	1.06441	0.0389952	0.199446	0.865567	1.15531	0.000148806	0.00622086	0.791167	1.26396	0.00044162	0.0100898	0.727095	1.37534	0.00771239	0.0274361	0.618469	1.6169
P60840	Ensa	56205	ENSMUSG00000038619.12	0.152318	0.460469	0.749669	1.33392	0.0972056	0.276507	0.720932	1.38709	0.0900321	0.155293	0.783082	1.27701	0.110876	0.186754	0.558167	1.79158	0.00773187	0.0274551	0.527975	1.89403
Q9CZU6	Cs	12974	ENSMUSG00000005683.8	0.192116	0.490191	1.23559	0.809331	0.101509	0.281659	1.36846	0.730749	0.00871004	0.0315462	1.22339	0.817399	0.0619478	0.124089	1.5663	0.638448	0.00774458	0.0274551	1.9734	0.50674
A0A087WQH8	Slc35a4	67843	ENSMUSG00000033272.12	0.199741	0.490493	0.882722	1.13286	0.25035	0.436522	1.06514	0.938845	0.267664	0.353412	1.05431	0.948488	0.00691588	0.0318977	1.2759	0.783763	0.00775346	0.0274551	1.45249	0.688473
Q8R5H6	Wasf1	83767	ENSMUSG00000019831.14	0.22972	0.502913	1.14623	0.872423	0.155953	0.34324	1.2961	0.771543	0.0109986	0.0362501	1.42818	0.700193	0.00867854	0.0362818	1.35069	0.740361	0.00773944	0.0274551	1.3929	0.717926
A0A1L1SV73	Usp47	74996	ENSMUSG00000059263.9	0.867712	0.929139	0.992361	1.0077	0.0293614	0.182582	0.868691	1.15116	0.00267849	0.0179016	0.762791	1.31098	4.01242e-05	0.00564398	0.795829	1.25655	0.00775018	0.0274551	0.602411	1.66
B1AXU4	Pja1	18744	ENSMUSG00000034403.16	0.330488	0.577678	0.742933	1.34602	0.0161314	0.16967	0.599605	1.66776	0.181647	0.259121	0.743098	1.34572	0.114196	0.191119	0.515056	1.94153	0.00779771	0.0275864	0.53142	1.88175
Q8BGC0	Htatsf1	72459	ENSMUSG00000067873.11	0.405203	0.629006	0.911332	1.0973	0.0466002	0.209532	0.876584	1.14079	0.0629223	0.11906	0.877822	1.13918	0.0444675	0.0995876	0.755696	1.32328	0.00782562	0.0276597	0.66365	1.50682
Q9JIH2	Nup50	18141	ENSMUSG00000016619.9	0.08364	0.431211	0.699782	1.42902	0.00927521	0.166458	0.523612	1.90981	0.00358367	0.0205172	0.568133	1.76015	0.0154341	0.0504232	0.442572	2.25952	0.00784091	0.0276882	0.4609	2.16967
P51150	Rab7	19349	ENSMUSG00000079477.9	0.0539827	0.431211	0.883499	1.13186	0.512381	0.665426	1.04874	0.953524	0.00270341	0.0179434	1.26664	0.789492	0.0215847	0.0614855	1.15667	0.864547	0.00790033	0.0278724	1.39031	0.719265
Q6DFY2	Opcml	330908	ENSMUSG00000062257.13	0.401649	0.626666	0.923378	1.08298	0.0683385	0.238557	2.21038	0.452411	0.00283059	0.0183439	3.32551	0.300705	0.00209167	0.0181448	2.8401	0.3521	0.00794148	0.0279663	3.6583	0.273351
Q8BL86	Mblac2	72852	ENSMUSG00000051098.5	0.971906	0.986205	1.00502	0.995009	0.0651942	0.232629	1.4447	0.692187	0.0135487	0.0409981	1.80647	0.553566	0.00142335	0.0157025	1.66671	0.599984	0.00793565	0.0279663	2.10758	0.474478
Q8BG13	Rbm3	19652	ENSMUSG00000031167.16	0.0672363	0.431211	0.622316	1.6069	0.0520879	0.218547	0.525886	1.90155	0.00563018	0.0250716	0.459148	2.17794	0.00915895	0.0372367	0.352148	2.83972	0.0079649	0.0279704	0.430295	2.32399
Q8CFI7	Polr2b	231329	ENSMUSG00000029250.5	0.247047	0.51261	1.07424	0.930893	0.528929	0.678689	0.937491	1.06668	0.0220361	0.0563064	0.756342	1.32215	0.0352352	0.0850684	0.870327	1.14899	0.00795596	0.0279704	0.658701	1.51814
Q9QZQ8	H2afy	26914	ENSMUSG00000015937.14	0.28758	0.541078	0.921854	1.08477	0.160395	0.347668	1.14154	0.87601	0.000628246	0.0103233	1.49655	0.668203	0.475004	0.558606	1.11138	0.899778	0.00797177	0.0279704	1.28098	0.780655
B2FDH0	Ube2e3	22193	ENSMUSG00000027011.14	0.943597	0.974047	1.01523	0.984997	0.323068	0.501847	0.801357	1.24788	0.174087	0.251794	0.659546	1.51619	0.0956492	0.167801	0.671087	1.49012	0.007959	0.0279704	0.642207	1.55713
P47199	Cryz	12972	ENSMUSG00000028199.18	0.0534418	0.431211	1.27935	0.781644	0.0701362	0.240473	1.29828	0.770247	0.183179	0.260918	1.13708	0.879443	0.0520727	0.110571	1.4519	0.688753	0.00799327	0.0280202	1.74008	0.574687
A0A2U3TZ54	Polr2f	69833	ENSMUSG00000033020	0.204638	0.490623	0.619324	1.61466	0.126836	0.3125	0.581062	1.72099	0.00737568	0.0289232	0.614076	1.62846	0.0520167	0.110571	0.44271	2.25881	0.00800805	0.0280464	0.439744	2.27405
Q9D0M0	Exosc7	66446	ENSMUSG00000025785.5	0.0803185	0.431211	0.612376	1.63298	0.0484353	0.211615	0.536769	1.863	0.021155	0.0546545	0.614067	1.62849	0.0705952	0.135914	0.469542	2.12973	0.00803082	0.0280944	0.444514	2.24965
Q91Z53	Grhpr	76238	ENSMUSG00000035637.14	0.037247	0.431211	1.30579	0.765821	0.0147539	0.169106	1.43669	0.696046	0.00950055	0.0332822	1.26717	0.789163	0.0086357	0.0362818	1.4544	0.687567	0.00804355	0.0280944	1.50084	0.666294
Q9Z2Y3	Homer1	26556	ENSMUSG00000007617.17	0.408821	0.63156	0.845775	1.18235	0.279486	0.464561	0.740052	1.35126	0.0231628	0.0583703	0.653235	1.53084	0.0374586	0.0883088	0.519399	1.9253	0.00804368	0.0280944	0.466909	2.14175
Q3TKT4	Smarca4	20586	ENSMUSG00000032187.16	0.350676	0.588596	1.11644	0.895705	0.631633	0.755013	0.933261	1.07151	0.00356379	0.0205172	0.715634	1.39736	0.0283328	0.0736499	0.79167	1.26315	0.00805246	0.0280995	0.595152	1.68024
P47757-2	Capzb	12345	ENSMUSG00000028745.18	0.556244	0.730879	0.951335	1.05115	0.179647	0.365863	0.894177	1.11835	0.0126538	0.0392484	0.904531	1.10555	0.0973333	0.170211	0.728258	1.37314	0.00806731	0.0281003	0.741474	1.34867
Q8VCN9	Tbcc	72726	ENSMUSG00000036430	0.562866	0.735304	1.03924	0.962242	0.459128	0.62505	0.928452	1.07706	0.0302672	0.0706604	0.845161	1.18321	0.000248642	0.0084254	0.733884	1.36261	0.00806272	0.0281003	0.713592	1.40136
Q9CQK7	Rwdd1	66521	ENSMUSG00000019782.10	0.209808	0.493923	0.8355	1.19689	0.0448137	0.208751	0.738617	1.35388	0.0205227	0.0535065	0.768362	1.30147	0.0198178	0.0584471	0.658032	1.51968	0.00808655	0.0281163	0.628002	1.59235
Q8R143	Pttg1ip	108705	ENSMUSG00000009291.13	0.469079	0.670961	0.917348	1.0901	0.202402	0.390072	1.26151	0.7927	0.00193028	0.0156851	2.2247	0.449498	0.00222535	0.0186747	2.50685	0.398907	0.00808061	0.0281163	4.38435	0.228084
P62702	Rps4x	20102	ENSMUSG00000031320.9	0.075296	0.431211	1.51048	0.662041	0.439221	0.606077	1.18745	0.842143	0.00458088	0.0230793	0.703193	1.42208	0.229933	0.319495	0.856669	1.16731	0.00811122	0.0281766	0.689846	1.4496
Q8BGV0	Nars2	244141	ENSMUSG00000018995.12	0.20192	0.490623	1.12317	0.89034	0.0467807	0.209532	1.24426	0.803687	0.163119	0.239079	1.30797	0.764544	0.0870964	0.157345	1.2559	0.796244	0.00818555	0.0284091	1.35087	0.740263
P27601	Gna13	14674	ENSMUSG00000020611.14	0.174842	0.479131	1.22051	0.819333	0.0180498	0.171982	1.37233	0.728688	0.0063431	0.0266994	1.33596	0.748528	0.00105128	0.0145288	1.73545	0.57622	0.00823643	0.0285599	1.65297	0.604971
Q00422	Gabpa	14390	ENSMUSG00000008976.16	0.0801391	0.431211	0.882644	1.13296	0.0298007	0.183827	0.713566	1.40141	0.0138035	0.0414125	0.629119	1.58953	0.00901718	0.0369286	0.616099	1.62312	0.00826102	0.028579	0.568007	1.76054
Q8CG76	Akr7a5	110198	ENSMUSG00000028743.7	0.205622	0.490623	1.30845	0.764264	0.0749256	0.245682	1.4595	0.685166	0.0267225	0.0652452	1.20056	0.832948	0.0209531	0.0607216	1.99069	0.502339	0.0082633	0.028579	1.76115	0.56781
Q9ESX5	Dkc1	245474	ENSMUSG00000031403.14	0.487684	0.684825	1.03862	0.962816	0.109244	0.2916	0.810441	1.2339	0.0390459	0.0840635	0.761702	1.31285	0.027921	0.0728259	0.680751	1.46897	0.00826427	0.028579	0.646354	1.54714
Q99KK9	Hars2	70791	ENSMUSG00000019143.15	0.35151	0.588967	1.03748	0.963872	0.158589	0.346249	1.13518	0.880917	0.00187335	0.0156506	1.354	0.738553	0.0023978	0.0193537	1.23783	0.807866	0.00827761	0.0285994	1.41228	0.708077
Q91VH2	Snx9	66616	ENSMUSG00000002365.9	0.306178	0.555669	1.13947	0.877597	0.507964	0.66218	0.920179	1.08675	0.0128608	0.0395393	0.695253	1.43832	0.156886	0.238999	0.785508	1.27306	0.00831578	0.0287055	0.723174	1.38279
Q9D2R0	Aacs	78894	ENSMUSG00000029482.4	0.0640086	0.431211	1.25448	0.797141	0.742439	0.833292	0.951818	1.05062	0.0848572	0.149043	0.748971	1.33517	0.159502	0.241887	0.893116	1.11968	0.00832659	0.028717	0.565924	1.76702
V9GX43	Celf2	14007	ENSMUSG00000002107.18	0.960539	0.979923	1.00509	0.994933	0.230917	0.415692	0.889174	1.12464	0.000814268	0.0111775	0.689359	1.45062	0.00351141	0.0232601	0.716822	1.39505	0.00834265	0.0287466	0.73449	1.36149
P60764	Rac3	170758	ENSMUSG00000018012.11	0.0283163	0.431211	2.31345	0.432255	0.00589413	0.166458	5.92443	0.168792	0.00402118	0.0216841	6.94876	0.14391	0.0101183	0.0394264	6.24124	0.160224	0.00836028	0.0287558	7.26691	0.13761
P61971	Nutf2; Gm10349; Nutf2-ps2	68051; 621832	ENSMUSG00000071497.3; ENSMUSG00000008450.8	0.363269	0.597574	0.860583	1.162	0.109983	0.292246	0.777794	1.28569	0.137089	0.209977	0.826983	1.20921	0.071685	0.136833	0.725385	1.37858	0.0083539	0.0287558	0.628693	1.5906
Q8VDS4	Rprd1a	225283	ENSMUSG00000040446.3	0.234644	0.504197	1.08591	0.920889	0.262869	0.448581	0.866565	1.15398	0.00511571	0.0242336	0.739672	1.35195	0.0172862	0.0539127	0.840932	1.18916	0.00845311	0.029049	0.702868	1.42274
Q9CQN1	Trap1	68015	ENSMUSG00000005981.11	0.943877	0.974047	0.997034	1.00298	0.00146021	0.166458	0.856413	1.16766	6.53999e-07	0.000823046	0.693683	1.44158	0.0132002	0.0462729	0.77622	1.28829	0.00846118	0.0290508	0.811642	1.23207
Q5SWN2	Rpa1	68275	ENSMUSG00000000751.13	0.714478	0.83792	1.03512	0.966072	0.00137333	0.166458	0.761706	1.31284	0.0009453	0.0116064	0.682	1.46628	0.000296428	0.00889748	0.635317	1.57402	0.00847051	0.0290569	0.549421	1.8201
Q9D0R8	Lsm12	268490	ENSMUSG00000020922.11	0.168896	0.472613	0.740508	1.35043	0.0510508	0.216458	0.684776	1.46033	0.00497038	0.0238466	0.727572	1.37443	0.0228974	0.0638402	0.610558	1.63785	0.00854673	0.0292922	0.648869	1.54114
Q9QYS9-6	Qk	19317	ENSMUSG00000062078	0.00734683	0.431211	0.916203	1.09146	0.144832	0.330909	0.919356	1.08772	0.00340157	0.0199885	0.835467	1.19694	0.0336061	0.082554	0.869858	1.14961	0.00856935	0.0293435	0.826573	1.20981
Q6PDS5	Pde1b	18574	ENSMUSG00000022489	0.463074	0.667734	0.908451	1.10077	0.645142	0.763528	0.921697	1.08495	0.0904123	0.155739	0.799187	1.25127	0.0889876	0.159646	0.699198	1.43021	0.00860752	0.0294432	0.677796	1.47537
Q61809	Lrrn1	16979	ENSMUSG00000034648.9	0.681713	0.814916	0.938848	1.06514	0.0269894	0.1803	1.0514	0.951111	0.129253	0.201755	0.940423	1.06335	0.461844	0.546307	0.878481	1.13833	0.00861378	0.0294432	1.0901	0.91735
P84091	Ap2m1	11773	ENSMUSG00000022841.14	0.0679954	0.431211	1.28531	0.778024	0.0410585	0.203073	1.31713	0.759227	0.00208869	0.0160585	1.2202	0.819535	0.0288239	0.074473	1.38285	0.723142	0.00863446	0.0294877	1.39833	0.715141
Q8BNW9	Kbtbd11	74901	ENSMUSG00000055675.6	0.00692183	0.431211	1.23177	0.811841	0.0215963	0.173235	1.35966	0.735479	0.00948399	0.0332546	1.4548	0.68738	0.00587028	0.0292524	1.6531	0.604926	0.00864841	0.0295091	1.71892	0.581762
P61089	Ube2n	93765	ENSMUSG00000074781.5	0.4746	0.675023	0.931486	1.07355	0.234626	0.419185	0.907008	1.10253	0.0734046	0.133315	0.922425	1.0841	0.0906037	0.161907	0.827372	1.20865	0.0086816	0.029596	0.767176	1.30348
Q9D8L3	Ssr4	20832	ENSMUSG00000002014.12	0.592755	0.754779	1.07663	0.928824	0.14963	0.335821	1.1926	0.838507	0.124207	0.195707	1.17442	0.851481	0.118825	0.196591	1.28868	0.775991	0.00869533	0.0296165	1.48943	0.671398
Q3U2G2	Hspa4	15525	ENSMUSG00000020361.13	0.792292	0.888755	1.01693	0.983355	0.0793058	0.251096	0.899445	1.1118	0.0118065	0.0379053	0.78076	1.2808	0.000735655	0.012451	0.816664	1.22449	0.00871227	0.029648	0.663967	1.5061
Q8R5H1	Usp15	14479	ENSMUSG00000020124.10	0.407854	0.630573	1.08659	0.920307	0.627003	0.750879	0.956715	1.04524	0.0415531	0.0880798	0.795595	1.25692	0.110194	0.186176	0.837896	1.19347	0.00875144	0.0297549	0.665591	1.50242
Q9CYX7	Rrp15	67223	ENSMUSG00000001305.5	0.114534	0.440479	0.456453	2.1908	0.06584	0.234064	0.337237	2.96527	0.00329864	0.0197898	0.442602	2.25937	0.0561412	0.115099	0.191079	5.23343	0.00877677	0.0297883	0.27278	3.66596
Q78JW9	Ubfd1	28018	ENSMUSG00000030870.12	0.276075	0.533444	0.839323	1.19144	0.073135	0.244627	0.683491	1.46308	0.00669756	0.0273235	0.641575	1.55866	0.0159961	0.0516013	0.576163	1.73562	0.00876964	0.0297883	0.595111	1.68036
F8WI90	Src	20779	ENSMUSG00000027646.15	0.211544	0.495284	1.19099	0.839638	0.0726465	0.244601	1.27397	0.784951	0.157769	0.232569	1.13852	0.878337	0.010708	0.0408541	1.48228	0.674635	0.00880974	0.0298738	1.38624	0.721374
A0A0R4J008	Hdac2	15182	ENSMUSG00000019777.16	0.259846	0.522273	1.06971	0.934834	0.198085	0.385633	0.88765	1.12657	0.00548092	0.0248064	0.744103	1.3439	0.0126098	0.0450669	0.713615	1.40132	0.00882565	0.0299013	0.662029	1.51051
I7HLV2	Rpl10	110954	ENSMUSG00000008682.13	0.0426273	0.431211	1.36888	0.730526	0.838591	0.899444	1.03731	0.964031	0.0038149	0.0210326	0.704383	1.41968	0.000752608	0.0126267	0.775757	1.28906	0.00886484	0.0300077	0.650948	1.53622
Q8CGP7	Hist1h2ak	319169	ENSMUSG00000063021.3	0.0706311	0.431211	0.307666	3.25028	0.229458	0.413831	0.49451	2.0222	0.898621	0.920907	0.979579	1.02085	0.195096	0.282558	0.535848	1.8662	0.00888573	0.0300466	0.723787	1.38162
Q9JLI8	Sart3	53890	ENSMUSG00000018974.7	0.0392617	0.431211	1.17339	0.852233	0.499069	0.655165	0.92669	1.07911	0.0161211	0.0458576	0.828082	1.20761	0.014703	0.049164	0.898618	1.11282	0.00889299	0.0300466	0.656752	1.52264
P14869	Rplp0	11837	ENSMUSG00000067274.10	0.0579304	0.431211	1.21525	0.822879	0.54098	0.688609	0.91796	1.08937	0.0142974	0.0422978	0.695569	1.43767	0.000563457	0.0115149	0.702503	1.42348	0.00892124	0.0300466	0.634334	1.57646
Q9D0M5	Dynll2	68097	ENSMUSG00000020483.14	0.200991	0.490493	0.918481	1.08875	0.199514	0.387782	1.13317	0.882482	0.00366662	0.0206674	1.36328	0.733526	0.0012928	0.015487	1.2104	0.826176	0.00891257	0.0300466	1.29485	0.772293
D3YWR3	Adgrl3	319387	ENSMUSG00000037605.16	0.33523	0.581994	1.14112	0.87633	0.0574497	0.224534	1.54868	0.645711	0.0118686	0.0380408	1.49617	0.668373	0.0559529	0.115099	1.50784	0.663199	0.00890338	0.0300466	1.79306	0.557706
E9PYB0	Ahnak2	100041194	ENSMUSG00000072812.4	0.453856	0.662886	1.13286	0.882721	0.0216423	0.173235	2.07382	0.482202	0.0497723	0.100196	2.59341	0.385592	0.0105905	0.0406321	2.48656	0.402162	0.00892326	0.0300466	3.74509	0.267016
B9EJ54	Nup205	70699	ENSMUSG00000038759.15	0.809488	0.900102	0.986479	1.01371	0.0268323	0.1803	0.728609	1.37248	0.0121273	0.0385118	0.669067	1.49462	0.0177257	0.0546127	0.694174	1.44056	0.00893682	0.0300659	0.5868	1.70416
A2A9M5	Dock7	67299	ENSMUSG00000028556.15	0.132742	0.448212	1.09794	0.910798	0.367955	0.545146	0.925267	1.08077	0.00446891	0.0228682	0.735004	1.36054	0.00848259	0.0358396	0.822992	1.21508	0.00898595	0.0301783	0.730904	1.36817
P47877	Igfbp2	16008	ENSMUSG00000039323.18	0.212088	0.495346	0.738011	1.35499	0.0255715	0.178351	0.442374	2.26053	0.00281297	0.0182605	0.379582	2.63448	0.000925131	0.0139386	0.266894	3.7468	0.0089827	0.0301783	0.374179	2.67252
Q80TH2	Erbb2ip; Erbin	59079	ENSMUSG00000021709.14	0.0900683	0.431211	1.11673	0.895469	0.0596846	0.225426	1.21625	0.822198	0.123034	0.194415	1.20576	0.829351	0.0189558	0.0570308	1.27838	0.782241	0.00901124	0.0302144	1.54027	0.649239
Q9CQT1	Mri1	67873	ENSMUSG00000004996.9	0.653242	0.796342	0.974769	1.02588	0.0742927	0.244804	0.881872	1.13395	0.00808612	0.0306116	0.839626	1.19101	0.000532745	0.0111847	0.742104	1.34752	0.00901243	0.0302144	0.589194	1.69723
A0A140LIT2	Dhcr7	13360	ENSMUSG00000058454.15	0.979913	0.990612	0.995582	1.00444	0.0823519	0.257518	0.727314	1.37492	0.0840655	0.148059	0.709435	1.40957	0.053532	0.112265	0.685778	1.4582	0.00904693	0.0303036	0.584291	1.71148
A0A0A6YW28	Usp4	22258	ENSMUSG00000032612.14	0.240087	0.506822	1.08724	0.919759	0.958567	0.97661	0.995552	1.00447	0.0542499	0.106586	0.830418	1.20421	0.0400782	0.0927124	0.911808	1.09672	0.00908334	0.0303991	0.701593	1.42533
E9QKZ2	Ipo9	226432	ENSMUSG00000041879.13	0.288335	0.541438	1.09475	0.913453	0.096332	0.275245	0.827725	1.20813	0.0148527	0.0434721	0.764782	1.30756	0.00734082	0.0329865	0.722352	1.38437	0.00911525	0.0304794	0.634939	1.57495
Q8BTX9	Hsdl1	72552	ENSMUSG00000034189.5	0.806302	0.898177	0.968971	1.03202	0.414291	0.58298	1.15475	0.865989	0.267718	0.353412	1.26876	0.788172	0.0172236	0.053806	1.47683	0.677125	0.00918157	0.0306744	1.62754	0.614426
P11157	Rrm2	20135	ENSMUSG00000020649.11	0.119883	0.441402	0.608166	1.64429	0.0438236	0.206631	0.295319	3.38617	0.0129601	0.0397188	0.294815	3.39196	0.0112449	0.0420672	0.240076	4.16534	0.00920372	0.0307017	0.335948	2.97666
P84089	Erh	13877	ENSMUSG00000021131.14; ENSMUSG00000063412.4	0.144107	0.456864	0.752237	1.32937	0.0715131	0.242993	0.723518	1.38213	0.030507	0.0710968	0.744683	1.34285	0.0208314	0.0605403	0.58516	1.70893	0.00920571	0.0307017	0.591911	1.68944
Q8VDP4	2610301G19Rik; Ccar2	219158	ENSMUSG00000033712.5	0.258271	0.521241	1.03023	0.970654	0.0886334	0.26614	0.883212	1.13223	0.00662747	0.0272213	0.775771	1.28904	0.0141051	0.0482501	0.809623	1.23514	0.00925368	0.0308349	0.608717	1.6428
Q9D328	Tmem35; Tmem35a	67564	ENSMUSG00000033578.7	0.352841	0.590024	1.18214	0.845923	0.0420682	0.205609	1.51761	0.658931	0.0159755	0.0455782	1.63583	0.611309	0.0291128	0.0747669	1.71921	0.581664	0.00926719	0.0308532	1.80174	0.555019
Q9D892	Itpa	16434	ENSMUSG00000074797.11	0.646367	0.793512	0.945086	1.0581	0.13153	0.31671	0.832063	1.20183	0.531641	0.60897	0.96591	1.03529	0.126764	0.205757	0.766433	1.30475	0.00932384	0.0310149	0.728897	1.37194
Q62384	Zfp259; Zpr1	22687	ENSMUSG00000032078.17	0.159745	0.46566	0.809347	1.23556	0.0922453	0.269846	0.735485	1.35965	0.01967	0.0518461	0.762262	1.31189	0.0420356	0.0957894	0.654282	1.52839	0.00934947	0.0310732	0.651134	1.53578
Q3UMU9-2	Hdgfrp2; Hdgfl2	15193	ENSMUSG00000002833	0.0905011	0.431211	0.791652	1.26318	0.028918	0.182532	0.766208	1.30513	0.00785937	0.0301132	0.813319	1.22953	0.0261679	0.0697689	0.651517	1.53488	0.00940765	0.0312396	0.585141	1.70899
P14115	Rpl27a	26451	ENSMUSG00000046364.14	0.0597394	0.431211	1.4229	0.70279	0.656744	0.771589	1.09166	0.916038	0.00679634	0.0275875	0.731653	1.36677	0.0284361	0.0738187	0.793548	1.26016	0.00942544	0.0312635	0.660332	1.51439
C0HKD8	Mfap1a; Mfap1b	67532; 100034361	ENSMUSG00000048222.3; ENSMUSG00000068479.5	0.271896	0.530779	0.851044	1.17503	0.0734725	0.244627	0.777929	1.28546	0.0211621	0.0546545	0.789286	1.26697	0.0225095	0.0631713	0.618064	1.61796	0.00943113	0.0312635	0.584005	1.71231
A0A1L1SSH9	Sparc	20692	ENSMUSG00000018593.13	0.285857	0.540218	1.21752	0.821339	0.00378065	0.166458	1.44375	0.692642	0.0240591	0.0600775	1.8129	0.551603	0.029992	0.0762601	1.58673	0.630228	0.00944098	0.0312692	2.2584	0.442791
Q8R123	Flad1	319945	ENSMUSG00000042642.13	0.168532	0.472613	1.26009	0.793596	0.0482101	0.211615	1.58347	0.631524	0.025895	0.0635064	1.42508	0.701717	0.0202873	0.0594443	1.86552	0.536045	0.00947511	0.0313552	1.7541	0.570094
Q8CIB5	Fermt2	218952	ENSMUSG00000037712.15	0.0731984	0.431211	1.24576	0.802725	0.0150418	0.169106	1.52319	0.656518	0.0198798	0.0521732	1.40137	0.713585	0.0161827	0.051898	1.77441	0.563568	0.00948335	0.0313555	1.81094	0.552199
P19253	Rpl13a	22121	ENSMUSG00000074129.13	0.0772721	0.431211	1.44777	0.690719	0.566027	0.70889	1.1279	0.886604	0.0079812	0.0303982	0.724125	1.38098	0.0025607	0.0199014	0.735827	1.35901	0.00949677	0.0313728	0.634388	1.57632
Q8BWR2	Pithd1	66193	ENSMUSG00000028669.15	0.446251	0.656895	1.02719	0.973534	0.0388021	0.199354	1.18278	0.845466	0.00226942	0.0166163	1.32032	0.757395	0.00326951	0.0227161	1.22105	0.818967	0.0095232	0.0314331	1.18555	0.843491
E9QAX2	Myo18a	360013	ENSMUSG00000000631.20	0.047023	0.431211	0.853685	1.17139	0.00554849	0.166458	0.711631	1.40522	0.000642202	0.0103394	0.630756	1.5854	0.00532791	0.0280926	0.729917	1.37002	0.00957889	0.0315898	0.720864	1.38722
Q91WE4	BC031181; LOC102641497	407819; 102641497	ENSMUSG00000036299.4	0.228163	0.50199	0.847295	1.18023	0.302986	0.485967	1.18802	0.841739	0.00679623	0.0275875	1.70276	0.587281	0.0282589	0.0735947	1.31505	0.76043	0.00959033	0.0316004	1.57658	0.634285
Q14CH7	Aars2	224805	ENSMUSG00000023938.7	0.783346	0.884661	1.01848	0.981856	0.127966	0.3125	0.882853	1.13269	0.0154119	0.0444653	0.7634	1.30993	0.0817492	0.149985	0.789297	1.26695	0.00960058	0.031607	0.743706	1.34462
Q6ZQ08	Cnot1	234594	ENSMUSG00000036550	0.0654561	0.431211	1.19846	0.834405	0.766433	0.850781	0.964375	1.03694	0.0182923	0.0493568	0.753274	1.32754	0.0555638	0.114826	0.878816	1.13789	0.00962257	0.0316523	0.700517	1.42752
Q91W86	Vps11	71732	ENSMUSG00000032127.9	0.00403843	0.431211	1.30255	0.767724	0.00146034	0.166458	1.34792	0.741883	0.0421546	0.089158	1.40537	0.711556	0.00220594	0.0186747	1.77396	0.563711	0.00965524	0.0317326	1.79246	0.557894
O70591	Pfdn2	18637	ENSMUSG00000006412.10	0.336361	0.582746	0.847442	1.18002	0.12267	0.307471	0.775182	1.29002	0.0581535	0.112078	0.818838	1.22124	0.0275566	0.072022	0.652499	1.53257	0.00967184	0.03176	0.603085	1.65814
B1AYU7	Cwc22	80744	ENSMUSG00000027014.14	0.348066	0.586521	1.02854	0.972249	0.275706	0.461593	0.883029	1.13247	0.0113182	0.0369864	0.72269	1.38372	0.0258517	0.0692294	0.720751	1.38744	0.0096974	0.0318167	0.492194	2.03172
Q8BWY3	Etf1	225363	ENSMUSG00000024360.7	0.214968	0.497535	1.10684	0.903477	0.367386	0.545146	0.91571	1.09205	0.00291461	0.0184833	0.677973	1.47499	0.0138735	0.0477617	0.776001	1.28866	0.00974647	0.0319505	0.692563	1.44391
P20065-2	Tmsb4x	19241	ENSMUSG00000049775.16	0.0962584	0.431211	0.300728	3.32526	0.111202	0.292869	0.278317	3.59303	0.015508	0.0446087	0.257459	3.88411	0.0173066	0.053927	0.166052	6.0222	0.00977592	0.0320197	0.156634	6.38431
Q9D1R9	Rpl34-ps1; Rpl34; Gm4705	619547; 68436; 100043876	ENSMUSG00000062006.12	0.110463	0.439456	1.38395	0.722568	0.759925	0.846245	1.06022	0.943202	0.0111936	0.0366415	0.716182	1.39629	0.0100016	0.0392514	0.77187	1.29555	0.00981183	0.0321099	0.620816	1.61078
Q8BGX2	1810026J23Rik; Timm29	69773	ENSMUSG00000048429.10	0.657898	0.799129	1.09695	0.911616	0.247348	0.432714	1.22349	0.817331	0.113732	0.184496	1.19055	0.839944	0.0426417	0.0967688	1.45349	0.687997	0.009839	0.0321714	1.40777	0.710345
Q3U3J1	Bckdha	12039	ENSMUSG00000060376.7	0.365171	0.59877	1.07639	0.929028	0.216424	0.402184	1.16532	0.858136	0.295819	0.380848	1.09407	0.914018	0.0845797	0.153934	1.2128	0.824538	0.00988873	0.0323066	1.50749	0.663354
G3X8R0	Reep5	13476	ENSMUSG00000005873.5	0.0758443	0.431211	0.768605	1.30106	0.895472	0.937172	0.975984	1.02461	0.0192656	0.0510867	1.37221	0.728754	0.0323255	0.0803327	1.16926	0.855244	0.00991518	0.0323224	1.69082	0.591428
Q8R480	Nup85	445007	ENSMUSG00000020739.11	0.528017	0.71006	1.04383	0.958015	0.0310848	0.184755	0.748941	1.33522	0.00369464	0.0206674	0.646469	1.54687	0.0136831	0.0472756	0.71457	1.39944	0.00992386	0.0323224	0.643724	1.55346
Q8K2D3	Edc3	353190	ENSMUSG00000038957.13	0.662054	0.802619	0.980437	1.01995	0.186975	0.373853	0.863087	1.15863	0.00439407	0.0227833	0.793898	1.25961	0.00464347	0.0261244	0.726326	1.37679	0.00990383	0.0323224	0.678114	1.47468
P13439	Umps	22247	ENSMUSG00000022814.6	0.879649	0.934843	0.985924	1.01428	0.0306713	0.184755	0.731029	1.36794	0.00113654	0.0123412	0.577115	1.73276	0.00283134	0.0208431	0.582488	1.71677	0.00992723	0.0323224	0.454277	2.2013
A0A0R4J049	Prmt5	27374	ENSMUSG00000023110.12	0.339537	0.582746	1.07688	0.92861	0.251262	0.436923	0.892001	1.12108	0.00692402	0.0277846	0.759985	1.31582	0.000271719	0.00848736	0.760293	1.31528	0.00996639	0.0324147	0.710728	1.40701
Q9CZ42	Carkd; Naxd	69225	ENSMUSG00000031505	0.712715	0.83713	1.03093	0.969999	0.240159	0.424141	1.1685	0.855801	0.0131892	0.0401804	1.53926	0.649663	0.00273406	0.0205162	1.36843	0.730767	0.00997245	0.0324147	1.8031	0.554599
Q60865	Caprin1	53872	ENSMUSG00000027184.14	0.135756	0.450799	0.683467	1.46313	0.0673914	0.236516	0.616338	1.62249	0.00708016	0.028189	0.60006	1.6665	0.0204093	0.0596292	0.497952	2.00823	0.0100003	0.0324337	0.518987	1.92683
A6H5Y3	Mtr	238505	ENSMUSG00000021311.8	0.720136	0.841545	1.04952	0.952819	0.426353	0.59365	0.84318	1.18599	0.0200017	0.0524328	0.704446	1.41956	0.00723665	0.0326712	0.655673	1.52515	0.0100036	0.0324337	0.647325	1.54482
P97798	Neo1	18007	ENSMUSG00000032340	0.876375	0.933472	0.982005	1.01833	0.134167	0.320251	1.27522	0.784176	0.00188206	0.0156851	1.75107	0.57108	0.0106702	0.0407581	1.62209	0.61649	0.00998773	0.0324337	1.97778	0.505618
Q9DCD2	Xab2	67439	ENSMUSG00000019470.12	0.836654	0.913708	0.984764	1.01547	0.118522	0.301628	0.732577	1.36504	0.00578302	0.0253775	0.563518	1.77457	0.0123435	0.0445292	0.631466	1.58362	0.0100124	0.0324348	0.506223	1.97541
E9PU87	Sik3	70661	ENSMUSG00000034135.15	0.197252	0.490286	1.09245	0.915373	0.0360748	0.194512	1.1766	0.849908	0.436435	0.518955	1.11984	0.892983	0.0374657	0.0883088	1.33591	0.748556	0.0100547	0.032435	1.47624	0.677398
Q9DBD5	Pelp1	75273	ENSMUSG00000018921.11	0.204776	0.490623	1.10069	0.908517	0.116338	0.29921	0.819026	1.22096	0.00724289	0.0286953	0.729175	1.37141	0.0373572	0.0882697	0.764663	1.30777	0.0100229	0.032435	0.650053	1.53834
P68037	Ube2l3; Gm10705	22195; 100042355	ENSMUSG00000038965.15	0.273288	0.531781	0.832428	1.20131	0.140287	0.326147	0.812683	1.23049	0.409628	0.493017	0.941495	1.06214	0.150469	0.232262	0.783729	1.27595	0.0100423	0.032435	0.688327	1.4528
Q9CQ65	Mtap	66902	ENSMUSG00000062937.7	0.304858	0.555364	0.874993	1.14287	0.0593399	0.225172	0.802693	1.24581	0.0164135	0.0462781	0.855493	1.16892	0.0118718	0.0438265	0.718039	1.39268	0.0100474	0.032435	0.63261	1.58075
Q923G2	Polr2h	245841	ENSMUSG00000021018.7	0.504422	0.698626	0.943522	1.05986	0.0880741	0.265476	0.79603	1.25623	0.00545709	0.0247891	0.715696	1.39724	0.0244459	0.0663286	0.678536	1.47376	0.0100322	0.032435	0.567543	1.76198
P47857	Pfkm	18642	ENSMUSG00000033065.13	0.0383554	0.431211	1.40924	0.709604	0.0227162	0.173587	1.76744	0.56579	0.00693349	0.0277846	1.72022	0.58132	0.0105969	0.0406321	2.35171	0.425222	0.0100819	0.0324954	2.17606	0.459546
O55240	Rdh5	19682	ENSMUSG00000025350.15	0.524202	0.707584	1.12983	0.885087	0.161724	0.348411	2.26535	0.441433	0.0379741	0.0824488	4.67855	0.213741	0.0353153	0.0850684	6.59025	0.151739	0.0101058	0.0325452	7.65616	0.130614
Q9DBL7	Coasy	71743	ENSMUSG00000001755.12	0.136831	0.4528	1.13978	0.877361	0.0575032	0.224534	1.22444	0.816698	0.105208	0.174123	1.15504	0.86577	0.00653977	0.0312122	1.43937	0.694749	0.0101382	0.0325948	1.19104	0.839601
Q9QZM0	Ubqln2	54609	ENSMUSG00000050148.9	0.165387	0.467898	0.78641	1.2716	0.0382455	0.198083	0.676496	1.4782	0.00102101	0.0118101	0.695523	1.43777	0.0134071	0.0467082	0.594948	1.68082	0.0101342	0.0325948	0.597376	1.67399
Q6ZQ73	Cand2	67088	ENSMUSG00000030319.8	0.0939209	0.431211	1.18985	0.840439	0.332779	0.51129	0.824093	1.21346	0.0834992	0.147184	0.706809	1.41481	0.0155205	0.0505767	0.748145	1.33664	0.0101888	0.0327304	0.56096	1.78266
G3X8U8	Parg	26430	ENSMUSG00000021911.15	0.0293637	0.431211	0.863346	1.15828	0.0293173	0.182582	0.732676	1.36486	0.0210622	0.054543	0.695226	1.43838	0.0185642	0.0561603	0.736862	1.35711	0.0103178	0.033034	0.647555	1.54427
Q922H1	Prmt3	71974	ENSMUSG00000030505	0.218058	0.500142	0.882574	1.13305	0.00486713	0.166458	0.738073	1.35488	0.00376134	0.0208885	0.61182	1.63447	0.000679329	0.0120649	0.65248	1.53261	0.0103046	0.033034	0.669281	1.49414
Q9CZT8	Rab3b	69908	ENSMUSG00000003411.10	0.350203	0.588059	0.856391	1.16769	0.0317347	0.184755	0.46519	2.14966	0.00572827	0.0252533	0.336586	2.97101	0.00314201	0.0221497	0.316096	3.16359	0.0103001	0.033034	0.302164	3.30946
Q8BLF1	Nceh1	320024	ENSMUSG00000027698.14	0.58589	0.749681	1.09028	0.917199	0.0269287	0.1803	1.43707	0.695861	0.0778274	0.139827	1.39999	0.714293	0.0893232	0.16014	1.4491	0.690081	0.0103134	0.033034	1.87092	0.534495
P59325	Eif5; LOC100047658; LOC102641436	217869; 102641436	ENSMUSG00000021282.16	0.522373	0.706605	1.05195	0.950614	0.294762	0.479378	0.898107	1.11345	0.00259467	0.017711	0.737834	1.35532	0.000201754	0.00815934	0.719769	1.38933	0.0103278	0.0330385	0.547024	1.82807
A0A087WS56	Fn1	14268	ENSMUSG00000026193.15	0.33991	0.582746	1.18429	0.84439	0.279279	0.464418	1.34973	0.740887	0.0834601	0.147184	1.37564	0.726936	0.0039977	0.0243796	1.41583	0.706298	0.0103549	0.0330979	1.97563	0.506168
F6Y616	Paip1	218693	ENSMUSG00000025451.15	0.46855	0.670704	0.926203	1.07968	0.13751	0.322619	0.871044	1.14805	0.207491	0.287762	0.945946	1.05714	0.0724321	0.137764	0.777665	1.2859	0.0103669	0.0331087	0.72573	1.37792
P52479	Usp10	22224	ENSMUSG00000031826.20	0.353488	0.59021	1.05517	0.947711	0.180817	0.367662	0.870875	1.14827	0.0378407	0.0822521	0.751933	1.32991	0.0039545	0.0242315	0.753271	1.32754	0.0104035	0.0331704	0.704231	1.41999
Q9R0Q7	Ptges3; Gm9769; Ptges3-ps; LOC100048119; LOC102641464	56351; 100043508; 102641464	ENSMUSG00000071072.12	0.82585	0.906678	0.970362	1.03054	0.231534	0.416545	0.849431	1.17726	0.146266	0.219803	0.846879	1.18081	0.0970879	0.169937	0.767247	1.30336	0.0104025	0.0331704	0.670398	1.49165
Q9CQX2	Cyb5b	66427	ENSMUSG00000031924.4	0.0766948	0.431211	0.809858	1.23478	0.824855	0.889177	0.968037	1.03302	0.00377926	0.0209275	1.29787	0.770496	0.47676	0.559814	1.07388	0.931206	0.010448	0.0332761	1.52569	0.655441
Q9CWL8	Ctnnbl1	66642	ENSMUSG00000027649.15	0.0143667	0.431211	1.1399	0.877268	0.342598	0.521221	0.892011	1.12106	0.0328297	0.0746536	0.71749	1.39375	0.0169837	0.0533951	0.797256	1.2543	0.0104627	0.0332761	0.643706	1.5535
P97379	G3bp2	23881	ENSMUSG00000029405.16	0.16429	0.467341	0.92527	1.08077	0.137163	0.322319	0.846584	1.18122	0.017874	0.0487163	0.733479	1.36337	0.00461958	0.0261006	0.746222	1.34008	0.0104627	0.0332761	0.738045	1.35493
Q8R307	Vps18	228545	ENSMUSG00000034216.12	0.0176322	0.431211	1.27808	0.782424	0.004777	0.166458	1.42267	0.702904	0.0320492	0.0733561	1.45305	0.688208	0.00500263	0.0269566	1.85773	0.538292	0.0105114	0.0334036	1.97399	0.506588
D3Z0M9	Ddx23	74351	ENSMUSG00000003360.14	0.123757	0.444614	1.22699	0.815002	0.730638	0.825836	0.959811	1.04187	0.0367106	0.0805705	0.820201	1.21921	0.237932	0.327177	0.880707	1.13545	0.0105667	0.0334928	0.694813	1.43924
O08734	Bak1	12018	ENSMUSG00000057789.13	0.12488	0.445798	0.795758	1.25666	0.67123	0.782626	1.07511	0.93014	0.0098165	0.0338643	1.38687	0.721046	0.0292452	0.0749567	1.27055	0.787062	0.0105744	0.0334928	1.6613	0.601938
Q8R0F6	Ilkap	67444	ENSMUSG00000026309.14	0.1801	0.48354	1.11629	0.895824	0.582774	0.721288	0.970132	1.03079	0.0439691	0.091634	0.865166	1.15585	0.0199168	0.0586362	0.816035	1.22544	0.0105662	0.0334928	0.779943	1.28215
O35344	Kpna3	16648	ENSMUSG00000021929.8	0.706959	0.832915	1.01944	0.980932	0.514661	0.667011	0.972204	1.02859	0.00201477	0.0158085	0.773805	1.29232	0.293514	0.382005	0.927368	1.07832	0.0105685	0.0334928	0.738169	1.3547
Q9CZM2	Rpl15	66480	ENSMUSG00000012405.15	0.0520637	0.431211	1.35956	0.735533	0.671443	0.782637	1.07551	0.929788	0.0100439	0.034371	0.735107	1.36035	0.00202386	0.0179163	0.759347	1.31692	0.0105937	0.0335262	0.651931	1.53391
Q5HZI9	Mcart1; Slc25a51	230125	ENSMUSG00000045973.18	0.586157	0.749681	0.913371	1.09485	0.99768	0.998199	0.999648	1.00035	0.0794508	0.14208	1.24308	0.804455	0.0684091	0.133145	1.27725	0.782931	0.0106254	0.033599	1.56426	0.639281
F6RDI8	Srsf11	69207	ENSMUSG00000055436.18	0.458406	0.665674	0.94375	1.0596	0.0072461	0.166458	0.781918	1.27891	0.191657	0.270608	0.818532	1.2217	0.0142896	0.0484356	0.651502	1.53491	0.0106629	0.0336898	0.700992	1.42655
Q1HFZ0	Nsun2	28114	ENSMUSG00000021595.18	0.393613	0.619525	1.07804	0.927606	0.175921	0.361056	0.886276	1.12832	0.00042127	0.00874699	0.670864	1.49062	0.00258357	0.0199014	0.730591	1.36875	0.0106729	0.0336937	0.652089	1.53353
A0A2I3BRL8	Gm7324	652988	#N/A	0.0824632	0.431211	1.27622	0.783566	0.869006	0.918984	1.02232	0.978168	0.0684527	0.127084	0.881538	1.13438	0.0148903	0.0493669	0.846282	1.18164	0.0107169	0.0338049	0.762973	1.31066
Q91YZ2	Ctbp2	13017	ENSMUSG00000030970.16	0.424107	0.639757	1.04295	0.958815	0.592903	0.727964	0.9575	1.04439	0.00881203	0.0317382	0.874554	1.14344	0.0504341	0.108614	0.893922	1.11867	0.0107282	0.0338127	0.730467	1.36899
P80315	Cct4	12464	ENSMUSG00000007739.10	0.197958	0.490286	1.06189	0.94172	0.378128	0.552737	0.953771	1.04847	0.0270333	0.0657108	0.881031	1.13503	0.00141001	0.0157025	0.807705	1.23808	0.0107873	0.0339711	0.737944	1.35512
Q91VU7	Pus7	78697	ENSMUSG00000057541.14	0.175646	0.479534	1.07397	0.931126	0.190672	0.377707	0.894546	1.11789	0.00442499	0.0227833	0.787152	1.2704	0.00485958	0.0266419	0.716985	1.39473	0.010843	0.0341187	0.61093	1.63685
E9PV41	Diap1; Diaph1	13367	ENSMUSG00000024456.16	0.0800184	0.431211	0.897575	1.11411	0.00603274	0.166458	0.734713	1.36108	0.0561295	0.109138	0.686426	1.45682	0.0521456	0.110571	0.729509	1.37079	0.0109046	0.0342039	0.675113	1.48123
P51410	Rpl9	20005	ENSMUSG00000047215.14	0.0785882	0.431211	1.34219	0.745049	0.919542	0.951315	1.0177	0.982605	0.00652087	0.02707	0.69945	1.4297	0.00943145	0.0380006	0.742782	1.34629	0.0108962	0.0342039	0.657493	1.52093
Q91Z50	Fen1	14156	ENSMUSG00000024742.15	0.0837131	0.431211	1.36113	0.734684	0.456928	0.622997	0.85002	1.17644	0.0140126	0.0418743	0.518333	1.92926	0.0103569	0.0400716	0.608387	1.64369	0.0108814	0.0342039	0.501501	1.99401
Q61187	Tsg101	22088	ENSMUSG00000014402.15	0.131655	0.447626	1.09822	0.910562	0.129981	0.314558	1.12565	0.888379	0.208611	0.288939	1.08624	0.92061	0.00890304	0.0367484	1.24829	0.801098	0.0109057	0.0342039	1.30908	0.763893
G3X956	Supt16; Supt16h	114741	ENSMUSG00000035726.7	0.277611	0.533444	1.0907	0.916846	0.770716	0.853071	0.954074	1.04814	0.0994987	0.166684	0.782903	1.2773	0.0165458	0.0524929	0.727831	1.37395	0.0109541	0.0342995	0.64989	1.53872
Q8K297	Glt25d1; Colgalt1	234407	ENSMUSG00000034807.9	0.99841	0.99841	1.00022	0.999779	0.0586903	0.224745	0.806921	1.23928	0.00434935	0.0227719	0.642467	1.5565	0.0481711	0.105155	0.668165	1.49664	0.0109514	0.0342995	0.627867	1.59269
Q9JIX8	Acin1	56215	ENSMUSG00000022185.18	0.0599121	0.431211	0.741705	1.34824	0.0161814	0.16967	0.700737	1.42707	0.0129434	0.0397188	0.771313	1.29649	0.0452323	0.100569	0.646012	1.54796	0.0109937	0.0343955	0.63019	1.58682
Q9WUU7	Ctsz	64138	ENSMUSG00000016256.10	0.753843	0.864556	0.938904	1.06507	0.178024	0.363714	1.19418	0.837393	0.00221246	0.0165031	1.5053	0.664318	0.0155696	0.0506827	1.5218	0.657117	0.0110219	0.0344559	1.72915	0.578319
Q9CX00	Ist1	71955	ENSMUSG00000031729.6	0.0913992	0.431211	1.1335	0.882226	0.0117434	0.166458	1.36763	0.73119	0.0103194	0.0349711	1.341	0.74571	0.00346055	0.0231554	1.42642	0.701057	0.0110484	0.0345039	1.4656	0.682314
Q9D0T1	Nhp2l1; Snu13; LOC100862468	20826; 100862468	ENSMUSG00000063480.7	0.360785	0.595419	0.9808	1.01958	0.0691231	0.238878	0.827361	1.20866	0.00777943	0.030062	0.752277	1.3293	0.0285526	0.0739711	0.748173	1.33659	0.0110553	0.0345039	0.65945	1.51642
G3X8Y3	Naa15	74838	ENSMUSG00000063273.11	0.121165	0.443516	1.20624	0.829019	0.772313	0.853609	1.0302	0.970685	0.0127457	0.0394297	0.801479	1.24769	0.441053	0.525924	0.944827	1.05839	0.011076	0.0345127	0.743689	1.34465
Q922F4	Tubb6	67951	ENSMUSG00000001473.6	0.143088	0.456864	1.16722	0.856735	0.368031	0.545146	0.916901	1.09063	0.0188417	0.0503188	0.712701	1.40311	0.00613681	0.0300352	0.712271	1.40396	0.0110704	0.0345127	0.593054	1.68619
E9Q9H3	Dnajc2	22791	ENSMUSG00000029014.14	0.238174	0.505622	1.10375	0.906005	0.213764	0.400413	0.871216	1.14782	0.0151878	0.0440172	0.72622	1.37699	0.0175168	0.0543211	0.742768	1.34632	0.0110873	0.0345199	0.632525	1.58096
Q9JM76	Arpc3	56378	ENSMUSG00000029465.14	0.0413562	0.431211	1.08833	0.918839	0.0303794	0.184755	1.12049	0.892466	0.064754	0.121806	1.18865	0.841291	0.0364563	0.086943	1.17206	0.853196	0.0111033	0.0345416	1.31678	0.759429
Q8BW10	Nob1	67619	ENSMUSG00000003848.14	0.232169	0.503382	0.920102	1.08684	0.276427	0.462178	0.673679	1.48439	0.0192757	0.0510867	0.452384	2.21051	0.0125059	0.0449043	0.453044	2.20729	0.0111301	0.0345689	0.323616	3.09009
Q9WUD1	Stub1	56424	ENSMUSG00000039615.8	0.438403	0.65014	0.954936	1.04719	0.0196639	0.172896	0.838985	1.19192	0.00143984	0.014003	0.73082	1.36833	0.00173162	0.0166322	0.75518	1.32419	0.0111296	0.0345689	0.733022	1.36422
P47911	Rpl6	19988	ENSMUSG00000029614.13	0.0764001	0.431211	1.39875	0.714926	0.616428	0.744245	1.10209	0.90737	0.00560939	0.0250634	0.737541	1.35586	0.00866951	0.0362818	0.775859	1.28889	0.0111566	0.0346232	0.663166	1.50792
Q9WV55	Vapa	30960	ENSMUSG00000024091.8	0.558328	0.731366	0.948743	1.05403	0.229583	0.413831	1.10214	0.907323	0.0928252	0.158475	1.24173	0.805328	0.195778	0.282668	1.11043	0.90055	0.0111737	0.0346484	1.24621	0.802432
P62862	Fau	14109	ENSMUSG00000038274	0.0830844	0.431211	1.51827	0.658642	0.624133	0.748832	1.07868	0.927055	0.105119	0.174067	0.820571	1.21866	0.00609073	0.0299475	0.682749	1.46467	0.0111871	0.034662	0.65972	1.51579
Q3TIX9	Usp39	28035	ENSMUSG00000056305.4; ENSMUSG00000104250.2	0.148177	0.457142	1.18871	0.841249	0.611552	0.741621	0.93602	1.06835	0.0433858	0.0909612	0.776216	1.2883	0.0994447	0.172881	0.807085	1.23903	0.0112143	0.0347183	0.688846	1.4517
P19783	Cox4i1	12857	ENSMUSG00000031818.12	0.181831	0.483672	0.842772	1.18656	0.943092	0.967185	0.989998	1.0101	0.0637676	0.120422	1.19906	0.833987	0.0791038	0.146466	1.23264	0.811267	0.0112285	0.0347214	1.61257	0.620127
Q8JZX4	Rbm17	76938	ENSMUSG00000037197.11	0.231972	0.50324	0.771719	1.29581	0.11563	0.298634	0.710167	1.40812	0.032879	0.0746772	0.711747	1.40499	0.0409934	0.0940378	0.528707	1.89141	0.0112334	0.0347214	0.525236	1.9039
P05063	Aldoc	11676	ENSMUSG00000017390.15	0.628574	0.783068	0.975234	1.02539	0.239346	0.423094	1.16882	0.855562	0.0128265	0.0394968	1.68956	0.59187	0.0273876	0.0717531	1.54183	0.648581	0.0112527	0.0347532	1.46335	0.683366
G3UXT7	Fus	233908	ENSMUSG00000030795.18	0.0315999	0.431211	0.74286	1.34615	0.0165652	0.16967	0.720061	1.38877	0.00277247	0.0182359	0.743123	1.34567	0.0128136	0.045373	0.626331	1.5966	0.0112679	0.034772	0.664367	1.50519
Q9R1K9	Cetn2	26370	ENSMUSG00000031347.12	0.0776594	0.431211	0.534261	1.87174	0.0364223	0.194512	0.421454	2.37274	0.00535935	0.0246363	0.482485	2.0726	0.0121938	0.0441552	0.352373	2.8379	0.011285	0.0347968	0.438834	2.27876
O89086	Rbm3	19652	ENSMUSG00000031167.16	0.16444	0.467341	0.674451	1.48269	0.195726	0.38298	0.596002	1.67785	0.00663834	0.0272213	0.46875	2.13333	0.0384869	0.0901078	0.414167	2.41449	0.0113116	0.034851	0.466046	2.14571
Q91YS8	Camk1	52163	ENSMUSG00000030272.15	0.146864	0.457084	1.07882	0.926937	0.0262988	0.180187	1.30473	0.766443	0.0355049	0.0788247	1.37473	0.727416	0.0134984	0.0468906	1.40106	0.713743	0.0113321	0.0348863	1.52907	0.653994
Q9ERT9	Ppp1r1a	58200	ENSMUSG00000022490.6	0.119852	0.441402	0.715714	1.39721	0.678145	0.788297	0.899436	1.11181	0.351183	0.435634	1.18837	0.84149	0.217618	0.305923	0.75349	1.32716	0.0113543	0.0349121	0.66719	1.49882
Q99LJ1	Fuca1	71665	ENSMUSG00000028673.10	0.288137	0.541395	1.24725	0.801762	0.104873	0.286241	1.52865	0.654172	0.0440659	0.0917363	1.82383	0.548296	0.0357824	0.0858153	2.29971	0.434838	0.0113587	0.0349121	2.89946	0.344891
Q3UHU8	Gtf2i	14886	ENSMUSG00000060261.15	0.0119534	0.431211	0.928532	1.07697	0.00360497	0.166458	0.757817	1.31958	0.000686894	0.0104951	0.681173	1.46806	6.23099e-05	0.00638168	0.704611	1.41922	0.0113809	0.0349246	0.716355	1.39596
Q9Z1F9	Uba2	50995	ENSMUSG00000052997.15	0.918801	0.959248	1.0075	0.992558	0.201256	0.389047	0.90477	1.10525	0.0481285	0.0977578	0.798353	1.25258	0.0193329	0.057513	0.827907	1.20787	0.0113757	0.0349246	0.604471	1.65434
Q99J36	Thumpd1	233802	ENSMUSG00000030942.8	0.46907	0.670961	1.05353	0.949188	0.240798	0.42449	0.922889	1.08355	0.0180878	0.0489847	0.832541	1.20114	0.00590997	0.029374	0.725824	1.37774	0.011441	0.035081	0.612416	1.63288
O89017	Lgmn	19141	ENSMUSG00000021190.14	0.681422	0.814822	0.948161	1.05467	0.41671	0.585527	1.12215	0.891148	0.00321543	0.0195257	1.34672	0.742544	0.0660483	0.129733	1.21758	0.821299	0.0114616	0.035108	1.25547	0.796513
Q9JJF0	Nap1l5	58243	ENSMUSG00000055430.4	0.868652	0.929368	0.971543	1.02929	0.0745816	0.245181	0.717812	1.39312	0.00398555	0.0216331	0.609595	1.64043	0.0273204	0.0716486	0.445243	2.24596	0.0114681	0.035108	0.536741	1.8631
Q99JF8	Psip1	101739	ENSMUSG00000028484.16	0.00935703	0.431211	0.799599	1.25063	0.0464615	0.209532	0.846893	1.18079	0.00428187	0.0225414	0.865456	1.15546	0.0108055	0.0410629	0.744768	1.3427	0.0115049	0.0351199	0.784071	1.2754
Q9JJI8	Rpl38; Rpl38-ps1; Rpl38-ps2	67671; 625646; 664868	ENSMUSG00000057322.12	0.161844	0.466527	1.24014	0.806358	0.812673	0.879251	0.960268	1.04138	0.00852729	0.0313838	0.722607	1.38388	0.00913988	0.0372367	0.702636	1.42321	0.0115086	0.0351199	0.671758	1.48863
E9PW20	Chtop	66511	ENSMUSG00000001017.15	0.189594	0.489904	1.26486	0.790604	0.868861	0.918984	1.05648	0.946538	0.161471	0.237116	0.83661	1.1953	0.25274	0.340592	0.887599	1.12663	0.0114967	0.0351199	0.554261	1.8042
O08530	S1pr1	13609	ENSMUSG00000045092.8	0.773933	0.877901	0.949813	1.05284	0.105055	0.28633	1.79259	0.557853	0.00265308	0.0178463	3.26517	0.306262	0.00379751	0.0239386	3.76315	0.265735	0.0114888	0.0351199	4.64891	0.215104
Q59J78	Ndufaf2	75597	ENSMUSG00000068184.6	0.26659	0.52836	0.879565	1.13693	0.928663	0.95654	0.986509	1.01368	0.907121	0.928301	0.987366	1.0128	0.948584	0.961078	0.992942	1.00711	0.0115648	0.0352635	1.27401	0.784926
P31361	Pou3f3	18993	ENSMUSG00000045515.3	0.600905	0.760433	0.911954	1.09655	0.0224613	0.173235	0.712188	1.40412	0.0243063	0.0604981	0.592338	1.68823	0.00162179	0.0163113	0.528377	1.89259	0.0115992	0.0353402	0.51873	1.92778
Q7TPV4	Mybbp1a	18432	ENSMUSG00000040463.16	0.0659201	0.431211	1.22871	0.813865	0.367266	0.545146	0.798	1.25313	0.0125153	0.0390016	0.558739	1.78975	0.0037903	0.0239386	0.595499	1.67926	0.0116136	0.0353562	0.510059	1.96056
E9PZF0	Gm20390	#N/A	ENSMUSG00000091228.1	0.512056	0.703367	0.944003	1.05932	0.077114	0.249127	0.843874	1.18501	0.00977775	0.0338643	0.863232	1.15844	0.0095719	0.0382064	0.739623	1.35204	0.011625	0.0353628	0.684567	1.46078
P99024	Tubb5	22154	ENSMUSG00000001525.10	0.266713	0.52836	1.07682	0.928658	0.0873182	0.265058	0.836343	1.19568	0.0137804	0.0414058	0.660374	1.51429	0.0013825	0.0157025	0.71664	1.3954	0.0116504	0.035399	0.505011	1.98015
Q9JK92	Hspb8	80888	ENSMUSG00000041548.4	0.558233	0.731366	0.8695	1.15009	0.0863486	0.264004	5.03517	0.198603	0.000994663	0.0117615	11.2742	0.0886979	0.0470797	0.103597	9.18628	0.108858	0.0116553	0.035399	14.2635	0.0701091
G3X8R5	Qrich1	69232	ENSMUSG00000006673.14	0.606211	0.765449	1.06967	0.934871	0.291933	0.476856	0.889188	1.12462	0.010926	0.0361348	0.718925	1.39097	0.160375	0.24287	0.820159	1.21928	0.0116866	0.0354659	0.612291	1.63321
Q6NZD2	Snx1	56440	ENSMUSG00000032382.14	0.0631281	0.431211	1.09206	0.915702	0.0111911	0.166458	1.12615	0.887984	0.0145724	0.0428338	1.18773	0.841941	0.0130004	0.0458772	1.24725	0.801765	0.0117044	0.035492	1.3358	0.748615
P46938	Yap1	22601	ENSMUSG00000053110.13	0.0287598	0.431211	0.487109	2.05293	0.0467334	0.209532	0.499944	2.00022	0.00573013	0.0252533	0.627222	1.59433	0.00748632	0.0333284	0.525615	1.90253	0.0117213	0.0355017	0.601786	1.66172
G5E8V8	Phax	56698	ENSMUSG00000008301.11	0.0709493	0.431211	0.641216	1.55954	0.042362	0.205609	0.512048	1.95294	0.0145011	0.0427033	0.583842	1.71279	0.0606111	0.121847	0.458013	2.18335	0.0117261	0.0355017	0.488459	2.04725
Q9CZ30	Ola1	67059	ENSMUSG00000027108.15	0.146683	0.457084	1.23485	0.809818	0.952379	0.972885	1.00366	0.996352	0.00215624	0.0162793	0.845653	1.18252	0.640288	0.708114	1.05206	0.950518	0.0117632	0.0355859	0.730633	1.36868
P33609	Pola1	18968	ENSMUSG00000006678.6	0.687017	0.818963	0.889933	1.12368	0.165598	0.352378	0.357901	2.79407	0.0346071	0.077684	0.265311	3.76917	0.00198779	0.0178027	0.301113	3.32101	0.0117749	0.0355932	0.2202	4.54134
Q8R317	Ubqln1	56085	ENSMUSG00000005312.14	0.0951832	0.431211	0.747898	1.33708	0.0440361	0.206631	0.717361	1.394	0.0722572	0.131979	0.74194	1.34782	0.0223669	0.062863	0.565099	1.7696	0.0118102	0.0356719	0.570946	1.75148
E9QLK9	Snap91	20616	ENSMUSG00000033419.15	0.0380912	0.431211	2.26876	0.440769	0.0158046	0.16967	3.28314	0.304587	0.00962853	0.0335624	3.24235	0.308419	0.00874653	0.0364076	3.07374	0.325336	0.0118682	0.0358192	3.07827	0.324858
Q8VCC9	Spon1	233744	ENSMUSG00000038156.16	0.0771601	0.431211	1.43517	0.696782	0.0222283	0.173235	1.76168	0.56764	0.0374957	0.0817337	1.91385	0.522507	0.0289858	0.0746405	1.81049	0.552336	0.0119071	0.0359081	2.05255	0.4872
Q9DBR1	Xrn2	24128	ENSMUSG00000027433.5	0.419046	0.636359	0.937751	1.06638	0.0495486	0.213976	0.720648	1.38764	0.00632083	0.0266618	0.638248	1.56679	0.0148377	0.0493274	0.61206	1.63383	0.0119219	0.0359246	0.596904	1.67531
Q9DBG3	Ap2b1	71770	ENSMUSG00000035152.14	0.0382179	0.431211	1.19007	0.840286	0.0427058	0.205609	1.18507	0.843832	0.000269176	0.00762152	1.1217	0.891502	0.0223652	0.062863	1.23128	0.812163	0.0119597	0.0360103	1.22339	0.817398
Q8CHW4	Eif2b5	224045	ENSMUSG00000003235.12	0.964194	0.981827	0.99707	1.00294	0.0522973	0.218693	0.822928	1.21517	0.00437157	0.0227833	0.684337	1.46127	0.00191479	0.0173897	0.703218	1.42203	0.0119759	0.0360309	0.596573	1.67624
Q9QYS2	Grm3	108069	ENSMUSG00000003974.6	0.372712	0.604438	0.922496	1.08402	0.0610305	0.226965	0.7705	1.29786	0.00668741	0.0273111	0.656035	1.52431	0.005329	0.0280926	0.708013	1.4124	0.0120619	0.0362611	0.636365	1.57143
Q9CR76	Tmem186	66690	ENSMUSG00000043140.9	0.148072	0.457142	1.20392	0.830622	0.041259	0.203802	1.2728	0.785671	0.792066	0.830535	1.0336	0.967489	0.0478352	0.104816	1.51445	0.660307	0.0120738	0.0362674	1.37102	0.729382
Q8C2Q3	Rbm14	56275	ENSMUSG00000006456.10	0.473896	0.674336	1.04234	0.95938	0.178831	0.364587	0.853683	1.17139	0.0105048	0.0353194	0.71459	1.3994	0.0105045	0.0403989	0.80472	1.24267	0.0120828	0.0362674	0.733421	1.36347
Q3TW96	Uap1l1	227620	ENSMUSG00000026956.15	0.0474722	0.431211	1.24436	0.803626	0.00862889	0.166458	1.71192	0.584139	0.00033489	0.0081862	2.0843	0.479778	0.000984626	0.014245	2.45425	0.407456	0.0121327	0.0363886	2.42518	0.41234
Q3UVK0	Ermp1	226090	ENSMUSG00000046324.12	0.987139	0.992045	1.00182	0.998184	0.107085	0.288258	1.217	0.821691	0.0800954	0.143033	1.36827	0.73085	0.243804	0.332656	1.17081	0.854113	0.0121702	0.0364725	1.36825	0.730858
E9Q3G8	Nup153	218210	ENSMUSG00000021374.9	0.0838522	0.431211	0.762079	1.3122	0.0187417	0.172896	0.654691	1.52744	0.0100954	0.0344552	0.661446	1.51184	0.0170084	0.0533951	0.565537	1.76823	0.0121867	0.0364937	0.593639	1.68453
Q8K0Q5	Arhgap18	73910	ENSMUSG00000039031.16	0.668037	0.805839	0.906088	1.10365	0.139592	0.325123	0.556459	1.79708	0.00404162	0.021723	0.301879	3.31259	0.018247	0.0556315	0.340686	2.93525	0.0122816	0.0367492	0.257729	3.88005
P25444	Rps2; Rps2-ps13	16898; 546298	ENSMUSG00000044533.15	0.049099	0.431211	1.50707	0.663539	0.42824	0.595361	1.17386	0.851889	0.0107472	0.0358208	0.745393	1.34157	0.223079	0.312571	0.860497	1.16212	0.0123278	0.0368301	0.720136	1.38863
O35215	Ddt	13202	ENSMUSG00000001666.8	0.291217	0.543398	0.849849	1.17668	0.634772	0.756176	0.923357	1.083	0.92201	0.939864	1.01547	0.984763	0.462262	0.546634	0.84328	1.18585	0.0123257	0.0368301	0.703509	1.42145
Q569Z5	Ddx46	212880	ENSMUSG00000021500.15	0.0451639	0.431211	1.12763	0.886816	0.551275	0.69758	0.953707	1.04854	0.00348253	0.0202471	0.758928	1.31765	0.0380751	0.0894161	0.82358	1.21421	0.012353	0.0368766	0.662252	1.51
Q99LP6	Grpel1	17713	ENSMUSG00000029198.3	0.519392	0.705384	0.9749	1.02575	0.178242	0.363773	1.14506	0.873313	0.0407499	0.0868562	1.28117	0.780536	0.0556276	0.114826	1.19205	0.838894	0.0123913	0.0369622	1.55117	0.644673
Q9DCG9	Gm13072; Trmt112-ps2; Trmt112	627985; 67674	ENSMUSG00000038812.16	0.173765	0.479131	0.787272	1.27021	0.13023	0.314961	0.741041	1.34945	0.0138347	0.0414719	0.759302	1.317	0.0310189	0.0781877	0.675241	1.48095	0.0124192	0.0370166	0.617621	1.61912
A0A0G2JDE3	Lphn2; Adgrl2	99633	ENSMUSG00000028184.12	0.0451778	0.431211	0.422436	2.36723	0.0173458	0.16967	0.282489	3.53996	0.00360059	0.0205172	0.316254	3.16202	0.00689729	0.0318761	0.253578	3.94356	0.0125301	0.037203	0.362779	2.7565
F8WHM5	Glg1	20340	ENSMUSG00000003316.14	0.0849034	0.431211	0.819929	1.21962	0.427702	0.594882	0.923528	1.0828	0.964577	0.972932	1.00286	0.997147	0.918547	0.936492	0.993628	1.00641	0.0125184	0.037203	1.24687	0.802011
Q5SVR0	Tbc1d9b	76795	ENSMUSG00000036644.15	0.0463065	0.431211	1.15688	0.864395	0.0629833	0.229209	1.33929	0.746666	0.0696008	0.128634	1.34483	0.74359	0.0223407	0.062863	1.69397	0.590328	0.0125123	0.037203	1.54252	0.648292
P68040	Gnb2l1; Rack1	14694	ENSMUSG00000020372.15	0.0988322	0.431211	1.2871	0.776943	0.973693	0.98512	1.00489	0.995134	0.00125768	0.0130629	0.664607	1.50465	0.00951559	0.0381074	0.741578	1.34848	0.0125272	0.037203	0.708308	1.41181
Q8C4B4	Unc119b	106840	ENSMUSG00000046562.5	0.928498	0.965816	1.00709	0.992959	0.16513	0.352161	0.8914	1.12183	0.0119353	0.038188	0.728924	1.37189	0.00625658	0.0304729	0.811112	1.23288	0.0125145	0.037203	0.668464	1.49597
O35075	Dscr3	13185	ENSMUSG00000022898.12	0.00244963	0.431211	1.34359	0.744277	0.00168004	0.166458	1.33655	0.748196	0.0191719	0.0509878	1.20383	0.830684	0.000231888	0.00838416	1.63313	0.612322	0.0125508	0.037235	1.30954	0.763629
Q6PER3	Mapre3	100732	ENSMUSG00000029166.14	0.337141	0.582746	1.0388	0.962649	0.0869064	0.264226	1.32871	0.75261	0.0302185	0.0706284	1.3122	0.762078	0.0145458	0.0487654	1.76532	0.56647	0.0125603	0.037235	1.569	0.637349
A8Y5J3	Cpsf3l; Ints11	71957	ENSMUSG00000029034.9	0.344589	0.584688	1.11567	0.896324	0.872271	0.920917	0.977048	1.02349	0.0170018	0.0473121	0.707294	1.41384	0.181563	0.26696	0.856072	1.16813	0.0125894	0.0372926	0.668919	1.49495
Q80ZP8	Manf	74840	ENSMUSG00000032575.16	0.182349	0.483672	0.829608	1.20539	0.114031	0.296899	0.77754	1.28611	0.0548585	0.107528	0.84293	1.18634	0.0115098	0.0429396	0.661232	1.51233	0.012615	0.0373396	0.704516	1.41942
P62869	Tceb2; Elob	67673	ENSMUSG00000055839.5	0.50688	0.700264	0.926164	1.07972	0.16726	0.35427	0.899917	1.11121	0.124081	0.195587	0.917967	1.08936	0.0761958	0.142593	0.810443	1.23389	0.0127192	0.0376191	0.750772	1.33196
Q9CQM8	Rpl21; Gm14648; Gm10240; Rpl21-ps15	19933; 676253; 100503563; 675278	ENSMUSG00000041453.12	0.0414598	0.431211	1.44162	0.693663	0.652353	0.768074	1.0825	0.923784	0.0185618	0.0498483	0.770352	1.29811	0.0119507	0.0439021	0.754047	1.32618	0.0127549	0.0376958	0.698017	1.43263
Q5PSV9	Mdc1	240087	ENSMUSG00000061607	0.0592647	0.431211	0.412836	2.42227	0.0211339	0.173235	0.266138	3.75745	0.00647197	0.0270357	0.236754	4.22379	0.0264157	0.0702348	0.200024	4.99939	0.0128263	0.0378193	0.216696	4.61475
Q9R0L6	Pcm1	18536	ENSMUSG00000031592.10	0.15742	0.463969	0.769735	1.29915	0.0364931	0.194512	0.631665	1.58312	0.0024528	0.0171794	0.641211	1.55955	0.00095781	0.014243	0.564771	1.77063	0.0128085	0.0378193	0.565384	1.76871
Q99KH8	Stk24	223255	ENSMUSG00000063410.7	0.684053	0.81619	1.05176	0.950786	0.404754	0.575204	0.907452	1.10199	0.00249146	0.0173141	0.702421	1.42365	0.020315	0.0594443	0.842572	1.18684	0.0128194	0.0378193	0.713408	1.40172
P15209-2	Ntrk2	18212	ENSMUSG00000055254.14	0.515544	0.704382	1.10621	0.903987	0.305174	0.488252	1.25107	0.799313	0.0238804	0.0597477	2.05844	0.485805	0.0327831	0.0811028	1.89591	0.527451	0.0128375	0.0378234	2.75465	0.363023
Q8R3N6	Thoc1	225160	ENSMUSG00000024287.7	0.0992611	0.431211	1.11154	0.899653	0.942108	0.966686	1.00374	0.996271	0.116911	0.188381	0.854466	1.17032	0.8492	0.882267	0.990447	1.00964	0.0128598	0.0378288	0.812203	1.23122
Q5SQX6	Cyfip2	76884	ENSMUSG00000020340.16	0.0721813	0.431211	1.24308	0.804455	0.0265849	0.180187	1.86089	0.537379	0.0161578	0.0459262	2.02842	0.492994	0.000109767	0.00717636	2.1837	0.457939	0.0128868	0.0378288	1.87373	0.533695
D3YTQ3	Hnrnpdl; Hnrnpdl1; Hnrpdl	50926	ENSMUSG00000029328.15	0.110757	0.439456	0.851881	1.17387	0.0287015	0.182055	0.783379	1.27652	0.0340461	0.0766516	0.796051	1.2562	0.0161265	0.051761	0.685497	1.4588	0.0128954	0.0378288	0.770533	1.2978
Q9JKV1	Adrm1	56436	ENSMUSG00000039041.15	0.176205	0.480286	1.09362	0.914396	0.507815	0.66218	0.951752	1.05069	0.00923906	0.0327846	0.829839	1.20505	3.91381e-06	0.00355058	0.830796	1.20366	0.0128984	0.0378288	0.655883	1.52466
Q9JHE7	Tssc4	56844	ENSMUSG00000045752.13	0.188482	0.488886	0.720372	1.38817	0.0377823	0.196882	0.599425	1.66827	0.0280296	0.0675769	0.65585	1.52474	0.053146	0.111822	0.510009	1.96075	0.0128876	0.0378288	0.411064	2.43271
Q91YD9	Wasl	73178	ENSMUSG00000029684.14	0.631445	0.785371	1.02783	0.972922	0.0921641	0.269846	1.17044	0.854378	0.0131834	0.0401804	1.33173	0.750901	0.00848881	0.0358396	1.26821	0.788511	0.0128687	0.0378288	1.42967	0.699461
P12970	Rpl7a	27176	ENSMUSG00000062647.16	0.0665484	0.431211	1.28423	0.778677	0.735249	0.829584	1.06021	0.943206	0.0078703	0.0301251	0.700312	1.42794	0.00262462	0.0200166	0.776109	1.28848	0.0129412	0.0378981	0.628404	1.59133
H7BWY4	Dlg1	13383	ENSMUSG00000022770.16	0.301042	0.552079	1.21156	0.82538	0.0795671	0.25159	1.366	0.732066	0.0552577	0.108001	1.32682	0.753682	0.0871092	0.157345	1.51979	0.657985	0.0129418	0.0378981	1.94594	0.51389
E9Q6R7	Utrn	22288	ENSMUSG00000019820.10	0.893149	0.942973	0.994651	1.00538	0.153669	0.34193	1.26982	0.787514	0.0461798	0.0948017	1.39769	0.715465	0.0394281	0.0916562	1.59605	0.626549	0.0129935	0.0380206	2.0234	0.494218
Q9WVG6	Carm1	59035	ENSMUSG00000032185.15	0.287554	0.541078	1.14645	0.872261	0.614699	0.743367	0.941661	1.06195	0.00429995	0.0226056	0.676175	1.47891	0.0029795	0.0214368	0.735028	1.36049	0.0130671	0.0382069	0.591278	1.69125
A0A0R4J138	Arsb	11881	ENSMUSG00000042082.6	0.227189	0.50199	1.23412	0.810294	0.0964216	0.275296	1.60838	0.621742	0.0314162	0.0724249	2.58757	0.386464	0.00495787	0.0269239	2.00451	0.498874	0.0130899	0.0382444	3.08663	0.323978
Q6ZWM4	Naa38; Lsm8	76522	ENSMUSG00000044155.11	0.233217	0.5035	0.806477	1.23996	0.0640048	0.231393	0.73735	1.35621	0.0119528	0.038188	0.794821	1.25815	0.0642885	0.127318	0.661949	1.51069	0.0131127	0.0382527	0.633068	1.57961
Q9CXF4	Tbc1d15	66687	ENSMUSG00000020130.9	0.59005	0.752897	0.975099	1.02554	0.0566668	0.224534	0.867644	1.15255	0.0281596	0.0678054	0.794881	1.25805	0.0533057	0.111974	0.873082	1.14537	0.0131054	0.0382527	0.746814	1.33902
Q9D0K2	Oxct1	67041	ENSMUSG00000022186.14	0.155901	0.463684	1.24453	0.803519	0.154873	0.342647	1.28461	0.778448	0.105129	0.174067	1.11036	0.90061	0.0827667	0.151424	1.40927	0.709585	0.013125	0.0382596	1.72801	0.578699
Q9D1E6	Tbcb	66411	ENSMUSG00000006095.12	0.553096	0.72964	0.950853	1.05169	0.31498	0.494876	0.884221	1.13094	0.0570923	0.110476	0.834588	1.1982	0.0127158	0.0452153	0.77667	1.28755	0.0131666	0.0383517	0.702857	1.42276
P63037	Dnaja1	15502	ENSMUSG00000028410.13	0.44886	0.659221	0.942478	1.06103	0.0630793	0.229242	0.815498	1.22625	0.0103916	0.0351539	0.745423	1.34152	0.00394752	0.0242275	0.711304	1.40587	0.0131925	0.038398	0.760728	1.31453
G3UVU2	Sf3a2	20222	ENSMUSG00000020211.15	0.307493	0.557091	1.08629	0.920566	0.221316	0.407531	0.886183	1.12843	0.00388915	0.0212306	0.757115	1.3208	0.0328371	0.0811841	0.794162	1.25919	0.0132165	0.0384389	0.675052	1.48137
Q9CYG7	Tomm34	67145	ENSMUSG00000018322.10	0.0768583	0.431211	1.15532	0.865563	0.625586	0.749416	0.960848	1.04075	0.0298408	0.07028	0.832944	1.20056	0.198738	0.285359	0.933446	1.0713	0.0132306	0.0384508	0.792371	1.26203
Q3URS9	Ccdc51	66658	ENSMUSG00000025645.8	0.0113605	0.431211	1.17219	0.853106	0.00821729	0.166458	1.32374	0.755436	0.0121958	0.0385245	1.39702	0.715811	0.00856136	0.0360595	1.55548	0.642887	0.0132981	0.0385307	1.46416	0.682987
E9PWE8	Dpysl3	22240	ENSMUSG00000024501.19	0.0220985	0.431211	1.27803	0.782452	0.0152637	0.169106	1.49087	0.670748	0.000318733	0.00805849	1.57934	0.633176	0.000385526	0.00974489	1.63996	0.60977	0.0132992	0.0385307	1.33568	0.748685
P21279	Gnaq	14682	ENSMUSG00000024639.5	0.105464	0.436706	1.43096	0.69883	0.0261134	0.180187	1.64105	0.609366	0.0604646	0.115605	1.30258	0.767705	0.0323237	0.0803327	1.77071	0.564746	0.0133013	0.0385307	1.41064	0.7089
P97470	Ppp4c	56420	ENSMUSG00000030697.7	0.218523	0.500142	0.774899	1.29049	0.0657573	0.234064	0.673812	1.48409	0.0184813	0.0497041	0.692173	1.44473	0.0103825	0.0400987	0.50987	1.96128	0.0132941	0.0385307	0.55871	1.78984
Q8BH40	Stx7	53331	ENSMUSG00000019998.6	0.519276	0.705384	1.07095	0.933752	0.31956	0.4995	1.13576	0.880471	0.0700686	0.129112	1.82262	0.548662	0.252105	0.340094	1.12966	0.885224	0.0133082	0.0385307	1.47374	0.678545
Q9D173	Tomm7	66169	ENSMUSG00000028998.6	0.194766	0.490286	0.785202	1.27356	0.955726	0.974882	0.992394	1.00766	0.282354	0.368174	1.0928	0.915078	0.00558195	0.0285184	1.17904	0.848145	0.0133211	0.0385389	1.35295	0.739128
Q9ES00	Ube4b	63958	ENSMUSG00000028960.18	0.85392	0.922858	0.98335	1.01693	0.139354	0.325015	0.880937	1.13516	0.0358732	0.0792739	0.84668	1.18108	0.00451585	0.0257417	0.824593	1.21272	0.0133688	0.0386478	0.719645	1.38957
P28658	Atxn10	54138	ENSMUSG00000016541.9	0.802128	0.896422	0.991149	1.00893	0.384969	0.55891	1.05144	0.951077	0.0592478	0.113788	0.873686	1.14458	0.524911	0.603804	0.984807	1.01543	0.0134076	0.0387309	0.713293	1.40195
Q5SW15	Mettl16	67493	ENSMUSG00000010554.14	0.827087	0.907128	1.01627	0.983991	0.428653	0.595393	0.862528	1.15938	0.0564926	0.109647	0.756661	1.3216	0.0413385	0.0945936	0.79419	1.25914	0.0134372	0.0387871	0.700075	1.42842
P80314	Cct2	12461	ENSMUSG00000034024.8	0.432945	0.647473	1.04159	0.96007	0.290215	0.475732	0.939539	1.06435	0.0294977	0.0697772	0.873189	1.14523	0.000729253	0.0123973	0.788945	1.26751	0.0134991	0.0389366	0.726669	1.37614
P21550	Eno3	13808	ENSMUSG00000060600.15	0.208856	0.49289	0.728083	1.37347	0.435885	0.60299	0.795831	1.25655	0.281277	0.36742	0.835092	1.19747	0.0649106	0.128107	0.664284	1.50538	0.0135381	0.0390198	0.643463	1.55409
Q61656	Ddx5	13207	ENSMUSG00000020719	0.305534	0.555523	1.14689	0.871923	0.457156	0.622997	0.873069	1.14538	0.00928947	0.0329027	0.599712	1.66747	0.0210813	0.0607216	0.74551	1.34136	0.0135589	0.0390505	0.615562	1.62453
O55137	Acot1	26897	ENSMUSG00000072949.5	0.285008	0.539675	1.15236	0.867784	0.0445036	0.207877	1.30465	0.766487	0.187081	0.265101	1.2694	0.787776	0.0422737	0.0961052	1.64402	0.608266	0.0135722	0.0390594	1.65928	0.602671
P80317	Cct6a	12466	ENSMUSG00000029447	0.228144	0.50199	1.06207	0.941553	0.366791	0.545146	0.94359	1.05978	0.0259345	0.0635628	0.881608	1.13429	0.0014553	0.0157025	0.78655	1.27138	0.013628	0.0391028	0.712589	1.40333
Q9JLN9	Mtor	56717	ENSMUSG00000028991.15	0.515851	0.70455	1.09539	0.912914	0.991257	0.994882	1.00158	0.99842	0.171864	0.249329	0.886694	1.12778	0.769173	0.816117	1.04015	0.961404	0.01362	0.0391028	0.878975	1.13769
P58021	Tm9sf2	68059	ENSMUSG00000025544.13	0.524587	0.707584	0.89516	1.11712	0.756937	0.844259	1.02907	0.971748	0.340147	0.424411	1.04926	0.953056	0.196145	0.28284	1.28957	0.775453	0.0136082	0.0391028	1.5516	0.644496
Q62189	Snrpa	53607	ENSMUSG00000061479.15	0.593145	0.75484	1.03419	0.966944	0.508565	0.662739	0.946773	1.05622	0.0193635	0.051214	0.822702	1.21551	0.0331049	0.0816884	0.825098	1.21198	0.0136149	0.0391028	0.701991	1.42452
Q6PGC1	Dhx29	218629	ENSMUSG00000042426.5	0.100676	0.431211	1.29467	0.772399	0.906746	0.945904	0.976639	1.02392	0.0271102	0.0658561	0.746681	1.33926	0.0110854	0.041878	0.799546	1.25071	0.0137359	0.0393468	0.664708	1.50442
Q8BFR5	Tufm	233870	ENSMUSG00000073838.10	0.358956	0.593886	1.04657	0.955503	0.281108	0.465646	1.09309	0.914835	0.40245	0.486051	1.05681	0.946247	0.0561111	0.115099	1.24102	0.805789	0.0137437	0.0393468	1.2807	0.780823
Q9D5T0	Atad1	67979	ENSMUSG00000013662.5	0.913599	0.955895	1.01222	0.987932	0.371649	0.547221	1.09606	0.912363	0.0340922	0.0767075	1.1806	0.847024	0.130378	0.210026	1.33293	0.750225	0.0137373	0.0393468	1.44515	0.69197
P52293	Kpna2	16647	ENSMUSG00000066878.4; ENSMUSG00000018362.14	0.0601141	0.431211	0.776482	1.28786	0.0406849	0.202267	0.405235	2.4677	0.0144083	0.0425356	0.305117	3.27743	0.00942202	0.0380006	0.306092	3.26699	0.0138035	0.0394885	0.323572	3.09051
P08752	Gnai2	14678	ENSMUSG00000032562.13	0.190029	0.489994	1.25924	0.794128	0.0364478	0.194512	1.38076	0.724239	0.000161913	0.00649622	1.3647	0.732763	0.000950911	0.014243	1.74682	0.57247	0.0138659	0.0396375	1.58307	0.631682
Q3UFK8	Frmd8	67457	ENSMUSG00000024816.12	0.462467	0.667734	0.948536	1.05426	0.705735	0.805985	1.03232	0.968689	0.359902	0.443577	1.08894	0.918325	0.133787	0.213904	1.1816	0.846311	0.0139726	0.0399129	1.34817	0.741748
Q921M3	Sf3b3	101943	ENSMUSG00000033732.10	0.0869942	0.431211	0.919275	1.08781	0.00577582	0.166458	0.845407	1.18286	0.146814	0.220136	0.892554	1.12038	0.00995069	0.0392514	0.739797	1.35172	0.014078	0.0401542	0.750377	1.33266
Q9Z103	Adnp	11538	ENSMUSG00000051149.15	0.788144	0.88708	1.02935	0.971488	0.245805	0.430748	0.747818	1.33722	0.012804	0.0394592	0.629354	1.58893	0.0423073	0.0961234	0.689921	1.44944	0.0140744	0.0401542	0.572423	1.74696
A0A0G2JEX1	Nexn	68810	ENSMUSG00000039103.12	0.112563	0.439456	0.589128	1.69742	0.0128181	0.166458	0.415146	2.40879	0.00261394	0.0177367	0.429273	2.32952	0.0301215	0.076378	0.310393	3.22173	0.014103	0.0401957	0.403883	2.47597
P60122	Ruvbl1	56505	ENSMUSG00000030079.15	0.758501	0.868344	1.01306	0.987111	0.0375979	0.196316	0.850052	1.1764	0.00109936	0.0122235	0.763512	1.30974	0.00228086	0.0189638	0.705646	1.41714	0.0141478	0.0402933	0.658509	1.51858
O88738	Birc6	12211	ENSMUSG00000024073.14	0.111728	0.439456	1.14163	0.875943	0.370851	0.547221	0.900747	1.11019	0.0159386	0.0455743	0.776735	1.28744	0.00384057	0.0240338	0.798096	1.25298	0.0142235	0.0404192	0.636243	1.57173
Q4VBE8	Wdr18	216156	ENSMUSG00000035754.8	0.816578	0.902966	0.978018	1.02248	0.306144	0.488339	0.879163	1.13745	0.00261549	0.0177367	0.796226	1.25592	0.0627311	0.125074	0.792029	1.26258	0.0142141	0.0404192	0.746992	1.3387
O55201	Supt5; Supt5h	20924	ENSMUSG00000003435.9	0.967387	0.984035	1.00208	0.997925	0.1523	0.339652	0.820069	1.21941	0.0671621	0.125293	0.740241	1.35091	0.113651	0.190575	0.778162	1.28508	0.014205	0.0404192	0.669511	1.49363
A0A0X1KG67	Emc10	69683	ENSMUSG00000008140.17	0.288171	0.541395	0.895844	1.11627	0.465634	0.630526	1.10293	0.906672	0.200026	0.279527	1.16228	0.860375	0.199951	0.28686	1.19406	0.837481	0.0142447	0.0404196	1.4945	0.669122
Q9Z2Y8	Prosc; Plpbp	114863	ENSMUSG00000031485.15	0.450216	0.660707	0.946159	1.05691	0.189639	0.377508	1.18281	0.845444	0.0520141	0.103455	1.20562	0.829451	0.0210123	0.0607216	1.34372	0.744205	0.0142431	0.0404196	1.5494	0.645412
Q9Z1R2	Bag6	224727	ENSMUSG00000024392.17	0.525944	0.708016	0.919432	1.08763	0.144298	0.330475	0.82185	1.21677	0.0104483	0.0352525	0.825495	1.21139	0.0149387	0.0493928	0.740491	1.35046	0.0142801	0.04049	0.660711	1.51352
Q3TCR7	Dnm2	13430	ENSMUSG00000033335.17	0.0485497	0.431211	1.22134	0.818775	0.0430694	0.205609	1.22972	0.813195	0.0733946	0.133315	1.19099	0.83964	0.00423069	0.0247526	1.58409	0.631278	0.0143531	0.0406671	1.51106	0.661787
Q9JLB0	Mpp6	56524	ENSMUSG00000038388.14	0.0104696	0.431211	1.06624	0.937874	0.0323248	0.184755	1.10777	0.902717	0.724735	0.776026	0.959203	1.04253	0.00679657	0.0316898	1.33497	0.749081	0.0143684	0.0406804	1.53982	0.649428
Q3TUQ5	Pnn	18949	ENSMUSG00000020994.5	0.0962598	0.431211	0.853395	1.17179	0.0400502	0.200692	0.832448	1.20128	0.0167424	0.0469301	0.811703	1.23198	0.033799	0.082869	0.702477	1.42353	0.0144266	0.0408152	0.692539	1.44396
P08103	Hck	15162	ENSMUSG00000003283.14	0.306471	0.555669	1.21138	0.825508	0.0823885	0.257518	1.46519	0.682507	0.115081	0.186196	1.25633	0.795971	0.0126396	0.0451312	1.65198	0.605333	0.0144655	0.0408951	1.32631	0.753973
Q6ZWV7	Rpl35	66489	ENSMUSG00000078193.2; ENSMUSG00000062997.6	0.0616091	0.431211	1.4373	0.695751	0.5354	0.683342	1.12988	0.885051	0.0301898	0.0706144	0.769681	1.29924	0.0297982	0.0759686	0.781844	1.27903	0.0145589	0.0411108	0.677122	1.47684
Q9CQI7	Snrpb2	20639	ENSMUSG00000008333.12	0.266462	0.52836	1.07891	0.926863	0.235285	0.419926	0.897324	1.11442	0.0432601	0.0907966	0.81398	1.22853	0.00249648	0.0197355	0.764075	1.30877	0.0145717	0.0411108	0.711548	1.40539
Q9R0P4	1110004F10Rik	56372	ENSMUSG00000030663.12	0.510516	0.702089	1.03938	0.962117	0.0220408	0.173235	0.708113	1.4122	0.344045	0.428578	0.868105	1.15193	0.0172258	0.053806	0.502205	1.99122	0.0145739	0.0411108	0.544727	1.83578
Q6P5F9	Xpo1	103573	ENSMUSG00000020290.14	0.0780203	0.431211	1.23985	0.806547	0.935138	0.961149	0.989195	1.01092	0.0180215	0.0488755	0.819223	1.22067	0.515132	0.595767	0.961339	1.04022	0.0145894	0.0411244	0.640361	1.56162
P57784	Snrpa1	68981	ENSMUSG00000030512.13	0.470955	0.671816	1.07102	0.933694	0.335262	0.513721	0.895123	1.11716	0.0185176	0.0497643	0.757422	1.32027	0.0446017	0.0996879	0.763095	1.31045	0.0146025	0.0411311	0.645421	1.54938
Q9QZX7	Srr	27364	ENSMUSG00000001323.17	0.0183662	0.431211	1.78408	0.560514	0.00970898	0.166458	3.60613	0.277306	0.000350504	0.0081862	4.97252	0.201105	2.35298e-05	0.00502231	4.65812	0.214679	0.0146153	0.0411371	3.94993	0.253169
A0A0R4J0Y4	Sez6l	56747	ENSMUSG00000058153.15	0.700151	0.828451	0.858564	1.16473	0.0923361	0.269846	2.31924	0.431175	0.0225998	0.0572277	2.97274	0.33639	0.0282732	0.0735947	2.56613	0.389692	0.0146531	0.0411935	3.68443	0.271412
A0A1L1SR96	Ano8	382014	ENSMUSG00000034863.9	0.942095	0.973515	0.995872	1.00415	0.0223914	0.173235	0.733519	1.36329	0.000916941	0.0115139	0.722833	1.38344	0.000806866	0.0131237	0.727363	1.37483	0.0146568	0.0411935	0.676717	1.47772
Q8C788	Snx18	170625	ENSMUSG00000042364.10	0.970764	0.985643	1.0022	0.997807	0.055408	0.2225	1.33994	0.746303	0.0174295	0.0480014	1.57242	0.635963	0.0082313	0.0354562	1.79541	0.556976	0.0147189	0.0413378	1.37979	0.72475
A0A1B0GRU8	Prpf40a	56194	ENSMUSG00000061136.14	0.217814	0.500142	1.1321	0.883316	0.970825	0.984195	1.00383	0.996186	0.328722	0.412999	0.943761	1.05959	0.350472	0.438747	0.934493	1.0701	0.0147375	0.0413597	0.841205	1.18877
P14148	Rpl7	19989	ENSMUSG00000043716.13	0.0633857	0.431211	1.41022	0.70911	0.633208	0.755526	1.09789	0.910842	0.00971249	0.0337579	0.716026	1.3966	0.00823189	0.0354562	0.768339	1.30151	0.0147664	0.0414106	0.644056	1.55266
Q9CWW6	Pin4; Gm6851; LOC105247253	69713; 628161; 105247253	ENSMUSG00000079480.3	0.196646	0.490286	0.748305	1.33635	0.0317247	0.184755	0.610012	1.63931	0.0180708	0.0489747	0.728559	1.37257	0.0266927	0.070629	0.500402	1.9984	0.0148155	0.0415178	0.563714	1.77395
Q6PDI5	AI314180	230249	ENSMUSG00000050812.18	0.158006	0.463969	1.16149	0.860962	0.573915	0.716788	0.939392	1.06452	0.013232	0.040214	0.737536	1.35587	0.450336	0.534175	0.94503	1.05817	0.0148691	0.0416377	0.713699	1.40115
Q80ZM7	Gtf2a2	235459	ENSMUSG00000033543.17	0.0958348	0.431211	0.90042	1.11059	0.0272584	0.1803	0.848794	1.17814	0.0756558	0.136757	0.801084	1.24831	0.0347226	0.0843829	0.754139	1.32601	0.014937	0.0417975	0.58916	1.69733
Q8K0P3	4632415K11Rik; Tldc1	74347	ENSMUSG00000034105.9	0.0451121	0.431211	1.72302	0.580375	0.00478178	0.166458	2.15594	0.463834	0.000725039	0.010699	1.91804	0.521365	0.0213035	0.0610581	2.70755	0.369338	0.014948	0.0417978	2.76559	0.361587
Q9JKC6	Cend1	57754	ENSMUSG00000060240.12	0.720526	0.841545	0.916304	1.09134	0.210269	0.397087	1.85845	0.538082	0.0070931	0.028189	2.73602	0.365494	0.00147544	0.0157462	2.21283	0.451909	0.0150477	0.0420461	3.52123	0.283992
Q80XQ2	Tbc1d5	72238	ENSMUSG00000023923.9	0.227866	0.50199	0.78114	1.28018	0.014602	0.169106	0.737207	1.35647	0.0719614	0.131502	0.779715	1.28252	0.00191684	0.0173897	0.791202	1.2639	0.0150765	0.0420959	0.744042	1.34401
P84102	Serf2	378702	ENSMUSG00000074884.12	0.119944	0.441402	0.625264	1.59932	0.0465094	0.209532	0.599875	1.66701	0.0260715	0.063817	0.673604	1.48455	0.0266474	0.0705578	0.468682	2.13364	0.0151293	0.0421821	0.486381	2.056
Q61584	Fxr1	14359	ENSMUSG00000027680.15	0.215993	0.498406	1.09308	0.914848	0.842847	0.902748	0.986467	1.01372	0.0160831	0.0458172	0.83648	1.19549	0.0853588	0.154985	0.857024	1.16683	0.0151202	0.0421821	0.830627	1.20391
P27773	Pdia3	14827	ENSMUSG00000027248.13	0.615702	0.772291	1.02378	0.976775	0.32725	0.505881	1.06753	0.936745	0.506028	0.584159	1.04009	0.961455	0.334965	0.423891	1.10047	0.9087	0.0152614	0.0425193	1.26282	0.79188
Q9ERU9	Ranbp2	19386	ENSMUSG00000003226.7	0.621368	0.777621	1.03915	0.962322	0.222379	0.408039	0.898793	1.1126	0.00945548	0.0332456	0.791056	1.26413	0.00893864	0.0367484	0.825508	1.21137	0.0152915	0.0425725	0.821922	1.21666
P20357	Map2; Mtap2	17756	ENSMUSG00000015222.17	0.188755	0.489006	0.799234	1.2512	0.0291587	0.182564	0.761125	1.31384	0.00158052	0.0145425	0.747326	1.3381	0.0532471	0.111919	0.664095	1.50581	0.0153394	0.0426548	0.646142	1.54765
Q99K70	Rragc	54170	ENSMUSG00000028646.16	0.42215	0.639342	0.926241	1.07963	0.483658	0.644358	1.08694	0.920018	0.00127816	0.0131688	1.30654	0.765381	0.0256378	0.0688332	1.24708	0.801876	0.0153433	0.0426548	1.30397	0.766888
Q04690	Nf1	18015	ENSMUSG00000020716.16	0.0817773	0.431211	1.31073	0.762932	0.0100417	0.166458	1.51935	0.658178	0.0048498	0.023652	1.57602	0.634508	0.0052918	0.0280339	1.77921	0.562046	0.0155817	0.0432863	1.44172	0.693618
Q9CRY7	Gdpd1	66569	ENSMUSG00000061666.6	0.100269	0.431211	1.11851	0.894048	0.0885293	0.26614	1.19837	0.834468	0.031932	0.0731751	1.49031	0.671003	0.0187344	0.0564529	1.23867	0.807315	0.0156886	0.0434576	1.37826	0.725551
O08529	Capn2	12334	ENSMUSG00000026509.15	0.060765	0.431211	1.16052	0.861686	0.00212182	0.166458	1.44456	0.692254	0.00183502	0.0154536	1.50901	0.662685	0.00367059	0.0236511	1.71535	0.582971	0.015673	0.0434576	1.652	0.605326
Q6NZB0	Dnajc8	68598	ENSMUSG00000054405.14	0.114842	0.440784	0.817645	1.22302	0.0223001	0.173235	0.755443	1.32373	0.00102216	0.0118101	0.776303	1.28816	0.0123756	0.0446032	0.674943	1.48161	0.0156811	0.0434576	0.723116	1.3829
Q91W39	Ncoa5	228869	ENSMUSG00000039804.15	0.852636	0.922471	0.981684	1.01866	0.460507	0.625566	0.923366	1.08299	0.0555641	0.108337	0.723825	1.38155	0.0443856	0.0995876	0.751881	1.33	0.0156572	0.0434576	0.793667	1.25998
Q9DCM2	Gstk1	76263	ENSMUSG00000029864.7	0.113987	0.439698	1.42357	0.702461	0.054606	0.221362	2.21906	0.450642	0.050567	0.10153	2.586	0.386698	0.0722939	0.137577	2.38561	0.41918	0.0157082	0.0434696	3.23589	0.309034
Q6P5B0	Rrp12	107094	ENSMUSG00000035049.3	0.399895	0.625059	1.10092	0.908332	0.332015	0.510782	0.771466	1.29623	0.0351486	0.0781691	0.55844	1.7907	0.00514168	0.0274365	0.566804	1.76428	0.0157156	0.0434696	0.448916	2.22759
Q69ZK0	Prex1	277360	ENSMUSG00000039621.13	0.600523	0.7602	1.04949	0.952846	0.982786	0.990329	0.996088	1.00393	0.0891353	0.154162	0.783348	1.27657	0.222459	0.311929	0.862574	1.15932	0.0157546	0.0435462	0.51417	1.94488
Q9CR16	Ppid	67738	ENSMUSG00000027804.13	0.270785	0.529983	1.0995	0.909505	0.277231	0.462576	0.900218	1.11084	0.00387913	0.0212306	0.730756	1.36845	0.0130037	0.0458772	0.758489	1.31841	0.0157823	0.0435598	0.679494	1.47168
E9Q3I4	Itsn1	16443	ENSMUSG00000022957.19	0.291548	0.543453	0.935024	1.06949	0.871925	0.920917	1.01624	0.984024	0.0249462	0.0617311	1.1591	0.862735	0.0521484	0.110571	1.16971	0.854912	0.0157996	0.0435598	1.27662	0.783321
P21460	Cst3	13010	ENSMUSG00000027447.6	0.347409	0.586186	1.10167	0.907716	0.0625378	0.22802	1.41927	0.704589	0.0349396	0.0780301	1.67753	0.596115	0.00657639	0.0312317	1.59347	0.627561	0.015787	0.0435598	2.47717	0.403686
Q62511	Zfp91	109910	ENSMUSG00000024695.15	0.818053	0.903669	1.05507	0.947807	0.390929	0.564352	0.799212	1.25123	0.21769	0.298354	0.720599	1.38774	0.146083	0.227135	0.542419	1.84359	0.0158049	0.0435598	0.505497	1.97825
P70193	Lrig1	16206	ENSMUSG00000030029.14	0.440781	0.651339	0.778954	1.28377	0.154159	0.342175	0.651469	1.53499	0.0135297	0.040973	0.546343	1.83035	0.0313309	0.0786646	0.47975	2.08442	0.0158773	0.043728	0.545721	1.83244
Q80Y84	Kdm5b	75605	ENSMUSG00000042207.17	0.190357	0.490183	1.15271	0.867523	0.96593	0.98151	0.994433	1.0056	0.0364648	0.0801684	0.810758	1.23341	0.335473	0.424115	0.926455	1.07938	0.0159077	0.0437491	0.672258	1.48753
Q9Z1J3	Nfs1	18041	ENSMUSG00000027618.17	0.191229	0.490191	1.11174	0.899493	0.0946136	0.272768	1.23641	0.808795	0.0129606	0.0397188	1.41096	0.70874	0.0260552	0.0696133	1.58864	0.62947	0.0159024	0.0437491	1.89448	0.52785
Q80VP0	Tecpr1	70381	ENSMUSG00000066621.12	0.029639	0.431211	1.63894	0.610152	0.0122841	0.166458	1.90219	0.525711	0.0460752	0.0946376	1.40227	0.71313	0.00585696	0.0292239	1.71035	0.584674	0.0160405	0.0440826	1.49925	0.666999
Q9Z0G0	Gipc1	67903	ENSMUSG00000019433.9	0.140919	0.456864	1.18522	0.843725	0.103061	0.283917	1.38753	0.720707	0.069896	0.128954	1.38172	0.723735	0.0240066	0.0655998	1.78762	0.559404	0.0160734	0.0441416	1.71342	0.583629
Q9JHS9	Cwc15	66070	ENSMUSG00000004096.9	0.17152	0.475886	0.704641	1.41916	0.0866299	0.264226	0.640306	1.56175	0.028335	0.0681	0.673693	1.48435	0.0420881	0.0957953	0.486457	2.05568	0.0161092	0.0441452	0.509876	1.96126
Q60973	Rbbp7	245688	ENSMUSG00000031353.13	0.396928	0.622447	0.835301	1.19717	0.088921	0.26614	0.582461	1.71685	0.0305673	0.0711508	0.525435	1.90319	0.0406848	0.0935434	0.48027	2.08216	0.0161025	0.0441452	0.463756	2.15631
P17665	Cox7c; Gm12338; LOC100048613; LOC102642884	12867; 654359; 102642884	ENSMUSG00000017778.14	0.426552	0.641666	1.04465	0.957261	0.916201	0.950366	1.01007	0.990033	0.275796	0.362602	1.1273	0.887078	0.0547537	0.113865	1.19801	0.83472	0.0161001	0.0441452	1.25188	0.7988
Q62193	Rpa2	19891	ENSMUSG00000028884	0.680568	0.814741	0.968586	1.03243	0.0142408	0.166728	0.673794	1.48413	0.00464456	0.0231773	0.563504	1.77461	0.0027104	0.0203784	0.520278	1.92205	0.0161233	0.0441525	0.439461	2.27551
Q8VI75	Ipo4	75751	ENSMUSG00000002319.15	0.586164	0.749681	1.03257	0.968461	0.107487	0.288258	0.854738	1.16995	0.00904134	0.0322037	0.767608	1.30275	0.00360693	0.0235277	0.679043	1.47266	0.0161673	0.0442314	0.604713	1.65368
O54732	Mmp15	17388	ENSMUSG00000031790.8	0.656863	0.798587	0.954798	1.04734	0.0604293	0.22658	0.682763	1.46464	0.0247607	0.0613511	0.583317	1.71433	0.00810256	0.0351355	0.468913	2.13259	0.0161867	0.0442314	0.513674	1.94676
Q9CXV1	Sdhd	66925	ENSMUSG00000000171.5	0.791228	0.888339	0.969303	1.03167	0.200557	0.388478	1.20461	0.830141	0.143772	0.217338	1.21813	0.820931	0.0127983	0.0453608	1.4565	0.686579	0.0161796	0.0442314	1.40417	0.712162
Q8CI51	Pdlim5	56376	ENSMUSG00000028273.15	0.177654	0.48136	1.11186	0.899395	0.16351	0.350554	1.11025	0.900697	0.0141404	0.0420015	1.17278	0.852673	0.169687	0.253869	1.09691	0.911652	0.0162467	0.0443321	1.16484	0.858489
A0A0A0MQA5	Tuba4a	22145	ENSMUSG00000026202.13	0.519712	0.705384	1.06996	0.934618	0.0617735	0.227872	0.786203	1.27194	0.0106486	0.035647	0.610252	1.63867	0.0074051	0.033159	0.653554	1.5301	0.0162361	0.0443321	0.532613	1.87753
Q99LC2	Cstf1	67337	ENSMUSG00000027498.14	0.553084	0.72964	1.01766	0.982648	0.250776	0.436923	0.903008	1.10741	0.604825	0.673137	0.942119	1.06144	0.0217157	0.0616923	0.820477	1.2188	0.0162757	0.0443799	0.850416	1.17589
O09005	Degs1	13244	ENSMUSG00000038633.5	0.139221	0.456157	1.22314	0.817568	0.0299306	0.184037	1.33573	0.748654	0.0292147	0.0693467	1.25811	0.794841	0.00447893	0.0257318	1.62485	0.615441	0.0163112	0.0444189	1.38816	0.720379
A0A140LHA2	Bub3	12237	ENSMUSG00000066979.6	0.409618	0.63195	1.06016	0.943254	0.306943	0.488339	0.903287	1.10707	0.00221587	0.0165031	0.742763	1.34632	0.00419944	0.0246843	0.777874	1.28556	0.0163131	0.0444189	0.823115	1.2149
Q8VEH6	Cbwd1	226043	ENSMUSG00000024878.8	0.00404548	0.431211	0.815484	1.22627	0.2142	0.400413	0.857754	1.16583	0.0408292	0.086977	0.696882	1.43496	0.208474	0.296431	0.874022	1.14414	0.0163698	0.0444983	0.745637	1.34114
Q6P2B1	Tnpo3	320938	ENSMUSG00000012535.14	0.0148222	0.431211	1.28818	0.776292	0.795919	0.867721	0.971388	1.02945	0.0111599	0.0365934	0.780591	1.28108	0.0036844	0.0236713	0.86439	1.15688	0.016377	0.0444983	0.633882	1.57758
P31786	Dbi	13167	ENSMUSG00000026385.16	0.558928	0.731653	1.10968	0.901161	0.101691	0.281759	1.42123	0.703618	0.0493852	0.0996782	1.63196	0.612761	0.00686306	0.0318761	1.47077	0.679917	0.0163619	0.0444983	1.61855	0.617838
Q9CRB9	Chchd3	66075	ENSMUSG00000053768.13	0.0346803	0.431211	0.71995	1.38899	0.343694	0.522421	0.883787	1.13149	0.153644	0.227558	1.10185	0.907565	0.85674	0.887223	0.986333	1.01386	0.0164582	0.0446873	1.34447	0.743785
P26645	Marcks	17118	ENSMUSG00000069662.5	0.751644	0.863349	1.03215	0.968856	0.0876084	0.265309	1.42776	0.700398	0.00642069	0.0269375	2.06032	0.485361	0.0163099	0.0520585	1.64396	0.608289	0.0164802	0.0447153	1.6972	0.589206
Q9JHP7	Kdelc1	72050	ENSMUSG00000026047.13	0.113408	0.439456	0.82406	1.2135	0.00628047	0.166458	0.648427	1.54219	0.00124916	0.0130449	0.572257	1.74747	0.0212094	0.0608561	0.556705	1.79628	0.0164919	0.0447155	0.596425	1.67666
P62843	Rps15	20054	ENSMUSG00000063457.14	0.0416507	0.431211	1.67123	0.598363	0.163512	0.350554	1.40711	0.710677	0.0291367	0.0692041	0.788289	1.26857	0.308474	0.397506	0.880041	1.13631	0.0165219	0.0447652	0.714904	1.39879
Q66JS6	Eif3j1; Eif3j2	78655; 100042807	ENSMUSG00000043424.10	0.155479	0.463684	0.839277	1.1915	0.191867	0.379098	0.852144	1.17351	0.111772	0.182395	0.942305	1.06123	0.0459404	0.101672	0.794137	1.25923	0.0165465	0.0448004	0.761645	1.31295
Q922D8	Mthfd1	108156	ENSMUSG00000021048.7	0.141437	0.456864	1.13102	0.884156	0.309052	0.490375	0.9031	1.1073	0.010526	0.0353587	0.758918	1.31766	0.285303	0.374363	0.934262	1.07036	0.0166098	0.0449401	0.760589	1.31477
Q6ZQI3	Mlec	109154	ENSMUSG00000048578.11	0.91267	0.955704	0.980054	1.02035	0.443415	0.60924	1.13454	0.881416	0.415507	0.498842	1.12059	0.89239	0.258672	0.347367	1.23465	0.809945	0.0166417	0.0449948	1.53989	0.649395
A0A0G2JFX7	Rbm8a	60365	ENSMUSG00000038374.10	0.281108	0.537536	0.874616	1.14336	0.0670013	0.235793	0.795922	1.2564	0.00269928	0.0179434	0.868511	1.1514	0.1196	0.197341	0.690341	1.44856	0.0167246	0.045187	0.651245	1.53552
G3UYG6	Gigyf2	227331	ENSMUSG00000048000.15	0.283164	0.538306	0.866733	1.15376	0.0208361	0.173235	0.729425	1.37094	0.0124011	0.0388677	0.766555	1.30454	0.0296645	0.0758477	0.638184	1.56695	0.0167453	0.045211	0.678289	1.4743
P49312	Hnrnpa1	15382	ENSMUSG00000046434.15	0.714134	0.837771	1.03722	0.964117	0.581651	0.720204	0.937719	1.06642	0.0438982	0.0915857	0.783175	1.27685	0.00673916	0.0316328	0.733959	1.36247	0.0167773	0.0452555	0.781717	1.27923
Q8BHI4	Kbtbd3	69149	ENSMUSG00000025893.8	0.786894	0.886063	1.02623	0.97444	0.501857	0.65805	0.920558	1.0863	0.0650393	0.122163	0.77981	1.28236	0.00719436	0.0326363	0.738386	1.3543	0.0167853	0.0452555	0.7606	1.31475
P63087	Ppp1cc; Gm5601	19047; 434233	ENSMUSG00000004455.16	0.171004	0.475395	0.790724	1.26466	0.0555112	0.222682	0.694232	1.44044	0.0149986	0.0436958	0.697282	1.43414	0.0431801	0.0977596	0.575809	1.73669	0.0168496	0.045397	0.607342	1.64652
P41105	Rpl28	19943	ENSMUSG00000030432.12	0.0225256	0.431211	1.50794	0.663154	0.692006	0.795269	1.07786	0.927768	0.0132031	0.0401804	0.76422	1.30852	0.0121159	0.044056	0.751551	1.33058	0.0169158	0.0455394	0.691503	1.44612
Q9D8B4	Ndufa11	69875	ENSMUSG00000002379	0.624151	0.779834	1.04703	0.955081	0.0838575	0.259055	1.57356	0.635502	0.0083636	0.0310828	1.944	0.514403	0.00182378	0.0172036	1.99221	0.501954	0.0169261	0.0455394	2.56024	0.390588
D3YZP9	Ccdc6	76551	ENSMUSG00000048701.13	0.448345	0.658716	0.902397	1.10816	0.33249	0.51129	0.884527	1.13055	0.287856	0.373348	0.959524	1.04218	0.108495	0.184035	0.802997	1.24533	0.0169616	0.0456029	0.757016	1.32098
Q99MZ7	Pecr	111175	ENSMUSG00000026189.13	0.252136	0.517472	1.26644	0.789614	0.194494	0.381493	1.38618	0.721407	0.117019	0.188397	1.38314	0.722991	0.0440555	0.0989639	1.6628	0.601395	0.0169796	0.0456193	1.99618	0.500956
P28651	Car8	12319	ENSMUSG00000041261.9	0.873379	0.931915	1.0202	0.980203	0.136834	0.322319	0.72732	1.37491	0.0130431	0.0398775	0.529887	1.8872	0.0477433	0.104704	0.566212	1.76612	0.01703	0.0457227	0.478576	2.08953
P49138	Mapkapk2	17164	ENSMUSG00000016528.10	0.752547	0.863586	1.02777	0.972979	0.442117	0.608794	0.949981	1.05265	0.151843	0.226088	0.675478	1.48043	0.00805188	0.0349552	0.81903	1.22096	0.0171016	0.045883	0.708531	1.41137
Q9D8U8	Snx5	69178	ENSMUSG00000027423.15	0.0604593	0.431211	1.17132	0.853738	0.11387	0.296681	1.16071	0.861539	0.458014	0.540753	1.0351	0.966094	0.0147131	0.049164	1.28547	0.777924	0.0171567	0.0459988	1.26709	0.789212
A2BE28	Las1l	76130	ENSMUSG00000057421.12	0.22509	0.50199	1.17061	0.854257	0.614927	0.743367	0.904471	1.10562	0.00832914	0.0310539	0.601967	1.66122	0.0174194	0.0541906	0.72191	1.38521	0.0172016	0.0460869	0.55911	1.78856
Q9QXB9	Drg2	13495	ENSMUSG00000020537.9	0.0902077	0.431211	1.26794	0.788679	0.600706	0.733794	1.05836	0.944858	0.0627937	0.118902	0.795384	1.25725	0.938857	0.952744	1.00563	0.994406	0.0172505	0.0461857	0.66591	1.5017
Q8VCG1	Dut	110074	ENSMUSG00000027203.15	0.272344	0.530779	0.76738	1.30314	0.0314599	0.184755	0.461622	2.16627	0.0161761	0.0459262	0.413466	2.41858	0.0138716	0.0477617	0.354617	2.81995	0.0172698	0.046205	0.439025	2.27777
Q64378	Fkbp5	14229	ENSMUSG00000024222.16	0.383352	0.610376	1.05578	0.947171	0.155943	0.34324	0.872467	1.14618	0.00581912	0.0254993	0.682084	1.4661	0.00888164	0.0367484	0.726332	1.37678	0.0172845	0.0462123	0.571745	1.74903
A0A1W2P7X0	Abracl	73112	ENSMUSG00000078453.3	0.570873	0.740565	1.13178	0.883567	0.386878	0.560489	0.82533	1.21164	0.295787	0.380848	0.787956	1.26911	0.176528	0.261356	0.66228	1.50993	0.0173059	0.0462372	0.532386	1.87834
Q8CGZ0	Cherp	27967	ENSMUSG00000052488	0.0970109	0.431211	1.11138	0.899785	0.269146	0.45505	0.894851	1.1175	0.00451647	0.0229891	0.745385	1.34159	0.00627017	0.0304937	0.713328	1.40188	0.0173344	0.0462737	0.651063	1.53595
Q7TPM6	Fsd1	240121	ENSMUSG00000011589.8	0.049457	0.431211	1.28388	0.778891	0.0334775	0.189197	1.82371	0.548332	0.0205494	0.0535398	2.17016	0.460796	0.0233671	0.0645188	2.33271	0.428686	0.0173436	0.0462737	2.30854	0.433174
Q99L47	St13	70356	ENSMUSG00000022403.14	0.213009	0.496891	0.872221	1.1465	0.157044	0.34487	0.858744	1.16449	0.191672	0.270608	0.935133	1.06937	0.0410419	0.0940378	0.784784	1.27424	0.0173864	0.0463414	0.666457	1.50047
G5E8R8	Ubxn7	224111	ENSMUSG00000053774.8	0.47502	0.675186	0.911101	1.09757	0.435756	0.60299	0.924641	1.0815	0.487007	0.566455	0.940189	1.06362	0.187992	0.274924	0.804788	1.24256	0.0174052	0.0463414	0.65168	1.5345
Q9DBZ5	Eif3k	73830	ENSMUSG00000053565.10	0.818886	0.904211	1.00839	0.99168	0.340838	0.519365	0.964201	1.03713	0.00464994	0.0231773	0.792322	1.26211	0.022543	0.063219	0.83492	1.19772	0.0173943	0.0463414	0.743693	1.34464
Q9QYI3	Dnajc7	56354	ENSMUSG00000014195.15	0.811145	0.900207	1.02275	0.977759	0.923861	0.953127	0.98941	1.0107	0.0106065	0.0355368	0.777715	1.28582	0.132362	0.21242	0.889494	1.12423	0.0174609	0.0464577	0.680832	1.46879
A2ADY9	Ddi2	68817	ENSMUSG00000078515.4	0.765836	0.873099	0.983049	1.01724	0.0329587	0.187367	0.894778	1.1176	0.00265629	0.0178463	0.814922	1.22711	0.011811	0.0438265	0.780374	1.28144	0.0174787	0.0464729	0.656592	1.52301
B1ASW5	Trappc1	245828	ENSMUSG00000049299.14	0.79034	0.887606	0.990651	1.00944	0.195919	0.383084	1.14484	0.873481	0.0571437	0.11052	1.15819	0.863416	0.0134664	0.0468217	1.18122	0.84658	0.0175017	0.0465018	1.27186	0.78625
P57759	Erp29	67397	ENSMUSG00000029616.9	0.0473675	0.431211	0.958767	1.04301	0.495614	0.652836	1.0534	0.949309	0.12247	0.194003	1.14823	0.870909	0.274625	0.363831	1.06931	0.935183	0.0175307	0.0465166	1.30652	0.765391
Q8BGH4	Reep1	52250	ENSMUSG00000052852.8	0.0543635	0.431211	1.37705	0.726189	0.0190459	0.172896	1.69302	0.590659	0.0170863	0.0474442	1.89467	0.527797	0.0167663	0.0528867	1.57485	0.634982	0.0175577	0.0465166	1.57956	0.633087
Q6ZQA6	Igsf3	78908	ENSMUSG00000042035.11	0.463358	0.66775	1.09038	0.917107	0.127222	0.3125	1.65704	0.603485	0.00854501	0.0313838	2.27323	0.439902	0.0088053	0.0366125	2.02359	0.494172	0.0175404	0.0465166	2.70254	0.370023
P54775	Psmc4	23996	ENSMUSG00000030603.16	0.679394	0.814415	1.01855	0.981786	0.375549	0.551064	0.951772	1.05067	0.042971	0.0903874	0.805829	1.24096	0.0863196	0.156139	0.930453	1.07475	0.0175526	0.0465166	0.766164	1.3052
Q9CR98	Fam136a	66488	ENSMUSG00000057497.8	0.825146	0.906678	0.957258	1.04465	0.674089	0.785481	0.935075	1.06943	0.979082	0.984246	0.996848	1.00316	0.0222789	0.0628455	0.624321	1.60174	0.0175678	0.0465166	0.733418	1.36348
P00493	Hprt	15452	ENSMUSG00000025630.8	0.112346	0.439456	0.656823	1.52248	0.05994	0.225833	0.464637	2.15222	0.0367904	0.0806908	0.411207	2.43187	0.0229359	0.0638548	0.313358	3.19124	0.0176693	0.046753	0.34698	2.88201
Q9D9H8	1700066M21Rik	73467	ENSMUSG00000038323.3	0.0542265	0.431211	1.12166	0.891537	0.0197858	0.172896	1.30802	0.764512	0.0612087	0.116737	1.60864	0.621641	0.0032416	0.022603	1.28896	0.77582	0.0176937	0.0467625	1.56757	0.637929
P47968	Rpia	19895	ENSMUSG00000053604.5	0.117513	0.441106	0.647734	1.54384	0.0353488	0.193927	0.542128	1.84458	0.0153752	0.0444025	0.6449	1.55063	0.0507043	0.109074	0.399542	2.50286	0.0176972	0.0467625	0.47527	2.10407
Q99PV0	Prpf8	192159	ENSMUSG00000020850.14	0.171552	0.475886	1.23909	0.807042	0.950301	0.971537	0.990126	1.00997	0.0116953	0.0377055	0.755728	1.32323	0.470158	0.553755	0.915357	1.09247	0.0177355	0.0468316	0.678204	1.47448
Q9CQ22	Lamtor1	66508	ENSMUSG00000030842.12	0.0798432	0.431211	0.799054	1.25148	0.781282	0.858456	1.03709	0.96424	0.00477485	0.0233755	1.23301	0.811022	0.0256979	0.0689464	1.25748	0.795242	0.0178509	0.0470741	1.68536	0.593344
A0A1D5RML8	Polr2c	20021	ENSMUSG00000031783.10	0.804448	0.897031	1.01011	0.989995	0.0660506	0.234379	0.865038	1.15602	0.0150776	0.0438255	0.720578	1.38777	0.006713	0.0316071	0.76846	1.3013	0.0178641	0.0470741	0.645811	1.54844
E9PW37	Rasal2	226525	ENSMUSG00000070565.11	0.81925	0.904211	0.970734	1.03015	0.112749	0.29496	0.767386	1.30312	0.03251	0.0741019	0.686218	1.45726	0.0232991	0.0644456	0.674077	1.48351	0.0178552	0.0470741	0.630531	1.58597
A2AL50	Agps	228061	ENSMUSG00000042410.15	0.0943015	0.431211	1.23429	0.810179	0.0132374	0.166458	1.4485	0.690368	0.0115319	0.037367	1.36188	0.734282	0.0363077	0.086827	1.60027	0.624893	0.0178768	0.0470753	1.81336	0.551463
P26883	Fkbp1a	14225	ENSMUSG00000032966.14	0.21554	0.497958	0.789497	1.26663	0.103403	0.284655	0.695782	1.43723	0.122423	0.194003	0.840723	1.18945	0.0416276	0.0950287	0.686906	1.4558	0.017899	0.0471013	0.615919	1.62359
P70280	Vamp7	20955	ENSMUSG00000051412.6	0.319426	0.567176	1.21239	0.824816	0.237704	0.421993	1.22736	0.814756	0.180923	0.258471	1.21715	0.821591	0.0780026	0.144986	1.39203	0.718375	0.0180504	0.0474671	1.75866	0.568614
P60229	Eif3e	16341	ENSMUSG00000022336.2	0.0704665	0.431211	1.15475	0.865985	0.393809	0.567031	0.906864	1.1027	0.0286888	0.068543	0.759936	1.3159	0.0407182	0.0935642	0.851471	1.17444	0.0181615	0.0477268	0.691042	1.44709
S4R225	Wdr13	73447	ENSMUSG00000031166.13	0.272326	0.530779	1.10252	0.907014	0.0818047	0.256424	1.36358	0.733362	0.0288528	0.0688704	1.59575	0.626665	0.0398099	0.0921939	2.2806	0.438481	0.0182227	0.047855	1.91638	0.521818
Q6PB44	Ptpn23	104831	ENSMUSG00000036057.11	0.0982666	0.431211	1.08801	0.919108	0.00260469	0.166458	1.19872	0.834226	0.0117297	0.0377531	1.16482	0.858504	0.0389058	0.0910328	1.26614	0.789801	0.0182531	0.0478972	1.31947	0.757878
Q91XD7	Creld1	171508	ENSMUSG00000030284.11	0.0633085	0.431211	1.12384	0.889804	0.454414	0.620801	1.04936	0.952961	0.108615	0.178914	1.62333	0.616018	0.0293211	0.0751012	1.33789	0.747446	0.0182638	0.0478972	1.49745	0.6678
Q9DCZ4	Apoo	68316	ENSMUSG00000049233.6; ENSMUSG00000079508.8	0.96402	0.981827	0.993722	1.00632	0.514794	0.667011	1.08719	0.919804	0.31808	0.402496	1.1395	0.87758	0.127258	0.206297	1.4149	0.706765	0.0182946	0.0479454	1.71293	0.583796
Q9QUR7	Pin1	23988	ENSMUSG00000032171.7	0.069842	0.431211	0.524871	1.90523	0.0415555	0.204741	0.401572	2.49021	0.00981264	0.0338643	0.41001	2.43896	0.0203149	0.0594443	0.359104	2.78471	0.0183576	0.0480776	0.421686	2.37143
Q8BGZ4	Cdc23	52563	ENSMUSG00000024370	0.0338124	0.431211	1.14738	0.871549	0.355447	0.534679	0.917231	1.09024	0.0175699	0.0482294	0.790364	1.26524	0.116445	0.193709	0.899942	1.11118	0.0183959	0.0481226	0.656285	1.52373
Q8CIE6	Copa	12847	ENSMUSG00000026553.17	0.164066	0.467341	1.11401	0.897661	0.890334	0.933575	0.988016	1.01213	0.016995	0.0473121	0.804968	1.24229	0.230342	0.319716	0.916574	1.09102	0.0184123	0.0481226	0.694573	1.43973
Q80W00	Ppp1r10	52040	ENSMUSG00000039220.16	0.369003	0.601745	0.920116	1.08682	0.161454	0.348411	0.769266	1.29994	0.0624638	0.118484	0.797818	1.25342	0.0983583	0.171302	0.732837	1.36456	0.0184056	0.0481226	0.680773	1.46892
Q91VC3	Eif4a3	192170	ENSMUSG00000025580.15	0.216982	0.499122	1.06517	0.938814	0.272404	0.457338	0.8937	1.11894	0.0505935	0.10153	0.829952	1.20489	0.0520712	0.110571	0.844278	1.18444	0.0184849	0.0482377	0.701734	1.42504
Q9QY81	Nup210	54563	ENSMUSG00000030091.17	0.410587	0.63195	0.91539	1.09243	0.0692454	0.238878	0.802992	1.24534	0.0143361	0.0423798	0.751258	1.3311	0.0409197	0.093971	0.761791	1.3127	0.0185066	0.0482377	0.730345	1.36922
Q6ZPJ3	Ube2o	217342	ENSMUSG00000020802.8	0.554921	0.72964	1.03947	0.962032	0.347903	0.527413	0.933461	1.07128	0.00340595	0.0199885	0.817905	1.22264	0.000271582	0.00848736	0.791314	1.26372	0.0184722	0.0482377	0.561729	1.78022
Q9D0I8	Mrto4	69902	ENSMUSG00000028741.13	0.593522	0.754845	1.05971	0.943652	0.152301	0.339652	0.682124	1.46601	0.0307206	0.0712318	0.579718	1.72498	0.0108815	0.0412703	0.535228	1.86836	0.0185012	0.0482377	0.508909	1.96499
A2ASZ8-5	Slc25a25	227731	ENSMUSG00000026819.15	0.643197	0.792309	1.06249	0.941187	0.674978	0.786042	0.967977	1.03308	0.00160055	0.0146003	0.784209	1.27517	0.245962	0.335089	0.886534	1.12799	0.018624	0.0485107	0.859837	1.16301
O08579	Emd	13726	ENSMUSG00000001964.14	0.210214	0.494273	0.704794	1.41885	0.0825236	0.257627	0.610069	1.63916	0.00487643	0.0237212	0.601932	1.66132	0.053874	0.112859	0.50303	1.98795	0.0186376	0.0485133	0.438327	2.2814
Q80YD1	Supv3l1	338359	ENSMUSG00000020079.15	0.358792	0.593886	1.18449	0.844243	0.253496	0.438625	1.26837	0.788412	0.126206	0.197962	1.21382	0.823844	0.163975	0.247153	1.39996	0.714307	0.0187044	0.0486543	1.41764	0.705396
Q9CZD3	Gars	353172	ENSMUSG00000029777.10	0.235515	0.504346	0.819334	1.2205	0.127838	0.3125	0.789639	1.2664	0.0395727	0.0848176	0.744731	1.34277	0.0242133	0.0660237	0.697658	1.43337	0.0187279	0.0486823	0.596613	1.67613
Q9JKD3	Scamp5	56807	ENSMUSG00000040722.7	0.38968	0.616364	1.13802	0.878719	0.189669	0.377508	1.45982	0.685017	0.00606684	0.0261085	2.13583	0.468201	0.0191887	0.0573559	1.71693	0.582434	0.0188108	0.048766	2.42699	0.412032
Q922I7	Ptbp1	19205	ENSMUSG00000006498.16	0.416359	0.634027	1.07717	0.928356	0.143876	0.330296	0.836888	1.1949	0.00132182	0.013428	0.697554	1.43358	0.00123964	0.0151678	0.768985	1.30041	0.0188034	0.048766	0.698847	1.43093
Q99L43	Cds2	110911	ENSMUSG00000058793.14	0.693368	0.824691	0.936634	1.06765	0.404873	0.575204	1.10355	0.906164	0.0506335	0.101543	1.27862	0.782094	0.0125016	0.0449043	1.41107	0.70868	0.0188053	0.048766	1.6322	0.612671
Q05CL8	Larp7	28036	ENSMUSG00000027968.11	0.782071	0.884	1.02218	0.978305	0.171128	0.357555	0.889607	1.12409	0.00460863	0.0231211	0.772549	1.29442	0.05257	0.111088	0.728699	1.37231	0.0187856	0.048766	0.666525	1.50032
P83870	Phf5a	68479	ENSMUSG00000061360.7	0.165506	0.467898	0.89025	1.12328	0.0308186	0.184755	0.779309	1.28319	0.0694304	0.128465	0.82861	1.20684	0.0284666	0.0738478	0.654743	1.52732	0.0188381	0.0488039	0.68626	1.45717
Q8K1H1	Tdrd7	100121	ENSMUSG00000035517.17	0.0389959	0.431211	2.31208	0.432511	0.0036354	0.166458	1.73684	0.575757	0.078736	0.14113	1.9397	0.515543	0.020917	0.0607216	1.42396	0.702268	0.0188594	0.0488261	2.10434	0.475207
Q80VD1	Fam98b	68215	ENSMUSG00000027349.5	0.122815	0.444614	1.15048	0.869205	0.169506	0.356509	1.14691	0.871904	0.653548	0.713124	0.980831	1.01954	0.128094	0.20723	1.16799	0.85617	0.0188886	0.0488291	1.30247	0.767772
O35326	Srsf5	20384	ENSMUSG00000021134.17	0.251918	0.517301	0.889671	1.12401	0.091617	0.26959	0.772581	1.29436	0.0381123	0.0826089	0.757198	1.32066	0.0517571	0.110411	0.568768	1.75819	0.0188864	0.0488291	0.603341	1.65744
Q9QYH6	Maged1	94275	ENSMUSG00000025151.16	0.953814	0.97758	1.00872	0.991355	0.149665	0.335821	0.776397	1.288	0.0760864	0.137341	0.603021	1.65832	0.122294	0.200133	0.633207	1.57926	0.0188987	0.0488291	0.507144	1.97183
Q6PB93	Galnt2	108148	ENSMUSG00000089704.9	0.712007	0.837078	1.08899	0.918283	0.305918	0.488339	1.22589	0.815732	0.0337335	0.0761233	0.83881	1.19216	0.239973	0.329159	1.29138	0.774364	0.018937	0.0488952	1.46023	0.684824
Q9ERD7	Tubb3	22152	ENSMUSG00000062380.4	0.359826	0.594473	1.11553	0.896432	0.383978	0.558147	0.88438	1.13074	0.000164239	0.00650693	0.556144	1.79809	0.00258344	0.0199014	0.57536	1.73804	0.0189672	0.0489329	0.380743	2.62644
Q8CHP8	Pgp	67078	ENSMUSG00000043445.6	0.43598	0.64854	0.884781	1.13022	0.230235	0.414812	0.861411	1.16089	0.600345	0.66912	0.959135	1.04261	0.106547	0.182016	0.75743	1.32025	0.0189771	0.0489329	0.647112	1.54533
Q8BJU0-2	Sgta	52551	ENSMUSG00000004937.6	0.268797	0.529432	0.843549	1.18547	0.292434	0.477005	0.866947	1.15347	0.0476574	0.0970574	0.937939	1.06617	0.0817853	0.149985	0.780026	1.28201	0.0190312	0.0490395	0.662661	1.50907
Q8BH74	Nup107	103468	ENSMUSG00000052798.13	0.350962	0.588819	1.12476	0.889082	0.155515	0.34324	0.739847	1.35163	0.000531521	0.00947745	0.580594	1.72237	0.0267823	0.0708173	0.666502	1.50037	0.0190481	0.04905	0.603859	1.65602
Q9CQR6	Ppp6c	67857	ENSMUSG00000026753.5	0.414984	0.633786	0.909638	1.09934	0.43521	0.602706	0.8639	1.15754	0.477231	0.558294	1.03652	0.964769	0.333362	0.422141	0.888404	1.12561	0.0192086	0.0494304	0.782643	1.27772
Q3TSA8	Scamp1	107767	ENSMUSG00000021687.14	0.363235	0.597574	0.884237	1.13092	0.533014	0.682262	1.19296	0.838252	0.0424905	0.0896711	1.70766	0.585597	0.0415732	0.0949608	1.37127	0.729249	0.0192405	0.0494793	1.96673	0.508457
Q99LD9	Eif2b2	217715	ENSMUSG00000004788.11	0.30567	0.555523	1.07028	0.934333	0.348627	0.527886	0.924023	1.08222	0.0426626	0.0898863	0.855614	1.16875	0.00657271	0.0312317	0.863324	1.15831	0.0192835	0.0494903	0.792215	1.26228
P61264	Stx1b	56216	ENSMUSG00000030806.6	0.405486	0.629191	0.903334	1.10701	0.321605	0.500781	1.14588	0.87269	0.00294307	0.0185121	1.3847	0.72218	0.122403	0.200201	1.22788	0.81441	0.0192588	0.0494903	1.40081	0.713872
A0A0R4J0G0	Pck2	74551	ENSMUSG00000040618.6	0.716797	0.839024	0.966165	1.03502	0.74175	0.832943	0.981058	1.01931	0.852078	0.882624	0.986175	1.01402	0.17885	0.263841	1.2102	0.826311	0.0192784	0.0494903	1.34767	0.74202
Q61578	Fdxr	14149	ENSMUSG00000018861.8	0.240057	0.506822	1.16151	0.860945	0.261085	0.446529	1.16309	0.859779	0.170932	0.248276	1.11782	0.894599	0.0692715	0.134483	1.41714	0.705648	0.0193212	0.0495426	1.43741	0.695693
Q80UY1	2410127L17Rik; Carnmt1	67383	ENSMUSG00000024726.9	0.305287	0.555364	1.12073	0.892277	0.903947	0.944188	0.992413	1.00764	0.0373035	0.0814067	0.829798	1.20511	0.689122	0.75081	1.04903	0.953263	0.0193296	0.0495426	0.719467	1.38992
Q9D906	Atg7	74244	ENSMUSG00000030314.16	0.114745	0.440784	1.17052	0.854319	0.0743176	0.244804	1.21857	0.820637	0.00269533	0.0179434	1.2453	0.803018	0.0184138	0.0559255	1.46536	0.682428	0.0193492	0.0495598	1.34818	0.741739
Q9D7A8	Armc1	74252	ENSMUSG00000027599.9	0.15844	0.463969	1.08057	0.925437	0.271341	0.45689	1.07916	0.926651	0.357556	0.441971	1.05458	0.948241	0.196255	0.28284	1.12052	0.892444	0.0193649	0.0495669	1.25242	0.798453
P97371	Psme1	19186	ENSMUSG00000022216.16	0.956222	0.978197	1.00507	0.994952	0.0792307	0.251096	1.27688	0.783158	0.000382219	0.00843306	1.72667	0.579151	0.00293279	0.0213002	1.50459	0.664634	0.0193971	0.0496164	1.41334	0.707542
Q9JKW0	Arl6ip1	54208	ENSMUSG00000030654.9	0.643829	0.792309	0.960437	1.04119	0.814103	0.880551	0.971836	1.02898	0.103621	0.172387	1.13732	0.879262	0.278809	0.3676	1.06431	0.939578	0.0194251	0.0496548	1.33886	0.746902
Q9DAT5	Trmu	72026	ENSMUSG00000022386.12	0.0403658	0.431211	1.25579	0.796314	0.0619044	0.227872	1.28121	0.78051	0.152829	0.226941	1.20033	0.833104	0.0865177	0.156424	1.36013	0.735223	0.0194723	0.0496887	1.34049	0.745995
Q9DC07	Nebl	74103	ENSMUSG00000053702.16	0.502744	0.697308	0.918178	1.08911	0.158967	0.34632	1.26414	0.79105	0.00470016	0.0232277	1.97783	0.505606	0.0347917	0.0843829	1.82877	0.546815	0.0194675	0.0496887	2.9243	0.341962
Q09XV5	Chd8	67772	ENSMUSG00000053754.13	0.583817	0.748924	1.07706	0.928454	0.388586	0.561903	0.796426	1.25561	0.024438	0.0607473	0.579492	1.72565	0.0120308	0.0440047	0.640742	1.56069	0.0194771	0.0496887	0.515343	1.94046
O35295	Purb	19291	ENSMUSG00000094483.2	0.42458	0.640203	0.955412	1.04667	0.302806	0.485889	0.951669	1.05079	0.0270323	0.0657108	1.15337	0.867022	0.757296	0.807306	0.987247	1.01292	0.0195252	0.0497782	1.21271	0.8246
O70252	Hmox2	15369	ENSMUSG00000004070.15	0.256134	0.519484	1.11717	0.895121	0.699094	0.801976	0.972328	1.02846	0.379431	0.463347	0.947374	1.05555	0.399015	0.484407	0.930402	1.0748	0.0195602	0.0498343	0.839021	1.19187
O55029	Copb2	50797	ENSMUSG00000032458.6	0.117074	0.441106	0.974018	1.02667	0.0580415	0.224534	0.924076	1.08216	0.00209178	0.0160585	0.885527	1.12927	0.000817132	0.0131361	0.894307	1.11818	0.0195977	0.0498789	0.741234	1.3491
Q9CWG8	2410091C18Rik; Ndufaf7	73694	ENSMUSG00000024082.4	0.397899	0.623462	1.22641	0.815388	0.323059	0.501847	1.39599	0.716339	0.408686	0.492082	1.1719	0.853313	0.281763	0.370858	1.51766	0.65891	0.0196036	0.0498789	1.99391	0.501527
Q62179	Sema4b	20352	ENSMUSG00000030539.13	0.103461	0.435294	0.630187	1.58683	0.0315914	0.184755	0.505658	1.97762	0.000151916	0.00627757	0.554566	1.80321	0.00969296	0.0385511	0.493959	2.02446	0.0196695	0.0499804	0.587349	1.70256
A0A1L1SRJ4	Tspan3	56434	ENSMUSG00000032324.11	0.26716	0.52836	0.750515	1.33242	0.759581	0.846219	1.07789	0.927742	0.0153785	0.0444025	1.49121	0.670598	0.136937	0.216857	1.4947	0.66903	0.0196607	0.0499804	2.45345	0.40759
O35857	Timm44	21856	ENSMUSG00000002949.15	0.863987	0.928774	1.01657	0.983701	0.820874	0.886378	1.02107	0.979367	0.0930218	0.15874	0.922065	1.08452	0.50955	0.591805	1.06679	0.937389	0.0197042	0.0500355	1.19934	0.833793
O88685	Psmc3	19182	ENSMUSG00000002102.15	0.611622	0.76893	1.02801	0.972751	0.292866	0.477222	0.94326	1.06015	0.0274604	0.0665388	0.825007	1.21211	0.0159777	0.0516013	0.902948	1.10748	0.0199586	0.0506479	0.748277	1.3364
Q9CZ69	Cmtm6	67213	ENSMUSG00000032434.9	0.227191	0.50199	0.864699	1.15647	0.386987	0.560489	1.15794	0.863601	0.0268847	0.065474	1.55792	0.641884	0.0188481	0.0567512	1.53592	0.651074	0.0200032	0.0506942	2.15102	0.464896
E9Q7G0	Numa1	101706	ENSMUSG00000066306.13	0.249316	0.515539	0.795512	1.25705	0.0196065	0.172896	0.635148	1.57444	0.0234176	0.0588447	0.685744	1.45827	0.0352861	0.0850684	0.540163	1.85129	0.019992	0.0506942	0.56231	1.77838
P62242	Rps8; Gm15501	20116; 100040298	ENSMUSG00000047675.15	0.0503303	0.431211	1.49879	0.667205	0.306359	0.488339	1.20476	0.830043	0.0107277	0.0357934	0.748656	1.33573	0.28567	0.374495	0.893976	1.1186	0.0200757	0.0507439	0.783715	1.27597
P10833	Rras	20130	ENSMUSG00000038387.9	0.509877	0.702089	1.13988	0.877286	0.158793	0.346249	1.29116	0.774496	0.0952362	0.161882	1.30773	0.764685	0.0455985	0.101149	1.37336	0.728143	0.0200593	0.0507439	1.56631	0.638442
A0A1Y7VMH7	Kidins220	77480	ENSMUSG00000036333	0.858451	0.925152	1.02611	0.974553	0.195625	0.382979	1.16795	0.856199	0.0643927	0.121304	1.19939	0.833757	0.00104384	0.0145288	1.3398	0.74638	0.020068	0.0507439	1.39533	0.716675
Q6P1H6	Ankle2	71782	ENSMUSG00000029501.14	0.935876	0.970456	0.992312	1.00775	0.043606	0.206631	0.823807	1.21388	0.0111213	0.0364978	0.799217	1.25123	0.0667368	0.130684	0.828775	1.2066	0.0200481	0.0507439	0.71077	1.40692
P52912	Tia1	21841	ENSMUSG00000071337.11	0.102504	0.4342	0.669619	1.49339	0.0477649	0.211566	0.538009	1.8587	0.00438864	0.0227833	0.592055	1.68903	0.0705958	0.135914	0.502366	1.99058	0.0200962	0.05075	0.446986	2.23721
Q62426	Cstb	13014	ENSMUSG00000005054.7	0.590491	0.753209	1.07461	0.930566	0.0992968	0.279764	1.45617	0.686735	0.00427759	0.0225414	1.97233	0.507014	0.00034028	0.00947359	1.65791	0.603171	0.0201045	0.05075	1.90593	0.524678
Q9D1X0	Nol3	78688	ENSMUSG00000014776.7	0.269567	0.529432	1.13606	0.880236	0.0839313	0.259075	1.83451	0.545103	0.0310232	0.071691	2.4755	0.403959	0.0140378	0.0481548	2.22049	0.450352	0.0201355	0.0507948	2.757	0.362712
Q8VBV7	Cops8	108679	ENSMUSG00000034432.11	0.422792	0.639757	0.924079	1.08216	0.177536	0.363104	0.910756	1.09799	0.677402	0.733518	0.986402	1.01379	0.0904922	0.161783	0.899016	1.11233	0.0201779	0.0508685	0.806811	1.23945
Q9JME7	Trappc2l	59005	ENSMUSG00000015013.9	0.0541176	0.431211	1.18742	0.842159	0.0445181	0.207877	1.29375	0.772944	0.0318974	0.0731751	1.28772	0.776569	0.0432925	0.0978856	1.3575	0.736648	0.0202324	0.0509723	1.56191	0.640241
Q8CGA0	Ppm1f	68606	ENSMUSG00000026181.11	0.278517	0.534427	1.16648	0.857281	0.0568392	0.224534	1.2202	0.819536	0.0684478	0.127084	1.30596	0.765722	0.0560903	0.115099	1.37414	0.727729	0.0202732	0.0510082	1.63464	0.611754
Q9D819	Ppa1	67895	ENSMUSG00000020089.8	0.653739	0.796342	0.96047	1.04116	0.166205	0.353217	0.865805	1.15499	0.0119586	0.038188	0.809657	1.23509	0.00536351	0.0281356	0.763859	1.30914	0.0202682	0.0510082	0.608266	1.64402
A0A2R8VK76	Cpsf1	94230	ENSMUSG00000034022	0.496834	0.693618	1.0396	0.961906	0.175799	0.361056	0.889352	1.12441	0.00709244	0.028189	0.802587	1.24597	0.0434233	0.0980212	0.813706	1.22894	0.0203385	0.0511391	0.824206	1.21329
Q9JMG1	Edf1	59022	ENSMUSG00000015092.9	0.125118	0.445798	0.742357	1.34706	0.0999306	0.280521	0.690418	1.4484	0.00971539	0.0337579	0.70621	1.41601	0.0315044	0.0789562	0.561828	1.7799	0.0204123	0.0512315	0.589809	1.69546
Q3TN85	Rad23a	19358	ENSMUSG00000003813.15	0.35016	0.588059	0.85504	1.16954	0.270487	0.455913	0.827654	1.20823	0.0521391	0.103551	0.926743	1.07905	0.0918763	0.163923	0.697481	1.43373	0.0204152	0.0512315	0.716407	1.39585
P51881	Slc25a5	11740	ENSMUSG00000016319.3	0.519029	0.705384	1.12073	0.892274	0.223307	0.408458	1.18445	0.844274	0.236342	0.3188	1.07647	0.928963	0.020033	0.058888	1.38359	0.722757	0.0204111	0.0512315	1.35886	0.73591
Q99MJ9	Ddx50	94213	ENSMUSG00000020076.7	0.160561	0.466032	1.23304	0.811001	0.671191	0.782626	0.910935	1.09777	0.0300043	0.0703518	0.696149	1.43647	0.0290703	0.0747578	0.740337	1.35074	0.0204672	0.0513283	0.562793	1.77685
Q91ZW3	Smarca5	93762	ENSMUSG00000031715.14	0.60139	0.760797	1.05865	0.944599	0.0779491	0.249742	0.748455	1.33608	0.00857861	0.0314227	0.610148	1.63895	0.00166654	0.0164598	0.652733	1.53202	0.0205156	0.0514162	0.578527	1.72853
P54731	Faf1	14084	ENSMUSG00000010517.7	0.983963	0.991371	0.999217	1.00078	0.206371	0.394568	0.93169	1.07332	0.0927947	0.158475	0.838548	1.19254	0.0140021	0.048118	0.79382	1.25973	0.0206042	0.0516046	0.648198	1.54274
B1AV77	Aldh3a2	11671	ENSMUSG00000010025.19	0.180226	0.48354	1.2807	0.780821	0.0806528	0.254	2.22755	0.448924	0.0339722	0.0766168	2.45527	0.407288	0.0329336	0.0813181	2.48035	0.403168	0.0206329	0.0516428	3.26883	0.305919
P53569	Cebpz	12607	ENSMUSG00000024081	0.39494	0.621104	1.14068	0.876671	0.235548	0.419939	0.643476	1.55406	0.0130033	0.0398181	0.429653	2.32746	0.0544597	0.113714	0.496068	2.01585	0.0206985	0.0517733	0.309774	3.22816
Q9WUM5	Suclg1	56451	ENSMUSG00000052738.14	0.339534	0.582746	1.16064	0.861594	0.0962359	0.275245	1.26964	0.787624	0.856966	0.886732	0.985613	1.0146	0.0402312	0.0927124	1.62527	0.615281	0.020811	0.0520207	1.58215	0.632051
E9Q4Q2	Sf1	22668	ENSMUSG00000024949.17; ENSMUSG00000106722.3	0.13735	0.4528	0.686374	1.45693	0.0385947	0.198554	0.599241	1.66878	0.0222817	0.0567165	0.643955	1.5529	0.0568479	0.116175	0.488688	2.0463	0.0208481	0.0520796	0.50667	1.97367
Q02780-3	Nfia	18027	ENSMUSG00000028565	0.0399511	0.431211	0.825971	1.2107	0.00379752	0.166458	0.675642	1.48007	0.00328425	0.0197898	0.721312	1.38636	0.00274466	0.0205555	0.629162	1.58942	0.0208939	0.0521601	0.676497	1.4782
Q63844	Mapk3	26417	ENSMUSG00000063065.13	0.205205	0.490623	1.19927	0.833839	0.111722	0.292869	1.28155	0.780304	0.00593779	0.0257259	1.28819	0.776284	0.0248764	0.0672117	1.73828	0.575281	0.0209321	0.0522215	1.54402	0.647659
Q9CW46	Raver1; Raver1-fdx1l; Gm38431	71766; 100568458	ENSMUSG00000010205.11; ENSMUSG00000111497.1	0.371227	0.60354	0.910798	1.09794	0.0435305	0.206528	0.765294	1.30669	0.00540085	0.0247089	0.636796	1.57036	0.0653789	0.128681	0.680155	1.47025	0.0210043	0.0523677	0.622566	1.60626
Q8CI75	Dis3l2	208718	ENSMUSG00000053333.15	0.12677	0.447626	1.1787	0.848393	0.622554	0.747701	0.947813	1.05506	0.0811055	0.1443	0.861471	1.16081	0.0637037	0.12629	0.823316	1.2146	0.0210911	0.05255	0.640873	1.56037
Q6P5B5	Fxr2	23879	ENSMUSG00000018765.5	0.411791	0.63195	0.968112	1.03294	0.51576	0.667421	0.975549	1.02506	0.0123634	0.0388677	0.829013	1.20625	0.042832	0.0970859	0.758614	1.31819	0.021163	0.0526949	0.678549	1.47373
Q9WTM5	Ruvbl2	20174	ENSMUSG00000003868.14	0.989398	0.993216	1.00056	0.999436	0.0356058	0.193927	0.884384	1.13073	0.0019712	0.0157355	0.756793	1.32137	0.00255356	0.0199014	0.763132	1.31039	0.0212779	0.0529467	0.726625	1.37623
Q9QY40	Plxnb3	140571	ENSMUSG00000031385.14	0.0688299	0.431211	0.769263	1.29995	0.0868818	0.264226	1.68704	0.592754	0.0123953	0.0388677	2.22749	0.448937	0.0103274	0.0399979	2.32351	0.430383	0.0213153	0.0529712	2.46189	0.406191
Q8R0A0	Gtf2f2	68705	ENSMUSG00000067995.4	0.0989791	0.431211	0.859617	1.16331	0.0288455	0.182532	0.751315	1.331	0.00341685	0.0199885	0.899511	1.11171	0.166435	0.249881	0.757704	1.31978	0.0213108	0.0529712	0.745064	1.34217
F6SJM7	Fuom	69064	ENSMUSG00000025466.19	0.646815	0.793512	0.91389	1.09422	0.915259	0.950366	1.02205	0.978424	0.0164797	0.0463968	1.29609	0.771551	0.082403	0.15083	1.28121	0.780509	0.0213782	0.0530931	1.39227	0.718251
Q6P8X1	Snx6	72183	ENSMUSG00000005656.9	0.0439605	0.431211	1.2471	0.801858	0.0594131	0.225172	1.21661	0.821959	0.0475776	0.0969462	1.15132	0.868567	0.00998991	0.0392514	1.37175	0.728993	0.0214549	0.0532148	1.26773	0.78881
Q7TSC1	Prrc2a	53761	ENSMUSG00000024393.14	0.212062	0.495346	0.767384	1.30313	0.08266	0.257843	0.698706	1.43122	0.0231321	0.0583312	0.764159	1.30863	0.0578574	0.118075	0.577091	1.73283	0.0214456	0.0532148	0.593949	1.68365
P35700	Prdx1	18477	ENSMUSG00000028691.12	0.150629	0.459299	0.80819	1.23733	0.0738453	0.244644	0.765706	1.30598	0.291999	0.377502	0.923045	1.08337	0.196358	0.28284	0.835811	1.19644	0.0215996	0.0534921	0.828386	1.20717
Q99N17	Cyp4f16	70101	ENSMUSG00000048440.15	0.221828	0.501266	1.38839	0.720256	0.0644625	0.23207	2.14268	0.466704	0.0567437	0.110023	1.71816	0.582018	0.065003	0.128204	2.81193	0.355628	0.0216034	0.0534921	2.60236	0.384267
H7BXB1	Csnk1a1	93687	ENSMUSG00000024576.14	0.259913	0.522273	1.1546	0.866101	0.81189	0.878714	0.966135	1.03505	0.0133023	0.0403479	0.712002	1.40449	0.522765	0.602419	0.946038	1.05704	0.0216085	0.0534921	0.791309	1.26373
Q9CQ91	Ndufa3	66091	ENSMUSG00000035674.13	0.518844	0.705384	0.882183	1.13355	0.911203	0.947957	1.05015	0.95224	0.0465437	0.0953771	1.59554	0.626747	0.0340065	0.0832185	1.52681	0.65496	0.0216343	0.0535216	1.9954	0.501152
E9QB02	Mars	216443	ENSMUSG00000040354.14	0.0992734	0.431211	1.17744	0.8493	0.848823	0.904664	1.01619	0.984064	0.025321	0.0624174	0.81874	1.22139	0.359449	0.447361	0.943748	1.0596	0.021686	0.0536149	0.808175	1.23736
Q9D8E6	Rpl4	67891	ENSMUSG00000032399.8	0.0461463	0.431211	1.47822	0.676489	0.47592	0.637997	1.15218	0.867917	0.0154812	0.0445745	0.78476	1.27427	0.0205783	0.0599801	0.808377	1.23705	0.0217035	0.0536237	0.720676	1.38759
O55135	Eif6	16418	ENSMUSG00000027613.15	0.0951757	0.431211	0.731852	1.3664	0.0803102	0.253366	0.690338	1.44856	0.0301117	0.0705176	0.84397	1.18488	0.0756746	0.142172	0.643133	1.55489	0.0217897	0.0537675	0.716169	1.39632
Q9DB10	1500032L24Rik; Smdt1	69029	ENSMUSG00000022452.14	0.694217	0.824691	1.09986	0.909204	0.239296	0.423094	1.3236	0.755518	0.0207692	0.0538934	1.43285	0.697909	0.0616043	0.12353	1.39544	0.716618	0.0217774	0.0537675	1.55146	0.644554
P11930	Nudt19	110959	ENSMUSG00000034875.5	0.948598	0.974676	0.9922	1.00786	0.739688	0.831419	0.978251	1.02223	0.172349	0.249939	1.16753	0.856508	0.381512	0.468446	1.21676	0.821856	0.0218913	0.0539837	1.986	0.503524
Q9CR57	Rpl14	67115	ENSMUSG00000025794.9	0.052176	0.431211	1.39559	0.716545	0.604498	0.736085	1.09838	0.910431	0.0151703	0.0439996	0.766418	1.30477	0.0112259	0.0420368	0.823326	1.21459	0.021917	0.0540122	0.707468	1.41349
Q9CRG1	Tm7sf3	67623	ENSMUSG00000040234	0.929344	0.966056	0.977002	1.02354	0.777978	0.856422	1.05776	0.945392	0.160552	0.236038	1.12348	0.890091	0.0835264	0.152485	1.34969	0.74091	0.021933	0.0540171	1.60274	0.623931
Q9R0Q6	Arpc1a	56443	ENSMUSG00000029621.14	0.710662	0.836252	0.974553	1.02611	0.832886	0.895073	1.01453	0.985681	0.000121638	0.00577977	1.31126	0.762625	0.169784	0.253916	1.13586	0.880394	0.021992	0.0541277	1.365	0.732602
O35657	Neu1	18010	ENSMUSG00000007038.5	0.163187	0.467341	0.875554	1.14213	0.777167	0.85602	1.01513	0.985093	0.155237	0.229717	1.23365	0.810604	0.0845287	0.153914	1.28415	0.778727	0.0220245	0.0541731	1.52498	0.655746
Q8CHP5	Wibg; Pym1	78428	ENSMUSG00000064030.15	0.402001	0.626666	1.04258	0.959159	0.662853	0.776156	0.976672	1.02389	0.187676	0.265841	0.924857	1.08125	0.026486	0.0703243	0.858124	1.16533	0.0221289	0.0543774	0.872712	1.14585
Q3UFY7	Nt5c3b; Nt5c3l	68106	ENSMUSG00000017176.17	0.699668	0.828451	1.02716	0.973554	0.292287	0.476968	0.915559	1.09223	0.055626	0.108403	0.903622	1.10666	0.221086	0.310433	0.933013	1.0718	0.0221359	0.0543774	0.644634	1.55127
Q8BFY9	Tnpo1	238799	ENSMUSG00000009470.16	0.0104567	0.431211	1.15654	0.864646	0.244125	0.428782	0.910643	1.09813	0.00320474	0.0195257	0.761543	1.31312	0.0047751	0.0263591	0.788821	1.26771	0.0221783	0.0544466	0.605832	1.65062
Q6P9P6	Kif11	16551	ENSMUSG00000012443.3; ENSMUSG00000111220.1	0.112902	0.439456	0.629116	1.58953	0.0465966	0.209532	0.241002	4.14934	0.0295051	0.0697772	0.273284	3.6592	0.0649205	0.128107	0.235303	4.24984	0.0221943	0.0544513	0.360033	2.77753
Q6PE15	Abhd10	213012	ENSMUSG00000033157.16	0.0869156	0.431211	0.802027	1.24684	0.64396	0.762631	0.925327	1.0807	0.0396104	0.0848259	1.23803	0.807738	0.273195	0.362562	1.10908	0.901652	0.0223201	0.0546677	1.49635	0.668291
P09242	Alpl	11647	ENSMUSG00000028766.10	0.205458	0.490623	0.660739	1.51346	0.0433299	0.206341	0.446233	2.24098	0.00552044	0.0249296	0.571946	1.74842	0.0347561	0.0843829	0.399156	2.50529	0.0223017	0.0546677	0.438448	2.28077
Q8BTV2	Cpsf7	269061	ENSMUSG00000034820.3	0.455068	0.663771	1.05626	0.946732	0.510632	0.663856	0.922384	1.08415	0.0551409	0.10784	0.813661	1.22901	0.017882	0.0550062	0.78468	1.2744	0.0223252	0.0546677	0.774577	1.29103
Q9JIW9	Ralb	64143	ENSMUSG00000004451.14	0.623908	0.779821	1.05419	0.948596	0.222644	0.408039	1.16776	0.85634	0.0892656	0.154188	1.28421	0.778692	0.17199	0.256716	1.26017	0.793544	0.0224313	0.0548923	1.32986	0.751961
P10711	Tcea1	21399	ENSMUSG00000033813.15	0.174642	0.479131	0.812098	1.23138	0.0428729	0.205609	0.727555	1.37447	0.00617261	0.0264452	0.754015	1.32623	0.0325426	0.0807156	0.628087	1.59214	0.0224496	0.0549023	0.660283	1.5145
Q9Z0H3	Smarcb1	20587	ENSMUSG00000000902.13	0.276069	0.533444	1.19682	0.835549	0.562119	0.706186	1.06308	0.940665	0.0307413	0.0712318	0.738115	1.3548	0.130533	0.210188	0.849608	1.17701	0.0224679	0.0549119	0.807745	1.23801
Q8C0E2	Vps26b	69091	ENSMUSG00000031988.10	0.00461752	0.431211	1.13784	0.878856	0.00213823	0.166458	1.1522	0.867906	0.00267242	0.0178922	1.16253	0.860195	0.00415354	0.0246843	1.21293	0.824448	0.0224883	0.0549268	1.2499	0.800066
F6RPJ9	Ide	15925	ENSMUSG00000056999.14; ENSMUSG00000111624.1	0.23564	0.504346	1.07074	0.933932	0.264728	0.450753	0.939965	1.06387	0.131285	0.203882	0.892268	1.12074	0.0185341	0.0561325	0.843306	1.18581	0.0225343	0.0550044	0.724097	1.38103
E0CYQ0	Kctd17	72844	ENSMUSG00000033287.15	0.0871283	0.431211	0.497334	2.01072	0.0588325	0.224745	0.379528	2.63485	0.0109401	0.0361503	0.467983	2.13683	0.0485069	0.105747	0.361714	2.76462	0.0226288	0.0550408	0.362446	2.75903
Q8K2Y9	Ccm2	216527	ENSMUSG00000000378.15	0.0327261	0.431211	0.871743	1.14713	0.000215588	0.118461	0.771376	1.29638	0.0703769	0.129468	0.838836	1.19213	0.00888777	0.0367484	0.755097	1.32433	0.0226352	0.0550408	0.757685	1.31981
Q6P6M7	Sepsecs	211006	ENSMUSG00000029173.12	0.050565	0.431211	1.16119	0.861185	0.16544	0.352248	1.20299	0.831262	0.117602	0.188941	1.45408	0.687718	0.236881	0.326317	1.2211	0.818933	0.0226149	0.0550408	1.4529	0.688277
Q9D6F9	Tubb4a	22153	ENSMUSG00000062591.5	0.292063	0.543453	1.26613	0.789807	0.0312364	0.184755	3.41807	0.292563	0.00515192	0.0243051	4.51597	0.221436	0.00625797	0.0304729	5.29319	0.188922	0.0226207	0.0550408	4.12129	0.242642
Q3TQ29	Pum2	80913	ENSMUSG00000020594.14	0.566072	0.737523	0.936479	1.06783	0.172334	0.358073	0.900941	1.10995	0.122681	0.194098	0.773573	1.2927	0.175512	0.260645	0.811079	1.23293	0.0225668	0.0550408	0.790717	1.26468
E9Q137	Tex264	21767	ENSMUSG00000040813.16	0.973454	0.986715	1.0035	0.99651	0.0645935	0.23207	1.26839	0.788398	0.0440093	0.0916681	2.05527	0.486554	0.0524448	0.110943	1.73483	0.576424	0.0226055	0.0550408	2.01224	0.496958
Q6A0A9	Fam120a	218236	ENSMUSG00000038014.7	0.231232	0.502913	1.17683	0.849743	0.761519	0.846806	0.968167	1.03288	0.000285399	0.00772386	0.760056	1.31569	0.156425	0.238581	0.872985	1.14549	0.0227224	0.0552178	0.800236	1.24963
Q3UPL0	Sec31a	69162	ENSMUSG00000035325.16	0.705992	0.832468	0.983112	1.01718	0.00582765	0.166458	0.884609	1.13044	0.00628419	0.0266558	0.864911	1.15619	0.083782	0.152845	0.909292	1.09976	0.0227623	0.0552798	0.833121	1.20031
E9Q2H1	Ubr5	70790	ENSMUSG00000037487	0.0520342	0.431211	0.917476	1.08995	0.0682326	0.238557	0.759549	1.31657	0.0416433	0.0882223	0.676062	1.47916	0.0362953	0.086827	0.717235	1.39424	0.0227812	0.0552837	0.673603	1.48455
Q8BWJ3	Phka2	110094	ENSMUSG00000031295.13	0.713291	0.837295	0.96288	1.03855	0.861328	0.913685	1.0159	0.984348	0.116967	0.188393	1.13584	0.880406	0.0337578	0.0828225	1.28375	0.778966	0.0227927	0.0552837	1.44905	0.690106
B1AXN9	Rps6ka3	110651	ENSMUSG00000031309.15	0.0692043	0.431211	1.17592	0.850399	0.147378	0.334538	1.06698	0.937222	0.390189	0.474569	0.90306	1.10735	0.693452	0.754529	1.01349	0.986689	0.02285	0.0553734	0.743319	1.34532
Q9D8Y1	Tmem126a	66271	ENSMUSG00000030615.12	0.22877	0.502249	1.3411	0.745655	0.135609	0.321495	1.15901	0.862802	0.136878	0.209888	1.18587	0.84326	0.136989	0.216857	1.40759	0.710433	0.0228585	0.0553734	1.36449	0.732874
Q6ZQL4	Wdr43	72515	ENSMUSG00000041057.9	0.057752	0.431211	0.795553	1.25699	0.0551219	0.221815	0.61834	1.61723	0.0444076	0.0921482	0.624051	1.60243	0.0377906	0.0889109	0.513229	1.94845	0.0228758	0.0553805	0.591794	1.68978
P22907	Hmbs	15288	ENSMUSG00000032126.16	0.087501	0.431211	0.762671	1.31118	0.147822	0.334756	0.781503	1.27959	0.159164	0.234176	0.869871	1.1496	0.0215443	0.0614855	0.683476	1.46311	0.0229646	0.055465	0.721113	1.38675
O54879	Hmgb3	15354	ENSMUSG00000015217.11	0.0900527	0.431211	0.793638	1.26002	0.0895397	0.266841	0.764777	1.30757	0.00890702	0.0319307	0.776776	1.28737	0.0347908	0.0843829	0.592206	1.6886	0.0229559	0.055465	0.59823	1.6716
Q08509	Eps8	13860	ENSMUSG00000015766.14	0.439914	0.651059	0.912928	1.09538	0.0606099	0.22658	1.27803	0.782452	0.0105427	0.0353587	1.5403	0.649226	0.0524685	0.110943	1.50007	0.666634	0.0229584	0.055465	1.74821	0.572014
F7CUP3	Amdhd2	245847	ENSMUSG00000036820	0.984838	0.991371	0.999137	1.00086	0.229501	0.413831	1.1657	0.857853	0.0597941	0.114494	1.75559	0.56961	0.0384654	0.0901078	1.58548	0.630722	0.0229684	0.055465	1.9242	0.519697
A0A3B2WBH9	Tjp2	21873	ENSMUSG00000024812	0.327026	0.574371	0.912221	1.09623	0.35932	0.53856	1.11159	0.899609	0.0306683	0.0712318	1.44175	0.693601	0.0500044	0.10787	1.50092	0.66626	0.0230422	0.0556081	1.56315	0.639735
P37889	Fbln2	14115	ENSMUSG00000064080.12	0.0103128	0.431211	0.431764	2.31608	0.00496511	0.166458	0.263035	3.80177	0.0228894	0.0577845	0.347818	2.87507	0.00236518	0.019222	0.248822	4.01894	0.0230759	0.0556545	0.366279	2.73016
Q9D832	Dnajb4	67035	ENSMUSG00000028035.13	0.209233	0.493477	1.19657	0.835721	0.0648526	0.232298	1.44017	0.694362	0.06874	0.127556	1.28774	0.776552	0.034538	0.0841973	1.60547	0.622871	0.023102	0.0556825	1.56998	0.636949
Q9DBA6	Tysnd1	71767	ENSMUSG00000020087.5	0.0188843	0.431211	0.884889	1.13009	0.74073	0.832104	1.02358	0.976962	0.627731	0.691263	1.06335	0.940424	0.542687	0.619615	1.07478	0.930423	0.0231283	0.0557109	1.162	0.860582
Q9D379	Ephx1	13849	ENSMUSG00000038776.13	0.411508	0.63195	1.23737	0.808167	0.202098	0.389892	1.33702	0.747931	0.347891	0.432388	1.15877	0.862984	0.165605	0.249121	1.79055	0.558488	0.0232656	0.0560065	1.54241	0.648336
O70378	Emc8	18117	ENSMUSG00000031819.13	0.439205	0.650687	1.07599	0.929381	0.265889	0.451705	1.10827	0.90231	0.280277	0.366862	1.10638	0.90385	0.103671	0.17857	1.26066	0.793235	0.0232807	0.0560077	1.40204	0.713244
Q9D6S7	Mrrf	67871	ENSMUSG00000026887.9	0.147166	0.457084	0.906243	1.10346	0.991945	0.995022	0.999427	1.00057	0.2096	0.289775	1.12145	0.891702	0.732718	0.788324	1.0261	0.974564	0.0233923	0.0562411	1.32205	0.756403
Q9CQV1	Pam16	66449	ENSMUSG00000014301.12; ENSMUSG00000045886.7	0.0364454	0.431211	0.840313	1.19003	0.631843	0.755029	0.952372	1.05001	0.529707	0.607466	1.03304	0.968014	0.260607	0.349233	0.935369	1.0691	0.0234547	0.0562855	1.1309	0.884248
Q6ZWZ2	Ube2r2	67615	ENSMUSG00000036241.3	0.285739	0.540218	0.717256	1.3942	0.115929	0.299004	0.647741	1.54383	0.0327651	0.074595	0.754981	1.32454	0.0528157	0.11131	0.559296	1.78796	0.0234434	0.0562855	0.551539	1.81311
P61759	Vbp1	22327	ENSMUSG00000031197.11	0.341259	0.583756	0.92365	1.08266	0.0842417	0.259468	0.860372	1.16229	0.144321	0.217875	0.894497	1.11795	0.0300233	0.0762893	0.759573	1.31653	0.0234492	0.0562855	0.701361	1.4258
E9PX91	Pisd	320951	ENSMUSG00000023452.18	0.183307	0.48403	1.2282	0.814201	0.061122	0.226965	1.71097	0.584463	0.035131	0.0781691	1.70612	0.586126	0.0596558	0.120694	1.73072	0.577793	0.0235001	0.0563592	1.81643	0.550531
O35386	Phyh	16922	ENSMUSG00000026664.7	0.60763	0.766419	0.867286	1.15302	0.660549	0.774875	1.19803	0.834701	0.0922886	0.15798	1.71449	0.583263	0.11592	0.193217	1.90307	0.525465	0.0235365	0.0564112	2.65975	0.375975
Q9EPL8	Ipo7	233726	ENSMUSG00000066232.4	0.112067	0.439456	1.18759	0.842043	0.515806	0.667421	0.925526	1.08047	0.00113681	0.0123412	0.728631	1.37244	0.0605956	0.121847	0.810866	1.23325	0.0236091	0.0565499	0.604171	1.65516
Q8BL48	Unk	217331	ENSMUSG00000020770.13	0.0811314	0.431211	0.807351	1.23862	0.0737917	0.244644	0.818716	1.22143	0.0293266	0.0694835	0.871769	1.14709	0.0725175	0.13779	0.664919	1.50394	0.0236643	0.0566468	0.686715	1.45621
Q9JHW2	Nit2	52633	ENSMUSG00000022751.8	0.69823	0.827963	0.972561	1.02821	0.11588	0.299004	1.1565	0.864676	0.00280214	0.0182359	1.48098	0.67523	0.0260962	0.0696261	1.29028	0.775025	0.0237086	0.0567175	1.28159	0.780281
Q921K2	Parp1	11545	ENSMUSG00000026496.11	0.221235	0.50117	1.15423	0.866381	0.0919223	0.269846	1.2414	0.805539	0.461572	0.543988	0.927604	1.07805	0.301261	0.39037	0.836376	1.19563	0.0237468	0.0567515	0.658372	1.5189
Q01853	Vcp	269523	ENSMUSG00000028452.7	0.256416	0.519484	0.847125	1.18046	0.263761	0.449704	0.859973	1.16283	0.460316	0.542802	0.973471	1.02725	0.143464	0.223606	0.81908	1.22088	0.0237523	0.0567515	0.733234	1.36382
Q91W96	Anapc4	52206	ENSMUSG00000029176.13	0.429833	0.644661	0.945245	1.05793	0.157811	0.345959	0.799347	1.25102	0.0978123	0.164649	0.737884	1.35523	0.0268589	0.070971	0.74195	1.3478	0.0238795	0.0570199	0.713583	1.40138
Q3V1H1	Ckap2	80986	ENSMUSG00000037725.8	0.470785	0.671816	0.896533	1.11541	0.0122126	0.166458	0.531228	1.88243	0.0339925	0.0766176	0.507948	1.9687	0.00938724	0.037964	0.419304	2.3849	0.0239021	0.0570384	0.491363	2.03515
Q9R1T2	Sae1	56459	ENSMUSG00000052833.9	0.198315	0.490286	1.07691	0.928585	0.174789	0.359799	0.918515	1.08871	0.0831553	0.146859	0.885502	1.1293	0.0126904	0.0451956	0.860013	1.16277	0.0239717	0.0571334	0.702044	1.42441
Q8K310	Matr3	17184	ENSMUSG00000037236.14	0.398651	0.623622	1.0855	0.921236	0.589552	0.726868	0.942474	1.06104	0.0238987	0.0597545	0.799345	1.25102	0.105248	0.180357	0.862687	1.15917	0.0239716	0.0571334	0.806045	1.24063
P58158	B3gat3	72727	ENSMUSG00000071649.5	0.258555	0.521453	1.19374	0.837705	0.052586	0.218947	1.58781	0.629797	0.0594721	0.114104	1.65237	0.60519	0.047871	0.104816	2.08103	0.48053	0.0241732	0.0575781	1.95126	0.512491
Q80ZX0	Sec24b	99683	ENSMUSG00000001052.15	0.751686	0.863349	1.02813	0.972635	0.542778	0.689553	0.958041	1.0438	0.0983393	0.165102	0.851537	1.17435	0.567375	0.643785	0.953826	1.04841	0.0242344	0.0576882	0.844404	1.18427
Q8BTW9	Pak4	70584	ENSMUSG00000030602.13	0.529374	0.71089	1.08029	0.925677	0.264121	0.450119	0.83502	1.19758	0.0340474	0.0766516	0.696571	1.4356	0.332272	0.421177	0.859101	1.16401	0.0242975	0.0577667	0.63192	1.58248
E9PZ45	A630010A05Rik	545280	ENSMUSG00000075395.10	0.931137	0.967133	1.00736	0.992689	0.33348	0.511594	0.906354	1.10332	0.0289679	0.0689738	0.834612	1.19816	0.0176928	0.0545991	0.804914	1.24237	0.0242947	0.0577667	0.619385	1.61451
Q91WC3	Acsl6	216739	ENSMUSG00000020333.17	0.75955	0.869285	1.07294	0.932015	0.228251	0.412785	1.33108	0.751272	0.0482133	0.0978783	1.73032	0.577927	0.0366127	0.0872617	2.08984	0.478505	0.0243661	0.0578939	2.32738	0.429667
Q9D0F3	Lman1	70361	ENSMUSG00000041891.15	0.286643	0.541078	0.93064	1.07453	0.312507	0.493007	0.943789	1.05956	0.536252	0.613156	0.966095	1.03509	0.949525	0.961207	0.994756	1.00527	0.0244177	0.057965	1.07946	0.926387
Q9CZN7	Shmt2	108037	ENSMUSG00000025403.5	0.765614	0.873099	0.986794	1.01338	0.658415	0.773315	0.96564	1.03558	0.604633	0.673137	1.0541	0.948676	0.443631	0.528014	0.945291	1.05787	0.0244351	0.057965	1.11311	0.898384
Q8C3X2	Ccdc90b	66365	ENSMUSG00000030613.13	0.966011	0.983416	1.00764	0.992419	0.456136	0.622489	1.1859	0.843242	0.0455555	0.0939613	1.55332	0.643781	0.173955	0.259045	1.35791	0.736426	0.0244413	0.057965	1.65362	0.604733
A2BH40	Arid1a	93760	ENSMUSG00000007880.16	0.038315	0.431211	0.800803	1.24875	0.116374	0.29921	0.82031	1.21905	0.00519954	0.0243335	0.683529	1.463	0.0427935	0.097056	0.659901	1.51538	0.0244761	0.0580028	0.661905	1.51079
Q08024	Cbfb	12400	ENSMUSG00000031885.14	0.458452	0.665674	0.901471	1.1093	0.0755816	0.247112	0.755865	1.32299	0.0596559	0.114313	0.776748	1.28742	0.00549149	0.0284344	0.625042	1.59989	0.0245025	0.0580028	0.664177	1.50562
Q791T5	Mtch1	56462	ENSMUSG00000024012.17	0.937033	0.970896	0.988284	1.01185	0.452014	0.618401	1.08266	0.923653	0.172785	0.250128	1.08901	0.918265	0.0417621	0.0952792	1.33012	0.751811	0.0245023	0.0580028	1.33606	0.74847
P70211	Dcc	13176	ENSMUSG00000060534.15	0.059105	0.431211	1.62028	0.617177	0.0208263	0.173235	2.90798	0.343881	0.0223799	0.0568446	2.90314	0.344455	0.0243448	0.0662883	2.61039	0.383084	0.0245947	0.0581854	3.47953	0.287395
Q9D883	U2af1	108121	ENSMUSG00000061613.12	0.323107	0.571274	1.11631	0.895809	0.733357	0.827692	0.953071	1.04924	0.0845319	0.148711	0.831737	1.2023	0.0949989	0.167348	0.854603	1.17013	0.0246358	0.0582466	0.695659	1.43749
A2A432	Cul4b	72584	ENSMUSG00000031095.15	0.765665	0.873099	0.972668	1.0281	0.143563	0.329971	0.862102	1.15996	0.207944	0.288285	0.844341	1.18436	0.192972	0.280302	0.882482	1.13317	0.0246614	0.0582712	0.77817	1.28507
Q6PGI2	Dcx	13193	ENSMUSG00000031285.14	0.2381	0.505622	0.661693	1.51127	0.0476482	0.211566	1.69097	0.591378	0.0121558	0.0385118	2.99536	0.33385	0.0313471	0.0786646	3.51388	0.284586	0.0247059	0.0583405	3.09435	0.32317
O08547	Sec22b	20333	ENSMUSG00000027879.9	0.525631	0.707842	1.12877	0.885922	0.201834	0.389578	1.23475	0.809883	0.433002	0.516137	1.07885	0.926916	0.164719	0.24808	1.33471	0.749229	0.0247677	0.0584505	1.28862	0.776022
Q9EPB5	Serhl	68607	ENSMUSG00000058586.11	0.466642	0.669219	1.03371	0.967391	0.399841	0.572048	1.08737	0.91965	0.22036	0.301261	1.38804	0.720438	0.0156418	0.0507996	1.60575	0.622763	0.0248857	0.058693	2.51961	0.396887
B8ZXI1	Qtrtd1; Qtrt2	106248	ENSMUSG00000022704	0.0209589	0.431211	0.57037	1.75325	0.0257852	0.179251	0.535877	1.8661	0.00697394	0.0279013	0.662846	1.50865	0.0187191	0.0564513	0.51069	1.95814	0.0249313	0.0587644	0.613055	1.63117
Q99KR8	Fuca2	66848	ENSMUSG00000019810.15	0.348477	0.586846	1.55336	0.643765	0.126955	0.3125	3.75485	0.266322	0.0659316	0.123537	3.62727	0.275689	0.0364405	0.086943	3.84306	0.260209	0.0249812	0.0587669	6.45579	0.1549
Q99L48-2	Nmd3	97112	ENSMUSG00000027787	0.372555	0.604438	0.873669	1.1446	0.404021	0.574635	1.18115	0.84663	0.00335436	0.0199857	1.82689	0.547378	0.0601129	0.121235	1.57314	0.635671	0.0250088	0.0587669	2.36383	0.423042
Q5SSZ5	Tns3	319939	ENSMUSG00000020422.13	0.445093	0.656196	1.11826	0.894245	0.053984	0.220938	1.95076	0.512621	0.0168962	0.0472134	1.73825	0.575291	0.00795453	0.0347288	2.04721	0.488469	0.0249769	0.0587669	1.62792	0.614281
Q8K1R3	Pnpt1	71701	ENSMUSG00000020464.15	0.641882	0.791943	1.04288	0.958882	0.957465	0.975746	0.99621	1.0038	0.435979	0.51872	0.970125	1.0308	0.867487	0.894975	1.01659	0.983685	0.02498	0.0587669	1.24312	0.804429
Q9QXE0	Hacl1	56794	ENSMUSG00000021884.17	0.912952	0.955739	1.02376	0.976794	0.213523	0.400413	1.93098	0.517871	0.0572361	0.110643	2.71905	0.367776	0.0759793	0.142466	2.08615	0.479353	0.0249954	0.0587669	3.25417	0.307298
Q8R409	Hexim1	192231	ENSMUSG00000048878.6	0.558704	0.73161	0.879169	1.13744	0.0880774	0.265476	0.659017	1.51741	0.0234432	0.0588447	0.673436	1.48492	0.0435153	0.0980441	0.561668	1.78041	0.0250252	0.0587695	0.574949	1.73928
Q91W53	Golga7	57437	ENSMUSG00000015341.17	0.564324	0.736708	0.922304	1.08424	0.290854	0.476247	1.24592	0.802617	0.0953338	0.161908	1.34744	0.742149	0.00936153	0.0378999	1.36638	0.731863	0.0251262	0.0589706	1.48758	0.672234
Q9QXA1	Cyhr1	54151	ENSMUSG00000053929.16	0.118372	0.441106	1.23702	0.808397	0.00115137	0.166458	1.66375	0.601052	0.0170235	0.0473382	1.60534	0.62292	0.00352709	0.0233237	1.60546	0.622875	0.0251998	0.0591072	1.46587	0.682188
F8VPU2	Farp1	223254	ENSMUSG00000025555.14	0.00355086	0.431211	1.21398	0.823738	0.0140308	0.166728	1.26095	0.79305	0.156314	0.231062	1.15218	0.867923	0.0919623	0.163953	1.25226	0.798555	0.0253214	0.0593563	1.68778	0.592493
O35127	Grcc10	14790	ENSMUSG00000072772.3	0.154805	0.46358	0.599787	1.66726	0.0405666	0.202202	0.47824	2.091	0.052313	0.103735	0.502756	1.98904	0.0348503	0.0844231	0.376163	2.65842	0.0254301	0.0594515	0.446214	2.24108
Q9JLV6	Pnkp	59047	ENSMUSG00000002963	0.376659	0.606391	1.23511	0.809644	0.455795	0.622245	1.12934	0.885472	0.28513	0.370519	0.861794	1.16037	0.57146	0.647226	1.10197	0.907467	0.0254394	0.0594515	0.818478	1.22178
P56564	Slc1a3	20512	ENSMUSG00000005360.14	0.643623	0.792309	1.04511	0.95684	0.0662363	0.234616	1.26834	0.788431	0.0390722	0.0840731	1.57796	0.633731	0.0396729	0.0919319	1.69026	0.591626	0.0254215	0.0594515	2.08753	0.479036
Q5MPP0	Fa2h	338521	ENSMUSG00000033579.16	0.691774	0.823356	0.890879	1.12249	0.0968159	0.275827	3.05813	0.326998	0.00999492	0.0342645	5.29392	0.188896	0.0119462	0.0439021	4.67029	0.21412	0.025436	0.0594515	3.67234	0.272306
O08688	Capn5	12337	ENSMUSG00000035547.14	0.860692	0.926788	1.03543	0.965779	0.0997476	0.280372	1.73904	0.575029	0.0124199	0.0388677	2.19819	0.454919	0.0118674	0.0438265	2.54156	0.393458	0.0254212	0.0594515	2.18137	0.458427
P46735	Myo1b	17912	ENSMUSG00000018417.14	0.274545	0.532728	1.11435	0.897382	0.326743	0.505301	0.814691	1.22746	0.020732	0.0538332	0.691139	1.44689	0.00948262	0.0380294	0.738119	1.35479	0.0254997	0.0594838	0.580379	1.72301
B1ARU4	Macf1	11426	ENSMUSG00000028649.17	0.309527	0.559196	0.962304	1.03917	0.314658	0.494573	1.05041	0.952012	0.00807449	0.0306116	1.27881	0.781975	0.0075676	0.0335119	1.31366	0.761229	0.0254732	0.0594838	1.35331	0.738929
Q99LZ3	Gins4	109145	ENSMUSG00000031546.6	0.701113	0.829334	1.06476	0.939182	0.0580852	0.224534	0.662655	1.50908	0.00814473	0.0306564	0.39322	2.54311	0.00594582	0.029485	0.351544	2.84459	0.0254851	0.0594838	0.333573	2.99784
Q6NS82	Fam134a; Retreg2	227298	ENSMUSG00000049339.16	0.120862	0.443085	0.88058	1.13562	0.823586	0.888308	1.03309	0.967973	0.0614282	0.116923	1.24243	0.804874	0.0363173	0.086827	1.15302	0.867289	0.0255709	0.0596137	1.34095	0.745738
Q61823	Pdcd4	18569	ENSMUSG00000024975.12	0.0399504	0.431211	1.35717	0.73683	0.193266	0.380333	1.42303	0.702727	0.00280134	0.0182359	1.78543	0.560088	0.00195857	0.0176639	2.03615	0.491123	0.0257001	0.0598786	1.42378	0.702353
Q9D7M8	Polr2d	69241	ENSMUSG00000024258.3	0.293102	0.544008	0.813398	1.22941	0.0949299	0.273164	0.719434	1.38998	0.00649808	0.0270576	0.763234	1.31021	0.0572613	0.116958	0.623708	1.60332	0.0258091	0.0600962	0.632031	1.5822
Q8CFE2	2700029M09Rik; Hpf1	72612	ENSMUSG00000038005.15	0.0131533	0.431211	1.29542	0.771948	0.609435	0.74018	0.920665	1.08617	0.110547	0.18108	0.749829	1.33364	0.0610335	0.122577	0.761908	1.31249	0.0259033	0.0602424	0.636774	1.57042
Q9CRB0	Snx24	69226	ENSMUSG00000024535.15	0.447119	0.65767	0.977451	1.02307	0.086386	0.264004	0.816971	1.22403	0.0886699	0.153515	0.751154	1.33128	0.0308462	0.0778653	0.818457	1.22181	0.0258882	0.0602424	0.710658	1.40715
Q6P1G0	Heatr6	217026	ENSMUSG00000000976.13	0.123554	0.444614	1.12107	0.892004	0.604479	0.736085	0.939074	1.06488	0.0201765	0.052783	0.739235	1.35275	0.253139	0.341009	0.855611	1.16876	0.0259894	0.060406	0.72105	1.38687
P70704	Atp8a1	11980	ENSMUSG00000037685.15	0.853321	0.922471	0.967215	1.0339	0.959996	0.977289	1.00804	0.992026	0.139536	0.212586	1.07922	0.926594	0.0426211	0.0967688	1.49203	0.670226	0.0262308	0.0609302	1.79213	0.557996
E9QMN5	Gatad2a	234366	ENSMUSG00000036180.15	0.375877	0.60601	1.04891	0.953373	0.0337458	0.189914	0.706887	1.41465	0.0246018	0.0609966	0.600564	1.6651	0.0144968	0.0486859	0.595689	1.67873	0.0262511	0.0609407	0.607193	1.64692
Q80SZ7	Gng5; Gm15776; Gng5-ps; LOC100048410; LOC102641276	14707; 100043507; 102641276	ENSMUSG00000068523.12	0.108601	0.438953	0.86668	1.15383	0.534063	0.682542	0.930405	1.0748	0.00500672	0.0239016	1.14402	0.874112	0.297655	0.385957	1.0795	0.926354	0.0262997	0.0610166	1.3593	0.735674
Q91VZ6	Smap1	98366	ENSMUSG00000026155.13	0.01433	0.431211	1.17334	0.852271	0.0572048	0.224534	1.1894	0.840759	0.00194322	0.0157166	1.43158	0.698529	0.118053	0.195711	1.16701	0.856893	0.0263358	0.0610634	1.31029	0.763192
Q3TUE1	Fubp1	51886	ENSMUSG00000028034.15	0.123616	0.444614	0.797525	1.25388	0.0384962	0.198553	0.716665	1.39535	0.00230581	0.0166409	0.720988	1.38699	0.0134552	0.0468217	0.598649	1.67043	0.0263578	0.0610776	0.675545	1.48029
P54728	Rad23b	19359	ENSMUSG00000028426.10	0.18914	0.489344	0.81849	1.22176	0.160604	0.347915	0.817937	1.22259	0.0298634	0.07028	0.872451	1.1462	0.0690033	0.13403	0.734395	1.36166	0.0263934	0.0611231	0.733111	1.36405
Q9QZE5	Copg; Copg1	54161	ENSMUSG00000030058.17	0.413224	0.632764	1.04711	0.955009	0.56927	0.712375	0.96524	1.03601	0.0163375	0.0461631	0.807582	1.23826	0.122132	0.200099	0.932693	1.07216	0.0270475	0.0626002	0.695115	1.43861
Q9DCT5	Sdf2	20316	ENSMUSG00000002064	0.46582	0.668789	0.92096	1.08582	0.949323	0.971383	0.99085	1.00923	0.015166	0.0439996	1.15719	0.864165	0.87337	0.899574	0.992629	1.00743	0.0271086	0.062704	1.19504	0.836789
Q8R0A5	Tceal3	594844	ENSMUSG00000044550.11	0.150033	0.459299	1.24872	0.800823	0.041821	0.205259	1.76631	0.566151	0.00872476	0.0315462	1.98021	0.504997	0.135403	0.2155	1.46014	0.684865	0.0271299	0.0627154	1.5603	0.640902
P62196	Psmc5	19184	ENSMUSG00000020708.12	0.17537	0.479534	1.07421	0.930913	0.3423	0.520973	0.952138	1.05027	0.070272	0.129337	0.856955	1.16692	0.0346191	0.084313	0.937643	1.0665	0.02719	0.0628167	0.768567	1.30112
P97930	Dtymk	21915	ENSMUSG00000026281.15	0.879298	0.934843	0.99094	1.00914	0.0523763	0.218785	0.774007	1.29198	0.0122338	0.0385997	0.614707	1.62679	0.00223294	0.0186906	0.699607	1.42937	0.0272614	0.0629437	0.682751	1.46466
E9PYI8	Usp14	59025	ENSMUSG00000047879.16	0.976529	0.988884	0.998784	1.00122	0.0428067	0.205609	0.90926	1.0998	1.67699e-05	0.00312373	0.807049	1.23908	8.51617e-05	0.00699726	0.783662	1.27606	0.0272827	0.062955	0.650269	1.53783
A0A2I3BPG9	Rpl36a-ps1	100043787	#N/A	0.0777665	0.431211	1.40343	0.712542	0.467557	0.632056	1.14815	0.870965	0.00826245	0.0309249	0.789303	1.26694	0.0510567	0.109464	0.843046	1.18617	0.0274982	0.0634142	0.742776	1.3463
Q8R3F5	Mcat	223722	ENSMUSG00000048755.8	0.650014	0.794021	1.02295	0.977562	0.0484374	0.211615	1.18266	0.845553	0.0412924	0.0876238	1.41043	0.709002	0.00495516	0.0269239	1.25784	0.795015	0.0275536	0.0635039	1.47241	0.67916
Q7TPE5	Slc7a6os	66432	ENSMUSG00000033106.6	0.469882	0.671168	0.747296	1.33816	0.466402	0.631313	0.721236	1.38651	0.090954	0.156224	0.690061	1.44915	0.148583	0.229906	0.554684	1.80283	0.0276007	0.0635664	0.395864	2.52612
Q9ESW4	Agk	69923	ENSMUSG00000029916.11	0.75828	0.868344	1.04517	0.956782	0.208267	0.39544	1.16117	0.861201	0.317962	0.40248	1.07956	0.926305	0.0179486	0.0551226	1.34036	0.746068	0.0276138	0.0635664	1.32969	0.752057
G5E884	Pak1	18479	ENSMUSG00000030774.13	0.146382	0.456864	1.20357	0.830859	0.0584173	0.224648	1.45344	0.688023	0.0139578	0.0418081	1.44305	0.692977	0.0210748	0.0607216	1.33032	0.751696	0.027702	0.063693	1.49548	0.668683
A0A0R4J187	Xrcc6	14375	ENSMUSG00000022471.13	0.326002	0.573752	1.09318	0.914766	0.845046	0.903341	1.01969	0.980693	0.0392597	0.0843347	0.807896	1.23778	0.30166	0.390566	0.87839	1.13845	0.0276934	0.063693	0.697545	1.4336
Q3TPE9	Ankmy2	217473	ENSMUSG00000036188.3	0.0997938	0.431211	1.13797	0.878755	0.0114073	0.166458	1.22664	0.815233	0.223528	0.304941	1.18055	0.847066	0.071126	0.136264	1.33227	0.750598	0.0279135	0.0641411	1.25916	0.794183
Q6PCP5	Mff	75734	ENSMUSG00000026150.14	0.142586	0.456864	1.27241	0.785913	0.0895144	0.266841	1.44997	0.689671	0.0329946	0.0748956	1.31333	0.761421	0.0041096	0.0246577	1.50371	0.665023	0.0279778	0.064212	1.488	0.672043
Q80VP1	Epn1	13854	ENSMUSG00000035203.16	0.552649	0.72964	0.957611	1.04427	0.64961	0.766017	1.04906	0.95323	0.0211107	0.054632	1.23839	0.807503	0.192701	0.280014	1.12522	0.888714	0.0279699	0.064212	1.24755	0.801574
A0A140LHY7	Pold3	67967	ENSMUSG00000030726.16	0.615205	0.772171	1.05221	0.950384	0.0810835	0.254995	0.59406	1.68333	0.0307042	0.0712318	0.519369	1.92541	0.0195135	0.0579374	0.509783	1.96162	0.0281412	0.0645483	0.486148	2.05699
Q6DFV1	Ncapg2	76044	ENSMUSG00000042029.6	0.179217	0.482855	0.80783	1.23788	0.141004	0.327222	0.387455	2.58095	0.00750548	0.029355	0.265803	3.76219	0.02273	0.0634656	0.339484	2.94565	0.028226	0.0647042	0.234535	4.26375
Q921C5	Bicd2	76895	ENSMUSG00000037933.15	0.463104	0.667734	0.921424	1.08528	0.445704	0.611511	1.12851	0.886126	0.1187	0.190069	1.44075	0.694083	0.111234	0.18711	1.52957	0.65378	0.0282558	0.0647339	1.49125	0.670577
D4AFX7	Dnajc13	235567	ENSMUSG00000032560.14	0.103079	0.435294	1.19309	0.838157	0.258492	0.444904	1.12961	0.885264	0.802896	0.8396	1.01725	0.983038	0.0182835	0.0556619	1.32016	0.757486	0.0283642	0.064941	1.34376	0.744183
Q8K2F8	Lsm14a	67070	ENSMUSG00000066568.12	0.811516	0.900207	1.01139	0.988739	0.022238	0.173235	0.926907	1.07886	0.169079	0.246339	0.930391	1.07482	0.0215031	0.0614238	0.786538	1.27139	0.02838	0.064941	0.803552	1.24447
P32233	Drg1	13494	ENSMUSG00000020457.13	0.127609	0.447626	1.26729	0.789085	0.933762	0.959991	1.0131	0.987071	0.00667551	0.0272915	0.667885	1.49726	0.0301377	0.076378	0.781159	1.28015	0.0284025	0.0649537	0.683628	1.46278
Q7TMY4	Thoc7	66231	ENSMUSG00000053453.8	0.820265	0.904811	1.00948	0.990608	0.432884	0.600567	1.07149	0.933283	0.231992	0.31461	1.17584	0.850457	0.096545	0.169072	1.29069	0.77478	0.0284452	0.0650128	1.55502	0.64308
Q8CIF6	Sidt2	214597	ENSMUSG00000034908.16	0.347973	0.586521	1.12914	0.885627	0.11145	0.292869	1.33398	0.749638	0.0381367	0.0826151	1.49228	0.670116	0.0312536	0.0785783	1.79699	0.556488	0.0284668	0.0650235	1.94611	0.513846
Q9CR23	Tmem9	66241	ENSMUSG00000026411.17	0.134008	0.449028	0.593957	1.68362	0.0777328	0.249742	0.573455	1.74381	0.0265027	0.06479	0.741283	1.34901	0.0190399	0.057132	0.579285	1.72627	0.0285751	0.065232	0.590909	1.69231
Q9Z2I8	Suclg2	20917	ENSMUSG00000061838.7	0.0956286	0.431211	0.922204	1.08436	0.0149055	0.169106	0.891704	1.12145	0.368934	0.452686	0.931781	1.07321	0.0980976	0.171003	1.12197	0.891286	0.028664	0.0653961	1.44802	0.690597
Q8VCH6	Dhcr24	74754	ENSMUSG00000034926.3	0.0789411	0.431211	0.695935	1.43691	0.0173417	0.16967	0.681165	1.46807	0.0979836	0.16472	0.714736	1.39912	0.142561	0.22274	0.473362	2.11255	0.0287161	0.0654761	0.580892	1.72149
A0A1B0GRU3	Zc3h4	330474	ENSMUSG00000059273.9	0.312988	0.562442	0.844917	1.18355	0.0429379	0.205609	0.693588	1.44178	0.113205	0.18403	0.772478	1.29453	0.0703749	0.135801	0.579216	1.72647	0.0288259	0.0656875	0.597937	1.67242
Q8QZY1	Eif3l	223691	ENSMUSG00000033047.4	0.164003	0.467341	1.30076	0.768781	0.622373	0.747701	1.07801	0.927639	0.00578471	0.0253775	0.792563	1.26173	0.911762	0.931502	1.01846	0.981872	0.029005	0.0660564	0.748851	1.33538
Q3TGS7	Snx12	55988	ENSMUSG00000046032.16	0.403713	0.627364	1.05296	0.949701	0.0268985	0.1803	1.17108	0.853912	0.0221833	0.0565321	1.2136	0.823992	0.0447906	0.0999352	1.18909	0.840978	0.0291329	0.0663085	1.17128	0.853766
P62192	Psmc1	19179	ENSMUSG00000021178.8	0.222275	0.501457	1.06278	0.940931	0.847831	0.904664	0.990661	1.00943	0.0568306	0.110025	0.853908	1.17109	0.0937098	0.166067	0.943683	1.05968	0.0292069	0.0664375	0.773379	1.29303
P80318	Cct3	12462	ENSMUSG00000001416.13	0.124677	0.445798	1.07358	0.931462	0.64045	0.760114	0.974323	1.02635	0.103787	0.172589	0.906235	1.10347	0.00339661	0.0230562	0.826237	1.21031	0.0293325	0.0666837	0.760885	1.31426
Q8BIW1	Prune; Prune1	229589	ENSMUSG00000015711.8	0.240792	0.507194	1.17408	0.85173	0.0718196	0.243389	1.4699	0.680319	0.0104747	0.0353039	1.60841	0.621734	0.0369654	0.0877758	1.65529	0.604123	0.029461	0.0669362	1.62007	0.617258
O54734	Ddost	13200	ENSMUSG00000028757.4	0.947937	0.974676	1.011	0.98912	0.565427	0.70889	1.06626	0.937861	0.493662	0.572636	0.967739	1.03334	0.278029	0.366948	1.18473	0.844075	0.0295052	0.0669971	1.20323	0.831097
O88569	Hnrnpa2b1	53379	ENSMUSG00000004980.16	0.0770927	0.431211	0.8805	1.13572	0.0563751	0.224534	0.842027	1.18761	0.0318236	0.0730575	0.805913	1.24083	0.0285809	0.0739762	0.750163	1.33304	0.0296147	0.067206	0.80909	1.23596
Q8VCM8	Ncln	103425	ENSMUSG00000020238.14	0.215155	0.497667	1.16696	0.856924	0.220351	0.406722	1.12606	0.888048	0.910859	0.930965	0.996548	1.00346	0.141826	0.222044	1.18982	0.840467	0.0296616	0.0672562	1.17843	0.848588
P70271	Pdlim4	30794	ENSMUSG00000020388.12	0.840637	0.916252	0.968821	1.03218	0.849108	0.904664	0.956556	1.04542	0.569299	0.644454	0.953716	1.04853	0.651445	0.717851	0.931331	1.07373	0.0296719	0.0672562	1.32243	0.756183
Q9Z2N8	Actl6a	56456	ENSMUSG00000027671.14	0.49844	0.694959	1.05212	0.950462	0.411746	0.581101	0.91642	1.0912	0.00420686	0.02233	0.730841	1.36829	0.0298877	0.0760958	0.779241	1.2833	0.0296986	0.0672772	0.697442	1.43381
Q8BMA6	Srp68	217337	ENSMUSG00000020780.15	0.0756947	0.431211	1.23763	0.807996	0.276556	0.462178	1.11057	0.900437	0.0471115	0.0962517	0.867486	1.15276	0.634019	0.703002	1.04943	0.952899	0.0297585	0.0673689	0.757316	1.32045
P35283	Rab12	19328	ENSMUSG00000023460.12	0.461694	0.667734	1.0464	0.955655	0.124779	0.309971	1.08832	0.918851	0.0637609	0.120422	1.11846	0.894085	0.058691	0.119371	1.11104	0.900059	0.0297868	0.0673689	1.1204	0.892538
Q3SXD3	Hddc2	69692	ENSMUSG00000000295.13	0.546828	0.724837	0.928734	1.07673	0.486045	0.646137	0.921295	1.08543	0.0235677	0.0590808	0.905105	1.10484	0.103563	0.178506	0.808691	1.23657	0.0297943	0.0673689	0.796633	1.25528
Q9D6Z1	Nop56	67134	ENSMUSG00000027405.16	0.650708	0.794414	1.02977	0.971094	0.167837	0.354749	0.763155	1.31035	0.0377463	0.0820933	0.684789	1.4603	0.0371248	0.0879325	0.676475	1.47825	0.0298093	0.0673689	0.613859	1.62904
Q6P5D8	Smchd1	74355	ENSMUSG00000024054.13	0.231545	0.502913	1.08639	0.92048	0.135182	0.321276	0.813993	1.22851	0.00757068	0.0295672	0.676504	1.47819	0.00353665	0.0233467	0.759073	1.3174	0.0298423	0.0674038	0.692106	1.44487
Q64152-2	Btf3	218490	ENSMUSG00000021660.14	0.066653	0.431211	0.416891	2.39871	0.00856413	0.166458	0.30135	3.3184	0.00341092	0.0199885	0.444649	2.24897	0.0689613	0.134016	0.241959	4.13293	0.0299154	0.0674896	0.310894	3.21653
Q9CQJ4	Rnf2	19821	ENSMUSG00000026484.13	0.0209797	0.431211	0.73061	1.36872	0.0230729	0.174545	0.686435	1.4568	0.0562014	0.109192	0.705496	1.41744	0.0513189	0.10972	0.609703	1.64014	0.0299152	0.0674896	0.567922	1.7608
P06151	Ldha	16828	ENSMUSG00000063229.15	0.785427	0.885677	0.973865	1.02684	0.310319	0.49137	0.868756	1.15107	0.3663	0.449742	0.89758	1.11411	0.0889428	0.159646	0.744802	1.34264	0.0300217	0.0676898	0.60453	1.65418
Q8BWM0	Ptges2	96979	ENSMUSG00000026820.5	0.645449	0.793287	1.04581	0.9562	0.14894	0.335754	1.23551	0.809381	0.0857041	0.149777	1.18649	0.842819	0.251266	0.33932	1.31654	0.759569	0.0300961	0.0678178	1.5539	0.643543
B7ZNF6	Ctnnd2	18163	ENSMUSG00000022240	0.2163	0.498515	1.0698	0.934758	0.0792688	0.251096	1.14969	0.869798	0.0333679	0.0754311	1.14051	0.876804	0.0321036	0.0800401	1.24299	0.804514	0.0303249	0.0682933	1.29035	0.774982
A0A0N4SVT1	Ddx47	67755	ENSMUSG00000030204.10	0.553414	0.72964	1.08693	0.92002	0.482795	0.644302	0.82859	1.20687	0.05166	0.103079	0.588668	1.69875	0.0598489	0.120958	0.664962	1.50385	0.0303716	0.0683583	0.50879	1.96545
Q80X95	Rraga	68441	ENSMUSG00000070934.6	0.447558	0.658063	0.945364	1.05779	0.623252	0.748253	1.06452	0.93939	0.00414143	0.0221356	1.29637	0.771385	0.177189	0.262124	1.16597	0.857657	0.030564	0.0687512	1.30403	0.766852
F7BGR7	Rbm14-rbm4; Gm21992	102902673	ENSMUSG00000096370.8	0.024488	0.431211	0.849748	1.17682	0.00867652	0.166458	0.821648	1.21707	0.0105048	0.0353194	0.833813	1.19931	0.0680562	0.132525	0.756335	1.32217	0.0306038	0.0688005	0.78925	1.26703
Q9CQL7	Mrfap1	67568	ENSMUSG00000055302.5	0.0942264	0.431211	0.429986	2.32566	0.0322525	0.184755	0.386157	2.58962	0.0114885	0.0372577	0.453259	2.20625	0.0272282	0.0716022	0.30516	3.27696	0.0306627	0.068856	0.409576	2.44155
A0A0A6YWB0	Mbnl1	56758	ENSMUSG00000027763.13	0.643312	0.792309	0.964564	1.03674	0.208002	0.395131	0.897802	1.11383	0.322169	0.406466	0.957624	1.04425	0.206631	0.294246	0.888349	1.12568	0.0306644	0.068856	1.15978	0.862236
Q9D735	2310036O22Rik; Trir	68544	ENSMUSG00000041203.9	0.180861	0.483672	0.738677	1.35377	0.0635912	0.230331	0.63625	1.57171	0.0157885	0.0452462	0.638997	1.56495	0.0214906	0.0614238	0.485391	2.06019	0.0306965	0.0688879	0.572118	1.74789
A0A0R4J050	Acy1	109652	ENSMUSG00000023262.13	0.0433184	0.431211	0.74665	1.33932	0.0135636	0.166728	0.642928	1.55538	0.336466	0.421186	0.867473	1.15277	0.109908	0.185775	0.718592	1.39161	0.0308184	0.069099	0.563589	1.77434
Q9QYJ3	Dnajb1	81489	ENSMUSG00000005483.10	0.213674	0.496995	1.14812	0.870991	0.549694	0.696726	1.04103	0.960589	0.00843632	0.031215	0.821722	1.21696	0.13431	0.214228	0.885632	1.12914	0.0308266	0.069099	0.7511	1.33138
Q566J8	Adck4; Coq8b	76889	ENSMUSG00000003762	0.843138	0.916293	1.01906	0.981299	0.0355654	0.193927	1.37273	0.728477	0.121729	0.193397	1.28563	0.777831	0.00186836	0.0173263	1.87711	0.532733	0.0309293	0.0692889	1.6883	0.592313
Q9DB27	Mcts1	68995	ENSMUSG00000000355.13	0.131154	0.447626	1.27999	0.781255	0.103651	0.28493	1.26325	0.79161	0.013121	0.0400509	1.18777	0.841912	0.0736094	0.139176	1.29165	0.774205	0.0309718	0.0693033	1.32557	0.754392
A0A0A0MQ79	Prrc2c	226562	ENSMUSG00000040225.15	0.273826	0.53187	0.779815	1.28235	0.144731	0.330909	0.746741	1.33915	0.0257771	0.0633385	0.79001	1.26581	0.0802409	0.148001	0.659861	1.51547	0.0309611	0.0693033	0.656667	1.52284
Q9QYJ0	Dnaja2	56445	ENSMUSG00000031701.6	0.251915	0.517301	1.0579	0.945267	0.132964	0.318437	0.902029	1.10861	0.000409525	0.00874335	0.796494	1.2555	0.0151227	0.0498297	0.820285	1.21909	0.0310297	0.0693925	0.798263	1.25272
Q8K1Z0	Coq9	67914	ENSMUSG00000031782.15	0.081599	0.431211	0.896802	1.11507	0.889631	0.933575	1.01893	0.98142	0.385945	0.469958	1.13288	0.882705	0.30361	0.392494	1.12221	0.891099	0.0311402	0.069599	1.50673	0.66369
Q8R242	Ctbs	74245	ENSMUSG00000028189.12	0.593755	0.754845	0.957777	1.04408	0.186258	0.3731	1.10617	0.904023	0.0529045	0.104746	2.04803	0.488274	0.0489574	0.106388	2.17917	0.45889	0.0312959	0.0699064	2.90431	0.344315
Q9JKY0	Rqcd1; Cnot9	58184	ENSMUSG00000026174.9	0.468514	0.670704	0.956988	1.04495	0.178493	0.364092	0.842231	1.18732	0.0790679	0.141565	0.794523	1.25862	0.0947726	0.167179	0.817809	1.22278	0.0313566	0.0700011	0.733494	1.36334
P68254	Ywhaq; LOC102634437; Gm11226; Ywhaq-ps3; Cdk5rap2	22630; 102634437; 214444	ENSMUSG00000076432.12	0.567166	0.737852	1.0817	0.924472	0.874612	0.922628	0.984792	1.01544	0.895596	0.918297	1.00994	0.99016	0.682505	0.744544	0.951499	1.05097	0.0315131	0.0703096	0.750573	1.33232
A0A1B0GR08	Tubgcp2	74237	ENSMUSG00000025474.9	0.0668389	0.431211	1.19281	0.838355	0.944665	0.967938	1.00628	0.993759	0.0198365	0.0521421	0.832717	1.20089	0.22714	0.31667	0.937902	1.06621	0.0317753	0.0708536	0.870238	1.14911
Q8BMJ2	Lars	107045	ENSMUSG00000024493.8	0.131438	0.447626	1.16668	0.857131	0.959151	0.976687	0.994472	1.00556	0.0359777	0.0793356	0.775113	1.29013	0.2845	0.373436	0.918293	1.08898	0.0319161	0.0711133	0.70187	1.42476
P10404	Env	#N/A	#N/A	0.477374	0.677028	0.944338	1.05894	0.0579883	0.224534	0.645842	1.54837	0.00827183	0.0309249	0.520995	1.9194	0.014913	0.0493927	0.554926	1.80204	0.0319288	0.0711133	0.603735	1.65636
Q91YE3	Egln1	112405	ENSMUSG00000031987.6	0.224544	0.50199	1.14244	0.875318	0.303671	0.486254	0.933321	1.07144	0.0241716	0.0602409	0.821574	1.21718	0.212357	0.300396	0.873719	1.14453	0.031976	0.0711771	0.816345	1.22497
P20664	Prim1	19075	ENSMUSG00000025395.14	0.272413	0.530779	1.13025	0.884757	0.0882563	0.265806	0.550027	1.81809	0.0166261	0.0467063	0.327562	3.05285	0.0145702	0.0488043	0.38217	2.61664	0.0320112	0.0712142	0.307445	3.25262
F7D291	Mtss2	244654	ENSMUSG00000033763.14	0.376399	0.606342	0.770271	1.29825	0.12728	0.3125	0.549033	1.82138	0.0531072	0.104985	0.534714	1.87016	0.0389294	0.0910328	0.466744	2.1425	0.032033	0.0712215	0.424394	2.3563
Q6NZM9	Hdac4	208727	ENSMUSG00000026313.16	0.00287418	0.431211	0.820172	1.21926	0.0244814	0.174915	0.71547	1.39768	0.0275971	0.0667438	0.818524	1.22171	0.0477464	0.104704	0.76504	1.30712	0.032133	0.0713201	0.802835	1.24559
Q6P8N8	Clpx	270166	ENSMUSG00000015357.10	0.0167069	0.431211	0.882643	1.13296	0.00133676	0.166458	0.818856	1.22122	0.016294	0.0461444	0.746592	1.33942	0.0126653	0.045181	0.819127	1.22081	0.0321206	0.0713201	0.810964	1.2331
Q8R0N6	Adhfe1	76187	ENSMUSG00000025911.14	0.035194	0.431211	0.905513	1.10435	0.218804	0.405432	1.23846	0.807456	0.109586	0.180127	2.33131	0.428943	0.0561714	0.115099	2.27215	0.440112	0.0321078	0.0713201	2.95672	0.338212
Q80X90	Flnb	286940	ENSMUSG00000025278.8	0.0661583	0.431211	0.736332	1.35808	0.00300671	0.166458	0.591688	1.69008	0.00492335	0.0238037	0.58222	1.71756	0.00907908	0.0371083	0.548355	1.82364	0.0321745	0.0713296	0.630663	1.58563
Q9D868	Ppih; Gm11585	66101; 666411	ENSMUSG00000060288.13	0.0476718	0.431211	1.22757	0.814619	0.666381	0.779338	0.949761	1.0529	0.00837934	0.0310828	0.715798	1.39704	0.0320524	0.0799644	0.798164	1.25288	0.0321695	0.0713296	0.639335	1.56413
Q8VEK3	Hnrnpu	51810	ENSMUSG00000039630.10; ENSMUSG00000111145.1	0.029146	0.431211	1.29268	0.773586	0.826717	0.890935	0.96944	1.03152	0.0355741	0.0789236	0.756529	1.32183	0.043498	0.0980441	0.852878	1.1725	0.0322455	0.0714458	0.696036	1.43671
Q5U4C3	Scaf1	233208	ENSMUSG00000038406.17	0.250309	0.516204	0.738084	1.35486	0.111273	0.292869	0.60337	1.65736	0.0661914	0.123843	0.553556	1.8065	0.158136	0.240142	0.547083	1.82788	0.0323454	0.071626	0.431303	2.31855
Q9R0Y5	Ak1	11636	ENSMUSG00000026817.14	0.0798453	0.431211	1.11955	0.893214	0.0397231	0.20034	1.43224	0.698209	0.0351386	0.0781691	1.56527	0.638868	0.0210505	0.0607216	1.54497	0.647263	0.0324088	0.071725	1.69359	0.590461
Q8C3F2	Fam120c	207375	ENSMUSG00000025262.8	0.0255425	0.431211	1.39342	0.717659	0.0242241	0.174915	1.52926	0.65391	0.0669065	0.124877	1.37944	0.724933	0.00744581	0.0332251	1.89132	0.52873	0.0324515	0.0717254	1.72961	0.578164
P62334	Psmc6	67089	ENSMUSG00000021832.7	0.108507	0.438953	1.11207	0.89922	0.728778	0.824703	0.97659	1.02397	0.0536017	0.105468	0.835286	1.19719	0.0707921	0.136027	0.929326	1.07605	0.032437	0.0717254	0.739734	1.35184
P97825	Hn1; Jpt1	15374	ENSMUSG00000020737.12	0.639068	0.789739	0.87892	1.13776	0.143538	0.329971	0.659563	1.51616	0.0209418	0.0543046	0.558186	1.79152	0.0445089	0.0995943	0.38998	2.56423	0.032465	0.0717254	0.390306	2.56209
Q9DCA5	Brix1	67832	ENSMUSG00000022247.12	0.37366	0.604745	1.18597	0.84319	0.676336	0.787147	0.871223	1.14781	0.0409548	0.087148	0.575765	1.73682	0.0104856	0.0403934	0.621106	1.61003	0.0325615	0.0718973	0.434634	2.30079
Q8CJH3	Plxnb1	235611	ENSMUSG00000053646.13	0.199017	0.490493	0.895439	1.11677	0.0337229	0.189914	1.24744	0.80164	0.00619037	0.0264597	1.67614	0.596609	0.039516	0.0916562	1.67703	0.596291	0.0327664	0.0722252	2.16469	0.46196
Q8R3G1	Ppp1r8	100336	ENSMUSG00000028882.13	0.797321	0.892833	1.01962	0.980756	0.0888854	0.26614	0.803779	1.24412	0.00494894	0.0238037	0.764474	1.30809	0.00541249	0.028263	0.690052	1.44917	0.0327496	0.0722252	0.693629	1.44169
Q8K3X4	Irf2bpl	238330	ENSMUSG00000034168.6	0.90855	0.95319	0.982143	1.01818	0.560918	0.705369	0.878197	1.1387	0.0327873	0.0746013	0.633803	1.57778	0.00687706	0.0318761	0.551301	1.81389	0.0327448	0.0722252	0.596323	1.67694
P97315	Csrp1	13007	ENSMUSG00000026421.14	0.0472817	0.431211	0.643271	1.55455	0.256923	0.443157	0.772451	1.29458	0.00347015	0.0202057	1.38765	0.720641	0.359777	0.44754	1.1341	0.881753	0.0328243	0.0723114	1.99468	0.501335
B8JJC1	Tdp1	104884	ENSMUSG00000021177.15	0.960237	0.979875	0.996152	1.00386	0.0750239	0.245795	0.7922	1.26231	0.00837194	0.0310828	0.682547	1.4651	0.000451676	0.0100898	0.582553	1.71658	0.0328754	0.0723824	0.533542	1.87427
Q9WV02	Rbmx	19655	ENSMUSG00000031134.16	0.0750243	0.431211	1.15325	0.867112	0.633242	0.755526	0.953472	1.0488	0.00562182	0.0250634	0.8389	1.19204	0.0093125	0.0377412	0.834955	1.19767	0.0329895	0.0725884	0.771814	1.29565
Q8C605	Pfkp	56421	ENSMUSG00000021196.13	0.0361152	0.431211	1.42107	0.703694	0.0141705	0.166728	1.53602	0.651035	0.0250986	0.0620351	1.33603	0.748488	0.0186639	0.0563733	1.75393	0.57015	0.0330067	0.0725884	1.64487	0.607952
Q8BUR4	Dock1	330662	ENSMUSG00000058325.6	0.23156	0.502913	1.16866	0.85568	0.471814	0.63475	0.911129	1.09754	0.00132833	0.013428	0.730389	1.36913	0.609581	0.681411	0.949539	1.05314	0.0330804	0.0727089	0.799196	1.25126
Q6NV83	U2surp	67958	ENSMUSG00000032407.14	0.135485	0.45029	1.07571	0.929619	0.0109705	0.166458	0.886226	1.12838	0.0150218	0.0437008	0.778336	1.28479	0.0239686	0.0655998	0.765517	1.30631	0.0331348	0.0727452	0.678264	1.47435
Q9EP72	Emc7	73024	ENSMUSG00000055943.5	0.435737	0.64854	0.906948	1.1026	0.355924	0.534929	1.09177	0.915946	0.407546	0.491434	1.06423	0.939649	0.0951919	0.167458	1.25794	0.79495	0.03313	0.0727452	1.31196	0.762218
E9QKC0	Gria2	14800	ENSMUSG00000033981.14	0.173761	0.479131	1.27555	0.783973	0.139837	0.325497	1.55915	0.641373	0.0459098	0.0944494	1.76521	0.566505	0.0237159	0.0651764	1.91365	0.522562	0.0332841	0.0730312	1.96078	0.510001
Q91XU3	Pip4k2c	117150	ENSMUSG00000025417.8	0.104056	0.435489	1.32628	0.75399	0.0711725	0.242479	1.58338	0.631559	0.0731413	0.133088	1.71198	0.58412	0.0410006	0.0940378	2.14215	0.46682	0.0333509	0.0731018	1.96097	0.509951
[truncated: 4,472 more rows]

## Sheet: 02_Cluster_membership+abundance
Cluster	Accession	Gene.Symbol	Entrez.Gene.ID	Ensembl.Gene.ID	log2_norm_abundance_Rep01_01_Day0	log2_norm_abundance_Rep01_02_Day0	log2_norm_abundance_Rep02_01_Day0	log2_norm_abundance_Rep02_02_Day0	log2_norm_abundance_Rep03_Day0	log2_norm_abundance_Rep04_Day0	log2_norm_abundance_Rep05_Day0	log2_norm_abundance_Rep01_01_Day3	log2_norm_abundance_Rep01_02_Day3	log2_norm_abundance_Rep02_01_Day3	log2_norm_abundance_Rep02_02_Day3	log2_norm_abundance_Rep03_Day3	log2_norm_abundance_Rep04_Day3	log2_norm_abundance_Rep05_Day3	log2_norm_abundance_Rep01_01_Day6	log2_norm_abundance_Rep01_02_Day6	log2_norm_abundance_Rep02_01_Day6	log2_norm_abundance_Rep02_02_Day6	log2_norm_abundance_Rep03_Day6	log2_norm_abundance_Rep04_Day6	log2_norm_abundance_Rep05_Day6	log2_norm_abundance_Rep01_01_Day9	log2_norm_abundance_Rep01_02_Day9	log2_norm_abundance_Rep02_01_Day9	log2_norm_abundance_Rep02_02_Day9	log2_norm_abundance_Rep03_Day9	log2_norm_abundance_Rep04_Day9	log2_norm_abundance_Rep05_Day9	log2_norm_abundance_Rep01_01_Day12	log2_norm_abundance_Rep01_02_Day12	log2_norm_abundance_Rep02_01_Day12	log2_norm_abundance_Rep02_02_Day12	log2_norm_abundance_Rep03_Day12	log2_norm_abundance_Rep04_Day12	log2_norm_abundance_Rep05_Day12	log2_norm_abundance_Rep01_01_Day15	log2_norm_abundance_Rep01_02_Day15	log2_norm_abundance_Rep02_01_Day15	log2_norm_abundance_Rep02_02_Day15	log2_norm_abundance_Rep03_Day15	log2_norm_abundance_Rep04_Day15	log2_norm_abundance_Rep05_Day15	aggr_log2_intensity_Day00	aggr_log2_intensity_Day03	aggr_log2_intensity_Day06
[truncated: 1,935 more rows]
[truncated: 12 more columns]

[truncated: 3 more sheets: 03_Cluster_GO_enrichment, 04_Keyword_Transcription_Kinase, 05_Dclk1_peptides]
