# Supplementary material for: Proteomic investigation of neural stem cell to oligodendrocyte precursor cell differentiation reveals phosphorylation-dependent Dclk1 processing
Source: Cell Mol Life Sci. 2023 Aug 18;80(9):260. doi: 10.1007/s00018-023-04892-8 (PMC10439241; doi:10.1007/s00018-023-04892-8)
Supplement: Supplementary file 3 — Supplementary file3 Table S2: Dimethyl labeling-based quantitative whole (phospho-) proteome analysis of neurosphere to oligosphere differentiation. Class I phosphorylation sites expanded to separate multiplicities, differential expression analysis, phosphorylation sites with assigned UniProt keywords transcription and kinase, Dclk1 phosphosite analysis, annotation enrichment analysis based on UniProt keywords, linear sequence motif analysis, and differential expression analysis after phosphosite normalization to protein level (XLSX 5139 KB) [file 18_2023_4892_MOESM3_ESM.xlsx]

## Sheet: Info
Sheet	Description
01_ClassI-sites_exp_quantified	Filtered & "multiplicity" expanded class I (site localization prob >0.75) phosphosites with at least one quantification value (psite log2 Ratio x/x normalized Rep0x). In addition, corresponding protein level ratios (protein log2 Ratio x/x normalized Rep0x.) have been added form the proteinGroups.txt MaxQuant output table and used for calculating protein-normalized phosphosite ratios (psite log2 R…
02_Reg_sites_Day7vs0	Comparison Day 7 to 0: ClassI phosphosites consistantly regulated in both replicates. Use "2xup" and "2xdown" columns to filter.
03_Reg_sites_Day14vs0	Comparison Day 14 to 0: ClassI phosphosites consistantly regulated in both replicates. Use "2xup" and "2xdown" columns to filter.
04_Reg_sites_Day14vs7	Comparison Day 14 to 7: ClassI phosphosites consistantly regulated in both replicates. Use "2xup" and "2xdown" columns to filter.
05_Keyword_Transcription_Kinase	All class I phosphosites annotated by the Uniprot Keywords "Transcription" and/or "Kinase"
06_Dclk1_ClassI-sites	Abundance of individual class I phosphosites unique to Dclk1.
07_UP-Keyword_enrichment	Significantly enriched (Fisher exact, BH FDR 0.02) Uniprot Keywords associated with at least 2 fold regulated class I phosphosites for the different serial comparisons.
08_Linear-motif_enrichment	Significantly enriched (Fisher exact, BH FDR 0.02) linear sequence motifs (Perseus) associated with at least 2 fold regulated class I phosphosites for the different serial comparisons.

## Sheet: 01_ClassI-sites_exp_quantified
Proteins	Positions within proteins	Leading proteins	Protein	Protein names	Gene names	Amino acid	Position	Multiplicity	Localization prob	psite log2 Ratio M/L normalized Rep01	psite log2 Ratio H/L normalized Rep01	psite log2 Ratio H/M normalized Rep01	psite log2 Ratio M/L normalized Rep02	psite log2 Ratio H/L normalized Rep02	psite log2 Ratio H/M normalized Rep02	protein log2 Ratio M/L normalized Rep01	protein log2 Ratio M/L normalized Rep02	protein log2 Ratio H/L normalized Rep01	protein log2 Ratio H/L normalized Rep02	protein log2 Ratio H/M normalized Rep01	protein log2 Ratio H/M normalized Rep02	psite log2 Ratio M/L protnorm Rep01	psite log2 Ratio M/L protnorm Rep02	psite log2 Ratio H/L protnorm Rep01	psite log2 Ratio H/L protnorm Rep02	psite log2 Ratio H/M protnorm Rep01	psite log2 Ratio H/M protnorm Rep02	Charge	Protein group IDs	Known site	Origin	PEP	Score	Delta score	Score for localization	Mass error [ppm]	Intensity	Intensity L	Intensity M	Intensity H	Sequence window	Phospho (STY) Probabilities	id	PhosphoSitePlus window	Unique identifier	Number of Phospho (STY)
Q3UTY5;Q3UWJ5;A2ADP2;Q8CDM3;A0A067XG46;Q9R0X5-2;Q9R0X5	564;659;659;952;952;621;914	Q3UTY5	Q3UTY5	X-linked retinitis pigmentosa GTPase regulator	Rpgr	S	564	___1	0.780417	0.390558	0.273337	-0.0471446	NaN	NaN	NaN	NaN	NaN	NaN	NaN	NaN	NaN	NaN	NaN	NaN	NaN	NaN	NaN	2	1	+	HTP	0.00178403	98.508	77.671	98.508	0.42191	3031700	898530	1165600	967590	NENPKGHMYDRVKSSSSEILGGNDPTSKDIK	SS(0.21)S(0.78)S(0.009)EILGGNDPTSK	0	YDRVKSSsSEILGGN	UID1	1
A0A067XG53;O70589-3	545;571	A0A067XG53	A0A067XG53	Peripheral plasma membrane protein CASK	Cask	S	545	___1	0.993584	0.0359054	-0.157705	-0.231176	0.963326	0.17031	-0.395189	0.705137	NaN	0.509645	NaN	-0.188924	NaN	-0.669232	NaN	-0.66735	NaN	-0.0422527	NaN	2	3	+	HTP	9.20952e-54	237.81	227.48	186.94	0.15174	101380000	33670000	41610000	26101000	SITFKIVPSYRTQSSSCEDLPSTTQPKGRQI	T(0.989)QS(0.005)S(0.012)S(0.994)CEDLPSTTQPK	2	SYRTQsssCEDLPST	UID2	1;2
E9Q9V7;A0A087WQY5;A0A087WP63;A0A087WNX7;A0A087WNL7;A0A087WQ44	559;579;560;579;579;579	E9Q9V7	E9Q9V7		Srcap	S	559	___1	0.999073	NaN	NaN	NaN	-0.442203	-0.654036	-0.217742	NaN	NaN	NaN	NaN	NaN	NaN	NaN	NaN	NaN	NaN	NaN	NaN	2	6			1.00601e-06	162.92	113.3	162.92	2.4122	3176200	1455600	996310	724340	YLLARDDERSEVDGGSGPPTPGPTTTLGPKK	S(0.001)EVDGGS(0.999)GPPT(1)PGPTTTLGPK	5		UID5	1;2
A0A087WRL1;A0A087WNV1;A0A087WSR7;A0A087WR52;Q8K2K6-3;Q8K2K6-2;Q8K2K6-1;Q8K2K6	112;181;181;178;181;181;181;181	A0A087WRL1	A0A087WRL1	Arf-GAP domain and FG repeat-containing protein 1	Agfg1	S	112	___1	0.999999	0.354678	-0.208144	-0.513234	0.358621	0.235727	-0.0255881	0.537942	0.606537	0.261591	0.510354	-0.359398	0.0067647	-0.183264	-0.247916	-0.469735	-0.274627	-0.153837	-0.0323528	2	11	+	HTP	4.97086e-08	170	119.73	170	0.42465	288370000	118180000	103980000	66211000	ESAPALHLNKGTPSQSPVVGRSQGQQQEKKQ	GTPSQS(1)PVVGR	6	NkGtPsQsPVVGRSQ	UID6	1;2
A0A087WQ25;A0A087WNW3;A0A087WQQ5;F8VQC7;A0A087WS23;A0A087WP85;A0A087WQI3;A0A087WQD0;Q61595-6;Q61595;A0A087WS04;A0A087WPX0;Q61595-5;A0A087WRS1;A0A087WP14;A0A087WQG4;A0A087WS29;A0A087WPW5;A0A087WP48;A0A087WQF8;Q61595-9;Q61595-15;Q61595-16;Q61595-4;Q61595-13;Q61595-10;Q61595-11;Q61595-2;Q61595-12;Q61595-3;Q61595-14;Q61595-8;Q61595-7;A0A087WPY8;A0A087WR91	75;75;75;75;75;75;75;75;75;75;75;75;75;75;75;75;75;75;75;75;75;75;75;75;75;75;75;75;75;75;75;75;75;75;75	A0A087WQ25	A0A087WQ25	Kinectin	Ktn1	S	75	___1	0.980824	-0.421515	-0.162557	0.1644	0.474254	0.543298	0.189919	0.0942361	0.156267	-0.0511301	0.30381	-0.104077	0.136848	-0.515751	0.317987	-0.111427	0.239488	0.268477	0.0530719	3	13	+	HTP	0.000172213	130.02	98.101	130.02	-1.9413	29471000	9975800	9555300	9940300	KKNKKKEIQNGTLRESDSEHVPRDFKLSDAS	EIQNGTLRES(0.981)DS(0.019)EHVPR	7	QNGtLREsDsEHVPR	UID7	1
A0A087WQT5;A0A087WNX0;G5E887;A0A087WRS6;G5E886;Q80ST9-2;Q80ST9	7;7;7;7;7;7;7	A0A087WQT5	A0A087WQT5	Lebercilin	Lca5	S	7	___1	1	-0.792207	-0.967278	-0.26093	NaN	NaN	NaN	NaN	NaN	NaN	NaN	NaN	NaN	NaN	NaN	NaN	NaN	NaN	NaN	2	14	+	HTP	0.002259	104.9	94.618	104.9	0.2959	1106800	560080	307460	239230	_________MGERARSPDIEQGK________	ARS(1)PDIEQGK	8	_MGERARsPDIEQGK	UID8	1
A0A087WNZ7;G5E870;A0A087WRV6	1427;1460;265	A0A087WNZ7	A0A087WNZ7	E3 ubiquitin-protein ligase TRIP12	Trip12	S	1427	___1	0.992639	-0.441262	-0.559197	-0.0259112	NaN	NaN	NaN	0.250962	NaN	0.28629	NaN	-0.0293524	NaN	-0.692224	NaN	-0.845486	NaN	0.00344121	NaN	2	15	+	CST;HTP	1.39557e-07	174.4	140.22	88.224	-0.21471	8640200	3570800	3045200	2024200	VGGKRGRAQTAPTKTSPRNAKKHDELWHDGV	AQT(0.089)APT(0.078)KT(0.84)S(0.993)PR	9	QtAPtKtsPRNAKKH	UID9	1;2
A0A087WNZ7;G5E870;A0A087WS33	991;1024;42	A0A087WNZ7	A0A087WNZ7	E3 ubiquitin-protein ligase TRIP12	Trip12	S	991	___1	1	-0.742796	1.86227	2.77537	NaN	NaN	NaN	0.250962	NaN	0.28629	NaN	-0.0293524	NaN	-0.993758	NaN	1.57598	NaN	2.80472	NaN	2	15	+	HTP	3.35179e-11	167.22	113.35	167.22	1.928	4296600	574680	380670	3341200	GSPSLQHSRDDSLDLSPQGRLSDVLKRKRLP	DDSLDLS(1)PQGR	10	RDDsLDLsPQGRLsD	UID10	1
A0A087WNZ7;G5E870;A0A0B4J1N9;A0A087WP92;A0A087WSG4	312;312;312;354;21	A0A087WNZ7	A0A087WNZ7	E3 ubiquitin-protein ligase TRIP12	Trip12	S	312	___1	1	-0.526909	-0.75794	-0.0523114	-0.361954	-0.360101	0.000144286	0.250962	NaN	0.28629	NaN	-0.0293524	NaN	-0.777871	NaN	-1.04423	NaN	-0.022959	NaN	2	15	+	HTP	2.67682e-10	167.22	120.24	166.62	-0.51394	38268000	17778000	11149000	9340600	AKLASLRKSTKKRSESPPAELPSLRRSTRQK	SES(1)PPAELPSLR	11	STKKRsEsPPAELPS	UID11	1
A0A087WNZ7;G5E870;A0A0B4J1N9;A0A087WP92;Q3TP48;A0A087WQ02	77;77;77;119;77;119	A0A087WNZ7	A0A087WNZ7	E3 ubiquitin-protein ligase TRIP12	Trip12	S	77	___1	0.999955	-0.371964	-0.528719	-0.209979	-0.106172	-0.370303	-0.134841	0.250962	NaN	0.28629	NaN	-0.0293524	NaN	-0.622925	NaN	-0.815009	NaN	-0.180626	NaN	2	15	+	HTP	0.000315634	137.27	116	91.658	-0.12883	13926000	6039600	4861100	3025800	QVPKKDNSRGVKRSASPDYNRTNSPSSAKKP	SAS(1)PDYNR	12	RGVKRSAsPDYNRtN	UID12	1;2
A0A087WNZ7;G5E870	1016;1049	A0A087WNZ7	A0A087WNZ7	E3 ubiquitin-protein ligase TRIP12	Trip12	S	1016	___1	0.989799	-0.196541	-1.11679	-0.674038	-0.0965606	-0.576927	-0.61998	0.250962	NaN	0.28629	NaN	-0.0293524	NaN	-0.447503	NaN	-1.40308	NaN	-0.644686	NaN	2	15	+	HTP	1.26588e-06	162.76	82.662	162.76	1.9965	288210000	120080000	100140000	67985000	KRKRLPKRGPRRPKYSPPRDDDKVDNQAKSP	Y(0.01)S(0.99)PPRDDDKVDNQAK	16	GPRRPKysPPRDDDK	UID14	1
Q3ZAQ4;A0A087WP33;A0A087WRG3;A0A087WQ26;Q68FE2	18;11;18;18;18	Q3ZAQ4	Q3ZAQ4	Autophagy-related protein 9A	Atg9a	S	18	___1	0.841484	NaN	NaN	NaN	1.28552	1.72792	0.449958	NaN	NaN	NaN	NaN	NaN	NaN	NaN	NaN	NaN	NaN	NaN	NaN	3	16	+	CST;HTP	0.0129721	63.165	28.516	63.165	0.88098	1251100	215780	470320	564980	QFDTEYQRLEASYSDSPPGEEDLLVHVAEGS	LEAS(0.064)Y(0.037)S(0.058)DS(0.841)PPGEEDLLVHVAEGSK	17	LEAsYSDsPPGEEDL;LEAsYsDsPPGEEDL	UID15	1
Q3ZAQ4;A0A087WP33	735;728	Q3ZAQ4	Q3ZAQ4		Atg9a	S	735	___1	0.999236	NaN	NaN	NaN	1.33348	1.63064	0.221197	NaN	NaN	NaN	NaN	NaN	NaN	NaN	NaN	NaN	NaN	NaN	NaN	2	16	+	CST;HTP	4.53245e-119	291.28	220.55	291.28	2.6961	7214400	1148500	2842400	3223500	QTQAEPERHVWHRRESDESGESAPEEGGEGA	RES(0.999)DES(0.001)GESAPEEGGEGAR	18	HVWHRREsDEsGEsA	UID16	1
A0A087WPF0;Q80ZH9;E9Q9Q2;A0A087WP65;A0A087WQI5	325;381;381;94;72	A0A087WPF0	A0A087WPF0		R3hdm1	S	325	___1	0.989748	-1.00243	-0.672864	0.402286	-0.854257	-0.22852	0.642748	NaN	NaN	NaN	NaN	NaN	NaN	NaN	NaN	NaN	NaN	NaN	NaN	2	19	+	HTP	1.77326e-10	164.13	121.32	164.13	0.25037	10888000	5286600	2635200	2966300	DSSLRNLKPAVTKASSFSGISVLTRGDSSGS	AS(0.01)S(0.99)FSGISVLTR	20	PAVtKAssFsGISVL	UID17	1
A0A087WPF0;Q80ZH9;E9Q9Q2;A0A087WQF6;Q3URW7;Q80TM6-2;Q80TM6-3;Q80TM6;E9Q9D6;Q148X5;Q80TM6-4	86;142;142;128;98;143;143;143;143;143;143	A0A087WPF0;Q80TM6-2	Q80TM6-2	R3H domain-containing protein 2	R3hdm1;R3hdm2	S	143	___1	0.841625	NaN	NaN	NaN	-0.19909	-0.133875	0.106348	0.242328	NaN	0.396707	NaN	0.262072	NaN	NaN	NaN	NaN	NaN	NaN	NaN	3	19;3454	+	CST;HTP	3.17712e-05	99.569	67.933	99.569	0.13627	1403900	550030	506400	347500	KASDKLPRKMLSRDSSQEYTDSTGIDLHEFL;KSKEKVPRKMLSRDSSQEYTDSTGIDLHEFL	DS(0.157)S(0.842)QEY(0.001)TDSTGIDLHEFLVNTLK	21	KMLsRDssQEyTDST	UID18	1
A0A087WPF0;Q80ZH9;E9Q9Q2;A0A087WQF6;Q80TM6-2;Q80TM6-3;Q80TM6;F6Z9T5;F6TDX7;Q9DCB4-7;Q9DCB4	226;282;282;268;283;283;283;34;44;278;278	A0A087WPF0;Q80TM6-2	Q80TM6-2	R3H domain-containing protein 2;cAMP-regulated phosphoprotein 21	R3hdm1;R3hdm2;Arpp21	S	283	___1	0.989871	-0.776281	-1.18574	-0.355461	-0.507624	-0.485317	-0.120514	0.242328	NaN	0.396707	NaN	0.262072	NaN	-1.01861	NaN	-1.58244	NaN	-0.617533	NaN	2	19;3454	+	HTP	4.22686e-12	71.153	8.4207	71.153	1.5519	64901000	30374000	19670000	14857000	DNQMRVPLQDGRRSKSIEEREEEYQRVRERI;DSQMRIRLKDDRRSKSIEEREEEYQRARDRI	S(0.01)KS(0.99)IEEREEEYQR	22	KDDRRSKsIEEREEE;QDGRRSKsIEEREEE;RDDRRSKsIEEREEE	UID19	1
A0A087WPF0;Q80ZH9;E9Q9Q2;A0A087WP65;A0A087WQI5	305;361;361;74;52	A0A087WPF0	A0A087WPF0		R3hdm1	S	305	___1	0.851388	-0.564713	-0.588877	0.262553	NaN	NaN	NaN	NaN	NaN	NaN	NaN	NaN	NaN	NaN	NaN	NaN	NaN	NaN	NaN	3	19			0.00835033	96.391	39.792	66.022	-0.32385	11066000	5165400	3184900	2716100	SSTENELKYSEPRPWSSTDSDSSLRNLKPAV	YSEPRPWS(0.851)S(0.076)T(0.048)DS(0.022)DS(0.001)S(0.001)LR	24		UID20	1
E0CY18;A0A087WPF5;Q91X58	163;157;163	E0CY18	E0CY18	AN1-type zinc finger protein 2B	Zfand2b	S	163	___1	0.95797	-0.00772461	-0.711724	-0.654785	NaN	NaN	NaN	NaN	NaN	NaN	NaN	NaN	NaN	NaN	NaN	NaN	NaN	NaN	NaN	2	20	+	HTP	2.52571e-07	159.44	131.58	159.44	-0.33105	1440700	618980	584000	237720	AISRAQGLASTSTAPSPSRTLPSSSSPSRAT	AQGLASTSTAPS(0.958)PS(0.042)R	26	ASTSTAPsPSRtLPS	UID21	1
A0A087WPP8;Q6AXH6;Q6AXD2;P62484;A0A087WNU9;A0A087WRS3;A0A087WNT3;A0A087WP64;A0A087WPE6	301;335;368;301;221;313;215;107;165	A0A087WPP8	A0A087WPP8	Abl interactor 2	Abi2	S	301	___1	0.999769	0.365692	-0.985445	-1.21073	NaN	NaN	NaN	0.168899	NaN	-0.47303	NaN	-0.695162	NaN	0.196794	NaN	-0.512415	NaN	-0.515568	NaN	3	22	+	HTP	0.0127568	75.018	19.177	75.018	-0.22236	2091500	811590	1043000	236830	MNRPASRHTPPTIGGSLPYRRPPSITSQTSL	HTPPTIGGS(1)LPYR	29	tPPtIGGsLPyRRPP	UID22	1
A0A087WPP8;Q6AXH6;Q6AXD2;P62484;A0A087WNU9	221;227;227;221;80	A0A087WPP8	A0A087WPP8	Abl interactor 2	Abi2	S	221	___1	0.999997	0.17594	-0.506496	-0.507255	-0.239396	-0.136331	0.0227584	0.168899	NaN	-0.47303	NaN	-0.695162	NaN	0.00704093	NaN	-0.0334662	NaN	0.187907	NaN	2	22	+	HTP	9.39418e-31	218.22	163.71	218.22	-0.18947	73124000	29930000	26740000	16453000	DYVPSPTRNMAPSQQSPVRTASVNQRNRTYS	NMAPSQQS(1)PVRT(0.062)AS(0.938)VNQR	30	NMAPsQQsPVRTAsV	UID23	1;2
A0A087WPP8;Q6AXH6;Q6AXD2;P62484;A0A087WNU9;A0A087WRS3;A0A087WR90;A0A087WNT3;A0A087WP64;A0A087WPE6	177;183;183;177;36;177;127;79;32;29	A0A087WPP8	A0A087WPP8	Abl interactor 2	Abi2	S	177	___1	0.978225	-0.00627491	-0.32191	-0.272193	-0.418215	-0.304683	-0.0736058	0.168899	NaN	-0.47303	NaN	-0.695162	NaN	-0.175174	NaN	0.15112	NaN	0.422969	NaN	3	22	+	CST;HTP	0.00311287	85.837	53.562	75.669	-1.0435	32606000	12812000	11892000	7901200	MGGLPRTTPPTQKPPSPPMSGKGTLGRHSPY	TTPPT(0.002)QKPPS(0.978)PPMS(0.02)GK	32	PPtQKPPsPPMSGKG	UID25	1
A0A087WPP8;Q6AXH6;Q6AXD2;P62484;A0A087WNU9	236;242;242;236;95	A0A087WPP8	A0A087WPP8	Abl interactor 2	Abi2	S	236	___1	0.881974	NaN	NaN	NaN	-0.177604	0.329985	0.692606	0.168899	NaN	-0.47303	NaN	-0.695162	NaN	NaN	NaN	NaN	NaN	NaN	NaN	2	22	+	CST;HTP	0.00282794	90.498	56.753	90.498	2.1625	847550	281900	222850	342800	SPVRTASVNQRNRTYSSSGSSGGSHPSSRSS	TY(0.001)S(0.882)S(0.081)S(0.025)GS(0.008)S(0.002)GGS(0.001)HPSSR	33	NQRNRtysSsGSSGG	UID26	1
A0A087WQ61;A0A087WQU0;Q8C134;Q9ERD6-2;Q9ERD6-3;Q9ERD6-4;Q9ERD6	350;350;350;315;350;350;350	A0A087WQ61	A0A087WQ61	Ras-specific guanine nucleotide-releasing factor RalGPS2	Ralgps2	S	350	___1	0.999973	-0.883715	-1.64548	-0.709175	-1.04183	-1.9746	-0.600687	NaN	NaN	NaN	NaN	NaN	NaN	NaN	NaN	NaN	NaN	NaN	NaN	3	24	+	CST;HTP	0.000653989	112.08	37.405	89.136	0.04121	13839000	7810300	3849600	2179300	PSPRNLIPHGHRKCHSLGYNFIHKMNTAEFK	KCHS(1)LGYNFIHK	36	HGHRKCHsLGYNFIH	UID27	1
A0A087WQ61;A0A087WQU0;Q8C134;Q9ERD6-2;Q9ERD6-3;Q9ERD6-4;Q9ERD6	293;293;293;258;293;293;293	A0A087WQ61	A0A087WQ61	Ras-specific guanine nucleotide-releasing factor RalGPS2	Ralgps2	S	293	___1	0.833518	NaN	NaN	NaN	-1.13056	-1.84208	-0.568067	NaN	NaN	NaN	NaN	NaN	NaN	NaN	NaN	NaN	NaN	NaN	NaN	4	24	+	HTP	0.000776295	89.297	42.405	89.297	-1.9951	25661000	18534000	4896800	2230200	YKLSLKIEPGASTPRSAASREDLAGPDIGAS	S(0.834)AAS(0.166)REDLAGPDIGASPQGGRK	37	PGAStPRsAAsREDL	UID28	1;2
A0A087WQ61;A0A087WQU0;Q8C134;Q9ERD6-2;Q9ERD6-3;Q9ERD6-4;Q9ERD6	296;296;296;261;296;296;296	A0A087WQ61	A0A087WQ61	Ras-specific guanine nucleotide-releasing factor RalGPS2	Ralgps2	S	296	___1	0.885096	-0.961311	-0.902443	0.0275787	-1.27	-1.45569	-0.356402	NaN	NaN	NaN	NaN	NaN	NaN	NaN	NaN	NaN	NaN	NaN	NaN	3	24	+	HTP	5.90615e-05	148.85	69.512	136.04	-2.2172	71056000	44914000	16440000	9702700	SLKIEPGASTPRSAASREDLAGPDIGASPQG	S(0.115)AAS(0.885)REDLAGPDIGASPQGGR	38	StPRsAAsREDLAGP	UID29	1;2
A0A087WQ61;A0A087WQU0;Q8C134;Q9ERD6-2;Q9ERD6-3;Q9ERD6-4;Q9ERD6	336;336;336;301;336;336;336	A0A087WQ61	A0A087WQ61	Ras-specific guanine nucleotide-releasing factor RalGPS2	Ralgps2	S	336	___1	0.999269	NaN	NaN	NaN	-1.17778	-1.54448	-0.318362	NaN	NaN	NaN	NaN	NaN	NaN	NaN	NaN	NaN	NaN	NaN	NaN	2	24	+	CST;HTP	2.58498e-06	151.3	107.5	151.3	1.7504	3263800	2258000	621610	384240	AAAAAEGALLPQTPPSPRNLIPHGHRKCHSL	SSAAAAAAAAAEGALLPQT(0.001)PPS(0.999)PR	40	LLPQtPPsPRNLIPH	UID31	1
A0A087WRU0;A0A087WQ94;A0A087WQM0;A0A087WQS0;A0A1D5RM59;E9Q0S6	893;893;1018;1062;1062;1062	A0A087WRU0	A0A087WRU0		Tns1	S	893	___1	0.99994	-0.372729	-0.602526	-0.280089	NaN	NaN	NaN	NaN	NaN	NaN	NaN	NaN	NaN	NaN	NaN	NaN	NaN	NaN	NaN	2	26	+	CST;HTP	1.1741e-11	185.2	124.3	185.2	1.9204	586470	281660	175470	129340	PLRRRAASDGQYENQSPEATSPRSPGVRSPV	AASDGQYENQS(1)PEATSPR	42	DGQyENQsPEAtsPR	UID32	1
A0A087WRU0;A0A087WQ94;A0A087WQM0;A0A087WQS0;A0A1D5RM59;E9Q0S6;Q9DBT6;A0A087WPC7	1181;1194;1298;1342;1355;1363;99;57	A0A087WRU0	A0A087WRU0		Tns1	S	1181	___1	0.937147	-0.537717	-0.352768	0.401194	-0.176136	-0.249891	0.0760118	NaN	NaN	NaN	NaN	NaN	NaN	NaN	NaN	NaN	NaN	NaN	NaN	3	26	+	CST;HTP	0.00117157	101.01	57.601	96.718	0.093452	10454000	4702600	2615300	3135800	GFGRRAVNPTMAAPGSPSLSHRQVMGPSGPG	AVNPTMAAPGS(0.937)PS(0.039)LS(0.024)HR	43	PtMAAPGsPsLsHRQ	UID33	1
A0A087WRU0;A0A087WQ94;A0A087WQM0;A0A087WQS0;A0A1D5RM59;E9Q0S6;Q9DBT6	1286;1299;1403;1447;1460;1468;204	A0A087WRU0	A0A087WRU0		Tns1	S	1286	___1	0.99995	-0.7139	-0.894831	-0.0910027	-0.494617	-1.2641	-0.481284	NaN	NaN	NaN	NaN	NaN	NaN	NaN	NaN	NaN	NaN	NaN	NaN	2	26	+	CST;HTP	3.54503e-83	268.17	202.88	268.17	0.1421	28191000	13791000	8303300	6096200	SLGRHLGGSGSVVPGSPSLDRHAAYGGYSTP	HLGGSGSVVPGS(1)PSLDR	44	sGsVVPGsPsLDRHA	UID34	1
A0A087WRU0;A0A087WQ94;A0A087WQM0;A0A087WQS0;A0A1D5RM59;E9Q0S6;Q9DBT6	1353;1366;1470;1514;1527;1535;271	A0A087WRU0	A0A087WRU0		Tns1	S	1353	___1	0.999827	-0.660954	-0.00948076	0.609755	0.53665	0.111165	-0.136918	NaN	NaN	NaN	NaN	NaN	NaN	NaN	NaN	NaN	NaN	NaN	NaN	2	26	+	CST;HTP	0.00249423	83.856	47.553	80.905	0.4238	4911000	2234600	1395500	1281000	PATSPSPDSAAFRQGSPTPALPEKRRMSVGD	QGS(1)PTPALPEK	46	sAAFRQGsPtPALPE	UID35	1
A0A087WRU0;A0A087WQ94;A0A087WQM0;A0A087WQS0;A0A1D5RM59;E9Q0S6	623;623;748;792;792;792	A0A087WRU0	A0A087WRU0		Tns1	S	623	___1	0.999988	-1.15393	-0.0499945	1.16169	-0.844795	0.996316	1.78881	NaN	NaN	NaN	NaN	NaN	NaN	NaN	NaN	NaN	NaN	NaN	NaN	2	26	+	CST;HTP	3.06082e-54	247.28	158.81	247.28	-0.2985	34810000	11925000	5076100	17808000	SAHCGCDPSGLFRSQSFPDVEPQLPQAPTRG	SQS(1)FPDVEPQLPQAPTR	47	SGLFRsQsFPDVEPQ	UID36	1
A0A087WRU0;A0A087WQ94;A0A087WQM0;A0A087WQS0;A0A1D5RM59;E9Q0S6;Q9DBT6;A0A087WPC7	1164;1177;1281;1325;1338;1346;82;40	A0A087WRU0	A0A087WRU0		Tns1	S	1164	___1	1	-0.55546	0.228234	0.76757	-0.557752	0.179129	0.809497	NaN	NaN	NaN	NaN	NaN	NaN	NaN	NaN	NaN	NaN	NaN	NaN	2	26	+	CST;HTP	8.47005e-18	187.75	125.45	147.37	-2.4603	11907000	4742500	3285700	3878400	SPQARHRTVGTNTPPSPGFGRRAVNPTMAAP	TVGTNT(1)PPS(1)PGFGR	48	VGtNtPPsPGFGRRA	UID37	1;2
A0A087WQD1;A0A087WSB1;Q8BH99;Q99M51	85;85;21;85	A0A087WQD1	A0A087WQD1	Cytoplasmic protein NCK1	Nck1	S	85	___1	0.999099	0.428678	0.42503	0.208268	0.5889	1.1776	0.593593	NaN	NaN	NaN	NaN	NaN	NaN	NaN	NaN	NaN	NaN	NaN	NaN	3	28	+	CST;HTP	4.74553e-05	120.15	98.452	120.15	-1.1365	134720000	36347000	47511000	50867000	NLKDTLGIGKVKRKPSVPDTASPADDSFVDP	RKPS(0.999)VPDT(0.001)ASPADDSFVDPGER	52	GKVKRKPsVPDtAsP	UID38	1
A0A087WQD8;Q149C2	438;409	A0A087WQD8	A0A087WQD8	TRAF3-interacting protein 1	Traf3ip1	S	438	___1	0.997168	NaN	NaN	NaN	0.00561564	-0.216853	0.0067647	NaN	NaN	NaN	NaN	NaN	NaN	NaN	NaN	NaN	NaN	NaN	NaN	2	29	+	CST;HTP	1.89061e-13	183.41	135.7	146	-0.89337	1546100	558920	554800	432390	PGSARPAPPRVKRQESTETLVVDRSGSGKTV	RQES(0.997)T(0.003)ETLVVDR	53	PRVKRQEstEtLVVD	UID39	1
E9QAN4;G3UW47;Q6TA13;E9Q9G6;A0A087WQE8;P33173	416;416;425;416;425;416	E9QAN4	E9QAN4	Kinesin-like protein;Kinesin-like protein KIF1A	Kif1a	S	416	___1	0.999979	-0.194262	-0.143102	0.103263	NaN	NaN	NaN	0.438719	0.565987	0.361432	0.755229	0.015212	0.504976	-0.63298	NaN	-0.504534	NaN	0.0880506	NaN	2	30	+	HTP	0.00205927	118.61	74.838	118.61	-0.16234	538040	220050	170780	147210	MSPSSSLSALSSRAASVSSLHERILFAPGSE	AAS(1)VSSLHER	54	ALSSRAAsVSsLHER	UID40	1
E9QAN4;G3UW47;Q6TA13;E9Q9G6;A0A087WQE8;P33173;A0A087WRJ3	1311;1319;1320;1320;1413;1317;38	E9QAN4	E9QAN4	Kinesin-like protein;Kinesin-like protein KIF1A	Kif1a	S	1311	___1	0.920148	-0.123764	0.935007	0.937043	NaN	NaN	NaN	0.438719	0.565987	0.361432	0.755229	0.015212	0.504976	-0.562483	NaN	0.573576	NaN	0.921831	NaN	2	30			0.00892643	82.171	49.095	82.171	0.043439	504370	158330	143630	202420	KLPASRSIRNLFGSGSLRATEGNRVTGVYEL	NLFGS(0.08)GS(0.92)LR	55		UID41	1
E9QAN4;G3UW47;Q6TA13;E9Q9G6;A0A087WQE8;P33173	1369;1377;1378;1378;1471;1375	E9QAN4	E9QAN4	Kinesin-like protein;Kinesin-like protein KIF1A	Kif1a	S	1369	___1	0.997699	0.602267	0.349931	0.177344	0.796349	0.593306	0.505383	0.438719	0.565987	0.361432	0.755229	0.015212	0.504976	0.163548	0.230362	-0.0115001	-0.161923	0.162132	0.000406504	3	30	+	HTP	2.27777e-07	148.89	133.9	148.89	-0.25788	3820200	1000900	1207800	1611500	VRGEENLAGWRPRSDSLILDHQWELEKLSLL	S(0.002)DS(0.998)LILDHQWELEK	56	GWRPRsDsLILDHQW	UID42	1
E9QAN4;G3UW47;Q6TA13;E9Q9G6;A0A087WQE8;P33173	937;937;946;937;1039;937	E9QAN4	E9QAN4	Kinesin-like protein;Kinesin-like protein KIF1A	Kif1a	S	937	___1	0.974605	-0.0214236	-0.0534787	0.0888201	0.0603242	0.551295	0.521955	0.438719	0.565987	0.361432	0.755229	0.015212	0.504976	-0.460142	-0.505663	-0.41491	-0.203935	0.0736081	0.0169789	2	30	+	HTP	0.000883136	131.17	80.113	131.17	0.61389	10227000	3754400	3295400	3176700	QSESCPVVGMSRSGTSQEELRIVEGQGQGAD	SGT(0.025)S(0.975)QEELR	57	GMsRSGtsQEELRIV	UID43	1
E9QAN4;G3UW47;Q6TA13;E9Q9G6;A0A087WQE8;P33173	1527;1535;1536;1536;1629;1533	E9QAN4	E9QAN4	Kinesin-like protein;Kinesin-like protein KIF1A	Kif1a	S	1527	___1	0.998968	-0.566485	-0.480639	0.0890913	-0.929831	-0.229467	0.520447	0.438719	0.565987	0.361432	0.755229	0.015212	0.504976	-1.0052	-1.49582	-0.842071	-0.984696	0.0738792	0.015471	3	30	+	HTP	5.64657e-05	104.83	71.632	97.771	0.48559	84983000	36314000	25078000	23591000	EGRYGATDVRTPQPCSRPASPEPELLPELDS	T(0.001)PQPCS(0.999)RPAS(1)PEPELLPELDSK	58	VRtPQPCsRPAsPEP	UID44	1;2
E9QAN4;G3UW47;Q6TA13;E9Q9G6;A0A087WQE8;P33173	1336;1344;1345;1345;1438;1342	E9QAN4	E9QAN4	Kinesin-like protein;Kinesin-like protein KIF1A	Kif1a	S	1336	___1	0.999982	0.159758	0.283092	0.209141	0.188654	0.501923	0.285935	0.438719	0.565987	0.361432	0.755229	0.015212	0.504976	-0.27896	-0.377333	-0.0783395	-0.253306	0.193929	-0.219041	3	30	+	HTP	0.000566024	75.912	53.691	75.912	-1.7786	12720000	3948400	4488900	4282800	TGVYELSLCHVADAGSPGMQRRRRRVLDTSV	VTGVYELSLCHVADAGS(1)PGMQR	60	CHVADAGsPGMQRRR	UID46	1
A0A087WQF1;E9Q6L0;J3QP81;A0A087WS18;A0A087WNW8	688;672;672;672;688	A0A087WQF1	A0A087WQF1		Clasp1	S	688	___1	0.986827	0.0391384	-0.44491	-0.468731	NaN	NaN	NaN	0.283448	0.28404	0.413919	0.180275	0.128161	-0.0466677	-0.244309	NaN	-0.858829	NaN	-0.596892	NaN	2	31			3.31465e-07	144.15	78.91	144.15	1.4757	2729300	1254900	917640	556790	PSDSRGRSRAKVVSQSQPGSRSSSPGKLLGS	AKVVS(0.013)QS(0.987)QPGS(1)R	61		UID47	1;2;3
A0A087WQF1;E9Q6L0;J3QP81;A0A087WS18;A0A087WNW8;E9QKH0;A0A087WRK0;A0A087WP42;A0A087WQ95;E9QNY9;A0A087WRE8;Q80TV8;A0A0A6YXZ1;A0A087WQ31;Q80TV8-2;A0A0N4SUT7	750;734;734;734;750;779;751;743;743;800;800;778;519;787;799;131	A0A087WQF1	A0A087WQF1	CLIP-associating protein 1	Clasp1	S	750	___1	1	-0.586081	-1.6885	-1.03976	NaN	NaN	NaN	0.283448	0.28404	0.413919	0.180275	0.128161	-0.0466677	-0.869529	NaN	-2.10242	NaN	-1.16792	NaN	2	31	+	HTP	0.011001	108.9	50.657	108.9	-0.40824	822120	445380	250790	125950	TSPNRIGLDRFGLGQSGRIPGSVNAMRVLST	FGLGQS(1)GR	63	DRFGLGQsGRIPGSV	UID49	1
A0A087WQF1;E9Q6L0;J3QP81;A0A087WS18;A0A087WNW8;E9QKH0;A0A087WRK0;A0A087WP42;A0A087WQ95;E9QNY9;A0A087WRE8;Q80TV8;A0A0A6YXZ1;A0A087WQ31;Q80TV8-2;A0A0A6YWK1	1126;1110;1117;1118;1133;1194;1135;1150;1127;1184;1184;1193;902;1210;1183;242	A0A087WQF1	A0A087WQF1	CLIP-associating protein 1	Clasp1	S	1126	___1	1	-0.0859101	0.000144286	0.138945	0.403049	-0.0316512	-0.588509	0.283448	0.28404	0.413919	0.180275	0.128161	-0.0466677	-0.369358	0.119009	-0.413775	-0.211926	0.010784	-0.541841	2	31	+	CST;HTP	0.000648418	116.71	51.482	116.71	-0.085667	51796000	17402000	21490000	12904000	SLRGVTEAIEKFSFRSQEDLNEPIKRDGKKD	S(1)QEDLNEPIKR	64	IEkFSFRsQEDLNEP	UID50	1
A0A087WQF1;E9Q6L0;J3QP81;A0A087WS18;A0A087WNW8;E9QKH0;A0A087WRK0;A0A087WP42;A0A087WQ95;E9QNY9;A0A087WRE8;Q80TV8;A0A0A6YXZ1;A0A087WQ31;Q80TV8-2;A0A0A6YWK1	1060;1044;1051;1052;1067;1089;1069;1084;1061;1118;1118;1088;836;1105;1117;176	A0A087WQF1	A0A087WQF1	CLIP-associating protein 1	Clasp1	S	1060	___1	0.970851	-0.448135	-0.850402	-0.365667	0.317536	0.0257376	-0.322866	0.283448	0.28404	0.413919	0.180275	0.128161	-0.0466677	-0.731582	0.0334953	-1.26432	-0.154538	-0.493828	-0.276198	2	31	+	CST;HTP	1.44556e-41	222.6	205.83	181.86	0.762	58683000	26704000	20724000	11256000	LLHNHLKNSSNTGVGSPSNTIGRTPSRHPSS	NSSNTGVGS(0.971)PS(0.029)NTIGR	65	SSNTGVGsPsNtIGR	UID51	1
A0A087WQF1;E9Q6L0;J3QP81;A0A087WS18;A0A087WNW8;E9QKH0;A0A087WRK0;A0A087WP42;A0A087WQ95;E9QNY9;A0A087WRE8;A0A0A6YXZ1;A0A087WQ31;A0A0N4SUT7	662;646;646;646;662;646;654;646;646;646;646;422;654;13	A0A087WQF1	A0A087WQF1		Clasp1	S	662	___1	0.999965	0.191942	-0.0409718	-0.0174316	0.346078	0.185232	0.13014	0.283448	0.28404	0.413919	0.180275	0.128161	-0.0466677	-0.0915061	0.0620373	-0.454891	0.00495698	-0.145593	0.176808	2	31			6.10387e-22	197.41	146.34	197.41	0.11244	21326000	7468700	7835400	6022100	EYVGLDAGRIRTRRQSSGSTTNVASTPSDSR	RQS(1)SGSTTNVASTPSDSR	66		UID52	1;2
A0A087WQF1;E9Q6L0;J3QP81;A0A087WS18;A0A087WNW8;E9QKH0;A0A087WRK0;A0A087WP42;A0A087WQ95;E9QNY9;A0A087WRE8;A0A0A6YXZ1;A0A087WQ31;A0A0N4SUT7	665;649;649;649;665;649;657;649;649;649;649;425;657;16	A0A087WQF1	A0A087WQF1		Clasp1	S	665	___1	0.980057	-0.333571	-0.873635	-0.555905	0.0255958	-0.457831	-0.380596	0.283448	0.28404	0.413919	0.180275	0.128161	-0.0466677	-0.617018	-0.258444	-1.28755	-0.638106	-0.684067	-0.333929	2	31			4.77598e-10	171	153.78	163.96	-1.8444	7408600	2542600	2730900	2135100	GLDAGRIRTRRQSSGSTTNVASTPSDSRGRS	RQS(1)S(0.004)GS(0.98)T(0.016)TNVASTPSDSR	68		UID53	1;2
A0A087WQF1;E9Q6L0;J3QP81;A0A087WS18;A0A087WNW8;E9QKH0;A0A087WRK0;A0A087WP42;A0A087WQ95;E9QNY9;A0A087WRE8;Q80TV8;A0A0A6YXZ1;A0A087WQ31;Q80TV8-2	600;600;600;600;600;600;600;600;600;600;600;600;368;600;600	A0A087WQF1	A0A087WQF1	CLIP-associating protein 1	Clasp1	S	600	___1	0.999834	-0.157415	-0.528719	-0.32009	0.37629	-0.0198431	-0.303917	0.283448	0.28404	0.413919	0.180275	0.128161	-0.0466677	-0.440863	0.0922501	-0.942638	-0.200118	-0.448251	-0.257249	2	31	+	CST;HTP	5.93589e-30	214.34	126.7	176.87	-0.70471	66923000	26751000	23759000	16412000	STKSVSTTGSLQRSRSDIDVNAAASAKSKVS	SRS(1)DIDVNAAASAK	69	GsLQRsRsDIDVNAA	UID54	1
A0A087WQF1;E9Q6L0;J3QP81;A0A087WS18;A0A087WNW8;E9QKH0;A0A087WRK0;A0A087WP42;A0A087WQ95;E9QNY9;A0A087WRE8;Q80TV8;A0A0A6YXZ1;A0A087WQ31;Q80TV8-2;A0A0N4SUT7	696;680;680;680;696;689;697;689;689;689;689;688;465;697;688;56	A0A087WQF1	A0A087WQF1	CLIP-associating protein 1	Clasp1	S	696	___1	0.986968	0.127105	-0.346555	-0.493642	0.315682	-0.134825	-0.384772	0.283448	0.28404	0.413919	0.180275	0.128161	-0.0466677	-0.156343	0.031642	-0.760474	-0.315101	-0.621803	-0.338104	2	31			0.000216748	127.91	91.282	118.55	1.7808	20499000	8318100	7796800	4383800	RAKVVSQSQPGSRSSSPGKLLGSGLAGGSSR	VVSQSQPGS(0.122)RS(0.866)S(0.024)S(0.987)PGK	72		UID57	1;2;3
A0A087WQF1;E9Q6L0;E9QKH0;Q80TV8	766;750;795;794	A0A087WQF1	A0A087WQF1	CLIP-associating protein 1	Clasp1	S	766	___1	0.959336	NaN	NaN	NaN	0.448161	0.110363	-0.188085	0.283448	0.28404	0.413919	0.180275	0.128161	-0.0466677	NaN	0.164121	NaN	-0.069912	NaN	-0.141417	2	31	+	HTP	0.000107939	141.1	136.34	141.1	0.65015	544360	178200	196250	169900	GRIPGSVNAMRVLSTSTDLEAAVADALKKPV	VLS(0.001)T(0.005)S(0.959)T(0.034)DLEAAVADALK	75	AMRVLststDLEAAV	UID58	1
A0A087WQN2;A0A087WP98;A0A087WPN6;P26350	2;2;2;2	A0A087WQN2;P26350	P26350	Prothymosin alpha;Prothymosin alpha, N-terminally processed;Thymosin alpha	Ptma	S	2	___1	1	NaN	NaN	NaN	-0.312635	-0.958953	-0.516739	-0.3413	-0.648168	-0.491247	-0.859745	-0.221455	-0.19187	NaN	0.335533	NaN	-0.0992085	NaN	-0.324868	2	2262;32	+	HTP	1.16977e-13	166.03	87.321	166.03	-3.9208	4078800	1280200	1538700	1259900	______________MSDAAVDTSSEITTKDL;______________MSDAAVDTSSEITTKWG	S(1)DAAVDTSSEITTK	76	______MsDAAVDts	UID59	1
A0A087WR75;Q7TT18;A0A087WR39	120;112;112	A0A087WR75	A0A087WR75	Activating transcription factor 7-interacting protein 1	Atf7ip	S	120	___1	0.996551	-0.600446	-0.517647	0.135141	-0.807351	-0.855666	-0.152757	NaN	NaN	NaN	NaN	NaN	NaN	NaN	NaN	NaN	NaN	NaN	NaN	3	34	+	CST;HTP	0.0004771	102.66	60.486	93.551	-1.3885	50381000	28377000	12189000	9814500	VAVKNKQEDLNSEALSPSITCDLSSRVTTEP	NKQEDLNSEALS(0.997)PS(0.003)ITCDLSSR	81	DLNSEALsPSItCDL	UID60	1
A0A087WR75;Q7TT18;A0A087WQB3	715;707;112	A0A087WR75	A0A087WR75	Activating transcription factor 7-interacting protein 1	Atf7ip	S	715	___1	0.999829	-0.545803	-0.873318	-0.0471297	-0.510498	-0.65499	-0.0806828	NaN	NaN	NaN	NaN	NaN	NaN	NaN	NaN	NaN	NaN	NaN	NaN	4	34	+	HTP	2.24499e-11	112.88	102.36	112.88	0.67772	65564000	32118000	19676000	13770000	DDLKKRQESPPNPPISPGKPANDTNSNNNMT	RQESPPNPPIS(1)PGKPANDTNSNNNMTYR	82	sPPNPPIsPGKPAND	UID61	1
A0A087WR75;Q7TT18;A0A0N4SVP5	599;591;237	A0A087WR75	A0A087WR75	Activating transcription factor 7-interacting protein 1	Atf7ip	S	599	___1	0.982419	-0.383454	-0.809979	-0.438483	-1.16961	-1.23094	-0.220379	NaN	NaN	NaN	NaN	NaN	NaN	NaN	NaN	NaN	NaN	NaN	NaN	2	34			0.000190771	127.03	99.685	127.03	-1.3839	6017300	3457700	1551700	1008000	EEQPPVRNEFSRRKRSKSEDMDSVESKRRRY	S(0.982)KS(0.018)EDMDSVESK	83		UID62	1
A0A087WR75;Q7TT18;A0A0N4SVP5	601;593;239	A0A087WR75	A0A087WR75	Activating transcription factor 7-interacting protein 1	Atf7ip	S	601	___1	0.99961	-0.525683	-1.04913	-0.640007	-1.09077	-1.27369	-0.425579	NaN	NaN	NaN	NaN	NaN	NaN	NaN	NaN	NaN	NaN	NaN	NaN	2	34	+	CST;HTP	1.56299e-09	159.41	109.38	139	0.7806	121460000	61527000	37374000	22561000	QPPVRNEFSRRKRSKSEDMDSVESKRRRYMD	SKS(1)EDMDSVESK	84	SRRKRSKsEDMDsVE	UID63	1
B2Z892;Q6GTL7;A0A087WRG0;A0A087WRM7;P70265	464;485;485;485;486	B2Z892	B2Z892	6-phosphofructo-2-kinase/fructose-2,6-bisphosphatase 2;6-phosphofructo-2-kinase;Fructose-2,6-bisphosphatase	Pfkfb2	S	464	___1	0.969627	0.147958	0.314986	0.362554	NaN	NaN	NaN	NaN	NaN	NaN	NaN	NaN	NaN	NaN	NaN	NaN	NaN	NaN	NaN	3	36	+	CST;HTP	0.0157131	61.409	31.497	61.409	-0.50135	10355000	3926400	3532600	2896100	TPLSSSNTIRRPRNYSVGSRPLKPLSPLRAL	NY(0.026)S(0.97)VGS(0.005)RPLKPLSPLR	86	IRRPRNYsVGSRPLK;IRRPRNYsVGsRPLK	UID64	1
B2Z892;Q6GTL7;A0A087WRG0;A0A087WRM7;P70265	447;468;468;468;469	B2Z892	B2Z892	6-phosphofructo-2-kinase/fructose-2,6-bisphosphatase 2;6-phosphofructo-2-kinase;Fructose-2,6-bisphosphatase	Pfkfb2	S	447	___1	0.999884	0.231187	0.445197	0.317304	0.176195	0.353662	0.365581	NaN	NaN	NaN	NaN	NaN	NaN	NaN	NaN	NaN	NaN	NaN	NaN	2	36	+	CST;HTP	2.42025e-05	147.1	72.559	147.1	-0.24827	19495000	5947800	6311500	7235300	HNFPKSQTPVRMRRNSFTPLSSSNTIRRPRN	RNS(1)FTPLSSSNTIR	87	PVRMRRNsFtPLSSS	UID65	1
A0A087WSH6;A0A087WRN5;Q3UPL5	87;210;210	A0A087WSH6	A0A087WSH6	Uncharacterized protein C11orf96 homolog	Gm13889;Ag2	S	87	___1	1	-1.02591	-1.27265	-0.358084	-1.24554	-1.50693	-0.204715	NaN	NaN	NaN	NaN	NaN	NaN	NaN	NaN	NaN	NaN	NaN	NaN	2	37	+	CST;HTP	7.6137e-07	172.33	117.22	172.33	-0.085815	41895000	24485000	10840000	6570200	VSPMEEEKAKKSFLQSLECLRRSTQSLSLQR	SFLQS(1)LECLR	88	AKKSFLQsLECLRRs	UID66	1
A0A087WSH6;A0A087WRN5	113;236	A0A087WSH6	A0A087WSH6		Gm13889	S	113	___1	0.999983	-1.19886	-0.85009	0.429	-1.2753	-0.951234	0.351967	NaN	NaN	NaN	NaN	NaN	NaN	NaN	NaN	NaN	NaN	NaN	NaN	2	37			5.16554e-24	205.52	161.21	205.52	-0.41003	43033000	23245000	8386000	11402000	LSLQREPLGSCKLRNSLDSSDSDSAL_____	LRNS(1)LDSSDSDSAL	89		UID67	1
A0A087WSH6;A0A087WRN5	121;244	A0A087WSH6	A0A087WSH6		Gm13889	S	121	___1	0.865476	NaN	NaN	NaN	-0.732356	-1.20806	-0.442203	NaN	NaN	NaN	NaN	NaN	NaN	NaN	NaN	NaN	NaN	NaN	NaN	2	37			0.0120076	79.639	49.201	79.639	-1.1622	521050	281180	169170	70702	GSCKLRNSLDSSDSDSAL_____________	LRNSLDSS(0.001)DS(0.134)DS(0.865)AL	90		UID68	1
A0A087WSH6;A0A087WRN5;Q3UPL5	94;217;217	A0A087WSH6	A0A087WSH6	Uncharacterized protein C11orf96 homolog	Gm13889;Ag2	S	94	___1	0.893401	-0.870968	-1.22105	-0.380559	NaN	NaN	NaN	NaN	NaN	NaN	NaN	NaN	NaN	NaN	NaN	NaN	NaN	NaN	NaN	2	37	+	HTP	0.00511244	102.58	30.288	81.625	0.46369	17264000	8898100	4802400	3563000	KAKKSFLQSLECLRRSTQSLSLQREPLGSCK	S(0.893)T(0.105)QS(0.001)LSLQR	91	sLECLRRsTQsLSLQ	UID69	1;2
F2Z4A3;A0A087WRT4;A0A1L1SQU7	4475;4487;4530	F2Z4A3	F2Z4A3		Fat1	S	4475	___1	0.995532	-0.472589	-0.43491	0.184725	-0.3246	0.415218	0.982364	-0.0683018	-0.0499198	-0.302351	0.108491	0.0856966	0.451646	-0.404288	-0.27468	-0.132559	0.306727	0.099028	0.530718	2	38	+	HTP	5.46268e-05	138.55	84.774	118.19	-0.34972	8236300	3049500	2322200	2864700	QFESIHPPRDMPAAGSLGSSSRSRQRFNLNQ	DMPAAGS(0.996)LGS(0.848)S(0.143)S(0.014)R	93	RDMPAAGsLGsSSRS	UID71	1;2
F2Z4A3;A0A087WRT4;A0A1L1SQU7	4478;4490;4533	F2Z4A3	F2Z4A3		Fat1	S	4478	___1	0.926742	NaN	NaN	NaN	-1.50615	-1.04746	0.673014	-0.0683018	-0.0499198	-0.302351	0.108491	0.0856966	0.451646	NaN	-1.45623	NaN	-1.15595	NaN	0.221367	2	38	+	HTP	0.000113421	123.95	82.917	123.95	0.01934	3514600	1237400	809250	1467900	SIHPPRDMPAAGSLGSSSRSRQRFNLNQYLP	DMPAAGS(0.002)LGS(0.927)S(0.055)S(0.017)R	94	PAAGsLGsSSRSRQR	UID72	1;2
A0A087WRY3;Q80XU3	180;181	A0A087WRY3	A0A087WRY3	Nuclear ubiquitous casein and cyclin-dependent kinase substrate 1	Nucks1	S	180	___1	1	-1.1316	-1.82777	-0.57809	-0.649005	-1.74202	-0.924645	NaN	NaN	NaN	NaN	NaN	NaN	NaN	NaN	NaN	NaN	NaN	NaN	2	39	+	CST;HTP	6.47284e-07	166.45	151.16	162.67	-1.1787	144420000	93452000	34345000	16624000	EKKMPKPRLKATVTPSPVKGKAKVGRPTASK	ATVT(1)PS(1)PVKGK	96	LkAtVtPsPVkGKAK	UID73	1;2
A0A087WRY3;Q80XU3	75;75	A0A087WRY3	A0A087WRY3	Nuclear ubiquitous casein and cyclin-dependent kinase substrate 1	Nucks1	S	75	___1	0.870842	-0.400911	-0.624288	-0.25934	NaN	NaN	NaN	NaN	NaN	NaN	NaN	NaN	NaN	NaN	NaN	NaN	NaN	NaN	NaN	4	39	+	CST;HTP	0.0123825	62.104	44.679	43.408	-2.6173	4663300	1736300	1916400	1010600	DSEEKDVKTKKDDSHSAEDSEDEKDDHKNVR	KDDS(0.197)HS(0.871)AEDS(0.932)EDEKDDHK	97	tKKDDsHsAEDsEDE	UID74	1;2
A0A087WRY3;Q80XU3	79;79	A0A087WRY3	A0A087WRY3	Nuclear ubiquitous casein and cyclin-dependent kinase substrate 1	Nucks1	S	79	___1	0.962822	0.0497701	-0.184654	-0.224688	NaN	NaN	NaN	NaN	NaN	NaN	NaN	NaN	NaN	NaN	NaN	NaN	NaN	NaN	NaN	3	39	+	CST;HTP	0.0123825	62.104	44.679	62.104	-0.84854	5084100	1809700	2065800	1208600	KDVKTKKDDSHSAEDSEDEKDDHKNVRQQRQ	DDS(0.226)HS(0.811)AEDS(0.963)EDEKDDHK	98	DsHsAEDsEDEKDDH	UID75	1;2
A0A087WRY3;Q80XU3	19;19	A0A087WRY3	A0A087WRY3	Nuclear ubiquitous casein and cyclin-dependent kinase substrate 1	Nucks1	S	19	___1	1	-0.0914176	-0.373066	-0.276782	-0.282983	-0.714586	-0.36682	NaN	NaN	NaN	NaN	NaN	NaN	NaN	NaN	NaN	NaN	NaN	NaN	2	39	+	CST;HTP	1.51567e-14	179.17	141.71	152.64	0.29141	674740000	275940000	232410000	166380000	PVRNRKVVDYSQFQESDDADEDYGRDSGPPA	VVDYSQFQES(1)DDADEDYGR	99	DysQFQEsDDADEDY	UID76	1
A0A087WRY3;Q80XU3	54;54	A0A087WRY3	A0A087WRY3	Nuclear ubiquitous casein and cyclin-dependent kinase substrate 1	Nucks1	S	54	___1	0.965811	-0.592006	-1.4288	-0.767953	-0.400206	-1.46989	-0.351443	NaN	NaN	NaN	NaN	NaN	NaN	NaN	NaN	NaN	NaN	NaN	NaN	3	39	+	CST;HTP	8.51944e-07	159.01	139.41	84.156	0.84595	147610000	68346000	51486000	27775000	SSPREAKNKRRSGKNSQEDSEDSEEKDVKTK	S(0.035)GKNS(0.966)QEDS(0.999)EDS(1)EEKDVK	100	kRRsGKNsQEDsEDs	UID77	1;2;3
A0A087WRY3;Q80XU3	58;58	A0A087WRY3	A0A087WRY3	Nuclear ubiquitous casein and cyclin-dependent kinase substrate 1	Nucks1	S	58	___1	1	-0.73574	-1.05433	-0.969735	-0.128361	-0.745479	-0.413019	NaN	NaN	NaN	NaN	NaN	NaN	NaN	NaN	NaN	NaN	NaN	NaN	2	39	+	CST;HTP	4.76103e-12	184.21	112	174.87	-0.15931	514060000	250770000	172770000	90529000	EAKNKRRSGKNSQEDSEDSEEKDVKTKKDDS	NSQEDS(1)EDS(1)EEKDVK	101	GKNsQEDsEDsEEKD	UID78	1;2;3
A0A087WRY3;Q80XU3	61;61	A0A087WRY3	A0A087WRY3	Nuclear ubiquitous casein and cyclin-dependent kinase substrate 1	Nucks1	S	61	___1	1	0.040121	-0.833285	-0.755576	-0.56192	-0.918142	-0.545424	NaN	NaN	NaN	NaN	NaN	NaN	NaN	NaN	NaN	NaN	NaN	NaN	2	39	+	CST;HTP	1.96438e-10	174.87	107.01	167.93	-0.52312	452180000	213680000	156200000	82287000	NKRRSGKNSQEDSEDSEEKDVKTKKDDSHSA	NSQEDS(1)EDS(1)EEKDVK	102	sQEDsEDsEEKDVKt	UID79	1;2;3
A0A087WRY3;Q80XU3	50;50	A0A087WRY3	A0A087WRY3	Nuclear ubiquitous casein and cyclin-dependent kinase substrate 1	Nucks1	S	50	___1	0.892048	-0.477482	-1.39289	-0.964095	NaN	NaN	NaN	NaN	NaN	NaN	NaN	NaN	NaN	NaN	NaN	NaN	NaN	NaN	NaN	4	39	+	CST;HTP	0.00588002	62.377	44.677	62.377	0.28027	12962000	8055800	3556300	1350300	KKIRSSPREAKNKRRSGKNSQEDSEDSEEKD	S(0.892)GKNS(0.107)QEDS(0.001)EDSEEKDVK	103	EAkNkRRsGKNsQED	UID80	1
A0A087WS46;O70251	65;106	A0A087WS46	A0A087WS46	Elongation factor 1-beta	Eef1b2;Eef1b	S	65	___1	0.998274	-0.733387	-1.23593	-0.317157	-0.348115	-0.57308	-0.179694	-0.720778	-0.409815	-0.864413	-0.861526	-0.28958	-0.278286	-0.0126089	0.0617	-0.371513	0.288446	-0.0275767	0.0985917	4	41	+	CST;HTP	2.6891e-05	69.644	41.023	55.496	1.024	231690000	114360000	67840000	49489000	GAADAKDDDDIDLFGSDDEEESEEAKKLREE	YGPSSVEDTTGSGAADAKDDDDIDLFGS(0.998)DDEEES(0.001)EEAKK	104	DDIDLFGsDDEEEsE	UID81	1
A0A087WSE3;E9QQ25;Q62407;Q62407-4;Q62407-3	1862;2114;2114;1260;1260	A0A087WSE3	A0A087WSE3	Striated muscle-specific serine/threonine-protein kinase	Speg	S	1862	___1	0.965626	-0.188299	0.329411	0.485736	1.14012	1.00741	0.0608775	NaN	NaN	NaN	NaN	NaN	NaN	NaN	NaN	NaN	NaN	NaN	NaN	3	44	+	CST;HTP	0.00231683	84.62	58.754	84.62	0.56598	2324800	672150	849160	803530	SLGGRARDPRMARAASSEAAPHHQPPPESRG	AAS(0.966)S(0.034)EAAPHHQPPPESR	105	PRMARAAsSEAAPHH	UID82	1
A0A087WSF5;Q3UZ39;E9Q9T1;A0A087WPK3;Q3UZ39-2;G5E8E1;A0A087WNU6	198;88;236;271;236;98;281	A0A087WSF5;Q3UZ39	Q3UZ39	Leucine-rich repeat flightless-interacting protein 1	Lrrfip1	S	88	___1	0.992076	-1.47606	-1.70369	-0.0495465	-1.03236	-1.33504	-0.150946	-2.06166	-1.43432	-2.31452	-1.81721	-0.0199308	-0.289757	0.585605	0.401966	0.610828	0.482162	-0.0296158	0.138811	2	2979;45	+	HTP	1.59011e-48	218.11	133.95	218.11	-2.1081	4990100	3174500	1033500	782060	AATLASLGGTSSRRGSGDTSISMDTEASIRE	RGS(0.992)GDT(0.008)SISMDTEASIR	110	GtssRRGsGDTsIsM	UID85	1
A0A087WSH7;A0A087WS74;Q8BLD4;A0A087WRZ5;Q6VYI5;Q6VYI4;A0A087WQA5;A0A087WRP4;H3BJV1;Q8R0B4;Q921F2	63;9;183;183;183;183;99;34;35;183;183	A0A087WSH7;Q8BLD4;Q8R0B4;Q921F2	Q921F2	TAR DNA-binding protein 43	Tardbp	S	183	___1	1	0.492622	0.939527	0.446574	0.665484	0.634036	-0.0508013	0.220082	0.014641	0.504061	0.0294175	0.296428	0.0861043	0.27254	0.650843	0.435466	0.604618	0.150146	-0.136906	2	3635;3951;4171;46	+	HTP	8.61573e-06	139.32	93.415	74.962	0.90594	16536000	4982100	5948000	5605700	IDGRWCDCKLPNSKQSPDEPLRSRKVFVGRC	QS(1)PDEPLR	112	kLPNSkQsPDEPLRS	UID87	1
A0A087WSS1;G3X9J4;E9QM90;Q148V7-3;Q148V7-2;Q148V7;A0A087WRM8	180;180;180;148;180;180;180	A0A087WSS1	A0A087WSS1	LisH domain and HEAT repeat-containing protein KIAA1468	2310035C23Rik;Kiaa1468	S	180	___1	0.995689	-0.451919	0.0749164	0.542704	0.603502	1.10595	0.525167	0.620493	0.732052	0.654252	0.949796	0.334797	0.282618	-1.07241	-0.12855	-0.579336	0.15615	0.207907	0.242549	2	49	+	CST;HTP	9.32212e-05	141.59	69.342	141.59	-0.14371	2238300	821140	657550	759660	EPSTTSGGGQLNRAGSISTLDSLDFARYSDD	AGS(0.996)IS(0.003)T(0.001)LDSLDFAR	113	GQLNRAGsIstLDsL	UID88	1
A0A0A0MQ73;Q6PDK2	4789;4789	A0A0A0MQ73	A0A0A0MQ73	Histone-lysine N-methyltransferase;Histone-lysine N-methyltransferase 2D	Kmt2d	S	4789	___1	1	0.116631	-0.108192	-0.258253	NaN	NaN	NaN	NaN	NaN	NaN	NaN	NaN	NaN	NaN	NaN	NaN	NaN	NaN	NaN	2	51	+	HTP	0.00154416	98.156	37.515	98.156	-0.75719	729070	255450	277680	195940	PQLGSGRWEQDNRALSPVIPIIPRTGIPVFP	ALS(1)PVIPIIPR	114	EQDNRALsPVIPIIP	UID89	1
A0A0A0MQ73;Q6PDK2	2299;2299	A0A0A0MQ73	A0A0A0MQ73	Histone-lysine N-methyltransferase;Histone-lysine N-methyltransferase 2D	Kmt2d	S	2299	___1	1	-0.529531	-0.483158	0.200504	-0.375834	-0.339035	-0.0625652	NaN	NaN	NaN	NaN	NaN	NaN	NaN	NaN	NaN	NaN	NaN	NaN	2	51	+	HTP	2.2616e-13	180.7	86.929	147.75	-0.45625	13535000	6458000	3610900	3466500	FKAPLTPRASQVEPQSPGLGLRAQEPPPAQA	ASQVEPQS(1)PGLGLR	115	ASQVEPQsPGLGLRA	UID90	1
A0A0A0MQ73;Q6PDK2	727;727	A0A0A0MQ73	A0A0A0MQ73	Histone-lysine N-methyltransferase;Histone-lysine N-methyltransferase 2D	Kmt2d	S	727	___1	0.998885	NaN	NaN	NaN	-0.108907	-0.309771	-0.284651	NaN	NaN	NaN	NaN	NaN	NaN	NaN	NaN	NaN	NaN	NaN	NaN	2	51	+	CST;HTP	8.03751e-05	148.69	119.15	148.69	1.3897	6984000	3082500	2228800	1672700	PEELRLCPQPEEPYLSPQPEEPRLCPQPEEL	LCPQPEEPY(0.001)LS(0.999)PQPEEPR	116	QPEEPYLsPQPEEPR	UID91	1
A0A0A0MQ73;Q6PDK2	3122;3122	A0A0A0MQ73	A0A0A0MQ73	Histone-lysine N-methyltransferase;Histone-lysine N-methyltransferase 2D	Kmt2d	S	3122	___1	0.86393	0.160017	NaN	-0.331354	-0.359157	-0.13435	-0.1067	NaN	NaN	NaN	NaN	NaN	NaN	NaN	NaN	NaN	NaN	NaN	NaN	3	51	+	CST;HTP	0.00689173	63.165	28.252	63.165	1.0861	6027900	3010700	1664700	1352400	LPEVKPKVEEGGRHPSPCQFTINTPKVEPAP	VEEGGRHPS(0.864)PCQFT(0.131)INT(0.005)PK	117	EEGGRHPsPCQFtIN	UID92	1
S4R294;S4R2J9;A0A0A0MQ79;Q3TLH4-5;Q3TLH4	1215;1213;1213;1215;1215	S4R294	S4R294	Protein PRRC2C	Prrc2c	S	1215	___1	0.854197	NaN	NaN	NaN	0.182311	0.302875	0.302758	NaN	NaN	NaN	NaN	NaN	NaN	NaN	NaN	NaN	NaN	NaN	NaN	3	52	+	CST;HTP	0.00215739	79.013	45.609	79.013	-0.44547	3260700	1185000	1135200	940540	RTEHVPSGPLRQREESETRSESSDFEVVPKR	QREES(0.854)ET(0.113)RS(0.022)ES(0.004)S(0.006)DFEVVPK	119	PLRQREEsEtRsEss	UID93	1
S4R294;S4R2J9;A0A0A0MQ79;Q3TLH4-5;Q3TLH4;S4R2L9;S4R209	1516;1514;1514;1516;1516;90;232	S4R294	S4R294	Protein PRRC2C	Prrc2c	S	1516	___1	0.991092	-0.0903728	-0.587359	-0.300146	0.314639	0.195474	0.111165	NaN	NaN	NaN	NaN	NaN	NaN	NaN	NaN	NaN	NaN	NaN	NaN	2	52	+	HTP	0.000386479	125.82	50.438	89.231	-0.61374	90412000	37466000	31157000	21789000	ESVLPPKREIAKRSFSSQRPGVDRQNRRGNN	S(0.005)FS(0.991)S(0.004)QRPGVDR	120	EIAKRsFssQRPGVD	UID94	1
S4R294;S4R2J9;A0A0A0MQ79;Q3TLH4-5;Q3TLH4	853;851;851;853;853	S4R294	S4R294	Protein PRRC2C	Prrc2c	S	853	___1	1	NaN	NaN	NaN	0.093425	-0.262538	0.0282862	NaN	NaN	NaN	NaN	NaN	NaN	NaN	NaN	NaN	NaN	NaN	NaN	2	52	+	HTP	0.00881885	91.658	43.799	91.658	-0.3689	612490	255590	207010	149900	ARDSTETEEQKFLSRSLEDVKPRHVDTNTQS	S(1)LEDVKPR	121	EQKFLSRsLEDVKPR	UID95	1
S4R294;S4R2J9;A0A0A0MQ79;Q3TLH4-5;Q3TLH4	899;897;897;899;899	S4R294	S4R294	Protein PRRC2C	Prrc2c	S	899	___1	0.825108	NaN	NaN	NaN	0.543694	0.313362	0.0150693	NaN	NaN	NaN	NaN	NaN	NaN	NaN	NaN	NaN	NaN	NaN	NaN	3	52	+	CST;HTP	0.00370335	59.046	36.144	56.017	-2.1476	9850300	3077200	3829900	2943300	EERISALESQPARKRSVSHGSNHAQNAEEQR	S(0.825)VS(0.163)HGS(0.012)NHAQNAEEQR	125	SQPARKRsVsHGsNH	UID96	1
S4R294;S4R2J9;A0A0A0MQ79;Q3TLH4-5;Q3TLH4	901;899;899;901;901	S4R294	S4R294	Protein PRRC2C	Prrc2c	S	901	___1	0.97758	NaN	NaN	NaN	-0.449021	-0.218548	0.0614305	NaN	NaN	NaN	NaN	NaN	NaN	NaN	NaN	NaN	NaN	NaN	NaN	3	52	+	HTP	0.000933444	101.2	86.78	101.2	-1.1236	1881700	741820	539570	600300	RISALESQPARKRSVSHGSNHAQNAEEQRNE	S(0.004)VS(0.978)HGS(0.018)NHAQNAEEQR	126	PARKRsVsHGsNHAQ	UID97	1
S4R294;S4R2J9;A0A0A0MQ79;Q3TLH4-5;Q3TLH4	904;902;902;904;904	S4R294	S4R294	Protein PRRC2C	Prrc2c	S	904	___1	0.86297	0.151729	-0.306966	-0.249445	NaN	NaN	NaN	NaN	NaN	NaN	NaN	NaN	NaN	NaN	NaN	NaN	NaN	NaN	NaN	4	52	+	HTP	0.00266081	60.561	36.644	60.561	0.035324	4155200	1645000	1518600	991590	ALESQPARKRSVSHGSNHAQNAEEQRNEPSV	S(0.069)VS(0.069)HGS(0.863)NHAQNAEEQRNEPSVSIPK	127	KRsVsHGsNHAQNAE	UID98	1
S4R248;A0A0A0MQ95;S4R221;Q8C0D4;S4R203;B2RUJ8;S4R1B0	238;238;238;238;238;238;238	S4R248	S4R248	Rho GTPase-activating protein 12	Arhgap12	S	238	___1	0.999947	-0.309628	-0.249839	0.017922	NaN	NaN	NaN	NaN	NaN	NaN	NaN	NaN	NaN	NaN	NaN	NaN	NaN	NaN	NaN	3	56	+	CST;HTP	1.39443e-05	134.81	79.09	134.81	-0.9955	300770000	97052000	106780000	96941000	EQMRATTPPNQGRPDSPVYANLQELKISQSA	AT(0.129)T(0.871)PPNQGRPDS(1)PVYANLQELK	128	PNQGRPDsPVyANLQ	UID99	1;2
S4R248;A0A0A0MQ95;S4R221;Q8C0D4;S4R203;B2RUJ8;S4R1B0;S4R2V0	163;163;163;163;163;163;163;36	S4R248	S4R248	Rho GTPase-activating protein 12	Arhgap12	S	163	___1	0.992446	-0.00473979	-0.397923	-0.464206	NaN	NaN	NaN	NaN	NaN	NaN	NaN	NaN	NaN	NaN	NaN	NaN	NaN	NaN	NaN	2	56	+	HTP	0.000975388	145.31	120.42	145.31	-0.70356	1398000	675600	541350	181060	LDLTHNNGKFNSDSHSPKVSSQNRTRLFGHF	FNSDS(0.008)HS(0.992)PK	129	KFNSDSHsPKVSSQN	UID100	1
S4R248;A0A0A0MQ95;S4R221;Q8C0D4	397;397;444;444	S4R248	S4R248	Rho GTPase-activating protein 12	Arhgap12	S	397	___1	0.812333	-0.29527	0.375179	0.522357	NaN	NaN	NaN	NaN	NaN	NaN	NaN	NaN	NaN	NaN	NaN	NaN	NaN	NaN	NaN	2	56	+	HTP	0.00286119	112.02	51.721	112.02	2.1186	7039700	3102900	2177700	1759100	KDSPTTTKLCLPENESPPTSSKHQDPGQEKY	LCLPENES(0.812)PPT(0.027)S(0.105)S(0.056)K	130	LCLPENEsPPTSSKH	UID101	1
S4R248;A0A0A0MQ95;S4R221;Q8C0D4;S4R203;B2RUJ8;S4R1B0;S4R2V0	199;199;199;199;199;199;199;72	S4R248	S4R248	Rho GTPase-activating protein 12	Arhgap12	S	199	___1	0.999992	-0.627471	-0.666966	0.0391384	0.231801	0.0614305	-0.122915	NaN	NaN	NaN	NaN	NaN	NaN	NaN	NaN	NaN	NaN	NaN	NaN	2	56	+	HTP	3.51357e-119	291.99	272.36	291.99	-1.1053	6295800	2494500	2211900	1589400	LDIEKTSFSQEQSCDSAGEGSERIQQDSESG	TSFSQEQSCDS(1)AGEGSER	131	SQEQsCDsAGEGsER	UID102	1
A0A0A0MQ98;G3UZM1;Q69ZK6;G3UYW3	652;652;471;365	A0A0A0MQ98	A0A0A0MQ98	Probable JmjC domain-containing histone demethylation protein 2C	Jmjd1c	S	652	___1	0.995057	-1.32016	-1.95422	-0.440303	NaN	NaN	NaN	NaN	NaN	NaN	NaN	NaN	NaN	NaN	NaN	NaN	NaN	NaN	NaN	2	57	+	CST;HTP	0.00253985	98.754	47.963	98.754	-0.5526	1979700	1305200	439290	235160	KSSSSPEVVKPKITHSPDSVKSKAAYGNSQA	ITHS(0.995)PDS(0.005)VK	132	VKPKITHsPDsVKSK	UID103	1
A0A0A0MQ98;G3UZM1;Q69ZK6;G3UYW3	640;640;459;353	A0A0A0MQ98	A0A0A0MQ98	Probable JmjC domain-containing histone demethylation protein 2C	Jmjd1c	S	640	___1	0.92776	-1.37112	-2.09542	-0.882465	NaN	NaN	NaN	NaN	NaN	NaN	NaN	NaN	NaN	NaN	NaN	NaN	NaN	NaN	NaN	2	57			2.40865e-08	178.95	118.79	178.95	0.53288	3386000	2254200	780840	350960	AKLTTSVDTQKAKSSSSPEVVKPKITHSPDS	SSS(0.928)S(0.072)PEVVKPK	134		UID104	1
A0A0A0MQ98;G3UZM1;Q69ZK6;G3UYW3	641;641;460;354	A0A0A0MQ98	A0A0A0MQ98	Probable JmjC domain-containing histone demethylation protein 2C	Jmjd1c	S	641	___1	0.80507	-1.35258	-2.11522	-0.766652	NaN	NaN	NaN	NaN	NaN	NaN	NaN	NaN	NaN	NaN	NaN	NaN	NaN	NaN	NaN	3	57	+	HTP	0.00432496	84.169	55.106	84.169	-0.25952	6110100	4183500	1368500	558130	KLTTSVDTQKAKSSSSPEVVKPKITHSPDSV	S(0.004)S(0.026)S(0.165)S(0.805)PEVVKPK	135	QKAKSSSsPEVVKPK	UID105	1
A0A0A0MQ98;G3UZM1;Q69ZK6	1969;1970;1789	A0A0A0MQ98	A0A0A0MQ98	Probable JmjC domain-containing histone demethylation protein 2C	Jmjd1c	S	1969	___1	1	-1.32478	-1.32276	-0.307251	-0.512761	-1.03842	-0.531198	NaN	NaN	NaN	NaN	NaN	NaN	NaN	NaN	NaN	NaN	NaN	NaN	2	57	+	HTP	5.02412e-95	281.49	165.79	281.49	0.037427	14088000	8301200	3718300	2068600	SNKTSVSLPESQQQNSPQKSQTNGNSSPGSA	TSVSLPESQQQNS(1)PQK	136	PESQQQNsPQKSQTN	UID106	1
A0A0A0MQ99;V9GXX7;A2AN40	24;20;24	A0A0A0MQ99	A0A0A0MQ99		Swi5	S	24	___1	0.999958	-2.57587	-3.80509	-1.09582	-1.99954	-3.21437	-1.02688	-0.271322	NaN	-0.486287	NaN	-0.41156	NaN	-2.30455	NaN	-3.3188	NaN	-0.68426	NaN	2	58			0.00217799	131.83	40.913	131.83	0.18175	7595200	5706100	1243800	645330	TPLRVPRTLGFRRGESEFSRLYHGGYRSPQR	RGES(1)EFSR	138		UID107	1
A0A0A0MQA5;P68368;P05213	369;340;340	A0A0A0MQA5;P05213	P05213	Tubulin alpha-4A chain;Tubulin alpha-1B chain	Tuba4a;Tuba1b	S	340	___1	1	-0.418446	-0.745866	-0.183671	-0.159525	-0.354981	-0.31362	0.0839282	0.251325	0.281194	0.43957	0.196103	0.215989	-0.502375	-0.41085	-1.02706	-0.794551	-0.379774	-0.52961	2	2101;59	+	CST;HTP	0.00311117	87.99	56.394	87.99	-1.1487	2249700	1088500	699430	461800	PKDVNAAIAAIKTKRSIQFVDWCPTGFKVGI;PKDVNAAIATIKTKRSIQFVDWCPTGFKVGI	S(1)IQFVDWCPTGFK	139	AAIkTKRsIQFVDWC;AtIktkRsIQFVDWC	UID108	1
V9GXB5;A0A0A0MQB8;H3BLB6;Q60954-3;Q60954;Q60954-2	167;194;194;194;194;194	V9GXB5	V9GXB5	Homeobox protein Meis1	Meis1	S	167	___1	0.848966	-1.31671	-1.80324	-0.545635	NaN	NaN	NaN	NaN	NaN	NaN	NaN	NaN	NaN	NaN	NaN	NaN	NaN	NaN	NaN	2	60	+	HTP	2.28617e-14	181.75	113.87	181.75	-0.21051	1400800	894770	308630	197420	GKMPIDLVIDDREGGSKSDSEDVTRSANLTD	EGGS(0.849)KS(0.15)DS(0.001)EDVTR	140	IDDREGGsKsDsEDV	UID109	1
V9GXB5;A0A0A0MQB8;H3BLB6;Q60954-3;Q60954;Q60954-2	169;196;196;196;196;196	V9GXB5	V9GXB5	Homeobox protein Meis1	Meis1	S	169	___1	0.967437	NaN	NaN	NaN	-1.36956	-2.05613	-0.423178	NaN	NaN	NaN	NaN	NaN	NaN	NaN	NaN	NaN	NaN	NaN	NaN	2	60	+	HTP	4.32553e-13	177.39	125.78	177.39	-1.307	824630	565660	196070	62903	MPIDLVIDDREGGSKSDSEDVTRSANLTDQP	EGGS(0.032)KS(0.967)DSEDVTR	141	DREGGsKsDsEDVTR	UID110	1
A0A0A0MQC2;B1AS67;A0A5F8MPI8;Q66T02-2;Q66T02	932;951;994;964;964	A0A0A0MQC2	A0A0A0MQC2	Pleckstrin homology domain-containing family G member 5	Plekhg5	S	932	___1	0.792145	NaN	NaN	NaN	-0.71743	-0.0318871	0.822363	NaN	NaN	NaN	NaN	NaN	NaN	NaN	NaN	NaN	NaN	NaN	NaN	2	61	+	HTP	0.00149717	122.55	77.007	122.55	0.20034	421280	197010	104070	120190	TPAARGVPPAPSRSLSELCLISVAPGVRTQR	S(0.208)LS(0.792)ELCLISVAPGVR	144	PAPSRsLsELCLIsV	UID111	1
A0A0A0MQC7;A2A5Y6;P10637-6;P10637-5;P10637-2;P10637;P10637-4;P10637-3;B1AQW2	696;712;313;335;393;696;304;304;353	A0A0A0MQC7	A0A0A0MQC7	Microtubule-associated protein;Microtubule-associated protein tau	Mapt	S	696	___1	0.996279	NaN	NaN	NaN	1.98247	2.60067	0.765025	1.09065	1.51283	1.01114	1.43483	-0.238613	-0.209779	NaN	0.46964	NaN	1.16585	NaN	0.974804	2	62	+	CST;HTP;LTP	5.32285e-06	141.58	77.478	107.17	0.68413	117260000	10680000	43135000	63443000	GAEIVYKSPVVSGDTSPRHLSNVSSTGSIDM	SPVVSGDT(0.004)S(0.996)PR	147	PVVsGDtsPRHLsNV	UID114	1;3
A0A0A0MQC7;A2A5Y6;P10637-6;P10637-5;P10637-2;P10637;P10637-4;P10637-3;B1AQW2	708;724;325;347;405;708;316;316;365	A0A0A0MQC7	A0A0A0MQC7	Microtubule-associated protein;Microtubule-associated protein tau	Mapt	S	708	___1	0.931461	-0.0914637	-0.773023	-0.527117	1.04173	1.14971	0.15004	1.09065	1.51283	1.01114	1.43483	-0.238613	-0.209779	-1.18211	-0.4711	-1.78416	-0.285114	-0.288505	0.359818	3	62	+	HTP	8.34758e-20	147.03	121.21	105.61	-0.38271	7919200	1709700	3255900	2953600	GDTSPRHLSNVSSTGSIDMVDSPQLATLADE	HLS(0.001)NVS(0.005)S(0.005)T(0.057)GS(0.931)IDMVDSPQLATLADEVSASLAK	148	sNVsstGsIDMVDsP	UID115	1
A0A0A0MQC7;A2A5Y6;P10637-6;P10637-5;P10637-2;P10637;P10637-4;P10637-3;B1AQW2	648;664;265;287;345;648;256;256;305	A0A0A0MQC7	A0A0A0MQC7	Microtubule-associated protein;Microtubule-associated protein tau	Mapt	S	648	___1	0.999987	1.05235	1.20176	0.248292	1.31301	1.65709	0.227864	1.09065	1.51283	1.01114	1.43483	-0.238613	-0.209779	-0.0383039	-0.19982	0.190621	0.222263	0.486905	0.437643	2	62	+	HTP;LTP	0.000706245	120.99	78.195	99.915	-1.6797	47910000	10761000	18442000	18708000	SEKLDFKDRVQSKIGSLDNITHVPGGGNKKI	IGS(1)LDNITHVPGGGNK	149	RVQSKIGsLDnITHV	UID116	1
A0A0A0MQC7;A2A5Y6;P10637-6;P10637-5;P10637-2;P10637;P10637-4;P10637-3;B1AQW2	554;570;171;193;251;554;193;193;211	A0A0A0MQC7	A0A0A0MQC7	Microtubule-associated protein;Microtubule-associated protein tau	Mapt	S	554	___1	0.995667	1.4769	1.22324	-0.312294	3.00969	3.27199	0.253989	1.09065	1.51283	1.01114	1.43483	-0.238613	-0.209779	0.38625	1.49685	0.212099	1.83716	-0.0736816	0.463768	2	62	+	CST;HTP;LTP	0.00394559	94.409	11.222	92.239	-0.10708	10825000	1911000	5197100	3717000	PVPMPDLKNVRSKIGSTENLKHQPGGGKVQI	IGS(0.996)T(0.004)ENLK	150	NVRSkIGstENLKHQ	UID117	1
A0A0A0MQC7;A2A5Y6;P10637-6;P10637-5;P10637-2;P10637;P10637-4;P10637-3;B1AQW2	490;506;107;129;187;490;129;129;147	A0A0A0MQC7	A0A0A0MQC7	Microtubule-associated protein;Microtubule-associated protein tau	Mapt	S	490	___1	0.997894	NaN	NaN	NaN	1.8195	2.52477	0.71396	1.09065	1.51283	1.01114	1.43483	-0.238613	-0.209779	NaN	0.306671	NaN	1.08994	NaN	0.923738	2	62	+	CST;HTP;LTP	7.48294e-24	207.4	171.53	176.42	-0.07829	59166000	7216000	21727000	30224000	PGSGEPPKSGERSGYSSPGSPGTPGSRSRTP	SGY(0.002)S(0.998)S(1)PGS(0.998)PGT(0.002)PGSR	152	sGERsGyssPGsPGt	UID119	1;2;3
A0A0A0MQC7;A2A5Y6;P10637-6;P10637-5;P10637-2;P10637;P10637-4;P10637-3;B1AQW2	494;510;111;133;191;494;133;133;151	A0A0A0MQC7	A0A0A0MQC7	Microtubule-associated protein;Microtubule-associated protein tau	Mapt	S	494	___1	0.999981	1.37373	2.00777	0.762902	1.96414	2.87143	0.919988	1.09065	1.51283	1.01114	1.43483	-0.238613	-0.209779	0.283081	0.451306	0.996632	1.4366	1.00151	1.12977	2	62	+	CST;HTP;LTP	1.32469e-79	269.05	227.57	265.64	-1.7935	237020000	31412000	86453000	119150000	EPPKSGERSGYSSPGSPGTPGSRSRTPSLPT	SGYS(0.012)S(0.988)PGS(1)PGTPGSR	154	sGyssPGsPGtPGsR	UID121	1;2;3
A0A0A0MQC7;A2A5Y6;P10637-6;P10637-5;P10637-2;P10637;P10637-4;P10637-3;B1AQW2	502;518;119;141;199;502;141;141;159	A0A0A0MQC7	A0A0A0MQC7	Microtubule-associated protein;Microtubule-associated protein tau	Mapt	S	502	___1	0.960357	1.66662	1.74717	0.0630888	3.01232	3.45207	0.437973	1.09065	1.51283	1.01114	1.43483	-0.238613	-0.209779	0.57597	1.49948	0.736035	2.01724	0.301701	0.647752	4	62	+	HTP	0.0123727	106.3	39.048	63.181	-0.52839	13499000	1784200	5908100	5806500	SGYSSPGSPGTPGSRSRTPSLPTPPTREPKK	S(0.96)RT(0.039)PS(0.002)LPT(0.804)PPT(0.194)REPK	155	PGtPGsRsRtPsLPt	UID122	1;2
A0A0A0MQC7;A2A5Y6;P10637-6;P10637-5;P10637-2;P10637;P10637-4;P10637-3	470;486;87;109;167;470;109;109	A0A0A0MQC7	A0A0A0MQC7	Microtubule-associated protein;Microtubule-associated protein tau	Mapt	S	470	___1	0.992188	NaN	NaN	NaN	1.43872	1.72971	0.299714	1.09065	1.51283	1.01114	1.43483	-0.238613	-0.209779	NaN	-0.0741149	NaN	0.294877	NaN	0.509492	3	62	+	HTP;LTP	0.00506613	81.157	68.179	81.157	0.48941	6261400	1037700	2791900	2431800	KGTSNATRIPAKTTPSPKTPPGSGEPPKSGE	T(0.004)T(0.004)PS(0.992)PKT(1)PPGSGEPPK	157	IPAKttPsPKtPPGs	UID124	1;2
F7CGP0;A0A0A0MQD7;A0A2I3BPN8;A3KGS3-2;A3KGS3	367;696;696;696;696	F7CGP0	F7CGP0	Ral GTPase-activating protein subunit alpha-2	Ralgapa2	S	367	___1	0.996644	-0.524583	-0.389243	0.16092	-0.298087	-0.127148	0.141825	NaN	NaN	NaN	NaN	NaN	NaN	NaN	NaN	NaN	NaN	NaN	NaN	2	64	+	CST;HTP	0.00222055	98.033	40.443	70.908	-0.33098	1229900	483730	343030	403140	CILEPQKGTAVGRSFSLSWRSHPDVTEPMRF	SFS(0.997)LS(0.003)WR	164	TAVGRsFsLSWRsHP	UID126	1
F7CGP0;A0A0A0MQD7;A0A2I3BPN8;A3KGS3-2;A3KGS3	157;486;486;486;486	F7CGP0	F7CGP0	Ral GTPase-activating protein subunit alpha-2	Ralgapa2	S	157	___1	0.999003	-0.173027	-0.39208	-0.186656	-0.477181	-0.296279	0.136323	NaN	NaN	NaN	NaN	NaN	NaN	NaN	NaN	NaN	NaN	NaN	NaN	2	64	+	CST;HTP	0.00419596	110.98	65.816	105.36	-0.036555	2582600	1044300	723850	814450	ESSGHKRSSSWGRTYSFTSAMSRGCVTEEDN	TYS(0.999)FT(0.001)SAMSR	165	SSWGRTYsFtsAMsR	UID127	1
A0A0A0MQE5;A2AHC3	1069;1069	A0A0A0MQE5	A0A0A0MQE5	Calmodulin-regulated spectrin-associated protein 1	Camsap1	S	1069	___1	0.978298	NaN	NaN	NaN	0.577924	0.447949	-0.0743043	NaN	NaN	NaN	NaN	NaN	NaN	NaN	NaN	NaN	NaN	NaN	NaN	4	65	+	HTP	0.00704669	63.488	27.144	53.008	1.4624	3334400	881510	1208200	1244700	QDQKIKAPVHFVEPLSPTGVPGHRKPPRLGQ	APVHFVEPLS(0.978)PT(0.022)GVPGHR	166	VHFVEPLsPtGVPGH	UID128	1
A0A0A0MQE5;A2AHC3;A2AHC4;A2AHC3-2	553;553;573;573	A0A0A0MQE5	A0A0A0MQE5	Calmodulin-regulated spectrin-associated protein 1	Camsap1	S	553	___1	1	0.195348	0.00230651	0.394075	-0.414249	0.0201999	0.522658	NaN	NaN	NaN	NaN	NaN	NaN	NaN	NaN	NaN	NaN	NaN	NaN	2	65	+	HTP	1.6552e-07	147.35	94.794	145.86	-0.40991	12318000	5283300	3559400	3474900	DEELVAIIRTDVSPPSPQMPRTSPQAPGLVA	TDVS(1)PPS(1)PQMPR	170	RtDVsPPsPQMPRts	UID130	1;2
B7ZCJ0;A0A0A0MQE8;B7ZCJ1;Q6DFV3	1427;1431;1437;1426	B7ZCJ0	B7ZCJ0	Rho GTPase-activating protein 21	Arhgap21	S	1427	___1	0.982268	-0.393634	-0.430198	-0.104341	-1.07884	-1.08688	-0.0227714	NaN	NaN	NaN	NaN	NaN	NaN	NaN	NaN	NaN	NaN	NaN	NaN	2	66	+	HTP	0.000150623	131.48	83.207	131.48	0.08288	2479500	1428000	627920	423610	SRKRKKPKEKAQPSSSEDELDSVFFKKENTE	AQPS(0.004)S(0.014)S(0.982)EDELDSVFFK	173	EKAQPsssEDELDSV	UID131	1
B7ZCJ0;A0A0A0MQE8;B7ZCJ1;Q6DFV3	1830;1834;1840;1829	B7ZCJ0	B7ZCJ0	Rho GTPase-activating protein 21	Arhgap21	S	1830	___1	0.999992	NaN	NaN	NaN	0.556503	0.439783	-0.263231	NaN	NaN	NaN	NaN	NaN	NaN	NaN	NaN	NaN	NaN	NaN	NaN	2	66	+	HTP	0.00100518	103.85	72.668	103.85	0.40086	572780	191590	216700	164480	KESELSAVNRLKPKCSAQDLSISDWLARERV	CS(1)AQDLSISDWLAR	174	NRLKPKCsAQDLSIS	UID132	1
B7ZCJ0;A0A0A0MQE8;B7ZCJ1;Q6DFV3;A2BHQ2	42;36;42;41;43	B7ZCJ0	B7ZCJ0	Rho GTPase-activating protein 21	Arhgap21	S	42	___1	0.998753	0.210015	1.30182	0.980976	NaN	NaN	NaN	NaN	NaN	NaN	NaN	NaN	NaN	NaN	NaN	NaN	NaN	NaN	NaN	2	66	+	HTP	1.10677e-07	168.05	115.33	168.05	0.33294	6885100	1986700	2382700	2515700	EVSKNKDGKDQGEPVSPSEDEPFSWPGPKTV	DQGEPVS(0.999)PS(0.001)EDEPFSWPGPK	175	KDQGEPVsPsEDEPF	UID133	1
B7ZCJ0;A0A0A0MQE8;B7ZCJ1;Q6DFV3	1700;1704;1710;1699	B7ZCJ0	B7ZCJ0	Rho GTPase-activating protein 21	Arhgap21	S	1700	___1	0.996714	-0.472089	-0.0696033	0.367483	-0.371441	0.240742	0.637286	NaN	NaN	NaN	NaN	NaN	NaN	NaN	NaN	NaN	NaN	NaN	NaN	2	66	+	CST;HTP	1.74126e-07	148.85	122.74	136.14	-0.34481	16531000	7738300	4910200	3882200	IECDTLSRKKSARFKSDSGSPGDTRTEKETP	FKS(0.997)DS(0.003)GS(0.001)PGDTR	176	KKsARFKsDSGSPGD	UID134	1
B7ZCJ0;A0A0A0MQE8;B7ZCJ1;Q6DFV3;G3UWM5	610;614;620;609;449	B7ZCJ0	B7ZCJ0	Rho GTPase-activating protein 21	Arhgap21	S	610	___1	1	-0.145031	0.0865121	0.0608775	0.288181	-0.271339	-0.58316	NaN	NaN	NaN	NaN	NaN	NaN	NaN	NaN	NaN	NaN	NaN	NaN	3	66	+	HTP	0.0122605	69.229	37.507	58.37	0.59677	3126400	1261600	1060800	803930	TTTGVSLQRGIAQDRSPLVKVRSNSLKVPPP	GIAQDRS(1)PLVK	179	RGIAQDRsPLVKVRS	UID135	1
B7ZCJ0;A0A0A0MQE8;B7ZCJ1;Q6DFV3	1729;1733;1739;1728	B7ZCJ0	B7ZCJ0	Rho GTPase-activating protein 21	Arhgap21	S	1729	___1	0.916385	-0.302867	0.340733	0.921969	-0.242806	-0.184228	-0.0420409	NaN	NaN	NaN	NaN	NaN	NaN	NaN	NaN	NaN	NaN	NaN	NaN	2	66	+	HTP	0.000146568	125.72	101.57	125.72	1.1905	9619000	3593100	2896700	3129300	TPALAKMFDVMKKGKSTGSLLTPSRSESEKQ	S(0.916)T(0.083)GS(0.001)LLTPSR	180	DVMKKGKstGSLLTP	UID136	1
B7ZCJ0;A0A0A0MQE8;B7ZCJ1;Q6DFV3;G3UWM5;G3UX38	918;922;928;917;757;32	B7ZCJ0	B7ZCJ0	Rho GTPase-activating protein 21	Arhgap21	S	918	___1	0.982215	0.0457225	0.175684	0.00100953	0.535854	0.133432	-0.0664576	NaN	NaN	NaN	NaN	NaN	NaN	NaN	NaN	NaN	NaN	NaN	NaN	2	66	+	HTP	2.2755e-06	141.1	124.26	116.78	0.33103	21706000	8228100	7909700	5568300	TDSQKSSEDSGSRKGSSSEVFSDAAREGWLQ	KGS(0.982)S(0.017)S(0.001)EVFSDAAR	181	DSGsRKGsssEVFSD	UID137	1;2
B7ZCJ0;A0A0A0MQE8;B7ZCJ1;Q6DFV3	1502;1506;1512;1501	B7ZCJ0	B7ZCJ0	Rho GTPase-activating protein 21	Arhgap21	S	1502	___1	0.947942	1.02425	1.03977	0.378734	NaN	NaN	NaN	NaN	NaN	NaN	NaN	NaN	NaN	NaN	NaN	NaN	NaN	NaN	NaN	3	66	+	HTP	0.0079028	81.338	60.467	81.338	2.4482	10589000	2599200	4093400	3896900	PWEEPSPPHSSKRNRSPTLSCRLAMLKEGPR	NRS(0.948)PT(0.052)LSCR	183	HSSKRNRsPtLSCRL	UID138	1
B7ZCJ0;A0A0A0MQE8;B7ZCJ1;Q6DFV3;G3UWM5	851;855;861;850;690	B7ZCJ0	B7ZCJ0	Rho GTPase-activating protein 21	Arhgap21	S	851	___1	0.999998	-0.176071	0.322736	0.601031	0.22885	0.0742315	-0.0879327	NaN	NaN	NaN	NaN	NaN	NaN	NaN	NaN	NaN	NaN	NaN	NaN	4	66	+	CST;HTP	3.44033e-05	118.54	100.68	118.54	-1.4189	44875000	16942000	13474000	14460000	PPSLTTSAPLIRRQLSHDQESVGPPSLDGQH	RQLS(1)HDQESVGPPSLDGQHSSK	184	PLIRRQLsHDQEsVG	UID139	1
B7ZCJ0;A0A0A0MQE8;B7ZCJ1;Q6DFV3	1936;1940;1946;1935	B7ZCJ0	B7ZCJ0	Rho GTPase-activating protein 21	Arhgap21	S	1936	___1	0.99719	-1.26764	-0.908307	0.278936	-0.637267	-1.10637	-0.518825	NaN	NaN	NaN	NaN	NaN	NaN	NaN	NaN	NaN	NaN	NaN	NaN	2	66			1.12559e-05	147.7	107.82	147.62	-0.30659	2137400	1173400	573120	390930	NASSTANIHPHKQSESPDTKAETPP______	QS(0.003)ES(0.997)PDTKAETPP	185		UID140	1
B7ZCJ0;A0A0A0MQE8;B7ZCJ1;Q6DFV3;G3UWM5	472;476;482;471;311	B7ZCJ0	B7ZCJ0	Rho GTPase-activating protein 21	Arhgap21	S	472	___1	0.934417	-0.106607	-0.0944797	0.277509	0.131063	-0.464405	-0.444596	NaN	NaN	NaN	NaN	NaN	NaN	NaN	NaN	NaN	NaN	NaN	NaN	2	66	+	HTP	4.66016e-31	216.16	192.29	126.8	2.0932	9668800	3492800	3343000	2833000	RLEDSVLMKYCPRSASQGALTSPPVSFNNHR	S(0.066)AS(0.934)QGALTSPPVSFNNHR	187	KYCPRsAsQGALTsP	UID141	1
B7ZCJ0;A0A0A0MQE8;B7ZCJ1;Q6DFV3;G3UWM5	875;879;885;874;714	B7ZCJ0	B7ZCJ0	Rho GTPase-activating protein 21	Arhgap21	S	875	___1	0.86932	-0.342653	-0.75375	-0.216418	NaN	NaN	NaN	NaN	NaN	NaN	NaN	NaN	NaN	NaN	NaN	NaN	NaN	NaN	NaN	3	66	+	CST;HTP	0.000808296	97.203	66.96	97.203	-0.57654	1801200	848470	586480	366200	PSLDGQHSSKTERSKSYDEGLDDYREDAKLS	S(0.039)KS(0.869)Y(0.092)DEGLDDYREDAK	189	SKTERsKsYDEGLDD	UID142	1
B7ZCJ0;A0A0A0MQE8;B7ZCJ1;Q6DFV3;G3UWM5	438;442;448;437;277	B7ZCJ0	B7ZCJ0	Rho GTPase-activating protein 21	Arhgap21	S	438	___1	0.953425	-0.606057	-0.536524	0.144177	-0.423642	-0.838254	-0.241458	NaN	NaN	NaN	NaN	NaN	NaN	NaN	NaN	NaN	NaN	NaN	NaN	3	66	+	HTP	0.00217789	93.766	64.438	93.766	-1.7401	5988200	2916500	1773700	1298000	VVPTRTTLQVRRRSTSHDRVPQSVQIRQRSV	S(0.023)T(0.023)S(0.953)HDRVPQSVQIR	191	QVRRRsTsHDRVPQS	UID143	1
B7ZCJ0;A0A0A0MQE8;B7ZCJ1;Q6DFV3;G3UWM5	454;458;464;453;293	B7ZCJ0	B7ZCJ0	Rho GTPase-activating protein 21	Arhgap21	S	454	___1	0.997404	-0.446305	-0.149169	0.472072	0.00891703	-0.606869	-0.504673	NaN	NaN	NaN	NaN	NaN	NaN	NaN	NaN	NaN	NaN	NaN	NaN	3	66	+	HTP	0.00152562	98.281	61.336	98.281	0.24158	12100000	4864100	3950400	3286000	HDRVPQSVQIRQRSVSQERLEDSVLMKYCPR	S(0.003)VS(0.997)QERLEDSVLMK	192	QIRQRsVsQERLEDS	UID144	1
B7ZCJ0;A0A0A0MQE8;B7ZCJ1;Q6DFV3	1848;1852;1858;1847	B7ZCJ0	B7ZCJ0	Rho GTPase-activating protein 21	Arhgap21	S	1848	___1	0.915019	-0.11868	0.0116388	0.224534	NaN	NaN	NaN	NaN	NaN	NaN	NaN	NaN	NaN	NaN	NaN	NaN	NaN	NaN	NaN	2	66	+	CST;HTP	0.000653628	118.73	63.749	118.73	0.034266	6999500	2759300	2258100	1982100	DLSISDWLARERVRTSASDLSRGEGLEPQAE	VRT(0.083)S(0.915)AS(0.002)DLSR	194	ARERVRtsAsDLSRG	UID145	1
F2Z437;A0A0A0MQG5;Q8K337-2;Q8K337	156;202;156;156	F2Z437	F2Z437	Type II inositol 1,4,5-trisphosphate 5-phosphatase	Inpp5b	S	156	___1	0.999987	-0.545192	-0.417348	0.104202	0.379954	-0.00856613	-0.319622	NaN	NaN	NaN	NaN	NaN	NaN	NaN	NaN	NaN	NaN	NaN	NaN	3	68	+	HTP	0.00306226	88.427	54.002	65.231	-0.42675	2881400	1060500	1099100	721800	FEWLSRHTCAEPDAESPKPREWNSDPGTRSG	HTCAEPDAES(1)PKPR	195	CAEPDAEsPKPREWN	UID146	1
A0A0A0MQJ6;A2A8R7;B2RX14	137;176;176	A0A0A0MQJ6	A0A0A0MQJ6	Terminal uridylyltransferase 4	Zcchc11	S	137	___1	0.9525	NaN	NaN	NaN	-0.148017	-0.265085	-0.115316	NaN	NaN	NaN	NaN	NaN	NaN	NaN	NaN	NaN	NaN	NaN	NaN	3	69	+	CST;HTP	0.00966816	63.062	30.373	63.062	0.6153	1099100	353220	326700	419190	ENTPTSQMKLQKTPRSPLEPENVPSLLLKEN	T(0.047)PRS(0.952)PLEPENVPSLLLK	196	KLQKtPRsPLEPENV	UID147	1
A0A0A0MQN9;Q80XJ3	24;24	A0A0A0MQN9	A0A0A0MQN9	Tetratricopeptide repeat protein 28	Ttc28	S	24	___1	1	-0.639467	-0.300644	0.610794	-0.179204	0.172744	0.118493	NaN	NaN	NaN	NaN	NaN	NaN	NaN	NaN	NaN	NaN	NaN	NaN	3	73	+	HTP	0.00254462	94.632	43.106	87.932	-0.1991	3601800	1313300	1046500	1242000	PEPASARSRRRREPESPPAPIPLFGARTVVQ	RREPES(1)PPAPIPLFGAR	199	RrrrEPEsPPAPIPL	UID150	1
A0A0A6YVP7;Q8JZS2;Q9QWV4	34;34;34	A0A0A6YVP7	A0A0A6YVP7	Myeloid leukemia factor 1	Mlf1	S	34	___1	0.999992	NaN	NaN	NaN	1.99689	1.86845	-0.0536584	NaN	NaN	NaN	NaN	NaN	NaN	NaN	NaN	NaN	NaN	NaN	NaN	2	74	+	CST;HTP	0.0097998	110.53	59.729	105.98	0.4314	1528200	207190	679590	641450	FLAHRESMRNMMRSFSEPLGRDLLSISDGRG	SFS(1)EPLGR	200	RNMMRSFsEPLGRDL	UID151	1
A0A338P799;A0A2R8VH83;A0A140T8K9;A0A0A6YVS6;A0A0J9YVH8;A0A0J9YUM2;A0A2R8VHH2;J3QQ18;F6SEU4	669;783;783;827;842;828;842;842;842	A0A338P799	A0A338P799	Ras/Rap GTPase-activating protein SynGAP	Syngap1	S	669	___1	0.998478	0.817705	0.387914	-0.477342	NaN	NaN	NaN	NaN	NaN	NaN	NaN	NaN	NaN	NaN	NaN	NaN	NaN	NaN	NaN	2	77	+	HTP	0.000898852	127.88	76.867	127.88	1.2745	930070	295310	378420	256330	ITEPEQKMLSVNKSVSMLDLQGDGPGGRLNS	S(0.002)VS(0.998)MLDLQGDGPGGR	201	LSVNkSVsMLDLQGD	UID152	1
A0A0R4J2D7;A0A0A6YVV4;A0A0A6YXJ3;Q3TRR0-2;Q3TRR0	79;79;79;79;79	A0A0R4J2D7	A0A0R4J2D7	Microtubule-associated protein 9	Map9	S	79	___1	0.99994	NaN	NaN	NaN	0.702214	0.0958569	-1.05095	NaN	NaN	NaN	NaN	NaN	NaN	NaN	NaN	NaN	NaN	NaN	NaN	3	79	+	HTP	0.00235986	90.581	81.542	90.581	-1.0908	989730	270180	478180	241360	TDESLVRKKMNDFHISDDEEKNSPRLSFLKT	MNDFHIS(1)DDEEKNSPR	202	KMNDFHIsDDEEKNs	UID153	1
A0A0A6YWF7;A0A0A6YVZ7;Q8C735-3;Q8C735-2;Q8C735	65;81;65;65;65	A0A0A6YWF7	A0A0A6YWF7	Protein lin-9 homolog	Lin9	S	65	___1	1	-0.368775	-0.415018	-0.0598407	-0.655035	-0.225852	0.347892	NaN	NaN	NaN	NaN	NaN	NaN	NaN	NaN	NaN	NaN	NaN	NaN	2	82	+	CST;HTP	2.31158e-05	134.02	94.008	134.02	1.6901	6364700	2666700	1714500	1983500	AVEMPFRNSKRSRLFSDEDDRQINTKSPKRN	LFS(1)DEDDRQINTK	204	SKRSRLFsDEDDRQI	UID154	1
A0A0A6YW06;J3QNM3;E9QKQ9;E9QLZ9;Q03173-4;Q03173-5;Q03173	336;340;340;355;336;340;355	A0A0A6YW06	A0A0A6YW06	Protein enabled homolog	Enah	S	336	___1	0.798923	-1.1726	-0.374374	1.04292	1.3251	1.28297	0.012068	0.460271	0.97563	0.184725	0.581496	-0.305218	-0.49826	-1.63287	0.349468	-0.559099	0.701478	1.34814	0.510328	3	83	+	CST;HTP	2.47381e-06	163.62	106.47	103.66	0.91514	21596000	8924200	5835200	6836300	YATVPRPLNKNSRPSSPVNTPSSQPPAAKSC	NS(0.008)RPS(0.193)S(0.799)PVNTPSSQPPAAK	206	NKNsRPssPVNTPSs	UID155	1
A0A0A6YW06;J3QNM3;E9QKQ9;E9QLZ9;Q03173-4;Q03173-5;Q03173;A0A0A6YXC8;Q03173-6;Q03173-3;Q03173-2	723;727;727;742;721;725;740;462;445;479;328	A0A0A6YW06	A0A0A6YW06	Protein enabled homolog	Enah	S	723	___1	0.945656	0.882213	0.514703	-0.477422	NaN	NaN	NaN	0.460271	0.97563	0.184725	0.581496	-0.305218	-0.49826	0.421942	NaN	0.329978	NaN	-0.172204	NaN	3	83	+	CST;HTP	0.0111222	66.285	41.127	65.956	-0.18581	22477000	10666000	7436100	4374900	TRKPWERTNTMNGSKSPVISRPKSTPSSQPS	T(0.012)NT(0.271)MNGS(0.764)KS(0.946)PVIS(0.008)RPK	208	NtMNGsKsPVIsRPK	UID157	1;2
A0A0A6YW22;A0A0R4J0V2	179;205	A0A0A6YW22	A0A0A6YW22		Mpzl1	S	179	___1	0.991585	NaN	NaN	NaN	1.04677	1.4444	0.481919	NaN	NaN	NaN	NaN	NaN	NaN	NaN	NaN	NaN	NaN	NaN	NaN	2	84			9.15456e-08	157.56	117.46	113.69	-4.0528	6005500	1259200	2191300	2555000	LYRRKHSKRDYTGAQSFTHS___________	DYTGAQS(0.992)FT(0.008)HS	209		UID158	1
Q3TQS1;A0A0A6YWC2;A0A0A6YXJ7;F6U5V1	60;60;42;266	Q3TQS1	Q3TQS1		Larp1b	S	60	___1	1	NaN	NaN	NaN	0.306845	0.27274	-0.136236	NaN	NaN	NaN	NaN	NaN	NaN	NaN	NaN	NaN	NaN	NaN	NaN	2	89			1.37262e-41	231.41	204.66	231.41	-1.1987	4459500	1588200	1591100	1280300	KENREAKLDGPTENISEDEAQSSSQRKRGWR	LDGPTENIS(1)EDEAQSSSQR	211		UID159	1
A0A0A6YWH4;A0A0A6YWF5;A0A0A6YX60;Q9DCP2	51;51;51;51	A0A0A6YWH4	A0A0A6YWH4	Sodium-coupled neutral amino acid transporter 3	Slc38a3	S	51	___1	0.989712	NaN	NaN	NaN	0.0184917	-0.139856	0.0980152	NaN	NaN	NaN	NaN	NaN	NaN	NaN	NaN	NaN	NaN	NaN	NaN	4	90	+	HTP	0.0030466	69.259	45.533	69.259	-0.13627	838580	312290	302790	223510	EDTQHCGEGKGFLQKSPSKEPHFTDFEGKTS	GFLQKS(0.99)PS(0.01)KEPHFTDFEGK	212	GkGFLQksPskEPHF	UID160	1
A0A0A6YWH4;A0A0A6YWF5;A0A0A6YX60;Q9DCP2	53;53;53;53	A0A0A6YWH4	A0A0A6YWH4	Sodium-coupled neutral amino acid transporter 3	Slc38a3	S	53	___1	0.995931	-0.264443	0.386259	0.724912	1.80558	1.49365	-0.387317	NaN	NaN	NaN	NaN	NaN	NaN	NaN	NaN	NaN	NaN	NaN	NaN	3	90	+	HTP	0.00166819	79.089	48.591	79.089	0.32228	19317000	7176700	4673900	7466200	TQHCGEGKGFLQKSPSKEPHFTDFEGKTSFG	S(0.004)PS(0.996)KEPHFTDFEGK	213	GFLQksPskEPHFTD	UID161	1
E9QNQ4;A0A0A6YWG7;Q8CHG7	1020;1170;1022	E9QNQ4	E9QNQ4	Rap guanine nucleotide exchange factor 2	Rapgef2	S	1020	___1	0.975174	-0.146515	-0.203718	0.14978	NaN	NaN	NaN	NaN	NaN	NaN	NaN	NaN	NaN	NaN	NaN	NaN	NaN	NaN	NaN	2	91	+	HTP	0.00101219	141.91	75.315	141.91	1.158	1603200	664040	552000	387130	LPKNPGDKKPVKSETSPVAPRAGPQQKVQPQ	SET(0.025)S(0.975)PVAPR	217	KPVKSEtsPVAPRAG	UID162	1
A0A0A6YWH9;A0A0A6YY23;A0A0A6YXK4;Q99KZ6	16;60;24;60	A0A0A6YWH9	A0A0A6YWH9	Zinc finger protein 639	Zfp639;Znf639	S	16	___1	0.999992	-0.344593	-0.0698758	0.354114	-0.0647967	0.359971	0.280838	NaN	NaN	NaN	NaN	NaN	NaN	NaN	NaN	NaN	NaN	NaN	NaN	3	94	+	HTP	5.78139e-07	171.83	112.97	127.54	-0.54796	20510000	8915000	6271900	5323300	MRQPDLKYFDNKDDDSDPETANDLPKFADGT	YFDNKDDDS(1)DPETANDLPK	220	FDNKDDDsDPETAND	UID163	1
A0A0A6YWR8;P97820;A0A0A6YW53;E9PVG7;B7ZNR9;B2RUE8;A0A0A6YWM8;F8VPL5;A0A0A6YWJ2	795;794;849;849;769;718;769;799;204	A0A0A6YWR8	A0A0A6YWR8	Mitogen-activated protein kinase kinase kinase kinase 4	Map4k4	S	795	___1	0.987487	-0.241066	1.02304	1.09491	0.173128	0.923415	0.576667	0.234379	0.103665	0.540523	0.548831	0.183201	0.37529	-0.475444	0.0694621	0.482519	0.374584	0.911711	0.201378	2	97	+	HTP	4.40221e-07	168.16	108.1	168.16	0.56832	14729000	5528600	4088700	5111900	GADDSTSGPEDTRAASSPNLSNGETESVKTM	AAS(0.987)S(0.013)PNLSNGETESVK	221	PEDTRAAssPNLsNG	UID164	1
A0A0A6YWR8;P97820;A0A0A6YW53;E9PVG7;B7ZNR9;B2RUE8;A0A0A6YWM8;F8VPL5;A0A0A6YWJ2	796;795;850;850;770;719;770;800;205	A0A0A6YWR8	A0A0A6YWR8	Mitogen-activated protein kinase kinase kinase kinase 4	Map4k4	S	796	___1	0.998053	-0.669396	-0.587208	-0.0453719	-0.00294615	-0.161589	-0.0839208	0.234379	0.103665	0.540523	0.548831	0.183201	0.37529	-0.903774	-0.106612	-1.12773	-0.71042	-0.228573	-0.45921	2	97	+	HTP;LTP	5.18296e-23	204.9	137.38	173.09	-1.4261	126810000	61893000	37628000	27293000	ADDSTSGPEDTRAASSPNLSNGETESVKTMI	AAS(0.002)S(0.998)PNLS(1)NGETESVK	222	EDTRAAssPNLsNGE	UID165	1;2
A0A0A6YWR8;P97820;A0A0A6YW53;E9PVG7;B7ZNR9;B2RUE8;A0A0A6YWM8;F8VPL5;A0A0A6YXE5;A0A0A6YVR7;A0A0A6YWJ2	630;629;684;684;607;553;607;638;195;192;42	A0A0A6YWR8	A0A0A6YWR8	Mitogen-activated protein kinase kinase kinase kinase 4	Map4k4	S	630	___1	1	-0.363438	-0.769158	-0.294509	-0.442987	-0.764052	-0.116692	0.234379	0.103665	0.540523	0.548831	0.183201	0.37529	-0.597817	-0.546652	-1.30968	-1.31288	-0.477709	-0.491982	2	97	+	HTP	1.21517e-40	228.38	138.87	228.38	-0.33726	50270000	23529000	15992000	10749000	PVRTTSRSPVLSRRDSPLQGGGQQNSQAGQR	RDS(1)PLQGGGQQNSQAGQR	224	PVLSRRDsPLQGGGQ	UID167	1
A0A0A6YWR8;P97820;A0A0A6YW53;E9PVG7;B7ZNR9;B2RUE8;A0A0A6YWM8;F8VPL5;A0A0A6YXE5;A0A0A6YVR7;A0A0A6YWJ2	640;639;694;694;617;563;617;648;205;202;52	A0A0A6YWR8	A0A0A6YWR8	Mitogen-activated protein kinase kinase kinase kinase 4	Map4k4	S	640	___1	1	-1.93738	-3.00613	-0.358935	-1.24496	-2.20769	-0.85444	0.234379	0.103665	0.540523	0.548831	0.183201	0.37529	-2.17176	-1.34862	-3.54665	-2.75653	-0.542136	-1.22973	2	97			1.46729e-53	238.88	192.59	238.88	-0.32327	4947400	3606500	878790	462080	LSRRDSPLQGGGQQNSQAGQRNSTSSIEPRL	DSPLQGGGQQNS(1)QAGQR	225		UID168	1
A0A0A6YWR8;P97820;A0A0A6YXE5	544;543;109	A0A0A6YWR8	A0A0A6YWR8	Mitogen-activated protein kinase kinase kinase kinase 4	Map4k4	S	544	___1	0.999992	-0.948697	-1.38956	-0.564905	-0.487278	-1.57089	-0.994787	0.234379	0.103665	0.540523	0.548831	0.183201	0.37529	-1.18308	-0.590943	-1.93009	-2.11972	-0.748106	-1.37008	2	97	+	HTP	7.84069e-11	160.65	105.95	160.65	0.30812	19477000	11704000	5213600	2559900	DPADRAREVQWSHLASLKNNVSPVSRSHSFS	EVQWSHLAS(1)LK	226	VQWSHLAsLKNNVsP	UID169	1
A0A0A6YWR8;P97820;A0A0A6YW53;E9PVG7;B7ZNR9;B2RUE8;A0A0A6YWM8;F8VPL5	850;849;904;904;824;837;888;854	A0A0A6YWR8	A0A0A6YWR8	Mitogen-activated protein kinase kinase kinase kinase 4	Map4k4	S	850	___1	0.967259	NaN	NaN	NaN	-0.0797982	-1.41935	-1.24059	0.234379	0.103665	0.540523	0.548831	0.183201	0.37529	NaN	-0.183464	NaN	-1.96818	NaN	-1.61588	2	97	+	HTP	2.56423e-10	160.56	101.14	160.56	-2.7456	2419300	1055000	936880	427490	TQSASSTLQKHKSSSSFTPFIDPRLLQISPS	SS(0.01)S(0.023)S(0.967)FTPFIDPR	229	QKHKssssFtPFIDP	UID170	1
A0A0A6YWR8;P97820;A0A0A6YW53;E9PVG7;B7ZNR9;B2RUE8;A0A0A6YWM8;F8VPL5	895;894;949;949;869;882;933;899	A0A0A6YWR8	A0A0A6YWR8	Mitogen-activated protein kinase kinase kinase kinase 4	Map4k4	S	895	___1	0.999971	-0.92262	-1.16201	-0.0604725	0.661658	-0.435807	-0.897033	0.234379	0.103665	0.540523	0.548831	0.183201	0.37529	-1.157	0.557993	-1.70253	-0.984638	-0.243673	-1.27232	3	97	+	CST;HTP	0.000860142	75.608	45.972	70.615	-0.34624	50557000	19681000	21185000	9691300	GLRPEAIRQDPTRKGSVVNVNPTNTRPQSDT	KGS(1)VVNVNPTNTRPQSDTPEIR	230	QDPTRKGsVVNVNPT	UID171	1
A0A0A6YWR8;P97820;A0A0A6YW53;E9PVG7;B7ZNR9;F8VPL5	837;836;891;891;811;841	A0A0A6YWR8	A0A0A6YWR8	Mitogen-activated protein kinase kinase kinase kinase 4	Map4k4	S	837	___1	0.998042	-0.676388	-1.5218	-0.811675	-0.748578	-1.00136	-0.214876	0.234379	0.103665	0.540523	0.548831	0.183201	0.37529	-0.910766	-0.852243	-2.06233	-1.55019	-0.994876	-0.590166	2	97	+	HTP	5.88953e-05	131.79	92.615	131.79	-0.17929	24463000	13713000	7214600	3535600	MTPSKEGTLIVRQTQSASSTLQKHKSSSSFT	QTQS(0.998)ASST(0.001)LQK	232	LIVRQTQsASSTLQK	UID172	1;2
A0A0A6YWR8;P97820;A0A0A6YW53;E9PVG7;A0A0A6YXE5;A0A0A6YVR7	557;556;611;611;122;119	A0A0A6YWR8	A0A0A6YWR8	Mitogen-activated protein kinase kinase kinase kinase 4	Map4k4	S	557	___1	0.999984	-0.665294	-1.34026	-0.655126	-0.324979	-0.696377	-0.352253	0.234379	0.103665	0.540523	0.548831	0.183201	0.37529	-0.899673	-0.428644	-1.88078	-1.24521	-0.838327	-0.727542	2	97	+	CST;HTP	4.06399e-24	190.53	101.24	166.7	-0.90637	77725000	47851000	21254000	8620200	LASLKNNVSPVSRSHSFSDPSPKFAHHHLRS	SHS(1)FS(0.001)DPS(0.999)PK	234	sPVSRSHsFsDPsPK	UID174	1;2
A0A0A6YWR8;P97820;A0A0A6YW53;E9PVG7;A0A0A6YXE5;A0A0A6YVR7	562;561;616;616;127;124	A0A0A6YWR8	A0A0A6YWR8	Mitogen-activated protein kinase kinase kinase kinase 4	Map4k4	S	562	___1	0.999993	0.814017	0.897008	0.202512	1.3995	1.81274	0.467175	0.234379	0.103665	0.540523	0.548831	0.183201	0.37529	0.579639	1.29583	0.356485	1.26391	0.019311	0.0918855	2	97	+	HTP	4.73194e-11	166.7	76.007	145.29	-1.1983	71289000	40902000	19595000	10792000	NNVSPVSRSHSFSDPSPKFAHHHLRSQDPCP	SHS(0.999)FS(0.001)DPS(1)PK	235	SHsFsDPsPKFAHHH	UID175	1;2
A0A0A6YWR8;P97820;A0A0A6YW53;E9PVG7;B7ZNR9;B2RUE8;A0A0A6YWM8;F8VPL5;A0A0A6YXE5;A0A0A6YVR7;A0A0A6YWJ2	620;619;674;674;597;543;597;628;185;182;32	A0A0A6YWR8	A0A0A6YWR8	Mitogen-activated protein kinase kinase kinase kinase 4	Map4k4	S	620	___1	0.992749	-0.397448	-0.538891	-0.0368367	-0.263889	-0.656922	-0.109857	0.234379	0.103665	0.540523	0.548831	0.183201	0.37529	-0.631827	-0.367554	-1.07941	-1.20575	-0.220037	-0.485146	2	97	+	HTP	0.00196976	108.43	38.835	104.17	-0.91801	270750000	116470000	88149000	66136000	SDSDEVPPRVPVRTTSRSPVLSRRDSPLQGG	T(0.001)T(0.007)S(0.993)RS(0.999)PVLSR	236	RVPVRttsRsPVLSR	UID176	1;2
A0A0A6YWR8;P97820;A0A0A6YW53;E9PVG7;B7ZNR9;B2RUE8;A0A0A6YWM8;F8VPL5;A0A0A6YXE5;A0A0A6YVR7;A0A0A6YWJ2	622;621;676;676;599;545;599;630;187;184;34	A0A0A6YWR8	A0A0A6YWR8	Mitogen-activated protein kinase kinase kinase kinase 4	Map4k4	S	622	___1	0.998792	-0.404324	-0.962266	-0.465938	NaN	NaN	NaN	0.234379	0.103665	0.540523	0.548831	0.183201	0.37529	-0.638703	NaN	-1.50279	NaN	-0.649139	NaN	2	97	+	CST;HTP	8.18186e-05	144.28	44.265	104.17	-0.91801	162500000	70113000	53372000	39019000	SDEVPPRVPVRTTSRSPVLSRRDSPLQGGGQ	T(0.001)T(0.007)S(0.993)RS(0.999)PVLSR	237	PVRttsRsPVLSRRD	UID177	1;2
A0A0A6YY37;A0A0A6YY09;A0A0A6YWY8;F8VPK8	809;932;932;932	A0A0A6YY37	A0A0A6YY37		Pcdh9	S	809	___1	0.971379	2.40659	1.0732	-1.43839	1.61174	1.43531	-0.41179	NaN	NaN	NaN	NaN	NaN	NaN	NaN	NaN	NaN	NaN	NaN	NaN	3	99	+	HTP	0.00034808	103.88	88.289	103.88	-0.45428	5674700	821180	3854600	998900	RFDWGPAPPTTFKPNSPDLAKHYKSASPQPA	FDWGPAPPT(0.014)T(0.014)FKPNS(0.971)PDLAK	238	PTTFKPNsPDLAKHY	UID178	1
A0A0A6YX73;Q8K1M3;P12367	97;97;96	A0A0A6YX73	A0A0A6YX73	cAMP-dependent protein kinase type II-alpha regulatory subunit	Prkar2a	S	97	___1	0.977309	-0.554443	-1.0664	-0.556648	-0.167896	-0.0722097	0.0927488	0.351402	0.346418	0.614474	0.412619	0.274411	0.154583	-0.905845	-0.514314	-1.68087	-0.484829	-0.831059	-0.0618345	4	101	+	CST;HTP;LTP	2.15924e-05	80.362	51.226	80.016	0.042495	423600000	156400000	140560000	126640000	ADLEVPVPSKFTRRVSVCAETFNPDEEEEDN	RVS(0.977)VCAET(0.023)FNPDEEEEDNDPRVVHPK	239	SKFTRRVsVCAEtFN	UID179	1
E9PWX8;E9QPR4;A0A0A6YXG1;Q811L6	1329;1344;1354;1521	E9PWX8	E9PWX8	Microtubule-associated serine/threonine-protein kinase 4	Mast4	S	1329	___1	1	NaN	NaN	NaN	1.03245	0.812539	-0.301408	NaN	NaN	NaN	NaN	NaN	NaN	NaN	NaN	NaN	NaN	NaN	NaN	3	102	+	HTP	0.00971407	72.29	40.223	72.29	-0.0050101	2291800	555650	1003400	732800	GCLKRPVSRKVGRQESVDDLDRDKLKAKVVV	QES(1)VDDLDRDKLK	240	RKVGRQEsVDDLDRD	UID180	1
E9PWX8;E9QPR4;A0A0A6YXG1;Q811L6	2325;2340;2350;2517	E9PWX8	E9PWX8	Microtubule-associated serine/threonine-protein kinase 4	Mast4	S	2325	___1	0.999078	0.116897	0.426104	0.548239	0.348346	0.383718	0.0468402	NaN	NaN	NaN	NaN	NaN	NaN	NaN	NaN	NaN	NaN	NaN	NaN	2	102	+	HTP	0.00771364	85.533	58.571	85.533	0.14549	3767800	1195200	1388200	1184400	LQSGGDGRSQMIKSDSLPSFRLSTSALESHF	SDS(0.999)LPS(0.001)FR	241	SQMIKSDsLPSFRLS	UID181	1
A0A0A6YY64;A2AUP3;A2AUP5;A2AUP1;Q7TS91;A2AUP4;A7UAK8;Q3U3S6;A7UAK5	458;478;478;478;478;507;507;507;507	A0A0A6YY64	A0A0A6YY64		Pfkfb3	S	458	___1	1	NaN	NaN	NaN	2.35202	2.50253	0.0928839	NaN	NaN	NaN	NaN	NaN	NaN	NaN	NaN	NaN	NaN	NaN	NaN	2	108			0.00125978	111.27	33.002	111.27	1.6794	3275100	326940	1544500	1403600	TPLASPEPTKKPRINSFEERVASTSAALPSC	INS(1)FEER	242		UID182	1
A0A0A6YY64;A2AUP3;A2AUP5;A2AUP1;Q7TS91;A2AUP4;A7UAK8;Q3U3S6;A7UAK5	441;461;461;461;461;490;490;490;490	A0A0A6YY64	A0A0A6YY64		Pfkfb3	S	441	___1	0.978641	0.220578	0.569297	0.276199	NaN	NaN	NaN	NaN	NaN	NaN	NaN	NaN	NaN	NaN	NaN	NaN	NaN	NaN	NaN	2	108			0.00267621	122.13	64.343	122.13	-1.094	2718600	642980	1031800	1043700	SEDAKKGPNPLMRRNSVTPLASPEPTKKPRI	RNS(0.979)VT(0.021)PLAS(0.146)PEPT(0.854)K	243		UID183	1;2
A0A0A6YY67;H7BX08;Q8C1B1;Q8C1B1-2;A0A0A6YXV8	1131;1137;1120;1120;464	A0A0A6YY67	A0A0A6YY67	Calmodulin-regulated spectrin-associated protein 2	Camsap2	S	1131	___1	1	1.0049	1.83062	0.760008	1.3274	1.94084	0.547351	NaN	NaN	NaN	NaN	NaN	NaN	NaN	NaN	NaN	NaN	NaN	NaN	2	110	+	HTP	2.86767e-05	145.79	68.162	119.04	1.5776	7287400	1397600	2671500	3218300	PPEKADVSVEKLDGESDKEQFDDDQKVCCGF	LDGES(1)DKEQFDDDQK	244	VEKLDGEsDKEQFDD	UID184	1
A0A0A6YY67;H7BX08;Q8C1B1;Q8C1B1-2	584;590;573;573	A0A0A6YY67	A0A0A6YY67	Calmodulin-regulated spectrin-associated protein 2	Camsap2	S	584	___1	0.999998	0.140255	0.179511	-0.0700272	1.0345	0.666847	-0.365462	NaN	NaN	NaN	NaN	NaN	NaN	NaN	NaN	NaN	NaN	NaN	NaN	2	110	+	CST;HTP	2.65873e-47	238.65	220.84	238.65	0.35032	20764000	6734000	8198100	5832100	QDLSILNSNIKLNQSSPDNLTDTKGALSPIT	LNQSS(1)PDNLTDTK	245	NIKLNQssPDNLtDT	UID185	1
A0A0A6YY67;H7BX08;Q8C1B1;Q8C1B1-2	402;408;391;391	A0A0A6YY67	A0A0A6YY67	Calmodulin-regulated spectrin-associated protein 2	Camsap2	S	402	___1	0.921359	NaN	NaN	NaN	0.194213	0.721416	0.348686	NaN	NaN	NaN	NaN	NaN	NaN	NaN	NaN	NaN	NaN	NaN	NaN	2	110	+	HTP	2.59272e-95	284.53	243.34	284.53	-0.41483	1284500	390680	428410	465420	PQTHSSASGGIRRSSSMSYVDGFIGTWPKEK	SS(0.079)S(0.921)MSYVDGFIGTWPK	249	GGIRRsssMsYVDGF	UID187	1
A0A0A6YY67;H7BX08;Q8C1B1;Q8C1B1-2;A0A0A6YXV8	1296;1302;1285;1294;638	A0A0A6YY67	A0A0A6YY67	Calmodulin-regulated spectrin-associated protein 2	Camsap2	S	1296	___1	1	0.0122111	0.0391384	0.0994973	-0.20156	0.0357646	0.343919	NaN	NaN	NaN	NaN	NaN	NaN	NaN	NaN	NaN	NaN	NaN	NaN	2	110	+	HTP	1.76093e-36	215.02	133.05	205.31	-0.21876	17393000	6101400	5978400	5313500	DSESVHSGKRTPRSESVEGFLSPSRCGSRNG	SES(1)VEGFLSPSR	253	KRtPRsEsVEGFLsP	UID191	1
A0A0A6YY67;H7BX08;Q8C1B1;Q8C1B1-2;A0A0A6YXV8	1302;1308;1291;1300;644	A0A0A6YY67	A0A0A6YY67	Calmodulin-regulated spectrin-associated protein 2	Camsap2	S	1302	___1	0.999858	1.05568	0.860526	-0.14229	1.37423	1.58453	0.292782	NaN	NaN	NaN	NaN	NaN	NaN	NaN	NaN	NaN	NaN	NaN	NaN	2	110	+	HTP	1.25713e-47	236.4	187.89	211.82	1.3539	25509000	6719900	10768000	8020900	SGKRTPRSESVEGFLSPSRCGSRNGEKDWEN	SESVEGFLS(1)PSR	254	EsVEGFLsPsRCGSR	UID192	1
A0A0A6YY67;H7BX08;Q8C1B1;Q8C1B1-2	450;456;439;439	A0A0A6YY67	A0A0A6YY67	Calmodulin-regulated spectrin-associated protein 2	Camsap2	S	450	___1	1	0.644225	0.52647	-0.192909	0.905967	1.17811	0.392647	NaN	NaN	NaN	NaN	NaN	NaN	NaN	NaN	NaN	NaN	NaN	NaN	2	110	+	CST;HTP	3.37938e-47	236.08	163.23	228.9	-0.12843	132470000	33499000	52629000	46338000	SAQSSTPNRGIIRSVSNEGLTLNNSRASKHI	SVS(1)NEGLTLNNSR	255	RGIIRsVsNEGLTLN	UID193	1
E9Q2S0;A0A0A6YY83;A0A0A6YW34;A0A0A6YY48;A2RS43	974;974;289;635;974	E9Q2S0	E9Q2S0		Pcdh7	S	974	___1	0.994858	0.735176	0.319155	-0.287008	0.744936	0.819913	0.124593	NaN	NaN	NaN	NaN	NaN	NaN	NaN	NaN	NaN	NaN	NaN	NaN	2	111	+	HTP	0.000312414	151.64	96.451	151.64	-0.15986	19654000	6219100	7859100	5575600	PNGQRYDSVNEKLSDSPSMGRYRSVNGGPGS	Y(0.021)DS(0.979)VNEKLS(0.005)DS(0.995)PS(0.001)MGR	256	VNEkLSDsPsMGRYR	UID194	1;2
E9Q2S0;A0A0A6YY83;A0A0A6YW34;A0A0A6YY48;A2RS43;A0A0G2JG16	1011;1011;326;672;1011;35	E9Q2S0	E9Q2S0		Pcdh7	S	1011	___1	0.960155	0.722991	0.212383	-0.262088	1.10273	1.42153	0.295253	NaN	NaN	NaN	NaN	NaN	NaN	NaN	NaN	NaN	NaN	NaN	NaN	3	111	+	HTP	0.000259591	112.48	91.383	112.48	-0.64308	88522000	26967000	35534000	26021000	YKSSSPLPTVQLHPQSPTAGKKHQAVQDLPP	S(0.063)S(0.469)S(0.469)PLPT(0.003)VQLHPQS(0.96)PT(0.037)AGK	260	TVQLHPQsPtAGKKH	UID196	1;2
E9Q2S0;A0A0A6YY83;A0A0A6YW34;A0A0A6YY48;A2RS43;A0A0G2JG16	989;989;304;650;989;13	E9Q2S0	E9Q2S0		Pcdh7	S	989	___1	1	1.23873	1.66266	0.403486	1.32763	2.09383	0.733875	NaN	NaN	NaN	NaN	NaN	NaN	NaN	NaN	NaN	NaN	NaN	NaN	2	111	+	CST;HTP	4.04135e-09	160.79	100.31	160.79	-0.60561	23308000	5858400	8641800	8808300	SPSMGRYRSVNGGPGSPDLARHYKSSSPLPT	SVNGGPGS(1)PDLAR	262	sVNGGPGsPDLARHY	UID198	1;2
A0A0A6YY91;P13595	861;887	A0A0A6YY91;P13595	A0A0A6YY91	Neural cell adhesion molecule 1	Ncam1	S	861	___1	0.999163	1.38703	0.754289	-0.65424	1.15419	1.75078	0.638398	0.592254	0.735349	0.72369	1.19648	0.0777899	0.493852	0.794778	0.418845	0.0305994	0.554297	-0.73203	0.144546	2	112;2165	+	CST;HTP	2.37579e-38	229.48	163.21	227.92	-0.85238	55566000	10221000	23825000	21520000	AGQATPSKGVTASSSSPASAPKVAPLVDLSD	GVTASSSS(0.999)PAS(0.001)APK	264	GVtAssssPAsAPKV	UID200	1
A0A0A6YY91;P13595	979;1005	A0A0A6YY91;P13595	A0A0A6YY91	Neural cell adhesion molecule 1	Ncam1	S	979	___1	1	1.88897	1.81024	-0.0861245	1.12108	2.14091	1.04523	0.592254	0.735349	0.72369	1.19648	0.0777899	0.493852	1.29671	0.385733	1.08655	0.944428	-0.163914	0.551381	2	112;2165	+	CST;HTP	4.3321e-18	184.87	126.12	184.87	0.40726	43249000	7148600	16673000	19428000	PGTVKNPPEAATAPASPKSKAATTNPSQGED	NPPEAATAPAS(1)PK	266	EAAtAPAsPKskAAT	UID201	1
A0A0B4J1E2;Q9CSN1	224;224	A0A0B4J1E2	A0A0B4J1E2	SNW domain-containing protein 1	Snw1	S	224	___1	1	NaN	NaN	NaN	-0.188513	-0.141669	0.210888	-0.0548268	NaN	-0.700005	NaN	-0.779026	NaN	NaN	NaN	NaN	NaN	NaN	NaN	2	113	+	CST;HTP	5.21935e-11	177.12	169.42	176.68	0.42884	211420000	83005000	72068000	56343000	PPRFKINKKIPRGPPSPPAPVMHSPSRKMTV	GPPS(1)PPAPVMHS(1)PSR	267	KIPRGPPsPPAPVMH	UID202	1;2
A0A0B4J1P7;Q9WTR6	21;21	A0A0B4J1P7	A0A0B4J1P7	Cystine/glutamate transporter	Slc7a11	S	21	___1	0.99812	-2.76601	-2.55038	0.137897	NaN	NaN	NaN	NaN	NaN	NaN	NaN	NaN	NaN	NaN	NaN	NaN	NaN	NaN	NaN	3	115	+	HTP	0.00297004	76.614	30.483	76.614	-1.829	2794400	2212100	351560	230710	VVATISKGGYLQGNMSGRLPSMGDQEPPGQE	GGY(0.002)LQGNMS(0.998)GRLPSMGDQEPPGQEK	270	GYLQGNMsGRLPsMG	UID205	1
A0A0B4J1P7;Q9WTR6	26;26	A0A0B4J1P7	A0A0B4J1P7	Cystine/glutamate transporter	Slc7a11	S	26	___1	1	-0.279774	-0.0319019	0.215244	NaN	NaN	NaN	NaN	NaN	NaN	NaN	NaN	NaN	NaN	NaN	NaN	NaN	NaN	NaN	2	115	+	CST;HTP	0.0133372	88.78	48.765	88.78	-0.093142	2528600	1059100	864690	604880	SKGGYLQGNMSGRLPSMGDQEPPGQEKVVLK	LPS(1)MGDQEPPGQEK	271	NMsGRLPsMGDQEPP	UID206	1
Q0P6A0;A0A0G2JGC2;A0A0G2JFV3;A0A0G2JDE3;A0A0G2JG66;A0A0G2JDF4;A0A0G2JFF5;A0A0G2JDK6;A0A0G2JGM8;Q8JZZ7;Q8JZZ7-2	210;442;1312;1374;1406;1423;1438;1449;1458;1458;1522	Q0P6A0	Q0P6A0	Latrophilin-2	Adgrl2;Lphn2	S	210	___1	0.999999	-3.2783	-2.82869	-0.124582	-1.57424	-2.17345	-0.604257	NaN	NaN	NaN	NaN	NaN	NaN	NaN	NaN	NaN	NaN	NaN	NaN	2	118	+	HTP	9.0158e-11	171.26	134.81	171.26	2.9208	29274000	23514000	3714000	2046300	AGRHLHMCYQISRGNSDGYIIPINKEGCIPE	GNS(1)DGYIIPINK	274	yQISRGNsDGyIIPI	UID207	1
Q0P6A0;A0A0G2JGC2;A0A0G2JFV3;A0A0G2JDE3;A0A0G2JG66;A0A0G2JDF4;A0A0G2JFF5;A0A0G2JDK6;A0A0G2JGM8;Q8JZZ7;Q8JZZ7-2	114;346;1216;1278;1310;1327;1342;1353;1362;1362;1426	Q0P6A0	Q0P6A0	Latrophilin-2	Adgrl2;Lphn2	S	114	___1	0.873607	NaN	NaN	NaN	-1.7769	-2.06879	-0.926673	NaN	NaN	NaN	NaN	NaN	NaN	NaN	NaN	NaN	NaN	NaN	NaN	3	118	+	CST;HTP	0.00668198	72.096	41.223	72.096	-1.5713	4144900	2872300	890010	382590	RHKELEAPLIPQRTHSLLYQPQKKVKPEATD	T(0.126)HS(0.874)LLYQPQKK	275	LIPQRTHsLLyQPQK	UID208	1
A0A0G2JEC3;A0A0G2JE18;A0A0G2JDQ1;A0A0G2JDT0;A0A0G2JEC2;A0A0H2UKB6;A0A0H2UH28;Q8CFN5-4;Q8CFN5-3;Q8CFN5-2;Q8CFN5-5;Q8CFN5;A0A0G2JE38	108;192;240;192;240;238;258;238;240;240;238;240;3	A0A0G2JEC3	A0A0G2JEC3	Myocyte-specific enhancer factor 2C	Mef2c	S	108	___1	1	-1.10485	-0.0486509	1.04243	-1.18311	-1.35875	-0.0793256	NaN	NaN	NaN	NaN	NaN	NaN	NaN	NaN	NaN	NaN	NaN	NaN	2	120	+	HTP;LTP	0.000641493	109.55	79.069	88.338	2.3858	5847200	3745300	1065400	1036500	LLVSPGNLNKNIQAKSPPPMNLGMNNRKPDL	S(1)PPPMNLGMNNRK	276	NKNIQAKsPPPMNLG	UID209	1
A0A0G2JEC3;A0A0G2JE18;A0A0G2JDQ1;A0A0G2JDT0;A0A0G2JEC2;A0A0H2UKB6;A0A0H2UH28;Q8CFN5-4;Q8CFN5-3;Q8CFN5-2;Q8CFN5-5;Q8CFN5;A0A0G2JFI7	90;174;222;174;222;220;240;220;222;222;220;222;220	A0A0G2JEC3	A0A0G2JEC3	Myocyte-specific enhancer factor 2C	Mef2c	S	90	___1	1	-1.61763	-0.907657	0.60483	-1.02653	-1.26645	-0.210596	NaN	NaN	NaN	NaN	NaN	NaN	NaN	NaN	NaN	NaN	NaN	NaN	2	120	+	HTP;LTP	5.36777e-07	143.88	99.485	143.88	-0.6475	18747000	11324000	3587100	3835500	GAGTSAGNGYGNPRNSPGLLVSPGNLNKNIQ	NS(1)PGLLVSPGNLNK	277	GYGNPRNsPGLLVsP	UID210	1
A0A0G2JDV2;Q6PB75	552;309	A0A0G2JDV2	A0A0G2JDV2	Non-canonical poly(A) RNA polymerase PAPD7	Papd7	S	552	___1	1	-0.81802	0.0170667	1.214	NaN	NaN	NaN	NaN	NaN	NaN	NaN	NaN	NaN	NaN	NaN	NaN	NaN	NaN	NaN	2	121	+	HTP	1.65328e-05	142.08	90.323	142.08	-0.41908	3849200	1851600	792540	1205000	YRRWIKEKWGSRILPSPDLDNRIKIKERITT	ILPS(1)PDLDNR	278	WGSRILPsPDLDNRI	UID211	1
A0A0G2JDW7;A0A0G2JG29;Q6ZWU9;D6RH49;D3YYB0;Q6ZWY3	25;27;27;27;27;27	A0A0G2JDW7;D6RH49	A0A0G2JDW7	40S ribosomal protein S27;40S ribosomal protein S27-like	Rps27;Rps27l	S	25	___1	0.989158	-1.17945	-1.11807	-0.00245465	-1.47758	-0.949255	0.455965	-0.632629	-1.16663	-0.47315	-1.60982	0.122076	-0.507849	-0.54682	-0.31095	-0.644919	0.660562	-0.124531	0.963814	2	1193;122	+	CST;HTP	0.000238579	127.66	54.249	127.66	1.0231	2603700	1556700	586600	460460	LEEEKKKHKKKRLVQSPNSYFMDVKCPGCYK;PEEEKRKHKKKRLVQSPNSYFMDVKCPGCYK	LVQS(0.989)PNS(0.011)YFMDVK	279	KKKRLVQsPNsyFMD	UID212	1
E9QKG6;A0A0G2JDZ9;E9Q804;Q99NH0	2150;2292;2400;2401	E9QKG6	E9QKG6	Ankyrin repeat domain-containing protein 17	Ankrd17	S	2150	___1	0.999876	-0.249548	-0.0684379	0.107152	-0.13895	-0.137172	-0.0322264	NaN	NaN	NaN	NaN	NaN	NaN	NaN	NaN	NaN	NaN	NaN	NaN	3	123	+	HTP	5.83043e-05	90.468	80.656	90.468	0.061502	41125000	16654000	13331000	11139000	NESPAQSVSSGVRAPSPAPSSVPLGSEKPSS	APS(1)PAPSSVPLGSEKPSSVSQDR	280	SSGVRAPsPAPssVP	UID213	1
E9QKG6;A0A0G2JDZ9;E9Q804;Q99NH0	1804;1946;2054;2055	E9QKG6	E9QKG6	Ankyrin repeat domain-containing protein 17	Ankrd17	S	1804	___1	1	0.365916	0.773828	0.437441	0.366364	0.966873	0.479748	NaN	NaN	NaN	NaN	NaN	NaN	NaN	NaN	NaN	NaN	NaN	NaN	2	123	+	HTP	1.66512e-14	181.66	126.13	181.66	0.55494	1844200	532420	701550	610210	SSPSPPAQPGGVSRNSPLDCGSASPNKGASA	NS(1)PLDCGSASPNK	281	PGGVsRNsPLDCGsA	UID214	1
A0A140LHB5;A0A140LHL1;A0A0G2JEG6;A0A0G2JE00;Q9WVQ1-3;Q9WVQ1-4;Q9WVQ1-2;Q9WVQ1	34;336;726;726;336;563;563;726	A0A140LHB5	A0A140LHB5	Membrane-associated guanylate kinase, WW and PDZ domain-containing protein 2	Magi2	S	34	___1	0.916358	2.70525	2.77794	0.247198	2.63292	2.95065	0.304277	NaN	NaN	NaN	NaN	NaN	NaN	NaN	NaN	NaN	NaN	NaN	NaN	2	124	+	HTP	0.000434007	127.3	84.001	127.3	0.39567	6947100	480630	3432600	3033900	AVPQNLPFPPALHRSSFPDSTEAFDPRKPDP	S(0.084)S(0.916)FPDSTEAFDPR	284	PPALHRSsFPDstEA	UID217	1
A0A1Y7VJA7;A0A0G2JE93;Q9DCI3	193;193;193	A0A1Y7VJA7	A0A1Y7VJA7	MLN64 N-terminal domain homolog	Stard3nl	S	193	___1	1	0.181293	0.0272956	-0.0542425	-1.07875	-1.4504	-0.396005	NaN	NaN	NaN	NaN	NaN	NaN	NaN	NaN	NaN	NaN	NaN	NaN	2	127	+	HTP	0.00010069	132.79	75.626	124.3	0.04632	12753000	7018500	3258900	2475500	QEAEEENRLLLVQDASERAALIPAGLSDGQF	LLLVQDAS(1)ER	286	LLLVQDAsERAALIP	UID219	1
A0A0G2JEA0;Q6ZPS6	738;738	A0A0G2JEA0	A0A0G2JEA0	Ankyrin repeat and IBR domain-containing protein 1	Ankib1	S	738	___1	1	NaN	NaN	NaN	0.466862	0.736562	0.354226	NaN	NaN	NaN	NaN	NaN	NaN	NaN	NaN	NaN	NaN	NaN	NaN	2	128	+	HTP	0.00108217	118.73	82.731	101.45	-0.066215	751310	201670	252940	296700	QEFLASVARGVAPADSPDAPRRSFAGGTWDW	GVAPADS(1)PDAPRR	287	RGVAPADsPDAPRRS	UID220	1
A0A0G2JFD8;A0A0G2JGI1;A0A0G2JEX1;Q7TPW1;A0A0G2JDZ3;A0A0G2JFI0;A0A0G2JFT2;A0A0G2JDZ8;A0A0G2JDY6	80;80;80;16;16;16;16;16;80	A0A0G2JFD8	A0A0G2JFD8	Nexilin	Nexn	S	80	___1	1	-1.19344	-0.858044	0.338111	-1.08629	-0.792782	0.066537	NaN	NaN	NaN	NaN	NaN	NaN	NaN	NaN	NaN	NaN	NaN	NaN	2	134	+	CST;HTP	4.95175e-30	210.08	161.97	210.08	-0.46546	33520000	19543000	6690300	7287000	REWNRRKQEIKEMLASDDEEESSPKIEKAYV	EMLAS(1)DDEEESSPK	290	EIKEMLAsDDEEESs	UID223	1
A0A0G2JFD8;A0A0G2JGI1;A0A0G2JEX1;Q7TPW1;A0A0G2JG59	226;283;360;296;163	A0A0G2JFD8	A0A0G2JFD8	Nexilin	Nexn	S	226	___1	0.852875	NaN	NaN	NaN	-1.04555	-0.739131	0.469365	NaN	NaN	NaN	NaN	NaN	NaN	NaN	NaN	NaN	NaN	NaN	NaN	3	134	+	CST;HTP	0.0036054	68.445	45.792	64.152	0.12891	1844000	928820	397540	517670	SMVLDDDSPEIYKTVSQESLTPGKLEINFEQ	T(0.145)VS(0.853)QES(0.001)LTPGKLEINFEQLLR	291	PEIYKTVsQEsLtPG	UID224	1
A0A0G2JF68;Q99MP8-2;Q99MP8	72;86;116	A0A0G2JF68	A0A0G2JF68	BRCA1-associated protein	Brap	S	72	___1	0.98809	-0.125746	-0.0378286	0.00216244	NaN	NaN	NaN	NaN	NaN	NaN	NaN	NaN	NaN	NaN	NaN	NaN	NaN	NaN	NaN	2	136	+	HTP	1.02245e-08	171.87	117.47	171.87	2.1532	840190	365330	270760	204100	QRSREQSESVNTAPESPSKQLPDQISFFSGN	EQSESVNTAPES(0.988)PS(0.012)K	292	SVNTAPEsPsKQLPD	UID225	1
A0A0G2JFE2;A0A0G2JF79;A0A0G2JGW6;Q3UTQ8	407;407;407;407	A0A0G2JFE2	A0A0G2JFE2	Cyclin-dependent kinase-like 5	Cdkl5	S	407	___1	1	-0.063771	0.230326	0.0507454	0.153935	0.778965	0.708761	NaN	NaN	NaN	NaN	NaN	NaN	NaN	NaN	NaN	NaN	NaN	NaN	3	137	+	HTP	0.000719725	104.41	74.942	104.41	-0.22092	6233000	2554400	1984300	1694400	SSSKDLTNNNIPHLLSPKEAKSKTEFDFNID	DLTNNNIPHLLS(1)PK	293	NNIPHLLsPKEAKSK	UID226	1
A0A0G2JFM9;E9PUK3;A0A5F8MPQ8;E9PUI5;Q8K012-2;Q8K012	334;430;483;488;429;488	A0A0G2JFM9	A0A0G2JFM9	Formin-binding protein 1-like	Fnbp1l	S	334	___1	0.877463	-0.278706	-0.672864	-0.277866	NaN	NaN	NaN	NaN	NaN	NaN	NaN	NaN	NaN	NaN	NaN	NaN	NaN	NaN	NaN	4	140	+	CST;HTP	0.004346	77.894	45.619	77.894	1.1258	19124000	8229900	6524700	4369300	SEVEGKTGIRGDRRHSSDINHLVTQGRESPE	RHS(0.877)S(0.123)DINHLVTQGR	294	IRGDRRHssDINHLV	UID227	1
A0A0G2JFM9;E9PUK3;A0A5F8MPQ8;E9PUI5;Q8K012-2;Q8K012	141;295;295;295;295;295	A0A0G2JFM9	A0A0G2JFM9	Formin-binding protein 1-like	Fnbp1l	S	141	___1	1	-0.395891	-0.967391	-0.649865	-0.547805	-0.787319	-0.325865	NaN	NaN	NaN	NaN	NaN	NaN	NaN	NaN	NaN	NaN	NaN	NaN	2	140	+	CST;HTP	5.62315e-07	155.86	115.98	148.13	0.18361	24335000	12000000	8276200	4059300	DFPFEDYSQHIYRTISDGTISAAKQESGKMD	TIS(1)DGTISAAK	296	QHIyRTIsDGtISAA	UID229	1
A0A0G2JFP9;Q3UPN1;P29533-2;P29533	172;166;166;166	A0A0G2JFP9	A0A0G2JFP9	Vascular cell adhesion protein 1	Vcam1	S	172	___1	0.998786	1.67789	2.61013	0.914411	2.71233	0.974603	-1.75833	NaN	NaN	NaN	NaN	NaN	NaN	NaN	NaN	NaN	NaN	NaN	NaN	2	141	+	CST;HTP	1.48443e-42	222.73	140.44	222.73	-0.49844	11366000	1852400	5925000	3588900	DLFKGDQLMNRQEFSSEEMTKSLETKSLEVT	QEFS(0.001)S(0.999)EEMTK	297	MNRQEFSsEEMtKSL	UID230	1
A0A0G2JFW6;Q6NXI6-2;Q6NXI6	550;589;633	A0A0G2JFW6	A0A0G2JFW6	Regulation of nuclear pre-mRNA domain-containing protein 2	Rprd2	S	550	___1	1	0.161565	-0.000981409	-0.239583	NaN	NaN	NaN	NaN	NaN	NaN	NaN	NaN	NaN	NaN	NaN	NaN	NaN	NaN	NaN	2	144	+	HTP	4.03928e-08	167.29	128.29	167.29	-0.058073	5516800	2226300	1985700	1304700	SEVSSTSASKASVGQSPVLPSTTFKLPSSSL	ASVGQS(1)PVLPSTTFK	301	SKAsVGQsPVLPSTT	UID234	1
A0A0G2JFW6;Q6NXI6-2;Q6NXI6	529;568;612	A0A0G2JFW6	A0A0G2JFW6	Regulation of nuclear pre-mRNA domain-containing protein 2	Rprd2	S	529	___1	0.999992	1.83851	1.48625	-0.463211	1.554	1.57459	0.068602	NaN	NaN	NaN	NaN	NaN	NaN	NaN	NaN	NaN	NaN	NaN	NaN	2	144	+	HTP	5.97965e-68	256.66	180.59	256.66	0.31769	43869000	5122500	25610000	13137000	LLSSTQSFIPKSFNYSPSSSTSEVSSTSASK	SFNYS(1)PSSSTSEVSSTSASK	303	IPKSFNYsPssStSE	UID235	1
A0A0G2JFX7;Q9CWZ3	53;42	A0A0G2JFX7	A0A0G2JFX7	RNA-binding protein 8A	Rbm8a	S	53	___1	0.999998	-0.303419	-0.439089	-0.0633639	-0.199007	-0.305057	-0.0558912	NaN	NaN	NaN	NaN	NaN	NaN	NaN	NaN	NaN	NaN	NaN	NaN	2	145	+	HTP	0.000912479	122.51	88.714	122.51	0.3868	9434800	3889300	3179000	2366500	KLKEKAKKRKGRGFGSEEGSRARMREDYDSV	GFGS(1)EEGSR	304	RKGRGFGsEEGsRAR	UID236	1
A0A0G2JG35;A0A0G2JE57	284;75	A0A0G2JG35;REV__Q9QXS1-16	A0A0G2JG35			S	284	___1	0.999431	-0.441732	-1.63393	-1.08801	0.10286	-0.648801	-0.726759	NaN	NaN	NaN	NaN	NaN	NaN	NaN	NaN	NaN	NaN	NaN	NaN	2	147;5072			0.00195489	99.013	37.233	99.013	-0.29467	2592700	1257500	919840	415290	;PHFPGGPSLGSRALGSFSRAVY_________	ALGS(0.999)FS(0.001)R	305		UID237	1
A0A0G2JG35;E9PZ43;A0A0G2JDN7;P27546-4;A0A0G2JFT4;P27546-2;P27546;P27546-3;A0A140T8T5;A0A0G2JFH2	5;632;632;632;5;785;785;785;74;1246	A0A0G2JG35;E9PZ43;P27546-2	P27546-2	Microtubule-associated protein;Microtubule-associated protein 4	Map4	S	785	___1	0.99241	0.157432	-0.0157825	-0.172344	0.300534	-0.0882855	-0.35463	0.207018	0.566474	0.0865121	0.448478	-0.12844	-0.418466	-0.0495863	-0.26594	-0.102295	-0.536764	-0.0439034	0.0638351	2	1431;147;2272	+	HTP	2.83564e-11	178.68	164.4	172.43	0.57367	50668000	22486000	18046000	10136000	___________SKATSPSTLVSTGPSSRSPA;LKPGPKTTPTVSKATSPSTLVSTGPSSRSPA	AT(0.008)S(0.992)PSTLVSTGPSSR	306	PtVsKAtsPstLVST	UID238	1;2
A0A0G2JG35;E9PZ43;A0A0G2JFK3;A0A0G2JDY5;P27546-2;P27546;P27546-3;A0A140T8T5;A0A0G2JFH2	157;784;57;65;975;975;937;264;1421	A0A0G2JG35;E9PZ43;P27546-2	P27546-2	Microtubule-associated protein;Microtubule-associated protein 4	Map4	S	975	___1	0.82665	NaN	NaN	NaN	0.754802	0.355016	-0.975141	0.207018	0.566474	0.0865121	0.448478	-0.12844	-0.418466	NaN	0.188328	NaN	-0.0934618	NaN	-0.556676	3	1431;147;2272			0.00948504	68.83	41.349	68.83	-1.0868	3706400	1406400	1271200	1028900	PGGGRVQIVSKKVSYSHIQSKCGSKDNIKHV;PPAGKVQIVSKKVSYSHIQSKCGSKDNIKHV	KVS(0.143)Y(0.03)S(0.827)HIQSK	308		UID239	1
A0A0G2JG35;E9PZ43;A0A0G2JDN7;P27546-4;A0A0G2JFT4;A0A0G2JFK3;A0A0G2JDY5;P27546-2;P27546;P27546-3;A0A140T8T5;A0A0G2JFH2	121;748;748;748;121;21;29;901;901;901;190;1362	A0A0G2JG35;E9PZ43;P27546-2	P27546-2	Microtubule-associated protein;Microtubule-associated protein 4	Map4	S	901	___1	0.999911	0.419323	-0.0560111	-0.591266	0.527271	-0.193536	-0.548902	0.207018	0.566474	0.0865121	0.448478	-0.12844	-0.418466	0.212305	-0.0392037	-0.142523	-0.642014	-0.462826	-0.130437	2	1431;147;2272	+	CST;HTP	5.36365e-07	156.52	99.966	156.52	-0.0078586	24105000	9091600	10062000	4951000	PSSSAPRVSRLATTVSAPDLKSVRSKVGSTE	LATTVS(1)APDLK	309	sRLAttVsAPDLkSV;SRLATTVsAPDLKSV	UID240	1
A0A0G2JG35;E9PZ43;A0A0G2JDN7;P27546-4;A0A0G2JFT4;P27546-2;P27546;P27546-3;A0A140T8T5;A0A0G2JFH2	48;675;675;675;48;828;828;828;117;1289	A0A0G2JG35;E9PZ43;P27546-2	P27546-2	Microtubule-associated protein;Microtubule-associated protein 4	Map4	S	828	___1	0.999988	0.262313	-0.306752	-0.665043	NaN	NaN	NaN	0.207018	0.566474	0.0865121	0.448478	-0.12844	-0.418466	0.0552946	NaN	-0.393264	NaN	-0.536603	NaN	2	1431;147;2272	+	HTP	0.00187206	111.27	56.726	111.27	-0.14857	368940	130600	151050	87292	EGKPADVKRMTAKSASADLSRSKTTSASSVK	SAS(1)ADLSR	310	RMTAKSAsADLSRSK	UID241	1
A0A0G2JG35;E9PZ43;A0A0G2JDN7;P27546-4;A0A0G2JFT4;A0A0G2JFK3;A0A0G2JDY5;P27546-2;P27546;P27546-3;A0A140T8T5	130;757;757;757;130;30;38;910;910;910;199	A0A0G2JG35;E9PZ43;P27546-2	P27546-2	Microtubule-associated protein;Microtubule-associated protein 4	Map4	S	910	___1	0.792599	NaN	NaN	NaN	0.0159258	-1.04145	-0.900476	0.207018	0.566474	0.0865121	0.448478	-0.12844	-0.418466	NaN	-0.550548	NaN	-1.48992	NaN	-0.48201	4	1431;147;2272	+	CST;HTP	0.0137278	90.476	48.855	90.476	0.89051	65637000	26307000	28526000	10805000	RLATTVSAPDLKSVRSKVGSTENIKHQPGGG	S(0.793)KVGS(0.104)T(0.104)ENIKHQPGGGR	311	PDLkSVRsKVGstEN	UID242	1
A0A0G2JG35;E9PZ43;A0A0G2JDN7;P27546-4;A0A0G2JFT4;A0A0G2JFK3;A0A0G2JDY5;P27546-2;P27546;P27546-3;A0A140T8T5	134;761;761;761;134;34;42;914;914;914;203	A0A0G2JG35;E9PZ43;P27546-2	P27546-2	Microtubule-associated protein;Microtubule-associated protein 4	Map4	S	914	___1	0.998983	0.837863	0.168257	-0.741156	0.767231	0.19131	-0.619115	0.207018	0.566474	0.0865121	0.448478	-0.12844	-0.418466	0.630844	0.200757	0.0817449	-0.257168	-0.612715	-0.20065	2	1431;147;2272	+	CST;HTP;LTP	0.00185242	107.45	53.699	107.45	0.43982	72183000	23364000	32294000	16525000	TVSAPDLKSVRSKVGSTENIKHQPGGGRAKV;TVSAPDLKSVRSKVGSTENIKHQPGGGRVQI	VGS(0.999)T(0.001)ENIK	312	SVRsKVGstENIKHQ	UID243	1
A0A0G2JG35;A0A0G2JE57;E9PZ43;A0A0G2JDN7;P27546-4;A0A0G2JFT4;A0A0G2JFK3;A0A0G2JDY5;A0A0G2JDU1;P27546-2;P27546;P27546-3;A0A140T8T5	228;18;855;824;824;197;128;136;36;1046;1046;1008;335	A0A0G2JG35;E9PZ43;P27546-2	P27546-2	Microtubule-associated protein;Microtubule-associated protein 4	Map4	S	1046	___1	1	0.315218	-0.353247	-0.698834	0.383939	-0.00669523	-0.598391	0.207018	0.566474	0.0865121	0.448478	-0.12844	-0.418466	0.1082	-0.182535	-0.43976	-0.455173	-0.570394	-0.179926	2	1431;147;2272	+	HTP;LTP	6.7613e-09	139.9	86.126	139.81	0.003811	140840000	50456000	53717000	36671000	SQKLNFKEKAQAKVGSLDNVGHLPAGGAVKI;SQKLNFKEKAQAKVGSLDNVGHLPAGGAVKT	VGS(1)LDNVGHLPAGGAVK	313	KAQAKVGsLDNVGHL	UID244	1
A0A0G2JGL8;Q99PU8-2;Q99PU8;Q99PU8-3	218;226;249;255	A0A0G2JGL8	A0A0G2JGL8	Putative ATP-dependent RNA helicase DHX30	Dhx30	S	218	___1	1	NaN	NaN	NaN	-0.255529	0.00647761	0.110497	NaN	NaN	NaN	NaN	NaN	NaN	NaN	NaN	NaN	NaN	NaN	NaN	2	151	+	HTP	7.46752e-25	207.64	149.52	207.64	-0.88098	10785000	4276100	3407200	3101500	TQQDSHNPLRDSRGGSFEMTDDDSAIRALTQ	GGS(1)FEMTDDDSAIR	315	LRDSRGGsFEMTDDD	UID245	1
Q8VCE0;A0A0G2JGX4;Q6PIC6;D3YYN7;Q6PIE5	643;656;643;650;650	Q8VCE0;D3YYN7	D3YYN7	Sodium/potassium-transporting ATPase subunit alpha-3;Sodium/potassium-transporting ATPase subunit alpha-2	Atp1a3;Atp1a2	S	650	___1	1	0.0339339	1.19805	1.10541	NaN	NaN	NaN	0.230941	1.70991	0.430821	1.66243	0.297485	-0.00813082	-0.197007	NaN	0.767233	NaN	0.807925	NaN	2	1198;153	+	CST;HTP	0.000483122	118.76	92.431	118.76	0.31872	887940	227350	245300	415290	NETVEDIAARLNIPVSQVNPRDAKACVIHGT;NETVEDIAARLNIPVSQVNPREAKACVVHGS	LNIPVS(1)QVNPR	316	ARLNIPVsQVNPRDA;ARLNIPVsQVNPREA	UID246	1
K3W4P2;A0A0G2JH17;Q6P4S8	1354;1356;1329	K3W4P2	K3W4P2	Integrator complex subunit 1	Ints1	S	1354	___1	0.787667	-0.0515038	-0.329685	-0.249857	-0.966573	-0.450242	0.516015	0.116098	0.106214	0.197991	0.0663992	0.195474	0.0294175	-0.167602	-1.07279	-0.527676	-0.516641	-0.44533	0.486598	3	154	+	CST;HTP	9.60525e-05	138.46	111.25	138.46	-0.083203	2597800	1127700	848670	621410	LPPRRDSTEAPKPESSPEPPPGQGRTRAGTQ	DSTEAPKPES(0.212)S(0.788)PEPPPGQGR	319	EAPKPEssPEPPPGQ	UID247	1
K3W4P2;A0A0G2JH17;Q6P4S8;A0A0G2JDG8	40;40;13;13	K3W4P2	K3W4P2	Integrator complex subunit 1	Ints1	S	40	___1	0.956702	NaN	NaN	NaN	-0.954865	-1.21394	-0.306341	0.116098	0.106214	0.197991	0.0663992	0.195474	0.0294175	NaN	-1.06108	NaN	-1.28034	NaN	-0.335759	4	154	+	HTP	0.0105163	66.644	36.492	66.644	0.82041	2040600	1063800	632890	343910	AGRMNRAKPTTVRRPSAAAKPSGHPPPGDFI	RPS(0.957)AAAKPS(0.043)GHPPPGDFIALGSK	320	PTTVRRPsAAAKPSG	UID248	1
A0A0J9YUR2;A0A0J9YTU3;Q5SXY1-3;Q5SXY1;A0A0J9YV86;A0A0J9YUF8;Q5SXY1-2	31;111;31;111;31;111;111	A0A0J9YUR2	A0A0J9YUR2	Cytospin-B	Specc1	S	31	___1	0.999814	-2.07838	-2.75244	-0.513172	-0.553024	-0.827257	-0.248245	0.0132121	NaN	0.357496	NaN	0.2444	NaN	-2.09159	NaN	-3.10993	NaN	-0.757572	NaN	2	157	+	HTP	0.000226485	133.99	29.57	133.99	-0.32148	3421700	2377500	657280	386900	IPTTKRTGIPAPRELSVTISRERSVPRGPSS	ELS(1)VTISR	323	IPAPRELsVTISRER	UID250	1
A0A0J9YUR2;A0A0J9YTU3;Q5SXY1-3;Q5SXY1;A0A0J9YV86;A0A0J9YUF8;Q5SXY1-2	279;359;279;359;279;359;359	A0A0J9YUR2	A0A0J9YUR2	Cytospin-B	Specc1	S	279	___1	0.989293	-0.597693	-0.32648	0.133037	NaN	NaN	NaN	0.0132121	NaN	0.357496	NaN	0.2444	NaN	-0.610905	NaN	-0.683976	NaN	-0.111363	NaN	2	157	+	HTP	4.33878e-33	224.12	149.83	164.89	0.39813	30220000	14626000	9078100	6515500	ATSNPFKSSKGSPTGSSPNNASELSLASLTE	GS(0.001)PT(0.001)GS(0.989)S(0.009)PNNASELSLASLTEK	325	sKGsPtGssPNNAsE	UID252	1
A0A0J9YUR2;A0A0J9YTU3;Q5SXY1-3;Q5SXY1;A0A0J9YV86;A0A0J9YUF8;Q5SXY1-2	280;360;280;360;280;360;360	A0A0J9YUR2	A0A0J9YUR2	Cytospin-B	Specc1	S	280	___1	0.930589	NaN	NaN	NaN	0.435309	0.373843	0.129085	0.0132121	NaN	0.357496	NaN	0.2444	NaN	NaN	NaN	NaN	NaN	NaN	NaN	3	157	+	HTP	3.63634e-24	207.38	189.39	85.573	-0.088082	31113000	12125000	10762000	8225200	TSNPFKSSKGSPTGSSPNNASELSLASLTEK	S(0.077)S(0.077)KGS(0.297)PT(0.295)GS(0.284)S(0.931)PNNAS(0.039)ELSLASLTEK	326	KGsPtGssPNNAsEL	UID253	1;2
A0A0J9YUR2;A0A0J9YTU3;Q5SXY1-3;Q5SXY1;A0A0J9YV86;A0A0J9YUF8;Q5SXY1-2	53;133;53;133;53;133;133	A0A0J9YUR2	A0A0J9YUR2	Cytospin-B	Specc1	S	53	___1	0.976762	-0.396726	-0.478246	-0.0086387	0.280125	0.0612924	-0.0192873	0.0132121	NaN	0.357496	NaN	0.2444	NaN	-0.409938	NaN	-0.835741	NaN	-0.253039	NaN	2	157	+	HTP	6.7899e-96	287.03	181.38	287.03	-0.41863	25624000	11783000	8138100	5702600	RSVPRGPSSSKKLGSSPTSSCNPTPTKHLRT	KLGS(0.023)S(0.977)PTSSCNPTPTK	327	SSKKLGssPtssCNP	UID254	1
A0A0J9YUR2;A0A0J9YTU3;Q5SXY1-3;Q5SXY1;A0A0J9YUG8	825;905;834;914;254	A0A0J9YUR2	A0A0J9YUR2	Cytospin-B	Specc1	S	825	___1	0.983034	0.56589	0.825216	0.403922	0.543694	0.780646	0.327687	0.0132121	NaN	0.357496	NaN	0.2444	NaN	0.552677	NaN	0.46772	NaN	0.159522	NaN	3	157	+	HTP	0.000869336	78.501	57.85	67.864	0.037563	27640000	8043900	9721400	9874500	RAEDRKSDPYLRKSPSLESLSRPPSLGFGNT	KS(0.005)PS(0.983)LES(0.006)LS(0.006)RPPSLGFGNTR	329	PYLRKsPsLEsLSRP	UID256	1
A0A0J9YUR2;A0A0J9YTU3;Q5SXY1-3;Q5SXY1;A0A0J9YUG8	774;854;783;863;203	A0A0J9YUR2	A0A0J9YUR2	Cytospin-B	Specc1	S	774	___1	1	-0.437057	-0.960974	-0.619138	NaN	NaN	NaN	0.0132121	NaN	0.357496	NaN	0.2444	NaN	-0.450269	NaN	-1.31847	NaN	-0.863538	NaN	2	157	+	HTP	0.000627824	112.02	73.24	112.02	-0.76938	1300100	599920	438040	262130	PLSGIPVRTAPAAAVSPMQRHSTYSSMKPAS	TAPAAAVS(1)PMQR	330	TAPAAAVsPMQRHST	UID257	1
Q60722;Q60722-3;A0A0J9YUZ0;E9Q8G4;A0A0J9YUP9;A0A0J9YUK1;A0A0J9YVG2;A0A0J9YVI1;A0A0J9YU37;A0A0J9YVC6;A0A0J9YTW1;A0A0J9YUS2;A0A0J9YV54;A0A0J9YV39;Q8BPX7;A0A0J9YVG8;A0A0J9YV88	92;92;68;114;68;68;68;92;92;68;13;92;92;68;68;68;68	Q60722	Q60722	Transcription factor 4	Tcf4	S	92	___1	0.999114	-0.113942	0.067088	0.20389	-0.111165	-0.427692	-0.569051	NaN	NaN	NaN	NaN	NaN	NaN	NaN	NaN	NaN	NaN	NaN	NaN	2	159	+	HTP	0.00321121	82.651	55.825	66.289	-1.2495	10983000	4436100	3829600	2717700	YDHMTSRDLGSHDNLSPPFVNSRIQSKTERG	DLGS(0.001)HDNLS(0.999)PPFVNSR	331	LGsHDNLsPPFVNSR	UID258	1
Q60722;Q60722-3;A0A0J9YUZ0;E9Q8G4;A0A0J9YUP9;A0A0J9YUK1;A0A0J9YVG2;A0A0J9YVI1;A0A0J9YU37;A0A0J9YTW1;A0A0J9YTU7;A0A0J9YUG4;A0A0J9YTR9;Q60722-2;Q91YV0	514;514;490;536;490;489;489;454;454;435;385;385;355;355;355	Q60722	Q60722	Transcription factor 4	Tcf4	S	514	___1	0.842244	-0.665478	-0.677472	-0.28423	-0.721706	-0.144696	0.307195	NaN	NaN	NaN	NaN	NaN	NaN	NaN	NaN	NaN	NaN	NaN	NaN	3	159	+	HTP	0.000277356	72.791	47.641	72.791	-0.1109	4331800	2317200	1245800	768860	GLQGQSVSSGSSEIKSDDEGDENLQDTKSSE	GMPPGLQGQS(0.011)VS(0.056)S(0.056)GS(0.017)S(0.017)EIKS(0.842)DDEGDENLQDTK	334	SGSSEIKsDDEGDEN	UID259	1
Q60722;Q60722-3;A0A0J9YUZ0;E9Q8G4;A0A0J9YUP9;A0A0J9YUK1;A0A0J9YVG2;A0A0J9YVI1;A0A0J9YU37;A0A0J9YVC6;A0A0J9YUS2;A0A0J9YV54;A0A0J9YV39;Q8BPX7;A0A0J9YVG8;A0A0J9YV88	66;66;42;88;42;42;42;66;66;42;66;66;42;42;42;42	Q60722	Q60722	Transcription factor 4	Tcf4	S	66	___1	0.972938	0.125783	-0.510724	-0.562048	-0.52641	-1.29807	-0.54187	NaN	NaN	NaN	NaN	NaN	NaN	NaN	NaN	NaN	NaN	NaN	NaN	3	159	+	CST;HTP	1.51912e-15	183.73	123.86	111.62	-0.90584	12579000	5618700	4377600	2582500	EDRSSSGSWGTGGHPSPSRNYGDGTPYDHMT	SSSGSWGTGGHPS(0.973)PS(0.027)R	335	WGtGGHPsPSRNyGD	UID260	1
A0A0J9YU82;F8WIY7;Q923Q2	312;430;430	A0A0J9YU82	A0A0J9YU82	StAR-related lipid transfer protein 13	Stard13	S	312	___1	0.997791	0.694568	0.141433	-0.412481	NaN	NaN	NaN	NaN	NaN	NaN	NaN	NaN	NaN	NaN	NaN	NaN	NaN	NaN	NaN	2	161	+	HTP	0.00219644	122.94	57.136	122.94	-0.52193	744020	215550	360850	167630	LSPTDNSNGVNWRTGSISLGRQQGPGMREPR	T(0.002)GS(0.998)ISLGR	336	GVNWrTGsISLGRQQ	UID261	1
A0A0J9YUB6;Q9CRD0	139;193	A0A0J9YUB6	A0A0J9YUB6	OCIA domain-containing protein 1	Ociad1	S	139	___1	0.789469	NaN	NaN	NaN	-0.738217	-0.419353	0.346078	NaN	NaN	NaN	NaN	NaN	NaN	NaN	NaN	NaN	NaN	NaN	NaN	4	164	+	HTP	0.00240934	49.312	35.51	49.312	0.98682	5800800	2964900	1436900	1399000	ITDHIAQGPEPNLEESPKRKGVTYEELRSKN	YEPIPFSASMNES(0.001)T(0.003)PT(0.168)GIT(0.039)DHIAQGPEPNLEES(0.789)PKRK	337	PEPNLEEsPKRkGVT	UID262	1
Q9CQN9;A0A0J9YUC9;Q8BUH8;Q9CRF0;Q9CX65;E9Q1L5	12;12;12;12;12;12	Q9CQN9	Q9CQN9	Sentrin-specific protease 7	Senp7	S	12	___1	0.95949	0.491494	0.313826	-0.335299	0.420186	0.205267	-0.317912	NaN	NaN	NaN	NaN	NaN	NaN	NaN	NaN	NaN	NaN	NaN	NaN	2	165	+	CST;HTP	0.00197313	101.61	69.619	101.61	0.18642	6707800	2050400	2795300	1862100	____MDRARPGRRRASSEIVTEGKRKKSSPA	RAS(0.959)S(0.041)EIVTEGK	338	RPGRRRAssEIVtEG	UID263	1
A0A0J9YUJ3;D3Z2L1;Q3UU56;D3Z7I0;Q8BL74	163;163;163;163;163	A0A0J9YUJ3	A0A0J9YUJ3	General transcription factor 3C polypeptide 2	Gtf3c2;Gm29609	S	163	___1	1	0.0183493	0.457121	0.460481	-0.707736	-0.719352	-0.116035	NaN	NaN	NaN	NaN	NaN	NaN	NaN	NaN	NaN	NaN	NaN	NaN	3	169	+	HTP	0.000668261	111.83	86.301	111.83	0.85661	22647000	10284000	7001300	5361300	DLLLLKLSKGLDQPESPHPKRPPEDFET___	GLDQPES(1)PHPK	341	KGLDQPEsPHPKRPP	UID266	1
A0A0J9YV01;H9H9S3;A0A0M3HEP2;Q9R0G7	1098;1121;1166;1122	A0A0J9YV01	A0A0J9YV01	Zinc finger E-box-binding homeobox 2	Zeb2	S	1098	___1	0.997561	1.6227	1.66535	0.223917	NaN	NaN	NaN	NaN	NaN	NaN	NaN	NaN	NaN	NaN	NaN	NaN	NaN	NaN	NaN	2	170	+	HTP	2.75661e-22	199.09	94.061	199.09	-0.26878	3746000	641680	1638400	1466000	LMNRAYLQSITPQGYSDSEERESMPRDGESE	AYLQSITPQGYS(0.998)DS(0.002)EER	342	SItPQGYsDsEERES	UID267	1
A0A0J9YV33;E9QPI5;Q6A026	58;1174;1174	A0A0J9YV33;E9QPI5	E9QPI5	Sister chromatid cohesion protein PDS5 homolog A	Pds5a	S	1174	___1	0.999644	-0.831743	-1.18508	-0.189433	-0.287043	-0.301177	-0.029971	-0.24168	NaN	-0.227776	NaN	-0.00718809	NaN	-0.590063	NaN	-0.957304	NaN	-0.182245	NaN	2	1610;171	+	HTP	9.96023e-121	294.62	247.62	294.62	0.95565	12318000	5720200	3648600	2948900	AGTETGSNINANSELSPSAGSRSREQSSEAS	SAGTETGSNINANSELS(1)PSAGSR	345	INANSELsPsAGsRs	UID269	1
A0A0J9YV44;B2RR83	450;1105	A0A0J9YV44	A0A0J9YV44	Probable ATP-dependent RNA helicase YTHDC2	Ythdc2	S	450	___1	0.846067	NaN	NaN	NaN	-0.462754	-0.209378	0.14965	NaN	NaN	NaN	NaN	NaN	NaN	NaN	NaN	NaN	NaN	NaN	NaN	2	173	+	HTP	1.11004e-66	252.51	216.85	252.51	-0.73822	10788000	4708800	3031800	3047100	QEPSSFRADGIPNDSSDSEMEDRTTANLAAL	ADGIPNDS(0.152)S(0.846)DS(0.002)EMEDR	348	DGIPNDssDsEMEDR	UID271	1
A0A0N4SUL6;O35130	16;16	A0A0N4SUL6	A0A0N4SUL6	Ribosomal RNA small subunit methyltransferase NEP1	Emg1	S	16	___1	1	-0.520914	-0.67625	-0.150033	-0.527263	-0.766137	-0.391361	NaN	NaN	NaN	NaN	NaN	NaN	NaN	NaN	NaN	NaN	NaN	NaN	2	177	+	CST;HTP	1.75752e-31	208.59	196.42	159.95	-2.5758	58311000	30946000	16596000	10769000	MSAASGGFQPRERRFSVQEQDWETTPPKKLR	RFS(1)VQEQDWETTPPK	349	QPRERRFsVQEQDWE	UID272	1;2
A0A0N4SUY2;E9PVJ6;E9Q4I1;E9Q612	54;54;875;875	A0A0N4SUY2	A0A0N4SUY2	Protein-tyrosine-phosphatase;Receptor-type tyrosine-protein phosphatase O	Ptpro	S	54	___1	0.999999	0.305562	0.569005	0.216238	0.893595	2.0644	1.25405	NaN	NaN	NaN	NaN	NaN	NaN	NaN	NaN	NaN	NaN	NaN	NaN	2	180	+	HTP	1.42117e-23	208.59	138.86	160.45	-0.59211	1704100	384010	467310	852810	QMARECGAGTFVNFASLEREGKLPYSWSKNG	ECGAGTFVNFAS(1)LER	351	GtFVNFAsLEREGKL	UID274	1
A0A0N4SV29;Q80V62-2;Q80V62	10;10;10	A0A0N4SV29	A0A0N4SV29	Fanconi anemia group D2 protein homolog	Fancd2	S	10	___1	0.999998	NaN	NaN	NaN	-1.76092	-3.50534	-1.60222	NaN	NaN	NaN	NaN	NaN	NaN	NaN	NaN	NaN	NaN	NaN	NaN	3	183	+	CST;HTP	0.00290042	89.604	63.13	89.604	-1.3486	8664100	6835200	1498500	330480	______MISKRRRLDSEDKENLTEDASKTMP	RLDS(1)EDKENLTEDASK	352	SKRRRLDsEDKENLt	UID275	1
A0A0N4SV80;E9QML5;Q61464-4;A0A0N4SVM8;Q3TZK9;A0A0N4SV38;A0A0N4SVI8;E9QKZ7;Q61464-7;Q61464-2;Q61464-5;Q61464;Q61464-3	381;381;381;381;381;381;381;381;381;381;381;381;381	A0A0N4SV80	A0A0N4SV80	Zinc finger protein 638	Zfml;Znf638	S	381	___1	0.999779	NaN	NaN	NaN	0.580724	0.96798	0.380619	NaN	NaN	NaN	NaN	NaN	NaN	NaN	NaN	NaN	NaN	NaN	NaN	3	185	+	CST;HTP	0.00558307	69.594	42.135	69.594	0.096557	809490	232970	277730	298780	ESKKDYQSEADLPIRSPFGIVKASWLPKFTQ	DYQSEADLPIRS(1)PFGIVK	353	EADLPIRsPFGIVKA	UID276	1
Q921T5;A0A0N4SVA7;Q3UXZ9	223;223;223	Q921T5	Q921T5	Lysine-specific demethylase 5A	Kdm5a	S	223	___1	0.955062	0.210888	-0.293925	-0.392535	NaN	NaN	NaN	NaN	NaN	NaN	NaN	NaN	NaN	NaN	NaN	NaN	NaN	NaN	NaN	2	186	+	CST;HTP	0.0132181	76.759	48.326	76.759	-0.21726	493580	182070	185900	125610	GTRMNIPPKRTRRVKSQSDSGEVNRNTELKK	VKS(0.955)QS(0.042)DS(0.003)GEVNR	356	KRTRRVKsQSDSGEV	UID279	1
A0A0N4SVC2;E9QP00;Q6PFR5;P62996;F8WJG3	258;260;259;264;164	A0A0N4SVC2;P62996	P62996	Transformer-2 protein homolog alpha;Transformer-2 protein homolog beta	Tra2a;Tra2b	S	264	___1	1	0.420078	0.343123	-0.0368219	0.680414	1.10608	0.60521	0.0306892	0.000288558	-0.314266	-0.442281	-0.263594	-0.221522	0.389389	0.680126	0.65739	1.54836	0.226772	0.826732	2	188;2622	+	CST;HTP	4.91477e-09	159.58	87.927	138.63	0.61624	1356000000	511530000	462660000	381850000	DRGYDRYEDYDYRRRSPSPYYSRYRSRSRSR;GWRAAQDRDQIYRRRSPSPYYSRGGYRSRSR	RS(1)PS(1)PYYSR	357	DYDYRRRsPsPyysR;DQIyRRRsPsPyysR	UID280	1;2
A0A0N4SVC2;E9QP00;Q6PFR5;P62996;F8WJG3	260;262;261;266;166	A0A0N4SVC2;P62996	P62996	Transformer-2 protein homolog alpha;Transformer-2 protein homolog beta	Tra2a;Tra2b	S	266	___1	0.999995	1.39961	2.09007	0.662752	0.92235	1.54414	0.584866	0.0306892	0.000288558	-0.314266	-0.442281	-0.263594	-0.221522	1.36892	0.922062	2.40434	1.98642	0.926347	0.806389	2	188;2622	+	CST;HTP	7.67713e-11	166.11	77.974	118.03	0.19837	1241200000	479100000	427220000	334910000	GYDRYEDYDYRRRSPSPYYSRYRSRSRSRSY;RAAQDRDQIYRRRSPSPYYSRGGYRSRSRSR	SPS(1)PYYSR	358	DYRRRsPsPyysRYR;IyRRRsPsPyysRGG	UID281	1;2
Z4YKC4;A0A0R4J112;A2AMI2;A0A0N4SVL0;Q80XI3-2;Q80XI3-4;Q80XI3;Q80XI3-3;A2AMI7	1139;1150;1151;1334;1132;1150;1151;1162;574	Z4YKC4	Z4YKC4	Eukaryotic translation initiation factor 4 gamma 3	Eif4g3	S	1139	___1	0.957581	-0.982876	-1.56166	-0.511053	-0.729005	-1.63801	-0.692828	0.128293	0.309525	0.324465	0.142479	0.241474	-0.246601	-1.11117	-1.03853	-1.88613	-1.78049	-0.752527	-0.446227	2	193	+	HTP	2.4644e-66	251	206.36	171.71	0.32678	298300000	181890000	75642000	40769000	IPAGTARPNTFLRGSSKDLLDNQSQEEQRRE	GS(0.042)S(0.958)KDLLDNQSQEEQR	367	NTFLRGSsKDLLDNQ	UID287	1
Z4YKC4;A0A0R4J112;A2AMI2;A0A0N4SVL0;Q80XI3-2;Q80XI3-4;Q80XI3;Q80XI3-3;A2AMI6	274;285;267;450;267;285;267;278;277	Z4YKC4	Z4YKC4	Eukaryotic translation initiation factor 4 gamma 3	Eif4g3	S	274	___1	0.996427	0.0184917	-0.0969463	-0.0359489	NaN	NaN	NaN	0.128293	0.309525	0.324465	0.142479	0.241474	-0.246601	-0.109802	NaN	-0.421411	NaN	-0.277423	NaN	2	193	+	HTP	2.95368e-05	131.17	76.389	131.17	0.00060966	20426000	7801400	7186700	5438200	ETAAGEPTPEPPRTSSPTSLPPLARSSLPSP	TS(0.004)S(0.996)PTSLPPLAR	368	PEPPrtssPTsLPPL	UID288	1
A0A0N4SVL4;Q3UQI9-2;Q3UQI9	143;143;143	A0A0N4SVL4	A0A0N4SVL4	Protein FAM188B	Fam188b	S	143	___1	1	NaN	NaN	NaN	-0.667355	-0.813728	-0.109483	NaN	NaN	NaN	NaN	NaN	NaN	NaN	NaN	NaN	NaN	NaN	NaN	3	194	+	HTP	0.0011157	127.97	72.126	127.97	0.81039	885630	491320	232230	162080	GRRTSWSEAGKARHDSLDGDILGNFVSSKKP	ARHDS(1)LDGDILGNFVSSK	369	AGKARHDsLDGDILG	UID289	1
A0A0N4SVL4;Q3UQI9-2;Q3UQI9	308;308;308	A0A0N4SVL4	A0A0N4SVL4	Protein FAM188B	Fam188b	S	308	___1	0.935329	NaN	NaN	NaN	-0.755308	-0.465859	0.268674	NaN	NaN	NaN	NaN	NaN	NaN	NaN	NaN	NaN	NaN	NaN	NaN	3	194	+	CST;HTP	0.005268	95.209	61.115	95.209	2.1709	16925000	10093000	3149100	3683100	SSSQGLSQRDRPRLRSVSEDSPLGYSHTEGN	LRS(0.935)VS(0.049)EDS(0.016)PLGYSHTEGNSR	370	RDRPRLRsVsEDsPL	UID290	1
A0A0N4SVZ5;Q8BXN7	18;248	A0A0N4SVZ5	A0A0N4SVZ5	Protein phosphatase 1K, mitochondrial	Ppm1k	S	18	___1	1	0.25882	-0.136363	-0.10403	NaN	NaN	NaN	NaN	NaN	NaN	NaN	NaN	NaN	NaN	NaN	NaN	NaN	NaN	NaN	3	199	+	CST;HTP	0.0108823	59.792	54.424	59.792	-0.35948	1703300	653110	611680	438540	EKERIKKFGGFVAWNSLGQPHVNGRLAMTRS	FGGFVAWNS(1)LGQPHVNGR	373	GGFVAWNsLGQPHVN	UID291	1
A0A0N4SW14;E6Y2W7;D3Z165;E6Y2W6;E9QP94;Q3TVA9-2;Q3TVA9	100;8;100;8;100;50;50	A0A0N4SW14	A0A0N4SW14	Coiled-coil domain-containing protein 136	Ccdc136	S	100	___1	0.999801	NaN	NaN	NaN	0.502534	0.0790197	-0.494638	NaN	NaN	NaN	NaN	NaN	NaN	NaN	NaN	NaN	NaN	NaN	NaN	2	200	+	HTP	8.09604e-05	125.73	96.177	125.73	1.0696	525840	169000	206390	150450	GGSLGSLSMGKHRGLSLTETELEELRAQVLQ	GLS(1)LTETELEELR	374	MGKHRGLsLtETELE	UID292	1
Q9DAS9;A0A0N4SW28;A0A0N4SVT3	10;10;10	Q9DAS9	Q9DAS9	Guanine nucleotide-binding protein G(I)/G(S)/G(O) subunit gamma-12	Gng12	S	10	___1	0.999989	NaN	NaN	NaN	0.181293	1.02744	0.743386	0.776946	1.10501	0.548437	1.23726	-0.26531	0.33674	NaN	-0.923714	NaN	-0.209821	NaN	0.406645	2	201	+	CST;HTP	7.10903e-07	148.41	91.232	148.41	-0.50351	5900400	1823600	1729000	2347800	______MSSKTASTNSIAQARRTVQQLRLEA	TASTNS(1)IAQAR	376	sktAstNsIAQARRT	UID294	1;2
A0A0N4SW73;Q8R361	486;486	A0A0N4SW73	A0A0N4SW73	Rab11 family-interacting protein 5	Rab11fip5	S	486	___1	0.96291	NaN	NaN	NaN	-0.8004	-0.00907416	0.781905	NaN	NaN	NaN	NaN	NaN	NaN	NaN	NaN	NaN	NaN	NaN	NaN	3	202	+	HTP	0.0112133	59.502	40.771	59.502	-0.21309	3905900	1887200	887420	1131400	RRGSVGEKGSPSLGASPHHSSTGEEKAKSSW	GS(0.013)PS(0.013)LGAS(0.963)PHHS(0.002)S(0.002)T(0.007)GEEK	377	GsPSLGAsPHHSSTG	UID295	1
A0A0N4SW73;Q8R361	176;176	A0A0N4SW73	A0A0N4SW73	Rab11 family-interacting protein 5	Rab11fip5	S	176	___1	0.996644	-0.265761	0.40806	0.691534	-0.0935865	0.715806	0.428893	NaN	NaN	NaN	NaN	NaN	NaN	NaN	NaN	NaN	NaN	NaN	NaN	2	202	+	CST;HTP	5.89374e-08	151.8	116.76	151.8	-0.16512	8182000	2713700	2689000	2779300	EIQVTIQFTRNNLSASMFDLSMKDKPRSPFS	NNLS(0.003)AS(0.997)MFDLSMK	378	TRNNLSAsMFDLSMK	UID296	1
A0A0N4SW73;Q8R361	307;307	A0A0N4SW73	A0A0N4SW73	Rab11 family-interacting protein 5	Rab11fip5	S	307	___1	0.999788	-0.389262	0.176195	0.541019	0.736388	1.08073	0.355467	NaN	NaN	NaN	NaN	NaN	NaN	NaN	NaN	NaN	NaN	NaN	NaN	2	202	+	HTP	2.16909e-05	140.11	86.19	140.11	0.63271	43465000	12894000	13804000	16767000	DSIQSPKLLTHKRTYSDEASQLRAAPPRALL	TYS(1)DEASQLR	379	LTHKRtysDEAsQLR	UID297	1
A0A0N4SW73;Q8R361	278;278	A0A0N4SW73	A0A0N4SW73	Rab11 family-interacting protein 5	Rab11fip5	S	278	___1	0.828292	NaN	NaN	NaN	0.207018	0.350724	0.1145	NaN	NaN	NaN	NaN	NaN	NaN	NaN	NaN	NaN	NaN	NaN	NaN	2	202	+	CST;HTP	0.000523903	113.53	76.971	113.53	-0.29592	1159800	336290	405150	418360	GSLVYQGPGAELLTRSPSHSSWLSTEGGRDS	S(0.828)PS(0.157)HS(0.014)S(0.001)WLSTEGGR	380	GAELLTRsPsHssWL	UID298	1
A0A0N4SW73;Q8R361	280;280	A0A0N4SW73	A0A0N4SW73	Rab11 family-interacting protein 5	Rab11fip5	S	280	___1	0.906881	-0.251024	0.0278618	0.331591	NaN	NaN	NaN	NaN	NaN	NaN	NaN	NaN	NaN	NaN	NaN	NaN	NaN	NaN	NaN	2	202	+	CST;HTP	2.08426e-05	135.86	117.8	135.86	0.45186	4053400	1773100	1036300	1244000	LVYQGPGAELLTRSPSHSSWLSTEGGRDSIQ	S(0.038)PS(0.907)HS(0.055)SWLSTEGGR	381	ELLTRsPsHssWLST	UID299	1
A0A0N4SW93;Q7TPS5-2;E9Q026;Q7TPS5-3;Q7TPS5	260;260;260;62;260	A0A0N4SW93;E9Q026	A0A0N4SW93	C2 domain-containing protein 5	C2cd5	S	260	___1	0.784499	0.529571	0.525167	0.0448837	0.980391	1.15879	0.0550568	NaN	NaN	NaN	NaN	NaN	NaN	NaN	NaN	NaN	NaN	NaN	NaN	2	1443;203	+	HTP	1.38023e-10	175.7	117.6	170.48	1.3974	13772000	3589400	6393800	3788700	LDKLSSPAAFLPACSSPSRELKEIPFNEDPN;LDKLSSPAAFLPACSSPSRELKESPLVHPPS	LSSPAAFLPACS(0.212)S(0.784)PS(0.003)R	382	AFLPACssPsRELKE	UID300	1
A0A0N4SWA4;Q9ES18	172;172	A0A0N4SWA4	A0A0N4SWA4	Forkhead box protein J2	Foxj2	S	172	___1	0.866797	NaN	NaN	NaN	0.309525	0.0606008	-0.121957	NaN	NaN	NaN	NaN	NaN	NaN	NaN	NaN	NaN	NaN	NaN	NaN	3	205	+	CST;HTP	0.000461049	84.946	45.041	84.946	1.1391	2334100	874710	854100	605310	DDDLSQDSPEQEASKSPRGGVPGSGEASLSH	HPPDDDLSQDSPEQEAS(0.133)KS(0.867)PR	384	PEQEASKsPRGGVPG	UID302	1
Q8CDV2;Q9D5W0;E9Q7V6;A0A0N4SWG4;A0A5F8MPG4;Q64338-2;Q64338-1;Q64338	441;432;460;529;624;469;469;469	Q8CDV2	Q8CDV2	Calcium/calmodulin-dependent 3',5'-cyclic nucleotide phosphodiesterase 1C	Pde1c	S	441	___1	0.780439	-0.0336582	-0.181918	-0.215161	1.40632	0.266037	-1.20583	NaN	NaN	NaN	NaN	NaN	NaN	NaN	NaN	NaN	NaN	NaN	NaN	3	207	+	CST;HTP	0.00142763	100.39	65.999	100.39	-0.34137	12962000	3492300	6553400	2916100	IDESSQTGGTGQRRSSLNSINSSDAKRSGVK	RS(0.217)S(0.78)LNS(0.002)INSSDAKR	385	GTGQRRssLNSINSS	UID303	1
A0A0N5E9G7;G3X8Z6;Q5U4B1;G3UWX1;P35601-2;P35601	244;244;244;258;244;244	A0A0N5E9G7	A0A0N5E9G7	Replication factor C subunit 1	Rfc1	S	244	___1	1	-0.737278	-0.863126	-0.0135818	-0.573896	-0.714254	-0.25739	NaN	NaN	NaN	NaN	NaN	NaN	NaN	NaN	NaN	NaN	NaN	NaN	2	208	+	HTP	5.50823e-83	269.39	232.64	269.39	-0.043271	44965000	22739000	13240000	8987200	ALLDEEPKIKKARKDSEEGEESFSSVQDDLS	KDS(1)EEGEESFSSVQDDLSK	386	IKKARKDsEEGEEsF	UID304	1
A0A0N5E9G7;G3X8Z6;Q5U4B1;G3UWX1;P35601-2;P35601	365;365;365;379;365;365	A0A0N5E9G7	A0A0N5E9G7	Replication factor C subunit 1	Rfc1	S	365	___1	0.992128	-0.956404	-1.69469	-0.695933	-1.25291	-2.33068	-1.279	NaN	NaN	NaN	NaN	NaN	NaN	NaN	NaN	NaN	NaN	NaN	NaN	3	208	+	HTP	0.00129175	102.33	41.734	102.33	0.9401	46760000	32968000	10646000	3145700	TPKKTKVSPTKRESVSPEDSEKKRTNYQAYR	ES(0.003)VS(0.992)PEDS(0.005)EKKR	387	PtKREsVsPEDSEKK	UID305	1
A0A0N5E9G7;G3X8Z6;Q5U4B1;G3UWX1;P35601-2;P35601	266;266;266;280;266;266	A0A0N5E9G7	A0A0N5E9G7	Replication factor C subunit 1	Rfc1	S	266	___1	0.999996	-1.45083	-2.22533	-0.166341	-2.06957	-2.33388	NaN	NaN	NaN	NaN	NaN	NaN	NaN	NaN	NaN	NaN	NaN	NaN	NaN	3	208	+	CST;HTP	0.0124238	73.91	47.475	73.91	0.090426	32510000	23378000	6033200	3098600	FSSVQDDLSKAEKQKSPNKAELFSTARKTYS	QKS(1)PNKAELFSTAR	391	SKAEKQKsPNKAELF	UID309	1
A0A0R3P9D0;Q7TPB0;E9QAX3;Q7TPB0-2	311;311;311;311	A0A0R3P9D0	A0A0R3P9D0	Lipid phosphate phosphatase-related protein type 3	Lppr3	S	311	___1	0.999901	1.31284	1.92653	0.423847	NaN	NaN	NaN	NaN	NaN	NaN	NaN	NaN	NaN	NaN	NaN	NaN	NaN	NaN	NaN	2	210			0.00237851	96.067	75.781	96.067	-1.6863	1473700	244960	607020	621740	PAKDALRALTQRGHESMYQQNKSVSTDELGP	GHES(1)MYQQNK	392		UID310	1
A0A0R3P9D0;Q7TPB0	426;426	A0A0R3P9D0	A0A0R3P9D0	Lipid phosphate phosphatase-related protein type 3	Lppr3	S	426	___1	1	2.03988	2.44353	0.555129	0.772224	1.7439	1.00856	NaN	NaN	NaN	NaN	NaN	NaN	NaN	NaN	NaN	NaN	NaN	NaN	3	210	+	CST;HTP	0.00631565	99.238	53.908	99.238	-1.2071	5186500	600060	1849300	2737100	QKSLEGRGLGLPDEASPVHLRAPAEQVAEEE	GLGLPDEAS(1)PVHLR	393	LGLPDEAsPVHLRAP	UID311	1
A0A0R3P9D0;Q7TPB0	505;505	A0A0R3P9D0	A0A0R3P9D0	Lipid phosphate phosphatase-related protein type 3	Lppr3	S	505	___1	1	1.61311	1.77167	0.0771063	NaN	NaN	NaN	NaN	NaN	NaN	NaN	NaN	NaN	NaN	NaN	NaN	NaN	NaN	NaN	4	210	+	HTP	0.00472601	61.558	38.802	61.558	1.0597	1908900	303170	870380	735390	LVHIPEEGVQAGAGLSPKSSSSSVRAKWLSM	VILPPRPGPQPLVHIPEEGVQAGAGLS(1)PK	394	VQAGAGLsPKSSSSS	UID312	1
A0A0R4IZW6;G3X9U5;Q99J78	449;461;437	A0A0R4IZW6	A0A0R4IZW6	Differentially expressed in FDCP 8	Def8	S	449	___1	1	NaN	NaN	NaN	1.18155	2.43558	0.90381	NaN	NaN	NaN	NaN	NaN	NaN	NaN	NaN	NaN	NaN	NaN	NaN	2	212	+	HTP	0.00753917	78.902	40.335	78.902	0.87718	1279700	243300	458730	577650	STTCPKCARLTLRKQSLFQEPGLDMDA____	KQS(1)LFQEPGLDMDA	395	RLTLRKQsLFQEPGL	UID313	1
A0A0R4IZY0;Q8C1A5	16;16	A0A0R4IZY0	A0A0R4IZY0	Thimet oligopeptidase	Thop1	S	16	___1	0.879404	-0.574004	-0.786049	-0.19047	NaN	NaN	NaN	-0.0148785	-0.376658	-0.472229	-0.586363	-0.517296	-0.230956	-0.559125	NaN	-0.31382	NaN	0.326826	NaN	3	217	+	HTP	1.96102e-05	122.6	73.822	122.6	-1.5227	3372700	1749200	1049200	574300	MKPPAACAGDVVDAASPASTVNHLRWDLSAQ	MKPPAACAGDVVDAAS(0.879)PAS(0.119)T(0.002)VNHLR	397	GDVVDAAsPASTVNH	UID314	1
A0A5F8MPU2;A0A0R4IZZ6;Q6ZQ03-2;Q6ZQ03-3;Q6ZQ03	439;486;440;440;440	A0A5F8MPU2	A0A5F8MPU2	Formin-binding protein 4	Fnbp4	S	439	___1	0.997726	-0.820056	-1.22132	-0.223071	-0.529656	-1.08045	-0.480579	NaN	NaN	NaN	NaN	NaN	NaN	NaN	NaN	NaN	NaN	NaN	NaN	2	220	+	CST;HTP	1.85807e-84	273.44	195.8	273.44	-0.53188	6975700	3849700	1834200	1291800	ELRALEEGDGSVSGSSPRSDISQPASQDGVR	ALEEGDGSVSGS(0.002)S(0.998)PR	398	DGsVsGssPRsDIsQ	UID315	1
A0A5F8MPU2;A0A0R4IZZ6;Q6ZQ03-2;Q6ZQ03-3;Q6ZQ03	18;65;19;19;19	A0A5F8MPU2	A0A5F8MPU2	Formin-binding protein 4	Fnbp4	S	18	___1	1	-0.559409	-1.06564	-0.403408	-0.565396	-0.830126	-0.0942948	NaN	NaN	NaN	NaN	NaN	NaN	NaN	NaN	NaN	NaN	NaN	NaN	3	220	+	HTP	0.000122426	121.42	96.887	89.506	-0.57024	13318000	6084400	3944600	3288500	KKSRAVPGRRPILQLSPPGPRSSTPGRDPDP	RPILQLS(1)PPGPR	399	RRPILQLsPPGPRSS	UID316	1
P70288;A0A0R4J008	422;422	P70288	P70288	Histone deacetylase 2	Hdac2	S	422	___1	1	-0.325937	-0.747342	-0.381291	NaN	NaN	NaN	-0.118335	-0.404134	-0.317067	-0.388431	-0.135998	-0.0407937	-0.207602	NaN	-0.430275	NaN	-0.245293	NaN	2	221	+	CST;HTP;LTP	0.00155842	97.713	81.225	97.713	-0.74848	35248000	15598000	10969000	8681900	SIRASDKRIACDEEFSDSEDEGEGGRRNVAD	IACDEEFS(1)DS(1)EDEGEGGRR	400	IACDEEFsDsEDEGE	UID317	1;2
P70288;A0A0R4J008	394;394	P70288	P70288	Histone deacetylase 2	Hdac2	S	394	___1	1	NaN	NaN	NaN	-0.289669	-0.635495	-0.252123	-0.118335	-0.404134	-0.317067	-0.388431	-0.135998	-0.0407937	NaN	0.114465	NaN	-0.247064	NaN	-0.211329	4	221	+	HTP;LTP	1.83632e-07	85.925	55.069	85.925	-0.060548	120360000	63384000	32961000	24019000	GVQMQAIPEDAVHEDSGDEDGEDPDKRISIR	MLPHAPGVQMQAIPEDAVHEDS(1)GDEDGEDPDKR	402	EDAVHEDsGDEDGED	UID319	1
A0A0R4J011;E9PVV1;E9PWE4;E9PWE2	377;378;377;378	A0A0R4J011	A0A0R4J011		Tcf3	S	377	___1	0.984329	-1.23104	-1.45629	-0.202539	NaN	NaN	NaN	NaN	NaN	NaN	NaN	NaN	NaN	NaN	NaN	NaN	NaN	NaN	NaN	3	222			0.00350764	87.49	49.397	87.49	1.0499	1879700	1303000	325590	251060	PGTSQWPRAGAPSALSPNYDAGLHGLQSKME	AGAPS(0.011)ALS(0.984)PNY(0.005)DAGLHGLQSK	403		UID320	1
A0A0R4J011;E9PVV1;F6T941;E9PWE3;E9PVV2;P15806-2	528;529;517;524;528;527	A0A0R4J011;F6T941	F6T941	Transcription factor E2-alpha	Tcf3	S	517	___1	0.870702	-1.22199	-1.19737	-0.00895804	-1.37467	-1.21461	-0.00495696	NaN	NaN	NaN	NaN	NaN	NaN	NaN	NaN	NaN	NaN	NaN	NaN	2	1382;222	+	CST;HTP;LTP	1.55497e-09	158.56	138.26	143.93	0.41372	5356400	3222200	1239100	895110	EEDKKDLKVPRTRTSSTDEVLSLEEKDLRDR	T(0.001)S(0.05)S(0.871)T(0.079)DEVLSLEEK	404	VPRtRtsstDEVLsL	UID321	1
D3Z217;D3YWK6;D3Z380;A0A0R4J018;O55060;D3Z0R1;D6RIK3	34;34;34;34;34;58;54	D3Z217;D3Z0R1	D3Z0R1	Thiopurine S-methyltransferase	Tpmt	S	58	___1	1	1.73492	0.769433	-0.641154	2.04075	1.67215	-0.531782	NaN	NaN	NaN	NaN	NaN	NaN	NaN	NaN	NaN	NaN	NaN	NaN	4	1228;223	+	CST;HTP	0.000124499	124.5	113.4	48.711	1.0328	20908000	3494600	10960000	6453700	LTLEDWKEKWVTRHISFHQEQGHQLLKKHLD	HIS(1)FHQEQGHQLLKK	405	KWVTRHIsFHQEQGH	UID322	1
D3Z217;D3YWK6;D3Z380;A0A0R4J018;O55060	2;2;2;2;2	D3Z217	D3Z217	Thiopurine S-methyltransferase	Tpmt	S	2	___1	1	NaN	NaN	NaN	-0.311667	-1.87631	-1.70981	NaN	NaN	NaN	NaN	NaN	NaN	NaN	NaN	NaN	NaN	NaN	NaN	2	223	+	HTP	0.0080309	101.53	44.493	101.53	-0.56335	6551900	3105000	3065600	381310	______________MSLDMKEHPDAEVQKNQ	S(1)LDMKEHPDAEVQK	406	______MsLDMkEHP	UID323	1
A0A0R4J030;Q8CCJ4;A0A286YD03;Q8CCJ4-2;A0A286YCG0	190;227;190;227;227	A0A0R4J030	A0A0R4J030	APC membrane recruitment protein 2	Amer2	S	190	___1	0.910164	0.612777	-0.0193459	-0.379995	NaN	NaN	NaN	NaN	NaN	NaN	NaN	NaN	NaN	NaN	NaN	NaN	NaN	NaN	NaN	3	224	+	HTP	1.62066e-07	103.35	70.35	103.35	-0.97621	9037800	3329700	3557700	2150400	AAGPGNLVLPGSLTASLECVKEEPPRAARRP	AAGPGNLVLPGS(0.047)LT(0.043)AS(0.91)LECVKEEPPR	408	LPGsLTAsLECVKEE	UID325	1;2
A0A0R4J030;Q8CCJ4;A0A286YD03;Q8CCJ4-2;A0A286YCG0	155;192;155;192;192	A0A0R4J030	A0A0R4J030	APC membrane recruitment protein 2	Amer2	S	155	___1	0.820088	-1.12152	-2.8647	-1.93308	NaN	NaN	NaN	NaN	NaN	NaN	NaN	NaN	NaN	NaN	NaN	NaN	NaN	NaN	NaN	2	224	+	HTP	0.0018684	124.92	42.643	124.92	-0.53633	1491100	675300	292570	523220	KAGGKQKRGLKGIFSSMRWHRRDKRGKEEEE	GIFS(0.18)S(0.82)MR	410	GLKGIFSsMRWHRRD	UID326	1
A0A0R4J030;Q8CCJ4;A0A286YD03;Q8CCJ4-2;A0A286YCG0	207;244;207;244;244	A0A0R4J030	A0A0R4J030	APC membrane recruitment protein 2	Amer2	S	207	___1	1	0.536849	0.194213	-0.274861	NaN	NaN	NaN	NaN	NaN	NaN	NaN	NaN	NaN	NaN	NaN	NaN	NaN	NaN	NaN	2	224	+	CST;HTP	0.000791611	135.81	74.602	119.39	0.26015	437690	123810	197470	116410	ECVKEEPPRAARRPDSPGQDASRHAAGEPAG	RPDS(1)PGQDASR	411	RAARRPDsPGQDASR	UID327	1
A0A0R4J030;Q8CCJ4	303;340	A0A0R4J030	A0A0R4J030	APC membrane recruitment protein 2	Amer2	S	303	___1	0.999635	1.23493	1.26808	-0.00556507	0.559443	1.49529	0.949049	NaN	NaN	NaN	NaN	NaN	NaN	NaN	NaN	NaN	NaN	NaN	NaN	2	224	+	HTP	1.93154e-07	142.95	94.348	142.95	0.62722	16538000	3302000	6678700	6557700	DVPIKTVPLVDSEGGSGRASAVPDPSSVDPP	TVPLVDSEGGS(1)GR	412	LVDSEGGsGRASAVP	UID328	1
P08553;A0A0R4J036	715;715	P08553	P08553	Neurofilament medium polypeptide	Nefm	S	715	___1	0.996161	0.0281448	-0.666416	-0.658766	0.249506	-0.141176	-0.500361	NaN	NaN	NaN	NaN	NaN	NaN	NaN	NaN	NaN	NaN	NaN	NaN	3	226	+	CST;HTP	0.00378723	67.227	44.291	58.024	-2.4979	28835000	11938000	11797000	5100100	QPQEKVKEKAEEEGGSEEEGSDRSPQESKKE	AEEEGGS(0.996)EEEGS(0.004)DRSPQESK	413	KAEEEGGsEEEGsDR	UID329	1
G3UYB5;G3UZP2;A0A0R4J041;Q8C3P7	50;50;50;50	G3UYB5	G3UYB5	N6-adenosine-methyltransferase subunit METTL3	Mettl3	S	50	___1	0.781376	0.0989585	-0.801707	-0.722396	NaN	NaN	NaN	NaN	NaN	NaN	NaN	NaN	NaN	NaN	NaN	NaN	NaN	NaN	NaN	3	227	+	HTP	7.92099e-13	111.24	85.705	74.869	0.5062	24281000	10320000	10115000	3846400	LRNPEAALSPTFRSDSPVPTAPTSSGPKPST	S(0.214)DS(0.781)PVPT(0.005)APTSSGPKPSTTSVAPELATDPELEK	415	sPtFRsDsPVPtAPT	UID330	1
A0A0R4J060;J3QNK5;Q8BIH0-2;Q8BIH0	439;439;261;439	A0A0R4J060	A0A0R4J060	Histone deacetylase complex subunit SAP130	Sap130	S	439	___1	1	1.00137	0.31545	-0.530823	NaN	NaN	NaN	NaN	NaN	NaN	NaN	NaN	NaN	NaN	NaN	NaN	NaN	NaN	NaN	2	231	+	HTP	0.00815516	77.062	47.764	77.062	1.2618	1204200	329760	568580	305860	PPERSSLIPISGHRASPNPVAMETRNDNRPS	AS(1)PNPVAMETR	416	PIsGHRAsPNPVAME	UID331	1
A0A0R4J183;E9Q577;A0A0R4J073;Q5U5Q9-3;Q5U5Q9	384;665;665;384;665	A0A0R4J183	A0A0R4J183	BRCA1-A complex subunit RAP80	Uimc1	S	384	___1	0.999994	-1.07206	-1.06619	-0.0824842	-0.707572	-0.805257	0.0727232	NaN	NaN	NaN	NaN	NaN	NaN	NaN	NaN	NaN	NaN	NaN	NaN	2	233	+	CST;HTP	0.00249338	90.913	76.904	90.913	0.13567	3618800	1931300	955220	732290	EKKPKYSEVRTFRMPSPEVEEASCSREMQST	MPS(1)PEVEEASCSR	417	VRTFRMPsPEVEEAS	UID332	1
Q8K085;F6WB49;A0A0R4J074;Q9EQQ0	235;353;455;455	Q8K085	Q8K085	Histone-lysine N-methyltransferase;Histone-lysine N-methyltransferase SUV39H2	Suv39h2	S	235	___1	0.967829	-1.63913	-0.63545	1.09437	NaN	NaN	NaN	NaN	NaN	NaN	NaN	NaN	NaN	NaN	NaN	NaN	NaN	NaN	NaN	2	234	+	HTP	0.00142158	122.5	67.399	122.5	2.8522	475970	260700	65791	149480	QMKGSGEASSDSIDHSPAKKRVRTQCKCGAE	GSGEASS(0.001)DS(0.032)IDHS(0.968)PAK	418	SsDsIDHsPAKKRVR	UID333	1
Q05512;E9PYX3;Q05512-2;Q05512-4;Q05512-3;E9QMP6;F6ZS70;Q3T9A3;A0A0R4J0B1;A0A0R4J227;E9Q9N6;F7CVZ7;F6UY70;F7A3Q3;F6ZEX4	483;483;481;483;483;483;474;450;483;483;483;20;25;99;63	Q05512	Q05512	Serine/threonine-protein kinase MARK2	Mark2	S	483	___1	0.999979	0.123666	-0.25336	-0.456762	0.394404	-0.467573	-0.504407	NaN	NaN	NaN	NaN	NaN	NaN	NaN	NaN	NaN	NaN	NaN	NaN	2	244	+	HTP	0.00170711	124.38	93.873	124.38	-0.59577	13303000	4916400	5035000	3351600	STNSVLSTSTNRSRNSPLLDRASLGQASIQN	SRNS(1)PLLDR	421	sTNRsRNsPLLDRAs	UID334	1
A0A0R4J0B3;Q6PB82;O70405	637;643;637	A0A0R4J0B3	A0A0R4J0B3	Serine/threonine-protein kinase ULK1	Ulk1	S	637	___1	0.863063	0.299127	0.549423	0.215244	0.409581	0.909658	0.53047	NaN	NaN	NaN	NaN	NaN	NaN	NaN	NaN	NaN	NaN	NaN	NaN	2	245	+	CST;HTP;LTP	0.00416417	84.507	54.764	70.488	0.25422	2001500	569860	762610	669020	SPTKAGPSFDFPKTPSSQNLLTLLARQGVVM	T(0.002)PS(0.863)S(0.134)QNLLTLLAR	424	FDFPKtPssQNLLTL	UID337	1
A0A0R4J0B3;Q6PB82;O70405	521;527;521	A0A0R4J0B3	A0A0R4J0B3	Serine/threonine-protein kinase ULK1	Ulk1	S	521	___1	1	0.347552	0.638954	0.418028	NaN	NaN	NaN	NaN	NaN	NaN	NaN	NaN	NaN	NaN	NaN	NaN	NaN	NaN	NaN	2	245	+	HTP	0.00837748	80.245	38.705	80.245	0.32528	891040	287380	317240	286420	QVGTIPERPSWSRVPSPQGADVRVGRSPRPG	VPS(1)PQGADVR	425	PSWSRVPsPQGADVR	UID338	1
A0A0R4J0D3;Q3TDQ1	495;495	A0A0R4J0D3	A0A0R4J0D3	Dolichyl-diphosphooligosaccharide--protein glycosyltransferase subunit STT3B	Stt3b	S	495	___1	0.907555	0.658737	1.20452	0.775935	0.662388	1.29608	0.594931	-0.00153008	0.226015	0.277271	0.240986	0.415759	-0.0258379	0.660267	0.436373	0.927246	1.05509	0.360177	0.620769	3	247	+	CST;HTP	0.000134809	86.997	48.792	55.267	-0.99716	68370000	22735000	22156000	23479000	YLGDDMKRENPPVEDSSDEDDKRNPGNLYDK	ENPPVEDS(0.908)S(0.092)DEDDKR	426	ENPPVEDssDEDDKR	UID339	1
A0A0R4J0D3;Q3TDQ1	18;18	A0A0R4J0D3	A0A0R4J0D3	Dolichyl-diphosphooligosaccharide--protein glycosyltransferase subunit STT3B	Stt3b	S	18	___1	0.961953	-1.60143	-1.67563	-0.120137	NaN	NaN	NaN	-0.00153008	0.226015	0.277271	0.240986	0.415759	-0.0258379	-1.5999	NaN	-1.9529	NaN	-0.535896	NaN	2	247	+	CST;HTP	3.11664e-06	160.87	110.72	160.87	-2.0953	1004500	678450	201510	124590	EPSAPESKHKSSLNSSPWSGLMALGNSRHGH	SSLNS(0.028)S(0.962)PWS(0.01)GLMALGNSR	430	HKssLNSsPWsGLMA	UID340	1
A0A0R4J0D3;Q3TDQ1	29;29	A0A0R4J0D3	A0A0R4J0D3	Dolichyl-diphosphooligosaccharide--protein glycosyltransferase subunit STT3B	Stt3b	S	29	___1	1	-1.35133	-1.36216	-0.0474129	-0.94178	-1.1769	-0.291645	-0.00153008	0.226015	0.277271	0.240986	0.415759	-0.0258379	-1.3498	-1.1678	-1.63943	-1.41789	-0.463172	-0.265807	2	247	+	HTP	2.70969e-53	237.14	180.59	237.14	-0.39642	24685000	14398000	5884900	4401700	SLNSSPWSGLMALGNSRHGHHGPGTQSASRA	SSLNSSPWSGLMALGNS(1)R	431	GLMALGNsRHGHHGP	UID341	1
A0A0R4J2D4;A0A0R4J0D5;Q6PDG8-2;Q6PDG8	91;91;91;91	A0A0R4J2D4	A0A0R4J2D4	Vacuolar fusion protein MON1 homolog A	Mon1a	S	91	___1	1	NaN	NaN	NaN	0.691087	1.17517	0.505789	NaN	NaN	NaN	NaN	NaN	NaN	NaN	NaN	NaN	NaN	NaN	NaN	2	248	+	CST;HTP	3.43558e-22	200.99	126.38	200.99	1.6095	953430	222040	317680	413710	CVGSPPPLATDMRQISQDFSELSTQLTGVAR	QIS(1)QDFSELSTQLTGVAR	432	ATDMRQIsQDFSELS	UID342	1
A0A0R4J2D4;A0A0R4J0D5;Q6PDG8-2;Q6PDG8	56;56;56;56	A0A0R4J2D4	A0A0R4J2D4	Vacuolar fusion protein MON1 homolog A	Mon1a	S	56	___1	0.999971	1.06185	1.39325	0.388245	1.40114	1.75847	0.439251	NaN	NaN	NaN	NaN	NaN	NaN	NaN	NaN	NaN	NaN	NaN	NaN	2	248	+	HTP	2.3637e-05	138.24	122.01	138.24	-1.1119	16812000	3637000	6509900	6665400	EPGAGQEGAMFVHTRSYEDLTELEDREASGD	S(1)YEDLTELEDR	433	AMFVHTRsyEDLtEL	UID343	1
A0A2I3BQS1;A0A2I3BPW9;A0A0R4J0G7;Q8K4R9-3;Q8K4R9-2;Q8K4R9	70;70;70;70;70;70	A0A2I3BQS1	A0A2I3BQS1	Disks large-associated protein 5	Dlgap5	S	70	___1	0.999215	-1.97375	-2.03186	-0.148465	-1.30875	-2.35757	-0.598217	NaN	NaN	NaN	NaN	NaN	NaN	NaN	NaN	NaN	NaN	NaN	NaN	3	252	+	HTP	0.000320227	107.98	63.252	107.98	-0.070213	16472000	11302000	3964800	1205900	EGRELGNIHETSQDLSPEKASSKTRSVKMVL	ELGNIHETSQDLS(0.999)PEKASSK	436	HEtsQDLsPEKASSK	UID346	1
A0A2I3BQS1;A0A2I3BPW9;A0A0R4J0G7;Q8K4R9-3;Q8K4R9-2;Q8K4R9;E9QQ48	328;328;328;328;328;328;139	A0A2I3BQS1	A0A2I3BQS1	Disks large-associated protein 5	Dlgap5	S	328	___1	1	-1.89148	-1.37258	0.523863	-0.857547	-1.57678	-0.714704	NaN	NaN	NaN	NaN	NaN	NaN	NaN	NaN	NaN	NaN	NaN	NaN	2	252	+	HTP	3.10767e-07	150.22	95.873	150.22	-0.72894	6627700	3747100	1549600	1331000	FQPPCGLKSYQVAPLSPRSANAFLTPNCDWN	SYQVAPLS(1)PR	437	SYQVAPLsPRSANAF	UID347	1
A0A0R4J0H7;Q8K2Z4;Q8K2Z4-2	1320;1320;1320	A0A0R4J0H7	A0A0R4J0H7	Condensin complex subunit 1	Ncapd2	S	1320	___1	0.929013	-1.52483	-2.39593	-0.887607	-1.84306	-1.85006	-0.544245	-0.457217	NaN	0.614945	NaN	1.12955	NaN	-1.06762	NaN	-3.01087	NaN	-2.01715	NaN	2	253	+	HTP	2.49133e-40	233.38	211.15	67.43	-0.8243	62873000	43843000	10839000	8191100	SAKKPSAVSRLQPLTSVDSDNDFVTPKPRRT	LQPLT(0.062)S(0.929)VDS(0.009)DNDFVTPKPR	438	SRLQPLtsVDsDNDF	UID348	1
P70459;A0A0R4J0I0;D3YXK6	21;21;21	P70459	P70459	ETS domain-containing transcription factor ERF	Erf	S	21	___1	0.828085	-1.30997	-1.23572	0.0836559	NaN	NaN	NaN	NaN	NaN	NaN	NaN	NaN	NaN	NaN	NaN	NaN	NaN	NaN	NaN	3	254	+	HTP	1.74814e-05	123.58	112.47	117.03	-0.22968	20384000	11662000	5527400	3194900	DTGFAFPDWAYKPESSPGSRQIQLWHFILEL	TPADTGFAFPDWAYKPES(0.138)S(0.828)PGS(0.034)R	441	WAYKPEssPGsRQIQ	UID349	1;2
Z4YL78;A0A0R4J0K2;K3W4R5;A2AGT5-2;A2AGT5-3;A2AGT5	816;816;816;816;816;816	Z4YL78	Z4YL78	Cytoskeleton-associated protein 5	Ckap5	S	816	___1	0.999995	NaN	NaN	NaN	0.55218	0.910886	0.393636	0.184471	0.5144	0.161178	0.728661	0.109962	0.225645	NaN	0.0377802	NaN	0.182226	NaN	0.167991	2	259	+	HTP	0.00252841	113.07	68.205	113.07	-1.2895	863900	257780	260100	346020	LLSQIDAEFQKMQGQSPPAPTRGIAKHSTSA	MQGQS(1)PPAPTR	442	FQKMQGQsPPAPTRG	UID350	1
A0A0R4J0M9;Q8CDG3	1196;1196	A0A0R4J0M9	A0A0R4J0M9	Deubiquitinating protein VCIP135	Vcpip1	S	1196	___1	0.999999	NaN	NaN	NaN	0.130272	0.173383	0.113034	0.616828	0.311852	0.482848	0.203514	-0.0518926	0.13829	NaN	-0.18158	NaN	-0.0301311	NaN	-0.0252565	3	261	+	HTP	7.86863e-13	137.26	113.17	137.26	-1.5244	12251000	4272600	4125400	3852900	LGAAFATRSKAQKENSMEEPEEMDSQDAETT	AQKENS(1)MEEPEEMDSQDAETTNTTEPMDHS	443	SKAQKENsMEEPEEM	UID351	1
A0A0R4J0M9;Q8CDG3;Q8CDG3-2	746;746;746	A0A0R4J0M9	A0A0R4J0M9	Deubiquitinating protein VCIP135	Vcpip1	S	746	___1	0.999794	0.327457	0.269512	-0.0426797	0.0931545	0.0399806	-0.0540477	0.616828	0.311852	0.482848	0.203514	-0.0518926	0.13829	-0.289371	-0.218697	-0.213336	-0.163534	0.00921289	-0.192338	2	261	+	CST;HTP	0.00263352	131.62	59.386	131.62	0.032756	2908200	1031700	1083000	793520	TEKLKQEQKGQPRTVSPSTIRDGPSSAPATP	TVS(1)PSTIR	446	KGQPRtVsPstIRDG	UID352	1
A0A0R4J0N8;P70658-2;P70658	326;324;326	A0A0R4J0N8	A0A0R4J0N8	C-X-C chemokine receptor type 4	Cxcr4	S	326	___1	0.99749	NaN	NaN	NaN	2.02751	2.41994	0.377179	NaN	NaN	NaN	NaN	NaN	NaN	NaN	NaN	NaN	NaN	NaN	NaN	2	262	+	CST;HTP	9.13612e-20	169.37	130.73	169.37	-2.4125	3310100	464830	1550900	1294300	FLGAKFKSSAQHALNSMSRGSSLKILSKGKR	SSAQHALNS(0.997)MS(0.003)R	447	SAQHALNsMsRGssL	UID353	1
A0A0R4J0P6;Q8VDG3	556;556	A0A0R4J0P6	A0A0R4J0P6	Poly(A)-specific ribonuclease PARN	Parn	S	556	___1	0.997868	-0.303134	-0.292564	-0.0571065	-0.313047	-0.438796	0.109026	-0.158816	-0.317085	-0.0282928	0.151339	0.0360461	-0.0315921	-0.144318	0.00403824	-0.264271	-0.590135	-0.0931526	0.140618	2	264	+	HTP	0.00620935	87.181	56.513	87.181	-0.2176	18084000	7559900	5291200	5233400	SNSFTAAGMLGKRTLSPDPREAALEDRESEE	T(0.002)LS(0.998)PDPR	449	VLGKRtLsPDPREAA	UID354	1
A0A0R4J0Q5;P21619;P21619-2;P14733	402;383;261;392	A0A0R4J0Q5;P14733	P14733	Lamin-B2;Lamin-B1	Lmnb2;Lmnb1	S	392	___1	0.998866	-1.3731	-2.05799	-0.545571	-0.644037	-1.69413	-0.956907	-0.179727	-0.307109	-0.660589	-0.722515	-0.47692	-0.377182	-1.19338	-0.336928	-1.3974	-0.971619	-0.0686515	-0.579725	2	2177;266	+	HTP	2.55035e-05	148.78	101.08	65.842	0.87451	108610000	68791000	27458000	12364000	AYRKLLEGEEERLKLSPSPSSRITISRATSS;AYRKLLEGEEERLKLSPSPSSRVTVSRASSS	LKLS(0.999)PS(0.922)PS(0.078)S(0.002)R	450	EEERLkLsPsPssRI;EEERLkLsPsPssRV	UID355	1;2
A0A0R4J0Q5;P21619;P21619-2;P14733	404;385;263;394	A0A0R4J0Q5;P14733	P14733	Lamin-B2;Lamin-B1	Lmnb2;Lmnb1	S	394	___1	0.993759	-1.64268	-1.84373	-0.0900656	-0.567404	-1.09854	-0.543677	-0.179727	-0.307109	-0.660589	-0.722515	-0.47692	-0.377182	-1.46296	-0.260295	-1.18314	-0.376021	0.386854	-0.166495	2	2177;266	+	HTP	4.57214e-05	146.84	101.08	109.44	-0.48757	133020000	84252000	32669000	16100000	RKLLEGEEERLKLSPSPSSRITISRATSSSS;RKLLEGEEERLKLSPSPSSRVTVSRASSSRS	LKLS(0.975)PS(0.994)PS(0.018)S(0.013)R	451	ERLkLsPsPssRITI;ERLkLsPsPssRVtV	UID356	1;2
A0A0R4J0Q5;P21619;P21619-2	446;427;305	A0A0R4J0Q5	A0A0R4J0Q5	Lamin-B2	Lmnb2	S	446	___1	0.999996	NaN	NaN	NaN	-0.493297	-1.0555	-0.321063	NaN	NaN	NaN	NaN	NaN	NaN	NaN	NaN	NaN	NaN	NaN	NaN	2	266	+	CST;HTP	2.00948e-12	180.95	113.2	180.95	1.3068	2441400	1184200	759510	497660	GRGKRRRLETEDTSGSPSRASRVSSGSRLAQ	RLETEDTSGS(1)PSR	453	EtEDtsGsPsRAsRV	UID358	1
A0A0R4J0S1;Q91W92	332;332	A0A0R4J0S1	A0A0R4J0S1	Cdc42 effector protein 1	Cdc42ep1	S	332	___1	1	-1.39085	-1.35012	0.0097772	-0.939731	-1.71819	-0.759112	NaN	NaN	NaN	NaN	NaN	NaN	NaN	NaN	NaN	NaN	NaN	NaN	2	268	+	HTP	0.00195489	99.013	26.134	99.013	0.79542	7343500	4571400	1630400	1141600	GPQVPSNMAFDRHGASWGASRASWGASRASR	AS(1)WGASR	454	TFDRHGAsWGAsRAs	UID359	1
A0A0R4J0S1;Q91W92	121;121	A0A0R4J0S1	A0A0R4J0S1	Cdc42 effector protein 1	Cdc42ep1	S	121	___1	1	-1.307	-0.621733	0.423202	-1.13321	-1.24315	-0.249514	NaN	NaN	NaN	NaN	NaN	NaN	NaN	NaN	NaN	NaN	NaN	NaN	2	268	+	CST;HTP	8.88582e-54	243.09	230.32	243.09	1.1804	38146000	23045000	9160400	5941300	SPAPPPISPIIKNAISLPQLNQATYDSLVMG	NAIS(1)LPQLNQATYDSLVMGK	457	PIIKNAIsLPQLNQA	UID360	1
A0A0R4J0S1;Q91W92	207;207	A0A0R4J0S1	A0A0R4J0S1	Cdc42 effector protein 1	Cdc42ep1	S	207	___1	0.999998	-1.09699	-1.29818	-0.11904	-1.03599	-1.78334	-0.674176	NaN	NaN	NaN	NaN	NaN	NaN	NaN	NaN	NaN	NaN	NaN	NaN	2	268	+	CST;HTP	1.52297e-17	184.87	57.356	130.94	0.36751	10992000	6314100	2908700	1769600	FPSEPTPNPELRRSDSLLSFRFDLDLGPSLL	SDS(1)LLSFR	458	PELRRsDsLLsFRFD	UID361	1
A0A0R4J0S4;Q80Y17	986;986	A0A0R4J0S4	A0A0R4J0S4	Lethal(2) giant larvae protein homolog 1	Llgl1	S	986	___1	0.999643	0.24184	2.35044	2.1134	0.805458	0.802896	0.116897	0.802317	0.55454	0.869161	0.677711	0.343692	0.291368	-0.560477	0.250918	1.48128	0.125185	1.76971	-0.174471	2	269	+	HTP	4.84026e-07	171.52	122.89	171.52	-0.95707	173970000	46145000	49006000	78818000	NGTRDIILAPESCEGSPSSAHSKRADTMEPP	DIILAPESCEGS(1)PS(0.766)S(0.226)AHS(0.008)K	460	APEsCEGsPssAHsK	UID363	1;2
A0A0R4J0S4;Q80Y17	964;964	A0A0R4J0S4	A0A0R4J0S4	Lethal(2) giant larvae protein homolog 1	Llgl1	S	964	___1	0.999981	0.502025	0.326192	-0.0448657	0.332393	0.398131	0.383497	0.802317	0.55454	0.869161	0.677711	0.343692	0.291368	-0.300292	-0.222147	-0.542969	-0.27958	-0.388558	0.0921292	2	269	+	CST;HTP	1.26386e-08	156.29	111.17	105.02	2.3002	98944000	31651000	37364000	29929000	DISWPQNATQPRLQESPKLSQANGTRDIILA	LQES(1)PKLS(1)QANGTR	463	TQPRLQEsPKLsQAN	UID365	1;2
A0A1L1STY4;A0A1L1SVG0;A0A0R4J0S7;Q8CGB3;Q8CGB3-3;Q8CGB3-2	1076;1251;1253;1251;1253;853	A0A1L1STY4	A0A1L1STY4	Uveal autoantigen with coiled-coil domains and ankyrin repeats	Uaca	S	1076	___1	0.998255	-0.300928	-0.974092	-0.789437	-0.330683	-1.08583	-0.870783	NaN	NaN	NaN	NaN	NaN	NaN	NaN	NaN	NaN	NaN	NaN	NaN	3	270			0.000662548	94.387	74.988	94.387	0.59681	5507700	2562800	1931700	1013200	NDLETQISNLNDKLASLNRKYDQACEEKVSA	NDLETQIS(0.002)NLNDKLAS(0.998)LNR	464		UID366	1
A0A1L1STY4;A0A1L1SVG0;A0A0R4J0S7;Q8CGB3;Q8CGB3-3	275;280;282;280;282	A0A1L1STY4	A0A1L1STY4	Uveal autoantigen with coiled-coil domains and ankyrin repeats	Uaca	S	275	___1	0.998088	-1.05733	-0.926262	-0.323101	-0.943056	-0.835548	0.295841	NaN	NaN	NaN	NaN	NaN	NaN	NaN	NaN	NaN	NaN	NaN	NaN	2	270	+	HTP	0.00153797	100.11	40.093	91.712	-1.0572	8810100	4689400	2186500	1934200	RELWRKGPPLQQRNLSHTQDEGSVKSTQREQ	NLS(0.998)HT(0.002)QDEGSVK	465	PLQQRNLsHTQDEGs	UID367	1
A0A0R4J0T4;Q5D0E0;O88351	672;672;672	A0A0R4J0T4	A0A0R4J0T4	Inhibitor of nuclear factor kappa-B kinase subunit beta	Ikbkb	S	672	___1	0.997973	-0.671922	-0.428838	0.255561	0.513187	-0.0187903	-0.625979	NaN	NaN	NaN	NaN	NaN	NaN	NaN	NaN	NaN	NaN	NaN	NaN	2	271	+	HTP	1.6034e-05	150.61	116.86	137.39	1.4819	5110400	2099500	1747800	1263200	LLKIACSKVRGPVSGSPDSMNVSRLSHPGQL	GPVS(0.001)GS(0.998)PDS(0.001)MNVSR	466	VRGPVSGsPDsMNVs	UID368	1
Q9D8S3;A0A0R4J0T8	311;311	Q9D8S3	Q9D8S3	ADP-ribosylation factor GTPase-activating protein 3	Arfgap3	S	311	___1	1	-1.18998	-2.673	-1.3887	-1.07373	-2.15946	-1.05971	NaN	NaN	NaN	NaN	NaN	NaN	NaN	NaN	NaN	NaN	NaN	NaN	2	272	+	HTP	0.00836634	104.82	56.54	104.82	-0.57881	2035600	1298600	556730	180270	GQKKVEAERLGMGFGSCRSGISHSVTSDMQT	LGMGFGS(1)CR	467	RLGMGFGsCRSGISH	UID369	1
Q9D8S3;A0A0R4J0T8;A0A2I3BQY0	462;463;15	Q9D8S3	Q9D8S3	ADP-ribosylation factor GTPase-activating protein 3	Arfgap3	S	462	___1	0.81197	NaN	NaN	NaN	-1.11513	-1.19863	-0.127494	NaN	NaN	NaN	NaN	NaN	NaN	NaN	NaN	NaN	NaN	NaN	NaN	2	272	+	HTP	4.1262e-23	209.89	145.86	209.89	0.34814	1222000	806710	180600	234650	DFETRARLERLSTSSSISSADLFDEQRKQTA	LSTSS(0.188)S(0.812)ISSADLFDEQR	468	ERLSTSSsIsSADLF	UID370	1
Q9D8S3;A0A0R4J0T8	241;241	Q9D8S3	Q9D8S3	ADP-ribosylation factor GTPase-activating protein 3	Arfgap3	S	241	___1	0.978972	-1.06371	-1.10724	0.0335111	-0.942751	-0.0817206	0.65892	NaN	NaN	NaN	NaN	NaN	NaN	NaN	NaN	NaN	NaN	NaN	NaN	2	272	+	HTP	0.000601416	115.83	73.029	115.83	0.021782	6692000	3771600	1403700	1516700	GAKKGSLGAQKLTNTSFTEIEKQAQAVDKRK	LTNT(0.011)S(0.979)FT(0.011)EIEK	469	AQKLTNtsFtEIEKQ	UID371	1
Q9D8S3;A0A0R4J0T8	374;375	Q9D8S3	Q9D8S3	ADP-ribosylation factor GTPase-activating protein 3	Arfgap3	S	374	___1	0.954566	-0.484146	-1.20703	-0.764469	-0.961367	-1.12359	-0.327403	NaN	NaN	NaN	NaN	NaN	NaN	NaN	NaN	NaN	NaN	NaN	NaN	2	272	+	HTP	5.7027e-54	238.83	155.89	238.83	-0.42784	8217400	4731200	2333100	1153100	QSSRYFDDPMELRSSSFSSWDDGADSYWKKD	SS(0.045)S(0.955)FSSWDDGADSYWK	471	PMELRSSsFSsWDDG	UID372	1
A0A0R4J0U2;Q0VGB7	159;159	A0A0R4J0U2	A0A0R4J0U2	Serine/threonine-protein phosphatase 4 regulatory subunit 2	Ppp4r2	S	159	___1	0.999984	-0.602789	-0.718569	-0.0665935	-0.082637	-0.185081	-0.089866	-0.223256	-0.0721035	-0.953495	-0.10493	-0.702398	0.142217	-0.379533	-0.0105335	0.234926	-0.0801504	0.635804	-0.232083	2	273	+	HTP	2.81204e-81	274.16	246.29	274.16	-0.39519	36662000	15659000	11839000	9164700	SNSLNRMNGVMFPGNSPNYTDRSNINGPGTP	MNGVMFPGNS(1)PNYTDR	472	GVMFPGNsPNytDRs	UID373	1
E9Q361;E9Q360;A0A0R4J0V1;Q8K2A7	382;382;382;382	E9Q361	E9Q361	Integrator complex subunit 10	Ints10	S	382	___1	0.999997	-0.0455952	0.774924	0.70832	-0.314517	-0.0733933	0.263876	NaN	NaN	NaN	NaN	NaN	NaN	NaN	NaN	NaN	NaN	NaN	NaN	2	275	+	HTP	2.22328e-23	195.89	184.62	133.04	2.57	42502000	19947000	11912000	10644000	HKKRKLAEGREKTMSSDDEECSAKGRNRHIV	TMS(1)S(1)DDEECSAK	474	GREKtMssDDEECSA	UID375	1;2
E9Q361;E9Q360;A0A0R4J0V1;Q8K2A7	231;231;231;231	E9Q361	E9Q361	Integrator complex subunit 10	Ints10	S	231	___1	0.91517	-0.763685	-0.828025	-0.0575719	0.181929	-0.200448	-0.187806	NaN	NaN	NaN	NaN	NaN	NaN	NaN	NaN	NaN	NaN	NaN	NaN	3	275	+	HTP	4.44784e-07	153.83	125.77	153.83	-0.11107	19670000	8236600	6964300	4469400	SENQHQGAQDTSDLMSPSKRSSQKYIIEGLT	STQSENQHQGAQDTSDLMS(0.915)PS(0.085)KR	475	QDTSDLMsPsKRSSQ	UID376	1
A0A1Y7VLC3;A0A0R4J0V4;Q9QXM1-2;Q9QXM1-3;Q9QXM1	134;134;134;134;134	A0A1Y7VLC3	A0A1Y7VLC3	Junction-mediating and -regulatory protein	Jmy	S	134	___1	1	-0.234312	-0.383209	-0.207394	NaN	NaN	NaN	NaN	NaN	NaN	NaN	NaN	NaN	NaN	NaN	NaN	NaN	NaN	NaN	2	276	+	HTP	3.2499e-06	146.59	118.2	146.59	0.18241	7709500	3239800	2567300	1902500	PPRGPAGRGPESPLRSPARAKASPLRRSAES	GPES(1)PLRS(1)PAR	477	GPEsPLRsPARAKAs	UID378	1;2
A0A1Y7VLC3;A0A0R4J0V4;Q9QXM1-2;Q9QXM1-3;Q9QXM1	108;108;108;108;108	A0A1Y7VLC3	A0A1Y7VLC3	Junction-mediating and -regulatory protein	Jmy	S	108	___1	1	0.0173518	-0.203087	-0.119698	0.30381	0.196481	0.202136	NaN	NaN	NaN	NaN	NaN	NaN	NaN	NaN	NaN	NaN	NaN	NaN	2	276	+	CST;HTP	0.000588552	115.91	74.916	115.91	-0.37244	45361000	16942000	15852000	12567000	RSPGPRKSQAWAEGGSPRSARSLKGDPPRGP	SQAWAEGGS(1)PR	478	QAWAEGGsPRSARSL	UID379	1
A0A1Y7VLC3;A0A0R4J0V4;Q9QXM1-2;Q9QXM1-3;Q9QXM1	58;58;58;58;58	A0A1Y7VLC3	A0A1Y7VLC3	Junction-mediating and -regulatory protein	Jmy	S	58	___1	0.965485	0.588325	0.372729	-0.0122425	NaN	NaN	NaN	NaN	NaN	NaN	NaN	NaN	NaN	NaN	NaN	NaN	NaN	NaN	NaN	2	276	+	HTP	9.80481e-05	142.35	110.49	142.35	0.25532	6500400	1845500	2577900	2077000	AITCHNRTAQRQRSGSREQAGTPASDGSRGP	S(0.034)GS(0.965)REQAGTPASDGSR	479	AQRQRSGsREQAGtP	UID380	1
A0A0R4J0V5;P08775	1798;1836	A0A0R4J0V5	A0A0R4J0V5	DNA-directed RNA polymerase II subunit RPB1	Polr2a	S	1798	___1	0.796098	-0.0676213	-0.344392	-0.390756	0.540325	1.49687	0.813853	-0.0757632	NaN	-0.0817206	NaN	0.044464	NaN	0.00814192	NaN	-0.262671	NaN	-0.43522	NaN	2	277	+	CST;HTP	0.00697614	86.136	25.658	86.136	0.17865	1619100	520300	592340	506500	SSPSYSPSSPSYSPTSPKYTPTSPSYSPSSP	YSPT(0.204)S(0.796)PK	480	sPSySPtsPKytPts	UID381	1
A0A0R4J0V5;P08775	1875;1913	A0A0R4J0V5	A0A0R4J0V5	DNA-directed RNA polymerase II subunit RPB1	Polr2a	S	1875	___1	0.998996	NaN	NaN	NaN	-0.0765237	0.917699	0.787432	-0.0757632	NaN	-0.0817206	NaN	0.044464	NaN	NaN	NaN	NaN	NaN	NaN	NaN	2	277	+	CST;HTP	6.32902e-48	241.66	111.18	241.66	-0.76759	106370000	47588000	33216000	25564000	TSPVYTPTSPKYSPTSPTYSPTSPKYSPTSP	YSPT(0.001)S(0.999)PTYSPT(0.008)S(0.992)PK	481	sPkysPtsPtysPtt;tPkysPtsPtYsPTs;sPkysPtsPtysPts	UID382	1;2
A0A0R4J0V5;P08775	1882;1920	A0A0R4J0V5	A0A0R4J0V5	DNA-directed RNA polymerase II subunit RPB1	Polr2a	S	1882	___1	0.998379	-0.0249568	0.0772429	-0.16482	-0.0535386	0.31603	0.121811	-0.0757632	NaN	-0.0817206	NaN	0.044464	NaN	0.0508064	NaN	0.158964	NaN	-0.209284	NaN	2	277	+	CST;HTP	6.32902e-48	241.66	111.18	188	-0.10622	96297000	42635000	30374000	23288000	TSPKYSPTSPTYSPTSPKYSPTSPTYSPTSP	YS(0.003)PT(0.222)S(0.774)PTYSPT(0.002)S(0.998)PK	483	sPtysPtsPkysPts	UID384	1;2
A0A0R4J0V5;P08775	1840;1878	A0A0R4J0V5	A0A0R4J0V5	DNA-directed RNA polymerase II subunit RPB1	Polr2a	S	1840	___1	0.997162	-0.319784	-0.562985	-0.314499	NaN	NaN	NaN	-0.0757632	NaN	-0.0817206	NaN	0.044464	NaN	-0.24402	NaN	-0.481265	NaN	-0.358963	NaN	2	277	+	CST;HTP	0.00023836	141.06	72.016	141.06	0.26905	30683000	17018000	7824700	5841100	TSPKYSPTSPKYSPTSPTYSPTTPKYSPTSP	YS(0.001)PT(0.002)S(0.997)PT(0.005)Y(0.001)S(0.539)PT(0.352)T(0.103)PK	484	sPkysPtsPtysPtt;tPkysPtsPtYsPTs;sPkysPtsPtysPts	UID385	1;2;3
A0A0R4J0V5;P08775	1819;1857	A0A0R4J0V5	A0A0R4J0V5	DNA-directed RNA polymerase II subunit RPB1	Polr2a	S	1819	___1	0.867874	NaN	NaN	NaN	-0.744511	-0.866279	0.021764	-0.0757632	NaN	-0.0817206	NaN	0.044464	NaN	NaN	NaN	NaN	NaN	NaN	NaN	2	277	+	CST;HTP	2.22564e-31	212.24	152.21	212.24	2.1151	10324000	4945600	3109600	2268700	TSPSYSPSSPEYTPASPKYSPTSPKYSPTSP	YTPTSPSYSPSSPEYT(0.132)PAS(0.868)PK	488	sPEytPAsPkySPts	UID387	1
A0A0R4J0W6;Q9CRC8;F6RGS7;F6RDA7;D6RHB1	71;71;27;73;71	A0A0R4J0W6	A0A0R4J0W6	Leucine-rich repeat-containing protein 40	Lrrc40	S	71	___1	0.969082	NaN	NaN	NaN	-0.772456	-1.31366	-0.436471	NaN	-0.250165	NaN	-0.452313	NaN	-0.0983974	NaN	-0.522291	NaN	-0.861343	NaN	-0.338073	2	278	+	HTP	0.00868167	81.224	39.257	81.224	0.25641	2375100	1460600	559030	355450	WRINVDIPEEANQNLSFSSTERWWDQTDLTK	INVDIPEEANQNLS(0.969)FS(0.01)S(0.015)T(0.005)ER	489	EEANQNLsFSSTERW	UID388	1
A0A0R4J0X8;Q9ES28-8;Q9ES28-4;Q9ES28-2;Q9ES28-7;Q9ES28;Q9ES28-6;Q9ES28-5	498;498;603;655;603;655;603;655	A0A0R4J0X8;Q9ES28-4	Q9ES28-4	Rho guanine nucleotide exchange factor 7	Arhgef7	S	603	___1	0.98878	0.222681	0.285698	-0.0665935	0.59321	0.208892	-0.0192728	0.253021	0.398131	0.384492	1.22756	0.133695	0.354001	-0.0303401	0.195079	-0.0987938	-1.01866	-0.200289	-0.373273	2	279;4725	+	CST;HTP	0.013923	86.114	43.048	86.114	-0.42982	5453300	1945900	2302200	1205200	LRPSAALCYKEDLSKSPKTMKKLLPKRKPER	EDLS(0.011)KS(0.989)PK	490	YKEDLsKsPKTMKKL	UID389	1
A0A0R4J0X8;Q9ES28-8;Q9ES28-4;Q9ES28-2;Q9ES28-7;Q9ES28;Q9ES28-6;Q9ES28-5;Q9ES28-3;D3Z0V2	516;516;621;673;621;673;621;673;598;447	A0A0R4J0X8;Q9ES28-4	Q9ES28-4	Rho guanine nucleotide exchange factor 7	Arhgef7	S	621	___1	1	0.0695647	0.461109	0.528171	0.798507	1.17498	0.291957	0.253021	0.398131	0.384492	1.22756	0.133695	0.354001	-0.183456	0.400375	0.0766175	-0.0525748	0.394476	-0.0620436	3	279;4725	+	CST;HTP	5.0338e-05	131.66	61.408	67.08	-0.23332	15975000	5695400	4846000	5433300	TMKKLLPKRKPERKPSDEEFAVRKSTAALEE	KPS(1)DEEFAVRK	491	RKPERKPsDEEFAVR	UID390	1
A0A0R4J0X8;Q9ES28-8;Q9ES28-4;Q9ES28-2;Q9ES28-7;Q9ES28;Q9ES28-6;Q9ES28-5;Q9ES28-3;D3Z0V2	340;340;445;497;445;497;445;497;497;346	A0A0R4J0X8;Q9ES28-4	Q9ES28-4	Rho guanine nucleotide exchange factor 7	Arhgef7	S	445	___1	1	0.161565	0.0219061	-0.10642	0.391878	0.317651	-0.107306	0.253021	0.398131	0.384492	1.22756	0.133695	0.354001	-0.0914558	-0.00625375	-0.362586	-0.909905	-0.240115	-0.461307	2	279;4725	+	HTP	0.00101192	141.89	101.05	141.89	-0.019014	172870000	55460000	67577000	49832000	LFPNLLLMLSASPRMSGFIYQGKLPTTGMTI	MS(1)GFIYQGK	492	LSASPRMsGFIyQGK	UID391	1
A0A0R4J0X8;Q9ES28-8;A0A1B0GRS3;Q9ES28-4;Q9ES28-2;Q9ES28-7;Q9ES28;Q9ES28-6;Q9ES28-5;Q9ES28-3;D3Z0V2	79;79;79;184;236;184;236;184;236;236;85	A0A0R4J0X8;Q9ES28-4	Q9ES28-4	Rho guanine nucleotide exchange factor 7	Arhgef7	S	184	___1	0.750615	-0.836295	-1.69171	-0.799119	NaN	NaN	NaN	0.253021	0.398131	0.384492	1.22756	0.133695	0.354001	-1.08932	NaN	-2.0762	NaN	-0.932814	NaN	3	279;4725	+	CST;HTP	0.00215485	84.946	57.096	84.946	-1.1919	7714800	3823100	2779200	1112500	KPSEKPVSPKSGTLKSPPKGFDTTAINKSYY	S(0.037)GT(0.213)LKS(0.751)PPKGFDTTAINK	493	PKSGtLKsPPKGFDt	UID392	1
A0A0R4J0X8;Q9ES28-8;F6WMJ3;Q8K4I3;A2AFJ8;Q9ES28-4;Q9ES28-2;Q9ES28-7;Q9ES28;Q9ES28-6;Q9ES28-5;Q9ES28-3;D3Z0V2	525;525;672;648;360;630;682;630;682;630;682;607;456	A0A0R4J0X8;Q9ES28-4	Q9ES28-4	Rho guanine nucleotide exchange factor 7;Rho guanine nucleotide exchange factor 6	Arhgef7;Arhgef6	S	630	___1	0.892581	NaN	NaN	NaN	2.396	2.59593	0.151599	0.253021	0.398131	0.384492	1.22756	0.133695	0.354001	NaN	1.99786	NaN	1.36838	NaN	-0.202402	2	279;4725	+	HTP;LTP	0.00376438	107.24	47.674	107.24	0.0051195	965640	84263	532870	348510	KPERKPSDEEFAVRKSTAALEEDAQILKVIE	S(0.893)T(0.107)AALEEDAQILK	494	EEFAVRKstAALEED	UID393	1
A0A0R4J0Z3;A0A5F8MQ17;P55088-2;P55088;P55088-3	276;254;254;276;308	A0A0R4J0Z3	A0A0R4J0Z3	Aquaporin-4	Aqp4	S	276	___1	0.999993	1.13126	3.17811	2.13264	4.99177	5.06216	-0.0454612	NaN	NaN	NaN	NaN	NaN	NaN	NaN	NaN	NaN	NaN	NaN	NaN	2	281	+	HTP	1.89955e-53	243.87	183.32	243.87	-0.2743	22084000	1223200	10445000	10415000	RLKEAFSKAAQQTKGSYMEVEDNRSQVETED	AAQQTKGS(1)YMEVEDNR	495	AAQQTkGsyMEVEDN	UID394	1
A0A0R4J0Z3;A0A5F8MQ17;P55088-2;P55088;P55088-3	285;263;263;285;317	A0A0R4J0Z3	A0A0R4J0Z3	Aquaporin-4	Aqp4	S	285	___1	0.997856	NaN	NaN	NaN	2.13885	2.61864	0.483158	NaN	NaN	NaN	NaN	NaN	NaN	NaN	NaN	NaN	NaN	NaN	NaN	4	281	+	CST;HTP	0.000395434	74.029	44.284	74.029	1.3525	843830	73303	437540	332980	AQQTKGSYMEVEDNRSQVETEDLILKPGVVH	GSY(0.001)MEVEDNRS(0.998)QVET(0.001)EDLILKPGVVHVIDIDR	496	MEVEDNRsQVEtEDL	UID395	1
A0A0R4J124;O54781	491;490	A0A0R4J124	A0A0R4J124	SRSF protein kinase 2;SRSF protein kinase 2 N-terminal;SRSF protein kinase 2 C-terminal	Srpk2	S	491	___1	0.979905	-0.840474	-0.809069	-0.00300396	0.246226	0.144177	-0.29078	0.00331442	-0.10276	-0.037636	0.273814	0.0124972	0.363339	-0.843789	0.348985	-0.771433	-0.129637	-0.0155011	-0.654119	2	283	+	HTP	3.43406e-28	219.97	181.57	206.46	2.2722	54800000	17734000	20160000	16906000	ESSPSHDRSRTVSASSTGDLPKTKTRAADLL	TVSAS(0.007)S(0.98)T(0.013)GDLPK	500	sRtVsAsstGDLPKT	UID397	1;2
B9EJ86;A0A0R4J150	65;23	B9EJ86	B9EJ86	Oxysterol-binding protein	Osbpl8	S	65	___1	0.939122	-0.48746	-0.50228	0.0213375	-0.244548	0.097476	0.413269	0.0985544	0.0930192	-0.0801184	0.27035	-0.144855	0.237074	-0.586014	-0.337568	-0.422162	-0.172873	0.166193	0.176195	2	287	+	HTP	0.00516784	111.93	61.54	111.93	1.414	10590000	4213100	3232700	3144500	DANPTPTRDLPQPSLSPASLHSQGFERGKED	DLPQPS(0.025)LS(0.939)PAS(0.036)LHSQGFER	502	DLPQPsLsPAsLHsQ	UID399	1
Q3TKT4-2;Q3TKT4;A0A0R4J170;G3UX35	1384;1384;1387;1225	Q3TKT4-2	Q3TKT4-2	Transcription activator BRG1	Smarca4	S	1384	___1	0.999967	NaN	NaN	NaN	0.83996	1.1644	0.0843364	0.256648	-0.0101489	0.138683	-0.0848233	0.0773797	0.10675	NaN	0.850108	NaN	1.24922	NaN	-0.0224139	3	288	+	HTP	0.00027555	125.39	85.426	125.39	-3.2162	7551100	1847200	2958100	2745800	EEVRQKKSSRKRKRDSEAGSSTPTTSTRSRD	KRDS(1)EAGSSTPTTSTR	503	SRKRKRDsEAGSStP	UID400	1;2
Q3TKT4-2;Q3TKT4;A0A0R4J170;G3UX35	1349;1349;1349;1187	Q3TKT4-2	Q3TKT4-2	Transcription activator BRG1	Smarca4	S	1349	___1	0.998409	0.18916	1.28297	0.996533	0.295958	1.02247	0.729966	0.256648	-0.0101489	0.138683	-0.0848233	0.0773797	0.10675	-0.067488	0.306107	1.14429	1.1073	0.919154	0.623216	2	288	+	HTP	3.45362e-21	208.82	149.55	208.82	-1.14	16979000	4509400	5182200	7286900	FGRGSRHRKEVDYSDSLTEKQWLKAIEEGTL	EVDYS(0.001)DS(0.998)LT(0.001)EK	505	KEVDYSDsLTEKQWL	UID401	1
Q3TKT4-2;Q3TKT4;A0A0R4J170	1419;1419;1422	Q3TKT4-2	Q3TKT4-2	Transcription activator BRG1	Smarca4	S	1419	___1	0.999986	-0.314553	-0.805686	-0.616171	-0.720659	-0.80294	-0.0639671	0.256648	-0.0101489	0.138683	-0.0848233	0.0773797	0.10675	-0.571202	-0.710511	-0.944369	-0.718116	-0.693551	-0.170717	3	288	+	HTP	0.00170314	95.307	74.459	90.765	0.07453	22947000	11428000	7542800	3976200	SKKQKKRGRPPAEKLSPNPPNLTKKMKKIVD	GRPPAEKLS(1)PNPPNLTK	506	RPPAEKLsPNPPNLt	UID402	1
A0A0R4J175;Q3UQU0	588;587	A0A0R4J175	A0A0R4J175	Bromodomain-containing protein 9	Brd9	S	588	___1	0.999992	-0.189795	-0.471929	-0.284194	-0.481485	-0.554464	-0.1121	NaN	NaN	NaN	NaN	NaN	NaN	NaN	NaN	NaN	NaN	NaN	NaN	3	290	+	HTP	1.90402e-11	114.64	82.151	114.64	0.97271	10487000	4738900	2982700	2764900	GEQPDVAHDPYEFLQSPEPAAPAKN______	LSVGEQPDVAHDPYEFLQS(1)PEPAAPAKN	508	DPYEFLQsPEPAAPA	UID403	1
A0A0R4J187;P23475;A0A2R8VHZ9	475;475;130	A0A0R4J187	A0A0R4J187	X-ray repair cross-complementing protein 6	Xrcc6	S	475	___1	0.966371	-0.769748	0.125122	1.08134	NaN	NaN	NaN	0.226015	-0.186984	0.178492	-0.629479	-0.07514	-0.362362	-0.995763	NaN	-0.0533695	NaN	1.15648	NaN	3	291	+	HTP	0.0143383	86.772	44.53	86.772	1.2102	1456800	493190	192900	770720	MKAIVQKLRFTYRSDSFENPVLQQHFRNLEA	S(0.034)DS(0.966)FENPVLQQHFR	510	RFTYRSDsFENPVLQ	UID405	1
A0A0R4J1B6;Q6PAL8	169;193	A0A0R4J1B6	A0A0R4J1B6	DENN domain-containing protein 5A	Dennd5a	S	169	___1	0.999931	-0.547531	0.0617071	0.704695	0.104605	0.381283	0.210389	NaN	0.126841	NaN	0.0211954	NaN	0.0149266	NaN	-0.0222357	NaN	0.360088	NaN	0.195462	2	293	+	HTP	0.00184162	142.89	109.38	142.89	0.21991	17775000	6602600	5384000	5788500	EDGEGIPGTKLQRFNSYDISRDTLYVSKCIC	FNS(1)YDISR	513	TKLQRFNsyDISRDT	UID408	1
A0A0R4J1B6;Q6PAL8	827;851	A0A0R4J1B6	A0A0R4J1B6	DENN domain-containing protein 5A	Dennd5a	S	827	___1	0.971502	0.610133	0.759497	0.140517	NaN	NaN	NaN	NaN	0.126841	NaN	0.0211954	NaN	0.0149266	NaN	NaN	NaN	NaN	NaN	NaN	3	293	+	HTP	0.000709191	108.34	61.959	108.34	-0.31962	869910	278090	263410	328410	SLSTSGILLDSERRKSDASAVMSPLRISLIQ	RKS(0.972)DAS(0.028)AVMSPLR	514	LDSERRKsDASAVMS	UID409	1
A0A0R4J1B6;Q6PAL8	1063;1087	A0A0R4J1B6	A0A0R4J1B6	DENN domain-containing protein 5A	Dennd5a	S	1063	___1	0.939155	-0.152548	-0.0151118	0.215368	NaN	NaN	NaN	NaN	0.126841	NaN	0.0211954	NaN	0.0149266	NaN	NaN	NaN	NaN	NaN	NaN	2	293	+	HTP	0.00210437	94.409	56.901	94.409	1.1032	1880000	726970	645620	507370	VDERPCRTPPLQQSPSVIRRLVTISPNNKPK	TPPLQQS(0.061)PS(0.939)VIR	515	PPLQQsPsVIRRLVT	UID410	1
A0A0R4J1E3;Q9QXS6-3;Q9QXS6;Q9QXS6-2;F7CPL2	142;142;142;142;79	A0A0R4J1E3	A0A0R4J1E3	Drebrin	Dbn1	S	142	___1	0.997986	0.480885	0.1644	-0.247012	1.22725	0.970854	-0.0150097	0.280362	1.62588	-0.121675	0.606348	-0.229196	0.0143553	0.200523	-0.39863	0.286075	0.364506	-0.0178154	-0.029365	2	296	+	CST;HTP	0.00338887	152.11	87.691	152.11	0.35533	25393000	6677700	10715000	8001100	GAIGQRLSNGLARLSSPVLHRLRLREDENAE	LS(0.002)S(0.998)PVLHR	518	NGLARLssPVLHRLR	UID411	1
D3Z0X1;A0A0R4J1F2;Q3U4P5;Q61144-2;Q61144	25;25;25;25;25	D3Z0X1	D3Z0X1	Presenilin;Presenilin-2;Presenilin-2 NTF subunit;Presenilin-2 CTF subunit	Psen2	S	25	___1	0.934045	NaN	NaN	NaN	0.764686	0.552475	-0.2502	NaN	NaN	NaN	NaN	NaN	NaN	NaN	NaN	NaN	NaN	NaN	NaN	2	298	+	HTP	1.75902e-05	143.56	77.72	143.56	-0.09618	1246600	261950	611790	372870	EEEVCDERTSLMSAESPTSRSCQEGRPGPE_	TSLMS(0.007)AES(0.934)PT(0.043)S(0.016)R	520	tsLMsAEsPtsRsCQ	UID412	1
A0A0R4J1F8;A0A2K6EDP7;P59328-3;P59328;P59328-2	351;388;351;388;388	A0A0R4J1F8	A0A0R4J1F8	WD repeat and HMG-box DNA-binding protein 1	Wdhd1	S	351	___1	1	-2.24585	-1.98074	0.0760118	NaN	NaN	NaN	NaN	NaN	NaN	NaN	NaN	NaN	NaN	NaN	NaN	NaN	NaN	NaN	3	299	+	HTP	0.0003237	119.62	72.397	119.62	1.239	2770600	1962100	527760	280810	DDENSVDVTMLKADLSHKEEGDDDQARSIHN	ADLS(1)HKEEGDDDQAR	521	TMLKADLsHKEEGDD	UID413	1
D3Z0Q8;A0A0R4J1H6;E9QP99;P55937-1;P55937	60;60;60;60;60	D3Z0Q8	D3Z0Q8	Golgin subfamily A member 3	Golga3	S	60	___1	1	0.0654344	-0.14484	-0.0669864	-0.167718	-0.377088	-0.0987373	NaN	NaN	NaN	NaN	NaN	NaN	NaN	NaN	NaN	NaN	NaN	NaN	2	301	+	HTP	0.000760796	116.74	48.111	116.74	-0.39153	7425800	2733000	2737400	1955400	QDASVEVNRGFKEEGSPDRSSQVAICQNGQI	GFKEEGS(1)PDR	523	RGFKEEGsPDRSSQV	UID414	1
Q8C796;A0A0R4J1I0;D3YUX3	63;19;63	Q8C796	Q8C796	REST corepressor 2	Rcor2	S	63	___1	1	-1.01648	-1.41488	-0.0770715	-0.964827	-0.955228	-0.0495166	NaN	NaN	NaN	NaN	NaN	NaN	NaN	NaN	NaN	NaN	NaN	NaN	3	303	+	HTP	0.000426626	114.92	71.974	114.92	-0.25629	12835000	7862600	2841200	2131500	VGTNYQAVIPECKPESPARYSNKELKGMLVW	VGTNYQAVIPECKPES(1)PAR	525	IPECKPEsPARySNK	UID415	1
Q05BG1;E9QA19;A0A0R4J1K1;Q8BT14-2;Q8BT14;Q8BT14-3	427;430;427;427;430;430	Q05BG1	Q05BG1	CCR4-NOT transcription complex subunit 4	Cnot4	S	427	___1	0.820969	-0.541639	-0.674798	0.066537	NaN	NaN	NaN	NaN	NaN	NaN	NaN	NaN	NaN	NaN	NaN	NaN	NaN	NaN	NaN	3	304	+	HTP	6.06479e-07	96.591	65.025	96.591	0.40067	7590800	4232800	2065600	1292300	LADLIEKELSVQDQPSLSPTSLQNASSHTTT	ELSVQDQPS(0.821)LS(0.159)PT(0.01)S(0.001)LQNAS(0.001)S(0.001)HT(0.002)T(0.002)T(0.002)AK	526	LsVQDQPsLsPtsLQ	UID416	1
A0A0R4J1L2;P57776-2;Q91VK2;F6ZFU0;D3Z7N2;E9QN08;Q80T06;P57776;A0A0R4J1E2;P57776-3;D3YUQ9;D3YZT9	109;109;128;404;109;133;133;133;512;512;133;152	A0A0R4J1L2;E9QN08	E9QN08	Elongation factor 1-delta	Eef1d	S	133	___1	1	-1.08589	-1.65667	-0.429731	-1.09576	-1.53654	-0.369129	-0.290709	-0.394544	-0.599244	-0.489868	-0.261275	-0.245848	-0.795185	-0.701215	-1.05743	-1.04668	-0.168456	-0.123281	2	1593;305	+	CST;HTP	1.84132e-18	189.24	169.72	171.11	-0.88056	281870000	159310000	73147000	49414000	SSPTPRATAPQTQHVSPMRQVEPPTKKGATP	ATAPQTQHVS(1)PMR	528	APQtQHVsPMRQVEP	UID417	1
A0A0R4J1L2;P57776-2;Q91VK2;F6ZFU0;D3YY68;E9QN08;Q80T06;P57776;A0A0R4J1E2;P57776-3;D3YUQ9;D3YZT9	138;138;157;433;71;162;162;162;541;541;162;181	A0A0R4J1L2;E9QN08	E9QN08	Elongation factor 1-delta	Eef1d	S	162	___1	1	-0.403485	-0.292917	0.0114957	-0.439657	-0.916344	-0.403981	-0.290709	-0.394544	-0.599244	-0.489868	-0.261275	-0.245848	-0.112775	-0.0451133	0.306327	-0.426476	0.272771	-0.158133	3	1593;305	+	CST;HTP	1.8563e-11	117.94	106.02	71.097	-1.2401	1057400000	486940000	318270000	252160000	TPAEDDEDKDIDLFGSDEEEEDKEAARLREE	GAT(1)PAEDDEDKDIDLFGS(1)DEEEEDKEAAR	529	KDIDLFGsDEEEEDK	UID418	1;2
A0A0R4J1L2;P57776-2;Q91VK2;F6ZFU0;D3Z7N2;E9QN08;Q80T06;P57776;A0A0R4J1E2;P57776-3;D3YUQ9;D3YZT9	82;82;101;377;82;106;106;106;485;485;106;125	A0A0R4J1L2;E9QN08	E9QN08	Elongation factor 1-delta	Eef1d	S	106	___1	1	-0.0541227	-0.404764	-0.392478	NaN	NaN	NaN	-0.290709	-0.394544	-0.599244	-0.489868	-0.261275	-0.245848	0.236587	NaN	0.19448	NaN	-0.131202	NaN	2	1593;305			5.57719e-17	126.1	99.583	126.1	0.056149	1787500	742360	684330	360770	NQNLRGVVQDLQQAISKLEARLSSLEKSSPT	GVVQDLQQAIS(1)K	530		UID419	1
A0A0R4J1L6;Q5DTU0;Q5DTU0-2	428;484;502	A0A0R4J1L6	A0A0R4J1L6	Actin filament-associated protein 1-like 2	Afap1l2	S	428	___1	0.996693	NaN	NaN	NaN	0.320542	2.65947	2.24403	NaN	NaN	NaN	NaN	NaN	NaN	NaN	NaN	NaN	NaN	NaN	NaN	2	306	+	HTP	0.0104444	120.77	45.38	120.77	1.0529	1138500	174240	193060	771240	VSAAKTSLLLMQRKFSEPNTYIDGLPSRDCQ	KFS(0.997)EPNT(0.002)Y(0.001)IDGLPSR	531	LLMQRKFsEPNtYID	UID420	1
A0A0R4J1L6;Q5DTU0;Q5DTU0-2	288;344;362	A0A0R4J1L6	A0A0R4J1L6	Actin filament-associated protein 1-like 2	Afap1l2	S	288	___1	0.993866	1.54013	1.22138	-0.398361	1.58265	1.73314	0.0829751	NaN	NaN	NaN	NaN	NaN	NaN	NaN	NaN	NaN	NaN	NaN	NaN	3	306	+	CST;HTP	0.00186531	99.752	87.484	89.561	1.1367	12479000	2377600	5541100	4559900	AGLKLSNLMNLGRKKSTSLEPPERSLETSSY	KKS(0.994)T(0.006)SLEPPER	532	MNLGRKKsTSLEPPE	UID421	1
A3KFN7;A0A0R4J1R8;P63058-4;P63058-2;P63058-3;P63058	12;12;12;12;12;12	A3KFN7	A3KFN7	Thyroid hormone receptor alpha	Thra	S	12	___1	0.998864	-0.654513	-0.884807	-0.454387	NaN	NaN	NaN	NaN	NaN	NaN	NaN	NaN	NaN	NaN	NaN	NaN	NaN	NaN	NaN	3	308	+	HTP	0.00898475	63.906	31.01	63.906	0.05509	2459400	1429500	748470	281490	____MEQKPSKVECGSDPEENSARSPDGKRK	MEQKPSKVECGS(0.999)DPEENS(0.001)AR	534	PSKVECGsDPEENSA	UID422	1
A3KFN7;A0A0R4J1R8;P63058-4;P63058-2;P63058-3;P63058	18;18;18;18;18;18	A3KFN7	A3KFN7	Thyroid hormone receptor alpha	Thra	S	18	___1	0.82384	NaN	NaN	NaN	-0.896308	-1.21317	-0.435612	NaN	NaN	NaN	NaN	NaN	NaN	NaN	NaN	NaN	NaN	NaN	NaN	3	308			0.00323138	81.357	43.501	81.357	0.56661	1731800	1108400	377580	245820	QKPSKVECGSDPEENSARSPDGKRKRKNGQC	MEQKPSKVECGS(0.176)DPEENS(0.824)AR	535		UID423	1
F6XW22;E9QMI6;D3Z4N6;E9QP07;A0A0R4J1S2;Q80W14;Q80W14-3	218;830;818;831;834;831;834	F6XW22	F6XW22	Pre-mRNA-processing factor 40 homolog B	Prpf40b	S	218	___1	1	NaN	NaN	NaN	-0.292917	-0.736629	-0.456187	NaN	NaN	NaN	NaN	NaN	NaN	NaN	NaN	NaN	NaN	NaN	NaN	3	309	+	HTP	0.0070294	74.698	35.694	74.698	-0.022613	3386100	1483400	1180800	721970	QEQDREPRQAELPNRSPGFGIKKEKTGWDTS	QAELPNRS(1)PGFGIK	536	QAELPNRsPGFGIKK	UID424	1
A0A0R4J1W7;Q8BGZ4;Q8BGZ4-2	588;588;470	A0A0R4J1W7	A0A0R4J1W7	Cell division cycle protein 23 homolog	Cdc23	S	588	___1	0.998117	-0.0219069	-0.00476878	0.0132121	0.0272956	0.0156403	-0.0269104	0.0847447	NaN	0.0535284	NaN	0.0275787	NaN	-0.106652	NaN	-0.0582972	NaN	-0.0143666	NaN	2	310	+	HTP	1.41759e-09	157.66	122.89	75.509	0.61543	14344000	5322700	4966100	4055200	LPASLSANNTPTRRVSPLNLSSVTP______	RVS(0.998)PLNLS(0.002)SVTP	537	NtPtRRVsPLNLssV	UID425	1
F6TWX0;F7DFJ2;A0A0R4J1Y8;E0CYF3;Q9DBV7;P23708-2;P23708	187;190;291;320;326;297;325	F6TWX0	F6TWX0	Nuclear transcription factor Y subunit alpha	Nfya	S	187	___1	1	0.243182	0.682663	0.580145	-1.06275	-0.886406	-0.00229573	NaN	NaN	NaN	NaN	NaN	NaN	NaN	NaN	NaN	NaN	NaN	NaN	3	313	+	HTP	6.97808e-06	153.14	104.52	153.14	-2.4645	9968100	5164600	2368600	2435000	KRGEGGRFFSPKEKDSPHMQDPNQADEEAMT	EKDS(1)PHMQDPNQADEEAMTQIIR	538	FSPKEKDsPHMQDPN	UID426	1
F6SRP4;A0A0R4J1Z1;E9Q6Q2;E0CZE3;E9QMI9;E9QJQ9;E0CYT1;E9QMI8;E9QM73;Q3UH66-6;Q3UH66-2;Q3UH66-7;Q3UH66-4;Q3UH66-3;Q3UH66;Q3UH66-5	292;938;1687;1797;1698;1797;1785;1797;1797;1687;1797;1698;1797;1797;1797;1797	F6SRP4	F6SRP4	Serine/threonine-protein kinase WNK2	Wnk2	S	292	___1	0.999989	-0.4875	-0.911804	-0.414191	NaN	NaN	NaN	NaN	NaN	NaN	NaN	NaN	NaN	NaN	NaN	NaN	NaN	NaN	NaN	2	314	+	HTP	0.0114176	92.295	45.589	92.295	-1.323	1261800	454980	560080	246770	VKKATAFLHRSSRAGSLGPETPSRAGVKVPT	AGS(1)LGPETPSR	539	HRSSRAGsLGPEtPS	UID427	1
F6SRP4;A0A0R4J1Z1;E9Q6Q2;E0CZE3;E9QMI9;E9QJQ9;E0CYT1;E9QMI8;E9QM73;Q3UH66-6;Q3UH66-2;Q3UH66-7;Q3UH66-4;Q3UH66-3;Q3UH66;Q3UH66-5	265;911;1660;1770;1671;1770;1758;1770;1770;1660;1770;1671;1770;1770;1770;1770	F6SRP4	F6SRP4	Serine/threonine-protein kinase WNK2	Wnk2	S	265	___1	0.785218	NaN	NaN	NaN	-0.60621	-0.365779	-0.0166725	NaN	NaN	NaN	NaN	NaN	NaN	NaN	NaN	NaN	NaN	NaN	NaN	2	314	+	CST;HTP	0.00712962	99.011	51.372	99.011	1.6102	3414700	1547800	1068700	798220	GDERPRRRSQVQKQSSLPGTGGVASDFVKKA	QS(0.215)S(0.785)LPGTGGVASDFVK	540	SQVQKQssLPGTGGV	UID428	1
A0A0R4J233;A0A1W2P6J7;Q8C650-2;Q8C650;A0A1W2P866	411;411;411;411;184	A0A0R4J233	A0A0R4J233	Septin-10	Sept10	S	411	___1	0.956997	-1.29814	-1.81097	-0.560515	-1.04746	-1.46184	-0.530635	NaN	NaN	NaN	NaN	NaN	NaN	NaN	NaN	NaN	NaN	NaN	NaN	3	317			0.000202192	109.87	81.222	109.87	-0.2298	22208000	13970000	5390900	2846600	KKATCELFPNQSFLASGSSIRKDKDRKNSNF	ATCELFPNQSFLAS(0.957)GS(0.021)S(0.021)IRK	542		UID429	1
A0A0R4J233;A0A1W2P6J7;Q8C650-2;Q8C650;A0A1W2P866	414;414;414;414;187	A0A0R4J233	A0A0R4J233	Septin-10	Sept10	S	414	___1	0.968008	-0.983589	-1.3764	-0.368626	-0.66214	-1.3381	-0.697312	NaN	NaN	NaN	NaN	NaN	NaN	NaN	NaN	NaN	NaN	NaN	NaN	2	317	+	HTP	8.91208e-68	258.81	182.09	258.81	-0.65645	69554000	40432000	18227000	10895000	TCELFPNQSFLASGSSIRKDKDRKNSNFM__	ATCELFPNQSFLASGS(0.032)S(0.968)IR	544	sFLASGssIRKDKDR	UID430	1
A0A0R4J243;Q8BR65	234;234	A0A0R4J243	A0A0R4J243	Sin3 histone deacetylase corepressor complex component SDS3	Suds3	S	234	___1	0.976221	NaN	NaN	NaN	-0.121895	0.13014	0.123799	NaN	NaN	NaN	NaN	NaN	NaN	NaN	NaN	NaN	NaN	NaN	NaN	3	318	+	CST;HTP	0.000509754	84.66	45.964	75.224	-2.5112	29468000	10982000	10608000	7877800	DLRTLNKLKSPKRPASPSSPEHLPATPAESP	RPAS(0.976)PS(0.512)S(0.512)PEHLPATPAESPAQR	545	KsPKRPAsPssPEHL	UID431	1;2
A0A0R4J250;Q61070;V9GXH2;V9GXU0	65;47;47;58	A0A0R4J250	A0A0R4J250	Etoposide-induced protein 2.4	Ei24	S	65	___1	0.873715	NaN	NaN	NaN	1.84028	2.06025	0.179638	NaN	NaN	NaN	NaN	NaN	NaN	NaN	NaN	NaN	NaN	NaN	NaN	2	319	+	HTP	0.00886276	84.188	39.741	84.188	-0.09967	6646500	876830	2936000	2833800	RIQQKREEQRRRRASSLLAQRRPQSVERKQE	RAS(0.126)S(0.874)LLAQR	549	QRRRRAssLLAQRRP	UID433	1
A0A0R4J254;Q9ESJ0	521;521	A0A0R4J254	A0A0R4J254	Exportin-4	Xpo4	S	521	___1	0.969406	-0.883742	-1.61555	-0.721587	-0.830408	-1.28504	-0.405413	NaN	NaN	NaN	NaN	NaN	NaN	NaN	NaN	NaN	NaN	NaN	NaN	2	320	+	HTP	1.90559e-15	187.75	174.95	187.75	0.58809	8820900	5374300	2209400	1237200	RLHGQLQRHQQQFLASPGSSTIDNKMLDDLY	HQQQFLAS(0.969)PGS(0.015)S(0.008)T(0.008)IDNK	551	HQQQFLAsPGSStID	UID434	1
A0A0R4J260;B2RRE7	1016;1017	A0A0R4J260	A0A0R4J260	OTU domain-containing protein 4	Otud4	S	1016	___1	0.971984	NaN	NaN	NaN	-0.0748208	-0.253962	-0.273204	NaN	NaN	NaN	NaN	NaN	NaN	NaN	NaN	NaN	NaN	NaN	NaN	3	321	+	HTP	0.000315976	115.36	77.465	115.36	-1.4765	2408200	1112400	876040	419740	GANSVDRLQRPKEESSEDENEVSNILRSGRS	LQRPKEES(0.028)S(0.972)EDENEVSNILR	552	QRPKEEssEDENEVS	UID435	1
A0A0R4J260;B2RRE7	1041;1042	A0A0R4J260	A0A0R4J260	OTU domain-containing protein 4	Otud4	S	1041	___1	0.999913	-1.1786	-1.54738	-0.340148	-1.57673	-1.68131	-0.120059	NaN	NaN	NaN	NaN	NaN	NaN	NaN	NaN	NaN	NaN	NaN	NaN	3	321			4.68313e-07	145.81	85.554	108.14	-2.9443	6476800	4161700	1474800	840380	LRSGRSKQFYNQTYGSRKYKSDWGSSGRGGY	SKQFYNQTYGS(1)RK	553		UID436	1
A0A0R4J260;B2RRE7	999;1000	A0A0R4J260	A0A0R4J260	OTU domain-containing protein 4	Otud4	S	999	___1	0.999911	-1.30847	-1.47069	-0.0127956	-0.749329	-0.806872	-0.0908951	NaN	NaN	NaN	NaN	NaN	NaN	NaN	NaN	NaN	NaN	NaN	NaN	2	321	+	HTP	0.000247167	137.81	86.68	137.81	1.1652	9935200	5756200	2245400	1933600	KPEKVKDPKTAADVVSPGANSVDRLQRPKEE	TAADVVS(1)PGANSVDR	554	KTAADVVsPGANsVD	UID437	1
A0A0R4J2A0;Q5SW75;Q5SW75-2;Q5SW75-4	493;487;494;514	A0A0R4J2A0	A0A0R4J2A0	Protein phosphatase Slingshot homolog 2	Ssh2	S	493	___1	0.92904	-0.877341	-0.942335	-0.303062	NaN	NaN	NaN	NaN	NaN	NaN	NaN	NaN	NaN	NaN	NaN	NaN	NaN	NaN	NaN	2	323	+	HTP	0.00127168	101.01	45.717	101.01	3.6333	12483000	7003200	3889000	1591000	ICKPGLELNKKEMTTSADQIAEVKTVENLAA	EMT(0.005)T(0.066)S(0.929)ADQIAEVK	555	NKKEMTtsADQIAEV	UID438	1
A0A0U1RNN2;A0A0U1RP07;A0A0U1RNG1;Q9CWK3	49;49;49;49	A0A0U1RNN2	A0A0U1RNN2	CD2 antigen cytoplasmic tail-binding protein 2	Cd2bp2	S	49	___1	1	0.100305	-0.346426	-0.303703	0.178746	-0.410026	-0.427828	NaN	NaN	NaN	NaN	NaN	NaN	NaN	NaN	NaN	NaN	NaN	NaN	2	327	+	HTP	4.20429e-84	275.74	206.36	275.74	0.87376	4395600	1732700	1773700	889200	AGGPGSRFKGKHSLDSDEEDDDEEGSSKYDI	HSLDS(1)DEEDDDEEGSSK	557	KGKHSLDsDEEDDDE	UID439	1
A0A0U1RPN4;A0A0U1RNN7;A0A0U1RPW3;A0A0U1RPK1;Q8BMB0-2;Q8BMB0-3;Q8BMB0	139;210;159;134;173;159;173	A0A0U1RPN4	A0A0U1RPN4	Protein EMSY	Emsy	S	139	___1	0.942986	-0.185425	-0.901985	-0.79596	NaN	NaN	NaN	NaN	NaN	NaN	NaN	NaN	NaN	NaN	NaN	NaN	NaN	NaN	NaN	2	330	+	CST;HTP	0.00944348	95.822	29.255	95.822	3.1898	1259200	599330	491250	168570	CSDEDEKPRKRRRTNSSSSSPVVLKEVPKAV	TNS(0.943)S(0.048)S(0.003)S(0.002)S(0.003)PVVLK	559	RKRRRtNssSSsPVV	UID440	1
A0A0U1RNU4;Q8R0T2	83;86	A0A0U1RNU4	A0A0U1RNU4	Zinc finger protein 768	Znf768	S	83	___1	1	-0.0453421	0.142609	0.0771063	-0.0934018	-0.28546	-0.0526854	NaN	NaN	NaN	NaN	NaN	NaN	NaN	NaN	NaN	NaN	NaN	NaN	2	332	+	HTP	1.46068e-05	139.89	91.992	139.89	0.16905	36166000	13916000	12268000	9982100	QSPEFESQSPRFEPESPGFESRSPGFVPPSP	FEPES(1)PGFESR	562	SPRFEPEsPGFESRs	UID441	1
A0A0U1RNU4;Q8R0T2	188;191	A0A0U1RNU4	A0A0U1RNU4	Zinc finger protein 768	Znf768	S	188	___1	0.999997	-0.136474	-0.282737	-0.282649	-0.216066	-0.648892	-0.33159	NaN	NaN	NaN	NaN	NaN	NaN	NaN	NaN	NaN	NaN	NaN	NaN	2	332	+	HTP	1.42395e-05	136.99	103.71	122.46	0.69697	7611100	3160700	2645900	1804600	QNSGDGVQNSEFKTHSPEFETQSSKFQEGAE	THS(1)PEFETQSSK	565	NSEFKTHsPEFETQS	UID444	1
Q8BSS6;A0A0U1RPC1;E9PUW0;A0A0U1RNW8;P40645-2;P40645	357;358;359;400;358;399	Q8BSS6	Q8BSS6	Transcription factor SOX-6	Sox6	S	357	___1	0.885796	0.981195	0.786764	-0.192118	NaN	NaN	NaN	NaN	NaN	NaN	NaN	NaN	NaN	NaN	NaN	NaN	NaN	NaN	NaN	3	334	+	HTP	2.17955e-30	215.43	141.7	103.14	-0.69716	11139000	3312700	5234900	2591800	KMPSTPQPPNSAGAVSPTGIKNEKRGTSPVT	MPSTPQPPNSAGAVS(0.886)PT(0.114)GIKNEK	567	PNSAGAVsPtGIKNE	UID445	1;2
Q8BSS6;A0A0U1RPC1;E9PUW0;A0A0U1RNW8;P40645-2;P40645	424;425;426;467;425;466	Q8BSS6	Q8BSS6	Transcription factor SOX-6	Sox6	S	424	___1	0.99976	1.1811	0.913799	-0.200664	1.96875	1.80496	-0.235484	NaN	NaN	NaN	NaN	NaN	NaN	NaN	NaN	NaN	NaN	NaN	NaN	2	334	+	HTP	0.00221138	101.45	45.021	101.45	-0.10627	35322000	6520000	17071000	11731000	SKTSPVNLPNKSSIPSPIGGSLGRGSSLDIL	SSIPS(1)PIGGSLGR	570	PNKSSIPsPIGGSLG	UID446	1
Q8BSS6;A0A0U1RPC1;E9PUW0;A0A0U1RNW8;P40645-2;P40645	412;413;414;455;413;454	Q8BSS6	Q8BSS6	Transcription factor SOX-6	Sox6	S	412	___1	0.999524	1.21132	0.818033	-0.585063	2.42635	1.73911	-0.519466	NaN	NaN	NaN	NaN	NaN	NaN	NaN	NaN	NaN	NaN	NaN	NaN	2	334	+	HTP	0.000903064	140.78	73.61	140.78	0.43706	27368000	5463300	14090000	7815000	SPTSPTQNLFPASKTSPVNLPNKSSIPSPIG	TS(1)PVNLPNK	573	LFPASKTsPVNLPNK	UID449	1
Q8C5X1;A0A0U1RNZ3	662;450	Q8C5X1	Q8C5X1		4931406P16Rik	S	662	___1	0.964189	0.406972	0.120352	-0.283299	0.807767	0.275126	-0.582339	NaN	NaN	NaN	NaN	NaN	NaN	NaN	NaN	NaN	NaN	NaN	NaN	2	336	+	CST;HTP	1.23917e-05	146.1	69.776	146.1	2.2012	5866400	2047700	2329400	1489300	MGQSHQGSPLVTRRNSTATAMVTEQKTGTMQ	RNS(0.964)T(0.034)AT(0.002)AMVTEQK	574	PLVTRRNstATAMVT	UID450	1
A0A0X1KG61;A0A0U1RP47;A0A0U1RQ85;P22682	573;617;600;617	A0A0X1KG61	A0A0X1KG61	E3 ubiquitin-protein ligase CBL	Cbl	S	573	___1	0.984294	NaN	NaN	NaN	1.76086	1.79464	0.256165	NaN	-0.10813	NaN	-0.434344	NaN	-0.355479	NaN	1.86899	NaN	2.22899	NaN	0.611645	3	338	+	HTP	0.00191355	81.696	35.401	62.611	1.8463	6189500	968630	2267300	2953600	NPGDPWNGRELTNRHSLPFSLPSQMEPRADV	ELT(0.007)NRHS(0.984)LPFS(0.009)LPSQMEPR	579	RELTNRHsLPFsLPS	UID453	1
A0A0X1KG61;A0A0U1RP47;A0A0U1RQ85;P22682;A0A0U1RP95	450;450;433;450;45	A0A0X1KG61	A0A0X1KG61	E3 ubiquitin-protein ligase CBL	Cbl	S	450	___1	0.9176	-0.31328	-0.281632	0.238175	0.423202	0.538836	0.113034	NaN	-0.10813	NaN	-0.434344	NaN	-0.355479	NaN	0.531331	NaN	0.97318	NaN	0.468513	3	338	+	HTP	7.57288e-08	105.61	76.042	105.61	1.152	6569700	2289400	2540600	1739700	RGSGSLLRQGAEGAPSPNYDDDDDERADDSL	QGAEGAPS(0.918)PNY(0.082)DDDDDERADDSLFMMK	583	QGAEGAPsPNyDDDD	UID454	1
A0A0U1RPD5;Q3U1J1-2;Q3U1J1	60;180;180	A0A0U1RPD5	A0A0U1RPD5	TCF3 fusion partner homolog	Tfpt	S	60	___1	0.995843	-0.0321231	-0.335062	-0.258926	-0.0354757	-0.265015	-0.315756	NaN	NaN	NaN	NaN	NaN	NaN	NaN	NaN	NaN	NaN	NaN	NaN	2	342	+	HTP	1.07488e-100	281.96	188.34	281.96	0.89031	18797000	8254800	6343200	4199400	GLSPSQRTTATLDPTSPAPGEGPSGRKRRRA	TTATLDPT(0.004)S(0.996)PAPGEGPSGR	588	tATLDPtsPAPGEGP	UID458	1
A0A0U1RPI1;Q9Z239	58;83	A0A0U1RPI1	A0A0U1RPI1	Phospholemman	Fxyd1	S	58	___1	0.960408	1.52887	3.44016	1.95654	2.98156	4.31325	1.33463	NaN	NaN	NaN	NaN	NaN	NaN	NaN	NaN	NaN	NaN	NaN	NaN	3	344	+	CST;HTP;LTP	5.72307e-17	198.51	147.94	78.848	-0.27057	155720000	1782200	45613000	108330000	QRTGEPDEEEGTFRSSIRRLSSRRR______	TGEPDEEEGT(0.006)FRS(0.034)S(0.96)IR	590	EEGtFRssIRRLssR	UID459	1;2
A0A0U1RPL0;Q7TQH0-3;Q7TQH0-2;Q3TGG2;Q7TQH0;E9Q5Q0	304;304;304;218;304;184	A0A0U1RPL0;Q3TGG2	Q3TGG2	Ataxin-2-like protein	Atxn2l	S	218	___1	0.923599	-1.52143	-1.68237	-0.134651	-0.823473	-1.39483	-0.591723	-0.238085	0.0550568	-0.0993554	0.0250289	0.125122	-0.0582777	-1.28335	-0.87853	-1.58302	-1.41986	-0.259773	-0.533445	2	2834;345	+	HTP	1.09718e-07	155.11	87.134	125.72	0.89741	14278000	9195800	2976100	2106300	QRELRAAQLAREIESSPQYRLRIAMENDDGR	EIES(0.076)S(0.924)PQYR	591	LAREIEssPQYRLRI	UID460	1
A0A0U1RPL0;Q7TQH0-3;Q7TQH0-2;Q3TGG2;Q7TQH0;E9Q5Q0	591;591;591;511;597;477	A0A0U1RPL0;Q3TGG2	Q3TGG2	Ataxin-2-like protein	Atxn2l	S	511	___1	0.999941	-0.792907	-0.540673	0.53047	-0.292811	-0.197468	0.0720372	-0.238085	0.0550568	-0.0993554	0.0250289	0.125122	-0.0582777	-0.554822	-0.347868	-0.441318	-0.222496	0.405348	0.130315	2	2834;345	+	HTP	1.7354e-67	255.72	219.89	255.72	-0.4814	210520000	96760000	58461000	55299000	KEKEVDGLLTSDPMGSPVSSKTESILDKEDK	EVDGLLTSDPMGS(1)PVSSK	592	LtSDPMGsPVssKTE	UID461	1
A0A0U1RPL0;Q7TQH0-3;Q7TQH0-2;Q3TGG2;Q7TQH0;E9Q5Q0	407;407;407;321;407;287	A0A0U1RPL0;Q3TGG2	Q3TGG2	Ataxin-2-like protein	Atxn2l	S	321	___1	0.940207	2.1731	0.299245	-1.83506	NaN	NaN	NaN	-0.238085	0.0550568	-0.0993554	0.0250289	0.125122	-0.0582777	2.41118	NaN	0.3986	NaN	-1.96018	NaN	2	2834;345	+	HTP	0.00897025	116.9	47.274	116.9	-1.0814	4578000	989060	3211000	377910	PGSEARGINGGPSRMSPKAQRPLRGAKTLSS	GINGGPS(0.06)RMS(0.94)PK	593	NGGPsRMsPKAQRPL	UID462	1
A0A0U1RPL0;Q7TQH0-3;Q7TQH0-2;Q3TGG2;Q7TQH0;E9Q5Q0	389;389;389;303;389;269	A0A0U1RPL0;Q3TGG2	Q3TGG2	Ataxin-2-like protein	Atxn2l	S	303	___1	0.987102	-0.839828	-1.16764	-0.331754	-0.13787	-0.00462402	0.169797	-0.238085	0.0550568	-0.0993554	0.0250289	0.125122	-0.0582777	-0.601743	-0.192927	-1.06828	-0.0296529	-0.456876	0.228074	3	2834;345	+	HTP	0.000635497	106.35	58.733	76.574	-1.6226	7043300	2422600	2387500	2233200	LSSLPPRGPHHLDNSSPGPGSEARGINGGPS	GPHHLDNS(0.013)S(0.987)PGPGSEAR	594	PHHLDNSsPGPGSEA	UID463	1
A0A0U1RPL0;Q7TQH0-3;Q7TQH0-2;J3QP59;Q3TGG2;Q7TQH0	109;109;109;52;23;109	A0A0U1RPL0;Q3TGG2	Q3TGG2	Ataxin-2-like protein	Atxn2l	S	23	___1	1	-1.2732	-1.33021	-0.0256175	-0.134952	-0.449493	-0.280668	-0.238085	0.0550568	-0.0993554	0.0250289	0.125122	-0.0582777	-1.03512	-0.190009	-1.23086	-0.474522	-0.15074	-0.22239	2	2834;345	+	CST;HTP	6.29053e-67	256.33	225.26	256.33	0.31266	164240000	81417000	47410000	35415000	IGLPRGQTTGKGPPQSPVFEGVYNNSRMLHF;IGSVRGQTTGKGPPQSPVFEGVYNNSRMLHF	GPPQS(1)PVFEGVYNNSR	595	tGKGPPQsPVFEGVy	UID464	1
A0A0U1RPL0;Q7TQH0-3;Q7TQH0-2;Q3TGG2;Q7TQH0;E9Q5Q0	556;556;556;476;562;442	A0A0U1RPL0;Q3TGG2	Q3TGG2	Ataxin-2-like protein	Atxn2l	S	476	___1	0.985514	NaN	NaN	NaN	0.570949	0.239398	-0.488127	-0.238085	0.0550568	-0.0993554	0.0250289	0.125122	-0.0582777	NaN	0.515892	NaN	0.214369	NaN	-0.42985	2	2834;345	+	HTP	9.73534e-16	191.4	137.46	191.4	-1.9515	7302200	2248900	3107100	1946200	ELRKFGAQFKLQPSSSPETGLDPFPSRILKE	LQPS(0.001)S(0.009)S(0.986)PET(0.005)GLDPFPSR	597	FKLQPsssPEtGLDP	UID465	1
A0A0U1RPL0;Q7TQH0-3;Q7TQH0-2;Q3TGG2;Q7TQH0;E9Q5Q0	447;447;447;367;453;333	A0A0U1RPL0;Q3TGG2	Q3TGG2	Ataxin-2-like protein	Atxn2l	S	367	___1	0.999974	-1.04856	-0.920325	-0.00138564	0.194844	0.386038	0.220454	-0.238085	0.0550568	-0.0993554	0.0250289	0.125122	-0.0582777	-0.810476	0.139787	-0.82097	0.36101	-0.126508	0.278731	2	2834;345	+	HTP	0.00752983	94.309	33.521	78.655	-2.0385	5193700	1906200	1734600	1552900	AALPFLPVGRMYPPRSPKSAAPAPVSASCPE;SVPPTSAVGRMYPPRSPKSAAPAPVSASCPE	MYPPRS(1)PK	598	GRMYPPRsPKSAAPA	UID466	1
A0A0U1RPL0;Q7TQH0-3;Q7TQH0-2;Q3TGG2;Q7TQH0;E9Q5Q0	333;333;333;247;333;213	A0A0U1RPL0;Q3TGG2	Q3TGG2	Ataxin-2-like protein	Atxn2l	S	247	___1	1	-1.23331	-1.59318	-0.181395	-1.18275	-1.41881	-0.0801337	-0.238085	0.0550568	-0.0993554	0.0250289	0.125122	-0.0582777	-0.995227	-1.23781	-1.49383	-1.44384	-0.306517	-0.021856	2	2834;345	+	CST;HTP	1.20631e-07	156.08	73.079	152.67	-0.054518	78682000	44064000	20003000	14615000	GRTEEEKHSAVQRQGSGRESPSLVSREGKYI	QGS(1)GRES(0.993)PS(0.007)LVSR	599	SAVQRQGsGREsPsL	UID467	1;2
A0A0U1RPL0;Q7TQH0-3;Q7TQH0-2;Q3TGG2;Q7TQH0;E9Q5Q0	337;337;337;251;337;217	A0A0U1RPL0;Q3TGG2	Q3TGG2	Ataxin-2-like protein	Atxn2l	S	251	___1	0.995943	-0.371852	-0.822401	-0.302315	0.0859685	-0.413307	-0.281807	-0.238085	0.0550568	-0.0993554	0.0250289	0.125122	-0.0582777	-0.133767	0.0309117	-0.723046	-0.438336	-0.427437	-0.223529	2	2834;345	+	CST;HTP	8.13875e-13	173.33	138.58	121.03	-0.0090755	187030000	87690000	58727000	40612000	EEKHSAVQRQGSGRESPSLVSREGKYIPLPQ	QGS(1)GRES(0.996)PS(0.004)LVSR	600	RQGsGREsPsLVsRE	UID468	1;2
A0A0U1RPL0;Q7TQH0-3;Q7TQH0-2	424;424;424	A0A0U1RPL0	A0A0U1RPL0	Ataxin-2-like protein	Atxn2l	S	424	___1	0.81058	-1.84068	-2.25319	-0.259185	NaN	NaN	NaN	NaN	NaN	NaN	NaN	NaN	NaN	NaN	NaN	NaN	NaN	NaN	NaN	3	345	+	HTP	0.00433136	78.554	18.654	78.554	1.3094	1340700	983420	224530	132770	KAQRPLRGAKTLSSPSNRPSGEASVPPTSAV	T(0.001)LS(0.099)S(0.088)PS(0.811)NRPS(0.001)GEAS(0.001)VPPTSAVGR	605	AKTLssPsNRPSGEA	UID471	1
A0A0U1RQ94;A0A0U1RQ65;Q3UHK8	60;650;1197	A0A0U1RQ94	A0A0U1RQ94	Trinucleotide repeat-containing gene 6A protein	Tnrc6a	S	60	___1	0.929328	-2.2308	-2.81462	-0.812993	-2.25415	-2.68399	-0.418639	NaN	NaN	NaN	NaN	NaN	NaN	NaN	NaN	NaN	NaN	NaN	NaN	2	350	+	HTP	0.0104706	99.539	33.912	99.539	-0.24653	5971300	4381000	857880	732440	EDAWINPFVKQFSNISFSRDSPEENVQSNKM	QFSNIS(0.929)FS(0.07)R	608	VKQFSNIsFSRDsPE	UID472	1
A0A0U1RQB6;F8VPR5;P45481	2026;2064;2064	A0A0U1RQB6	A0A0U1RQB6	CREB-binding protein	Crebbp	S	2026	___1	0.999889	-0.020516	-0.0487852	-0.104139	-0.57639	-0.36682	0.326997	NaN	NaN	NaN	NaN	NaN	NaN	NaN	NaN	NaN	NaN	NaN	NaN	2	351	+	HTP	1.78178e-07	142.45	81.341	118.52	-0.22132	6235500	2581900	2030200	1623500	VAGPRMPNVQPPRSISPSALQDLLRTLKSPS	SIS(1)PSALQDLLR	609	VQPPRSIsPSALQDL	UID473	1
A0A140LHA2;Q9WVA3;A0A140LIM5	211;211;136	A0A140LHA2	A0A140LHA2	Mitotic checkpoint protein BUB3	Bub3	S	211	___1	1	-0.244104	0.434562	0.583038	0.261591	0.760349	0.291368	-0.263421	-0.403389	-0.674268	-0.796285	-0.395378	-0.357271	0.0193172	0.66498	1.10883	1.55663	0.978416	0.648638	2	352	+	HTP	9.19966e-06	139.58	96.555	139.58	-0.99146	8047700	3059300	2456600	2531800	LSSIEGRVAVEYLDPSPEVQKKKYAFKCHRL	VAVEYLDPS(1)PEVQK	610	AVEYLDPsPEVQkkK	UID474	1
A0A140LHE6;P70671	123;123	A0A140LHE6	A0A140LHE6	Interferon regulatory factor 3	Irf3	S	123	___1	0.999315	-0.67992	-0.666782	0.135535	NaN	NaN	NaN	NaN	NaN	NaN	NaN	NaN	NaN	NaN	NaN	NaN	NaN	NaN	NaN	3	353	+	HTP	0.0104197	76.01	38.997	66.022	0.041261	5496400	2370000	1967100	1159300	EFVTPGARDFVHLGASPDTNGKSSLPHSQEN	DFVHLGAS(0.999)PDT(0.001)NGK	611	DFVHLGAsPDtNGKS	UID475	1
A0A140LHE6;P70671	135;135	A0A140LHE6	A0A140LHE6	Interferon regulatory factor 3	Irf3	S	135	___1	1	-0.446463	-0.563177	-0.147522	0.109427	-0.851391	-0.862051	NaN	NaN	NaN	NaN	NaN	NaN	NaN	NaN	NaN	NaN	NaN	NaN	3	353	+	CST;HTP;LTP	0.000544103	110.44	95.562	110.44	0.62041	7911200	3699300	2667600	1544400	LGASPDTNGKSSLPHSQENLPKLFDGLILGP	SSLPHS(1)QENLPK	612	GKSsLPHsQENLPKL	UID476	1
A0A140LHL5;Q8VDQ8-2;Q8VDQ8;Q8VDQ8-4	334;335;372;302	A0A140LHL5	A0A140LHL5	NAD-dependent protein deacetylase sirtuin-2	Sirt2	S	334	___1	0.996621	1.96025	1.9249	0.273337	NaN	NaN	NaN	1.86013	-0.890546	2.01942	0.856388	0.118094	1.77163	0.100124	NaN	-0.0945193	NaN	0.155243	NaN	3	355	+	HTP	2.4762e-15	158.88	134.46	158.88	-0.059759	80381000	10395000	37219000	32767000	GSQAPNPSTTISPGKSPPPAKEAARTKEKEE	EHANIDAQSGSQAPNPSTT(0.001)IS(0.002)PGKS(0.997)PPPAK	615	ttIsPGksPPPAKEA	UID477	1
A0A140LHU9;A0A140LI54;Q3TRM4-4;Q3TRM4-2;Q3TRM4-3;Q3TRM4	405;395;405;373;373;405	A0A140LHU9	A0A140LHU9	Neuropathy target esterase	Pnpla6	S	405	___1	1	NaN	NaN	NaN	1.29119	1.24872	0.143132	NaN	NaN	NaN	NaN	NaN	NaN	NaN	NaN	NaN	NaN	NaN	NaN	2	357	+	HTP	2.42858e-10	170.91	139.94	170.91	-0.94369	1535800	255480	666920	613400	TSLEAPPAPLLSRCISMPVDISGLQGGPRSD	CIS(1)MPVDISGLQGGPR	616	PLLSRCIsMPVDISG	UID478	1
A0A140LHW2;Q80YF9	1120;1144	A0A140LHW2	A0A140LHW2	Rho GTPase-activating protein 33	Arhgap33	S	1120	___1	0.999988	2.18028	0.765365	-1.07777	1.62541	1.21232	-0.474051	NaN	NaN	NaN	NaN	NaN	NaN	NaN	NaN	NaN	NaN	NaN	NaN	3	358	+	HTP	0.00412016	78.917	34.605	76.573	-1.5987	1822800	350300	994310	478150	MPPDRHNASYGMLGQSPPLHRSPDFLLSYPP	HNASYGMLGQS(1)PPLHR	617	SYGMLGQsPPLHRSP	UID479	1
A0A140LHX3;Q91VU8	15;53	A0A140LHX3	A0A140LHX3	Prostate tumor-overexpressed gene 1 protein homolog	Ptov1	S	15	___1	1	-0.74311	-0.408359	0.399226	0.0048968	-0.132309	0.0503276	NaN	NaN	NaN	NaN	NaN	NaN	NaN	NaN	NaN	NaN	NaN	NaN	2	359	+	HTP	0.000701194	109.99	53.359	108.23	0.15677	8238400	3269200	2487100	2482100	_XGPRGPQPPRIRARSAPPMEGARVFGALGP	ARS(1)APPMEGAR	619	PPRIRARsAPPMEGA	UID480	1
A0A140LHY3;Q99J21	84;547	A0A140LHY3	A0A140LHY3	Mucolipin-1	Mcoln1	S	84	___1	0.992073	0.610133	0.791939	0.108892	0.0848807	-0.0267341	-0.359805	NaN	NaN	NaN	NaN	NaN	NaN	NaN	NaN	NaN	NaN	NaN	NaN	2	361	+	HTP	7.25829e-42	234.62	169.59	234.62	-3.326	7676100	2848000	2756200	2071900	TEKSELQAYIEQCQDSPTSGKFRRGSGSACS	SELQAYIEQCQDS(0.992)PT(0.008)SGK	620	YIEQCQDsPtsGkFR	UID481	1
A0A140LHY7;Q8BH76;Q9EQ28	414;453;454	A0A140LHY7	A0A140LHY7	DNA polymerase delta subunit 3	Pold3	S	414	___1	0.999994	-1.29569	-1.87234	-0.604498	-1.17234	-0.899372	0.122739	NaN	NaN	NaN	NaN	NaN	NaN	NaN	NaN	NaN	NaN	NaN	NaN	2	362	+	CST;HTP	0.000239012	122.46	83.437	122.46	-0.25148	3821800	2463200	899120	459510	PKKGAAALGKANRQVSITGFFQKK_______	QVS(1)ITGFFQK	621	GKANRQVsITGFFQK	UID482	1
A0A140LJA0;A0A140LI86;E9QL08;E9Q9Z4;Q9JJG0-3;Q9JJG0-2;Q9JJG0;A0A140LIQ6;A0A140LIQ1;A0A140LIJ2;A0A140LJ29;Q9JJG0-4;E9Q8T1	819;929;819;929;730;819;933;612;355;351;479;381;2662	A0A140LJA0;E9Q8T1	A0A140LJA0	Transforming acidic coiled-coil-containing protein 2	Tacc2	S	819	___1	0.819038	-1.78409	-1.4839	0.446468	-0.975624	-0.689102	0.47467	NaN	NaN	NaN	NaN	NaN	NaN	NaN	NaN	NaN	NaN	NaN	NaN	3	1544;363	+	CST;HTP	5.57019e-11	160.12	125.1	160.12	-0.019055	6746700	3900800	1317500	1528400	PDVSISKTALYSRIGSTEVEKPPGLLFQQPD	IGS(0.819)T(0.181)EVEKPPGLLFQQPDLDSALQVAR	622	ALYSRIGstEVEKPP	UID483	1
A0A140LJA0;A0A140LI86;E9QL08;E9Q9Z4;Q9JJG0-3;Q9JJG0-2;Q9JJG0;A0A140LIQ6;A0A140LIQ1;A0A140LIJ2;A0A140LJ29;Q9JJG0-4;E9Q8T1	438;548;438;548;438;438;552;294;63;63;83;63;2255	A0A140LJA0;E9Q8T1	A0A140LJA0	Transforming acidic coiled-coil-containing protein 2	Tacc2	S	438	___1	0.870766	-1.58645	-1.65654	-0.065778	-0.772185	-0.674314	-0.0674701	NaN	NaN	NaN	NaN	NaN	NaN	NaN	NaN	NaN	NaN	NaN	NaN	3	1544;363	+	HTP	7.59764e-08	104.55	64.924	73.676	0.35577	12564000	7557900	2877000	2129100	DPNFNPFSSTSKMQESPKLSQQSYNFDPDAC	MQES(0.871)PKLS(0.053)QQS(0.053)Y(0.024)NFDPDACEESLDPFK	626	STSKMQEsPKLSQQS	UID486	1
A0A140LJA0;A0A140LI86;E9QL08;E9Q9Z4;Q9JJG0-3;Q9JJG0-2;Q9JJG0;A0A140LIQ6;E9Q8T1	305;415;305;415;305;305;419;161;2122	A0A140LJA0;E9Q8T1	A0A140LJA0	Transforming acidic coiled-coil-containing protein 2	Tacc2	S	305	___1	1	-0.870255	-1.07121	-0.106048	-0.542858	-0.800525	-0.147058	NaN	NaN	NaN	NaN	NaN	NaN	NaN	NaN	NaN	NaN	NaN	NaN	2	1544;363	+	HTP	0.00094497	117.52	61.565	117.52	-0.053951	24647000	12616000	7054000	4977800	EDVSPLVSGGGRVQNSPPVGRKSVPLTTASE	VQNS(1)PPVGR	630	GGGRVQNsPPVGRKS	UID487	1
A0A140LIS5;Q3UL36-2;Q3UL36	72;56;74	A0A140LIS5	A0A140LIS5	Arginine and glutamate-rich protein 1	Arglu1	S	72	___1	0.766251	-0.307698	-1.01555	-0.357899	-0.244343	-0.562772	-0.265085	NaN	NaN	NaN	NaN	NaN	NaN	NaN	NaN	NaN	NaN	NaN	NaN	3	364	+	HTP	0.000149621	125.84	96.096	66.977	0.010063	19399000	9554100	6270300	3574300	RSTNAAASRRERERASSPPDRIDIFGRTVSK	ERAS(0.766)S(0.234)PPDRIDIFGR	631	RRERERAssPPDRID	UID488	1
A0A140LIS5;Q3UL36-2;Q3UL36	73;57;75	A0A140LIS5	A0A140LIS5	Arginine and glutamate-rich protein 1	Arglu1	S	73	___1	0.984853	-0.245181	-1.12127	-0.720137	-0.0640274	-0.529718	-0.323859	NaN	NaN	NaN	NaN	NaN	NaN	NaN	NaN	NaN	NaN	NaN	NaN	3	364	+	CST;HTP	0.000149621	125.84	96.096	82.505	-0.38128	305010000	132190000	107240000	65575000	STNAAASRRERERASSPPDRIDIFGRTVSKR	AS(0.015)S(0.985)PPDRIDIFGR	632	RERERAssPPDRIDI	UID489	1
A0A140LIZ7;Q8CAF4-3;Q8CAF4	1109;1075;1079	A0A140LIZ7	A0A140LIZ7	NHS-like protein 1	Nhsl1	S	1109	___1	1	NaN	NaN	NaN	0.82546	-0.115707	-0.829921	NaN	NaN	NaN	NaN	NaN	NaN	NaN	NaN	NaN	NaN	NaN	NaN	2	367	+	HTP	9.42237e-06	166.98	109.78	166.98	-0.85676	3169900	895520	1605700	668640	TEALQMVQLRPVRKNSGAGAVLFSEPSAQEQ	KNS(1)GAGAVLFSEPSAQEQR	633	LRPVRKNsGAGAVLF	UID490	1
A0A140LIZ7;Q8CAF4-3;Q8CAF4;E0CYL9	358;324;328;324	A0A140LIZ7	A0A140LIZ7	NHS-like protein 1	Nhsl1	S	358	___1	0.99954	-0.313226	-0.953802	-0.528136	0.27274	-0.302564	-0.58801	NaN	NaN	NaN	NaN	NaN	NaN	NaN	NaN	NaN	NaN	NaN	NaN	3	367	+	HTP	0.0150979	62.338	29.281	62.338	-0.87852	14839000	6099900	5689800	3049500	GVVFPSRLSNDTGFHSLPRTGPRASTYSLEG	LSNDTGFHS(1)LPR	634	sNDTGFHsLPRTGPR	UID491	1
A0A140LIZ7;Q8CAF4-3;Q8CAF4	1512;1478;1482	A0A140LIZ7	A0A140LIZ7	NHS-like protein 1	Nhsl1	S	1512	___1	0.999638	-1.04588	-2.27558	-1.17039	-1.55826	-1.38319	0.107152	NaN	NaN	NaN	NaN	NaN	NaN	NaN	NaN	NaN	NaN	NaN	NaN	2	367	+	HTP	0.00188578	113.93	51.103	113.93	-0.50713	1846900	1099600	486160	261160	QEEWAKNEGLMPRSLSFSGPRYSRSRTPPSA	SLS(1)FSGPR	635	GLMPRSLsFSGPRYS	UID492	1
A0A140LJB7;Q3MIA8;G3UXW9;Q99LD4	469;470;509;454	A0A140LJB7	A0A140LJB7	COP9 signalosome complex subunit 1	Gps1	S	469	___1	1	0.447315	0.537048	0.234501	-0.201294	-0.139919	0.0604624	-0.0309435	0.148348	-0.068559	-0.0107737	-0.0285576	-0.112319	0.478258	-0.349643	0.605607	-0.129145	0.263059	0.172781	2	368	+	HTP	1.66914e-16	195.38	139.61	195.38	0.4984	79761000	32472000	25949000	21340000	VLRNQIHVKSPPREGSQGELTPANSQSRMST	EGS(1)QGELTPANSQSR	638	ksPPREGsQGELtPA	UID493	1
E9Q394-2;E9Q394;A0A140LJJ5;A0A140LHG3	1870;1892;1910;191	E9Q394-2	E9Q394-2		Akap13	S	1870	___1	0.957003	-0.687219	-1.00271	-0.363772	-0.694952	-1.05023	-0.63904	NaN	NaN	NaN	NaN	NaN	NaN	NaN	NaN	NaN	NaN	NaN	NaN	2	370	+	HTP	4.53648e-15	195.72	134.4	195.72	-0.50575	10076000	5566100	2803600	1705800	GNDENMSNTWKFLSHSTDSLNKICKVNESTE	FLSHS(0.957)T(0.043)DSLNK	640	TWKFLSHstDsLNKI	UID495	1
E9Q394-2;E9Q394;A0A140LJJ5;A0A140LHQ3;A0A140LID7;A0A140LIX0	1589;1611;1629;289;454;786	E9Q394-2	E9Q394-2		Akap13	S	1589	___1	0.957198	-0.863205	-1.62825	-0.711606	NaN	NaN	NaN	NaN	NaN	NaN	NaN	NaN	NaN	NaN	NaN	NaN	NaN	NaN	NaN	3	370	+	HTP	0.00222298	89.26	79.202	89.26	0.3734	4593200	2348700	1365600	878870	LRNPFGGEEQRNSLMSLSEEHLEPDQRQHHR	NSLMS(0.957)LS(0.043)EEHLEPDQR	641	EQRNsLMsLsEEHLE	UID496	1
E9Q394-2;E9Q394;A0A140LJJ5;A0A140LHQ3;A0A140LID7;A0A140LIX0	1591;1613;1631;291;456;788	E9Q394-2	E9Q394-2		Akap13	S	1591	___1	0.96097	NaN	NaN	NaN	-0.798542	-1.05937	-0.261656	NaN	NaN	NaN	NaN	NaN	NaN	NaN	NaN	NaN	NaN	NaN	NaN	2	370	+	CST;HTP	1.17322e-06	161.55	108.95	161.55	-0.12468	2052400	1351500	446870	254020	NPFGGEEQRNSLMSLSEEHLEPDQRQHHRMF	NSLMS(0.039)LS(0.961)EEHLEPDQR	642	RNsLMsLsEEHLEPD	UID497	1
E9Q394-2;E9Q394;A0A140LJJ5	2505;2527;2545	E9Q394-2	E9Q394-2		Akap13	S	2505	___1	0.939561	NaN	NaN	NaN	-1.69783	-2.17729	-0.298371	NaN	NaN	NaN	NaN	NaN	NaN	NaN	NaN	NaN	NaN	NaN	NaN	2	370	+	CST;HTP	0.0127206	113.53	33.513	113.53	1.2351	2348500	1629100	526170	193190	DQKLVLTEKVLTRSASRPSSLIEQEKQRSLE	S(0.056)AS(0.94)RPS(0.004)SLIEQEK	643	KVLTRsAsRPssLIE	UID498	1
E9Q394-2;E9Q394;A0A140LJJ5	2662;2684;2702	E9Q394-2	E9Q394-2		Akap13	S	2662	___1	0.878868	-1.51181	-1.40163	0.0859685	NaN	NaN	NaN	NaN	NaN	NaN	NaN	NaN	NaN	NaN	NaN	NaN	NaN	NaN	NaN	2	370	+	HTP	0.00682271	100.55	63.6	100.55	2.9849	2786200	1963900	459920	362400	DEFSSPSAPSVTKSGSLDSELSVSPKRNSIS	S(0.121)GS(0.879)LDSELSVSPK	644	PSVTKSGsLDsELsV	UID499	1
A0A140T8Q9;B2RPY5;B2RPY5-3;B2RPY5-2	359;376;389;392	A0A140T8Q9	A0A140T8Q9	G-protein coupled receptor 161	Gpr161	S	359	___1	0.98037	-0.171125	0.302407	0.423847	NaN	NaN	NaN	NaN	NaN	NaN	NaN	NaN	NaN	NaN	NaN	NaN	NaN	NaN	NaN	2	372	+	HTP	0.00113697	107.69	42.228	107.69	0.16266	579010	200400	213400	165200	YRESFVQRQRTSRLFSISNRITDLGLSPHLT	LFS(0.98)IS(0.02)NR	648	QRTSRLFsISNRITD	UID501	1
A0A140T8R7;Q8CFE3	23;121	A0A140T8R7	A0A140T8R7	REST corepressor 1	Rcor1	S	23	___1	1	NaN	NaN	NaN	-0.414634	-0.493012	-0.049039	NaN	NaN	NaN	NaN	NaN	NaN	NaN	NaN	NaN	NaN	NaN	NaN	3	373	+	HTP	0.00217094	82.635	36.22	82.635	-0.14931	1768000	814150	553400	400430	QAAVPDFDPAKLARRSQERDNLGMLVWSPNQ	RS(1)QERDNLGMLVWSPNQSLSEAK	649	PAKLARRsQERDNLG	UID502	1
A0A1B0GQW2	50	A0A1B0GQW2	A0A1B0GQW2			S	50	___1	0.999987	0.900413	0.769687	-0.00398733	0.59053	0.793938	0.312665	NaN	NaN	NaN	NaN	NaN	NaN	NaN	NaN	NaN	NaN	NaN	NaN	2	379			3.36617e-42	235.79	102.37	235.79	4.0592	6485400	1633100	2619200	2233100	RADADAGPAGGTAPDSPRAFLAAMEDGVYEP	ADADAGPAGGTAPDS(1)PR	650		UID503	1
A0A1B0GRM0;A0A1B0GR06;Q64700	37;37;37	A0A1B0GRM0	A0A1B0GRM0	Retinoblastoma-like protein 2	Rbl2	S	37	___1	0.998911	0.768078	0.814345	0.243425	0.66102	0.633664	0.102188	NaN	NaN	NaN	NaN	NaN	NaN	NaN	NaN	NaN	NaN	NaN	NaN	3	381	+	HTP	0.000189492	123.76	90.567	49.12	-1.2496	1687500	396310	644880	646320	EEEDGDAADRAQPAGSPSHQIQQRFEELCSR	AQPAGS(0.999)PS(0.001)HQIQQR	652	DRAQPAGsPSHQIQQ	UID504	1
A0A1B0GR85	1132	A0A1B0GR85	A0A1B0GR85			S	1132	___1	0.861781	0.0140695	0.427821	0.747774	1.0229	1.20683	0.115166	NaN	NaN	NaN	NaN	NaN	NaN	NaN	NaN	NaN	NaN	NaN	NaN	2	386			0.00179305	99.815	49.688	99.815	0.036066	6106600	1364000	2330000	2412700	DLKIGASSERDAPQTSPVLRQRPRSLLVRRR	DAPQT(0.138)S(0.862)PVLR	655		UID506	1
A0A1B0GR85	823	A0A1B0GR85	A0A1B0GR85			S	823	___1	0.998384	NaN	NaN	NaN	0.611172	1.66548	0.950692	NaN	NaN	NaN	NaN	NaN	NaN	NaN	NaN	NaN	NaN	NaN	NaN	2	386			0.00897314	96.371	43.581	96.371	-1.4217	1525500	253850	450480	821130	LDCHQTRDGFGDTCQSPKWTGRGVASGHGSA	DGFGDT(0.002)CQS(0.998)PK	656		UID507	1
A0A1B0GR85;A0A1D5RLN6;Q8BRV5	1761;379;302	A0A1B0GR85;Q8BRV5	A0A1B0GR85	Uncharacterized protein KIAA1671	Kiaa1671	S	1761	___1	0.999759	NaN	NaN	NaN	-0.0463548	-0.549536	-0.395663	NaN	NaN	NaN	NaN	NaN	NaN	NaN	NaN	NaN	NaN	NaN	NaN	2	3671;386	+	HTP	0.00222025	76.24	39.096	76.24	-3.5142	629480	250690	234990	143800	CSPQWLKELKSKKRQSLYENQA_________	KRQS(1)LYENQA	657	LKSKKRQsLYENQA_	UID508	1
A0A1B0GR85	600	A0A1B0GR85	A0A1B0GR85			S	600	___1	1	0.215989	1.16111	0.958137	1.68275	1.67351	0.0666747	NaN	NaN	NaN	NaN	NaN	NaN	NaN	NaN	NaN	NaN	NaN	NaN	2	386			5.5903e-187	334.98	256.76	246.9	1.0549	11886000	2388600	4853000	4643900	CWGARSAGDAGPSEVSPEDDGSFQKVWATVF	SAGDAGPSEVS(1)PEDDGSFQK	658		UID509	1
A0A1B0GR85	1201	A0A1B0GR85	A0A1B0GR85			S	1201	___1	0.811714	-0.119777	0.376624	0.423309	1.38272	1.37134	-0.0361708	NaN	NaN	NaN	NaN	NaN	NaN	NaN	NaN	NaN	NaN	NaN	NaN	2	386			3.31262e-11	181.6	115.16	181.6	-0.40688	2034100	538950	770980	724150	SKTQQQQDSPPAEPSSSPQERSGWPKEAEWR	TQQQQDSPPAEPS(0.076)S(0.812)S(0.112)PQER	663		UID514	1
A0A1B0GR85	1331	A0A1B0GR85	A0A1B0GR85			S	1331	___1	0.945485	-0.255271	0.695014	1.19755	1.36312	1.21276	-0.0622489	NaN	NaN	NaN	NaN	NaN	NaN	NaN	NaN	NaN	NaN	NaN	NaN	2	386			1.20076e-05	137.84	122.45	72.891	1.4104	7120100	1994900	2188300	2936900	AKSQEPGSRYPVSPGSPPSDRKKGTPRRSTG	YPVS(0.05)PGS(0.945)PPS(0.004)DR	664		UID515	1
A0A1B0GRU8;Q9R1C7-2;Q9R1C7	907;892;934	A0A1B0GRU8	A0A1B0GRU8	Pre-mRNA-processing factor 40 homolog A	Prpf40a	S	907	___1	0.897838	NaN	NaN	NaN	-0.406292	-0.582901	-0.170524	0.131853	-0.218347	-0.584436	-0.233379	-0.726568	0.256648	NaN	-0.187946	NaN	-0.349522	NaN	-0.427172	3	391	+	CST;HTP	0.00272278	68.82	54.998	68.82	0.46302	2932800	1345400	1009200	578120	TGKDSGNWDTSGSELSEGELEKRRRTLLEQL	DSGNWDT(0.037)S(0.037)GS(0.028)ELS(0.898)EGELEKR	668	DtsGsELsEGELEKR	UID517	1
A0A1B0GRU8;Q9R1C7-2;Q9R1C7	857;842;884	A0A1B0GRU8	A0A1B0GRU8	Pre-mRNA-processing factor 40 homolog A	Prpf40a	S	857	___1	0.821108	0.307428	-0.0302804	-0.332063	0.151469	-0.125305	-0.017052	0.131853	-0.218347	-0.584436	-0.233379	-0.726568	0.256648	0.175576	0.369816	0.554156	0.108074	0.394505	-0.2737	2	391	+	CST;HTP	0.0126414	113.37	63.22	113.37	-0.19857	5353700	1883500	1884800	1585400	KKKSKKRRHKSDSPESDTEREKDKKEKDRDS	S(0.001)DS(0.007)PES(0.821)DT(0.171)EREK	669	HKsDsPEsDtEREKD	UID518	1
A0A1B0GS41;Q9QYY0	390;390	A0A1B0GS41	A0A1B0GS41	GRB2-associated-binding protein 1	Gab1	S	390	___1	0.786809	-0.201012	-0.22006	-0.123858	-0.755162	0.854634	0.469052	0.860049	NaN	0.357496	NaN	-0.265449	NaN	-1.06106	NaN	-0.577555	NaN	0.14159	NaN	2	394			5.04237e-07	157.33	99.453	157.33	-0.96663	5936100	2275500	2183200	1477400	IPPPAGMTPSRSNTISTVDLNKLRKDASSQD	SNTIS(0.787)T(0.213)VDLNK	672		UID519	1
A0A1B0GS41;Q9QYY0	420;420	A0A1B0GS41	A0A1B0GS41	GRB2-associated-binding protein 1	Gab1	S	420	___1	0.768658	-0.339035	-0.445283	-0.18618	NaN	NaN	NaN	0.860049	NaN	0.357496	NaN	-0.265449	NaN	-1.19908	NaN	-0.802779	NaN	0.0792688	NaN	2	394	+	HTP	0.000102635	132.79	51.165	132.79	2.6627	743430	409430	189240	144770	DCYDIPRTFPSDRSSSLEGFHSQYKIKSVLT	S(0.001)S(0.23)S(0.769)LEGFHSQYK	674	FPSDRsssLEGFHSQ	UID520	1
A0A1B0GS41	548	A0A1B0GS41	A0A1B0GS41			S	548	___1	0.999986	-0.567511	-0.754723	-0.195401	-0.453478	-0.910095	-0.410908	0.860049	NaN	0.357496	NaN	-0.265449	NaN	-1.42756	NaN	-1.11222	NaN	0.0700474	NaN	2	394			1.21261e-09	157.86	136.42	157.86	1.0812	9972600	4930400	3025400	2016800	PKILRPKPHGLERTDSQTIGDFATRRKVKPA	TDS(1)QTIGDFATR	675		UID521	1
A0A1B0GSX7;Q6PFD9;A0A1B0GRB5;A0A1B0GRA7;B2RQL0;A0A140T8J8	888;888;871;888;871;888	A0A1B0GSX7	A0A1B0GSX7	Nuclear pore complex protein Nup98-Nup96;Nuclear pore complex protein Nup98;Nuclear pore complex protein Nup96	Nup98	S	888	___1	1	-0.300981	-0.211014	0.0844725	-0.071679	-0.192266	-0.185031	0.0538064	0.0528332	-0.0349139	-0.0222731	-0.0661706	0.153935	-0.354788	-0.124512	-0.1761	-0.169993	0.150643	-0.338966	2	397	+	HTP	1.40323e-41	222.96	190.9	222.96	-0.45091	131080000	54018000	44698000	32364000	WVFKVSHFSKYGLQDSDEEEEEHPPKTTSKK	YGLQDS(1)DEEEEEHPPK	676	SKYGLQDsDEEEEEH	UID522	1
A0A1B0GT26;O55003	88;88	A0A1B0GT26	A0A1B0GT26	BCL2/adenovirus E1B 19 kDa protein-interacting protein 3	Bnip3	S	88	___1	0.999992	0.502331	0.452701	0.0268709	0.790105	1.2356	0.502636	NaN	NaN	NaN	NaN	NaN	NaN	NaN	NaN	NaN	NaN	NaN	NaN	2	398	+	CST;HTP	1.22512e-09	157.74	117.89	157.74	-0.015344	72197000	17803000	26529000	27866000	AEIDSHSFGEKNSTLSEEDYIERRREVESIL	NSTLS(1)EEDYIER	677	GEkNstLsEEDyIER	UID523	1
A0A1B0GT46;Q6NZR2-2;Q6NZR2	235;206;436	A0A1B0GT46	A0A1B0GT46	Myb/SANT-like DNA-binding domain-containing protein 2	Msantd2	S	235	___1	0.996488	-0.689939	-0.629188	0.23008	NaN	NaN	NaN	NaN	NaN	NaN	NaN	NaN	NaN	NaN	NaN	NaN	NaN	NaN	NaN	3	400	+	HTP	0.00838262	71.527	40.39	71.527	-0.047901	973750	497870	268800	207080	GLYAIGYEECIERPLSPDVERHALDPGKEGR	SPGLYAIGY(0.003)EECIERPLS(0.996)PDVER	678	ECIERPLsPDVERHA	UID524	1
A0A1B0GT92;Q9Z1E4	608;672	A0A1B0GT92	A0A1B0GT92	Glycogen [starch] synthase, muscle	Gys1	S	608	___1	0.99824	NaN	NaN	NaN	0.81106	1.93444	0.893983	-0.0187172	0.385376	0.502025	0.275484	0.2444	-0.0416844	NaN	0.425684	NaN	1.65896	NaN	0.935668	2	402	+	HTP	0.0115444	68.088	54.02	68.088	-0.24365	2709200	514740	843210	1351300	SEDEEEPRDGPLGEDSERYDEEEEAAKDRRN	DGPLGEDS(0.998)ERY(0.002)DEEEEAAK	679	DGPLGEDsERYDEEE	UID525	1
A0A1B0GT92;Q9Z1E4	588;652	A0A1B0GT92	A0A1B0GT92	Glycogen [starch] synthase, muscle	Gys1	S	588	___1	0.781293	1.85016	1.74661	0.0229004	NaN	NaN	NaN	-0.0187172	0.385376	0.502025	0.275484	0.2444	-0.0416844	1.86888	NaN	1.24459	NaN	-0.2215	NaN	3	402	+	HTP	1.56299e-17	184.21	150.42	56.768	1.0032	1396400	233000	681500	481920	PRPASVPPSPSLSRHSSPHQSEDEEEPRDGP	HS(0.781)S(0.219)PHQSEDEEEPR	680	sPsLsRHssPHQsED	UID526	2
A0A1B0GT92;Q9Z1E4	348;412	A0A1B0GT92	A0A1B0GT92	Glycogen [starch] synthase, muscle	Gys1	S	348	___1	1	0.866235	1.41814	0.427606	0.351176	0.957915	0.496513	-0.0187172	0.385376	0.502025	0.275484	0.2444	-0.0416844	0.884953	-0.0341999	0.916111	0.682431	0.183206	0.538198	2	402	+	HTP	2.25439e-23	204.52	162.05	203.9	-0.17223	6747700	1885300	2414400	2448100	KEKFGRKLYESLLVGSLPDMNKMLDKEDFTM	LYESLLVGS(1)LPDMNK	682	yESLLVGsLPDMNKM	UID528	1
A0A1B0GT92;Q9Z1E4	583;647	A0A1B0GT92	A0A1B0GT92	Glycogen [starch] synthase, muscle	Gys1	S	583	___1	0.970506	-0.0244139	-0.409144	-0.337995	NaN	NaN	NaN	-0.0187172	0.385376	0.502025	0.275484	0.2444	-0.0416844	-0.00569665	NaN	-0.911169	NaN	-0.582395	NaN	2	402	+	HTP	7.30674e-11	183.88	111.22	147.83	-1.3803	12112000	3767500	4658100	3686700	QGYRYPRPASVPPSPSLSRHSSPHQSEDEEE	YPRPAS(0.009)VPPS(0.993)PS(0.971)LS(0.028)R	685	AsVPPsPsLsRHssP	UID531	1;2;3
Q9Z2V5;A0A1B0GX25;B1AUA8	42;42;42	Q9Z2V5	Q9Z2V5	Histone deacetylase 6	Hdac6	S	42	___1	0.809845	0.301236	0.00705191	-0.37062	0.24732	-0.0410015	-0.31919	NaN	0.723165	NaN	0.746743	NaN	0.0564447	NaN	-0.475845	NaN	-0.787744	NaN	-0.375634	2	403	+	HTP	0.00371177	107.13	50.094	92.269	-0.40807	11914000	4233700	4754300	2926100	SATLKRGGKKCAVPHSSPNLAEVKKKGKMKK	CAVPHS(0.81)S(0.19)PNLAEVK	687	KKCAVPHssPNLAEV	UID533	1
Q9Z2V5;A0A1B0GX25;B1AUA8	43;43;43	Q9Z2V5	Q9Z2V5	Histone deacetylase 6	Hdac6	S	43	___1	0.874101	0.270469	0.0713507	-0.191969	0.405121	0.532666	0.0524158	NaN	0.723165	NaN	0.746743	NaN	0.0564447	NaN	-0.318044	NaN	-0.214077	NaN	-0.00402892	3	403	+	HTP	0.00250971	107.13	50.094	77.746	-2.3464	16817000	6110800	6617700	4088000	ATLKRGGKKCAVPHSSPNLAEVKKKGKMKKL	CAVPHS(0.126)S(0.874)PNLAEVKK	688	KCAVPHssPNLAEVK	UID534	1
Q9Z2V5;A0A1B0GX25;B1AUA8	21;21;21	Q9Z2V5	Q9Z2V5	Histone deacetylase 6	Hdac6	S	21	___1	0.997572	-0.13155	0.0226164	0.276556	0.736302	0.356369	-0.249651	NaN	0.723165	NaN	0.746743	NaN	0.0564447	NaN	0.0131364	NaN	-0.390373	NaN	-0.306096	3	403	+	CST;HTP	0.0135192	81.703	30.24	81.703	0.077176	4330700	1626500	1602300	1101900	QDSSTRQRKSRHNPQSPLQESSATLKRGGKK	HNPQS(0.998)PLQES(0.002)SATLKR	689	KsRHNPQsPLQESsA	UID535	1
A0A1C7CYU3;Q02819;A0A1B0GR41	368;368;235	A0A1C7CYU3	A0A1C7CYU3	Nucleobindin-1	Nucb1	S	368	___1	0.999628	-0.358121	0.159758	0.562181	NaN	NaN	NaN	0.253263	0.0506061	0.0661237	0.13829	-0.0658534	0.29066	-0.611384	NaN	0.0936347	NaN	0.628035	NaN	2	404	+	CST;HTP	3.66239e-07	142.95	100.76	142.95	0.30753	28871000	10978000	7600500	10292000	LAAREAELNARAQRLSQETEALGRSQDRLEA	AQRLS(1)QETEALGR	690	NARAQRLsQEtEALG	UID536	1
A0A1C7CYU3;Q02819	452;456	A0A1C7CYU3	A0A1C7CYU3	Nucleobindin-1	Nucb1	S	452	___1	1	-0.289369	-0.0743803	0.0923428	1.11203	0.487898	-0.683391	0.253263	0.0506061	0.0661237	0.13829	-0.0658534	0.29066	-0.542632	1.06143	-0.140504	0.349608	0.158196	-0.974051	3	404	+	HTP	0.00565513	92.773	49.959	92.773	-1.1314	14793000	4090800	7070500	3631300	EKKVPEQPPELPQLDSQHL____________	KVPEQPPELPQLDS(1)QHL	691	PELPQLDsQHL____	UID537	1
A0A1C7CYU3;Q02819;A0A1B0GR92;A0A1B0GS16;A0A1B0GT83	85;85;85;49;85	A0A1C7CYU3	A0A1C7CYU3	Nucleobindin-1	Nucb1	S	85	___1	0.999886	0.323774	0.974015	0.814345	2.33611	1.50731	-0.69757	0.253263	0.0506061	0.0661237	0.13829	-0.0658534	0.29066	0.0705104	2.28551	0.907892	1.36902	0.880199	-0.98823	3	404	+	CST;HTP	3.38956e-07	162.94	144.81	160.87	-0.47057	14127000	2531700	7228200	4367500	KLQAANAEDIKSGKLSQELDFVSHNVRTKLD	SGKLS(1)QELDFVSHNVR	693	DIKsGKLsQELDFVS	UID538	1
F8WHJ1;A0A1C7CYU5;Q3U2I3-3;Q3U2I3-2;Q3U2I3	510;524;524;510;510	F8WHJ1	F8WHJ1	FTS and Hook-interacting protein	Fam160a2	S	510	___1	0.999988	-0.0408531	-0.151058	-0.0665331	0.0996318	0.0347792	-0.088224	NaN	NaN	NaN	NaN	NaN	NaN	NaN	NaN	NaN	NaN	NaN	NaN	2	405	+	CST;HTP	2.68636e-07	165.16	91.886	100.23	-0.30257	26937000	10645000	8858400	7433400	RPSTPSRLALFLRQQSLGGSESPGPVPRSPG	QQS(1)LGGSESPGPVPR	694	ALFLRQQsLGGSEsP	UID539	1
A0A1D5RLC6;A0A1D5RME8;Q91VW5	17;41;41	A0A1D5RLC6	A0A1D5RLC6	Golgin subfamily A member 4	Golga4	S	17	___1	0.994322	0.244765	0.451752	0.289834	0.301471	0.736215	0.480679	NaN	NaN	NaN	NaN	NaN	NaN	NaN	NaN	NaN	NaN	NaN	NaN	2	410	+	CST;HTP	6.94272e-150	320.78	264.77	266.44	-0.13639	37643000	10797000	13277000	13569000	SSSSSTPTRTRSRTSSFTDQLDDVTPNRELL	TS(0.006)S(0.994)FTDQLDDVTPNR	699	RTRsRtssFtDQLDD	UID542	1
E9QKV6;A0A1D5RLD1;E9PWZ6;E9PZW8;A0A1D5RLW4;Q9QY06-3;Q9QY06;Q9QY06-2	1264;1265;1275;1275;73;1264;1264;1293	E9QKV6	E9QKV6	Unconventional myosin-IXb	Myo9b	S	1264	___1	0.999777	-0.341885	-0.309395	0.11063	0.370164	0.510557	0.0487942	NaN	-0.0645402	NaN	0.00920381	NaN	-0.0735451	NaN	0.434705	NaN	0.501353	NaN	0.122339	3	411	+	HTP	1.70329e-31	218.64	166.92	106.82	0.39358	82995000	33093000	27141000	22762000	KDKDESSTKAQDKPESPSGSTQIQRYQHPDT	AQDKPES(1)PSGSTQIQR	700	KAQDKPEsPsGstQI	UID543	1
E9QKV6;A0A1D5RLD1;E9PWZ6;E9PZW8;A0A1D5RLW4	1325;1326;1336;1336;134	E9QKV6	E9QKV6		Myo9b	S	1325	___1	0.998662	0.916782	0.607768	-0.353082	NaN	NaN	NaN	NaN	-0.0645402	NaN	0.00920381	NaN	-0.0735451	NaN	NaN	NaN	NaN	NaN	NaN	2	411	+	CST;HTP	0.00403233	88.092	42.931	88.092	0.050042	5395500	1101400	2650600	1643400	RATGAALTPTEERRISFSTSDVSKLSPVKTS	RIS(0.999)FS(0.001)TSDVSK	701	PTEERRIsFSTSDVS	UID544	1
E9QKV6;A0A1D5RLD1;E9PWZ6;E9PZW8;A0A1D5RLW4	1327;1328;1338;1338;136	E9QKV6	E9QKV6		Myo9b	S	1327	___1	0.774438	-0.0285135	0.842215	0.435522	-0.054632	0.166201	0.289244	NaN	-0.0645402	NaN	0.00920381	NaN	-0.0735451	NaN	0.00990825	NaN	0.156997	NaN	0.362789	2	411			0.00921527	78.692	25.999	78.692	-0.02885	3982800	1363500	1407400	1211800	TGAALTPTEERRISFSTSDVSKLSPVKTSAE	IS(0.117)FS(0.774)T(0.015)S(0.092)DVS(0.002)K	702		UID545	1
E9QKV6;A0A1D5RLD1;E9PWZ6;E9PZW8;Q9QY06-3;Q9QY06;Q9QY06-2	1175;1176;1175;1175;1175;1175;1204	E9QKV6	E9QKV6	Unconventional myosin-IXb	Myo9b	S	1175	___1	0.999978	NaN	NaN	NaN	0.161307	0.715806	0.509746	NaN	-0.0645402	NaN	0.00920381	NaN	-0.0735451	NaN	0.225847	NaN	0.706602	NaN	0.583292	3	411	+	CST;HTP	0.00112862	96.708	63.902	96.708	-1.8784	1700900	443990	567310	689630	CREESSTHREPSRRASLEIGESFPEGTKGPR	RAS(1)LEIGESFPEGTKGPR	703	REPSRRAsLEIGEsF	UID546	1
E9QKV6;A0A1D5RLD1;E9PWZ6;E9PZW8;A0A1D5RLW4;Q9QY06-3;Q9QY06;Q9QY06-2	1371;1372;1384;1384;180;1371;1371;1400	E9QKV6	E9QKV6	Unconventional myosin-IXb	Myo9b	S	1371	___1	0.999947	-0.536064	-0.0469211	0.42707	0.516721	1.4566	0.626299	NaN	-0.0645402	NaN	0.00920381	NaN	-0.0735451	NaN	0.581261	NaN	1.44739	NaN	0.699844	2	411	+	HTP	1.02974e-41	224.38	214.21	224.38	-0.24571	6554200	2232400	2108700	2213000	KKKSGDPSAGPDAGLSPGSQGDSKSAFKRLF	SGDPSAGPDAGLS(1)PGSQGDSK	704	AGPDAGLsPGsQGDS	UID547	1
A0A1D5RLF1;Q8BGH4	152;152	A0A1D5RLF1	A0A1D5RLF1	Receptor expression-enhancing protein 1	Reep1	S	152	___1	0.999998	1.22416	1.14718	-0.0861551	1.259	1.75472	0.556405	NaN	NaN	NaN	NaN	NaN	NaN	NaN	NaN	NaN	NaN	NaN	NaN	2	413	+	CST;HTP	5.05878e-08	169.79	133.85	139.74	1.5587	24524000	4345300	11458000	8720500	ASKGQGALSERLRSFSMQDLTTIRGDGAPAP	SFS(1)MQDLTTIR	706	SERLRsFsMQDLTTI	UID548	1
A0A1D5RLL3;Q8BG67;Q8BG67-2	719;692;692	A0A1D5RLL3	A0A1D5RLL3	Protein EFR3 homolog A	Efr3a	S	719	___1	0.998151	-1.04002	-1.05856	0.133037	-0.751878	-0.80289	0.0416635	NaN	NaN	NaN	NaN	NaN	NaN	NaN	NaN	NaN	NaN	NaN	NaN	3	415	+	HTP	0.00282812	83.251	46.821	83.251	-0.58205	32309000	17027000	7745300	7537200	LTVPYVPQVTDEDRLSRRKSIVDTVSIQVDI	LTVPYVPQVT(0.002)DEDRLS(0.998)R	707	VtDEDRLsRRKsIVD	UID549	1
E9PZA7;E9QLK7;E9PWT1;A0A1D5RLL4;F7CGG2;Q80YV3	2031;2031;2049;2050;1771;749	E9PZA7	E9PZA7	Transformation/transcription domain-associated protein	Trrap	S	2031	___1	0.999839	0.169155	0.382833	0.128029	0.0371714	0.109561	0.0254541	-0.0255735	NaN	-0.113426	NaN	-0.0133051	NaN	0.194729	NaN	0.49626	NaN	0.141335	NaN	2	416	+	HTP	0.000737253	113.25	70.17	111.83	-0.78992	4668900	1412900	1795700	1460400	SSGEGVNSVSIKRGLSVDSAQEVKRFRAATG	GLS(1)VDSAQEVKR	708	VSIKRGLsVDSAQEV	UID550	1
E9PZA7;E9QLK7;E9PWT1;A0A1D5RLL4;F7CGG2;Q80YV3	2057;2057;2075;2076;1797;775	E9PZA7	E9PZA7	Transformation/transcription domain-associated protein	Trrap	S	2057	___1	0.994207	0.330099	1.31208	0.664301	0.652785	1.0474	-0.0510105	-0.0255735	NaN	-0.113426	NaN	-0.0133051	NaN	0.355673	NaN	1.42551	NaN	0.677606	NaN	3	416	+	HTP	0.00167563	92.773	55.115	92.773	-0.33233	11008000	2813100	4422400	3772900	RAATGAISAVFGRSQSLPGADSLLAKPIDKQ	S(0.006)QS(0.994)LPGADSLLAKPIDK	709	AVFGRsQsLPGADSL;AVFGRSQsLPGADSL	UID551	1
F6XLQ6;A0A1D5RLQ6;F6XM46;B0R0D5;B0R0D4;A2AR56;Q6P5H6-4;Q6P5H6-3;Q6P5H6-2;Q6P5H6	87;82;315;388;388;396;307;307;307;396	F6XLQ6	F6XLQ6	FERM domain-containing protein 5	Frmd5	S	87	___1	0.799203	2.31655	2.59739	0.492827	2.2198	3.21861	1.2679	NaN	NaN	NaN	NaN	NaN	NaN	NaN	NaN	NaN	NaN	NaN	NaN	3	417	+	HTP	0.000124462	120.9	105.01	120.9	-0.039815	1807700	225300	689350	893010	ESLRDSAHSTPVRSSSHGDTFLPHVRSSRAD	S(0.1)S(0.1)S(0.799)HGDTFLPHVR	710	stPVRSSsHGDTFLP	UID552	1
F6S5Z6;F6Q5A5;H7BX44;D3YYN8;E9PVY0;A0A1D5RLQ9;Q3UU96-2;Q3UU96	903;967;1557;1610;1651;1667;1453;1638	F6S5Z6	F6S5Z6	Non-specific serine/threonine protein kinase;Serine/threonine-protein kinase MRCK alpha	Cdc42bpa	S	903	___1	0.999996	0.633664	1.16279	0.352646	0.63292	0.983897	0.111165	NaN	NaN	NaN	NaN	NaN	NaN	NaN	NaN	NaN	NaN	NaN	NaN	2	418	+	HTP	0.000110457	127.78	93.774	127.78	0.28239	17730000	5693300	6707600	5329600	ARSSAQNGSALKREFSGGSYNTKRQPMPSPS	EFS(1)GGS(0.819)Y(0.181)NTK	711	SALKREFsGGsyNTK	UID553	1;2
F6S5Z6;F6Q5A5;H7BX44;D3YYN8;E9PVY0;A0A1D5RLQ9;Q3UU96-2;Q3UU96	906;970;1560;1613;1654;1670;1456;1641	F6S5Z6	F6S5Z6	Non-specific serine/threonine protein kinase;Serine/threonine-protein kinase MRCK alpha	Cdc42bpa	S	906	___1	0.985852	-0.135158	-0.384772	-0.13155	NaN	NaN	NaN	NaN	NaN	NaN	NaN	NaN	NaN	NaN	NaN	NaN	NaN	NaN	NaN	2	418	+	HTP	0.000110457	127.78	93.774	94.538	2.5113	8843900	3384700	3055300	2403900	SAQNGSALKREFSGGSYNTKRQPMPSPSEGS	EFS(0.001)GGS(0.986)YNT(0.013)K	712	KREFsGGsyNTKRQP	UID554	1;2
A0A1D5RLV0;Q8C1D8;Q8C1D8-2	345;345;345	A0A1D5RLV0	A0A1D5RLV0	Protein IWS1 homolog	Iws1	S	345	___1	1	-0.842905	-1.09894	-0.420279	-0.445048	-0.420936	-0.0392659	NaN	-0.556393	NaN	0.0632269	NaN	0.66175	NaN	0.111346	NaN	-0.484163	NaN	-0.701015	2	420	+	CST;HTP	5.67191e-83	266.39	259.34	266.39	0.30945	72429000	35988000	22274000	14167000	DEEKVAKRKAAVLSDSEDDAGNASAKKSRVV	AAVLS(1)DS(1)EDDAGNASAK	714	KAAVLsDsEDDAGNA	UID556	1;2
A0A1D5RLV0;Q8C1D8;Q8C1D8-2	321;321;321	A0A1D5RLV0	A0A1D5RLV0	Protein IWS1 homolog	Iws1	S	321	___1	1	-0.284862	-0.485196	-0.463291	-0.410352	-0.998212	-0.793032	NaN	-0.556393	NaN	0.0632269	NaN	0.66175	NaN	0.146042	NaN	-1.06144	NaN	-1.45478	2	420	+	CST;HTP	5.77972e-94	276.38	257.55	107.09	0.75842	266940000	118520000	93476000	54941000	SSDSEEEEPKRQKIDSDDDEEKEGDEEKVAK	QKIDS(1)DDDEEKEGDEEK	719	PKrQKIDsDDDEEKE	UID561	1
A0A1D5RLV0;Q8C1D8;A0A1D5RMB4	666;666;118	A0A1D5RLV0	A0A1D5RLV0	Protein IWS1 homolog	Iws1	S	666	___1	0.999998	-0.928155	-1.05047	-0.146388	NaN	NaN	NaN	NaN	-0.556393	NaN	0.0632269	NaN	0.66175	NaN	NaN	NaN	NaN	NaN	NaN	2	420	+	CST;HTP	0.000181107	140.01	70.583	140.01	-1.517	18091000	7347900	5661400	5081900	REQRDLEQMPQRRRLSSTGGQTPRRDLEKVL	RLS(1)S(0.859)T(0.141)GGQTPR	722	MPQRRRLsstGGQtP	UID564	1;2
A0A1D5RLV0;Q8C1D8;A0A1D5RMB4	667;667;119	A0A1D5RLV0	A0A1D5RLV0	Protein IWS1 homolog	Iws1	S	667	___1	0.996233	-0.759039	-1.30743	-0.519528	-0.420144	-1.25981	-0.87139	NaN	-0.556393	NaN	0.0632269	NaN	0.66175	NaN	0.136249	NaN	-1.32303	NaN	-1.53314	2	420	+	CST;HTP	0.000125397	140.01	70.583	98.182	2.0035	46033000	21176000	15341000	9516300	EQRDLEQMPQRRRLSSTGGQTPRRDLEKVLT	LS(0.002)S(0.996)T(0.002)GGQTPR	723	PQRRRLsstGGQtPR	UID565	1;2
A0A1D5RLV0;Q8C1D8;Q8C1D8-2;A0A1D5RLS6	366;366;366;14	A0A1D5RLV0	A0A1D5RLV0	Protein IWS1 homolog	Iws1	S	366	___1	1	-0.63055	-1.00709	-0.425443	-0.211949	0.0448837	-0.0790055	NaN	-0.556393	NaN	0.0632269	NaN	0.66175	NaN	0.344444	NaN	-0.0183432	NaN	-0.740755	2	420	+	CST;HTP	8.21337e-80	263.15	245.78	243.37	0.20651	25184000	12665000	7501100	5018100	NASAKKSRVVCDADDSDSDVVSDKSGKRETT	VVCDADDS(1)DS(1)DVVSDK	724	VVCDADDsDsDVVsD	UID566	1;2
A0A1D5RLV7;G3UYW1;Q6VNB8	1927;1942;1942	A0A1D5RLV7	A0A1D5RLV7	WD repeat and FYVE domain-containing protein 3	Wdfy3	S	1927	___1	0.999842	0.259905	0.681224	0.385044	NaN	NaN	NaN	0.651132	NaN	1.48424	NaN	0.640806	NaN	-0.391227	NaN	-0.803017	NaN	-0.255762	NaN	2	421	+	HTP	0.00277847	111.81	74.628	111.81	-1.1543	2074000	645100	812020	616850	EFKAFAADTGMNRSQSEYCNVGTKTYLTNHP	SQS(1)EYCNVGTK	726	TGMNRSQsEYCNVGT	UID568	1
A0A1D5RLV7;G3UYW1;Q6VNB8;G3UY81	969;969;969;109	A0A1D5RLV7	A0A1D5RLV7	WD repeat and FYVE domain-containing protein 3	Wdfy3	S	969	___1	0.759588	-0.297981	0.230203	0.539531	0.639695	0.934252	0.488926	0.651132	NaN	1.48424	NaN	0.640806	NaN	-0.949113	NaN	-1.25404	NaN	-0.101275	NaN	3	421	+	HTP	0.00338661	87.157	72.299	87.157	-0.36483	2474800	863270	803360	808130	AWDKKLLKQYRVHKPSSLSFEPEMRSSVITS	VHKPS(0.76)S(0.238)LS(0.002)FEPEMR	727	QYRVHKPssLSFEPE	UID569	1
A0A1D5RLV7;G3UYW1;Q6VNB8	2263;2277;2277	A0A1D5RLV7	A0A1D5RLV7	WD repeat and FYVE domain-containing protein 3	Wdfy3	S	2263	___1	0.919046	-0.481606	-1.38802	-0.678857	NaN	NaN	NaN	0.651132	NaN	1.48424	NaN	0.640806	NaN	-1.13274	NaN	-2.87226	NaN	-1.31966	NaN	2	421	+	HTP	0.00410138	91.469	28.043	91.469	-0.60966	1082600	560490	346500	175590	EALVPTTQSKLSRVSSGFGLSKLTGSRRNRK	VS(0.081)S(0.919)GFGLSK	728	SKLSRVssGFGLSkL	UID570	1
A0A1D5RLY6;Q8C052	684;684	A0A1D5RLY6	A0A1D5RLY6	Microtubule-associated protein 1S;MAP1S heavy chain;MAP1S light chain	Map1s	S	684	___1	0.999941	-1.60841	-2.40202	-0.665935	-0.903441	-2.00271	-0.981166	1.03168	NaN	-0.400949	NaN	-1.41546	NaN	-2.64009	NaN	-2.00107	NaN	0.749526	NaN	3	423	+	CST;HTP	1.09731e-15	188	112.58	124.77	-0.44226	17713000	11656000	4076800	1979700	VSPCEFSHRKPPPPASPGSSDSSARSQERPP	KPPPPAS(1)PGSSDSSAR	731	RKPPPPAsPGsSDSS	UID571	1
A0A1D5RLY9;Q80TE4-2;Q80TE4	1082;1082;1082	A0A1D5RLY9	A0A1D5RLY9	Signal-induced proliferation-associated 1-like protein 2	Sipa1l2	S	1082	___1	0.999992	-0.435378	-0.508219	-0.222364	NaN	NaN	NaN	NaN	NaN	NaN	NaN	NaN	NaN	NaN	NaN	NaN	NaN	NaN	NaN	2	424	+	HTP	3.79043e-05	133.91	59.747	133.91	-0.12528	712560	303760	223510	185290	WHRVPTPALQPVSRASPVPGTPDRLQCQPLL	AS(1)PVPGTPDR	736	LQPVsRAsPVPGTPD	UID572	1
A0A1D5RLY9;Q80TE4-2;Q80TE4	195;195;195	A0A1D5RLY9	A0A1D5RLY9	Signal-induced proliferation-associated 1-like protein 2	Sipa1l2	S	195	___1	0.998069	-0.906169	-0.705853	0.332507	-0.563796	-0.27659	0.225645	NaN	NaN	NaN	NaN	NaN	NaN	NaN	NaN	NaN	NaN	NaN	NaN	2	424	+	CST;HTP	6.94252e-06	160.86	106.07	160.86	-0.054602	48923000	23934000	12411000	12579000	AVNPNTGAALHREYGSTSSIDRQGLSGENVF	EYGS(0.998)T(0.002)SSIDR	737	ALHREyGstssIDRQ	UID573	1
A0A1D5RLY9;Q80TE4-2;Q80TE4	1478;1478;1478	A0A1D5RLY9	A0A1D5RLY9	Signal-induced proliferation-associated 1-like protein 2	Sipa1l2	S	1478	___1	1	-0.708561	-0.297467	0.412077	-0.554951	-0.449513	0.173383	NaN	NaN	NaN	NaN	NaN	NaN	NaN	NaN	NaN	NaN	NaN	NaN	2	424	+	CST;HTP	2.33537e-05	139.48	64.943	137.84	0.33476	5555400	2434100	1599300	1522000	LVEEGRRKFSFYGNVSPRRSLYRTLSDESVC	FSFYGNVS(1)PR	738	FsFYGNVsPRRSLYR	UID574	1
A0A1D5RLY9;Q80TE4-2;Q80TE4	1461;1461;1461	A0A1D5RLY9	A0A1D5RLY9	Signal-induced proliferation-associated 1-like protein 2	Sipa1l2	S	1461	___1	1	-0.615154	-0.58249	0.182438	-0.501953	-0.616326	-0.018878	NaN	NaN	NaN	NaN	NaN	NaN	NaN	NaN	NaN	NaN	NaN	NaN	2	424	+	HTP	7.56087e-13	175.15	113.78	175.15	1.0678	6741000	3202200	1947400	1591400	HVLSKDDFLKLMLPDSPLVEEGRRKFSFYGN	LMLPDS(1)PLVEEGR	739	LKLMLPDsPLVEEGR	UID575	1
A0A1D5RLY9;Q80TE4-2;Q80TE4	1549;1549;1549	A0A1D5RLY9	A0A1D5RLY9	Signal-induced proliferation-associated 1-like protein 2	Sipa1l2	S	1549	___1	0.999723	NaN	NaN	NaN	-0.635562	-0.235297	0.324811	NaN	NaN	NaN	NaN	NaN	NaN	NaN	NaN	NaN	NaN	NaN	NaN	2	424	+	HTP	1.18095e-13	183.76	129.34	183.76	1.576	2749800	1214500	806540	728840	HPAPSMGSLRNEFWFSDGSLSDKSKCADPGL	NEFWFS(1)DGSLSDK	740	LRNEFWFsDGsLSDK	UID576	1
A0A1D5RLY9;Q80TE4-2;Q80TE4	1406;1406;1406	A0A1D5RLY9	A0A1D5RLY9	Signal-induced proliferation-associated 1-like protein 2	Sipa1l2	S	1406	___1	0.999819	-0.417251	-0.690195	-0.105302	NaN	NaN	NaN	NaN	NaN	NaN	NaN	NaN	NaN	NaN	NaN	NaN	NaN	NaN	NaN	2	424	+	HTP	4.53044e-10	171.56	160.57	171.56	1.213	7954400	3646600	2476400	1831400	GAANKYVIGWKKSEGSPPPEEPEVTECPRIY	SEGS(1)PPPEEPEVTECPR	742	GWkKsEGsPPPEEPE	UID577	1
A0A1D5RLY9;Q80TE4-2;Q80TE4	1488;1488;1488	A0A1D5RLY9	A0A1D5RLY9	Signal-induced proliferation-associated 1-like protein 2	Sipa1l2	S	1488	___1	0.999986	-0.909201	-0.760822	0.211386	-0.590853	-0.235773	0.221692	NaN	NaN	NaN	NaN	NaN	NaN	NaN	NaN	NaN	NaN	NaN	NaN	2	424	+	CST;HTP	6.81784e-11	187.78	171.58	125.36	0.35056	43063000	21878000	11102000	10084000	FYGNVSPRRSLYRTLSDESVCSNRRGSSFAS	TLS(1)DESVCSNR	743	RSLYRTLsDEsVCSN	UID578	1
A0A1D5RLY9;Q80TE4-2;Q80TE4	149;149;149	A0A1D5RLY9	A0A1D5RLY9	Signal-induced proliferation-associated 1-like protein 2	Sipa1l2	S	149	___1	1	-0.974631	-0.515418	0.539134	-0.560983	-0.0969463	0.546561	NaN	NaN	NaN	NaN	NaN	NaN	NaN	NaN	NaN	NaN	NaN	NaN	3	424	+	CST;HTP	0.000413401	110.98	67.433	110.98	0.34035	4172600	1625500	1140300	1406800	DFVEAKYTIGDIFVHSPQRGLHPIRQRSNSD	YTIGDIFVHS(1)PQR	744	IGDIFVHsPQRGLHP	UID579	1
A0A1D5RM83;E9PUA3;Q8R0S2;Q8R0S2-2;A0A5F8MPT9	600;496;510;511;514	A0A1D5RM83	A0A1D5RM83	IQ motif and SEC7 domain-containing protein 1	Iqsec1	S	600	___1	1	0.987103	1.53272	0.855432	2.18992	2.59218	0.356031	NaN	NaN	NaN	NaN	NaN	NaN	NaN	NaN	NaN	NaN	NaN	NaN	2	426	+	HTP	1.90814e-14	187.75	92.866	158.14	-1.0782	19595000	2139500	8250400	9205000	EQTLSKQTYHKETRNSWDSPAFSNDVIRKRH	NS(1)WDSPAFSNDVIR	745	YHKEtRNsWDsPAFS	UID580	1
A0A1D5RM83;E9PUA3;Q8R0S2;Q8R0S2-2;A0A5F8MPT9	603;499;513;514;517	A0A1D5RM83	A0A1D5RM83	IQ motif and SEC7 domain-containing protein 1	Iqsec1	S	603	___1	0.999792	NaN	NaN	NaN	1.1139	0.852958	-0.151763	NaN	NaN	NaN	NaN	NaN	NaN	NaN	NaN	NaN	NaN	NaN	NaN	2	426	+	HTP	0.00290398	111.78	65.775	111.78	-0.15606	4327100	1260000	1573100	1493900	LSKQTYHKETRNSWDSPAFSNDVIRKRHYRI	NSWDS(1)PAFSNDVIR	746	ETRNSWDsPAFSNDV;EtRNsWDsPAFSNDV	UID581	1
A0A1D5RM83;E9PUA3;Q8R0S2;Q8R0S2-2;A0A5F8MPT9;A0A0R4J1U6	178;74;88;89;92;89	A0A1D5RM83	A0A1D5RM83	IQ motif and SEC7 domain-containing protein 1	Iqsec1	S	178	___1	0.91568	0.631523	0.885106	0.363788	1.51035	1.02701	-0.329323	NaN	NaN	NaN	NaN	NaN	NaN	NaN	NaN	NaN	NaN	NaN	NaN	2	426	+	CST;HTP	0.000888992	140.45	73.84	140.45	-0.57612	9417300	1928700	4110800	3377700	GPQQRTRRPRLQHSTSVLRKQAEEEAIKRSR	LQHS(0.007)T(0.078)S(0.916)VLR	747	PRLQHstsVLRKQAE	UID582	1
A0A1D5RM83;E9PUA3;Q8R0S2;Q8R0S2-2;A0A5F8MPT9;A0A0R4J1U6	269;165;179;180;183;180	A0A1D5RM83	A0A1D5RM83	IQ motif and SEC7 domain-containing protein 1	Iqsec1	S	269	___1	1	0.509138	0.539432	0.0880058	1.51192	0.788853	-0.420299	NaN	NaN	NaN	NaN	NaN	NaN	NaN	NaN	NaN	NaN	NaN	NaN	2	426	+	CST;HTP	0.000416795	116.19	84.146	116.19	-0.55051	97065000	24860000	43892000	28313000	RMSRRIVLSNMRMQFSFEGPEKVHSSYFEGK	MQFS(1)FEGPEK	748	SNMRMQFsFEGPEKV	UID583	1
A0A1D5RM83;E9PUA3;Q8R0S2;Q8R0S2-2	1013;909;923;924	A0A1D5RM83	A0A1D5RM83	IQ motif and SEC7 domain-containing protein 1	Iqsec1	S	1013	___1	0.826761	NaN	NaN	NaN	1.58347	1.34795	-0.468511	NaN	NaN	NaN	NaN	NaN	NaN	NaN	NaN	NaN	NaN	NaN	NaN	2	426	+	CST;HTP	4.42326e-08	167.92	133.11	167.92	-1.4179	6627300	1421900	3042600	2162800	SYASGEGLKRSALSSSLRDLSEAGKRGRRSS	SALS(0.019)S(0.154)S(0.827)LRDLSEAGK	750	KRSALsssLRDLsEA	UID584	1
A0A1D5RM83;E9PUA3;Q8R0S2;Q8R0S2-2;A0A5F8MPT9	505;401;415;416;419	A0A1D5RM83	A0A1D5RM83	IQ motif and SEC7 domain-containing protein 1	Iqsec1	S	505	___1	1	0.901726	0.875151	0.0409626	1.014	0.82489	0.0439044	NaN	NaN	NaN	NaN	NaN	NaN	NaN	NaN	NaN	NaN	NaN	NaN	2	426	+	HTP	0.000560788	113.95	103.07	113.95	-1.2375	6620300	1546100	2732200	2341900	KRQSAYERSLGGQQGSPKHGPHGGPPKGLPR	SLGGQQGS(1)PK	751	SLGGQQGsPKHGPHG	UID585	1
A0A1D5RM83;E9PUA3;Q8R0S2;Q8R0S2-2;A0A5F8MPT9;A0A0R4J1U6	196;92;106;107;110;107	A0A1D5RM83	A0A1D5RM83	IQ motif and SEC7 domain-containing protein 1	Iqsec1	S	196	___1	0.997753	0.361656	1.50274	1.06853	NaN	NaN	NaN	NaN	NaN	NaN	NaN	NaN	NaN	NaN	NaN	NaN	NaN	NaN	NaN	2	426	+	CST;HTP	2.15619e-07	160.81	142.57	160.81	-1.003	2511100	724980	801600	984500	RKQAEEEAIKRSRSLSESYELSSDLQDKQVE	SLS(0.998)ES(0.002)YELSSDLQDK	752	IKRSRsLsESYELSS	UID586	1
A0A1D5RM85;P62717;A0A1D5RLW5;A0A1D5RME4	123;123;94;79	A0A1D5RM85	A0A1D5RM85	60S ribosomal protein L18a	Rpl18a	S	123	___1	1	0.0839282	0.0753272	-0.11879	0.161823	-0.0161472	-0.0323297	-0.576798	-0.335845	-0.314571	-0.478969	0.171079	-0.23455	0.660727	0.497668	0.389898	0.462822	-0.289868	0.20222	2	427	+	HTP	0.00214487	101.43	56.349	80.438	-0.97234	2226400	784930	736920	704600	QCYRDMGARHRARAHSIQIMKVEEIAAGKCR	AHS(1)IQIMK	753	rHRARAHsIQIMKVE	UID587	1
A0A1D5RM97;Q3U214	734;750	A0A1D5RM97	A0A1D5RM97	Microtubule-associated serine/threonine-protein kinase 3	Mast3	S	734	___1	0.996884	0.317767	0.578311	0.0504668	NaN	NaN	NaN	1.14906	NaN	1.51818	NaN	0.437973	NaN	-0.831297	NaN	-0.939872	NaN	-0.387507	NaN	3	428	+	HTP	0.000514358	114.52	100.25	114.52	-0.58818	1858800	578330	701050	579440	FLAVQPTPTFAERSFSEDREDGWGQSLGDRG	S(0.003)FS(0.997)EDREDGWGQSLGDR	754	TFAERSFsEDREDGW	UID588	1
A0A1D5RMC1;Q6PDL0;A0A1D5RM94	122;194;194	A0A1D5RMC1	A0A1D5RMC1	Cytoplasmic dynein 1 light intermediate chain 2	Dync1li2	S	122	___1	1	-0.264374	-0.644375	-0.43821	-0.549789	-0.690149	-0.101676	0.461843	0.0632269	0.132116	0.301822	-0.21088	0.521051	-0.726217	-0.613016	-0.776491	-0.99197	-0.227329	-0.622726	2	429	+	CST;HTP	0.000309263	111.34	107.47	106.31	0.71119	272990000	119850000	86589000	66554000	KEFQDYIEPEEGCQGSPQRRGPLTSGSDEDS	EFQDYIEPEEGCQGS(1)PQR	755	PEEGCQGsPQRRGPL	UID589	1
A0A1D5RMC1;Q6PDL0;A0A1D5RM94	321;407;407	A0A1D5RMC1	A0A1D5RMC1	Cytoplasmic dynein 1 light intermediate chain 2	Dync1li2	S	321	___1	0.762658	-0.783216	-1.17234	-0.169939	NaN	NaN	NaN	0.461843	0.0632269	0.132116	0.301822	-0.21088	0.521051	-1.24506	NaN	-1.30446	NaN	0.0409407	NaN	2	429	+	HTP	3.16643e-05	147.56	69.406	147.56	-0.6085	2522400	1343700	731020	447660	PRTQGRGGPASVPSASPGTSVKKPDPNIKNN	GGPASVPS(0.055)AS(0.763)PGT(0.058)S(0.124)VK	756	PAsVPSAsPGTSVKK	UID590	1
A0A1D5RMC1;Q6PDL0;A0A1D5RM94	360;446;446	A0A1D5RMC1	A0A1D5RMC1	Cytoplasmic dynein 1 light intermediate chain 2	Dync1li2	S	360	___1	0.986342	-0.869227	-1.17804	-0.390699	0.0305479	0.246955	0.186374	0.461843	0.0632269	0.132116	0.301822	-0.21088	0.521051	-1.33107	-0.0326789	-1.31016	-0.0548665	-0.179819	-0.334677	2	429	+	CST;HTP	0.00441011	77.027	57.423	77.027	2.1326	1029700	424450	311730	293500	SFFNSLLSKKTGSPGSPSAGGVQSTAKKSGQ	TGSPGS(0.986)PS(0.005)AGGVQS(0.005)T(0.003)AK	759	KKTGsPGsPsAGGVQ	UID591	1
F8VQ28;A0A1D5RMM8;Q8VI36-2;Q8VI36;A0A0J9YV30	340;811;306;340;173	F8VQ28	F8VQ28	Paxillin	Pxn	S	340	___1	0.946987	0.381062	1.26327	0.52677	NaN	NaN	NaN	NaN	0.981999	NaN	1.02084	NaN	0.275961	NaN	NaN	NaN	NaN	NaN	NaN	3	432	+	CST;HTP	4.41458e-10	100.33	71.003	100.33	1.2329	2982500	763810	1103700	1114900	GGLSKPGSQLDSMLGSLQSDLNKLGVATVAK	TGSSSPPGGLSKPGSQLDS(0.023)MLGS(0.947)LQS(0.03)DLNK	768	QLDsMLGsLQSDLNK	UID594	1
F8VQ28;A0A1D5RMM8;Q8VI36-2;Q8VI36	83;83;83;83	F8VQ28	F8VQ28	Paxillin	Pxn	S	83	___1	0.9997	0.802896	1.28493	0.457121	1.24696	1.65237	0.423417	NaN	0.981999	NaN	1.02084	NaN	0.275961	NaN	0.264956	NaN	0.631532	NaN	0.147456	3	432	+	CST;HTP;LTP	2.755e-10	178.1	130	79.92	0.31648	117920000	27349000	44708000	45860000	QWQPSGSRYAHQQPPSPLPVYSSSAKNSSAS	YAHQQPPS(1)PLPVYSSSAK	769	yAHQQPPsPLPVyss	UID595	1
A0A1L1SQE2;E9QP54;Q8K3E5-2;Q8K3E5	26;26;26;26	A0A1L1SQE2	A0A1L1SQE2	Jouberin	Ahi1	S	26	___1	0.999631	0.163628	-0.693528	-0.522716	NaN	NaN	NaN	NaN	NaN	NaN	NaN	NaN	NaN	NaN	NaN	NaN	NaN	NaN	NaN	3	436	+	HTP	0.00408037	86.453	35.26	86.453	-0.2552	3538500	1221300	1429600	887580	SAQEKVRGKTPTADDSDDSREKTGIEEKGEL	GKTPTADDS(1)DDSREK	773	KTPTADDsDDSREKT	UID598	1
A0A1L1SQT7;B2KF76;Q61216-2;Q61216	2;2;2;2	A0A1L1SQT7	A0A1L1SQT7	Double-strand break repair protein MRE11A	Mre11a	S	2	___1	0.996127	-0.447426	-0.0577219	0.447209	NaN	NaN	NaN	NaN	NaN	NaN	NaN	NaN	NaN	NaN	NaN	NaN	NaN	NaN	NaN	2	437	+	HTP	4.62262e-07	145.52	93.367	145.52	-1.2762	4158500	2001600	1016100	1140900	______________MSPTDPLDDEDTFKILV	MS(0.996)PT(0.004)DPLDDEDTFK	774	______MsPtDPLDD	UID599	1
E9PZ19;A0A1L1SR84	1207;1211	E9PZ19	E9PZ19		Igsf9b	S	1207	___1	0.956766	1.76931	1.59441	-0.146292	NaN	NaN	NaN	NaN	NaN	NaN	NaN	NaN	NaN	NaN	NaN	NaN	NaN	NaN	NaN	2	439	+	HTP	0.000920462	119.96	69.511	119.96	-0.1497	660050	93087	337810	229150	HQVVLQPSRLSPLTQSPLSSRTGSPELAARA	LSPLT(0.001)QS(0.957)PLS(0.035)S(0.007)R	775	RLsPLtQsPLSSRTG	UID600	1
A0A1L1SR96;Q6PB70	681;637	A0A1L1SR96	A0A1L1SR96	Anoctamin-8	Ano8	S	681	___1	0.907234	-0.872129	-0.653446	0.194591	-0.04883	0.0600474	0.235359	NaN	NaN	NaN	NaN	NaN	NaN	NaN	NaN	NaN	NaN	NaN	NaN	3	440	+	HTP	0.00793545	62.082	50.687	62.082	0.23559	4117900	1938900	1194900	984140	RRRPGPSPDGLLEEGSPTMVEKGLEPGVFTL	RRPGPSPDGLLEEGS(0.907)PT(0.092)MVEK	776	DGLLEEGsPtMVEKG	UID601	1
A0A1L1SRC3;Q9CQT2	136;136	A0A1L1SRC3	A0A1L1SRC3	RNA-binding protein 7	Rbm7	S	136	___1	0.97205	NaN	NaN	NaN	-0.182115	0.0542234	0.197991	NaN	NaN	NaN	NaN	NaN	NaN	NaN	NaN	NaN	NaN	NaN	NaN	2	441	+	CST;HTP;LTP	3.00235e-07	150.51	103.71	150.51	0.56275	15705000	6523100	4405000	4777200	VGNVSPTAQMVQRSFSSPEDYQRQAVVGRSL	SFS(0.972)S(0.028)PEDYQR	777	QMVQRSFssPEDYQR	UID602	1
A0A1L1SRC3;Q9CQT2	125;125	A0A1L1SRC3	A0A1L1SRC3	RNA-binding protein 7	Rbm7	S	125	___1	0.999966	-0.268765	-0.829665	-0.484409	NaN	NaN	NaN	NaN	NaN	NaN	NaN	NaN	NaN	NaN	NaN	NaN	NaN	NaN	NaN	2	441	+	HTP	5.16251e-38	223.14	198.61	223.14	-0.23831	5689100	2523900	1861900	1303200	TSTSPNSYERTVGNVSPTAQMVQRSFSSPED	TVGNVS(1)PTAQMVQR	778	ERtVGNVsPtAQMVQ	UID603	1
A0A1L1SRX2;O08739;D3YU73;F6XQD0;D3Z4N3	94;85;85;85;85	A0A1L1SRX2	A0A1L1SRX2	AMP deaminase 3	Ampd3	S	94	___1	0.999874	2.4194	2.81903	0.173	1.93885	2.65347	0.782073	2.79225	1.45633	2.89212	3.42264	0.164014	1.18193	-0.372848	0.482517	-0.0730844	-0.769164	0.0089857	-0.399857	2	444	+	HTP	1.056e-149	317.31	235.11	317.31	0.56791	164370000	12851000	76583000	74937000	ETAKRKKSFKMIRSQSLSLQMPTQQDWKGPP	SQS(1)LSLQMPTQQDWK	779	FKMIRsQsLsLQMPT	UID604	1
A0A1L1SSC0;A0A0G2JEF6;A0A0G2JDR6;A0A0G2JEP4;A0A0G2JGZ1;A0A1L1SVG1;A0A0R4J169;A0A1L1SQW1;E9QN52;A0A0G2JFV5	269;100;88;88;41;61;88;64;103;125	A0A1L1SSC0	A0A1L1SSC0		Lrrfip2	S	269	___1	0.981725	0.0751904	0.217975	0.179256	0.66029	0.700884	0.059909	NaN	NaN	NaN	NaN	NaN	NaN	NaN	NaN	NaN	NaN	NaN	NaN	2	446			5.7385e-42	225.01	191.23	185.96	0.78687	7041900	2371400	2405700	2264800	TRPSSRNSASATTPLSGNSSRRGSGDTSSLI	NSASATT(0.003)PLS(0.982)GNS(0.012)S(0.003)R	780		UID605	1;2
A0A1L1SSC0;A0A0G2JEF6;A0A0G2JDR6;A0A0G2JEP4;A0A0G2JGZ1;A0A1L1SVG1;A0A0R4J169;A0A1L1SQW1;E9QN52;A0A0G2JFV5	273;104;92;92;45;65;92;68;107;129	A0A1L1SSC0	A0A1L1SSC0		Lrrfip2	S	273	___1	0.773712	-0.490172	0.474358	0.762476	0.390448	0.599699	0.221568	NaN	NaN	NaN	NaN	NaN	NaN	NaN	NaN	NaN	NaN	NaN	NaN	2	446			4.22016e-23	201.09	168.62	201.09	-0.18368	7285000	2857300	2314500	2113200	SRNSASATTPLSGNSSRRGSGDTSSLIDPDT	NSASATTPLS(0.002)GNS(0.225)S(0.774)R	782		UID606	1
A0A1L1SSC0;A0A0G2JEF6;A0A0G2JDR6;A0A0G2JEP4;A0A0G2JGZ1;A0A1L1SVG1;A0A0R4J169;A0A1L1SQW1;E9QN52;A0A0G2JFV5;Q91WK0-2;Q91WK0	277;108;96;96;49;69;96;72;111;133;96;111	A0A1L1SSC0	A0A1L1SSC0	Leucine-rich repeat flightless-interacting protein 2	Lrrfip2	S	277	___1	0.999714	0.0687396	0.16877	0.1145	0.712728	0.741057	0.000144286	NaN	NaN	NaN	NaN	NaN	NaN	NaN	NaN	NaN	NaN	NaN	NaN	2	446			0.000289674	144.18	100.09	144.18	1.216	39981000	11401000	14969000	13611000	ASATTPLSGNSSRRGSGDTSSLIDPDTSLSE	RGS(1)GDTSSLIDPDTSLSELR	783		UID607	1
A0A1L1SST9;O54692	121;438	A0A1L1SST9	A0A1L1SST9	Centromere/kinetochore protein zw10 homolog	Zw10	S	121	___1	1	0.160791	-0.0771019	-0.1666	NaN	NaN	NaN	NaN	NaN	NaN	NaN	NaN	NaN	NaN	NaN	NaN	NaN	NaN	NaN	3	449	+	HTP	0.00687254	73.273	31.926	73.273	1.4529	1088200	430540	354110	303560	VKIGPDCKEALPDLPSPDADHKLQVQTVCKA	EALPDLPS(1)PDADHK	784	EALPDLPsPDADHKL	UID608	1
A0A1L1STC6;Q6ZWR6-3;Q6ZWR6-2;Q6ZWR6-4;Q6ZWR6	8285;458;458;8306;8308	A0A1L1STC6	A0A1L1STC6	Nesprin-1	Syne1	S	8285	___1	0.992802	-0.642392	-0.0625652	0.53973	-0.216066	0.134221	0.242328	NaN	NaN	NaN	NaN	NaN	NaN	NaN	NaN	NaN	NaN	NaN	NaN	3	452	+	HTP	0.00449638	72.315	31.966	72.315	-0.69816	10348000	4425900	3041100	2880600	YDLSRDLESASRTLPSEDEEGEEDKEFYLRG	T(0.007)LPS(0.993)EDEEGEEDKEFYLR	785	SASRTLPsEDEEGEE	UID609	1
A0A1L1SU97;Q6P9L6	340;568	A0A1L1SU97	A0A1L1SU97	Kinesin-like protein KIF15	Kif15	S	340	___1	1	-1.38157	-1.39358	-0.0251183	NaN	NaN	NaN	NaN	NaN	NaN	NaN	NaN	NaN	NaN	NaN	NaN	NaN	NaN	NaN	2	460	+	HTP	0.0151733	102.06	62.439	102.06	-0.3836	7526500	5383000	1188600	954810	EVSSTETNDKGLQGFSPKALKESSFFTNTEK	GLQGFS(1)PK	788	DKGLQGFsPKALKES	UID610	1
A0A1L1SUP5	8	A0A1L1SUP5	A0A1L1SUP5			S	8	___1	0.922037	0.525067	0.72927	0.327687	1.42605	1.75903	-0.0908951	NaN	NaN	NaN	NaN	NaN	NaN	NaN	NaN	NaN	NaN	NaN	NaN	2	461			3.02637e-30	214.58	163.51	214.58	0.71106	12433000	3398000	4280500	4754500	________XKVERSSSHDFDPTGLVQRCVII	SS(0.078)S(0.922)HDFDPTGLVQR	791		UID611	1
A0A1L1SV73;Q8BY87-2;Q8BY87	832;812;832	A0A1L1SV73	A0A1L1SV73	Ubiquitin carboxyl-terminal hydrolase 47	Usp47	S	832	___1	0.997427	-0.0605478	0.0777899	0.143524	0.0402613	0.00690831	-0.0156513	-0.124865	-0.236011	0.144046	0.00288247	0.0418037	0.146394	0.064317	0.276272	-0.0662565	0.00402584	0.10172	-0.162046	2	466	+	HTP	2.85083e-17	194.67	149.51	164.15	-0.47584	6129400	2573100	1984900	1571400	RHANTIRLFVLLPEQSPGSYSKRTAYQKAGG	LFVLLPEQS(0.997)PGS(0.002)YSK	792	FVLLPEQsPGsYSkR	UID612	1
A0A1L1SV73;Q8BY87-2;Q8BY87	911;891;911	A0A1L1SV73	A0A1L1SV73	Ubiquitin carboxyl-terminal hydrolase 47	Usp47	S	911	___1	1	NaN	NaN	NaN	-0.105566	0.273576	0.350384	-0.124865	-0.236011	0.144046	0.00288247	0.0418037	0.146394	NaN	0.130444	NaN	0.270693	NaN	0.20399	2	466	+	HTP	1.6971e-138	303.76	232.35	303.76	-0.24524	5903400	2237000	1711200	1955200	DSSKSTETSDFENIESPLNERGSSTSVDNRE	STETSDFENIES(1)PLNER	793	SDFENIEsPLNERGS	UID613	1
F6ZE01;F8WH10;F8WH81;A0A1L1SVG2;Q00731-6	160;160;160;160;160	F6ZE01	F6ZE01	Vascular endothelial growth factor A	Vegfa	S	160	___1	0.99656	-0.16267	0.70982	1.01114	1.55969	1.41484	-0.284458	0.327342	0.561888	0.610228	0.648373	0.189793	-0.22366	-0.490013	0.997799	0.0995923	0.766466	0.821345	-0.0607979	2	468	+	HTP	0.000507489	120.92	77.026	120.92	-0.053408	3038100	965420	965070	1107600	GRGARQGAQESGLPRSPSRRGSASRAGPGRA	QGAQESGLPRS(0.997)PS(0.003)R	795	QESGLPRsPSRRGSA	UID614	1
A0A1Q1PRS4;A2A9Z1;A2A9Z2;P11531	371;468;481;3542	A0A1Q1PRS4	A0A1Q1PRS4	Dystrophin	Dmd	S	371	___1	0.774569	-0.61202	-0.120624	0.568713	NaN	NaN	NaN	NaN	NaN	NaN	NaN	NaN	NaN	NaN	NaN	NaN	NaN	NaN	NaN	2	469			8.72348e-05	153.25	90.309	153.25	0.2588	1692500	756000	383510	552940	KGLSPLPSPPEMMPTSPQSPRDAELIAEAKL	GLSPLPSPPEMMPT(0.223)S(0.775)PQS(0.003)PR	796		UID615	1
A0A1Q1PRS4;A2A9Z1;A2A9Z2;P11531	445;542;555;3616	A0A1Q1PRS4	A0A1Q1PRS4	Dystrophin	Dmd	S	445	___1	0.998771	-0.659973	-0.212283	0.547647	0.553459	0.522759	-0.0241937	NaN	NaN	NaN	NaN	NaN	NaN	NaN	NaN	NaN	NaN	NaN	NaN	2	469	+	HTP	3.60733e-10	193.15	140.47	135.6	0.50738	75557000	29721000	24046000	21789000	GTTVSSPSTSLQRSDSSQPMLLRVVGSQTSE	SDS(0.999)S(0.001)QPMLLR	797	tsLQRsDssQPMLLR	UID616	1
A0A1Q1PRS4;A2A9Z1;A2A9Z2;P11531	435;532;545;3606	A0A1Q1PRS4	A0A1Q1PRS4	Dystrophin	Dmd	S	435	___1	0.885293	0.102457	-0.106576	-0.225616	NaN	NaN	NaN	NaN	NaN	NaN	NaN	NaN	NaN	NaN	NaN	NaN	NaN	NaN	NaN	2	469	+	HTP	6.30656e-24	210.37	146.41	196.45	-0.98177	4696900	1688000	1803600	1205200	EQPQAEAKVNGTTVSSPSTSLQRSDSSQPML	VNGTTVS(0.002)S(0.885)PS(0.855)T(0.246)S(0.012)LQR	798	VNGTTVssPStsLQR	UID617	1;2
A0A1W2P6K9;Q9JI99	101;101	A0A1W2P6K9	A0A1W2P6K9	Sphingosine-1-phosphate phosphatase 1	Sgpp1	S	101	___1	0.999991	-0.214207	-0.357529	-0.144584	-0.340843	-0.20025	-0.0194044	NaN	NaN	NaN	NaN	NaN	NaN	NaN	NaN	NaN	NaN	NaN	NaN	2	473	+	CST;HTP	3.68699e-18	187.56	119.39	187.56	0.055355	93407000	39129000	30582000	23696000	PGPTGPRRAGSQRRNSLTGEEGELVKVSNLP	RNS(1)LTGEEGELVK	801	AGSQRRNsLtGEEGE	UID619	1
A0A1W2P6P4;Q9JKN6	85;153	A0A1W2P6P4	A0A1W2P6P4	RNA-binding protein Nova-1	Nova1	S	85	___1	0.968326	0.386921	-0.249565	-0.710048	2.15627	1.43226	-0.745309	NaN	NaN	NaN	NaN	NaN	NaN	NaN	NaN	NaN	NaN	NaN	NaN	2	475	+	HTP	8.90184e-18	184	141.26	156.96	-1.4317	5016600	1255200	2426500	1334800	PQTTVNPDRIKQTLPSSPTTTKSSPSDPMTT	IKQT(0.018)LPS(0.968)S(0.013)PTTTK	803	RIKQTLPssPTTTKS	UID620	1
A0A1W2P6P4;Q9JKN6	86;154	A0A1W2P6P4	A0A1W2P6P4	RNA-binding protein Nova-1	Nova1	S	86	___1	0.876941	0.687777	-0.0440029	-0.618473	2.15546	1.24787	-0.746955	NaN	NaN	NaN	NaN	NaN	NaN	NaN	NaN	NaN	NaN	NaN	NaN	2	475	+	CST;HTP	8.90184e-18	184	141.26	178.22	-1.1172	21648000	5085800	11120000	5442600	QTTVNPDRIKQTLPSSPTTTKSSPSDPMTTS	QTLPS(0.022)S(0.877)PT(0.078)T(0.02)T(0.002)K	804	IKQTLPssPTTTKSS	UID621	1
F8VPM0;E9Q374;A0A5F8MPQ7;A0A1W2P6X9;Q91YE5-2;Q91YE5;Q91YE5-3	1172;1173;1174;1175;1174;1174;1175	F8VPM0	F8VPM0	Bromodomain adjacent to zinc finger domain protein 2A	Baz2a	S	1172	___1	0.970072	-1.13286	-1.82838	-0.635428	-0.296563	-1.27223	-1.02453	NaN	NaN	NaN	NaN	NaN	NaN	NaN	NaN	NaN	NaN	NaN	NaN	2	477	+	HTP	5.19938e-14	180.95	132.76	180.95	0.43222	5969100	3149800	1933300	885920	RASVKRELTGSNASTSPARSRGRPRKPKPGS	ELTGSNAST(0.03)S(0.97)PAR	805	TGsNAstsPARsRGR	UID622	1
F8VPM0;E9Q374;A0A5F8MPQ7;A0A1W2P6X9;Q91YE5-2;Q91YE5;Q91YE5-3	1381;1382;1383;1384;1383;1383;1384	F8VPM0	F8VPM0	Bromodomain adjacent to zinc finger domain protein 2A	Baz2a	S	1381	___1	0.995112	-0.975624	-0.388129	0.54962	NaN	NaN	NaN	NaN	NaN	NaN	NaN	NaN	NaN	NaN	NaN	NaN	NaN	NaN	NaN	2	477	+	HTP	4.47859e-101	287.31	220.16	287.31	-0.24069	2230800	1428900	382530	419340	GTPKRLSGDSEEMSQSPTGLGQPKRRGRPPS	LSGDSEEMS(0.005)QS(0.995)PTGLGQPK	806	DsEEMsQsPtGLGQP	UID623	1
A0A1W2P6Z9;O88888	18;233	A0A1W2P6Z9	A0A1W2P6Z9	Amyloid beta A4 precursor protein-binding family A member 3	Apba3	S	18	___1	0.848256	NaN	NaN	NaN	-0.692828	-0.640884	0.033652	NaN	NaN	NaN	NaN	NaN	NaN	NaN	NaN	NaN	NaN	NaN	NaN	3	478	+	HTP	0.00449638	72.315	59.684	72.315	1.341	2028500	937300	498720	592460	FGAKYLGSTQLLSERSPAPSTRMGQAQEAMD	YLGST(0.001)QLLS(0.001)ERS(0.848)PAPS(0.142)T(0.007)R	807	TQLLsERsPAPSTRM	UID624	1
H3BK44;E9PY90;H3BK48;E9Q3S2;H3BKH2;H3BJS0;A0A1W2P711;Q91ZV0-3;Q91ZV0;H3BJ71	489;500;513;522;524;533;1125;505;1124;489	H3BK44	H3BK44	Melanoma inhibitory activity protein 2	Ctage5;Mia2	S	489	___1	0.758469	NaN	NaN	NaN	-0.779819	0.00992034	1.0425	-0.226172	NaN	-0.0811863	NaN	0.164915	NaN	NaN	NaN	NaN	NaN	NaN	NaN	3	479	+	HTP	0.0106022	61.165	29.776	61.165	1.2214	8302900	3770300	1863400	2669300	REHSPYGPSPLGRPPSETRAFLSPPTLLEGP	EHSPY(0.011)GPS(0.001)PLGRPPS(0.758)ET(0.23)R	808	sPLGRPPsETRAFLs	UID625	1
H3BK44;E9PY90;H3BK48;E9Q3S2;H3BKH2;H3BJS0;A0A1W2P711;Q91ZV0-3;Q91ZV0;H3BKL6;H3BL19;H3BJI6	555;566;579;588;590;599;1191;571;1190;495;519;547	H3BK44	H3BK44	Melanoma inhibitory activity protein 2	Ctage5;Mia2	S	555	___1	0.998367	-0.155936	-0.0221266	0.36614	-0.227202	-0.137061	0.298306	-0.226172	NaN	-0.0811863	NaN	0.164915	NaN	0.0702366	NaN	0.0590597	NaN	0.201225	NaN	3	479	+	HTP	0.00195015	88.021	53.551	88.021	-0.6484	10348000	3794300	3116700	3437000	DRLSDAPRAPSDRSLSPPWEQDRRMTAHPPP	S(0.002)LS(0.998)PPWEQDRR	809	APsDRsLsPPWEQDR	UID626	1
A0A1W2P721;Q8BY78;Q9Z191	361;338;338	A0A1W2P721	A0A1W2P721	Eyes absent homolog;Eyes absent homolog 4	Eya4	S	361	___1	0.999997	-1.09397	-0.995391	0.261832	NaN	NaN	NaN	NaN	NaN	NaN	NaN	NaN	NaN	NaN	NaN	NaN	NaN	NaN	NaN	2	480	+	HTP	0.000434007	127.3	80.343	127.3	-1.1459	2526000	1613900	480910	431220	SSGSKSRGRGRKNNPSPPPDSDLERVFVWDL	NNPS(1)PPPDSDLER	810	RGRKNNPsPPPDSDL	UID627	1
A0A1W2P772;G5E829	237;1140	A0A1W2P772;G5E829	G5E829	Plasma membrane calcium-transporting ATPase 1	Atp2b1	S	1140	___1	0.874574	-1.50553	-2.11679	-0.517048	-0.842439	-1.51717	-0.59538	-0.042754	0.576571	-0.111025	0.0691523	-0.319694	-0.450262	-1.46278	-1.41901	-2.00576	-1.58632	-0.197355	-0.145118	3	1826;484	+	HTP	1.93203e-05	128.73	91.468	115.04	0.19568	44664000	26817000	11460000	6387600	RSSLYEGLEKPESRSSIHNFMTHPEFRIEDS	S(0.125)S(0.875)IHNFMTHPEFR	812	EkPEsRssIHNFMtH	UID628	1
A0A1W2P772;G5E829;Q3UHH0;F8WHB1;Q9R0K7	224;1127;1101;1150;1105	A0A1W2P772;G5E829	G5E829	Plasma membrane calcium-transporting ATPase 1;Calcium-transporting ATPase;Plasma membrane calcium-transporting ATPase 2	Atp2b1;Atp2b2	S	1127	___1	0.844115	-0.0987527	-0.115316	0.0588013	0.0801119	0.0691523	-0.242686	-0.042754	0.576571	-0.111025	0.0691523	-0.319694	-0.450262	-0.0559987	-0.496459	-0.00429122	0	0.378495	0.207575	3	1826;484	+	HTP	0.00138368	108.23	75.818	57.414	-1.2828	15698000	5722600	5732000	4243200	ASQHHDIRVVNAFRSSLYEGLEKPESRSSIH;NRIQTQIRVVNAFRSSLYEGLEKPESRSSIH	S(0.153)S(0.844)LY(0.003)EGLEKPESR	813	VVNAFRssLyEGLEk	UID629	1
A0A1W2P775;E9QNG1;B2RR82;Q9Z0R6-2;Q9Z0R6	400;841;868;841;841	A0A1W2P775	A0A1W2P775	Intersectin-2	Itsn2	S	400	___1	0.837494	0.52687	0.356369	-0.169242	0.0672257	0.0684644	-0.2446	NaN	NaN	NaN	NaN	NaN	NaN	NaN	NaN	NaN	NaN	NaN	NaN	3	485	+	HTP	0.000182014	92.671	73.738	73.783	-0.74869	25920000	8939500	9824000	7156300	TWQQKSAFTRTVSPGSVSPIHGQGQAVENLK	T(0.001)VS(0.045)PGS(0.837)VS(0.117)PIHGQGQAVENLK	814	TRtVsPGsVsPIHGQ	UID630	1
A0A1W2P7K6;Q68EF0	250;218	A0A1W2P7K6	A0A1W2P7K6	Rab-3A-interacting protein	Rab3ip	S	250	___1	0.786616	-1.02274	-0.633345	0.246955	NaN	NaN	NaN	NaN	NaN	NaN	NaN	NaN	NaN	NaN	NaN	NaN	NaN	NaN	NaN	2	486	+	HTP	8.41293e-42	232.78	161.97	232.78	-0.14028	6763800	4173400	1476500	1113900	EVAALKTLVLSSSPTSPTQEPLAAAKTPFKR	TLVLSSSPT(0.01)S(0.787)PT(0.202)QEPLAAAK	815	VLSssPtsPtQEPLA	UID631	1
S4R2K9;G5E8K3;A0A1W2P812;G5E8K5;G5E8K5-3;G5E8K5-2;S4R2S8;G5E8K2;S4R1S2;S4R236;S4R2J6;S4R165;S4R2F5;S4R187;S4R2C1;S4R1X7;G3X971;G5E8K5-4;G5E8K5-5;G5E8K5-6;S4R1U4	967;942;953;960;921;921;920;939;920;180;92;92;93;92;92;88;33;93;93;93;119	S4R2K9;S4R1U4	S4R2K9	Ankyrin-3	Ank3	S	967	___1	0.917757	0.899949	1.28048	0.191815	NaN	NaN	NaN	NaN	NaN	NaN	NaN	NaN	NaN	NaN	NaN	NaN	NaN	NaN	NaN	2	494;5078	+	CST;HTP	0.00186255	109.42	73.511	109.42	-0.78688	839450	192060	323800	323590	SKEQHLTFTREFDSDSLRHYSWAADTLDNVN	EFDS(0.082)DS(0.918)LR	816	TREFDsDsLRHYSWA	UID632	1
S4R2K9;G5E8K3;A0A1W2P812;G5E8K5;G5E8K5-3;G5E8K5-2;S4R2S8;G5E8K2;S4R1S2;S4R236;S4R2J6;S4R165;S4R2F5;S4R187;S4R2C1;S4R1X7;G3X971;G5E8K5-4;G5E8K5-5;G5E8K5-6;S4R278;A0A087WNU5;S4R162	1458;1433;1444;1451;1412;1412;1411;1430;1411;671;583;583;584;583;583;579;524;584;584;584;42;178;87	S4R2K9	S4R2K9	Ankyrin-3	Ank3	S	1458	___1	0.996	0.411643	0.506907	0.135929	NaN	NaN	NaN	NaN	NaN	NaN	NaN	NaN	NaN	NaN	NaN	NaN	NaN	NaN	NaN	2	494	+	CST;HTP	0.00174893	101.56	41.986	101.56	1.5734	1763500	506430	660170	596870	TLPAHKKAEKADRRQSFASLALRKRYSYLTE	RQS(0.996)FAS(0.004)LALR	817	EKADRRQsFAsLALR	UID633	1
A0A1W2P832;A0A2I3BRX9;A0A1W2P712;Q6GYP7-4;Q6GYP7-6;Q6GYP7;Q6GYP7-2	819;772;772;772;217;772;772	A0A1W2P832;A0A2I3BRX9	A0A2I3BRX9	Ral GTPase-activating protein subunit alpha-1	Ralgapa1	S	772	___1	0.963127	NaN	NaN	NaN	0.96451	0.169412	-0.550338	NaN	NaN	NaN	NaN	NaN	NaN	NaN	NaN	NaN	NaN	NaN	NaN	3	495;582	+	CST;HTP	1.67258e-06	135.54	114.53	135.54	-0.14834	10148000	2532800	4262100	3353500	DDAQILPRSTRVRHFSQSEDTGNEVFGALHE	HFS(0.963)QS(0.031)EDT(0.006)GNEVFGALHEEQPLPR	819	StRVRHFsQsEDtGN	UID634	1
A0A1W2P832;A0A2I3BRX9;A0A1W2P712;Q6GYP7-4;Q6GYP7-6;Q6GYP7;Q6GYP7-2	906;1315;859;859;304;859;859	A0A1W2P832;A0A2I3BRX9	A0A2I3BRX9	Ral GTPase-activating protein subunit alpha-1	Ralgapa1	S	1315	___1	0.979544	-0.120906	0.0387171	0.297602	0.558464	0.753005	0.120883	NaN	NaN	NaN	NaN	NaN	NaN	NaN	NaN	NaN	NaN	NaN	NaN	2	495;582	+	CST;HTP	0.000384482	106.74	98.651	92.8	0.98315	19511000	7082100	6631600	5796800	ERLRSGNASTMTRRGSSPGSLEIPKDLPDIL	RGS(0.98)S(0.02)PGSLEIPK	820	STMTRRGssPGsLEI	UID635	1
A0A1W2P832;A0A2I3BRX9;A0A1W2P712;Q6GYP7-4;Q6GYP7-6;Q6GYP7;Q6GYP7-2	739;739;739;739;184;739;739	A0A1W2P832;A0A2I3BRX9	A0A2I3BRX9	Ral GTPase-activating protein subunit alpha-1	Ralgapa1	S	739	___1	0.986256	-0.158478	-0.470689	-0.210746	0.847837	0.563158	-0.2712	NaN	NaN	NaN	NaN	NaN	NaN	NaN	NaN	NaN	NaN	NaN	NaN	2	495;582	+	CST;HTP	0.00644434	78.287	49.33	78.287	-0.0043739	458330	151070	166180	141080	PGQAPMRQRSATTTGSPGTEKARSIVRQKTV	SATT(0.004)T(0.008)GS(0.986)PGT(0.002)EK	822	RsAtTTGsPGTEKAR	UID636	1
A0A1W2P832;A0A2I3BRX9;A0A1W2P712;Q6GYP7-4;Q6GYP7-6;Q6GYP7;Q6GYP7-2	843;796;796;796;241;796;796	A0A1W2P832;A0A2I3BRX9	A0A2I3BRX9	Ral GTPase-activating protein subunit alpha-1	Ralgapa1	S	796	___1	0.992944	-0.0908951	-0.0741373	0.0959919	0.308477	0.458907	0.0706641	NaN	NaN	NaN	NaN	NaN	NaN	NaN	NaN	NaN	NaN	NaN	NaN	2	495;582	+	CST;HTP	8.73568e-95	284.51	225.62	284.51	-0.20172	47652000	17540000	16584000	13529000	VFGALHEEQPLPRSSSTSDILEPFTVERAKG;VFGALHEEQPLPRSSSTSDILEPFTVERAKV	SS(0.005)S(0.993)T(0.002)SDILEPFTVER	824	QPLPRSsstsDILEP	UID637	1
A0A1W2P8A8;Q99KK1	209;209	A0A1W2P8A8	A0A1W2P8A8	Receptor expression-enhancing protein 3	Reep3	S	209	___1	0.970084	NaN	NaN	NaN	0.272262	0.654711	0.344488	NaN	NaN	NaN	NaN	NaN	NaN	NaN	NaN	NaN	NaN	NaN	NaN	4	497	+	CST;HTP	5.06041e-05	90.757	69.515	63.328	-0.42341	22234000	8074400	7321600	6838200	KDGSEQTDEEAEGPFSDDEMVTHKALRRSQS	QATESPAYGIPLKDGSEQTDEEAEGPFS(0.97)DDEMVT(0.03)HK	826	EEAEGPFsDDEMVTH	UID638	1
A0A1W2P8A8;Q99KK1	152;152	A0A1W2P8A8	A0A1W2P8A8	Receptor expression-enhancing protein 3	Reep3	S	152	___1	0.948936	0.0231843	-0.0575719	0.033652	-0.012781	0.0483758	0.223423	NaN	NaN	NaN	NaN	NaN	NaN	NaN	NaN	NaN	NaN	NaN	NaN	4	497	+	HTP	1.40331e-09	97.059	88.21	97.059	0.023851	43992000	16889000	13826000	13277000	AVKSQGAITERLRSFSMHDLTAIQGDEPVGH	S(0.049)FS(0.949)MHDLT(0.002)AIQGDEPVGHRPYQTLPEAK	828	TERLRsFsMHDLtAI	UID639	1
A0A1W2P8C0	112	A0A1W2P8C0	A0A1W2P8C0			S	112	___1	0.933187	1.31156	1.35377	0.0411028	NaN	NaN	NaN	NaN	NaN	NaN	NaN	NaN	NaN	NaN	NaN	NaN	NaN	NaN	NaN	2	498			0.00103562	142.4	96.576	142.4	1.8942	1071000	241990	519030	309990	PTSEGPCTGPRDAVKSSHETLNVVEEKKRAE	DAVKS(0.933)S(0.067)HETLNVVEEK	829		UID640	1
A0A1W2P8C0	113	A0A1W2P8C0	A0A1W2P8C0			S	113	___1	0.761766	1.41489	1.36261	0.00187425	NaN	NaN	NaN	NaN	NaN	NaN	NaN	NaN	NaN	NaN	NaN	NaN	NaN	NaN	NaN	3	498			0.00895823	101.01	69.095	101.01	2.1557	7594900	1477600	3757200	2360100	TSEGPCTGPRDAVKSSHETLNVVEEKKRAEV	DAVKS(0.202)S(0.762)HET(0.037)LNVVEEK	830		UID641	1
A0A1W2P8C0;O70318;Q80UE4;Q80UE5	145;698;628;628	A0A1W2P8C0;O70318;Q80UE4	O70318	Band 4.1-like protein 2	Epb41l2;Epb4.1l2	S	698	___1	1	1.3247	1.16582	0.014641	1.21406	1.8675	0.810896	1.19717	1.54211	1.53735	1.80641	0.127105	0.490775	0.127522	-0.328047	-0.37153	0.0610946	-0.112464	0.32012	3	2030;3467;498	+	HTP	0.000147849	124.47	93.645	110.93	-1.3479	97492000	18266000	43290000	35936000	KDESVITEEMNGKEMSPGHGPGETRKVEPVA	EMS(1)PGHGPGETR	831	EMNGKEMsPGHGPGE	UID642	1
F8WJB9;E9PVP4;A0A1Y7VJA2;P70429-2;P70429	335;316;316;329;329	F8WJB9	F8WJB9	Ena/VASP-like protein	Evl	S	335	___1	0.998887	-0.078975	-0.495919	-0.403351	-0.49419	-0.54124	-0.118382	NaN	NaN	NaN	NaN	NaN	NaN	NaN	NaN	NaN	NaN	NaN	NaN	3	501	+	CST;HTP	9.94257e-07	144.15	99.905	114.58	-0.59292	93632000	41951000	30802000	20879000	PNSSEAGRKPWERSNSVEKPVSSLLSRVKPA	S(0.001)NS(0.999)VEKPVSSLLSR	832	KPWERsNsVEKPVSS	UID643	1
F8WJB9;E9PVP4;A0A1Y7VJA2;P70429-2;P70429	352;354;354;346;367	F8WJB9	F8WJB9	Ena/VASP-like protein	Evl	S	352	___1	1	-0.549916	-0.666439	-0.0433783	-0.759967	-0.788614	0.204516	NaN	NaN	NaN	NaN	NaN	NaN	NaN	NaN	NaN	NaN	NaN	NaN	2	501	+	HTP	4.91117e-05	153.83	115.6	153.83	0.95606	5854500	2745800	1685800	1422900	EKPVSSLLSRVKPAGSVNDVGLDALDLDRMK	VKPAGS(1)VNDVGLDALDLDR	833	SRVKPAGsVNDVGLD	UID644	1
A0A1Y7VJF3;Q6P3Z4;A0A1Y7VLM5;P17141;A0A1Y7VJ69	549;586;587;590;236	A0A1Y7VJF3	A0A1Y7VJF3	Zinc finger protein 37	Zfp37	S	549	___1	0.999989	0.804632	0.73786	-0.240571	0.908198	1.3225	0.497944	NaN	NaN	NaN	NaN	NaN	NaN	NaN	NaN	NaN	NaN	NaN	NaN	2	503	+	HTP	4.52575e-06	141.73	130.25	141.73	0.97794	6766000	1613000	2575300	2577700	NASLTKHMKIHSEEQSEEED___________	IHSEEQS(1)EEED	836	KIHSEEQsEEED___	UID646	1
A0A1Y7VJG5;A0A1Y7VM06;F8VQB2;Q9QZQ0	720;733;751;751	A0A1Y7VJG5	A0A1Y7VJG5	Neuronal PAS domain-containing protein 3	Npas3	S	720	___1	0.97722	-0.382701	-0.504489	-0.203818	NaN	NaN	NaN	NaN	NaN	NaN	NaN	NaN	NaN	NaN	NaN	NaN	NaN	NaN	NaN	3	504			0.000121989	96.55	59.871	85.881	0.78944	3661900	1644000	917310	1100600	SGTAPVPSDPLSPPLSASPRDKHPGGGAGSG	KTQFSGTAPVPSDPLS(0.007)PPLS(0.977)AS(0.015)PR	838		UID648	1;2
A0A1Y7VJG5;A0A1Y7VM06;F8VQB2;Q9QZQ0	612;625;643;643	A0A1Y7VJG5	A0A1Y7VJG5	Neuronal PAS domain-containing protein 3	Npas3	S	612	___1	0.943824	-0.211866	-0.854492	-0.780463	NaN	NaN	NaN	NaN	NaN	NaN	NaN	NaN	NaN	NaN	NaN	NaN	NaN	NaN	NaN	2	504	+	HTP	0.000199537	122.34	45.056	122.34	-0.19875	4984700	2319300	1792400	872960	PGLDAGLVEPPRLLSSPHSASVLKIKTEIAE	LLS(0.056)S(0.944)PHSASVLK	839	EPPRLLSsPHSASVL	UID649	1
A0A1Y7VMB5;A0A1Y7VJI5;Q3UWE6;Q9D5R2	259;331;434;432	A0A1Y7VMB5	A0A1Y7VMB5	WD repeat-containing protein 20	Wdr20	S	259	___1	0.959349	0.40719	0.722116	0.650581	0.370499	0.615322	-0.152901	NaN	NaN	NaN	NaN	NaN	NaN	NaN	NaN	NaN	NaN	NaN	NaN	3	505	+	CST;HTP	0.000262181	117.53	75.969	109.55	0.15632	19211000	6563900	6920600	5726700	TTPGNSVPPPLPRSNSLPHSAVSNAASKGSV	S(0.041)NS(0.959)LPHSAVSNAASK	840	PPLPRsNsLPHsAVS	UID650	1
K4DI62;A0A1Y7VJR5	44;44	K4DI62	K4DI62		Sp4	S	44	___1	0.99999	0.575022	0.283329	-0.330229	NaN	NaN	NaN	NaN	NaN	NaN	NaN	NaN	NaN	NaN	NaN	NaN	NaN	NaN	NaN	2	506			3.79305e-05	153.22	96.059	153.22	1.1103	2303600	842350	929960	531250	NNKKPKTSGSQDSQPSPLALLAATCSKIGTP	TSGSQDSQPS(1)PLALLAATCSK	842		UID651	1
E9Q524;A0A1Y7VP88;A0A1Y7VJX8;E9QLH4;Q8C7M3-6;Q8C7M3-4;Q8C7M3-3;Q8C7M3-5;Q8C7M3-2;Q8C7M3	46;46;20;46;46;46;46;46;46;46	E9Q524	E9Q524	E3 ubiquitin-protein ligase TRIM9	Trim9	S	46	___1	0.999909	0.229588	0.456175	0.306845	1.18688	0.777115	-0.288311	NaN	NaN	NaN	NaN	NaN	NaN	NaN	NaN	NaN	NaN	NaN	NaN	2	507	+	CST;HTP	2.45376e-129	302.4	233.37	302.4	-0.48174	131390000	33376000	54653000	43360000	QACARNILVQTPESESPQSRRASGSGVSDYD	NILVQTPESES(1)PQSR	843	VQtPEsEsPQsRRAs	UID652	1;2
E9Q524;A0A1Y7VP88;A0A1Y7VJX8;E9QLH4;Q8C7M3-6;Q8C7M3-4;Q8C7M3-3;Q8C7M3-5;Q8C7M3-2;Q8C7M3	49;49;23;49;49;49;49;49;49;49	E9Q524	E9Q524	E3 ubiquitin-protein ligase TRIM9	Trim9	S	49	___1	0.911823	NaN	NaN	NaN	0.987248	0.337882	-0.680151	NaN	NaN	NaN	NaN	NaN	NaN	NaN	NaN	NaN	NaN	NaN	NaN	2	507	+	HTP	1.71571e-23	207.92	120.56	207.92	-0.67454	5239300	1408800	2609100	1221300	ARNILVQTPESESPQSRRASGSGVSDYDYLD	NILVQTPESES(0.088)PQS(0.912)R	844	PEsEsPQsRRAsGSG	UID653	1
E9Q524;A0A1Y7VP88;A0A1Y7VJX8;E9QLH4;Q8C7M3-6;Q8C7M3-4;Q8C7M3-3;Q8C7M3-5;Q8C7M3-2;Q8C7M3	53;53;27;53;53;53;53;53;53;53	E9Q524	E9Q524	E3 ubiquitin-protein ligase TRIM9	Trim9	S	53	___1	0.999984	1.26706	0.636079	-0.622821	1.61377	1.54789	-0.100716	NaN	NaN	NaN	NaN	NaN	NaN	NaN	NaN	NaN	NaN	NaN	NaN	2	507	+	HTP	1.58819e-83	272.06	250.16	229.37	1.2943	73358000	14134000	32778000	26446000	LVQTPESESPQSRRASGSGVSDYDYLDLDKM	RAS(1)GSGVSDYDYLDLDK	845	sPQsRRAsGSGVSDY	UID654	1
A0A1Y7VKX7;F8WJA0;Q9ESV0;A0A1Y7VMS6;A0A1Y7VLU4	80;126;80;102;37	A0A1Y7VKX7	A0A1Y7VKX7	ATP-dependent RNA helicase DDX24	Ddx24	S	80	___1	1	-0.506189	-0.210863	0.175557	-0.22048	0.0886844	0.498966	NaN	NaN	NaN	NaN	NaN	NaN	NaN	NaN	NaN	NaN	NaN	NaN	2	509	+	HTP	1.5048e-54	247.58	216.43	247.58	-0.018799	20935000	9945200	6212100	4778000	LFSSEETKKRKAQAVSEEEEEEEGQSSSPKK	AQAVS(1)EEEEEEEGQSSSPK	847	KRKAQAVsEEEEEEE	UID655	1
A0A1Y7VKX7;F8WJA0;Q9ESV0	288;334;288	A0A1Y7VKX7	A0A1Y7VKX7	ATP-dependent RNA helicase DDX24	Ddx24	S	288	___1	0.999994	-1.98034	-2.34168	-0.0940946	-0.748069	-1.40312	-0.485842	NaN	NaN	NaN	NaN	NaN	NaN	NaN	NaN	NaN	NaN	NaN	NaN	3	509	+	HTP	0.0126869	64.537	17.249	64.537	-0.50527	14508000	10882000	2319000	1307000	MPPREMRFGATAHLGSPCKDRTESGVLPEEA	FGATAHLGS(1)PCKDR	848	GAtAHLGsPCKDRtE	UID656	1
A0A1Y7VLA4;Q5DTT3	859;1540	A0A1Y7VLA4	A0A1Y7VLA4	Protein FAM208B	Fam208b	S	859	___1	0.990076	-1.72585	-1.49745	0.380619	NaN	NaN	NaN	NaN	NaN	NaN	NaN	NaN	NaN	NaN	NaN	NaN	NaN	NaN	NaN	2	513	+	HTP	0.000133107	139.66	90.54	139.66	-0.66621	2652300	1605400	582750	464160	VDVKHLALESSVPSCSPRKVVENKSLTDTLV	HLALESSVPS(0.01)CS(0.99)PR	850	ESSVPSCsPRKVVEN	UID658	1
A0A1Y7VLN4;Q91ZP3-2;E9QKQ5;A0A5F8MQ53;A0A5F8MPG1;Q91ZP3	890;890;923;949;972;923	A0A1Y7VLN4	A0A1Y7VLN4	Phosphatidate phosphatase LPIN1	Lpin1	S	890	___1	0.769807	-0.278146	0.190172	0.565012	0.495183	0.00719549	-0.393027	NaN	NaN	NaN	NaN	NaN	NaN	NaN	NaN	NaN	NaN	NaN	NaN	2	514	+	HTP;LTP	9.5021e-11	177.66	149.98	177.66	0.40742	12323000	4640600	4109800	3572100	REPLPPFENQDMHSASA______________	EPLPPFENQDMHS(0.23)AS(0.77)A	852	NQDMHsAsA______	UID659	1
A0A1Y7VLY2;P59764	1709;1709	A0A1Y7VLY2	A0A1Y7VLY2	Dedicator of cytokinesis protein 4	Dock4	S	1709	___1	0.998915	0.898557	0.331705	-0.35986	NaN	NaN	NaN	NaN	NaN	NaN	NaN	NaN	NaN	NaN	NaN	NaN	NaN	NaN	NaN	2	515	+	HTP	0.00626386	87.806	20.176	87.806	-0.60695	2721700	777740	1277000	666920	ASPNVTSSAPSSARASPLLSDKHKHSRENSC	AS(0.999)PLLS(0.001)DK	855	APSSARAsPLLSDKH	UID660	1
A0A1Y7VLZ7;E9Q7E9;Q3V3Q7	454;454;424	A0A1Y7VLZ7	A0A1Y7VLZ7	Phosphofurin acidic cluster sorting protein 2	Pacs2	S	454	___1	1	0.367036	0.457332	0.14978	0.826193	1.60573	0.850559	NaN	NaN	NaN	NaN	NaN	NaN	NaN	NaN	NaN	NaN	NaN	NaN	2	516	+	HTP	2.94231e-05	131.72	117.6	131.72	0.57902	28511000	7022400	9374800	12114000	LKERQPARPQNERANSLDNERCPDTRSQLQV	ANS(1)LDNERCPDTR	857	PQNERANsLDNERCP	UID661	1
A0A1Y7VM80;E9QLA5;Q0GNC1-3;Q0GNC1	628;1170;1172;1172	A0A1Y7VM80	A0A1Y7VM80	Inverted formin-2	Inf2	S	628	___1	0.824187	3.25192	4.60461	1.50543	NaN	NaN	NaN	NaN	3.55102	NaN	3.38915	NaN	0.0308304	NaN	NaN	NaN	NaN	NaN	NaN	2	519			3.83501e-130	308.04	255.14	156.67	-0.39007	3131700	254090	1049400	1828200	TDPEALWGVHRTEADSTSEGPEDEAQRGQST	TEADS(0.824)T(0.176)S(1)EGPEDEAQR	859		UID663	1;2
A0A1Y7VM80;E9QLA5;Q0GNC1-3;Q0GNC1	630;1172;1174;1174	A0A1Y7VM80	A0A1Y7VM80	Inverted formin-2	Inf2	S	630	___1	0.999753	NaN	NaN	NaN	3.79566	4.2458	0.464355	NaN	3.55102	NaN	3.38915	NaN	0.0308304	NaN	0.244639	NaN	0.856646	NaN	0.433524	2	519	+	HTP	1.83871e-131	313.92	300.11	156.67	-0.39007	4427900	279560	2002400	2146000	PEALWGVHRTEADSTSEGPEDEAQRGQSTHL	TEADS(0.824)T(0.176)S(1)EGPEDEAQR	860	QTEADstsEGPEDEA	UID664	1;2
A0A1Y7VMH7;A0A1Y7VME9;E9Q9B7;A0A1Y7VNF8	1206;1297;1327;1116	A0A1Y7VMH7	A0A1Y7VMH7		Kidins220	S	1206	___1	0.999984	-1.12331	-2.36565	-1.11382	NaN	NaN	NaN	0.612022	1.48707	0.509544	1.59412	-0.0638313	0.0119249	-1.73533	NaN	-2.87519	NaN	-1.04999	NaN	4	520			0.0148908	62.377	9.5541	62.377	1.9822	2495800	1758800	562050	174920	RFLNENSSAPVAHGESARRTSHSELPHTELS	FLNENSSAPVAHGES(1)ARR	861		UID665	1
A0A1Y7VMH7;A0A1Y7VME9;E9Q9B7;A0A1Y7VNF8	876;918;918;748	A0A1Y7VMH7	A0A1Y7VMH7		Kidins220	S	876	___1	1	0.196607	-0.0969155	-0.590267	0.360533	0.302641	-0.359564	0.612022	1.48707	0.509544	1.59412	-0.0638313	0.0119249	-0.415415	-1.12654	-0.606459	-1.29148	-0.526436	-0.371489	2	520	+	CST;HTP	0.0026994	132.56	44.659	132.56	0.12211	75154000	25985000	31312000	17857000	TYRRRQMQRTITRQMSFDLTKLLVTEDWFSD	QMS(1)FDLTK	862	RTITRQMsFDLTKLL	UID666	1
A0A1Y7VMH7;A0A1Y7VME9;E9Q9B7	1583;1674;1704	A0A1Y7VMH7	A0A1Y7VMH7		Kidins220	S	1583	___1	0.99977	-0.0700879	-0.645232	-0.474994	-0.456544	-0.498586	0.115166	0.612022	1.48707	0.509544	1.59412	-0.0638313	0.0119249	-0.68211	-1.94362	-1.15478	-2.0927	-0.411162	0.103242	2	520	+	CST;HTP	1.57932e-67	260.07	174.37	260.07	1.7139	25011000	11699000	7523900	5788400	SWPSCQKAYNLNRTPSTVTLNNNTAPTNRAN	TPS(1)TVTLNNNTAPTNR	863	yNLNRtPstVtLNNN	UID667	1
A0A1Y7VMH7;A0A1Y7VME9;E9Q9B7	1457;1548;1578	A0A1Y7VMH7	A0A1Y7VMH7		Kidins220	S	1457	___1	0.999454	0.713872	0.266757	-0.254014	0.391218	0.318346	0.178746	0.612022	1.48707	0.509544	1.59412	-0.0638313	0.0119249	0.10185	-1.09586	-0.242787	-1.27577	-0.190183	0.166822	3	520	+	HTP	0.00198264	91.969	51.353	91.969	-1.879	28355000	8418300	11952000	7985300	DKDKKAEGKAERVAKSPEHSVEPIRTFIKAK	VAKS(0.999)PEHS(0.001)VEPIR	864	KAERVAKsPEHsVEP	UID668	1
A0A1Y7VNZ6;Q03141-2;Q03141-3;Q03141	469;469;469;469	A0A1Y7VNZ6	A0A1Y7VNZ6	MAP/microtubule affinity-regulating kinase 3	Mark3	S	469	___1	1	-0.142449	-0.372673	-0.0666691	-0.135079	-0.253601	-0.0956971	NaN	NaN	NaN	NaN	NaN	NaN	NaN	NaN	NaN	NaN	NaN	NaN	3	524	+	HTP	5.85739e-12	181.86	141.84	57.366	-0.10341	80582000	35700000	26474000	18407000	KSSSSAVGGKGIAPASPMLGNAGNPNKADIP	GIAPAS(1)PMLGNAGNPNKADIPER	867	GKGIAPAsPMLGNAG	UID670	1
A0A1Y7VNZ6;Q03141-2;Q03141-3;Q03141	636;583;583;583	A0A1Y7VNZ6	A0A1Y7VNZ6	MAP/microtubule affinity-regulating kinase 3	Mark3	S	636	___1	0.792356	NaN	NaN	NaN	-0.335918	-0.0260876	0.0265876	NaN	NaN	NaN	NaN	NaN	NaN	NaN	NaN	NaN	NaN	NaN	NaN	3	524	+	CST;HTP	0.00814272	57.051	42.281	57.051	-1.2211	8663600	3303900	2715300	2644500	QPRERRTATYNGPPASPSLSHEATPLSQTRS	TATY(0.001)NGPPAS(0.792)PS(0.123)LS(0.067)HEAT(0.006)PLS(0.007)QT(0.003)R	870	tYNGPPAsPSLsHEA	UID671	1
A0A1Y7VNZ6;Q03141-2;Q03141-3;Q03141	596;543;543;543	A0A1Y7VNZ6	A0A1Y7VNZ6	MAP/microtubule affinity-regulating kinase 3	Mark3	S	596	___1	0.981489	-0.0277044	-0.281807	-0.13443	NaN	NaN	NaN	NaN	NaN	NaN	NaN	NaN	NaN	NaN	NaN	NaN	NaN	NaN	NaN	2	524	+	HTP	0.00102311	132.87	90.556	132.87	1.4284	35586000	28509000	3559300	3517600	AIAIPDERTPVASTHSISSATTPDRIRFPRG	TPVAS(0.95)T(0.052)HS(0.981)IS(0.012)S(0.003)AT(0.001)TPDR	872	TPVAstHsIsSATtP	UID673	1;2
A0A1Y7VNZ6;Q03141-2;Q03141-3;Q03141	400;400;400;400	A0A1Y7VNZ6	A0A1Y7VNZ6	MAP/microtubule affinity-regulating kinase 3	Mark3	S	400	___1	0.998574	NaN	NaN	NaN	-0.4834	-0.745164	-0.209812	NaN	NaN	NaN	NaN	NaN	NaN	NaN	NaN	NaN	NaN	NaN	NaN	3	524	+	CST;HTP	0.000878802	98.703	48.934	98.703	-1.99	29302000	12965000	8793900	7542700	AKVRPNSDLSNSTGQSPHHKGQRSVSSSQKQ	VRPNSDLSNST(0.001)GQS(0.999)PHHK	875	LsNsTGQsPHHKGQR	UID674	1
A0A1Y7VP67;E9Q2I4	456;456	A0A1Y7VP67	A0A1Y7VP67		Elmsan1	S	456	___1	1	0.442227	0.368824	-0.0904189	0.270947	0.452068	0.128557	NaN	NaN	NaN	NaN	NaN	NaN	NaN	NaN	NaN	NaN	NaN	NaN	3	525			1.28919e-05	135.04	125.91	135.04	0.78599	17393000	5442400	6583800	5367200	IRSGVIQSTKRRRRVSQEANLLTLAQKAVEL	RVS(1)QEANLLTLAQK	876		UID675	1
A0A217FL69;Q8R3I2-3;Q8R3I2-2;Q8R3I2	339;331;440;472	A0A217FL69	A0A217FL69	Lysophospholipid acyltransferase 2	Mboat2	S	339	___1	0.993031	1.05644	1.43755	0.394734	1.68872	1.54849	-0.119887	NaN	NaN	NaN	NaN	NaN	NaN	NaN	NaN	NaN	NaN	NaN	NaN	2	526	+	CST;HTP	4.92882e-38	225.13	182.29	225.13	-1.9189	168090000	27443000	72939000	67704000	LVLLLLPVKKSQRRTSTQENVHLSQAKKFDE	RT(0.003)S(0.993)T(0.003)QENVHLSQAK	877	KKSQRRTstQENVHL	UID676	1
A0A286YCB8;Q923T9-3;Q923T9-2;Q923T9;A0A286YCW8	188;350;373;384;162	A0A286YCB8;Q923T9-3	Q923T9-3	Calcium/calmodulin-dependent protein kinase type II subunit gamma	Camk2g	S	350	___1	0.921021	-1.29456	-0.645977	0.572987	NaN	NaN	NaN	NaN	NaN	NaN	NaN	NaN	NaN	NaN	NaN	NaN	NaN	NaN	NaN	3	4199;528	+	HTP	0.0106477	92.563	58.286	92.563	0.83777	2757400	1608300	606890	542180	TVVHNATDGIKGSTESCNTTTEDEDLKVRKQ	GS(0.006)T(0.03)ES(0.921)CNT(0.006)T(0.03)T(0.008)EDEDLKVR	878	GIKGstEsCNTTTED	UID677	1
E9PYX6;D3Z5J3;A0A286YCI8;A0A5F8MPJ2;A0A286YCN8;A0A286YCQ0;A0A286YDN0;E9Q6A3;E9QNA7;Q62417-5;Q62417-6;Q62417-4;Q62417-2;Q62417-7	58;58;58;58;58;58;58;88;58;58;58;88;58;58	E9PYX6;A0A286YCQ0;Q62417-5	A0A286YCQ0		Sorbs1	S	58	___1	0.99925	0.47633	0.79585	0.408168	1.05047	1.55508	0.314755	NaN	NaN	NaN	NaN	NaN	NaN	NaN	NaN	NaN	NaN	NaN	NaN	3	3193;529;532	+	HTP	1.0749e-07	164.8	96.528	84.653	-2.3035	9283000	2051000	3950700	3281200	RASSSYRGTPSSSPVSPQESPKHESKSDEWK	GTPSSSPVS(0.999)PQES(0.984)PKHES(0.017)K	882	TPSSSPVsPQEsPKH	UID678	1;2
E9PYX6;D3Z5J3;A0A286YCI8;A0A5F8MPJ2;A0A286YCN8;A0A286YCQ0;A0A286YDN0;E9Q6A3;E9QNA7;Q62417-5;Q62417-6;Q62417-4;Q62417-2;Q62417-7	62;62;62;62;62;62;62;92;62;62;62;92;62;62	E9PYX6;A0A286YCQ0;Q62417-5	A0A286YCQ0		Sorbs1	S	62	___1	0.983754	1.17172	0.759497	0.161952	NaN	NaN	NaN	NaN	NaN	NaN	NaN	NaN	NaN	NaN	NaN	NaN	NaN	NaN	NaN	3	3193;529;532	+	HTP	0.00139722	84.653	46.393	84.653	-2.3035	29273000	6533300	12870000	9869300	SYRGTPSSSPVSPQESPKHESKSDEWKLSSS	GTPSSSPVS(0.999)PQES(0.984)PKHES(0.017)K	883	SPVsPQEsPKHESKS	UID679	1;2
E9PYX6;D3Z5J3;A0A286YCI8;A0A5F8MPJ2	336;516;345;516	E9PYX6	E9PYX6		Sorbs1	S	336	___1	1	NaN	NaN	NaN	2.29331	2.318	-0.306573	NaN	NaN	NaN	NaN	NaN	NaN	NaN	NaN	NaN	NaN	NaN	NaN	3	529			0.00244732	89.866	49.629	89.866	0.29888	1672100	222850	848610	600650	GKSSVLTNEKMSRDISPEEIDLKNEPWYKFF	DIS(1)PEEIDLKNEPWYK	884		UID680	1
E9PYX6;D3Z5J3;A0A286YCI8;A0A5F8MPJ2;A0A286YCQ0;A0A286YDN0;E9Q6A3;E9QNA7;Q62417-5;Q62417-6;Q62417-4;Q62417-2;Q62417-7	176;310;185;310;186;197;216;186;186;197;216;186;310	E9PYX6;A0A286YCQ0;Q62417-5	A0A286YCQ0		Sorbs1	S	186	___1	0.955272	0.256286	0.600175	0.456806	0.724825	0.722116	0.11703	NaN	NaN	NaN	NaN	NaN	NaN	NaN	NaN	NaN	NaN	NaN	NaN	3	3193;529;532			0.00042403	96.096	60.978	96.096	-0.061152	6611100	2569900	2046000	1995200	RAGEQDPVPTPAELTSPGRASERRAKDASRR	RAGEQDPVPTPAELT(0.045)S(0.955)PGR	885		UID681	1
E9PYX6;D3Z5J3;A0A286YCI8;A0A286YCQ0;A0A286YDN0;E9Q6A3;E9QNA7;Q62417-5;Q62417-6;Q62417-4;Q62417-2	643;857;1209;603;614;633;659;603;614;633;659	E9PYX6;A0A286YCQ0;Q62417-5	A0A286YCQ0		Sorbs1	S	603	___1	0.999999	1.28558	2.04243	0.813361	2.36765	2.41568	0.126444	NaN	NaN	NaN	NaN	NaN	NaN	NaN	NaN	NaN	NaN	NaN	NaN	2	3193;529;532			3.73566e-59	248.81	192.29	248.81	-1.0295	20087000	2665200	8666600	8755400	IDLPYSSSPSRSATVSPQQPQAQQRRVTPDR	SATVS(1)PQQPQAQQR	887		UID682	1;2
E9PYX6;D3Z5J3;A0A286YCI8;A0A5F8MPJ2;A0A286YCQ0;A0A286YDN0;E9Q6A3;E9QNA7;Q62417-5;Q62417-6;Q62417-4;Q62417-2;Q62417-7	261;441;270;441;271;282;301;271;271;282;301;271;395	E9PYX6;A0A286YCQ0;Q62417-5	A0A286YCQ0		Sorbs1	S	271	___1	0.85925	NaN	NaN	NaN	1.49677	1.23057	-0.552241	NaN	NaN	NaN	NaN	NaN	NaN	NaN	NaN	NaN	NaN	NaN	NaN	2	3193;529;532			0.000162463	127.03	71.012	127.03	-0.042072	10558000	1894300	5884600	2779000	FSDDTKSPLSVPRSKSEMNYIEGEKVVKRSA	S(0.141)KS(0.859)EMNYIEGEK	889		UID683	1
E9PYX6;D3Z5J3;A0A286YCI8;A0A5F8MPJ2;A0A286YCQ0;A0A286YDN0;E9Q6A3;E9QNA7	200;334;209;334;210;221;240;210	E9PYX6;A0A286YCQ0	A0A286YCQ0		Sorbs1	S	210	___1	0.897164	1.24908	1.04726	-0.15502	NaN	NaN	NaN	NaN	NaN	NaN	NaN	NaN	NaN	NaN	NaN	NaN	NaN	NaN	NaN	2	529;532	+	HTP	9.76348e-05	147.16	117.43	147.16	0.73759	19022000	4056400	9080100	5885500	AKDASRRVVRSTQDLSDVSTDEVGIPLRNTE	S(0.015)T(0.088)QDLS(0.897)DVSTDEVGIPLR	892	VRStQDLsDVSTDEV	UID684	1
E9PYX6;D3Z5J3;A0A286YCI8;A0A5F8MPJ2;A0A286YD34;A0A286YCQ0;A0A286YDN0;E9Q6A3;E9QNA7;Q62417-5;Q62417-6;Q62417-4;Q62417-2;Q62417-7	635;849;1201;849;17;595;606;625;651;595;606;625;651;775	E9PYX6;A0A286YCQ0;Q62417-5	A0A286YCQ0		Sorbs1	S	595	___1	0.958125	0.383497	0.827575	0.473839	NaN	NaN	NaN	NaN	NaN	NaN	NaN	NaN	NaN	NaN	NaN	NaN	NaN	NaN	NaN	2	3193;529;532			2.47503e-42	232.78	185.01	232.78	0.62292	11190000	3200900	3852600	4136700	LVKTPVDYIDLPYSSSPSRSATVSPQQPQAQ	TPVDYIDLPYS(0.004)S(0.037)S(0.958)PS(0.001)R	894		UID685	1
E9PYX6;D3Z5J3;A0A286YCI8;A0A5F8MPJ2;A0A286YDJ3;A0A286YCQ0;A0A286YDN0;E9Q6A3;E9QNA7;Q62417-5;Q62417-6;Q62417-4;Q62417-2;Q62417-7	245;425;254;425;22;255;266;285;255;255;266;285;255;379	E9PYX6;A0A286YCQ0;Q62417-5	A0A286YCQ0		Sorbs1	S	255	___1	0.921895	0.969381	1.4444	0.398679	1.83082	2.10259	0.121944	NaN	NaN	NaN	NaN	NaN	NaN	NaN	NaN	NaN	NaN	NaN	NaN	3	3193;529;532			0.0116599	85.533	38.346	47	-0.41658	8770000	1691700	3326100	3752300	KLNRDDDSDVHSPRYSFSDDTKSPLSVPRSK	Y(0.01)S(0.922)FS(0.062)DDT(0.004)KS(0.001)PLS(0.001)VPR	895		UID686	1
A0A286YCJ4;A0A3B2WC92;A0A286YE25;Q9QYY8-2;Q9QYY8;A0A3B2WBA7	233;233;265;182;266;25	A0A286YCJ4	A0A286YCJ4	Spastin	Spast	S	233	___1	0.948051	-0.40901	-0.886673	-0.343019	NaN	NaN	NaN	NaN	NaN	NaN	NaN	NaN	NaN	NaN	NaN	NaN	NaN	NaN	NaN	2	530	+	HTP	0.000486912	112.62	60.233	112.62	-0.10652	8973900	4341100	2771300	1861600	LKSGSAGLSGHHRAPSCSGLSMVSGARPGPG	APS(0.948)CS(0.052)GLSMVSGAR	896	SGHHRAPsCSGLSMV	UID687	1
A0A286YCJ4;A0A3B2WC92;A0A286YE25;Q9QYY8-2;Q9QYY8	208;208;240;157;241	A0A286YCJ4	A0A286YCJ4	Spastin	Spast	S	208	___1	0.930228	0.119954	-0.131376	-0.166114	0.379621	0.561302	0.0501883	NaN	NaN	NaN	NaN	NaN	NaN	NaN	NaN	NaN	NaN	NaN	NaN	3	530	+	HTP	0.00838497	64.675	47.732	64.675	0.12189	6202300	1584000	2316700	2301600	ESGAVPKRKDPLTHASNSLPRSKTVLKSGSA	DPLTHAS(0.93)NS(0.069)LPR	899	KDPLTHAsNsLPRSK	UID688	1
A0A286YCL6;Q3U827-4;Q3U827-3;Q3U827-2;Q3U827	230;230;231;230;231	A0A286YCL6	A0A286YCL6	E3 ubiquitin-protein ligase RNF180	Rnf180	S	230	___1	0.999696	0.294194	1.07786	0.706906	NaN	NaN	NaN	NaN	NaN	NaN	NaN	NaN	NaN	NaN	NaN	NaN	NaN	NaN	NaN	2	531	+	HTP	0.00173248	117.08	62.04	117.08	-0.67273	2336400	681820	880760	773840	DTGRCPSRASHRKSHSLDLNISEKLILLPTL	SHS(1)LDLNISEK	900	ASHRKSHsLDLNISE	UID689	1
A0A286YCQ0;A0A286YDN0;E9Q6A3;E9QNA7;Q62417-5;Q62417-6;Q62417-4;Q62417-2;Q62417-7	346;357;376;346;346;357;376;346;470	A0A286YCQ0;Q62417-5	A0A286YCQ0		Sorbs1	S	346	___1	0.869536	NaN	NaN	NaN	2.19554	2.45604	0.410667	NaN	NaN	NaN	NaN	NaN	NaN	NaN	NaN	NaN	NaN	NaN	NaN	3	3193;532	+	HTP	6.66016e-06	92.343	58.357	92.343	0.098943	4018100	288130	1311600	2418400	GKSSVLTNEKMSSAVSPTPDITSEPPGYIYS	MS(0.009)S(0.009)AVS(0.87)PT(0.11)PDIT(0.001)S(0.001)EPPGYIYSSNFHAVK	901	EKMSsAVsPtPDITS	UID690	1
D3YTR7;A0A286YCS6;Q9CYT6	188;245;300	D3YTR7	D3YTR7	Adenylyl cyclase-associated protein;Adenylyl cyclase-associated protein 2	Cap2	S	188	___1	0.998935	-1.47161	-1.79641	-0.621866	-1.52036	-2.00526	-0.507644	NaN	NaN	NaN	NaN	NaN	NaN	NaN	NaN	NaN	NaN	NaN	NaN	2	533	+	CST;HTP	0.000397203	138.63	62.295	138.63	-1.1028	6483800	3077300	2263700	1142800	KTYKNPSLRAQGQIRSPTKTHTPSPTSPKSN	AQGQIRS(0.999)PT(0.001)K	902	RAQGQIRsPtKTHTP	UID691	1
D3YTR7;A0A286YCS6;Q9CYT6	199;256;311	D3YTR7	D3YTR7	Adenylyl cyclase-associated protein;Adenylyl cyclase-associated protein 2	Cap2	S	199	___1	0.992686	-1.42469	-1.95629	-0.410352	-0.570314	-1.02104	-0.300466	NaN	NaN	NaN	NaN	NaN	NaN	NaN	NaN	NaN	NaN	NaN	NaN	2	533	+	HTP	9.58679e-07	169.82	113.39	169.82	-1.7247	16569000	9484800	4344600	2739700	GQIRSPTKTHTPSPTSPKSNSPQKHTPVLEL	THTPS(0.001)PT(0.006)S(0.993)PK	903	THTPsPtsPKsNSPQ	UID692	1
E9Q4K7;A0A286YCV9	1409;1409	E9Q4K7	E9Q4K7	Kinesin-like protein	Kif13b	S	1409	___1	1	-0.179368	-0.323534	0.00331442	-0.393918	0.014641	0.515107	NaN	NaN	NaN	NaN	NaN	NaN	NaN	NaN	NaN	NaN	NaN	NaN	2	534	+	CST;HTP	6.47412e-22	202.6	107.36	169.72	0.27707	10660000	4910500	3247000	2502200	LSPSHSLGSNKGRWESQQDVSQTLVSRGIAP	GRWES(1)QQDVSQTLVSR	904	SNKGRWEsQQDVSQT	UID693	1
E9Q4K7;A0A286YCV9	1705;1709	E9Q4K7	E9Q4K7	Kinesin-like protein	Kif13b	S	1705	___1	0.991304	-0.161492	-0.202854	0.120617	0.0828389	0.200881	0.148479	NaN	NaN	NaN	NaN	NaN	NaN	NaN	NaN	NaN	NaN	NaN	NaN	2	534	+	HTP	7.05751e-83	265.93	198.24	237.89	0.35438	4554400	1374500	1579100	1600700	PSNARGQTLGRLEVTSDSEDASEVPEWLREG	LEVT(0.009)S(0.991)DSEDASEVPEWLR	905	LGRLEVtsDsEDASE	UID694	1
E9Q4K7;A0A286YCV9	1390;1390	E9Q4K7	E9Q4K7	Kinesin-like protein	Kif13b	S	1390	___1	0.855893	0.0753272	-0.370266	-0.316223	-0.0272632	-0.0223464	-0.0374732	NaN	NaN	NaN	NaN	NaN	NaN	NaN	NaN	NaN	NaN	NaN	NaN	3	534	+	CST;HTP	0.00871307	97.081	62.037	97.081	2.3859	23591000	9532100	9090200	4968600	SRRSISSPSMNRLSGSRQELSPSHSLGSNKG	LS(0.144)GS(0.856)RQELSPSHSLGSNK	906	sMNRLsGsRQELsPS	UID695	1
E9Q4K7;A0A286YCV9	1380;1380	E9Q4K7	E9Q4K7	Kinesin-like protein	Kif13b	S	1380	___1	0.999739	-0.139331	0.00374607	0.165558	0.0197731	0.279055	0.310689	NaN	NaN	NaN	NaN	NaN	NaN	NaN	NaN	NaN	NaN	NaN	NaN	2	534	+	CST;HTP	0.00069435	157.97	90.765	113.38	1.5182	25587000	9328500	8583400	7674700	KEQLTGKGKLSRRSISSPSMNRLSGSRQELS	SIS(1)S(0.002)PS(0.998)MNR	907	KLSRRsIssPsMNRL	UID696	1;2
E9Q4K7;A0A286YCV9	1381;1381	E9Q4K7	E9Q4K7	Kinesin-like protein	Kif13b	S	1381	___1	0.998261	0.184598	-0.259685	-0.514285	-0.19276	-0.901015	-0.581972	NaN	NaN	NaN	NaN	NaN	NaN	NaN	NaN	NaN	NaN	NaN	NaN	2	534	+	CST;HTP	0.000907964	150.15	80.161	150.15	-0.14612	3437000	1313200	1214600	909200	EQLTGKGKLSRRSISSPSMNRLSGSRQELSP	SIS(0.001)S(0.998)PSMNR	908	LSRRsIssPsMNRLs	UID697	1;2
A0A286YD76;Q69ZZ9	412;276	A0A286YD76	A0A286YD76	Uncharacterized protein KIAA0754	Kiaa0754	S	412	___1	0.911726	-1.0463	-1.74207	-0.691732	NaN	NaN	NaN	NaN	NaN	NaN	NaN	NaN	NaN	NaN	NaN	NaN	NaN	NaN	NaN	3	537	+	HTP	0.00122545	75.43	42.641	75.43	1.0121	594760	389220	130990	74541	DLQPTRDQLASVPRGSPPDCTCVPAGDTVIS	DQLASVPRGS(0.912)PPDCT(0.088)CVPAGDTVISEVK	910	LASVPRGsPPDCTCV	UID699	1
A0A286YDA2;A0A286YDT3;E9Q5C9;A0A286YDV7;E9Q5C9-2	561;562;563;563;563	A0A286YDA2	A0A286YDA2		Nolc1	S	561	___1	1	-1.20566	-1.34975	-0.283176	-0.672864	-1.12435	-0.0383174	-1.17511	-0.444203	-1.74444	NaN	-0.586319	-0.0637559	-0.0305532	-0.228661	0.394689	NaN	0.303143	0.0254385	2	538	+	CST;HTP	5.41307e-140	305.85	235.16	235.37	1.0431	63233000	34545000	16870000	11818000	ANGTPASLNGKAAKESEEEEEEEETEEKKKA	AAKES(1)EEEEEEEETEEK	911	NGKAAKEsEEEEEEE	UID700	1
A0A286YDA2;A0A286YDT3;E9Q5C9;A0A286YDV7	699;700;701;701	A0A286YDA2	A0A286YDA2		Nolc1	S	699	___1	1	-1.04913	-1.58554	-0.416057	-1.05062	-0.930848	0.262072	-1.17511	-0.444203	-1.74444	NaN	-0.586319	-0.0637559	0.125981	-0.606418	0.158899	NaN	0.170262	0.325828	2	538	+	CST;HTP	6.89023e-120	300.2	203.54	300.2	1.342	17328000	9224900	4086600	4016800	RGGSISVQVNSVKFDSE______________	GGSISVQVNSVKFDS(1)E	912	VNsVKFDsE______	UID701	1
A0A286YDA2;A0A286YDT3;E9Q5C9;A0A286YDV7;E9Q5C9-2	644;645;646;646;646	A0A286YDA2	A0A286YDA2		Nolc1	S	644	___1	1	-2.18456	-2.26368	-0.297183	NaN	NaN	NaN	-1.17511	-0.444203	-1.74444	NaN	-0.586319	-0.0637559	-1.00945	NaN	-0.519242	NaN	0.289136	NaN	2	538	+	CST;HTP	0.00633565	86.463	35.397	86.463	0.38236	1050900	847990	106560	96391	VREEEIEVDSRVADNSFDAKRGAAGDWGERA	VADNS(1)FDAK	913	DsRVADNsFDAKRGA	UID702	1
A0A286YDB3;Q80XQ2	546;546	A0A286YDB3	A0A286YDB3	TBC1 domain family member 5	Tbc1d5	S	546	___1	1	-0.629144	0.184471	0.527471	0.56589	0.68437	0.068602	NaN	NaN	NaN	NaN	NaN	NaN	NaN	NaN	NaN	NaN	NaN	NaN	2	539	+	HTP	3.67238e-14	203.03	145.14	203.03	0.38514	25731000	9093900	8491700	8145500	QHQQQQQQQRLMKSESMPVQLNKGDVVTGSD	SES(1)MPVQLNK	916	QRLMKsEsMPVQLNK	UID705	1
A0A286YDC0;Q03147	127;164	A0A286YDC0	A0A286YDC0	Cyclin-dependent kinase 7	Cdk7	S	127	___1	0.999998	-0.0628063	0.405557	0.516419	NaN	NaN	NaN	NaN	NaN	NaN	NaN	NaN	NaN	NaN	NaN	NaN	NaN	NaN	NaN	2	541	+	CST;HTP;LTP	0.00429343	87.149	24.171	87.149	1.0281	19743000	9172000	5614900	4955600	GVLKLADFGLAKSFGSPNRAYTHQVVTRWYR	SFGS(1)PNR	918	GLAKsFGsPNRAytH	UID707	1;2
A0A286YDE4;Q6PCN3	484;484	A0A286YDE4	A0A286YDE4	Tau-tubulin kinase 1	Ttbk1	S	484	___1	0.992994	1.1927	1.36379	0.296076	2.46454	2.55871	-0.0476813	NaN	NaN	NaN	NaN	NaN	NaN	NaN	NaN	NaN	NaN	NaN	NaN	2	542	+	HTP	0.00440549	90.05	52.323	90.05	-0.012765	3280500	494610	1528700	1257200	RVELQERRSRMDLPGSPSRQACSSQPAQMLS	MDLPGS(0.993)PS(0.007)R	919	SRMDLPGsPsRQACS	UID708	1
A0A286YDN1;Q8VC03	176;177	A0A286YDN1	A0A286YDN1	Echinoderm microtubule-associated protein-like 3	Eml3	S	176	___1	0.96787	0.0163537	0.614474	0.638213	NaN	NaN	NaN	NaN	NaN	NaN	NaN	NaN	NaN	NaN	NaN	NaN	NaN	NaN	NaN	2	545	+	CST;HTP	0.00141226	107.65	86.345	107.65	0.06171	790800	282870	224650	283280	SPSERPRQKLSRKAASSANLLLRSGSTESRG	KAAS(0.968)S(0.032)ANLLLR	920	KLSRKAAssANLLLR	UID709	1
A0A286YDY1;A0A286YE27;Q3U2K0-3;Q3U2K0-2;Q3U2K0	206;733;364;699;813	A0A286YDY1	A0A286YDY1	Protein FAM193B	Fam193b	S	206	___1	0.872813	-0.43821	-1.00144	-0.636145	NaN	NaN	NaN	NaN	NaN	NaN	NaN	NaN	NaN	NaN	NaN	NaN	NaN	NaN	NaN	3	546	+	HTP	0.00380861	83.723	54.551	83.723	-0.90792	7194600	3859900	2244800	1089900	LEQESEQTPGPARPQSLSQGKGRSRRSRNKQ	TLEQESEQTPGPARPQS(0.873)LS(0.127)QGK	921	PGPARPQsLSQGKGR	UID710	1
E9QAE4;A0A286YE36;O88491	2472;2369;2369	E9QAE4	E9QAE4	Histone-lysine N-methyltransferase;Histone-lysine N-methyltransferase, H3 lysine-36 and H4 lysine-20 specific	Nsd1	S	2472	___1	1	-0.370713	-0.658789	-0.415134	-0.0186441	-0.834133	-0.786373	NaN	NaN	NaN	NaN	NaN	NaN	NaN	NaN	NaN	NaN	NaN	NaN	2	547	+	HTP	1.02679e-17	186.17	160.06	186.17	-0.061259	14799000	6888500	5496800	2413900	MDLIDLTPRQKERAASPQEVTPQADEKTAML	AAS(1)PQEVTPQADEK	922	RQKERAAsPQEVTPQ	UID711	1
E9QAE4;A0A286YE36;O88491	2232;2129;2129	E9QAE4	E9QAE4	Histone-lysine N-methyltransferase;Histone-lysine N-methyltransferase, H3 lysine-36 and H4 lysine-20 specific	Nsd1	S	2232	___1	0.973662	-0.659335	0.29772	0.916247	NaN	NaN	NaN	NaN	NaN	NaN	NaN	NaN	NaN	NaN	NaN	NaN	NaN	NaN	NaN	2	547	+	HTP	0.000644381	130.64	76.042	130.64	2.4916	1793800	796980	457170	539620	GEIREYVPPTATSPPSPGTQPKEQSSEMATQ	EYVPPTAT(0.002)S(0.007)PPS(0.974)PGT(0.017)QPK	923	PTATsPPsPGTQPKE	UID712	1
A0A286YEC5;F8VQ75;Q9EQW7	291;1274;1274	A0A286YEC5	A0A286YEC5	Kinesin-like protein;Kinesin-like protein KIF13A	Kif13a	S	291	___1	0.788912	-0.0772389	-0.816063	-0.461323	NaN	NaN	NaN	NaN	NaN	NaN	NaN	NaN	NaN	NaN	NaN	NaN	NaN	NaN	NaN	2	549	+	HTP	0.00994871	82.029	51.231	82.029	1.5311	1088000	500340	426260	161410	KRIAANIYNKQSFTQSLKRRISLINICYSCG	QS(0.001)FT(0.21)QS(0.789)LK	924	NKQSFTQsLKRRISL	UID713	1
A0A2C9F2A2;Q921Q7	351;340	A0A2C9F2A2	A0A2C9F2A2	Ras and Rab interactor 1	Rin1	S	351	___1	0.991509	NaN	NaN	NaN	-0.783589	-0.654445	0.219339	NaN	NaN	NaN	NaN	NaN	NaN	NaN	NaN	NaN	NaN	NaN	NaN	2	550	+	HTP	9.87188e-09	165.34	133.85	165.34	-0.18601	560820	250480	168060	142280	RLSRPRHRRPLLRSMSSAFCSLLAPERQVGR	S(0.002)MS(0.992)S(0.006)AFCSLLAPER	925	RPLLRsMssAFCSLL	UID714	1
A0A2I3BPE9;A0A2I3BRT5;Q7TT21;A0A2I3BPP1;Q3UHB2;Q61037-7;Q61037-4;Q61037-3;Q61037-2;Q61037-6;Q61037-5;Q61037;A0A2I3BPR7	880;939;939;939;939;939;939;900;902;939;939;939;49	A0A2I3BPE9	A0A2I3BPE9	Tuberin	Tsc2	S	880	___1	0.998717	-0.061812	-0.0353574	-0.0687708	NaN	NaN	NaN	NaN	NaN	NaN	NaN	NaN	NaN	NaN	NaN	NaN	NaN	NaN	NaN	2	553	+	CST;HTP;LTP	0.00185751	138.99	97.934	138.99	-0.16656	2002900	820410	728990	453480	FDDTPEKDSFRARSTSLNERPKSRIQTSLTS	ST(0.001)S(0.999)LNERPK	927	SFRARSTsLNERPKs	UID715	1
A0A2I3BPM7;Q8CBY1-4;Q8CBY1-2;Q8CBY1-3;Q8CBY1	453;233;541;554;642	A0A2I3BPM7	A0A2I3BPM7	Protein Smaug homolog 1	Samd4a	S	453	___1	0.910409	0.896543	1.5635	0.715542	NaN	NaN	NaN	NaN	NaN	NaN	NaN	NaN	NaN	NaN	NaN	NaN	NaN	NaN	NaN	2	555			8.15853e-68	257.37	194.9	257.37	-0.92308	1165500	265930	383740	515870	MKQGRQNLWFANPGGSNSMPSRTHSSVQKTR	QNLWFANPGGS(0.91)NS(0.09)MPSR	930		UID717	1
A0A2I3BPM7;Q8CBY1-4;Q8CBY1-2;Q8CBY1-3;Q8CBY1	455;235;543;556;644	A0A2I3BPM7	A0A2I3BPM7	Protein Smaug homolog 1	Samd4a	S	455	___1	0.990071	0.716508	1.08638	0.478402	1.75155	2.05294	0.303459	NaN	NaN	NaN	NaN	NaN	NaN	NaN	NaN	NaN	NaN	NaN	NaN	2	555	+	HTP	4.78576e-54	245.1	196.38	245.1	-0.11932	10446000	2013000	4191700	4241500	QGRQNLWFANPGGSNSMPSRTHSSVQKTRSL	QNLWFANPGGS(0.01)NS(0.99)MPSR	931	ANPGGSNsMPSRTHS	UID718	1
A0A2I3BPQ0;Q9D0V7	36;36	A0A2I3BPQ0	A0A2I3BPQ0	Receptor-binding cancer antigen expressed on SiSo cells	Ebag9	S	36	___1	1	0.0129261	0.487281	0.313362	0.54666	0.736388	0.378179	NaN	NaN	NaN	NaN	NaN	NaN	NaN	NaN	NaN	NaN	NaN	NaN	2	556	+	CST;HTP	3.34219e-41	222.92	203.63	207.43	0.34011	78940000	24142000	27364000	27434000	FLKRLICRSGRGRKLSGDQITLPTTVDYSSV	KLS(1)GDQITLPTTVDYSSVPK	932	SGRGRKLsGDQItLP	UID719	1
E9Q784;A0A2I3BPQ5	242;242	E9Q784	E9Q784		Zc3h13	S	242	___1	1	0.145091	-0.249531	-0.331064	-0.215747	-0.624132	-0.173417	NaN	NaN	NaN	NaN	NaN	NaN	NaN	NaN	NaN	NaN	NaN	NaN	2	557	+	HTP	9.2885e-13	172.82	120.24	116.35	-1.5306	48067000	19872000	17642000	10553000	ASSAGKKERKAAVVASPLLDQQRNSKGNQSK	KAAVVAS(1)PLLDQQR	933	RKAAVVAsPLLDQQR	UID720	1
E9Q784;A0A2I3BPQ5	198;198	E9Q784	E9Q784		Zc3h13	S	198	___1	1	-0.308627	-0.38964	-0.029588	-0.670452	-0.591679	-0.039251	NaN	NaN	NaN	NaN	NaN	NaN	NaN	NaN	NaN	NaN	NaN	NaN	2	557	+	HTP	7.20164e-05	142	19.666	109.83	0.42496	23532000	10422000	7480200	5630200	ENMDKREEIIIQKEVSPEVVRSKLSPSPSLR	EVS(1)PEVVR	934	IIIQKEVsPEVVRSK	UID721	1
E9Q784;A0A2I3BPQ5	1069;1069	E9Q784	E9Q784		Zc3h13	S	1069	___1	1	1.58299	1.39802	-0.12833	-0.71506	-0.9247	-0.209195	NaN	NaN	NaN	NaN	NaN	NaN	NaN	NaN	NaN	NaN	NaN	NaN	2	557	+	HTP	2.58016e-32	221.81	161.45	205.65	-1.0013	57000000	10675000	27764000	18561000	VERGNLETHEDSQVFSPKKGQKKKNIEKKRK	GNLETHEDSQVFS(1)PK	935	HEDsQVFsPKKGQKK	UID722	1
E9Q784;A0A2I3BPQ5	110;110	E9Q784	E9Q784		Zc3h13	S	110	___1	0.785013	-0.290445	-0.212534	-0.0333924	0.0561673	0.145091	0.144699	NaN	NaN	NaN	NaN	NaN	NaN	NaN	NaN	NaN	NaN	NaN	NaN	2	557	+	HTP	0.00124008	109.6	81.368	109.6	-0.26321	24456000	10516000	8530000	5410000	DVDSESQKRNTEEPSSPVRKESSRGRHRDKE	NTEEPS(0.215)S(0.785)PVRK	938	RNTEEPssPVRKEsS	UID725	1
E9Q784;A0A2I3BPQ5	953;953	E9Q784	E9Q784		Zc3h13	S	953	___1	0.993248	-0.442673	-0.845183	-0.281421	-0.573639	-0.534433	-0.075064	NaN	NaN	NaN	NaN	NaN	NaN	NaN	NaN	NaN	NaN	NaN	NaN	3	557	+	HTP	7.59373e-07	146.11	102.8	146.11	0.24409	50041000	22671000	14776000	12594000	RLLSQVVRPQESRSLSPSHLTEDRQGRWKEE	S(0.006)LS(0.993)PS(0.001)HLTEDR	949	PQEsRsLsPsHLTED	UID735	1;2
A0A2I3BPX9;Q60775	150;187	A0A2I3BPX9	A0A2I3BPX9	ETS-related transcription factor Elf-1	Elf1	S	150	___1	0.982985	0.740366	0.556111	0.0835197	NaN	NaN	NaN	NaN	NaN	NaN	NaN	NaN	NaN	NaN	NaN	NaN	NaN	NaN	NaN	3	560	+	CST;HTP	0.00151448	89.311	73.321	89.311	-2.1487	15022000	4901000	6065600	4055200	RKRKKGRKTKPPRPDSPTTTPNISVKKKNKD	TKPPRPDS(0.983)PT(0.003)T(0.014)T(0.001)PNISVK	955	TKPPRPDsPtTTPNI	UID740	1
A0A2I3BQJ1;A0A2I3BQ07;Q505D1	857;1041;1011	A0A2I3BQJ1	A0A2I3BQJ1	Serine/threonine-protein phosphatase 6 regulatory ankyrin repeat subunit A	Ankrd28	S	857	___1	0.9999	-0.639557	-1.08259	-0.583809	-0.549367	-1.01066	-0.304113	NaN	NaN	NaN	NaN	NaN	NaN	NaN	NaN	NaN	NaN	NaN	NaN	2	562	+	HTP	0.000150188	127.17	73.605	127.17	0.47472	889690	423930	268210	197550	TFNAINRYTNTSKTVSFEALPIMRNEASSYC	TVS(1)FEALPIMR	956	TNTSktVsFEALPIM	UID741	1
A0A2I3BQ20;A0A2I3BRS6;A0A2I3BRC5;F8VQ52;Q01341	53;53;53;53;53	A0A2I3BQ20	A0A2I3BQ20	Adenylate cyclase type 6	Adcy6	S	53	___1	0.992674	NaN	NaN	NaN	0.559932	0.797594	0.466549	NaN	NaN	NaN	NaN	NaN	NaN	NaN	NaN	NaN	NaN	NaN	NaN	3	563	+	HTP	0.00458186	103.67	59.472	103.67	0.045923	1864100	493750	581240	789070	CAPRYMSCLKNAEPPSPTPAAHTRCPWQDEA	NAEPPS(0.993)PT(0.007)PAAHTR	957	LKNAEPPsPTPAAHT	UID742	1
A0A2I3BQE0;Q9JI10-2;Q9JI10	314;246;316	A0A2I3BQE0	A0A2I3BQE0	Serine/threonine-protein kinase 3;Serine/threonine-protein kinase 3 36kDa subunit;Serine/threonine-protein kinase 3 20kDa subunit	Stk3	S	314	___1	1	NaN	NaN	NaN	0.489132	0.562279	0.26111	NaN	NaN	NaN	NaN	NaN	NaN	NaN	NaN	NaN	NaN	NaN	NaN	3	565	+	HTP	0.000123161	107.09	74.367	107.09	-0.45497	3775000	1156200	1383900	1234900	RHEEQQRELEEEEENSDEDELDSHTMVKTSS	ELEEEEENS(1)DEDELDSHTMVK	958	LEEEEENsDEDELDS	UID743	1
A0A2I3BQG0;Q8R289	17;59	A0A2I3BQG0	A0A2I3BQG0		Vmn1r75	S	17	___1	0.995288	-0.062294	-0.550381	-0.497527	-0.517854	-1.0497	-0.340806	NaN	NaN	NaN	NaN	NaN	NaN	NaN	NaN	NaN	NaN	NaN	NaN	2	566			0.00893952	73.466	12.869	73.466	0.90309	31867000	14426000	11189000	6252900	PKDLILKHLTFANCLSIISRGIPRAMSDCGL	HLTFANCLS(0.995)IIS(0.005)R	959		UID744	1
A0A2I3BQJ3;Q8K072	188;152	A0A2I3BQJ3	A0A2I3BQJ3	Receptor expression-enhancing protein 4	Reep4	S	188	___1	0.999987	0.561302	0.821873	0.227987	0.165687	0.742782	0.578794	NaN	NaN	NaN	NaN	NaN	NaN	NaN	NaN	NaN	NaN	NaN	NaN	2	567	+	CST;HTP	0.0025087	131.83	103.4	131.83	0.42645	13712000	4199700	4784800	4727300	ATKSQGALAGRLRSFSMQDLRSIPDTPVPTY	SFS(1)MQDLR	960	AGRLRsFsMQDLRSI	UID745	1
A0A2I3BQS6;E9Q2H1;Q80TP3	1549;1543;1543	A0A2I3BQS6	A0A2I3BQS6	E3 ubiquitin-protein ligase UBR5	Ubr5	S	1549	___1	0.999899	-0.57025	-1.04382	-0.382908	0.248778	-0.0975636	-0.319622	NaN	NaN	NaN	NaN	NaN	NaN	NaN	NaN	NaN	NaN	NaN	NaN	2	568	+	CST;HTP	0.000568043	134.3	60.418	134.3	-0.21544	29065000	14162000	8585900	6316800	SQSSYIIRNPQQRRISQSQPVRGRDEEQDDI	RIS(1)QSQPVR	961	NPQQRRIsQSQPVRG	UID746	1
A0A2I3BQT2;Q0KL02-3;Q0KL02;Q0KL02-4	1302;2446;2446;2446	A0A2I3BQT2	A0A2I3BQT2	Triple functional domain protein	Trio	S	1302	___1	1	0.491802	-0.490213	-1.04579	NaN	NaN	NaN	NaN	NaN	NaN	NaN	NaN	NaN	NaN	NaN	NaN	NaN	NaN	NaN	2	569	+	HTP	0.00592022	104.94	59.601	104.94	0.40501	970410	407060	489870	73484	TSQDGNTKDARGNLGSLPLGKTRPGAVSPLN	GNLGS(1)LPLGK	962	DARGNLGsLPLGKtR	UID747	1
A0A2I3BQT2;Q0KL02-3;Q0KL02;Q0KL02-4	1314;2458;2458;2458	A0A2I3BQT2	A0A2I3BQT2	Triple functional domain protein	Trio	S	1314	___1	0.984295	0.436268	-0.207511	-0.650001	NaN	NaN	NaN	NaN	NaN	NaN	NaN	NaN	NaN	NaN	NaN	NaN	NaN	NaN	NaN	3	569	+	CST;HTP	3.47244e-05	112.64	80.496	112.64	-0.13001	7932200	3267300	2665800	1999100	NLGSLPLGKTRPGAVSPLNSPLSTTFPSPFG	T(0.016)RPGAVS(0.984)PLNS(1)PLSTTFPSPFGK	963	KtRPGAVsPLNsPLs	UID748	1;2
E9PZM7;A0A2I3BQU5	498;498	E9PZM7	E9PZM7		Scaf11	S	498	___1	0.999998	-0.85807	-1.49021	-0.514759	-0.843552	-0.74962	0.0473989	NaN	NaN	NaN	NaN	NaN	NaN	NaN	NaN	NaN	NaN	NaN	NaN	2	570	+	HTP	3.37088e-42	227.63	194.22	227.63	-0.29023	21347000	10372000	5699900	5275200	DTGIEAKEFCADHDISPDTSLRGRDSAEHQE	EFCADHDIS(1)PDTSLR	965	FCADHDIsPDtsLRG	UID750	1
E9PZM7;A0A2I3BQU5	859;859	E9PZM7	E9PZM7		Scaf11	S	859	___1	1	-0.113988	-0.292175	-0.249616	0.24732	0.191436	0.174151	NaN	NaN	NaN	NaN	NaN	NaN	NaN	NaN	NaN	NaN	NaN	NaN	2	570	+	HTP	1.21506e-54	243.86	175.3	157.73	1.1736	12844000	5640400	4325300	2878400	PKRETVVESQSSQSPSPKRESARGRRKSRSL	ETVVESQS(0.01)S(0.007)QS(0.983)PS(1)PKR	967	sQssQsPsPKRESAR	UID752	1;2
E9PZM7;A0A2I3BQU5	821;821	E9PZM7	E9PZM7		Scaf11	S	821	___1	0.926904	0.323197	-0.153206	-0.287677	0.27274	0.0261627	-0.141701	NaN	NaN	NaN	NaN	NaN	NaN	NaN	NaN	NaN	NaN	NaN	NaN	2	570	+	CST;HTP	1.41264e-09	155.88	132.42	123.26	0.059251	19309000	8007800	6716900	4584600	VDKAPKPRTRRSRFHSPSTTWSPNKDAAQEK	FHS(0.927)PS(0.024)T(0.007)T(0.007)WS(0.036)PNK	968	TRRsRFHsPsttWsP	UID753	1;2
E9PZM7;A0A2I3BQU5	410;410	E9PZM7	E9PZM7		Scaf11	S	410	___1	0.999817	0.0357646	NaN	NaN	-0.236011	NaN	NaN	NaN	NaN	NaN	NaN	NaN	NaN	NaN	NaN	NaN	NaN	NaN	NaN	2	570	+	CST;HTP	1.84386e-141	311.97	242.9	265.54	0.12396	19321000	11121000	8199400	0	AEKSSSDSVEEETVDSDTPPVLEKEQQSCVE	SSSDSVEEETVDS(1)DTPPVLEK	970	VEEEtVDsDtPPVLE	UID754	1
A0A2I3BR32;Q8CI11;Q8CI11-2	126;505;472	A0A2I3BR32	A0A2I3BR32	Guanine nucleotide-binding protein-like 3	Gnl3	S	126	___1	0.999997	-0.128125	-0.134857	0.00331442	0.132774	-0.108036	-0.199587	NaN	NaN	NaN	NaN	NaN	NaN	NaN	NaN	NaN	NaN	NaN	NaN	2	574	+	CST;HTP	2.9152e-15	193.76	109.52	193.76	1.1342	31712000	13311000	9479400	8921500	AEISDVAPVEETRELSPEQSTAGKPSDGSSA	ELS(1)PEQSTAGKPSDGSSALDR	972	VEEtRELsPEQstAG	UID755	1
Q5SXE4;A0A2I3BR95;Q61097-2;Q61097;A0A140LHS5	320;238;320;320;245	Q5SXE4	Q5SXE4	Kinase suppressor of Ras 1	Ksr1	S	320	___1	1	0.25544	0.196985	0.0312541	0.729618	0.814509	0.0650208	NaN	NaN	NaN	NaN	NaN	NaN	NaN	NaN	NaN	NaN	NaN	NaN	3	576	+	HTP;LTP	0.00299971	104.07	61.441	85.163	0.72007	11160000	3534000	3906500	3719500	RIDDVTPMKFELPHGSPQLVRRDIGLSVTHR	FELPHGS(1)PQLVR	973	KFELPHGsPQLVRRD	UID756	1
Q5SXE4;A0A2I3BR95;Q61097-2;Q61097;A0A140LHS5	392;310;392;392;317	Q5SXE4	Q5SXE4	Kinase suppressor of Ras 1	Ksr1	S	392	___1	0.999999	0.229711	0.0313951	-0.0984901	0.603976	1.01507	0.288772	NaN	NaN	NaN	NaN	NaN	NaN	NaN	NaN	NaN	NaN	NaN	NaN	2	576	+	CST;HTP;LTP	4.58476e-16	187.5	114.55	163.62	0.48614	108790000	35213000	40675000	32907000	CRITFLPLARLRRTESVPSDINNPVDRAAEP	TES(1)VPSDINNPVDR	974	ARLRRtEsVPsDINN	UID757	1
Q5SXE4;A0A2I3BR95;Q61097-2;Q61097	518;436;532;518	Q5SXE4	Q5SXE4	Kinase suppressor of Ras 1	Ksr1	S	518	___1	0.998276	NaN	NaN	NaN	0.883621	1.3686	0.321928	NaN	NaN	NaN	NaN	NaN	NaN	NaN	NaN	NaN	NaN	NaN	NaN	4	576	+	CST;HTP	0.00906356	46.416	30.982	46.416	0.49809	32750000	6834500	11727000	14188000	LGVHEAEAEEPEAGKSEAEDDEEDEVDDLPS	T(0.001)DVLGVHEAEAEEPEAGKS(0.998)EAEDDEEDEVDDLPSSR	975	EEPEAGKsEAEDDEE	UID758	1
A0A2I3BRL2;Q8CI03-3;Q8CI03;Q8CI03-2	248;7;294;294	A0A2I3BRL2	A0A2I3BRL2	FLYWCH-type zinc finger-containing protein 1	Flywch1	S	248	___1	0.996611	NaN	NaN	NaN	0.412511	0.435309	0.180021	NaN	NaN	NaN	NaN	NaN	NaN	NaN	NaN	NaN	NaN	NaN	NaN	3	577	+	HTP	0.00497469	78.249	71.496	78.249	-0.68473	7109800	2284100	2580200	2245600	ITQGQRVTVMRSHCHSPDIEGLQARRQQEKT	S(0.003)HCHS(0.997)PDIEGLQAR	976	VMRSHCHsPDIEGLQ	UID759	1
A0A2I3BRM1;Q0VF51;D9HP81;Q9EQZ7-3;Q9EQZ7;Q9EQZ7-2	1282;1535;1557;1283;1515;270	A0A2I3BRM1	A0A2I3BRM1	Regulating synaptic membrane exocytosis protein 2	Rims2	S	1282	___1	0.999982	-0.0506668	-0.491409	-0.682349	NaN	NaN	NaN	NaN	NaN	NaN	NaN	NaN	NaN	NaN	NaN	NaN	NaN	NaN	NaN	2	578	+	CST;HTP	4.14895e-22	195.25	126.49	195.25	0.37093	1389600	550930	488070	350620	SSLVDPTLAPLTRRASQSSLESSTGPSYSRS	RAS(1)QSSLESSTGPSYSR	977	APLTRRAsQssLESS	UID760	1
A0A2I3BRM1;Q0VF51;D9HP81;Q9EQZ7-3;Q9EQZ7;A0A2I3BRN6	140;372;372;180;412;180	A0A2I3BRM1	A0A2I3BRM1	Regulating synaptic membrane exocytosis protein 2	Rims2	S	140	___1	0.843194	-0.00492797	-0.606167	-0.335426	0.575506	-0.0646609	-0.297023	NaN	NaN	NaN	NaN	NaN	NaN	NaN	NaN	NaN	NaN	NaN	NaN	3	578	+	HTP	0.00194238	86.777	68.682	86.777	-0.94518	2187400	935420	661140	590850	AEVSRARHERRHSDVSLANAELEDSRISLLR	RHS(0.157)DVS(0.843)LANAELEDSR	978	ERRHsDVsLANAELE	UID761	1
A0A2I3BRM1;Q0VF51;D9HP81;Q9EQZ7-3;Q9EQZ7	1052;1305;1327;1053;1285	A0A2I3BRM1	A0A2I3BRM1	Regulating synaptic membrane exocytosis protein 2	Rims2	S	1052	___1	0.859563	0.609093	0.167615	-0.189516	NaN	NaN	NaN	NaN	NaN	NaN	NaN	NaN	NaN	NaN	NaN	NaN	NaN	NaN	NaN	2	578	+	HTP	0.00697642	80.507	54.462	80.507	-2.9806	4071500	1515500	1736400	819610	GAKMVAIVGLSRKSRSASQLSQTEGGGKKLR	S(0.86)AS(0.14)QLS(0.001)QTEGGGKK	981	GLsRKsRsASQLSQT	UID764	1
A0A2I3BRM1;Q0VF51;D9HP81;Q9EQZ7-3;Q9EQZ7	838;1117;1139;865;1097	A0A2I3BRM1	A0A2I3BRM1	Regulating synaptic membrane exocytosis protein 2	Rims2	S	838	___1	0.882707	-0.786771	-0.76933	0.065848	NaN	NaN	NaN	NaN	NaN	NaN	NaN	NaN	NaN	NaN	NaN	NaN	NaN	NaN	NaN	2	578	+	HTP	0.000111457	145.94	71.543	126.5	0.48015	2191200	1020000	728840	442350	LSRSHPRTGSVQTSPSSTPGTGRRGRQLPQL	T(0.282)GS(0.717)VQT(0.018)S(0.029)PS(0.883)S(0.029)T(0.039)PGT(0.003)GR	983	GsVQtsPsSTPGTGR	UID765	1;2
A0A2I3BRP5;Q64355	204;297	A0A2I3BRP5	A0A2I3BRP5	Embryonal Fyn-associated substrate	Efs	S	204	___1	0.95831	0.328607	-0.150978	-0.410486	NaN	NaN	NaN	NaN	NaN	NaN	NaN	NaN	NaN	NaN	NaN	NaN	NaN	NaN	NaN	2	579	+	CST;HTP	0.00837678	83.081	44.331	83.081	-0.13898	3675900	1348200	1402600	925080	LPTRSSPPQHRPRLPSTESLSRRPLPALPVS	LPS(0.958)T(0.041)ES(0.001)LSR	984	QHRPRLPsTEsLSRR	UID766	1
A0A2I3BRP5;Q64355	134;227	A0A2I3BRP5	A0A2I3BRP5	Embryonal Fyn-associated substrate	Efs	S	134	___1	0.992047	0.858697	1.38366	0.376846	1.39276	2.51187	1.08875	NaN	NaN	NaN	NaN	NaN	NaN	NaN	NaN	NaN	NaN	NaN	NaN	3	579			2.42573e-05	121.35	110.79	121.35	-0.12265	1695300	242860	553320	899130	PGPPLYAAPSNLKRASALLNLYEAPEELLAN	RAS(0.992)ALLNLY(0.008)EAPEELLANGESR	985		UID767	1
A0A2I3BRP5;Q64355	28;121	A0A2I3BRP5	A0A2I3BRP5	Embryonal Fyn-associated substrate	Efs	S	28	___1	0.938295	0.249991	-0.603183	-0.74241	0.746227	-0.319046	-0.955732	NaN	NaN	NaN	NaN	NaN	NaN	NaN	NaN	NaN	NaN	NaN	NaN	3	579	+	CST;HTP	1.05957e-08	158.31	113.99	48.229	2.3659	9852100	3603800	4844700	1403600	PARPCSASGLPARSCSPSSDSIYKVPRGNGM	S(0.053)CS(0.938)PS(0.006)S(0.003)DSIYKVPR	988	GLPARSCsPSSDSIy	UID770	1
Q8C900;A0A2I3BRS7;O89091	183;168;183	Q8C900	Q8C900	Krueppel-like factor 10	Klf10	S	183	___1	1	-1.82941	-1.70402	0.185613	NaN	NaN	NaN	NaN	NaN	NaN	NaN	NaN	NaN	NaN	NaN	NaN	NaN	NaN	NaN	2	580			3.05514e-18	191.89	140.25	191.89	1.1702	1537700	1138400	183550	215750	SCPVKAASILNYQDNSFRRRTHGNVEATRKN	AASILNYQDNS(1)FR	989		UID771	1
Q8C900;A0A2I3BRS7;O89091	205;190;205	Q8C900	Q8C900	Krueppel-like factor 10	Klf10	S	205	___1	1	-1.17759	-1.63904	-0.609068	NaN	NaN	NaN	NaN	NaN	NaN	NaN	NaN	NaN	NaN	NaN	NaN	NaN	NaN	NaN	2	580	+	HTP	0.00283994	90.412	53.995	90.412	0.68076	2605400	1738100	513620	353750	GNVEATRKNIPCAAVSPNRSKPEPSTVSDGD	NIPCAAVS(1)PNR	990	NIPCAAVsPNRSKPE	UID772	1
Q8C900;A0A2I3BRS7;O89091	247;232;247	Q8C900	Q8C900	Krueppel-like factor 10	Klf10	S	247	___1	0.779891	NaN	NaN	NaN	-0.574927	-1.77034	-0.939178	NaN	NaN	NaN	NaN	NaN	NaN	NaN	NaN	NaN	NaN	NaN	NaN	2	580			0.00291511	89.663	59.099	89.663	0.020741	609310	386680	129480	93154	VPSSETVICRSQPAPSSPVQKSVLVSSPTVS	SQPAPS(0.78)S(0.22)PVQK	991		UID773	1
Q8C900;A0A2I3BRS7;O89091	248;233;248	Q8C900	Q8C900	Krueppel-like factor 10	Klf10	S	248	___1	0.774779	-1.72461	-1.79812	0.00662125	NaN	NaN	NaN	NaN	NaN	NaN	NaN	NaN	NaN	NaN	NaN	NaN	NaN	NaN	NaN	2	580			9.33467e-07	148.13	123.43	148.13	0.14401	1417200	859000	249330	308870	PSSETVICRSQPAPSSPVQKSVLVSSPTVST	SQPAPS(0.225)S(0.775)PVQK	992		UID774	1
E9Q954;A0A2I3BRU5;G3X8U8;O88622-2;O88622	52;135;135;135;135	E9Q954	E9Q954	Poly(ADP-ribose) glycohydrolase	Parg	S	52	___1	0.994439	-2.08645	-2.4362	-0.427072	-0.411272	-0.668157	-0.684944	NaN	NaN	NaN	NaN	NaN	NaN	NaN	NaN	NaN	NaN	NaN	NaN	2	581	+	HTP	9.94624e-05	142.26	90.25	106.28	1.2628	22090000	13722000	5213600	3154400	KVEKLENVPQLNLDKSPTEKSSQYLNQQQTA	LENVPQLNLDKS(0.994)PT(0.006)EK	993	PQLNLDKsPtEKSSQ	UID775	1
A0A2I3BRX9	1081	A0A2I3BRX9	A0A2I3BRX9			S	1081	___1	0.93809	-1.88129	-1.4035	0.65205	NaN	NaN	NaN	NaN	NaN	NaN	NaN	NaN	NaN	NaN	NaN	NaN	NaN	NaN	NaN	2	582			9.94372e-05	133.42	53.101	133.42	-0.89451	1381400	877370	202920	301160	HVSNTSKLSPTKRSLSETVTHRAKIMKIAAK	SLS(0.938)ET(0.062)VTHR	994		UID776	1
A0A2I3BRZ2;Q3UHQ6-2;Q3UHQ6;A0A2I3BRW5;A0A2I3BQW4	1049;1049;1167;330;378	A0A2I3BRZ2	A0A2I3BRZ2	Protein dopey-2	Dopey2	S	1049	___1	1	-0.50584	-0.850585	-0.269199	-0.471369	-0.504817	-0.0360229	0.611172	NaN	0.560226	NaN	0.0467006	NaN	-1.11701	NaN	-1.41081	NaN	-0.3159	NaN	2	583	+	HTP	3.17197e-06	140.27	95.965	128.9	-0.52552	3725400	1735300	1158000	832080	AYSKRAALLAAFQPESPRSNARLSLVRADSD	AALLAAFQPES(1)PR	995	LAAFQPEsPRSNARL	UID777	1
A0A2I3BRZ2;Q3UHQ6-2;Q3UHQ6	600;600;718	A0A2I3BRZ2	A0A2I3BRZ2	Protein dopey-2	Dopey2	S	600	___1	0.77347	-0.330755	-0.407057	-0.122931	NaN	NaN	NaN	0.611172	NaN	0.560226	NaN	0.0467006	NaN	-0.941928	NaN	-0.967283	NaN	-0.169632	NaN	3	583			0.0156251	55.912	47.661	55.912	-0.83811	4879800	2204900	1550200	1124700	SPFKTRSSESLSSVPSSPHRKAATEWGVDQV	SS(0.001)ES(0.003)LS(0.008)S(0.007)VPS(0.773)S(0.207)PHRK	996		UID778	1
Q8K0M3;A0A2I3BS41;Q9R1Z8	616;669;669	Q8K0M3	Q8K0M3	Vinexin	Sorbs3	S	616	___1	0.976888	0.0100636	0.831067	0.786764	1.24495	2.1272	1.00447	NaN	NaN	NaN	NaN	NaN	NaN	NaN	NaN	NaN	NaN	NaN	NaN	3	584	+	HTP	2.51907e-05	125.16	74.765	125.16	-0.34896	6883600	1721600	1828300	3333700	SHPRATSRPINLGPSSPNTEIHWTPYRAMYQ	ATSRPINLGPS(0.011)S(0.977)PNT(0.012)EIHWTPYR	998	PINLGPssPNtEIHW	UID779	1
A0A2R8VHH1;Q99P88	994;994	A0A2R8VHH1	A0A2R8VHH1	Nuclear pore complex protein Nup155	Nup155	S	994	___1	0.899304	-0.427615	-0.821483	-0.302244	-0.272123	-0.309699	-0.293058	-0.107197	-0.0129848	0.300182	-0.227439	0.314174	-0.214023	-0.320418	-0.259138	-1.12167	-0.0822604	-0.616418	-0.0790358	2	590	+	HTP	1.56737e-05	142.89	78.054	124.38	0.22342	9262100	4181900	3273100	1807200	LQELVNQSKAAPQSPSVPKKPGPPVLSSDPN	AAPQS(0.101)PS(0.899)VPK	999	kAAPQsPsVPKKPGP	UID780	1
A0A2R8W6R9;A0A2R8VI80;Q9JIZ5	64;104;124	A0A2R8W6R9	A0A2R8W6R9		Tfap4	S	64	___1	0.775169	-1.40782	-1.05505	0.360308	NaN	NaN	NaN	NaN	NaN	NaN	NaN	NaN	NaN	NaN	NaN	NaN	NaN	NaN	NaN	2	596	+	HTP	9.38712e-11	184.98	125.71	184.98	-0.71382	2274400	1397600	467750	409070	QNTQLKRFIQELSGSSPKRRRAEDKDEGIGS	FIQELSGS(0.225)S(0.775)PK	1001	IQELsGssPKRRRAE	UID781	1
D3Z606;A0A2R8VK26;D3Z6P2;D3Z4S9;D3Z4A3;Q6NZQ6-2;Q6NZQ6	19;19;19;19;44;19;19	D3Z606	D3Z606	Zinc finger protein 740	Zfp740;Znf740	S	19	___1	1	0.209391	-0.191656	-0.233515	0.11703	-0.0756113	-0.185507	NaN	NaN	NaN	NaN	NaN	NaN	NaN	NaN	NaN	NaN	NaN	NaN	2	597	+	HTP	0.00183486	112.36	56.827	72.096	0.57995	7506300	2869300	2862600	1774300	SQIASKQAENGERAGSPDVLRCSSQMDCKPR	AGS(1)PDVLR	1002	ENGERAGsPDVLRCS	UID782	1
A0A2R8VKG2;F6ZGR6;D3YZ21;A0A2R8VHF1	1584;785;899;900	A0A2R8VKG2	A0A2R8VKG2		D430041D05Rik	S	1584	___1	0.99968	1.75463	2.23017	0.369606	NaN	NaN	NaN	NaN	NaN	NaN	NaN	NaN	NaN	NaN	NaN	NaN	NaN	NaN	NaN	2	599	+	CST;HTP	3.53652e-22	201.29	170.65	201.29	1.1922	6758400	1004300	3130800	2623400	QKVTKEESRKRNVTASDEEEGAGLFDSAGKA	NVTAS(1)DEEEGAGLFDSAGK	1004	RKRNVtAsDEEEGAG	UID783	1
A0A2R8VKL5;E9Q066;G3X9Q6;Q8BWW4	658;716;717;717	A0A2R8VKL5	A0A2R8VKL5	La-related protein 4	Larp4	S	658	___1	0.999994	-1.08964	-0.875407	0.134747	-0.114223	-0.231718	-0.253584	NaN	NaN	NaN	NaN	NaN	NaN	NaN	NaN	NaN	NaN	NaN	NaN	3	600	+	CST;HTP	0.00818888	77.662	38.912	77.662	-0.85694	5432900	3381900	1241400	809530	GVTRRNGKEQYVPPRSPK_____________	EQYVPPRS(1)PK	1005	EQYVPPRsPK_____	UID784	1
G5E846;A0A2R8W6R6;G3X981;P15331-3;P15331;P15331-2	409;441;441;409;409;441	G5E846	G5E846	Peripherin	Prph	S	409	___1	1	0.307778	0.785341	0.464773	NaN	NaN	NaN	NaN	NaN	NaN	NaN	NaN	NaN	NaN	NaN	NaN	NaN	NaN	NaN	2	604			0.00185242	107.45	52.614	107.45	0.68628	1148200	333720	404450	410010	DIEIATYRKLLEGEESRISVPVHSFASLSLK	LLEGEES(1)R	1006		UID785	1
A0A2U3TZ49;D3Z3Z3;P54285	152;151;152	A0A2U3TZ49	A0A2U3TZ49	Voltage-dependent L-type calcium channel subunit beta-3	Cacnb3	S	152	___1	0.988776	NaN	NaN	NaN	1.77404	2.40621	0.749491	NaN	NaN	NaN	NaN	NaN	NaN	NaN	NaN	NaN	NaN	NaN	NaN	4	606	+	HTP	0.0102482	54.857	35.565	54.857	-0.77267	3258500	447640	1111800	1699100	RSGNPSSLGDIGNRRSPPPSLAKQKQKQVTD	SGNPS(0.005)S(0.003)LGDIGNRRS(0.989)PPPS(0.004)LAK	1009	GDIGNRRsPPPSLAK	UID786	1
A0A2U3TZF4;Q8BGV8	59;59	A0A2U3TZF4	A0A2U3TZF4	Mitochondrial dynamics protein MID51	Mief1	S	59	___1	0.920981	NaN	NaN	NaN	0.244156	0.441377	0.323312	NaN	NaN	NaN	NaN	NaN	NaN	NaN	NaN	NaN	NaN	NaN	NaN	2	607	+	HTP	8.3175e-06	161.25	98.908	139.48	0.8729	26842000	12159000	8868800	5814900	LAVKRMYDRAISAPTSPTRLSHSGKRSWEEP	AIS(1)APT(0.077)S(0.921)PT(0.002)R	1011	RAIsAPtsPtRLSHS	UID788	1;2
A0A338P689;A0A338P697;Q3TUF7-2;Q3TUF7-3;Q3TUF7	478;497;534;481;534	A0A338P689	A0A338P689	YEATS domain-containing protein 2	Yeats2	S	478	___1	0.873658	0.177854	0.0475383	-0.0560711	NaN	NaN	NaN	NaN	NaN	NaN	NaN	NaN	NaN	NaN	NaN	NaN	NaN	NaN	NaN	2	609	+	HTP	8.01481e-07	162.82	112.36	162.82	-0.7621	1006800	327570	385710	293540	TSKLPVASQASQGTGSPIPKIHGSSFLTSTV	LPVASQAS(0.001)QGT(0.125)GS(0.874)PIPK	1014	QASQGTGsPIPKIHG	UID791	1
A0A338P6S3;A0A338P695;Q6ZPR5-3;Q6ZPR5-2;Q6ZPR5-4;Q6ZPR5;A0A338P6W7	57;130;130;130;130;130;101	A0A338P6S3	A0A338P6S3	Sphingomyelin phosphodiesterase 4	Smpd4	S	57	___1	0.997747	-0.312581	0.376402	0.599794	0.0385766	0.110497	-0.102248	NaN	NaN	NaN	NaN	NaN	NaN	NaN	NaN	NaN	NaN	NaN	NaN	3	610	+	HTP	0.00279072	100.47	51.91	80.752	-0.22843	11533000	4519600	3690400	3323500	KGPVKASIQENVLPDSPLYHNKVQFPPTGGL	ASIQENVLPDS(0.998)PLY(0.002)HNK	1015	QENVLPDsPLYHNKV	UID792	1
Q8CHW4;A0A338P6D9	540;126	Q8CHW4	Q8CHW4	Translation initiation factor eIF-2B subunit epsilon	Eif2b5	S	540	___1	1	-0.327529	0.296311	0.0790197	-0.218464	-0.29465	-0.0350026	NaN	NaN	NaN	NaN	NaN	NaN	NaN	NaN	NaN	NaN	NaN	NaN	2	612	+	HTP;LTP	1.31541e-05	149.57	100.15	88.021	-0.49411	191990000	68986000	62053000	60954000	SEGSVDPEELDSRAGSPQLDDIRVFQNEVLG	AGS(1)PQLDDIR	1016	ELDsRAGsPQLDDIR	UID793	1
G5E8A0;A0A338P6F2;Q8CI95	200;194;194	G5E8A0	G5E8A0	Oxysterol-binding protein;Oxysterol-binding protein-related protein 11	Osbpl11	S	200	___1	1	0.347212	0.543199	0.32008	1.51909	1.18168	-0.294066	NaN	NaN	NaN	NaN	NaN	NaN	NaN	NaN	NaN	NaN	NaN	NaN	3	614	+	CST;HTP	3.57846e-42	229.37	214.89	229.37	-0.41933	24230000	6494800	9626900	8108100	SLASSGNSPISQRRPSQNAMSFFNVGHSKLQ	RPS(1)QNAMSFFNVGHSK	1018	PIsQRRPsQNAMsFF	UID795	1
G5E8A0;A0A338P6F2;Q8CI95	185;179;179	G5E8A0	G5E8A0	Oxysterol-binding protein;Oxysterol-binding protein-related protein 11	Osbpl11	S	185	___1	0.999989	-0.16809	-0.082805	0.167358	NaN	NaN	NaN	NaN	NaN	NaN	NaN	NaN	NaN	NaN	NaN	NaN	NaN	NaN	NaN	2	614	+	HTP	7.10577e-54	235.79	171.57	209.19	0.99962	17642000	8077000	4669700	4895100	EAIGKNNPPLKSRSFSLASSGNSPISQRRPS	SFS(1)LAS(0.009)S(0.098)GNS(0.893)PISQR	1019	PLKSRsFsLAssGNs	UID796	1;2
G5E8A0;A0A338P6F2;Q8CI95	192;186;186	G5E8A0	G5E8A0	Oxysterol-binding protein;Oxysterol-binding protein-related protein 11	Osbpl11	S	192	___1	0.999972	-0.135507	-0.0970852	0.200128	0.4728	0.814591	0.0739573	NaN	NaN	NaN	NaN	NaN	NaN	NaN	NaN	NaN	NaN	NaN	NaN	2	614	+	CST;HTP	2.99543e-79	263.57	177.77	262.11	-0.49443	62858000	21881000	21161000	19816000	PPLKSRSFSLASSGNSPISQRRPSQNAMSFF	SFSLASSGNS(1)PISQR	1020	sLAssGNsPIsQRRP	UID797	1;2
A0A338P6K3;Q61624	742;784	A0A338P6K3	A0A338P6K3	Zinc finger protein 148	Znf148	S	742	___1	0.942902	-0.34119	-0.73226	-0.143054	-0.372132	-0.398437	0.0816123	NaN	NaN	NaN	NaN	NaN	NaN	NaN	NaN	NaN	NaN	NaN	NaN	2	617	+	HTP	0.00143001	100.09	63.075	100.09	0.60765	8068500	3803000	2324100	1941300	FPLVNVNDNRAGMTSSPDATTGQTFG_____	AGMTS(0.007)S(0.943)PDAT(0.048)T(0.001)GQTFG	1023	NRAGMtssPDAtTGQ	UID798	1
A0A338P6K3;Q61624	264;306	A0A338P6K3	A0A338P6K3	Zinc finger protein 148	Znf148	S	264	___1	0.985184	NaN	NaN	NaN	-0.317822	-0.450321	-0.143994	NaN	NaN	NaN	NaN	NaN	NaN	NaN	NaN	NaN	NaN	NaN	NaN	3	617	+	HTP	1.47244e-05	125.11	90.462	125.11	0.67113	22071000	10040000	7026100	5004700	KGGLLTSEEDSGFSTSPKDNSLPKKKRQKTE	GGLLTSEEDSGFS(0.003)T(0.012)S(0.985)PKDNSLPK	1024	EDsGFstsPKDNsLP	UID799	1
A0A338P6K3;Q61624	370;412	A0A338P6K3	A0A338P6K3	Zinc finger protein 148	Znf148	S	370	___1	0.996309	-0.305557	-0.139347	0.1129	0.302056	0.0473989	-0.0364815	NaN	NaN	NaN	NaN	NaN	NaN	NaN	NaN	NaN	NaN	NaN	NaN	3	617	+	HTP	2.56173e-22	203.26	191.1	141.79	0.21665	66402000	27875000	22505000	16022000	SKRSLKQPLEQSQTISPLSSYEDSKVSKYAF	SLKQPLEQSQTIS(0.996)PLS(0.003)S(0.001)YEDSK	1025	LEQsQtIsPLSSYED	UID800	1
A0A338P6K9;A0A5F8MPS4	43;43	A0A338P6K9	A0A338P6K9			S	43	___1	0.984334	-0.398361	-1.12331	-0.564393	NaN	NaN	NaN	NaN	NaN	NaN	NaN	NaN	NaN	NaN	NaN	NaN	NaN	NaN	NaN	2	618			2.11358e-53	239.55	170.12	239.55	-0.69277	1661000	729420	605440	326140	AWAYEARVPAAASSPSCSGSSPSLKASYEDG	VPAAASS(0.012)PS(0.984)CS(0.002)GS(0.001)SPSLK	1027		UID802	1
D4AFX6;A0A338P6P6;Q6ZQK5-2;Q6ZQK5	386;379;361;379	D4AFX6	D4AFX6	Arf-GAP with coiled-coil, ANK repeat and PH domain-containing protein 2	Acap2	S	386	___1	0.863217	0.578504	1.50675	0.816641	0.438932	0.431463	-0.0166725	NaN	NaN	NaN	NaN	NaN	NaN	NaN	NaN	NaN	NaN	NaN	NaN	2	620	+	HTP	7.28235e-07	159.64	87.586	159.64	-2.1566	8525500	2576800	3079000	2869700	YREKGDESEKLDKKSSPSTGSLDSGNESKEK	KS(0.065)S(0.863)PS(0.036)T(0.036)GSLDSGNESK	1029	EKLDKKssPstGsLD	UID803	1
D4AFX6;A0A338P6P6;Q6ZQK5-2;Q6ZQK5	391;384;366;384	D4AFX6	D4AFX6	Arf-GAP with coiled-coil, ANK repeat and PH domain-containing protein 2	Acap2	S	391	___1	0.981243	0.369494	0.935912	0.648189	1.14874	1.86853	0.422879	NaN	NaN	NaN	NaN	NaN	NaN	NaN	NaN	NaN	NaN	NaN	NaN	2	620	+	HTP	7.61698e-06	155.24	108.54	106.31	0.93822	9104900	2896900	3156600	3051300	DESEKLDKKSSPSTGSLDSGNESKEKLLKGE	SSPST(0.004)GS(0.981)LDS(0.014)GNESK	1030	KssPstGsLDsGNES	UID804	1
A0A338P6W1;P97868-2;P97868	900;828;862	A0A338P6W1	A0A338P6W1	E3 ubiquitin-protein ligase RBBP6	Rbbp6	S	900	___1	0.989466	-0.218263	-1.08896	-0.628541	-0.419083	-0.491186	-0.00359677	NaN	NaN	NaN	NaN	NaN	NaN	NaN	NaN	NaN	NaN	NaN	NaN	3	624	+	HTP	0.000155638	111.34	74.445	111.34	0.14484	34055000	16845000	10979000	6231500	AVGAQPRPSANREDFSPERLLPLNIRNSPFT	GYAVGAQPRPS(0.011)ANREDFS(0.989)PER	1035	SANREDFsPERLLPL	UID809	1
A0A338P6W1;P97868-2;P97868	555;517;517	A0A338P6W1	A0A338P6W1	E3 ubiquitin-protein ligase RBBP6	Rbbp6	S	555	___1	1	-0.122476	-0.799697	-0.420974	NaN	NaN	NaN	NaN	NaN	NaN	NaN	NaN	NaN	NaN	NaN	NaN	NaN	NaN	NaN	2	624	+	HTP	1.26618e-05	137.59	82.888	137.59	0.5878	1463700	720610	511820	231230	GRPGWEHSNKLGYLVSPPQQIRRGERSCYRS	LGYLVS(1)PPQQIR	1036	NKLGYLVsPPQQIRR	UID810	1
A0A338P6W1;P97868-2;P97868	912;840;874	A0A338P6W1	A0A338P6W1	E3 ubiquitin-protein ligase RBBP6	Rbbp6	S	912	___1	0.97917	-0.0518776	-0.538744	-0.413999	-0.629903	-0.658105	0.0469799	NaN	NaN	NaN	NaN	NaN	NaN	NaN	NaN	NaN	NaN	NaN	NaN	3	624	+	CST;HTP	0.0136449	64.55	30.665	53.569	1.3896	13284000	6085000	4262800	2936100	EDFSPERLLPLNIRNSPFTRGRREDYAAGQS	LLPLNIRNS(0.979)PFT(0.021)R	1037	LPLNIRNsPFtRGRR	UID811	1
A0A338P6W1;P97868-2;P97868	1217;1145;1179	A0A338P6W1	A0A338P6W1	E3 ubiquitin-protein ligase RBBP6	Rbbp6	S	1217	___1	1	NaN	NaN	NaN	-0.32516	-0.220782	0.169412	NaN	NaN	NaN	NaN	NaN	NaN	NaN	NaN	NaN	NaN	NaN	NaN	2	624	+	HTP	7.36641e-05	128.95	74.984	128.95	-0.46485	1828200	860920	594150	373180	SMKISKVEGTEIVKPSPKRKMEGDVEKLERT	VEGTEIVKPS(1)PK	1038	GTEIVKPsPKRKMEG	UID812	1
A0A338P6W3;G5E8T2;O88196-5;O88196-4;O88196-3;O88196-6;O88196-2;O88196;A0A0R4J1T2;D6RHT6;D6RDD2;D6RD03;D6RFU5;D3Z485	654;1009;608;991;991;1009;1009;1009;608;991;991;1009;1028;608	A0A338P6W3	A0A338P6W3	E3 ubiquitin-protein ligase TTC3	Ttc3	S	654	___1	1	-0.516099	0.738898	1.03337	-0.174752	0.417272	0.377957	0.00446549	NaN	0.00504059	NaN	0.612022	NaN	-0.520565	NaN	0.733857	NaN	0.421348	NaN	2	625	+	HTP	1.39273e-13	179.55	170.27	179.55	-0.022765	14885000	5588000	4887100	4410300	FDIMDSRCTVLRKQDSDEMPFGCIKVKNKGK	KQDS(1)DEMPFGCIK	1039	TVLRKQDsDEMPFGC	UID813	1
A0A338P6W3;G5E8T2;O88196-5;O88196-4;O88196-3;O88196-6;O88196-2;O88196;A0A0R4J1T2;D6RHT6;D6RDD2;D6RD03;D6RFU5	705;1060;659;1041;1042;1060;1059;1060;659;1041;1042;1059;1079	A0A338P6W3	A0A338P6W3	E3 ubiquitin-protein ligase TTC3	Ttc3	S	705	___1	0.878727	0.258338	0.53067	0.210638	NaN	NaN	NaN	0.00446549	NaN	0.00504059	NaN	0.612022	NaN	0.253873	NaN	0.525629	NaN	-0.401384	NaN	3	625	+	HTP	0.00265846	85.61	32.796	80.382	-1.014	1072700	270410	418970	383280	PSSEAVTPEDHSRRNSDSAGPFAVPDHLRQD	RNS(0.879)DS(0.121)AGPFAVPDHLR	1040	EDHSRRNsDsAGPFA	UID814	1
A0A338P6W3;G5E8T2;O88196-5;O88196-4;O88196-3;O88196-6;O88196-2;O88196	1548;1903;1502;1862;1885;1902;1902;1903	A0A338P6W3	A0A338P6W3	E3 ubiquitin-protein ligase TTC3	Ttc3	S	1548	___1	0.998576	0.0758749	-0.126974	-0.210379	NaN	NaN	NaN	0.00446549	NaN	0.00504059	NaN	0.612022	NaN	0.0714094	NaN	-0.132015	NaN	-0.822401	NaN	2	625	+	HTP	0.00128325	124.45	32.207	124.45	0.18249	3647200	1464500	1288700	893980	TSEAHSAASVAKSSQSPPLAAAGPSARTKGQ	SS(0.001)QS(0.999)PPLAAAGPSAR	1042	SVAKSSQsPPLAAAG	UID815	1
A0A338P749;Q5Y5T5	122;672	A0A338P749	A0A338P749	Probable palmitoyltransferase ZDHHC8	Zdhhc8	S	122	___1	0.995428	0.212134	0.569783	0.440102	NaN	NaN	NaN	NaN	NaN	NaN	NaN	NaN	NaN	NaN	NaN	NaN	NaN	NaN	NaN	2	626	+	CST;HTP	0.0101109	74.392	61.126	74.392	-0.39434	800430	252720	288760	258960	PGSGSHRSPARQGLPSPPGTPRSPSYTGSKA	QGLPS(0.995)PPGT(0.005)PR	1043	PARQGLPsPPGtPRS	UID816	1
A0A338P749;Q5Y5T5	53;603	A0A338P749	A0A338P749	Probable palmitoyltransferase ZDHHC8	Zdhhc8	S	53	___1	0.999998	-0.299418	-0.803594	-0.345748	-0.313298	-0.413538	-0.0483226	NaN	NaN	NaN	NaN	NaN	NaN	NaN	NaN	NaN	NaN	NaN	NaN	2	626	+	HTP	0.000112998	147.53	87.244	147.53	-0.80001	6892600	3164400	2021600	1706600	SVLTEGPRGSVLRYGSRDDLVAGPGFGGARN	YGS(1)RDDLVAGPGFGGAR	1044	GSVLRyGsRDDLVAG	UID817	1
A0A338P795;Q6PE70	480;793	A0A338P795	A0A338P795	Integrin beta	Itgb5	S	480	___1	0.982647	-3.48746	-3.55478	0.0758749	-1.70092	-2.21377	-0.384998	NaN	NaN	NaN	NaN	NaN	NaN	NaN	NaN	NaN	NaN	NaN	NaN	2	627			0.00656269	89.356	35.013	89.356	0.27775	19023000	15939000	1852100	1231400	ISTHTVDFAFNKFNKSYNGSVD_________	FNKS(0.983)Y(0.009)NGS(0.009)VD	1045		UID818	1;2
A0A338P7L8;Q8BJF9	195;199	A0A338P7L8	A0A338P7L8	Charged multivesicular body protein 2b	Chmp2b	S	195	___1	0.999994	NaN	NaN	NaN	0.214249	0.168257	-0.0726041	NaN	NaN	NaN	NaN	NaN	NaN	NaN	NaN	NaN	NaN	NaN	NaN	2	633	+	CST;HTP	2.78229e-07	151.13	100.32	151.13	-3.1319	9526800	3412200	3237500	2877100	AARSLPSASTSKATISDEEIERQLKALGVD_	ATIS(1)DEEIER	1046	STSKAtIsDEEIERQ	UID819	1
A0A338P7L9;Q9CQ49	13;13	A0A338P7L9	A0A338P7L9	Nuclear cap-binding protein subunit 2	Ncbp2	S	13	___1	0.999987	NaN	NaN	NaN	1.54171	1.49488	0.0219061	NaN	NaN	NaN	NaN	NaN	NaN	NaN	NaN	NaN	NaN	NaN	NaN	2	634	+	CST;HTP	7.1796e-24	190.35	117.83	190.35	-1.9066	1721800	220650	843160	658040	___MSGGLLKALRSDSYVELSEYRDQHFRGD	SDS(1)YVELSEYR	1047	LKALRSDsYVELSEY	UID820	1
A0A3B2W3Q3;B2KF52;Q3TT38	149;215;215	A0A3B2W3Q3	A0A3B2W3Q3	Uncharacterized protein C6orf106 homolog	D17Wsu92e	S	149	___1	1	-1.09742	-0.898592	0.198494	NaN	NaN	NaN	NaN	NaN	NaN	NaN	NaN	NaN	NaN	NaN	NaN	NaN	NaN	NaN	2	635	+	HTP	0.000733775	139.46	86.496	139.46	1.3814	1640100	1063700	360150	216270	TQPHRKVEGNFNPFASPQKNRQSDENNLTDP	KVEGNFNPFAS(1)PQK	1048	GNFNPFAsPQkNRQS	UID821	1
A0A3B2W7X7;Q9D6J3	211;211	A0A3B2W7X7	A0A3B2W7X7	Coiled-coil domain-containing protein 94	Ccdc94	S	211	___1	0.991648	NaN	NaN	NaN	-0.470749	-0.530489	-0.0851753	NaN	NaN	NaN	NaN	NaN	NaN	NaN	NaN	NaN	NaN	NaN	NaN	2	640	+	HTP	0.00817513	120.54	64.563	120.54	1.6499	3216100	1584600	846620	784810	AALLEEARHRRLLEDSESEDEAPPSRPRAAA	LLEDS(0.992)ES(0.008)EDEAPPSRPR	1051	HRRLLEDsEsEDEAP	UID824	1
A0A3B2W7X7;Q9D6J3	179;179	A0A3B2W7X7	A0A3B2W7X7	Coiled-coil domain-containing protein 94	Ccdc94	S	179	___1	1	NaN	NaN	NaN	1.1769	1.78018	0.602362	NaN	NaN	NaN	NaN	NaN	NaN	NaN	NaN	NaN	NaN	NaN	NaN	3	640			0.000466134	70.833	62.498	70.833	0.08639	4070900	676910	1557100	1836900	QAHVDFEAMLRQHRMSQEQWQQQQEEEDERE	MS(1)QEQWQQQQEEEDERETAALLEEAR	1052		UID825	1
A0A3B2W812;Q9JLQ0	353;458	A0A3B2W812	A0A3B2W812	CD2-associated protein	Cd2ap	S	353	___1	1	-0.670474	-0.315002	0.444667	-0.498301	-0.430178	0.095587	NaN	NaN	NaN	NaN	NaN	NaN	NaN	NaN	NaN	NaN	NaN	NaN	2	642	+	HTP	0.000183352	124.42	119.46	122.69	-0.85824	2333700	1020900	660410	652370	SKPKLDPEQLPVRPKSVDLDAFVARNSKETD	S(1)VDLDAFVAR	1056	QLPVRPksVDLDAFV	UID829	1
A0A3B2WAQ7;Q3UHP6;P59672;P59672-2;A0A3B2W7H4	672;693;693;672;136	A0A3B2WAQ7	A0A3B2WAQ7	Ankyrin repeat and SAM domain-containing protein 1A	Anks1;Anks1a	S	672	___1	0.986667	NaN	NaN	NaN	-0.393122	-0.57809	-0.241168	NaN	NaN	NaN	NaN	NaN	NaN	NaN	NaN	NaN	NaN	NaN	NaN	2	644	+	CST;HTP	2.40192e-06	159.44	88.97	159.44	0.50371	656620	345290	200260	111070	PSFASEWDEIEKIMSSIGEGIDFSQEQQKIS	IMS(0.013)S(0.987)IGEGIDFSQEQQK	1057	EIEKIMSsIGEGIDF	UID830	1
A0A3B2WAQ7;Q3UHP6;P59672;P59672-2	440;461;461;440	A0A3B2WAQ7	A0A3B2WAQ7	Ankyrin repeat and SAM domain-containing protein 1A	Anks1;Anks1a	S	440	___1	0.904578	NaN	NaN	NaN	-0.598522	0.319734	0.913876	NaN	NaN	NaN	NaN	NaN	NaN	NaN	NaN	NaN	NaN	NaN	NaN	3	644	+	CST;HTP	0.000452211	75.512	47.31	75.512	1.6202	2178700	916450	496080	766180	PLAASEGLAVRPRIQSSAPQEEEEHPYELLL	IQS(0.905)S(0.095)APQEEEEHPYELLLTAETK	1058	AVRPRIQssAPQEEE	UID831	1
A0A3B2WAQ7;Q3UHP6;P59672;P59672-2;A0A3B2W7H4;A0A3B2W4H6	882;903;903;882;346;180	A0A3B2WAQ7	A0A3B2WAQ7	Ankyrin repeat and SAM domain-containing protein 1A	Anks1;Anks1a	S	882	___1	0.999989	NaN	NaN	NaN	0.226015	0.14483	0.0107799	NaN	NaN	NaN	NaN	NaN	NaN	NaN	NaN	NaN	NaN	NaN	NaN	3	644	+	CST;HTP	0.0106581	70.96	37.16	70.96	0.50571	8268700	2487400	3132900	2648300	DLLLPSADTSRRRHDSLPDPGTASRADRFRV	RRHDS(1)LPDPGTASR	1059	TSRRRHDsLPDPGTA	UID832	1
A0A3B2WAQ7;Q3UHP6;P59672;P59672-2;A0A3B2W7H4	642;663;663;642;106	A0A3B2WAQ7	A0A3B2WAQ7	Ankyrin repeat and SAM domain-containing protein 1A	Anks1;Anks1a	S	642	___1	0.999977	-0.260428	-0.399102	-0.129655	-0.315989	-0.469909	-0.351553	NaN	NaN	NaN	NaN	NaN	NaN	NaN	NaN	NaN	NaN	NaN	NaN	2	644	+	HTP	4.52575e-06	141.73	99.389	141.73	0.17904	7843700	3811700	2362100	1669900	TCSPTEDATMGSRSESLSNCSIGKKRLEKSP	SES(1)LSNCSIGK	1060	TMGsRsEsLsNCsIG	UID833	1
A0A3B2WAQ7;Q3UHP6;P59672;P59672-2;A0A3B2W7H4	658;679;679;658;122	A0A3B2WAQ7	A0A3B2WAQ7	Ankyrin repeat and SAM domain-containing protein 1A	Anks1;Anks1a	S	658	___1	0.999992	0.123799	0.352871	0.107688	0.115166	0.489132	0.0103502	NaN	NaN	NaN	NaN	NaN	NaN	NaN	NaN	NaN	NaN	NaN	NaN	2	644	+	CST;HTP	1.50493e-29	211.82	142.4	211.82	-0.93554	8416400	3106600	3088100	2221800	LSNCSIGKKRLEKSPSFASEWDEIEKIMSSI	SPS(1)FASEWDEIEK	1061	KRLEKsPsFAsEWDE	UID834	1
A0A3B2WBC6	10	A0A3B2WBC6	A0A3B2WBC6			S	10	___1	1	-1.41239	-1.91653	-0.369147	NaN	NaN	NaN	NaN	NaN	NaN	NaN	NaN	NaN	NaN	NaN	NaN	NaN	NaN	NaN	3	645			0.00114045	72.842	49.188	72.842	0.30716	10448000	8331200	1307000	809770	______MATPARAPESPPAAEPAPAVGPAGD	APES(1)PPAAEPAPAVGPAGDPCPPRQPQPVR	1062		UID835	1
A0A3B2WBH9;A0A3B2WCN9;Q9Z0U1	968;991;968	A0A3B2WBH9	A0A3B2WBH9	Tight junction protein ZO-2	Tjp2	S	968	___1	1	0.987539	1.85308	0.80331	1.02141	1.22922	0.00877379	NaN	1.14052	NaN	1.07553	NaN	0.0597706	NaN	-0.119108	NaN	0.153686	NaN	-0.0509968	4	647	+	CST;HTP	0.00277628	89.624	64.08	48.616	0.22333	11261000	2803900	4420300	4036300	AQMRRAASRDQLRDASPPPAFKPEPPKARSQ	DQLRDAS(1)PPPAFKPEPPK	1063	RDQLRDAsPPPAFKP	UID836	1
A0A3B2WBH9;A0A3B2WCN9;Q9Z0U1	1134;1159;1136	A0A3B2WBH9	A0A3B2WBH9	Tight junction protein ZO-2	Tjp2	S	1134	___1	0.999953	0.477988	0.354339	0.125651	1.4321	1.02822	-0.284159	NaN	1.14052	NaN	1.07553	NaN	0.0597706	NaN	0.291587	NaN	-0.0473171	NaN	-0.34393	2	647	+	CST;HTP	7.84224e-11	156.81	109.1	133.47	-0.59649	143730000	32644000	62152000	48938000	KAPSRLYQDTRGSYGSDPEEEEYRQQLAAHS	GS(0.944)Y(0.056)GS(1)DPEEEEYR	1065	DTRGsyGsDPEEEEY	UID838	1;2
A0A3B2WBH9;A0A3B2WCN9;Q9Z0U1;A0A494B9E6	107;130;107;134	A0A3B2WBH9	A0A3B2WBH9	Tight junction protein ZO-2	Tjp2	S	107	___1	0.991738	0.815166	1.39369	0.708849	1.3769	1.45027	0.127369	NaN	1.14052	NaN	1.07553	NaN	0.0597706	NaN	0.236385	NaN	0.374742	NaN	0.0675987	3	647	+	HTP	0.000119282	131.35	104.54	75.018	1.1016	142180000	29870000	53363000	58949000	VVKRPRKVQVAPLQGSPPLSHDDRGFEVIEE	VQVAPLQGS(0.992)PPLS(0.008)HDDR	1066	QVAPLQGsPPLsHDD	UID839	1
A0A3B2WBH9;A0A3B2WCN9;Q9Z0U1	395;418;395	A0A3B2WBH9	A0A3B2WBH9	Tight junction protein ZO-2	Tjp2	S	395	___1	0.999919	0.19497	0.839637	0.432853	NaN	NaN	NaN	NaN	1.14052	NaN	1.07553	NaN	0.0597706	NaN	NaN	NaN	NaN	NaN	NaN	2	647	+	HTP	0.00524548	88.496	73.056	88.496	-0.1337	1570400	492480	557160	520810	SEVEDISEIESNRSFSPEERRQQYSDQDYHS	SFS(1)PEER	1069	IESNRsFsPEERRQQ	UID841	1
A0A3B2WBH9;A0A3B2WCN9;Q9Z0U1	988;1011;988	A0A3B2WBH9	A0A3B2WBH9	Tight junction protein ZO-2	Tjp2	S	988	___1	0.999977	-0.254668	-0.184916	0.0439044	0.427928	-0.157126	-0.436568	NaN	1.14052	NaN	1.07553	NaN	0.0597706	NaN	-0.712589	NaN	-1.23266	NaN	-0.496339	2	647	+	CST;HTP	2.59346e-07	145.52	95.805	132.23	0.28667	89191000	34630000	31988000	22572000	FKPEPPKARSQNREDSFDYSKSNLPATAGSE	SQNREDS(1)FDYSK	1070	RSQNREDsFDyskSN	UID842	1
A0A3B2WBH9;A0A3B2WCN9;Q9Z0U1	239;262;239	A0A3B2WBH9	A0A3B2WBH9	Tight junction protein ZO-2	Tjp2	S	239	___1	0.978336	0.298776	0.561106	0.52095	NaN	NaN	NaN	NaN	1.14052	NaN	1.07553	NaN	0.0597706	NaN	NaN	NaN	NaN	NaN	NaN	3	647	+	CST;HTP	5.82756e-05	121.91	99.898	121.91	0.21401	59369000	17868000	18635000	22866000	RSYHEAYEPDYGGGYSPSYDRRAHPETRYER	SYHEAYEPDYGGGY(0.016)S(0.978)PS(0.005)YDRR	1071	PDyGGGysPsyDRRA	UID843	1
A0A3B2WCD8;Q3U0V1;A0A3B2W465	481;481;145	A0A3B2WCD8	A0A3B2WCD8	Far upstream element-binding protein 2	Khsrp	S	481	___1	1	-0.131945	-0.585388	-0.50453	-0.346335	-0.496733	-0.0845174	-0.14701	-0.0379915	-0.285302	-0.171044	-0.356199	-0.0419815	0.015065	-0.308343	-0.300086	-0.325689	-0.148331	-0.0425359	3	649	+	HTP	0.00379923	77.633	71.148	46.408	0.96951	14684000	6362800	5055300	3266000	PPNGDPNFKLFVIRGSPQQIDHAKQLIEEKI	LFVIRGS(1)PQQIDHAK	1073	KLFVIRGsPQQIDHA	UID844	1
A0A3B2WCD8;Q3U0V1	182;182	A0A3B2WCD8	A0A3B2WCD8	Far upstream element-binding protein 2	Khsrp	S	182	___1	0.998917	-0.303828	-0.873476	-0.53149	-0.224823	-0.241629	-0.033289	-0.14701	-0.0379915	-0.285302	-0.171044	-0.356199	-0.0419815	-0.156818	-0.186831	-0.588175	-0.070585	-0.17529	0.0086925	2	649	+	HTP	1.20572e-14	181.75	133.57	181.75	0.51058	89622000	39017000	30471000	20134000	QINKIQQDSGCKVQISPDSGGLPERSVSLTG	VQIS(0.999)PDS(0.001)GGLPER	1074	SGCKVQIsPDsGGLP	UID845	1
A0A3B2WCL5;Q9CT10	125;58	A0A3B2WCL5	A0A3B2WCL5	Ran-binding protein 3	Ranbp3	S	125	___1	0.99507	-0.263785	-0.83578	-0.605881	-0.317283	-0.73824	-0.37917	-0.0101053	-0.304113	-0.309288	-0.51546	-0.0716638	0.15004	-0.25368	-0.0131698	-0.526492	-0.222781	-0.534217	-0.529209	2	650	+	CST;HTP;LTP	1.65021e-05	142.1	89.308	142.1	-0.18409	23431000	11423000	8400300	3608300	EDGNYCPPVKRERTSSLTHSEEKSSGFRLKP	TS(0.005)S(0.995)LTHSEEK	1076	VKRERtssLtHsEEK	UID846	1
A0A3B2WCL5;Q9CT10	350;283	A0A3B2WCL5	A0A3B2WCL5	Ran-binding protein 3	Ranbp3	S	350	___1	0.992114	0.209391	0.617016	0.535456	NaN	NaN	NaN	-0.0101053	-0.304113	-0.309288	-0.51546	-0.0716638	0.15004	0.219496	NaN	0.926304	NaN	0.60712	NaN	3	650	+	HTP	0.000224943	123.92	83.743	123.92	1.2845	4567800	1455300	1612000	1500500	TSRETTHAQSGSESSSQEAAPKKESLAESAA	ETTHAQSGSES(0.001)S(0.007)S(0.992)QEAAPK	1077	QsGSESSsQEAAPKk	UID847	1
A0A3B2WCL5;Q9CT10	107;40	A0A3B2WCL5	A0A3B2WCL5	Ran-binding protein 3	Ranbp3	S	107	___1	0.999998	-0.90671	-1.60511	-0.500851	-0.402397	-0.675074	-0.385997	-0.0101053	-0.304113	-0.309288	-0.51546	-0.0716638	0.15004	-0.896605	-0.0982842	-1.29582	-0.159615	-0.429187	-0.536037	3	650	+	CST;HTP	1.30961e-08	133.58	112.18	133.58	-0.28137	58418000	28563000	17934000	11921000	AGRSAGSSSPEAGEDSDHEDGNYCPPVKRER	SAGSSSPEAGEDS(1)DHEDGNYCPPVKR	1079	sPEAGEDsDHEDGNy	UID848	1;2
A0A3B2WCL5;Q9CT10	215;148	A0A3B2WCL5	A0A3B2WCL5	Ran-binding protein 3	Ranbp3	S	215	___1	0.999202	-0.31946	-0.276275	0.117562	0.531668	0.240253	-0.287483	-0.0101053	-0.304113	-0.309288	-0.51546	-0.0716638	0.15004	-0.309354	0.835782	0.0330125	0.755713	0.189226	-0.437523	2	650	+	HTP	4.38412e-164	323.02	232.26	323.02	0.62691	12577000	4528600	4433800	3614500	PATSVSPENLTQRSPSESAEETHTLEEKVPQ	S(0.001)PS(0.999)ESAEETHTLEEK	1080	NLTQRsPsEsAEETH	UID849	1
A0A3B2WCL5;Q9CT10	217;150	A0A3B2WCL5	A0A3B2WCL5	Ran-binding protein 3	Ranbp3	S	217	___1	0.797549	-0.185179	-0.66802	-0.35607	NaN	NaN	NaN	-0.0101053	-0.304113	-0.309288	-0.51546	-0.0716638	0.15004	-0.175074	NaN	-0.358732	NaN	-0.284406	NaN	3	650	+	HTP	6.30365e-12	181.26	145.52	48.229	1.071	1546000	764680	532130	249180	TSVSPENLTQRSPSESAEETHTLEEKVPQKT	S(0.008)PS(0.145)ES(0.798)AEET(0.033)HT(0.017)LEEKVPQK	1081	TQRsPsEsAEETHTL	UID850	1
A0A3B2WCL5;Q9CT10	324;257	A0A3B2WCL5	A0A3B2WCL5	Ran-binding protein 3	Ranbp3	S	324	___1	1	-0.708892	-0.814057	-0.0331709	0.0867838	-0.00602862	-0.024678	-0.0101053	-0.304113	-0.309288	-0.51546	-0.0716638	0.15004	-0.698786	0.390897	-0.504769	0.509431	0.0384929	-0.174718	3	650	+	HTP	0.00205135	93.106	74.968	93.106	0.74526	14033000	6087200	4550500	3395300	STKFVFGQNMSERVLSPPKLNEANSDTSRET	VLS(1)PPKLNEANSDTSR	1082	NMSERVLsPPKLNEA	UID851	1
A0A3B2WD96;Q9WV92-6;Q9WV92-8;Q9WV92-7;Q9WV92-4;Q9WV92-5;Q9WV92-3;A0A3B2WBE1;D0VYV6;A7YY80;A0A5F8MPR1;Q9WV92;Q9WV92-2;A0A5F8MPE1;A0A286YDY4;A0A286YD84;A0A286YCY1	486;486;468;468;486;486;486;464;468;486;508;486;486;344;268;190;11	A0A3B2WD96;Q9WV92-6	Q9WV92-6	Band 4.1-like protein 3;Band 4.1-like protein 3, N-terminally processed	Epb41l3;Epb4.1l3	S	486	___1	0.999984	1.29013	1.34216	-0.0637107	1.10111	1.07396	-0.229349	NaN	NaN	NaN	NaN	NaN	NaN	NaN	NaN	NaN	NaN	NaN	NaN	2	4910;653	+	CST;HTP	1.64626e-21	198.6	142.79	197.1	0.95379	40925000	8458800	20830000	11635000	AAEVGTGQYATTKGISQTNLITTVTPEKKAE	GIS(1)QTNLITTVTPEK	1088	YATTKGIsQTNLITT;yATTKGIsQtNLItt	UID856	1;2
A0A3B2WD96;Q9WV92-6;Q9WV92-8;Q9WV92-7;Q9WV92-4;Q9WV92-5;Q9WV92-3;A0A3B2WBE1;D0VYV6;A7YY80;A0A5F8MPR1;Q9WV92;Q9WV92-2;A0A5F8MPE1;A0A286YCY8	96;96;96;96;96;96;96;92;96;96;118;96;96;96;96	A0A3B2WD96;Q9WV92-6	Q9WV92-6	Band 4.1-like protein 3;Band 4.1-like protein 3, N-terminally processed	Epb41l3;Epb4.1l3	S	96	___1	0.999918	NaN	NaN	NaN	2.02963	2.25719	0.772139	NaN	NaN	NaN	NaN	NaN	NaN	NaN	NaN	NaN	NaN	NaN	NaN	3	4910;653	+	CST;HTP	0.00224472	93.381	51.96	93.381	-0.11318	3929000	399770	1512100	2017100	AAKQLEYQQFEDDKLSQRSSSSKLSRSPLKI	QLEYQQFEDDKLS(1)QR	1089	QFEDDkLsQRssSSK	UID857	1
A0A3Q4EGS7;Q3TN06;A0A3Q4EH67;D3Z6D5;Q6TYB5	200;200;200;200;200	A0A3Q4EGS7	A0A3Q4EGS7	Fasciculation and elongation protein zeta-2	Fez2	S	200	___1	0.972656	0.0590784	-0.313083	-0.389187	NaN	NaN	NaN	NaN	NaN	NaN	NaN	NaN	NaN	NaN	NaN	NaN	NaN	NaN	NaN	2	657	+	HTP	0.000397814	119.88	35.193	72.652	1.9386	1215500	416210	548530	250770	RLSMLSQEIQTLKRSSMSSYEERVKRLSVSE	S(0.023)S(0.973)MS(0.004)S(0.001)YEER	1094	IQTLKRSsMSsyEER	UID858	1
A0A3Q4EHL1;Q80VE5	116;116	A0A3Q4EHL1	A0A3Q4EHL1		Tbc1d22b	S	116	___1	0.986045	-1.10634	-1.02923	0.0204844	NaN	NaN	NaN	NaN	NaN	NaN	NaN	NaN	NaN	NaN	NaN	NaN	NaN	NaN	NaN	2	658	+	CST;HTP	0.000410292	127.66	68.512	127.66	-0.92806	8775700	5388400	2126100	1261300	LENHSKLRVKPERSQSTTSDVPANYKVIKSS	S(0.011)QS(0.986)T(0.003)TSDVPANYK	1095	VKPERSQsTTSDVPA	UID859	1
A0A3Q4EHZ1;Q9DBC3;A0A3Q4EH87;D3Z491;A0A3Q4EBV9	27;27;27;27;27	A0A3Q4EHZ1	A0A3Q4EHZ1	Cap-specific mRNA (nucleoside-2'-O-)-methyltransferase 1	Cmtr1	S	27	___1	0.940838	-0.383003	-0.592006	-0.206578	-0.42053	-0.458446	0.120219	0.448478	NaN	0.129745	NaN	-0.350541	NaN	-0.831481	NaN	-0.72175	NaN	0.143962	NaN	3	660	+	CST;HTP	0.000154285	146.28	105.36	146.28	-0.78286	16721000	7894000	4925200	3901800	PLKKQKRIGELARHLSSTSDDEPLSSVNHAA	HLS(0.941)S(0.034)T(0.012)S(0.012)DDEPLSSVNHAAK	1096	GELARHLsstsDDEP	UID860	1
A0A3Q4L2U5;Q9CQS4	35;35	A0A3Q4L2U5	A0A3Q4L2U5	Solute carrier family 25 member 46	Slc25a46	S	35	___1	0.778962	-0.552156	-1.01243	-0.326335	0.173255	-0.213989	-0.535185	NaN	NaN	NaN	NaN	NaN	NaN	NaN	NaN	NaN	NaN	NaN	NaN	3	662	+	HTP	6.67975e-05	96.052	65.842	73.722	-1.3079	6447600	2613800	2413600	1420200	DDPAFGGPFHARSFGSGTELGHWVTTPPDIP	S(0.178)FGS(0.779)GT(0.043)ELGHWVTTPPDIPGSR	1097	FHARsFGsGtELGHW	UID861	1
A0A3Q4L393;Q8BL97-4;Q8BL97-2;Q8BL97;A0A3Q4L335;A0A3Q4EGP0	230;221;233;262;210;149	A0A3Q4L393	A0A3Q4L393	Serine/arginine-rich splicing factor 7	Srsf7	S	230	___1	1	0.501108	0.437441	-0.0278809	0.126841	0.0821575	-0.107446	0.282025	-0.00813082	0.280362	0.0172092	0.00920381	0.122209	0.219083	0.134972	0.157078	0.0649483	-0.0370847	-0.229655	2	663	+	HTP	0.00424691	129.88	89.305	129.88	0.79562	16334000	5515400	6100300	4718400	PKRSRSPSGSPHRSASPERMD__________	SAS(1)PERMD	1098	GsPHRsAsPERMD__	UID862	1
A0A3Q4L393;Q8BL97-4;Q8BL97-2;Q8BL97;A0A3Q4EGP0	181;181;181;210;97	A0A3Q4L393	A0A3Q4L393	Serine/arginine-rich splicing factor 7	Srsf7	S	181	___1	1	-0.0670922	-0.255787	-0.1386	-0.593333	-1.34326	-0.692688	0.282025	-0.00813082	0.280362	0.0172092	0.00920381	0.122209	-0.349117	-0.585202	-0.53615	-1.36047	-0.147804	-0.814897	2	663	+	CST;HTP	0.00231621	107.11	43.011	107.11	-0.18112	27393000	10444000	9620000	7329000	VSLRRSRSASLRRSRSGSIIGSRSRSRSRSR	S(1)GS(1)IIGSR	1099	AsLRRsRsGsIIGsR	UID863	1;2;3
A0A3Q4L393;Q8BL97-4;Q8BL97-2;Q8BL97;A0A3Q4EGP0	183;183;183;212;99	A0A3Q4L393	A0A3Q4L393	Serine/arginine-rich splicing factor 7	Srsf7	S	183	___1	1	-0.535687	-0.991714	-0.309395	NaN	NaN	NaN	0.282025	-0.00813082	0.280362	0.0172092	0.00920381	0.122209	-0.817712	NaN	-1.27208	NaN	-0.318599	NaN	2	663			0.00231621	107.11	43.011	107.11	-0.18112	24995000	9336400	8927800	6730700	LRRSRSASLRRSRSGSIIGSRSRSRSRSRSR	S(1)GS(1)IIGSR	1100		UID864	1;2;3
A0A3Q4L393;Q8BL97-4;Q8BL97-2;Q8BL97;A0A3Q4EGP0	187;187;187;216;103	A0A3Q4L393	A0A3Q4L393	Serine/arginine-rich splicing factor 7	Srsf7	S	187	___1	0.999999	1.34409	1.79169	0.579856	1.51005	2.08451	0.625738	0.282025	-0.00813082	0.280362	0.0172092	0.00920381	0.122209	1.06207	1.51818	1.51133	2.0673	0.570652	0.503529	2	663			0.00187206	123.11	26.447	111.27	0.65992	9512400	1548400	3872700	4091300	RSASLRRSRSGSIIGSRSRSRSRSRSRSISR	SGSIIGS(1)R	1101		UID865	1;2
A0A494B9F0;A0A494B953;A0A494BAG2;A0A494BAX0;Q8CFI0-3;Q8CFI0;E9PXB7;G3X9H8;Q8CFI0-2	385;429;449;477;457;477;308;328;328	A0A494B9F0	A0A494B9F0	E3 ubiquitin-protein ligase NEDD4-like	Nedd4l	S	385	___1	0.997199	0.643671	0.81705	0.177216	0.568908	0.472176	0.120485	NaN	-0.167426	NaN	0.336398	NaN	0.442015	NaN	0.736334	NaN	0.135778	NaN	-0.32153	2	667	+	CST;HTP;LTP	3.07399e-42	233.48	185.95	233.48	-0.40884	28292000	8031600	11611000	8649700	NNHLVEPQIRRPRSLSSPTVTLSAPLEGAKD	SLS(0.997)S(0.002)PTVTLSAPLEGAK	1105	IRRPRsLssPtVtLS	UID867	1
A0A494B9F0;A0A494B953;A0A494BAG2;A0A494BAX0;Q8CFI0-3;Q8CFI0;A0A494BA39;E9PXB7;G3X9H8;Q8CFI0-2;A0A494BAD8;A0A494B9L5	304;304;304;332;332;332;304;183;183;183;138;183	A0A494B9F0	A0A494B9F0	E3 ubiquitin-protein ligase NEDD4-like	Nedd4l	S	304	___1	0.984736	NaN	NaN	NaN	-0.948336	-0.604828	0.426426	NaN	-0.167426	NaN	0.336398	NaN	0.442015	NaN	-0.78091	NaN	-0.941225	NaN	-0.0155888	2	667	+	HTP	0.00506474	103.91	67.39	103.91	-0.36511	2889200	1518400	663210	707550	SLALPPPPASPVSRTSPQELSEEVSRRLQIT	T(0.015)S(0.985)PQELSEEVSR	1106	ASPVSRtsPQELSEE	UID868	1
A0A494B9I1;Q9DBR0;A0A494BAG5	320;320;18	A0A494B9I1	A0A494B9I1	A-kinase anchor protein 8	Akap8	S	320	___1	1	NaN	NaN	NaN	0.338795	2.22484	1.96421	NaN	NaN	NaN	NaN	NaN	NaN	NaN	NaN	NaN	NaN	NaN	NaN	2	673	+	CST;HTP	3.30346e-41	231.04	183.18	231.04	0.17466	9465800	3623800	2408900	3433100	FPLYEEPDAKLARADSDGDLSENDDGAGDLR	ADS(1)DGDLS(1)ENDDGAGDLR	1109	AKLARADsDGDLsEN	UID869	1;2
A0A494B9I1;Q9DBR0;A0A494BAT4;A0A494BAZ0	72;72;47;47	A0A494B9I1	A0A494B9I1	A-kinase anchor protein 8	Akap8	S	72	___1	0.968429	-0.182	-0.760211	-0.513049	-0.436881	-0.280966	-0.0119807	NaN	NaN	NaN	NaN	NaN	NaN	NaN	NaN	NaN	NaN	NaN	NaN	3	673	+	HTP	8.55364e-16	103.18	92.375	103.18	-1.2606	9477500	4112300	3246100	2119000	SWEATKTNDGGLAAGSPAMHVASFAPEPCTD	TNDGGLAAGS(0.968)PAMHVAS(0.031)FAPEPCTDNSDSLIAK	1111	DGGLAAGsPAMHVAS	UID871	1
A0A494B9K4;Q9QYB5-2;Q9QYB5	449;423;423	A0A494B9K4	A0A494B9K4	Gamma-adducin	Add3	S	449	___1	0.999656	NaN	NaN	NaN	1.3206	1.01621	-0.349125	1.50863	1.96022	1.81766	1.66061	0.31313	-0.174719	NaN	-0.639615	NaN	-0.644398	NaN	-0.174406	3	674	+	CST;HTP	7.59925e-08	104.48	74.564	104.48	0.19425	2751700	592720	1318100	840900	ATVTAFSFEDDSAPLSPLKFMAQRQQREKTR	HKSDVEIPATVTAFSFEDDSAPLS(1)PLK	1112	EDDSAPLsPLkFMAQ	UID872	1
A0A494B9K4;Q9QYB5-2;Q9QYB5;A0A494BAX9;A0A494BBK1	42;42;42;42;42	A0A494B9K4	A0A494B9K4	Gamma-adducin	Add3	S	42	___1	1	1.32441	1.58005	0.486045	1.98601	2.37598	0.286526	1.50863	1.96022	1.81766	1.66061	0.31313	-0.174719	-0.184224	0.0257952	-0.237615	0.715375	0.172915	0.461245	2	674	+	HTP	0.00431173	82.121	40.025	82.121	-0.72025	51815000	6793900	20410000	24611000	RINESDPEYLRERNMSPDLRQDFNMMEQRKR	NMS(1)PDLRQDFNMMEQR	1113	YLRERNMsPDLRQDF	UID873	1
A0A494B9K4;Q9QYB5-2;Q9QYB5	673;647;679	A0A494B9K4	A0A494B9K4	Gamma-adducin	Add3	S	673	___1	0.869229	1.59431	1.64044	0.254231	2.25372	2.07317	-0.215412	1.50863	1.96022	1.81766	1.66061	0.31313	-0.174719	0.0856782	0.293502	-0.177228	0.41256	-0.0588985	-0.0406932	3	674	+	CST;HTP	2.30995e-30	208.59	191.71	61.703	0.30372	273620000	30794000	123690000	119130000	SPERTEEVLSPDGSPSKSPSKKKKKFRTPSF	SPERTEEVLSPDGS(0.126)PS(0.869)KS(0.805)PS(0.2)K	1116	LsPDGsPsKsPsKKK	UID876	1;2;3
A0A494B9K4;Q9QYB5-2;Q9QYB5	675;649;681	A0A494B9K4	A0A494B9K4	Gamma-adducin	Add3	S	675	___1	0.997741	0.999206	1.45964	0.15056	1.77648	1.89006	0.104471	1.50863	1.96022	1.81766	1.66061	0.31313	-0.174719	-0.509425	-0.183732	-0.358023	0.229448	-0.16257	0.27919	2	674	+	CST;HTP	1.20961e-82	263.07	213.23	235.54	-0.83073	665330000	125410000	289960000	249960000	ERTEEVLSPDGSPSKSPSKKKKKFRTPSFLK	TEEVLS(1)PDGS(0.997)PS(0.004)KS(0.998)PS(0.002)K	1117	PDGsPsKsPsKKKKK	UID877	1;2;3
A0A494BBG2;A0A494B9S0;Q9CQB2	82;82;82	A0A494BBG2	A0A494BBG2	Protein FAM195A	Fam195a	S	82	___1	0.999386	-2.51227	-2.26875	0.499986	-1.76219	-2.25615	-0.402588	NaN	NaN	NaN	NaN	NaN	NaN	NaN	NaN	NaN	NaN	NaN	NaN	3	677	+	CST;HTP	8.12181e-14	177.73	138.49	177.73	1.1967	15122000	11638000	2342600	1141400	VFNRVNGRRPLTTSPSLEGTQETYTVAHEEN	RPLTTSPS(0.999)LEGTQETYTVAHEENVR	1121	RPLtTsPsLEGtQET	UID880	1
G5E8J8;F6ZBR8;A0A494BAG6;O88286-2;O88286-3;O88286	288;167;1018;288;314;1016	G5E8J8	G5E8J8	Protein Wiz	Wiz	S	288	___1	0.798787	-0.228334	-1.23953	-0.980056	-0.32619	-0.694041	-0.488006	NaN	NaN	NaN	NaN	NaN	NaN	NaN	NaN	NaN	NaN	NaN	NaN	3	687	+	HTP	0.00259519	86.756	49.612	67.234	0.6118	2747900	1342800	954050	451030	SPPGFSAKGLTHPSSSPLLKKAPLTLAGSPT	GLT(0.002)HPS(0.001)S(0.198)S(0.799)PLLK	1123	GLTHPsssPLLKKAP	UID881	1
G5E8J8;F6ZBR8;A0A494BAG6;O88286-2;O88286-3;O88286	451;460;1181;451;477;1179	G5E8J8	G5E8J8	Protein Wiz	Wiz	S	451	___1	0.897836	-0.255942	-0.778903	-0.355922	NaN	NaN	NaN	NaN	NaN	NaN	NaN	NaN	NaN	NaN	NaN	NaN	NaN	NaN	NaN	3	687	+	HTP	0.00809871	55.988	43.506	55.988	0.69116	13095000	6738900	3694000	2662000	LHISPLTKKLPPPPGSPLGHSPTASPPPTAR	KLPPPPGS(0.898)PLGHS(0.093)PT(0.006)AS(0.002)PPPT(0.001)AR	1124	KLPPPPGsPLGHsPT	UID882	1
A0A494BB58;A0A494BAJ5;A0A494BBF1;Q9WU84	97;97;136;143	A0A494BB58	A0A494BB58	Copper chaperone for superoxide dismutase	Ccs	S	97	___1	0.99998	0.0404014	2.44877	2.46184	NaN	NaN	NaN	NaN	NaN	NaN	NaN	NaN	NaN	NaN	NaN	NaN	NaN	NaN	NaN	3	689			0.00605173	66.889	39.955	66.889	1.6006	570690	63663	71155	435880	GLHVHQYGDLTRDCNSCGDHFNPDGASHGGP	DCNS(1)CGDHFNPDGASHGGPQDTDR	1130		UID888	1
A0A494BB25;Q3TC46	177;177	A0A494BB25	A0A494BB25	Protein PAT1 homolog 1	Patl1	S	177	___1	0.850153	0.107286	-0.230668	-0.115816	NaN	NaN	NaN	NaN	NaN	NaN	NaN	NaN	NaN	NaN	NaN	NaN	NaN	NaN	NaN	3	695	+	HTP	0.00191813	86.772	69.107	86.772	-0.2178	1047700	379130	368350	300200	PEDDRDLSERALPRRSTSPIIGSPPVRAVPI	RS(0.85)T(0.093)S(0.056)PIIGSPPVR	1131	ERALPRRstsPIIGs	UID889	1
A0A494BB25;Q3TC46	179;179	A0A494BB25	A0A494BB25	Protein PAT1 homolog 1	Patl1	S	179	___1	0.999207	NaN	NaN	NaN	-0.72016	-0.700075	0.125122	NaN	NaN	NaN	NaN	NaN	NaN	NaN	NaN	NaN	NaN	NaN	NaN	2	695	+	HTP	8.45406e-08	158.31	94.614	158.31	0.83799	9972700	4298400	3216800	2457500	DDRDLSERALPRRSTSPIIGSPPVRAVPIGT	ST(0.001)S(0.999)PIIGS(1)PPVR	1132	ALPRRstsPIIGsPP	UID890	1;2
E0CYH4;A0A494BB75;Q8C6G8;F8WH48	101;189;101;98	E0CYH4	E0CYH4	WD repeat-containing protein 26	Wdr26	S	101	___1	0.999973	0.547351	0.863939	0.461738	0.768248	1.38885	0.707436	NaN	NaN	NaN	NaN	NaN	NaN	NaN	NaN	NaN	NaN	NaN	NaN	3	697	+	CST;HTP	1.15473e-07	167.61	145.57	111.86	0.5782	32832000	8090400	11512000	13229000	ATPELGSSLKKKKRLSQSDEDVIRLIGQHLN	KRLS(1)QSDEDVIR	1134	LKKKKRLsQsDEDVI	UID892	1
A0A494BBB9;G5E852;Q62120	523;523;523	A0A494BBB9	A0A494BBB9	Tyrosine-protein kinase;Tyrosine-protein kinase JAK2	Jak2	S	523	___1	0.998894	0.66948	0.546364	-0.0519972	0.349705	0.678072	0.243182	NaN	NaN	NaN	NaN	NaN	NaN	NaN	NaN	NaN	NaN	NaN	NaN	2	699	+	HTP;LTP	5.17735e-16	185.2	134.13	179.1	-1.2052	36618000	10474000	13989000	12155000	NLLVFRTNGISDVQISPTLQRHNNVNQMVFH	TNGISDVQIS(0.999)PT(0.001)LQR	1135	GISDVQIsPtLQRHN	UID893	1
A0A494BBC4;F7ABX5;Q3U9H3;D3YZR8;Q61337;F6S493	113;112;113;155;155;14	A0A494BBC4	A0A494BBC4	Bcl2-associated agonist of cell death	Bad	S	113	___1	1	1.29042	1.58434	0.333882	NaN	NaN	NaN	NaN	NaN	NaN	NaN	NaN	NaN	NaN	NaN	NaN	NaN	NaN	NaN	2	700	+	CST;HTP;LTP	1.02984e-07	167.89	152.12	167.89	-0.79801	12591000	2748700	5007100	4835400	NLWAAQRYGRELRRMSDEFEGSFKVSASVRC	RMS(1)DEFEGSFK	1136	GRELRRMsDEFEGsF	UID894	1
A0A494BBC4;F7ABX5;Q3U9H3;D3YZR8;Q61337	94;93;94;136;136	A0A494BBC4	A0A494BBC4	Bcl2-associated agonist of cell death	Bad	S	94	___1	0.961639	0.742006	0.887447	0.287236	1.04691	0.851279	-0.00381376	NaN	NaN	NaN	NaN	NaN	NaN	NaN	NaN	NaN	NaN	NaN	NaN	2	700	+	CST;HTP;LTP	2.72606e-05	132.51	94.233	132.51	1.2011	19677000	4510000	7837000	7330500	EGMEEELSPFRGRSRSAPPNLWAAQRYGREL	S(0.038)RS(0.962)APPNLWAAQR	1138	PFRGRsRsAPPNLWA	UID895	1
F8WIP7;A0A494BBF7;D3Z5N6;Q61103	98;102;142;142	F8WIP7	F8WIP7	Zinc finger protein ubi-d4	Dpf2	S	98	___1	1	0.227248	-0.432552	-0.574713	0.189034	0.104068	-0.0423231	NaN	NaN	NaN	NaN	NaN	NaN	NaN	NaN	NaN	NaN	NaN	NaN	2	704	+	HTP	1.01084e-31	213.02	137.1	213.02	0.19966	118060000	42992000	44175000	30894000	PLEKRGAPDPRVDDDSLGEFPVSNSRARKRI	VDDDS(1)LGEFPVSNSR	1139	DPRVDDDsLGEFPVS	UID896	1
A0A494BBI0;Q80XI6	425;508	A0A494BBI0	A0A494BBI0	Mitogen-activated protein kinase kinase kinase 11	Map3k11	S	425	___1	1	-0.615353	0.91976	1.71172	-1.06022	0.012068	1.06564	NaN	NaN	NaN	NaN	NaN	NaN	NaN	NaN	NaN	NaN	NaN	NaN	2	705	+	HTP	0.004361	105.19	63.315	105.19	-0.018775	8087900	3357200	1805800	2924800	ISMPLDFKHRITVQASPGLDRRRNVFEVGAG	ITVQAS(1)PGLDR	1140	HRITVQAsPGLDRRR	UID897	1
A0A494BBI0;Q80XI6	442;525	A0A494BBI0	A0A494BBI0	Mitogen-activated protein kinase kinase kinase 11	Map3k11	S	442	___1	0.932393	NaN	NaN	NaN	-0.354059	-0.41548	0.0281448	NaN	NaN	NaN	NaN	NaN	NaN	NaN	NaN	NaN	NaN	NaN	NaN	2	705	+	HTP	0.000674868	129.88	69.358	129.88	-0.31618	1939500	826960	499670	612900	GLDRRRNVFEVGAGDSPTFPRFRAIQLEPTE	NVFEVGAGDS(0.932)PT(0.068)FPR	1141	FEVGAGDsPtFPRFR	UID898	1
A0A494BBI9;O89032-3;O89032-2;O89032	896;986;1001;1029	A0A494BBI9	A0A494BBI9	SH3 and PX domain-containing protein 2A	Sh3pxd2a	S	896	___1	0.998988	1.08658	1.24756	0.233397	-0.30075	0.145091	0.532566	NaN	NaN	NaN	NaN	NaN	NaN	NaN	NaN	NaN	NaN	NaN	NaN	2	706	+	HTP	0.000213697	139.12	87.05	139.12	0.73943	21872000	9315300	6551500	6005400	SAAAEAKGRLAERAASQGSESPLLPTQRKGI	AAS(0.999)QGS(0.001)ESPLLPTQR	1142	RLAERAAsQGsEsPL	UID899	1;2
A0A494BBI9;O89032-3;O89032-2;O89032	901;991;1006;1034	A0A494BBI9	A0A494BBI9	SH3 and PX domain-containing protein 2A	Sh3pxd2a	S	901	___1	0.999176	2.03907	2.21456	0.316725	NaN	NaN	NaN	NaN	NaN	NaN	NaN	NaN	NaN	NaN	NaN	NaN	NaN	NaN	NaN	2	706	+	HTP	4.10487e-07	161.48	60.096	161.48	0.50137	4043600	783540	1736200	1523800	AKGRLAERAASQGSESPLLPTQRKGIPVSPV	AASQGS(0.001)ES(0.999)PLLPTQR	1144	AAsQGsEsPLLPTQR	UID900	1;2
A0A494BBI9;O89032-3;O89032-2;O89032	287;377;392;420	A0A494BBI9	A0A494BBI9	SH3 and PX domain-containing protein 2A	Sh3pxd2a	S	287	___1	0.994948	2.51695	1.97787	-0.447997	2.05794	2.00806	0.00201835	NaN	NaN	NaN	NaN	NaN	NaN	NaN	NaN	NaN	NaN	NaN	NaN	2	706	+	CST;HTP	0.000836777	155.26	123.49	155.26	0.86383	17333000	2029300	9242000	6061700	SPAVARIAPQRAQISSPNLRTRPPPRRESSL	AQIS(0.005)S(0.995)PNLR	1145	PQRAQIssPNLRTRP	UID901	1
A0A494BBI9;O89032-3;O89032-2;O89032	413;503;518;546	A0A494BBI9	A0A494BBI9	SH3 and PX domain-containing protein 2A	Sh3pxd2a	S	413	___1	0.999992	2.11583	1.81155	-0.320414	1.70456	1.96662	0.0880058	NaN	NaN	NaN	NaN	NaN	NaN	NaN	NaN	NaN	NaN	NaN	NaN	2	706	+	HTP	9.695e-101	281.36	225.38	281.36	-1.0281	15650000	2593700	7932100	5123800	KEAEENPVGACESQGSPLKVKYEEPEYDVPA	EAEENPVGACESQGS(1)PLK	1146	GACEsQGsPLKVKyE	UID902	1
A0A494BBI9;O89032-3;O89032-2;O89032	860;950;965;993	A0A494BBI9	A0A494BBI9	SH3 and PX domain-containing protein 2A	Sh3pxd2a	S	860	___1	0.990683	1.85547	1.35671	-0.522219	1.34908	1.47072	0.177727	NaN	NaN	NaN	NaN	NaN	NaN	NaN	NaN	NaN	NaN	NaN	NaN	2	706	+	CST;HTP	0.0024143	98.676	51.797	94.454	-0.20659	1234200	207410	584120	442640	PPKDNNLSCALRRNESLTATDSLRGVRRNSS	RNES(0.991)LT(0.009)ATDS(0.001)LR	1148	CALRRNEsLtATDSL	UID904	1
A0A494BBI9;O89032-3;O89032-2;O89032	588;678;693;721	A0A494BBI9	A0A494BBI9	SH3 and PX domain-containing protein 2A	Sh3pxd2a	S	588	___1	0.993804	2.51329	1.8439	-0.655558	NaN	NaN	NaN	NaN	NaN	NaN	NaN	NaN	NaN	NaN	NaN	NaN	NaN	NaN	NaN	3	706	+	HTP	0.004537	81.278	35.488	81.278	0.047696	1052500	133830	619820	298860	SSLSKNNGDLKPRSASDAGIRDTPKVGTKKD	S(0.006)AS(0.994)DAGIRDTPK	1149	DLKPRsAsDAGIRDT	UID905	1
A0A494BBP5;P25446	202;220	A0A494BBP5	A0A494BBP5	Tumor necrosis factor receptor superfamily member 6	Fas	S	202	___1	0.995682	2.00245	3.18919	1.03175	2.2825	2.70427	0.426104	NaN	NaN	NaN	NaN	NaN	NaN	NaN	NaN	NaN	NaN	NaN	NaN	2	707	+	HTP	1.83372e-17	189.45	115.56	178.45	1.0586	74969000	10935000	31406000	32628000	RTSSRETIPMNASNLSLSKYIPRIAEDMTIQ	T(0.223)S(0.319)S(0.457)RETIPMNASNLS(0.996)LS(0.004)K	1151	PMNAsNLsLsKYIPR	UID907	1;2
A0A498WGS3;P04370-8;P04370-6;P04370-11;P04370-14;P04370-13;P04370;P04370-5;P04370-10;P04370-4;P04370-7;P04370-9	68;68;94;94;68;94;201;68;68;94;68;94	A0A498WGS3;P04370-5	P04370-5	Myelin basic protein	Mbp	S	68	___1	0.991742	2.86255	3.83522	1.14672	NaN	NaN	NaN	2.81155	0.595981	3.11685	3.03342	0.639603	2.70403	0.0509973	NaN	0.71837	NaN	0.507118	NaN	3	2094;712	+	CST;HTP	0.00192723	94.538	57.194	94.538	0.090768	38643000	2265000	13985000	22393000	RGSGKDSHTRTTHYGSLPQKSQHGRTQDENP	T(0.001)T(0.002)HY(0.005)GS(0.992)LPQK	1156	tRttHyGsLPQksQH	UID910	1
A0A498WGS3;P04370-8;P04370-6;P04370-11;P04370-14;P04370-13;P04370;P04370-2;P04370-5;P04370-10;P04370-4;P04370-7;P04370-9	18;18;18;18;18;18;151;151;18;18;18;18;18	A0A498WGS3;P04370-5	P04370-5	Myelin basic protein	Mbp	S	18	___1	0.86473	-0.293412	-0.922566	-0.472309	NaN	NaN	NaN	2.81155	0.595981	3.11685	3.03342	0.639603	2.70403	-3.10497	NaN	-4.03941	NaN	-1.11191	NaN	3	2094;712	+	CST;HTP	0.0035678	82.925	59.456	82.925	0.31642	3502500	1670600	1243100	588800	SQKRPSQRSKYLATASTMDHARHGFLPRHRD	YLATAS(0.865)T(0.135)MDHAR	1157	skyLAtAstMDHARH	UID911	1
A0A571BD95;A0A5F8MP95;Q9ES00;G3UZD6;G3UZM6	105;105;105;105;105	A0A571BD95	A0A571BD95	Ubiquitin conjugation factor E4 B	Ube4b	S	105	___1	1	-1.06459	-1.13226	-0.188529	-0.60292	-1.08076	-0.287378	-0.270034	0.0843364	0.0786098	0.129217	0.579663	0.412294	-0.794552	-0.687256	-1.21087	-1.20998	-0.768192	-0.699672	2	713	+	CST;HTP	2.71482e-47	238.45	191.46	238.45	-0.2799	164080000	90010000	46876000	27194000	SNSLETQSQSLSRSQSMDIDGVSCEKSMSQV	SQS(1)MDIDGVSCEK	1160	QSLsRsQsMDIDGVS	UID913	1
A0A571BDM4;A0A571BEI2	225;143	A0A571BDM4;A0A571BEI2	A0A571BDM4			S	225	___1	1	0.525367	0.0419438	-0.548248	0.842778	0.369718	-0.344025	NaN	NaN	NaN	NaN	NaN	NaN	NaN	NaN	NaN	NaN	NaN	NaN	3	714;718			0.00021304	120.14	94.627	115.8	0.3008	6439700	1821500	2894800	1723400	IPLQVPDAPGLQRDPSPCPVITVEHFKESMG;TTPSFSAGTGLQRDPSPCPVITVEHFKE___	DPS(1)PCPVITVEHFK	1161		UID914	1
A0A571BDM4;Q3UHJ0-2;Q3UHJ0	99;554;635	A0A571BDM4;Q3UHJ0-2	Q3UHJ0-2	AP2-associated protein kinase 1	Aak1	S	554	___1	0.99924	0.676358	0.0277203	-0.580461	0.388245	0.148739	-0.320144	0.546857	0.692963	0.434241	0.826762	-0.141637	0.215492	0.1295	-0.304718	-0.406521	-0.678023	-0.438824	-0.535636	2	2927;714	+	CST;HTP;LTP	1.03129e-15	194.37	151.08	194.37	0.77865	47081000	16265000	19621000	11194000	PSSPKTQRAGHRRILSDVTHSAVFGVPASKS	ILS(0.999)DVT(0.001)HSAVFGVPASK	1162	AGHRRILsDVtHsAV	UID915	1
A0A571BDM4;A0A571BEI2;Q3UHJ0-2;Q3UHJ0	140;26;595;676	A0A571BDM4;A0A571BEI2;Q3UHJ0-2	Q3UHJ0-2	AP2-associated protein kinase 1	Aak1	S	595	___1	0.987879	0.271784	-0.176022	-0.359305	NaN	NaN	NaN	0.546857	0.692963	0.434241	0.826762	-0.141637	0.215492	-0.275073	NaN	-0.610264	NaN	-0.217668	NaN	2	2927;714;718	+	CST;HTP	5.50197e-05	132.5	92.501	104.26	0.84271	4899200	1723100	2138800	1037400	ASLNKSKSATTTPSGSPRTSQQNVSNASEGS	S(0.04)KS(0.953)AT(0.002)T(0.003)T(0.002)PS(0.012)GS(0.988)PR	1165	ATttPsGsPRTSQQN	UID917	1;2;3
A0A571BDM4;Q3UHJ0-2;Q3UHJ0	114;569;650	A0A571BDM4;Q3UHJ0-2	Q3UHJ0-2	AP2-associated protein kinase 1	Aak1	S	569	___1	0.760963	0.863066	0.448372	-0.265813	NaN	NaN	NaN	0.546857	0.692963	0.434241	0.826762	-0.141637	0.215492	0.316209	NaN	0.0141312	NaN	-0.124176	NaN	2	2927;714	+	CST;HTP	0.00915679	70.114	41.387	70.114	0.65645	3170900	954940	1361500	854400	SDVTHSAVFGVPASKSTQLLQAAAAEASLNK	S(0.761)T(0.239)QLLQAAAAEASLNK	1167	FGVPAsKstQLLQAA	UID918	1
A0A571BEF4;A0A571BET4;A0A571BGG1;Q91X43	644;332;585;368	A0A571BEF4	A0A571BEF4	SH3 domain-containing protein 19	Sh3d19	S	644	___1	0.998113	NaN	NaN	NaN	1.43323	0.865998	-0.799169	NaN	NaN	NaN	NaN	NaN	NaN	NaN	NaN	NaN	NaN	NaN	NaN	2	716	+	HTP	0.000442472	105.2	46.504	92.943	0.94063	1770600	392330	958400	419840	ASKSSNKNLPFNRSSSDMDLQKKQSHFVSGL	SS(0.002)S(0.998)DMDLQKK	1172	LPFNRSSsDMDLQKk	UID921	1
A0A571BEF4	51	A0A571BEF4	A0A571BEF4			S	51	___1	0.999942	0.95888	0.795434	-0.103922	1.52416	1.24908	0.0596321	NaN	NaN	NaN	NaN	NaN	NaN	NaN	NaN	NaN	NaN	NaN	NaN	2	716			1.01878e-10	184.11	147.01	184.11	-0.64769	4766800	1074300	2131700	1560800	AADRNERHKPEHRSSSQGPLSSIRAVIKRSS	SSS(1)QGPLSSIR	1173		UID922	1
A0A571BEG4;A2A839;A2A838;A2AD32;A2A842;A2A841;P48193-2;P48193	333;391;385;543;508;568;543;543	A0A571BEG4	A0A571BEG4	Protein 4.1	Epb4.1;Epb41	S	333	___1	1	1.89441	1.33073	-0.391531	1.736	1.4678	-0.126628	NaN	NaN	NaN	NaN	NaN	NaN	NaN	NaN	NaN	NaN	NaN	NaN	2	717	+	HTP	0.00062192	109.99	73.574	109.99	-0.0050582	5117200	904420	2602700	1610000	PAPHFERTASKRASRSLDGAAAAESTDRSPR	S(1)LDGAAAAESTDR	1175	ASKRAsRsLDGAAAA	UID923	1
A0A571BEI2;Q6PIU9	271;115	A0A571BEI2	A0A571BEI2	Uncharacterized protein FLJ45252 homolog		S	271	___1	1	NaN	NaN	NaN	0.804632	1.13527	0.414677	0.272143	0.454597	-0.0072606	0.876016	-0.370284	0.355242	NaN	0.350035	NaN	0.259256	NaN	0.0594349	2	718	+	HTP	0.00126218	123.02	81.931	123.02	-1.518	714500	162900	228150	323450	QGGKKSQFLPINQRASDDLGEPDVFATAPFR	AS(1)DDLGEPDVFATAPFR	1176	LPINQRAsDDLGEPD	UID924	1
A0A571BEI2;Q3UHJ0-2;Q3UHJ0	79;648;729	A0A571BEI2;Q3UHJ0-2	Q3UHJ0-2	AP2-associated protein kinase 1	Aak1	S	648	___1	0.999993	0.572793	0.458697	-0.225953	0.899176	0.610039	-0.166778	0.546857	0.692963	0.434241	0.826762	-0.141637	0.215492	0.0259354	0.206213	0.0244558	-0.216724	-0.0843161	-0.38227	3	2927;718	+	HTP	3.21516e-11	96.461	76.321	96.461	0.13555	8779900	2443600	3634100	2702200	FAKLGEGKLPEKLGGSAESLIPGFQPTQGDA	LGGS(1)AESLIPGFQPTQGDAFTTPSFSAGTAEKR	1177	LPEKLGGsAEsLIPG	UID925	1
A0A571BEW4;A0A571BES1;Q9JME5	240;272;272	A0A571BEW4	A0A571BEW4	AP-3 complex subunit beta-2	Ap3b2	S	240	___1	0.977738	0.933271	0.68715	-0.137045	0.935082	0.665393	-0.337722	NaN	NaN	NaN	NaN	NaN	NaN	NaN	NaN	NaN	NaN	NaN	NaN	3	720	+	CST;HTP	3.80024e-06	104.67	71.321	104.67	1.132	24229000	6061000	10881000	7287000	NESLLEENPEKAFYGSEEDEAKGPGSEEAAT	AFY(0.022)GS(0.978)EEDEAKGPGSEEAATAALPAR	1178	PEKAFyGsEEDEAKG	UID926	1
A0A571BG24;Q3UH68-3;D3Z589;A0A5F8MPN3;Q3UH68-2;Q3UH68;D3YU22;D3YU59	1126;516;513;516;516;672;660;389	A0A571BG24;D3Z589	D3Z589	LIM and calponin homology domains-containing protein 1	Limch1	S	513	___1	0.998586	0.769602	0.61155	-0.1628	NaN	NaN	NaN	NaN	NaN	NaN	NaN	NaN	NaN	NaN	NaN	NaN	NaN	NaN	NaN	2	722;736	+	HTP	2.95819e-31	216.26	193.79	216.26	1.9208	3216400	914260	1424800	877340	DSAEPQHFTTTVTRCSPTVALVEFSSNPQLK	CS(0.999)PT(0.001)VALVEFSSNPQLK	1179	TTTVTRCsPtVALVE	UID927	1
A0A571BG24;Q3UH68-3;D3Z589;A0A5F8MPN3;Q3UH68-2;Q3UH68;D3YU22;D3YU59	947;337;334;337;337;493;481;210	A0A571BG24;D3Z589	D3Z589	LIM and calponin homology domains-containing protein 1	Limch1	S	334	___1	1	NaN	NaN	NaN	0.457332	0.334683	-0.286709	NaN	NaN	NaN	NaN	NaN	NaN	NaN	NaN	NaN	NaN	NaN	NaN	2	722;736	+	CST;HTP	0.00309296	97.734	54.663	97.734	-0.76711	3471200	850990	1466500	1153800	SFPNDPSPMKYLRQQSLPPPKFTATVETTIA	QQS(1)LPPPK	1185	MKYLRQQsLPPPKFT	UID930	1
A0A571BG24;Q3UH68-3;D3Z589;A0A5F8MPN3;Q3UH68-2;Q3UH68;D3YU22;D3YU59	923;313;310;313;313;469;457;186	A0A571BG24;D3Z589	D3Z589	LIM and calponin homology domains-containing protein 1	Limch1	S	310	___1	0.860067	NaN	NaN	NaN	0.615322	0.467384	-0.322253	NaN	NaN	NaN	NaN	NaN	NaN	NaN	NaN	NaN	NaN	NaN	NaN	3	722;736			0.000452828	128.45	74.361	128.45	2.5246	7969200	2595100	2779600	2594500	EAVLERLEMPKILERSHSTEPNVSSFPNDPS	S(0.86)HS(0.122)T(0.018)EPNVSSFPNDPSPMK	1186		UID931	1
A0A571BG24;Q3UH68-3;D3Z589;A0A5F8MPN3;Q3UH68-2;Q3UH68;D3YU22;D3YU59	925;315;312;315;315;471;459;188	A0A571BG24;D3Z589	D3Z589	LIM and calponin homology domains-containing protein 1	Limch1	S	312	___1	0.936568	NaN	NaN	NaN	0.425889	0.649569	-0.0553814	NaN	NaN	NaN	NaN	NaN	NaN	NaN	NaN	NaN	NaN	NaN	NaN	2	722;736	+	HTP	6.63445e-140	303.79	269.9	303.79	0.22	7226200	2416600	2551700	2258000	VLERLEMPKILERSHSTEPNVSSFPNDPSPM	S(0.001)HS(0.937)T(0.062)EPNVSSFPNDPSPMK	1187	KILERSHstEPNVSS	UID932	1
A0A571BG24;Q3UH68-3;D3Z589;A0A5F8MPN3;Q3UH68-2;Q3UH68;D3YU22;D3YU59	1173;563;560;563;563;719;707;436	A0A571BG24;D3Z589	D3Z589	LIM and calponin homology domains-containing protein 1	Limch1	S	560	___1	0.999999	0.975924	1.31441	0.423202	1.04712	1.22095	0.344488	NaN	NaN	NaN	NaN	NaN	NaN	NaN	NaN	NaN	NaN	NaN	NaN	3	722;736	+	HTP	0.000361093	111.07	87.846	109.68	-0.33199	6485200	1545100	2501400	2438700	GKVELVLSQKVAKPKSPEPEATLTFPFLDKM	VAKPKS(1)PEPEATLTFPFLDK	1188	QKVAKPKsPEPEAtL	UID933	1
A0A571BG24;Q3UH68-3;D3Z589;A0A5F8MPN3;Q3UH68-2;Q3UH68;D3YU22;D3YU59	1427;817;814;817;817;973;984;690	A0A571BG24;D3Z589	D3Z589	LIM and calponin homology domains-containing protein 1	Limch1	S	814	___1	1	0.632827	0.417596	-0.0197114	0.297602	-0.0281015	-0.152195	NaN	NaN	NaN	NaN	NaN	NaN	NaN	NaN	NaN	NaN	NaN	NaN	2	722;736	+	CST;HTP	1.18872e-09	162.64	84.115	152.11	-0.45922	139360000	41518000	55624000	42218000	PKTLALEKTINHQMESPGERRKSISGKKLCS	TINHQMES(1)PGER	1190	TINHQMEsPGERRKS	UID935	1
A0A571BGD8;A6H644;Q8BG95	43;833;833	A0A571BGD8;A6H644	A6H644	Protein phosphatase 1 regulatory subunit;Protein phosphatase 1 regulatory subunit 12B	Ppp1r12b	S	833	___1	0.999939	0.97629	0.960438	0.165558	NaN	NaN	NaN	NaN	NaN	NaN	NaN	NaN	NaN	NaN	NaN	NaN	NaN	NaN	NaN	2	724;959	+	CST;HTP	4.34893e-05	155.94	84.798	155.94	-0.037961	3739300	1056500	1350600	1332200	EEVKEALHERLSRLESGGTNPTSSDSYSDRA;PTAKTLRHERLSRLESGGTNPTSSDSYSDRA	LES(1)GGTNPTSSDSYSDR	1192	ERLSRLEsGGTNPTS	UID936	1
A0A589P973;Q8CH77-3;Q8CH77-2;Q8CH77	485;202;202;202	A0A589P973	A0A589P973	Neuron navigator 1	Nav1	S	485	___1	0.999996	-0.371609	0.0924781	0.224534	-0.402702	-0.333443	-0.34507	NaN	NaN	NaN	NaN	NaN	NaN	NaN	NaN	NaN	NaN	NaN	NaN	2	725	+	HTP	2.4356e-15	190.79	175.87	181.64	0.60984	10352000	5202000	2847900	2301800	PLSKAPEAAVSDDGKSDDELLSSKAKAQKGS	APEAAVS(1)DDGKS(1)DDELLSSK	1194	AVsDDGKsDDELLSS	UID938	1;2
A0A589P973;Q8CH77-3;Q8CH77-2;Q8CH77;Q8CH77-4	1093;810;810;810;416	A0A589P973;Q8CH77-4	A0A589P973	Neuron navigator 1	Nav1	S	1093	___1	0.939551	0.16877	1.40398	1.15937	NaN	NaN	NaN	NaN	NaN	NaN	NaN	NaN	NaN	NaN	NaN	NaN	NaN	NaN	NaN	3	3825;725	+	HTP	0.00080014	72.566	29.76	62.193	-0.65927	5030700	855780	772580	3402400	VKPPSLANLDKVNSNSLDLPSSSDTHASKVP	VNS(0.06)NS(0.94)LDLPSSSDTHASK	1196	LDKVNsNsLDLPSSS	UID939	1
A0A589P973;Q8CH77-3;Q8CH77-2;Q8CH77	677;394;394;394	A0A589P973	A0A589P973	Neuron navigator 1	Nav1	S	677	___1	0.997756	-0.711063	-1.02562	-0.454447	-0.106545	-0.145685	-0.013276	NaN	NaN	NaN	NaN	NaN	NaN	NaN	NaN	NaN	NaN	NaN	NaN	2	725	+	CST;HTP	1.59781e-05	138.77	103.69	138.77	0.87774	26546000	12875000	8252400	5418200	ESLDSDEVDLKSGYMSDSDLMGKTMTEDDDI	S(0.002)GYMS(0.998)DSDLMGK	1197	DLKSGYMsDsDLMGK	UID940	1
A0A589P973;Q8CH77-3;Q8CH77-2;Q8CH77;Q8CH77-4	1045;762;762;762;368	A0A589P973;Q8CH77-4	A0A589P973	Neuron navigator 1	Nav1	S	1045	___1	0.988227	-1.16757	-1.38308	-0.333862	-0.389262	-0.824443	-0.433117	NaN	NaN	NaN	NaN	NaN	NaN	NaN	NaN	NaN	NaN	NaN	NaN	2	3825;725	+	HTP	0.000729675	111.52	61.33	111.52	-0.22577	2591900	1354000	698090	539770	AVALDSDNISLKSIGSPESTPKNQASHPPAT	SIGS(0.988)PES(0.006)T(0.006)PK	1198	IsLKsIGsPEstPKN	UID941	1
A0A589P973;Q8CH77-3;Q8CH77-2;Q8CH77	426;143;143;143	A0A589P973	A0A589P973	Neuron navigator 1	Nav1	S	426	___1	0.991241	-1.03961	-1.99263	-0.882518	NaN	NaN	NaN	NaN	NaN	NaN	NaN	NaN	NaN	NaN	NaN	NaN	NaN	NaN	NaN	3	725	+	HTP	0.00592382	75.739	43.58	75.739	-0.64607	35012000	22002000	8839100	4171200	LGPKGRETPLMSKTLSKSEHSLFQPKGGSTG	T(0.001)LS(0.991)KS(0.006)EHS(0.002)LFQPK	1202	PLMSkTLsKsEHsLF	UID943	1
A0A589P973;Q8CH77-3;Q8CH77-2;Q8CH77	431;148;148;148	A0A589P973	A0A589P973	Neuron navigator 1	Nav1	S	431	___1	0.943197	NaN	NaN	NaN	-0.212451	-0.777146	-0.485842	NaN	NaN	NaN	NaN	NaN	NaN	NaN	NaN	NaN	NaN	NaN	NaN	3	725	+	HTP	0.00784308	72.958	49.477	72.958	-0.060092	21891000	10556000	7227000	4107700	RETPLMSKTLSKSEHSLFQPKGGSTGGAKTP	TLS(0.002)KS(0.055)EHS(0.943)LFQPK	1203	TLsKsEHsLFQPKGG	UID944	1
A0A5F8MPB7;Q3UHD9-2;Q3UHD9	472;802;802	A0A5F8MPB7	A0A5F8MPB7	Arf-GAP with GTPase, ANK repeat and PH domain-containing protein 2	Agap2	S	472	___1	0.986973	-0.410735	-1.30127	-0.976503	NaN	NaN	NaN	NaN	NaN	NaN	NaN	NaN	NaN	NaN	NaN	NaN	NaN	NaN	NaN	2	726	+	CST;HTP	1.72978e-15	188.44	144.39	188.44	0.52942	6061800	2914100	1980600	1167100	SKHLLKPDRNLARALSTDCTPSGDLSPLSRE	ALS(0.987)T(0.013)DCTPSGDLSPLSR	1204	RNLARALstDCTPSG	UID945	1
A0A5F8MPC9;Q62255-2;Q62255	1197;1125;1197	A0A5F8MPC9	A0A5F8MPC9	Sal-like protein 3	Sall3	S	1197	___1	1	-0.83331	-2.22715	-1.35122	-1.56952	-1.80829	-0.102574	NaN	NaN	NaN	NaN	NaN	NaN	NaN	NaN	NaN	NaN	NaN	NaN	3	728	+	HTP	9.78951e-06	60.474	22.766	52.569	0.56244	2004200	1269000	416630	318620	THMWNNAPARRGRRLSVENPMALLGGDALKF	RLS(1)VENPMALLGGDALK	1205	ARRGRRLsVENPMAL	UID946	1
A0A5F8MPC9;Q62255-2;Q62255	930;930;930	A0A5F8MPC9	A0A5F8MPC9	Sal-like protein 3	Sall3	S	930	___1	0.898477	-1.16686	-2.64431	-1.4204	-2.21967	-1.95612	0.145091	NaN	NaN	NaN	NaN	NaN	NaN	NaN	NaN	NaN	NaN	NaN	NaN	4	728			0.000135413	92.551	70.018	92.551	-0.67925	24967000	16886000	5568500	2512500	SQALSPAHSNGESFRSKSPGLGHQEDPQEIP	S(0.898)KS(0.102)PGLGHQEDPQEIPLKTER	1206		UID947	1
A0A5F8MPC9;Q62255-2;Q62255	932;932;932	A0A5F8MPC9	A0A5F8MPC9	Sal-like protein 3	Sall3	S	932	___1	1	-0.900449	-1.57476	-0.731518	-1.5297	-2.48108	-0.953132	NaN	NaN	NaN	NaN	NaN	NaN	NaN	NaN	NaN	NaN	NaN	NaN	3	728			0.000409807	81.723	63.252	67.194	1.241	81460000	52937000	18947000	9576200	ALSPAHSNGESFRSKSPGLGHQEDPQEIPLK	S(1)PGLGHQEDPQEIPLKTER	1207		UID948	1
A0A5F8MPC9;Q62255-2;Q62255	1288;1216;1288	A0A5F8MPC9	A0A5F8MPC9	Sal-like protein 3	Sall3	S	1288	___1	0.999638	-0.856972	-2.00017	-1.14714	-1.07491	-2.22169	-0.968718	NaN	NaN	NaN	NaN	NaN	NaN	NaN	NaN	NaN	NaN	NaN	NaN	2	728			6.06663e-08	151.16	71.88	151.16	-0.15051	40256000	25193000	10791000	4272600	LGAMASGVDKARTGSSPPIVSLDKASSETGA	TGSS(1)PPIVSLDK	1208		UID949	1
A0A5F8MPF0;Q60575-2;Q60575;F6XNB6	1521;1408;1454;133	A0A5F8MPF0	A0A5F8MPF0	Kinesin-like protein KIF1B	Kif1b	S	1521	___1	0.999865	-0.385808	-0.0683018	0.25411	-0.33559	0.217975	0.497229	NaN	NaN	NaN	NaN	NaN	NaN	NaN	NaN	NaN	NaN	NaN	NaN	2	729	+	HTP	9.61082e-05	132.14	100.51	114.86	-0.75581	12889000	5205600	3622600	4061100	TGIYELSLCKMADTGSPGMQRRRRKVLDTSV	MADTGS(1)PGMQR	1209	CKMADTGsPGMQRRR	UID950	1
A0A5F8MPF0;Q60575-2;Q60575	1057;1011;1057	A0A5F8MPF0	A0A5F8MPF0	Kinesin-like protein KIF1B	Kif1b	S	1057	___1	1	-0.296137	-0.727021	-0.0335253	-0.0575418	-0.0210429	0.0913952	NaN	NaN	NaN	NaN	NaN	NaN	NaN	NaN	NaN	NaN	NaN	NaN	2	729	+	HTP	0.000833743	155.48	73.064	155.48	0.26926	3939100	1590100	1356500	992490	NQSDFSSAAMTRSGLSLEELRIVEGQGQSSE	SGLS(1)LEELR	1210	AMTRsGLsLEELRIV	UID951	1
A0A5F8MPG6;Q6NZK8-2;Q6NZK8;Q6NZK8-3	440;317;392;453	A0A5F8MPG6	A0A5F8MPG6	Protein tyrosine phosphatase domain-containing protein 1	Ptpdc1	S	440	___1	0.819697	NaN	NaN	NaN	0.959993	1.04439	0.25544	NaN	NaN	NaN	NaN	NaN	NaN	NaN	NaN	NaN	NaN	NaN	NaN	3	730	+	CST;HTP	0.0100838	65.043	20.5	63.966	1.1395	1965000	425990	746910	792140	DIECLQPLTHLKRQLSYSDSDLKRAKAILEQ	QLS(0.82)Y(0.027)S(0.144)DS(0.009)DLKR	1211	THLKRQLsysDsDLK	UID952	1
A0A5F8MPG6;Q6NZK8-2;Q6NZK8;Q6NZK8-3	442;319;394;455	A0A5F8MPG6	A0A5F8MPG6	Protein tyrosine phosphatase domain-containing protein 1	Ptpdc1	S	442	___1	0.997881	NaN	NaN	NaN	0.797677	1.07526	0.149259	NaN	NaN	NaN	NaN	NaN	NaN	NaN	NaN	NaN	NaN	NaN	NaN	2	730	+	CST;HTP	0.000742302	135.02	79.563	135.02	0.18708	35731000	11394000	13521000	10816000	ECLQPLTHLKRQLSYSDSDLKRAKAILEQGE	QLSYS(0.998)DS(0.002)DLKR	1212	LKRQLsysDsDLKRA	UID953	1
A0A5F8MPG6;Q6NZK8-2;Q6NZK8;Q6NZK8-3	444;321;396;457	A0A5F8MPG6	A0A5F8MPG6	Protein tyrosine phosphatase domain-containing protein 1	Ptpdc1	S	444	___1	0.922426	1.1903	1.12585	-0.0583528	NaN	NaN	NaN	NaN	NaN	NaN	NaN	NaN	NaN	NaN	NaN	NaN	NaN	NaN	NaN	2	730	+	CST	7.7752e-05	130.2	62.269	130.2	-0.26769	3524300	856770	1568200	1099400	LQPLTHLKRQLSYSDSDLKRAKAILEQGETP	QLSYS(0.078)DS(0.922)DLKR	1213	RQLsysDsDLKRAKA	UID954	1
A0A5F8MPG6	26	A0A5F8MPG6	A0A5F8MPG6			S	26	___1	0.850557	NaN	NaN	NaN	1.68212	1.54592	-0.279774	NaN	NaN	NaN	NaN	NaN	NaN	NaN	NaN	NaN	NaN	NaN	NaN	3	730			0.00432263	81.239	44.392	81.239	1.4143	1308400	290390	513840	504130	SAVHFLSAFLQGRRHSTSDPVLRLQQARRGS	RHS(0.851)T(0.13)S(0.019)DPVLR	1214		UID955	1
Q3TWS4;E9Q9A3;A0A5F8MPL3;E9QQ05;E9QLK9;Q61548-3;Q61548-2;Q61548	298;298;298;300;300;300;300;300	Q3TWS4	Q3TWS4	Clathrin coat assembly protein AP180	Snap91	S	298	___1	0.996287	1.57007	0.918386	-0.602328	1.52752	1.88374	0.434562	NaN	NaN	NaN	NaN	NaN	NaN	NaN	NaN	NaN	NaN	NaN	NaN	2	733			0.0100891	80.245	21.327	79.82	1.1054	2745700	473710	1390200	881830	NTLEGKKPGNKSGAPSPLSKSSPATTVTSPN	SGAPS(0.996)PLS(0.004)K	1215		UID956	1
Q61120;A0A5F8MPM1	354;474	Q61120	Q61120	SHC-transforming protein 3	Shc3	S	354	___1	1	-0.0275867	-0.185671	-0.154795	-0.0554714	-0.842465	-0.7055	NaN	NaN	NaN	NaN	NaN	NaN	NaN	NaN	NaN	NaN	NaN	NaN	2	734	+	CST;HTP	4.04367e-23	197.15	161.74	197.15	-1.1526	20353000	7425800	7653900	5273000	ALRNQPLGPMLSKAASVECISPVTPRAPDAR	AAS(1)VECIS(1)PVTPR	1217	PMLSKAAsVECIsPV	UID957	1;2
Q61120;A0A5F8MPM1;A0A1Y7VKQ1	204;324;324	Q61120	Q61120	SHC-transforming protein 3	Shc3	S	204	___1	0.982845	0.124196	-0.371982	-0.600227	NaN	NaN	NaN	NaN	NaN	NaN	NaN	NaN	NaN	NaN	NaN	NaN	NaN	NaN	NaN	3	734	+	HTP	4.90433e-06	86.551	57.104	86.551	0.56675	8395300	3375300	3241700	1778300	LQCPSKVPALQDRMQSLDEPWTEEEGDGPDH	MQS(0.983)LDEPWT(0.017)EEEGDGPDHPYYNSVPTK	1219	ALQDRMQsLDEPWTE	UID959	1
Q61120;A0A5F8MPM1;A0A1Y7VKQ1	282;402;402	Q61120	Q61120	SHC-transforming protein 3	Shc3	S	282	___1	1	0.186881	-0.315864	-0.652584	0.115033	-0.426451	-0.605749	NaN	NaN	NaN	NaN	NaN	NaN	NaN	NaN	NaN	NaN	NaN	NaN	2	734	+	HTP	6.64942e-10	164.41	122.94	164.41	0.20566	23123000	9427300	9332000	4364000	DTFGEDWQRAPTRQGSLDIYSTAEGKTHMVP	QGS(1)LDIYSTAEGK	1220	RAPTRQGsLDIYSTA	UID960	1
A0A5F8MPN1;E9Q8I9;E9Q8I9-2	1933;1936;1936	A0A5F8MPN1	A0A5F8MPN1	Protein furry homolog	Fry	S	1933	___1	1	2.16533	2.25278	0.416624	2.4435	2.94007	0.586981	NaN	NaN	NaN	NaN	NaN	NaN	NaN	NaN	NaN	NaN	NaN	NaN	2	735	+	CST;HTP	1.66724e-09	185.66	112.93	185.66	-0.31906	9006800	786860	3873400	4346500	NLSDCLKNSDLFTVLSRSSSPDLSSSSKLTA	NSDLFTVLS(1)R	1221	SDLFTVLsRSssPDL	UID961	1
A0A5F8MPN1;E9Q8I9;E9Q8I9-2	1937;1940;1940	A0A5F8MPN1	A0A5F8MPN1	Protein furry homolog	Fry	S	1937	___1	0.996777	1.99244	1.79531	-0.24643	NaN	NaN	NaN	NaN	NaN	NaN	NaN	NaN	NaN	NaN	NaN	NaN	NaN	NaN	NaN	2	735	+	CST;HTP	1.1931e-06	142.76	96.171	142.76	-0.98887	772910	98301	416350	258260	CLKNSDLFTVLSRSSSPDLSSSSKLTASRKS	SS(0.003)S(0.997)PDLSSSSK	1222	TVLsRSssPDLSSSS	UID962	1
A0A5F8MPN4;A0A5F8MPU7;A0A0N4SV64;A0A5F8MPF3;Q8CJ19;A0A0N4SUZ1;Q8CJ19-2;Q8CJ19-3	685;685;4;685;685;9;685;685	A0A5F8MPN4	A0A5F8MPN4	Protein-methionine sulfoxide oxidase MICAL3	Mical3	S	685	___1	0.750196	NaN	NaN	NaN	-0.0870436	0.408277	0.576957	NaN	NaN	NaN	NaN	NaN	NaN	NaN	NaN	NaN	NaN	NaN	NaN	3	737	+	HTP	0.00187061	95.751	62.342	95.751	-0.43774	5852200	2129600	1754400	1968200	KKEKDSDGAGKRRKTSQSEEEEPPRSYKGER	RKT(0.243)S(0.75)QS(0.007)EEEEPPR	1224	AGKRRKtsQsEEEEP	UID963	1
E9Q3Y7;E9Q5L4;A0A5F8MPP1;Q5PR69-2;Q5PR69	867;867;952;783;783	E9Q3Y7	E9Q3Y7	Uncharacterized protein KIAA1211	C530008M17Rik;Kiaa1211	S	867	___1	1	-1.45668	-1.41519	-0.0745474	-0.978691	-0.990137	0.0231843	NaN	NaN	NaN	NaN	NaN	NaN	NaN	NaN	NaN	NaN	NaN	NaN	2	738	+	HTP	2.94033e-05	140.78	108.56	140.78	-0.46092	2060300	1258200	404660	397420	KFAKDLPSFLVPGLPSPQKAASRTESTTTLD	DLPSFLVPGLPS(1)PQK	1225	FLVPGLPsPQKAAsR	UID964	1
E9Q3Y7;E9Q5L4;A0A5F8MPP1;Q5PR69-2;Q5PR69	1076;1076;1161;992;992	E9Q3Y7	E9Q3Y7	Uncharacterized protein KIAA1211	C530008M17Rik;Kiaa1211	S	1076	___1	0.989528	-0.452767	-0.0738942	0.304511	0.184598	0.145351	-0.0540328	NaN	NaN	NaN	NaN	NaN	NaN	NaN	NaN	NaN	NaN	NaN	NaN	3	738	+	HTP	0.000254132	116.96	90.148	109.67	0.90064	68764000	27910000	23001000	17853000	EPSETAKESSDNQPPSPSLPEELKGQKRDEK	ESSDNQPPS(0.99)PS(0.01)LPEELKGQK	1226	SSDNQPPsPSLPEEL	UID965	1
E9Q3Y7;E9Q5L4;A0A5F8MPP1;Q5PR69-2;Q5PR69	571;571;656;487;487	E9Q3Y7	E9Q3Y7	Uncharacterized protein KIAA1211	C530008M17Rik;Kiaa1211	S	571	___1	0.999626	-0.556224	-0.432318	0.162855	-0.210413	-0.542269	-0.202157	NaN	NaN	NaN	NaN	NaN	NaN	NaN	NaN	NaN	NaN	NaN	NaN	2	738	+	HTP	0.000123441	123.4	109.75	116.79	0.20602	2055600	946480	576510	532650	CGGVDGEGKETAQTDSPQPQERQMEGTPAPE	ETAQTDS(1)PQPQER	1227	KETAQTDsPQPQERQ	UID966	1
E9Q3Y7;E9Q5L4;A0A5F8MPP1;Q5PR69-2;Q5PR69	730;730;815;646;646	E9Q3Y7	E9Q3Y7	Uncharacterized protein KIAA1211	C530008M17Rik;Kiaa1211	S	730	___1	0.818966	-0.574648	-0.336646	0.443182	NaN	NaN	NaN	NaN	NaN	NaN	NaN	NaN	NaN	NaN	NaN	NaN	NaN	NaN	NaN	3	738			0.000944914	121.21	79.793	121.21	-0.35448	1974400	867940	525980	580520	VESRAGSGKSRPAPESPSNAAALAEWASIRS	S(0.024)RPAPES(0.819)PS(0.157)NAAALAEWASIR	1232		UID967	1
A0A5F8MPP7;A2AAY5	556;528	A0A5F8MPP7	A0A5F8MPP7	SH3 and PX domain-containing protein 2B	Sh3pxd2b	S	556	___1	0.999889	1.33851	1.43771	0.0867838	2.12367	1.38383	-0.89084	NaN	0.999206	NaN	0.50121	NaN	-0.00132789	NaN	1.12446	NaN	0.882619	NaN	-0.889512	3	739	+	CST;HTP	0.00188464	97.69	49.797	83.087	-2.2143	8799400	1633800	4324100	2841500	DPTQEEKPSLPPRKESIIKSEEELLERERQK	KES(1)IIKSEEELLER	1234	SLPPRKEsIIKSEEE	UID968	1
A0A5F8MPP7;A2AAY5	319;291	A0A5F8MPP7	A0A5F8MPP7	SH3 and PX domain-containing protein 2B	Sh3pxd2b	S	319	___1	0.977383	-0.195517	-0.493337	-0.627003	-0.162864	-0.420163	-0.31276	NaN	0.999206	NaN	0.50121	NaN	-0.00132789	NaN	-1.16207	NaN	-0.921373	NaN	-0.311432	2	739	+	HTP	5.28165e-31	216.26	149.88	216.26	1.1915	14408000	5663700	4439000	4305500	KKNSGEPLPPKLGPSSPAHSGALDLDGVSRH	LGPS(0.021)S(0.977)PAHS(0.001)GALDLDGVSR	1236	PPKLGPssPAHsGAL	UID969	1
A0A5F8MPS8;Q9R0N8;Q3UY13;Q8C8S6;Q9R0N8-2	217;217;132;132;132	A0A5F8MPS8	A0A5F8MPS8	Synaptotagmin-6	Syt6	S	217	___1	0.99992	2.44411	1.78676	-0.29048	NaN	NaN	NaN	NaN	NaN	NaN	NaN	NaN	NaN	NaN	NaN	NaN	NaN	NaN	NaN	3	740	+	HTP	0.0138912	63.894	19.468	63.894	2.314	6078100	1006700	3289200	1782200	PTSIGRIKPELYKQKSVDGDDAKSEAAKSCG	QKS(1)VDGDDAKSEAAK	1237	PELYKQKsVDGDDAK	UID970	1
A0A5F8MPY3;P34152;P34152-4;P34152-2;P34152-9	951;910;913;941;218	A0A5F8MPY3	A0A5F8MPY3	Focal adhesion kinase 1	Ptk2	S	951	___1	0.998538	-1.81198	-1.65249	0.158983	-0.425772	-0.565118	-0.168236	NaN	NaN	NaN	NaN	NaN	NaN	NaN	NaN	NaN	NaN	NaN	NaN	2	744	+	HTP;LTP	4.51959e-07	162.26	95.156	139.67	0.7217	38918000	22640000	9403200	6875000	ADSYNEGVKLQPQEISPPPTANLDRSNDKVY	LQPQEIS(0.999)PPPT(0.001)ANLDR	1240	KLQPQEIsPPPTANL;RLQPQEIsPPPtANL;KLQPQEIsPPPtANL	UID972	1
A0A5F8MPZ2	631	A0A5F8MPZ2	A0A5F8MPZ2			S	631	___1	0.851439	NaN	NaN	NaN	0.637007	1.08746	0.417812	0.367259	0.664665	0.610133	0.988485	0.0931545	0.390998	NaN	-0.0276575	NaN	0.098978	NaN	0.0268141	2	745			0.00639828	101.3	38.832	101.3	-0.20411	1037300	258950	346410	431990	QERNNGLADSRTLSASHTDLAH_________	TLS(0.143)AS(0.851)HT(0.005)DLAH	1241		UID973	1
A0A5F8MPZ4;Q6GQT0-2;Q6GQT0	425;434;483	A0A5F8MPZ4	A0A5F8MPZ4	Dual specificity protein phosphatase CDC14A	Cdc14a	S	425	___1	0.820017	-1.53944	NaN	NaN	NaN	NaN	NaN	NaN	NaN	NaN	NaN	NaN	NaN	NaN	NaN	NaN	NaN	NaN	NaN	2	746			0.00049873	134.08	65.819	134.08	1.2138	1802500	1301500	322300	178660	SGANIRSFSINSRLASSLGNLNAGTEEPETK	LAS(0.82)S(0.18)LGNLNAGTEEPETK	1242		UID974	1
A0A5F8MQ25;G3X9K4;Q8R3Q2	773;746;746	A0A5F8MQ25	A0A5F8MQ25	Serine/threonine-protein phosphatase 6 regulatory subunit 2	Ppp6r2	S	773	___1	0.992753	0.323082	-0.0199162	-0.387015	0.36042	-0.0908798	-0.533556	NaN	NaN	NaN	NaN	NaN	NaN	NaN	NaN	NaN	NaN	NaN	NaN	3	747	+	HTP	2.67513e-05	123.43	90.195	123.43	-0.22012	37783000	12665000	14193000	10926000	DFQPFCCSETGPRCSSPVDMDHSNAEGGQSP	CS(0.007)S(0.993)PVDMDHSNAEGGQSPGPEK	1243	ETGPRCSsPVDMDHS	UID975	1;2
A0A5F8MQ25;G3X9K4;Q8R3Q2	289;289;289	A0A5F8MQ25	A0A5F8MQ25	Serine/threonine-protein phosphatase 6 regulatory subunit 2	Ppp6r2	S	289	___1	0.999979	0.237319	-0.0871969	0.1141	NaN	NaN	NaN	NaN	NaN	NaN	NaN	NaN	NaN	NaN	NaN	NaN	NaN	NaN	NaN	3	747	+	HTP	0.000463987	107.06	94.964	107.06	1.0283	2102500	633830	799030	669590	ALLEPRRVGTEGLVDSFSQGLERSHSVSSSI	RVGTEGLVDS(1)FSQGLER	1247	GTEGLVDsFSQGLER	UID977	1
A0A5F8MQA9;Q3T9T1;Q3TZY4;Q80W04	253;200;357;435	A0A5F8MQA9;Q3TZY4	A0A5F8MQA9	Transmembrane and coiled-coil domains protein 2	Tmcc2	S	253	___1	1	0.515813	-0.119683	-0.418119	0.653519	0.96643	0.472488	NaN	NaN	NaN	NaN	NaN	NaN	NaN	NaN	NaN	NaN	NaN	NaN	4	2876;749	+	HTP	6.58649e-07	153.81	132.3	59.228	-0.40263	26981000	8690700	11060000	7230400	SKPREFASLIRNKFGSADNIAHLKDPMEDGP	NKFGS(1)ADNIAHLKDPMEDGPPEEAAR	1251	LIRNKFGsADNIAHL	UID979	1
A0A5H1ZRL1;A0A286YE32;A0A286YDN9;D3YTL8;Q52KF3;Q52KF3-2;Q52KF3-3	665;266;437;565;520;521;578	A0A5H1ZRL1	A0A5H1ZRL1	Protein spire homolog 1	Spire1	S	665	___1	0.999927	NaN	NaN	NaN	0.0486547	-0.565374	-0.667699	NaN	NaN	NaN	NaN	NaN	NaN	NaN	NaN	NaN	NaN	NaN	NaN	2	750	+	HTP	0.000358779	123.02	75.59	123.02	0.97667	16863000	6955600	6398300	3508600	HRPLRSIARFSTKSRSVDKSDEELQFPKELM	S(1)VDKSDEELQFPK	1256	RFstKsRsVDKsDEE	UID983	1
A0A5H1ZRL1;A0A286YE32;A0A286YDN9;D3YTL8;Q52KF3;Q52KF3-2;Q52KF3-3	669;270;441;569;524;525;582	A0A5H1ZRL1	A0A5H1ZRL1	Protein spire homolog 1	Spire1	S	669	___1	0.845302	0.00475299	-0.266802	-0.0520572	NaN	NaN	NaN	NaN	NaN	NaN	NaN	NaN	NaN	NaN	NaN	NaN	NaN	NaN	NaN	3	750	+	HTP	0.00034062	120.9	81.732	120.9	1.0158	6759200	2638600	2646900	1473600	RSIARFSTKSRSVDKSDEELQFPKELMEDWS	S(0.077)RS(0.077)VDKS(0.845)DEELQFPK	1257	KsRsVDKsDEELQFP	UID984	1
A0A5H1ZRL7;P70399-5;P70399;A2AU90;F6QNC8	822;822;822;822;77	A0A5H1ZRL7	A0A5H1ZRL7	Tumor suppressor p53-binding protein 1	Tp53bp1;Trp53bp1	S	822	___1	0.975421	-0.15888	0.0716254	0.234256	0.434455	0.686344	0.163756	NaN	NaN	NaN	NaN	NaN	NaN	NaN	NaN	NaN	NaN	NaN	NaN	3	752	+	HTP	0.0126889	67.832	21.253	67.832	0.75718	45970000	15839000	15998000	14132000	DSKAETTEKDAVTEDSPQPPLPSVRDEPVRP	AET(0.003)T(0.003)EKDAVT(0.018)EDS(0.975)PQPPLPSVR	1258	KDAVTEDsPQPPLPS	UID985	1
A0A5H1ZRL7;P70399-5;P70399;P70399-6	1115;1109;1115;160	A0A5H1ZRL7	A0A5H1ZRL7	Tumor suppressor p53-binding protein 1	Tp53bp1	S	1115	___1	0.999734	NaN	NaN	NaN	0.232047	0.0993626	0.0207689	NaN	NaN	NaN	NaN	NaN	NaN	NaN	NaN	NaN	NaN	NaN	NaN	3	752	+	HTP	2.76886e-11	104.96	83.586	104.96	0.47274	11446000	3700400	4227800	3518100	QQRASQEQRASQEPFSPAEDVMETDLLEGLA	ASQEPFS(1)PAEDVMETDLLEGLAANQDRPSK	1259	RAsQEPFsPAEDVME	UID986	1
A0A5H1ZRL7;P70399-5;P70399;A2AU90	429;429;429;429	A0A5H1ZRL7	A0A5H1ZRL7	Tumor suppressor p53-binding protein 1	Tp53bp1;Trp53bp1	S	429	___1	0.999675	-0.176952	-0.533702	-0.325811	0.0183493	0.193961	0.369159	NaN	NaN	NaN	NaN	NaN	NaN	NaN	NaN	NaN	NaN	NaN	NaN	4	752	+	HTP	1.77729e-12	134.42	102.53	94.869	-0.10972	27223000	11954000	9608900	5660100	AMETEKPLLPSQPAVSPQASTPVSRSTPVFT	LHDDEAMETEKPLLPSQPAVS(1)PQASTPVSR	1261	LPsQPAVsPQAStPV	UID987	1
A0A5H1ZRL7;P70399-5;P70399;A2AU90	533;533;533;533	A0A5H1ZRL7	A0A5H1ZRL7	Tumor suppressor p53-binding protein 1	Tp53bp1;Trp53bp1	S	533	___1	0.996532	0.266637	0.134352	-0.0684531	0.214747	0.260748	0.0988237	NaN	NaN	NaN	NaN	NaN	NaN	NaN	NaN	NaN	NaN	NaN	NaN	2	752	+	CST;HTP	0.00338278	146.79	95.45	82.831	0.31155	20924000	7496000	7567700	5860300	STSEYSQSSKMESLGSPRTEEDRENTQIDDT	MES(0.003)LGS(0.997)PR	1264	SKMEsLGsPRtEEDR	UID989	1
A0A5H1ZRL7;P70399-5;P70399;A2AU90	507;507;507;507	A0A5H1ZRL7	A0A5H1ZRL7	Tumor suppressor p53-binding protein 1	Tp53bp1;Trp53bp1	S	507	___1	0.824563	NaN	NaN	NaN	0.609282	1.69225	0.984917	NaN	NaN	NaN	NaN	NaN	NaN	NaN	NaN	NaN	NaN	NaN	NaN	2	752			0.00527691	104.88	61.857	104.88	1.8416	1636000	364390	402540	869040	TSESEPKNFTDDLGLSMTGDSCKLMLSTSEY	NFTDDLGLS(0.825)MT(0.172)GDS(0.004)CK	1265		UID990	1
A0A5H1ZRL7;P70399-5;P70399;P70399-6	1094;1094;1094;145	A0A5H1ZRL7	A0A5H1ZRL7	Tumor suppressor p53-binding protein 1	Tp53bp1	S	1094	___1	0.854001	NaN	NaN	NaN	-0.134097	0.0697021	0.341644	NaN	NaN	NaN	NaN	NaN	NaN	NaN	NaN	NaN	NaN	NaN	NaN	3	752	+	HTP	2.35479e-15	162.75	129.78	162.75	0.96636	48847000	19029000	15545000	14273000	VKPVGPVMDDAAPEDSASPVSQQRASQEQRA	QSEQPVKPVGPVMDDAAPEDS(0.854)AS(0.146)PVSQQR	1266	DDAAPEDsAsPVsQQ	UID991	1
A0A5H1ZRL7;P70399-5;P70399;P70399-6	1096;1096;1096;147	A0A5H1ZRL7	A0A5H1ZRL7	Tumor suppressor p53-binding protein 1	Tp53bp1	S	1096	___1	0.89978	0	-0.383736	-0.0940022	NaN	NaN	NaN	NaN	NaN	NaN	NaN	NaN	NaN	NaN	NaN	NaN	NaN	NaN	NaN	3	752	+	CST;HTP	7.87141e-13	139.41	122.07	139.41	1.1976	35983000	14563000	14075000	7345200	PVGPVMDDAAPEDSASPVSQQRASQEQRASQ	QSEQPVKPVGPVMDDAAPEDS(0.091)AS(0.9)PVS(0.009)QQR	1267	AAPEDsAsPVsQQRA	UID992	1
A0A5H1ZRL7;P70399-5;P70399;A2AU90	631;631;631;631	A0A5H1ZRL7	A0A5H1ZRL7	Tumor suppressor p53-binding protein 1	Tp53bp1;Trp53bp1	S	631	___1	0.981904	0.245982	-0.102636	-0.427654	0.0668125	-0.229941	-0.309145	NaN	NaN	NaN	NaN	NaN	NaN	NaN	NaN	NaN	NaN	NaN	NaN	2	752	+	HTP	1.20004e-22	204.05	132.52	178.43	0.95358	2620500	887690	1120500	612370	GSQAVPSPATRSEALSSVLDQEEAMDTKEHH	SEALS(0.982)S(0.018)VLDQEEAMDTK	1268	ATRsEALssVLDQEE	UID993	1
A0A5H1ZRL7;P70399-5;P70399;A2AU90	268;268;268;268	A0A5H1ZRL7	A0A5H1ZRL7	Tumor suppressor p53-binding protein 1	Tp53bp1;Trp53bp1	S	268	___1	0.999135	-0.0271898	-0.400244	-0.449848	0.0673633	-0.088853	-0.112849	NaN	NaN	NaN	NaN	NaN	NaN	NaN	NaN	NaN	NaN	NaN	NaN	2	752	+	CST;HTP	6.51431e-22	200.4	171.5	200.4	-0.31967	367480000	140530000	138050000	88904000	EEQNLPLVRSEDRPSSPQVSVAAVETKEQVP	SEDRPS(0.001)S(0.999)PQVSVAAVETK	1270	RsEDRPssPQVSVAA	UID994	1
A0A5H1ZRL7;P70399-5;P70399;A2AU90	382;382;382;382	A0A5H1ZRL7	A0A5H1ZRL7	Tumor suppressor p53-binding protein 1	Tp53bp1;Trp53bp1	S	382	___1	0.960557	0.1129	-0.135713	-0.249342	0.225152	0.288772	0.133827	NaN	NaN	NaN	NaN	NaN	NaN	NaN	NaN	NaN	NaN	NaN	NaN	2	752	+	HTP;LTP	5.7822e-54	241.64	228.44	241.64	0.51238	95385000	32187000	33992000	29206000	PSPDAFRSTPFIVPSSPTEQGGRKDEPMDMS	STPFIVPS(0.038)S(0.961)PT(0.001)EQGGR	1272	TPFIVPssPtEQGGR	UID995	1
A0A5H1ZRL7;P70399-5;P70399;A2AU90	552;552;552;552	A0A5H1ZRL7	A0A5H1ZRL7	Tumor suppressor p53-binding protein 1	Tp53bp1;Trp53bp1	S	552	___1	0.998592	0.322044	0.137241	-0.192662	-0.0132905	0.202261	0.0717627	NaN	NaN	NaN	NaN	NaN	NaN	NaN	NaN	NaN	NaN	NaN	NaN	3	752	+	CST;HTP	8.08083e-12	178.73	137.53	178.73	-0.094366	129870000	45872000	46404000	37595000	EEDRENTQIDDTEPLSPVSNSKLPADSENVL	TEEDRENTQIDDTEPLS(0.999)PVS(0.001)NSK	1273	IDDtEPLsPVSNsKL	UID996	1
A0JNS2;E9QAQ0;Q9EQS9;Q9EQS9-2;Q9EQS9-3	227;1285;1238;1239;1287	A0JNS2	A0JNS2	Immunoglobulin superfamily DCC subclass member 4	Igdcc4	S	227	___1	0.969326	-0.405623	-0.203751	0.339251	-0.538136	-1.54002	-0.784607	NaN	NaN	NaN	NaN	NaN	NaN	NaN	NaN	NaN	NaN	NaN	NaN	2	754	+	HTP	1.60848e-14	181.67	115.83	181.67	0.51046	5020400	2430600	1407100	1182600	PGKSCQPKALCPLTVSPSLPRAPVSSAQVP_	ALCPLT(0.03)VS(0.969)PSLPR	1274	ALCPLTVsPsLPRAP	UID997	1
A0JNY3;Q8BUV3	331;328	A0JNY3	A0JNY3	Gephyrin;Molybdopterin adenylyltransferase;Molybdopterin molybdenumtransferase	Gphn	S	331	___1	0.99485	-0.867805	-1.68015	-0.750664	-0.797739	-1.26976	-0.462396	-0.30561	-0.020838	-0.496122	-0.0768889	-0.393861	-0.129292	-0.562195	-0.776901	-1.18403	-1.19287	-0.356803	-0.333104	2	755	+	HTP	0.00204734	113.69	83.919	113.69	-0.16543	10616000	6539100	2886100	1190600	STASCPTPKVQSRCSSKENILRASHSAVDIT	CS(0.005)S(0.995)KENILR	1275	EVQsRCssKENILRA	UID998	1
A0JNY3;Q8BUV3	194;194	A0JNY3	A0JNY3	Gephyrin;Molybdopterin adenylyltransferase;Molybdopterin molybdenumtransferase	Gphn	S	194	___1	0.989151	0.818442	0.247806	-0.279494	1.05554	1.07704	-0.0284693	-0.30561	-0.020838	-0.496122	-0.0768889	-0.393861	-0.129292	1.12405	1.07638	0.743928	1.15393	0.114367	0.100823	4	755	+	HTP;LTP	1.27045e-06	81.329	70.907	81.329	0.6829	7477300	2241900	3494700	1740600	VHDELEDLPSPPPPLSPPPTTSPHKQTEDKG	VKEVHDELEDLPS(0.003)PPPPLS(0.989)PPPT(0.003)T(0.003)S(0.003)PHK	1276	PsPPPPLsPPPttsP	UID999	1
S4R2S6;E9PWX7;A1A5B6	378;541;560	S4R2S6	S4R2S6	TBC1 domain family member 25	Tbc1d25	S	378	___1	1	-0.465162	-0.0546919	0.405775	-0.20533	0.0274371	0.247442	NaN	NaN	NaN	NaN	NaN	NaN	NaN	NaN	NaN	NaN	NaN	NaN	2	757	+	CST;HTP	1.93004e-08	177.36	122.1	153.32	0.58645	28938000	11939000	8646700	8352400	SSQGPSGGGRLLRQASLDGLQQLRDNMGLRK	QAS(1)LDGLQQLR	1279	GRLLRQAsLDGLQQL	UID1002	1
Q91ZZ2;A1L338;Q3UGX8;Q3UHC1;A0A5F8MPI9	326;288;288;326;327	Q91ZZ2	Q91ZZ2		Rapgef1	S	326	___1	0.990589	0.450169	0.573859	0.23131	0.32435	0.851279	0.467697	NaN	NaN	NaN	NaN	NaN	NaN	NaN	NaN	NaN	NaN	NaN	NaN	2	759	+	CST;HTP	1.56438e-18	191.48	124.01	191.48	-0.27308	9173700	2727400	3306200	3140100	SPTRVAVVAPMSRATSGSSLPVGINRQDFDV	AT(0.009)S(0.991)GSSLPVGINR	1280	APMSRATsGssLPVG	UID1003	1
Q91ZZ2;A1L338;Q3UGX8;Q3UHC1;A0A5F8MPI9	329;291;291;329;330	Q91ZZ2	Q91ZZ2		Rapgef1	S	329	___1	0.985439	0.896776	1.03583	0.20989	NaN	NaN	NaN	NaN	NaN	NaN	NaN	NaN	NaN	NaN	NaN	NaN	NaN	NaN	NaN	2	759	+	HTP	2.61702e-18	188.96	157.49	188.96	-0.005909	3684400	959120	1517800	1207500	RVAVVAPMSRATSGSSLPVGINRQDFDVECY	ATSGS(0.015)S(0.985)LPVGINR	1281	SRATsGssLPVGINR	UID1004	1
Q91ZZ2;A1L338;Q3UGX8;Q3UHC1;A0A5F8MPI9	375;337;337;375;376	Q91ZZ2	Q91ZZ2		Rapgef1	S	375	___1	0.974075	-0.0292788	0.0140695	0.237441	NaN	NaN	NaN	NaN	NaN	NaN	NaN	NaN	NaN	NaN	NaN	NaN	NaN	NaN	NaN	2	759	+	HTP	0.00184586	107.53	45.191	104.26	0.18053	7059700	2516200	2566200	1977300	SPRLSPCSSTGKLSRSDEQLSSLDRDSGQCS	LS(0.019)RS(0.974)DEQLS(0.007)SLDR	1282	STGKLSRsDEQLSSL	UID1005	1
Q91ZZ2;A1L338;Q3UGX8;Q3UHC1;A0A5F8MPI9	29;29;29;29;30	Q91ZZ2	Q91ZZ2		Rapgef1	S	29	___1	0.978412	-0.913026	-1.59309	-0.690079	-0.552241	-1.44434	-1.2038	NaN	NaN	NaN	NaN	NaN	NaN	NaN	NaN	NaN	NaN	NaN	NaN	2	759	+	CST;HTP	0.000895227	136.02	82.671	131.42	-0.51022	1737700	996360	530200	211180	SGKIEKADSQRSHLSSFTMKLMDKFHSPKIK	SHLS(0.014)S(0.978)FT(0.008)MK	1283	SQRSHLSsFTMKLMD	UID1006	1
B0QZV3;A1L3P4	668;700	B0QZV3	B0QZV3	Sodium/hydrogen exchanger	Slc9a6	S	668	___1	0.986814	0.273576	1.03998	0.704783	0.718964	1.15218	0.495695	NaN	NaN	NaN	NaN	NaN	NaN	NaN	NaN	NaN	NaN	NaN	NaN	3	760	+	HTP	8.08613e-09	125.92	113.85	116.98	-0.37458	41103000	10145000	14046000	16912000	DDSEPALNSLDDTRHSPA_____________	LVLPMDDSEPALNSLDDT(0.013)RHS(0.987)PA	1284	sLDDtRHsPA_____	UID1007	1
A1L3S7;Q8VHR5;Q8VHR5-2	136;136;136	A1L3S7	A1L3S7	Transcriptional repressor p66-beta	Gatad2b	S	136	___1	0.989406	-0.535102	-0.795459	-0.231888	-0.621133	-0.886299	-0.28685	NaN	NaN	NaN	NaN	NaN	NaN	NaN	NaN	NaN	NaN	NaN	NaN	2	761	+	CST;HTP	2.35933e-53	239.87	192.23	239.87	-0.32801	17469000	8654200	5300600	3513900	TPSPDIIVLSDNEASSPRSSSRMEERLKAAN	LTPSPDIIVLSDNEAS(0.011)S(0.989)PR	1286	LsDNEAssPRSSsRM	UID1008	1
E9PXY1;A2A432-2;A2A432;J3QJX0	75;149;149;75	E9PXY1	E9PXY1	Cullin-4B	Cul4b	S	75	___1	0.985546	-0.368253	-0.130744	0.29678	0.0754641	-0.554337	-0.55186	NaN	NaN	NaN	NaN	NaN	NaN	NaN	NaN	NaN	NaN	NaN	NaN	3	762	+	CST;HTP	3.92389e-07	99.396	73.049	99.396	-0.12589	23254000	9673500	8094300	5486300	STSSSSTPPQPRDSASPSTSSFCLGVPVATS	DS(0.013)AS(0.986)PS(0.001)TSSFCLGVPVATSSHVPIQK	1289	PQPRDsAsPSTSsFC	UID1010	1
A2A482;A2A484;A2A485;Q3UH28;Q3U1M7;A2A483;E9Q8D1	524;553;544;524;544;549;569	A2A482	A2A482		Zmynd8	S	524	___1	1	-0.488613	-0.51513	-0.0587585	0.240253	0.418136	0.104068	NaN	NaN	NaN	NaN	NaN	NaN	NaN	NaN	NaN	NaN	NaN	NaN	2	763			1.16486e-09	143.69	137.11	143.69	-1.3147	14650000	5774300	4942500	3932800	LSESVQQQSAPVPLISPKRQIRSRFQLNLDK	ELSESVQQQSAPVPLIS(1)PK	1292		UID1011	1
A2A482;A2A484;A2A485;Q3UH28;Q3U1M7;A2A483;E9Q8D1	734;763;754;734;754;759;779	A2A482	A2A482		Zmynd8	S	734	___1	0.999863	0.429428	0.00532815	-0.414422	-0.00398733	-0.0352539	-0.0273662	NaN	NaN	NaN	NaN	NaN	NaN	NaN	NaN	NaN	NaN	NaN	NaN	3	763			3.21803e-09	142.56	115.72	142.56	-0.10891	78812000	27117000	28710000	22985000	AIGKPPPSSTSAGNQSPPETPVLTRSATQAP	QDAIGKPPPSSTSAGNQS(1)PPETPVLTR	1293		UID1012	1
A2A482;A2A484;A2A485;Q3UH28;Q3U1M7;A2A483;E9Q8D1	629;658;649;629;649;654;674	A2A482	A2A482		Zmynd8	S	629	___1	0.995537	0.436482	0.441058	-0.291398	-0.0149514	0.213503	0.0451634	NaN	NaN	NaN	NaN	NaN	NaN	NaN	NaN	NaN	NaN	NaN	NaN	3	763			2.92314e-16	192.23	113.83	103.88	0.028902	16844000	5876300	6050800	4916500	KPTNQVEVKEEAKSNSPVSEKPDPTPAKDKA	S(0.003)NS(0.996)PVS(0.001)EKPDPTPAK	1295		UID1014	1
A2A482;A2A484;A2A485;Q3UH28;Q3U1M7;A2A483;E9Q8D1	463;492;483;463;483;488;508	A2A482	A2A482		Zmynd8	S	463	___1	0.785128	NaN	NaN	NaN	0.15769	-0.457831	-0.295588	NaN	NaN	NaN	NaN	NaN	NaN	NaN	NaN	NaN	NaN	NaN	NaN	3	763			9.01345e-07	83.601	48.428	66.556	0.28407	21335000	7885600	8146300	5303500	TASPASTKTGQAGSLSGSPKPFSPQAPTPIM	T(0.043)GQAGS(0.134)LS(0.785)GS(0.859)PKPFS(0.178)PQAPTPIMTKPDK	1298		UID1015	1;2
A2A482;A2A484;A2A485;Q3UH28;Q3U1M7;A2A483;E9Q8D1	491;520;511;491;511;516;536	A2A482	A2A482		Zmynd8	S	491	___1	0.999892	0.0747794	-0.461204	-0.134746	-0.172295	0.318114	0.0777899	NaN	NaN	NaN	NaN	NaN	NaN	NaN	NaN	NaN	NaN	NaN	NaN	2	763			1.48002e-42	233.63	211.75	233.63	0.78884	3406400	1422100	1079500	904790	PIMTKPDKTSTSTTGSILNLNLDRSKAEMDL	TSTSTTGS(1)ILNLNLDR	1300		UID1017	1
A2A4N9;A2A4P0	431;484	A2A4N9	A2A4N9	ATP-dependent RNA helicase DHX8	Dhx8	S	431	___1	0.998421	NaN	NaN	NaN	-0.0164828	0.375401	0.226878	NaN	NaN	NaN	NaN	NaN	NaN	NaN	NaN	NaN	NaN	NaN	NaN	2	767	+	HTP	0.0140449	92.112	9.8331	92.112	1.1958	2141300	647270	715770	778210	EPPFLRGHTKQSMDMSPIKIVKNPDGSLSQA	QS(0.002)MDMS(0.998)PIK	1305	TKQSMDMsPIKIVKN	UID1019	1
A2A4P4;A2A4P3;Q3THG9	540;522;409	A2A4P4	A2A4P4	Alanyl-tRNA editing protein Aarsd1	Gm27029;Aarsd1	S	540	___1	0.992289	-0.423526	-0.382833	0.0765591	-0.122319	-0.46172	-0.280527	NaN	-0.100159	NaN	-0.423546	NaN	0.06226	NaN	-0.0221593	NaN	-0.0381745	NaN	-0.342787	2	768	+	HTP	1.07278e-05	166.27	124.72	153.76	1.2492	1998500	852510	646250	499720	RAEAQALLQDYVSTQSAEE____________	RAEAQALLQDYVST(0.008)QS(0.992)AEE	1306	QDYVstQsAEE____	UID1020	1
A2A4P5	149	A2A4P5	A2A4P5		Ptges3l	S	149	___1	0.954492	-1.91186	-2.05026	-0.164577	-1.86208	-2.40622	-0.503078	NaN	NaN	NaN	NaN	NaN	NaN	NaN	NaN	NaN	NaN	NaN	NaN	2	769	+	HTP	3.54584e-150	324.48	294.81	201.3	-0.82415	16600000	12040000	2723300	1836600	KRPPPAMDDLDDDSDS_______________	RPPPAMDDLDDDS(0.046)DS(0.954)	1308	DLDDDsDs_______	UID1021	1
A2A5R2;F6YCJ0	227;138	A2A5R2	A2A5R2	Brefeldin A-inhibited guanine nucleotide-exchange protein 2	Arfgef2	S	227	___1	0.986832	0.434241	0.883934	0.359184	0.146525	0.93463	0.656817	0.0659859	NaN	0.512379	NaN	0.409364	NaN	0.368255	NaN	0.371555	NaN	-0.05018	NaN	3	774	+	CST;HTP	2.09411e-05	123.35	94.21	123.35	-0.71234	86653000	31630000	26413000	28609000	MQSKPQSPVIQATAGSPKFSRLKQSQAQSKP	ELEKPMQSKPQSPVIQAT(0.013)AGS(0.987)PK	1315	VIQAtAGsPKFSRLK	UID1026	1;2
A2A5R2	1535	A2A5R2	A2A5R2	Brefeldin A-inhibited guanine nucleotide-exchange protein 2	Arfgef2	S	1535	___1	0.993162	NaN	NaN	NaN	0.0204844	1.12439	1.10849	0.0659859	NaN	0.512379	NaN	0.409364	NaN	NaN	NaN	NaN	NaN	NaN	NaN	2	774	+	CST;HTP	0.00106226	124.68	69.5	124.68	-0.03913	5715000	2177700	1524000	2013300	SSIDRNASERGQSQLSNPTDDSWKGAPYAHQ	GQSQLS(0.993)NPT(0.007)DDSWK	1316	ERGQsQLsNPTDDsW	UID1027	1
E9Q6A7;A2A655;A2A654	1197;1249;1312	E9Q6A7	E9Q6A7		Bptf	S	1197	___1	1	-0.13005	-0.467553	-0.284792	-0.201294	-0.443948	-0.272019	NaN	NaN	NaN	NaN	NaN	NaN	NaN	NaN	NaN	NaN	NaN	NaN	2	776	+	CST;HTP	1.4742e-10	162.7	91.389	162.7	2.1489	15977000	6138200	6531500	3306900	DVSIQSPGPNCQRQNSVESDLDARISEPAGK	QNS(1)VES(1)DLDAR	1317	PNCQRQNsVEsDLDA	UID1028	1;2
E9Q6A7;A2A655;A2A654	1273;1325;1388	E9Q6A7	E9Q6A7		Bptf	S	1273	___1	0.9998	-0.943722	-1.16065	-0.388431	NaN	NaN	NaN	NaN	NaN	NaN	NaN	NaN	NaN	NaN	NaN	NaN	NaN	NaN	NaN	3	776	+	CST;HTP	0.000188776	121.29	69.56	121.29	0.47589	1563600	853760	444240	265630	VVSSSKSTLPASVPKSPRDRDARAFSKAVDF	STLPASVPKS(1)PR	1320	LPASVPKsPRDRDAR	UID1030	1
A2A690-2;A2A690	400;400	A2A690-2	A2A690-2	Protein TANC2	Tanc2	S	400	___1	0.999986	0.342555	0.430606	-0.00513067	NaN	NaN	NaN	NaN	NaN	NaN	NaN	NaN	NaN	NaN	NaN	NaN	NaN	NaN	NaN	2	777	+	HTP	4.12355e-05	129.88	70.896	129.88	0.67697	4408100	1208600	1669400	1530100	ALSCHGTRMRQIASDSPHASPKHVDANRELP	QIASDS(1)PHAS(1)PK	1324	MRQIASDsPHAsPKH	UID1033	1;2
A2A6A1	503	A2A6A1	A2A6A1	G patch domain-containing protein 8	Gpatch8	S	503	___1	0.999996	-0.287325	-0.340843	-0.135681	-0.328815	-0.339309	-0.104713	-0.423101	NaN	-0.508137	NaN	-0.0495166	NaN	0.135776	NaN	0.167294	NaN	-0.0861645	NaN	2	778	+	HTP	4.3334e-18	189.09	141.47	189.09	-1.382	2129800	848220	776210	505400	GGEDEQSVESRETSESPMCESNPKDISQATP	ETSES(1)PMCESNPK	1326	ESRETSEsPMCESNP	UID1035	1
A2A6A1	648	A2A6A1	A2A6A1	G patch domain-containing protein 8	Gpatch8	S	648	___1	0.974048	-0.0399332	-0.277132	-0.138378	-0.142863	0.194087	0.0888201	-0.423101	NaN	-0.508137	NaN	-0.0495166	NaN	0.383167	NaN	0.231005	NaN	-0.0888614	NaN	2	778	+	HTP	8.98313e-32	218.64	190.44	157.62	0.47492	11255000	3944700	3841900	3468600	ACSSLNKQEPGGSHMSETEDTGRSHPSKKEP	QEPGGS(0.004)HMS(0.974)ET(0.022)EDTGR	1327	EPGGSHMsEtEDTGR	UID1036	1
A2A6A1	733	A2A6A1	A2A6A1	G patch domain-containing protein 8	Gpatch8	S	733	___1	0.999244	-0.356255	-0.284634	-0.147186	-0.0952192	-0.0554414	0.0739573	-0.423101	NaN	-0.508137	NaN	-0.0495166	NaN	0.066846	NaN	0.223503	NaN	-0.0976695	NaN	2	778	+	HTP	1.78889e-07	143.89	78.39	70.373	0.38405	4471700	1823400	1399300	1249000	AAADSERGPKSEPPGSGSPAPPRRRRRAQDD	S(0.001)EPPGS(0.999)GS(1)PAPPR	1328	PKSEPPGsGsPAPPR	UID1037	1;2
A2A6A1	735	A2A6A1	A2A6A1	G patch domain-containing protein 8	Gpatch8	S	735	___1	0.999958	-0.286568	-0.56499	-0.340715	NaN	NaN	NaN	-0.423101	NaN	-0.508137	NaN	-0.0495166	NaN	0.136533	NaN	-0.0568536	NaN	-0.291198	NaN	2	778	+	HTP	1.22605e-05	133.98	86.082	70.373	0.38405	1550000	712010	545860	292170	ADSERGPKSEPPGSGSPAPPRRRRRAQDDSQ	S(0.001)EPPGS(0.999)GS(1)PAPPR	1329	SEPPGsGsPAPPRRR	UID1038	1;2
A2A6A1	1039	A2A6A1	A2A6A1	G patch domain-containing protein 8	Gpatch8	S	1039	___1	0.999912	-0.0306635	-0.384621	-0.275315	-0.0953271	-0.291804	-0.183327	-0.423101	NaN	-0.508137	NaN	-0.0495166	NaN	0.392437	NaN	0.123515	NaN	-0.225798	NaN	2	778	+	HTP	4.8607e-09	180.85	128.68	127.3	-0.596	21034000	8841800	7233800	4958300	SGRRDFIRSKIYRSQSPHYFQSGRGEGPGKK	SQS(1)PHYFQSGR	1330	SKIYRsQsPHYFQsG	UID1039	1
A2A6P4	82	A2A6P4	A2A6P4		Fam104a	S	82	___1	1	-0.270904	-0.296155	0.387142	NaN	NaN	NaN	NaN	NaN	NaN	NaN	NaN	NaN	NaN	NaN	NaN	NaN	NaN	NaN	3	781	+	HTP	0.00217886	87.24	54.801	87.24	0.36951	5316700	2242800	1627700	1446300	AMSERLRPRKRRRNGSDDDNHPPPQTKRSSR	RNGS(1)DDDNHPPPQTK	1331	RKRRRNGsDDDNHPP	UID1040	1
A2A6S1;Q3TB48	120;120	A2A6S1	A2A6S1	Transmembrane protein 104	Tmem104	S	120	___1	0.997824	0.779302	0.755486	0.0839282	0.719841	0.242694	-0.446541	NaN	NaN	NaN	NaN	NaN	NaN	NaN	NaN	NaN	NaN	NaN	NaN	2	782	+	HTP	0.0157105	67.993	13.576	67.993	1.2634	3056500	816620	1244700	995130	ERAEKRPILSVQRRSSANLFEITDRVEMGQM	S(0.001)S(0.998)ANLFEIT(0.001)DR	1334	LSVQRRSsANLFEIT	UID1043	1
A2A6T1	179	A2A6T1	A2A6T1	Cerebellar degeneration-related protein 2-like	Cdr2l	S	179	___1	0.792811	-0.65213	-1.32796	-0.536336	-0.565737	-0.746713	-0.213922	NaN	NaN	NaN	NaN	NaN	NaN	NaN	NaN	NaN	NaN	NaN	NaN	3	783	+	CST;HTP	0.00247514	75.319	45.212	75.319	-0.05431	50072000	25165000	14909000	9999000	LCTSSRCEDAFRLHSSSLELGPRPLEQENER	LHS(0.188)S(0.793)S(0.019)LELGPRPLEQENER	1335	DAFRLHsssLELGPR	UID1044	1
A2A6U3;Q80UG5-3;Q80UG5	41;52;59	A2A6U3	A2A6U3	Septin-9	Sept9	S	41	___1	0.798642	-1.06308	-1.36435	-0.519115	-0.698295	-1.77913	-1.30461	-0.502669	-0.289175	-0.631198	-1.00494	-0.281684	-0.785005	-0.560409	-0.409121	-0.73315	-0.774183	-0.23743	-0.519607	2	784	+	HTP	0.0002906	152.9	96.562	152.9	-0.53576	10774000	5963300	3556400	1254500	PRRVQTPLLRATVASSSQKFQDLGVKNSEPA	ATVAS(0.005)S(0.799)S(0.196)QKFQDLGVK	1336	LRAtVAsssQKFQDL	UID1045	1
A2A6U3;Q80UG5-3;Q80UG5	42;53;60	A2A6U3	A2A6U3	Septin-9	Sept9	S	42	___1	0.880462	-1.20823	-1.45815	-0.308269	-1.06758	-3.91504	-2.91757	-0.502669	-0.289175	-0.631198	-1.00494	-0.281684	-0.785005	-0.705559	-0.778401	-0.82695	-2.9101	-0.0265849	-2.13257	3	784	+	HTP	0.00586815	126.91	56.504	73.887	-1.1351	25373000	14539000	8072200	2761700	RRVQTPLLRATVASSSQKFQDLGVKNSEPAA	ATVAS(0.014)S(0.106)S(0.88)QKFQDLGVK	1337	RAtVAsssQKFQDLG	UID1046	1
A2A6U3;Q80UG5-3;Q80UG5	67;78;85	A2A6U3	A2A6U3	Septin-9	Sept9	S	67	___1	0.97367	-0.274808	-1.42326	-1.04764	-0.00355341	-1.29382	-1.18187	-0.502669	-0.289175	-0.631198	-1.00494	-0.281684	-0.785005	0.22786	0.285621	-0.792057	-0.288876	-0.765952	-0.396864	3	784	+	CST;HTP	0.0012566	101.39	67.124	87.831	-0.81978	522200000	241420000	197710000	83065000	NSEPAARLVDSLSQRSPKPSLRRVELAGAKA	LVDS(0.001)LS(0.025)QRS(0.974)PKPSLR	1338	VDsLsQRsPKPsLRR	UID1047	1
A2A6U3;Q80UG5-3;Q80UG5	71;82;89	A2A6U3	A2A6U3	Septin-9	Sept9	S	71	___1	0.999916	0.0129261	-0.434715	-0.118226	NaN	NaN	NaN	-0.502669	-0.289175	-0.631198	-1.00494	-0.281684	-0.785005	0.515595	NaN	0.196483	NaN	0.163459	NaN	3	784	+	CST;HTP	0.00315233	119	77.421	63.292	0.2195	15144000	9193100	3794900	2155900	AARLVDSLSQRSPKPSLRRVELAGAKAPEPM	LVDS(0.053)LS(0.88)QRS(0.067)PKPS(1)LR	1339	sQRsPKPsLRRVELA	UID1048	1;2
A2A6U3;Q80UG5-3;Q80UG5	23;34;41	A2A6U3	A2A6U3	Septin-9	Sept9	S	23	___1	0.957429	-0.459933	-0.826514	-0.178437	-0.440479	-1.09545	-0.645232	-0.502669	-0.289175	-0.631198	-1.00494	-0.281684	-0.785005	0.0427357	-0.151304	-0.195316	-0.090508	0.103248	0.139773	3	784	+	HTP	0.000470565	113.54	58.369	113.54	1.2561	6733400	3037000	2192500	1503800	ALKRSFEVEEIEPPNSTPPRRVQTPLLRATV	SFEVEEIEPPNS(0.957)T(0.043)PPRR	1340	EEIEPPNstPPRRVQ	UID1049	1
A2A791;A2A791-2	121;121	A2A791	A2A791	Zinc finger MYM-type protein 4	Zmym4	S	121	___1	1	-0.122963	-0.640231	-0.311846	-0.17145	-0.384452	-0.606781	NaN	NaN	NaN	NaN	NaN	NaN	NaN	NaN	NaN	NaN	NaN	NaN	3	787	+	HTP	0.000269134	138.98	91.284	69.98	0.41956	44022000	18266000	17332000	8424000	TDGSLEVERRAAHQESDNENEIQIQNQLKKD	AAHQES(1)DNENEIQIQNQLKK	1343	RRAAHQEsDNENEIQ	UID1052	1
A2A7B5	792	A2A7B5	A2A7B5		Prdm2	S	792	___1	0.943628	0.352307	1.12367	0.614945	NaN	NaN	NaN	NaN	NaN	NaN	NaN	NaN	NaN	NaN	NaN	NaN	NaN	NaN	NaN	2	788	+	HTP	0.00183215	115.37	68.146	115.37	-0.86399	8598500	1651600	4297900	2649100	SPAWSLSGRDERETGSPPCFDEYKISKEWAA	ET(0.056)GS(0.944)PPCFDEYK	1350	RDERETGsPPCFDEY	UID1056	1
A2A7B5	777	A2A7B5	A2A7B5		Prdm2	S	777	___1	0.999998	-0.142337	-0.142799	0.210638	-0.150417	-0.159444	-0.0451039	NaN	NaN	NaN	NaN	NaN	NaN	NaN	NaN	NaN	NaN	NaN	NaN	2	788	+	CST;HTP	0.000458267	119.39	99.255	119.39	0.026101	7113500	2361400	2487100	2265000	TALTSKKPKLESRSDSPAWSLSGRDERETGS	SDS(1)PAWSLSGR	1351	KLESRsDsPAWsLsG	UID1057	1
E9Q741;A2A7F6;O35454	687;687;684	E9Q741	E9Q741	Chloride channel protein;Chloride transport protein 6	Clcn6	S	687	___1	0.90226	0.548535	0.691534	0.160533	1.64002	1.99809	0.461843	1.18973	NaN	0.993276	NaN	-0.171628	NaN	-0.641194	NaN	-0.301742	NaN	0.332161	NaN	2	790			0.0129139	77.379	33.176	77.379	1.0839	2111300	353560	825400	932290	AGEQRKRGQSMKSYPSSELRNVCDEHVASEE	SYPS(0.902)S(0.098)ELR	1357		UID1058	1
A2A8L9;Q8BW72-2;Q8BW72	570;570;570	A2A8L9	A2A8L9	Lysine-specific demethylase 4A	Kdm4a	S	570	___1	0.867941	-0.110355	-0.283351	-0.306805	-0.37662	-0.286251	-0.293836	NaN	NaN	NaN	NaN	NaN	NaN	NaN	NaN	NaN	NaN	NaN	NaN	3	793	+	HTP	3.66739e-06	137.9	103.63	137.9	-1.3899	2521300	1061000	788600	671670	ATGEPSVKKKRSAPRSISEQELAEVADEYML	S(0.868)IS(0.132)EQELAEVADEYMLSLEENKK	1358	KKRSAPRsISEQELA	UID1059	1
A2A8V9;E9PUK6;Q52KI8;E9QKA4;A2A8V8;Q52KI8-2	751;756;779;756;742;756	A2A8V9	A2A8V9	Serine/arginine repetitive matrix protein 1	Srrm1	S	751	___1	1	-0.387978	-0.92533	-0.455515	-0.012621	-0.480941	-0.262054	-0.251934	NaN	-0.519549	NaN	-0.0272191	NaN	-0.136044	NaN	-0.405781	NaN	-0.428295	NaN	2	795	+	CST;HTP	9.53729e-07	143.05	133.84	89.466	-1.965	140800000	63078000	47639000	30085000	RVSRTPEPKKIKKAASPSPQSVRRVSSSRSV	KAAS(1)PS(1)PQS(1)VR	1360	KKIKKAAsPsPQsVR	UID1060	1;2;3
A2A8V9;E9PUK6;Q52KI8;E9QKA4;A2A8V8;Q52KI8-2	753;758;781;758;744;758	A2A8V9	A2A8V9	Serine/arginine repetitive matrix protein 1	Srrm1	S	753	___1	1	NaN	NaN	NaN	-0.325359	-0.821024	-0.513873	-0.251934	NaN	-0.519549	NaN	-0.0272191	NaN	NaN	NaN	NaN	NaN	NaN	NaN	2	795	+	CST;HTP	9.53729e-07	143.05	133.84	89.466	-1.965	141150000	65144000	47142000	28867000	SRTPEPKKIKKAASPSPQSVRRVSSSRSVSG	KAAS(1)PS(1)PQS(1)VR	1361	IKKAAsPsPQsVRRV	UID1061	1;2;3
A2A8V9;E9PUK6;Q52KI8;E9QKA4;A2A8V8;Q52KI8-2;F7BWM1	260;260;260;260;260;260;50	A2A8V9	A2A8V9	Serine/arginine repetitive matrix protein 1	Srrm1	S	260	___1	1	0.380951	-0.107788	-0.346371	0.00100953	-0.170832	-0.172425	-0.251934	NaN	-0.519549	NaN	-0.0272191	NaN	0.632885	NaN	0.411761	NaN	-0.319152	NaN	4	795	+	HTP	0.000298563	125.75	109.53	47.545	0.28815	157880000	64170000	58007000	35707000	LKAPKPEPVPEPKEPSPEKNSKKEKEKTRPR	APKPEPVPEPKEPS(1)PEK	1366	VPEPKEPsPEKNsKK	UID1066	1
A2A8V9;E9PUK6;Q52KI8;E9QKA4;A2A8V8;Q52KI8-2;F6UK16	708;713;713;713;699;713;159	A2A8V9	A2A8V9	Serine/arginine repetitive matrix protein 1	Srrm1	S	708	___1	0.851982	-0.52137	-0.754918	-0.198378	-0.0874421	-0.546793	-0.173433	-0.251934	NaN	-0.519549	NaN	-0.0272191	NaN	-0.269436	NaN	-0.235369	NaN	-0.171159	NaN	2	795	+	HTP	0.000316974	119.21	61.173	102.33	-3.5257	24072000	10166000	7868900	6036500	NKRHSPSPRPRAPQTSSPPPVRRGASASPQG	APQT(0.033)S(0.852)S(0.115)PPPVRR	1367	RPRAPQtssPPPVRR	UID1067	1
A2A8V9;E9PUK6;Q52KI8;E9QKA4;A2A8V8;Q52KI8-2;F6UK16	709;714;714;714;700;714;160	A2A8V9	A2A8V9	Serine/arginine repetitive matrix protein 1	Srrm1	S	709	___1	0.993923	-0.162913	-0.670153	-0.394297	-0.196558	-0.345308	-0.0843949	-0.251934	NaN	-0.519549	NaN	-0.0272191	NaN	0.0890213	NaN	-0.150604	NaN	-0.367078	NaN	2	795	+	CST;HTP	1.46262e-07	166.45	85.469	166.45	-0.40333	87041000	35896000	28990000	22155000	KRHSPSPRPRAPQTSSPPPVRRGASASPQGR	APQTS(0.006)S(0.994)PPPVR	1368	PRAPQtssPPPVRRG	UID1068	1
A2A8V9;E9PUK6;Q52KI8;E9QKA4;A2A8V8;Q52KI8-2;F7BWM1	220;220;220;220;220;220;10	A2A8V9	A2A8V9	Serine/arginine repetitive matrix protein 1	Srrm1	S	220	___1	1	-0.0783809	-0.71864	-0.610059	-0.188825	-0.548839	-0.264512	-0.251934	NaN	-0.519549	NaN	-0.0272191	NaN	0.173553	NaN	-0.199091	NaN	-0.58284	NaN	2	795	+	CST;HTP	6.72149e-18	201.3	159.62	190.34	0.01216	795180000	343080000	289770000	162330000	TKSRSPSPAPEKKEKSPELPEPSVRMKDSSV	EKS(1)PELPEPSVR	1371	APEKKEKsPELPEPs	UID1071	1
A2A8V9;E9PUK6;Q52KI8;E9QKA4;A2A8V8;Q52KI8-2	443;448;448;448;448;448	A2A8V9	A2A8V9	Serine/arginine repetitive matrix protein 1	Srrm1	S	443	___1	1	-0.0794475	-0.681261	-0.471869	0.111699	-0.882837	-0.350136	-0.251934	NaN	-0.519549	NaN	-0.0272191	NaN	0.172486	NaN	-0.161712	NaN	-0.44465	NaN	2	795	+	CST;HTP	7.49063e-06	115.06	57.89	47.96	0.22258	193100000	86185000	64686000	42226000	TSGKVTKHKGTEKRESPSPAPKPRKVELSES	RES(1)PS(1)PAPKPR	1372	KGtEKREsPsPAPKP	UID1072	1;2
A2A8V9;E9PUK6;Q52KI8;E9QKA4;A2A8V8;Q52KI8-2	445;450;450;450;450;450	A2A8V9	A2A8V9	Serine/arginine repetitive matrix protein 1	Srrm1	S	445	___1	1	NaN	NaN	NaN	0.280006	-0.740384	-0.559282	-0.251934	NaN	-0.519549	NaN	-0.0272191	NaN	NaN	NaN	NaN	NaN	NaN	NaN	2	795	+	HTP	7.49063e-06	115.06	57.89	47.96	0.22258	176920000	78762000	58710000	39446000	GKVTKHKGTEKRESPSPAPKPRKVELSESEE	RES(1)PS(1)PAPKPR	1373	tEKREsPsPAPKPRK	UID1073	1;2
A2A8V9;E9PUK6;Q52KI8;A2A8V8	887;892;915;878	A2A8V9	A2A8V9	Serine/arginine repetitive matrix protein 1	Srrm1	S	887	___1	1	-0.120655	-0.346353	-0.207628	-0.357197	-0.527991	-0.0793256	-0.251934	NaN	-0.519549	NaN	-0.0272191	NaN	0.131279	NaN	0.173196	NaN	-0.180409	NaN	2	795	+	CST;HTP	4.93304e-159	323.69	298.11	263.9	0.2657	1358100000	589340000	456820000	311920000	QEEPAAAPEPRKETESEAEDDNLDDLERHLR	KET(1)ES(1)EAEDDNLDDLER	1374	EPRKEtEsEAEDDNL	UID1074	1;2
A2A8V9;E9PUK6;Q52KI8;E9QKA4;A2A8V8;Q52KI8-2;F6UK16	782;787;810;787;773;787;217	A2A8V9	A2A8V9	Serine/arginine repetitive matrix protein 1	Srrm1	S	782	___1	0.998492	-0.578262	-0.66779	-0.121628	NaN	NaN	NaN	-0.251934	NaN	-0.519549	NaN	-0.0272191	NaN	-0.326329	NaN	-0.148242	NaN	-0.0944087	NaN	3	795	+	CST;HTP	8.43734e-08	123.36	103.21	103.34	0.65763	51566000	26383000	16965000	8218500	SGSPEPAAKKPPAPPSPVQSQSPSTNWSPAV	KPPAPPS(0.998)PVQS(0.229)QS(0.772)PS(0.001)T(0.002)NWS(0.997)PAVPAK	1377	KKPPAPPsPVQsQsP	UID1077	1;2;3
A2A8V9;E9PUK6;Q52KI8;E9QKA4;A2A8V8;Q52KI8-2	424;429;429;429;429;429	A2A8V9	A2A8V9	Serine/arginine repetitive matrix protein 1	Srrm1	S	424	___1	1	0.548634	1.07758	0.465504	0.354226	0.49293	0.128293	-0.251934	NaN	-0.519549	NaN	-0.0272191	NaN	0.800568	NaN	1.59713	NaN	0.492723	NaN	2	795	+	CST;HTP	0.00119187	122.52	54.97	90.827	-0.90399	306420000	125610000	109010000	71808000	TPQQSNRTRKSRVSVSPGRTSGKVTKHKGTE	VS(1)VS(1)PGR	1383	RKsRVsVsPGRtsGK	UID1081	1;2
A2A8V9;E9PUK6;Q52KI8;E9QKA4;A2A8V8;Q52KI8-2	456;461;461;461;461;461	A2A8V9	A2A8V9	Serine/arginine repetitive matrix protein 1	Srrm1	S	456	___1	0.999999	-0.284669	-0.944693	-0.817994	-0.305985	-0.784036	-0.42225	-0.251934	NaN	-0.519549	NaN	-0.0272191	NaN	-0.0327351	NaN	-0.425144	NaN	-0.790775	NaN	2	795	+	CST;HTP	1.10521e-29	218.34	185.25	95.822	-1.3269	73042000	33747000	23713000	15581000	RESPSPAPKPRKVELSESEEDKGSKMAAADS	KVELS(1)ES(1)EEDKGSK	1384	KPRKVELsEsEEDKG	UID1082	1;2
A2A8V9;E9PUK6;Q52KI8;E9QKA4;A2A8V8;Q52KI8-2	384;389;389;389;389;389	A2A8V9	A2A8V9	Serine/arginine repetitive matrix protein 1	Srrm1	S	384	___1	1	1.6959	1.97992	0.495388	1.9753	2.14718	0.363788	-0.251934	NaN	-0.519549	NaN	-0.0272191	NaN	1.94784	NaN	2.49946	NaN	0.522607	NaN	2	795	+	CST;HTP	6.30625e-07	151.66	83.281	138.01	-0.20988	113900000	41118000	39898000	32883000	KRTSSPPRKTRRLSPSASPPRRRHRPSSPAT	RLS(1)PS(1)AS(1)PPR	1388	KtRRLsPsAsPPRRR	UID1085	1;2;3
A2A8V9;E9PUK6;Q52KI8;E9QKA4;A2A8V8;Q52KI8-2;F6UK16	659;664;664;664;650;664;110	A2A8V9	A2A8V9	Serine/arginine repetitive matrix protein 1	Srrm1	S	659	___1	0.981156	-0.052461	-0.573639	-0.631623	NaN	NaN	NaN	-0.251934	NaN	-0.519549	NaN	-0.0272191	NaN	0.199473	NaN	-0.0540898	NaN	-0.604404	NaN	2	795	+	HTP	0.00354253	110.54	49.303	77.288	-2.0088	1655400	685570	635290	334500	PPKRRVSHSPPPKQRSPTVTKRRSPSLSSKH	QRS(0.981)PT(0.019)VTK	1391	sPPPKQRsPtVTKRR	UID1088	1
A2A8V9;E9PUK6;Q52KI8;E9QKA4;A2A8V8;F6UK16	728;733;733;733;719;179	A2A8V9	A2A8V9	Serine/arginine repetitive matrix protein 1	Srrm1	S	728	___1	0.894746	NaN	NaN	NaN	0.182438	-0.118962	-0.101985	-0.251934	NaN	-0.519549	NaN	-0.0272191	NaN	NaN	NaN	NaN	NaN	NaN	NaN	2	795	+	CST;HTP	0.000527777	126.83	70.281	126.83	-0.17459	28048000	10122000	9998200	7927000	VRRGASASPQGRQSPSPSTRPIRRVSRTPEP	QS(0.996)PS(0.895)PS(0.066)T(0.043)RPIR	1393	PQGRQsPsPstRPIR	UID1090	1;2
A2A8V9;E9PUK6;Q52KI8;E9QKA4;A2A8V8;Q52KI8-2;F6UK16	630;635;635;635;621;635;81	A2A8V9	A2A8V9	Serine/arginine repetitive matrix protein 1	Srrm1	S	630	___1	1	0.0972062	-0.383755	-0.532282	0.190931	0.00360232	-0.127368	-0.251934	NaN	-0.519549	NaN	-0.0272191	NaN	0.34914	NaN	0.135793	NaN	-0.505063	NaN	2	795	+	HTP	0.00100546	115	86.83	94.82	0.5412	120540000	47384000	43349000	29808000	QRRYSPSPPPKRRTASPPPPPKRRASPSPPP	T(1)AS(1)PPPPPK	1396	PPKRRtAsPPPPPKR	UID1093	1;2
A2A8V9;E9PUK6;Q52KI8;E9QKA4;A2A8V8;Q52KI8-2;F6UK16	769;774;797;774;760;774;204	A2A8V9	A2A8V9	Serine/arginine repetitive matrix protein 1	Srrm1	S	769	___1	1	-0.395151	-1.29949	-0.89092	-0.365983	-1.15136	-0.859535	-0.251934	NaN	-0.519549	NaN	-0.0272191	NaN	-0.143217	NaN	-0.77994	NaN	-0.863701	NaN	2	795	+	CST;HTP	2.38461e-08	177.42	120.99	81.565	-0.51028	18200000	9663700	5672900	2863800	PQSVRRVSSSRSVSGSPEPAAKKPPAPPSPV	S(1)VS(1)GS(1)PEPAAK	1405	ssRSVSGsPEPAAKK;ssRsVsGsPEPAAKK	UID1102	1;2;3;4
A2A8V9;E9PUK6;Q52KI8;E9QKA4;Q52KI8-2	545;550;550;550;550	A2A8V9	A2A8V9	Serine/arginine repetitive matrix protein 1	Srrm1	S	545	___1	0.999724	-0.389583	-1.09329	-0.76675	-0.218162	-0.351406	-0.218397	-0.251934	NaN	-0.519549	NaN	-0.0272191	NaN	-0.13765	NaN	-0.573745	NaN	-0.739531	NaN	2	795	+	HTP	0.00105108	105.2	52.713	105.2	0.16651	23684000	10557000	8027000	5099700	QKETSPRMQMGKRWQSPVTKSSRRRRSPSPP	WQS(1)PVTK	1406	QMGKRWQsPVTKSSR	UID1103	1
A2A8V9;E9PUK6;Q52KI8;E9QKA4;A2A8V8;Q52KI8-2;F6UK16	611;616;616;616;602;616;62	A2A8V9	A2A8V9	Serine/arginine repetitive matrix protein 1	Srrm1	S	611	___1	1	-0.0437798	-0.829947	-0.579512	-0.0383767	-0.196112	-0.0207648	-0.251934	NaN	-0.519549	NaN	-0.0272191	NaN	0.208154	NaN	-0.310398	NaN	-0.552293	NaN	2	795	+	CST;HTP	2.31723e-06	152.04	67.224	114.89	0.75451	251060000	102700000	83998000	64368000	PSPPPRRRSPSPRRYSPPIQRRYSPSPPPKR	RYS(1)PPIQR	1407	sPsPRRysPPIQRRy	UID1104	1
A2A9M5;A2A9M4;Q8R1A4-2;Q8R1A4;A0A0U1RNK7;E9PX48	2119;2121;2119;2121;2089;2091	A2A9M5	A2A9M5	Dedicator of cytokinesis protein 7	Dock7	S	2119	___1	0.915494	0.278461	-0.658948	-0.662392	0.322966	-0.0777717	-0.204765	0.309293	0.122076	0.287827	-0.39817	-0.134762	-0.425831	-0.0308319	0.20089	-0.946775	0.320399	-0.52763	0.221066	3	798			0.00640513	85.845	50.108	85.845	-0.11796	46670000	16025000	18648000	11998000	LYKAVLPVTCHRDSFSRMSLRKMEL______	AVLPVTCHRDS(0.084)FS(0.915)R	1413		UID1110	1
A2A9M5;A2A9M4;Q8R1A4-2;Q8R1A4;A0A0U1RNK7;E9PX48	1420;1420;1420;1420;1390;1390	A2A9M5	A2A9M5	Dedicator of cytokinesis protein 7	Dock7	S	1420	___1	0.994409	-0.21739	-0.905196	-0.515171	NaN	NaN	NaN	0.309293	0.122076	0.287827	-0.39817	-0.134762	-0.425831	-0.526683	NaN	-1.19302	NaN	-0.380409	NaN	2	798	+	HTP	1.14993e-09	174.7	150	119.51	-2.4038	27103000	11942000	9405900	5755300	ARQEMVRRSRGQLERSPSGSAFGSQENLRWR	GQLERS(0.994)PS(0.005)GSAFGSQENLR	1414	SRGQLERsPsGsAFG	UID1111	1
A2A9M5;A2A9M4;Q8R1A4-2;Q8R1A4;A0A0U1RNK7;E9PX48	1422;1422;1422;1422;1392;1392	A2A9M5	A2A9M5	Dedicator of cytokinesis protein 7	Dock7	S	1422	___1	0.999995	-0.595773	-1.01605	-0.420048	-0.937491	-0.977043	-0.131535	0.309293	0.122076	0.287827	-0.39817	-0.134762	-0.425831	-0.905065	-1.05957	-1.30387	-0.578872	-0.285285	0.294296	2	798	+	CST;HTP	6.13489e-30	210.2	148.11	181.75	-0.83805	151300000	85958000	39959000	25382000	QEMVRRSRGQLERSPSGSAFGSQENLRWRKD	SPS(1)GSAFGSQENLR	1415	GQLERsPsGsAFGsQ	UID1112	1;2
A2A9M5;A2A9M4;Q8R1A4-2;Q8R1A4;A0A0U1RNK7;E9PX48	1428;1428;1428;1428;1398;1398	A2A9M5	A2A9M5	Dedicator of cytokinesis protein 7	Dock7	S	1428	___1	1	-0.0381248	0.0160683	0.0850168	-0.314822	0.253021	0.355242	0.309293	0.122076	0.287827	-0.39817	-0.134762	-0.425831	-0.347417	-0.436899	-0.271759	0.651191	0.219779	0.781072	2	798	+	CST;HTP	5.47807e-30	210.2	148.11	140.8	0.0030526	84810000	46421000	21430000	16959000	SRGQLERSPSGSAFGSQENLRWRKDMTHWRQ	SPSGSAFGS(1)QENLR	1416	PsGsAFGsQENLRWR	UID1113	1;2
A2A9M5;A2A9M4;Q8R1A4-2;Q8R1A4;A0A0U1RNK7;E9PX48	28;28;28;28;28;28	A2A9M5	A2A9M5	Dedicator of cytokinesis protein 7	Dock7	S	28	___1	0.881451	-1.11032	-1.23145	-0.273988	NaN	NaN	NaN	0.309293	0.122076	0.287827	-0.39817	-0.134762	-0.425831	-1.41962	NaN	-1.51927	NaN	-0.139226	NaN	2	798			0.00018482	137.17	81.827	137.17	-1.7487	8238700	4371300	2375500	1491900	RTVAAEVRKQISGQYSGSPQLLKNLNIVGNI	QISGQYS(0.881)GS(0.119)PQLLK	1418		UID1114	1
A2A9M5;A2A9M4;Q8R1A4-2;Q8R1A4;A0A0U1RNK7;E9PX48	30;30;30;30;30;30	A2A9M5	A2A9M5	Dedicator of cytokinesis protein 7	Dock7	S	30	___1	0.99986	-1.4056	-1.64846	-0.265483	-0.505861	-0.937574	-0.504448	0.309293	0.122076	0.287827	-0.39817	-0.134762	-0.425831	-1.7149	-0.627937	-1.93629	-0.539404	-0.130721	-0.0786174	3	798	+	HTP	3.46159e-09	162.29	122.23	124.18	0.94012	6176700	3607600	1677800	891340	VAAEVRKQISGQYSGSPQLLKNLNIVGNISH	KQISGQYSGS(1)PQLLK	1419	ISGQYSGsPQLLKNL	UID1115	1
A2A9M5;A2A9M4;Q8R1A4-2;Q8R1A4;A0A0U1RNK7;E9PX48;A0A0U1RNY4;A2AW79;F6ZJ55	864;864;864;864;864;864;281;137;149	A2A9M5	A2A9M5	Dedicator of cytokinesis protein 7	Dock7	S	864	___1	0.7791	-0.35583	-0.254823	0.174151	NaN	NaN	NaN	0.309293	0.122076	0.287827	-0.39817	-0.134762	-0.425831	-0.665123	NaN	-0.54265	NaN	0.308913	NaN	3	798	+	CST;HTP	0.0137239	60.139	30.004	60.139	-1.6909	4055500	2557300	786400	711770	IYYVFRLPNTYPNSPSPGPGGLGGSVHYATM	LPNT(0.004)Y(0.003)PNS(0.196)PS(0.779)PGPGGLGGS(0.016)VHY(0.001)AT(0.001)MAR	1420	NtYPNsPsPGPGGLG	UID1116	1
A2A9M5;A2A9M4;Q8R1A4-2;Q8R1A4;A0A0U1RNK7;E9PX48;A0A0U1RNY4	963;963;963;963;933;933;350	A2A9M5	A2A9M5	Dedicator of cytokinesis protein 7	Dock7	S	963	___1	0.937297	NaN	NaN	NaN	0.130536	-0.155405	-0.347821	0.309293	0.122076	0.287827	-0.39817	-0.134762	-0.425831	NaN	0.00845924	NaN	0.242765	NaN	0.0780097	2	798	+	HTP	3.72032e-54	246.38	201.26	246.38	-2.6791	18707000	6599700	6754100	5353600	AESTQAMDRSCNRMSSHTETSSFLQTLTGRL	MS(0.063)S(0.937)HTETSSFLQTLTGR	1422	RSCNRMssHtETssF	UID1117	1
A2A9M5;A2A9M4;Q8R1A4-2;Q8R1A4;A0A0U1RNK7;E9PX48	1445;1445;1445;1445;1415;1415	A2A9M5	A2A9M5	Dedicator of cytokinesis protein 7	Dock7	S	1445	___1	1	-0.706324	-1.4829	-0.915011	NaN	NaN	NaN	0.309293	0.122076	0.287827	-0.39817	-0.134762	-0.425831	-1.01562	NaN	-1.77072	NaN	-0.780248	NaN	2	798	+	CST;HTP	0.00403707	121.36	23.231	121.36	1.7241	236360	103890	84398	48064	ENLRWRKDMTHWRQNSEKLDKSRAEIEHEAL	QNS(1)EKLDK	1424	MTHWRQNsEKLDKSR	UID1119	1
A2A9M5;A2A9M4;Q8R1A4-2;Q8R1A4;A0A0U1RNK7;E9PX48;A0A0U1RNY4;A2AW79;F6ZJ55	888;888;888;888;888;888;305;161;173	A2A9M5	A2A9M5	Dedicator of cytokinesis protein 7	Dock7	S	888	___1	1	0.247198	0.00633396	-0.0880707	1.6396	1.3544	0.0216219	0.309293	0.122076	0.287827	-0.39817	-0.134762	-0.425831	-0.0620942	1.51753	-0.281493	1.75257	0.0466914	0.447453	3	798	+	HTP	0.000741713	122.97	61.003	108.36	0.12717	209490000	48450000	83037000	78008000	SVHYATMARSAVRPASLNLNRSRSLSNSNPD	SAVRPAS(1)LNLNR	1425	RsAVRPAsLNLNRsR	UID1120	1
A2A9M5;A2A9M4;Q8R1A4-2;Q8R1A4;A0A0U1RNK7;E9PX48;A0A0U1RNY4;A2AW79;F6ZJ55	898;898;898;898;898;898;315;171;183	A2A9M5	A2A9M5	Dedicator of cytokinesis protein 7	Dock7	S	898	___1	0.997252	NaN	NaN	NaN	-2.02897	-1.79576	0.202512	0.309293	0.122076	0.287827	-0.39817	-0.134762	-0.425831	NaN	-2.15105	NaN	-1.39759	NaN	0.628342	2	798	+	HTP	2.26901e-142	316.88	245.34	316.88	0.62873	5242400	4047000	640260	555070	AVRPASLNLNRSRSLSNSNPDISGTPTSPDD	S(0.003)LS(0.997)NSNPDISGTPTSPDDEVR	1427	LNRsRsLsNsNPDIs	UID1121	1
A2A9M5;A2A9M4;Q8R1A4-2;Q8R1A4;A0A0U1RNK7;E9PX48	180;180;180;180;180;180	A2A9M5	A2A9M5	Dedicator of cytokinesis protein 7	Dock7	S	180	___1	0.999988	0.167743	-0.0393549	-0.03623	NaN	NaN	NaN	0.309293	0.122076	0.287827	-0.39817	-0.134762	-0.425831	-0.141549	NaN	-0.327182	NaN	0.0985321	NaN	2	798	+	HTP	0.00126613	110.38	35.462	77.674	-0.23118	13734000	5553000	4901400	3279800	DGSSYQDEQDDLKRRSMSIDDTPRGSWACSI	S(1)MS(1)IDDTPR	1429	QDDLkRRsMsIDDtP	UID1123	1;2
A2A9M5;A2A9M4;Q8R1A4-2;Q8R1A4;A0A0U1RNK7;E9PX48	182;182;182;182;182;182	A2A9M5	A2A9M5	Dedicator of cytokinesis protein 7	Dock7	S	182	___1	0.999994	-1.24004	-2.10154	-0.712575	-1.81528	-1.92063	0.134089	0.309293	0.122076	0.287827	-0.39817	-0.134762	-0.425831	-1.54934	-1.93735	-2.38936	-1.52245	-0.577813	0.55992	2	798	+	HTP	1.03376e-07	160.91	81.424	160.91	-0.15062	52786000	32944000	11510000	8332600	SSYQDEQDDLKRRSMSIDDTPRGSWACSIFD	SMS(1)IDDTPR	1430	DLkRRsMsIDDtPRG	UID1124	1;2
A2A9M5;A2A9M4;Q8R1A4-2;Q8R1A4;A2AW79	929;929;929;929;202	A2A9M5	A2A9M5	Dedicator of cytokinesis protein 7	Dock7	S	929	___1	1	0.262433	-0.625511	-0.782422	-0.494597	-0.883342	-0.276747	0.309293	0.122076	0.287827	-0.39817	-0.134762	-0.425831	-0.0468595	-0.616673	-0.913338	-0.485172	-0.64766	0.149083	2	798	+	HTP	8.6313e-14	195.72	161.03	195.72	0.25973	4103400	1770000	1501400	831990	EVRSIIGSKGLDRSNSWVNTGPKAAPWGSNP	SNS(1)WVNTGPK	1431	KGLDRSNsWVNTGPK	UID1125	1
A2A9M5;A2A9M4;Q8R1A4-2;Q8R1A4;A0A0U1RNK7;E9PX48	452;452;452;452;452;452	A2A9M5	A2A9M5	Dedicator of cytokinesis protein 7	Dock7	S	452	___1	0.974517	-0.929721	-0.727762	0.160791	-0.536461	-0.672888	-0.161508	0.309293	0.122076	0.287827	-0.39817	-0.134762	-0.425831	-1.23901	-0.658538	-1.01559	-0.274717	0.295553	0.264323	2	798	+	CST;HTP	9.10406e-09	144.45	112	94.339	-4.2479	22623000	11759000	5743600	5120400	RNSSLVGRRSLERTTSGDDACNLTSFRPATL	TT(0.025)S(0.975)GDDACNLTSFR	1432	RsLERtTsGDDACNL	UID1126	1
P58058;A2A9P0;A2A9N9	48;48;48	P58058	P58058	NAD kinase	Nadk	S	48	___1	0.999735	-0.907928	-0.92703	0.0657101	0.0395595	0.316725	0.437121	NaN	NaN	NaN	NaN	NaN	NaN	NaN	NaN	NaN	NaN	NaN	NaN	2	799	+	HTP	6.06663e-08	151.16	105.26	129.54	-2.1313	4630700	2392500	1258100	980110	SYNHPIRGRAKSRSLSASPALGSTKEFRRTR	SLS(1)ASPALGSTK	1433	rAKsRsLsAsPALGs	UID1127	1;2
P58058;A2A9P0	64;64	P58058	P58058	NAD kinase	Nadk	S	64	___1	0.979672	NaN	NaN	NaN	-0.847155	-0.991599	-0.0385396	NaN	NaN	NaN	NaN	NaN	NaN	NaN	NaN	NaN	NaN	NaN	NaN	3	799	+	CST;HTP	0.00589369	73.833	36.278	73.833	-0.34845	1008500	567450	252540	188470	ASPALGSTKEFRRTRSLHGPCPVTTFGPKAC	T(0.02)RS(0.98)LHGPCPVTTFGPK	1435	kEFRRtRsLHGPCPV	UID1129	1
A2A9P6;P24788;P24788-2	544;578;233	A2A9P6	A2A9P6	Cyclin-dependent kinase 11B	Cdk11b	S	544	___1	0.999966	0.31371	1.02397	0.667302	0.262674	0.769518	0.399554	NaN	NaN	NaN	NaN	NaN	NaN	NaN	NaN	NaN	NaN	NaN	NaN	2	800	+	CST;HTP	0.000747323	102.57	97.863	71.349	0.3096	7066900	2597700	2329200	2140000	GILKVGDFGLAREYGSPLKAYTPVVVTLWYR	EYGS(1)PLK	1436	GLAREyGsPLKAytP	UID1130	1;2
A2A9P8;Q8R516-3;Q8R516-2;Q8R516	76;251;251;251	A2A9P8	A2A9P8	E3 ubiquitin-protein ligase MIB2	Mib2	S	76	___1	1	0.387914	0.75446	0.432532	0.997762	0.798673	0.119821	NaN	NaN	NaN	NaN	NaN	NaN	NaN	NaN	NaN	NaN	NaN	NaN	2	801	+	CST;HTP	0.00200825	101.3	67.215	101.3	0.57094	2791700	830850	1005400	955420	HLPKLGKPAELQRRVSADGQPFQRGDKVKCL	RVS(1)ADGQPFQR	1437	AELQRRVsADGQPFQ	UID1131	1
A6PWC3;A2A9Q2;Q8BHG1	85;85;85	A6PWC3	A6PWC3	Nardilysin	Nrd1	S	85	___1	1	-0.362325	-0.0943256	0.402613	-0.11984	-0.233413	-0.0368219	-0.147234	NaN	-0.305913	NaN	-0.10785	NaN	-0.215091	NaN	0.211588	NaN	0.510463	NaN	2	802	+	CST;HTP	1.14506e-06	143.76	82.521	143.76	0.81147	11836000	4937000	3507300	3391200	DLGESGRLARLGADESEEEGRSFSNVGDPEI	LGADES(1)EEEGR	1438	ARLGADEsEEEGRsF	UID1132	1
A2AA85;Q6NXN1-2;Q6NXN1	101;88;107	A2AA85	A2AA85	SUZ domain-containing protein 1	Szrd1	S	101	___1	0.986669	0.0787465	0.136979	0.189919	1.25876	1.01614	-0.162977	NaN	NaN	NaN	NaN	NaN	NaN	NaN	NaN	NaN	NaN	NaN	NaN	3	806	+	HTP	0.000542516	84.895	61.907	84.895	0.18989	27895000	7933500	10936000	9025600	EAEYAEARRRILGSASPEEEQEKPILDRPTR	ILGS(0.013)AS(0.987)PEEEQEKPILDRPTR	1441	RRILGsAsPEEEQEK	UID1135	1
A2AA85;Q6NXN1-2;Q6NXN1	31;18;37	A2AA85	A2AA85	SUZ domain-containing protein 1	Szrd1	S	31	___1	0.878418	0.0170667	0.0747794	0.090447	NaN	NaN	NaN	NaN	NaN	NaN	NaN	NaN	NaN	NaN	NaN	NaN	NaN	NaN	NaN	4	806			7.35937e-07	55.228	46.601	50.851	0.68729	6342400	2432200	2292300	1617900	RRLEKKLKITQKERKSKSPPKVPIVIQDDSL	S(0.878)KS(0.102)PPKVPIVIQDDS(0.017)LPT(0.003)GPPPQIR	1442		UID1136	1
A2AAE1-4;A2AAE1-6;A2AAE1;A2AAE1-2;A2AAE1-3;A2AB97;F6YAT5;F6RPM4;F6YB09	3448;3835;3835;3856;3923;372;416;576;199	A2AAE1-4	A2AAE1-4	Uncharacterized protein KIAA1109	Kiaa1109;4932438A13Rik	S	3448	___1	0.988019	0.360982	0.463727	0.0237522	0.866789	1.00849	0.179384	NaN	NaN	NaN	NaN	NaN	NaN	NaN	NaN	NaN	NaN	NaN	NaN	2	808	+	HTP	0.00271065	97.957	65.628	77.674	1.2864	1026900	313070	424900	288950	LRRSYDRSSRSLDQDSPSKKKKFQTNYASTT	SLDQDS(0.988)PS(0.012)K	1446	sRSLDQDsPSKKKKF	UID1139	1
A2AAE1-4;A2AAE1-6;A2AAE1;A2AAE1-2;A2AAE1-3;A2AB97;F6YAT5;F6RPM4	3507;3894;3894;3915;3982;431;475;635	A2AAE1-4	A2AAE1-4	Uncharacterized protein KIAA1109	Kiaa1109;4932438A13Rik	S	3507	___1	0.909494	0.458697	0.326882	-0.0546171	NaN	NaN	NaN	NaN	NaN	NaN	NaN	NaN	NaN	NaN	NaN	NaN	NaN	NaN	NaN	3	808	+	HTP	0.0129697	68.262	40.933	68.262	-0.2083	3109500	1042700	1171700	894990	VDVKLHYNSKTLKTESPNASRGSSLPRTLSK	TLKT(0.088)ES(0.909)PNAS(0.002)R	1447	SKTLKTEsPNASRGs	UID1140	1
A2AAE1-4;A2AAE1-6;A2AAE1;A2AAE1-2;A2AAE1-3;A2AB97;F6YAT5;F6RPM4	4226;4578;4613;4634;4666;1115;1194;1319	A2AAE1-4	A2AAE1-4	Uncharacterized protein KIAA1109	Kiaa1109;4932438A13Rik	S	4226	___1	0.979272	NaN	NaN	NaN	0.253384	0.764516	0.362666	NaN	NaN	NaN	NaN	NaN	NaN	NaN	NaN	NaN	NaN	NaN	NaN	4	808	+	HTP	0.000757009	75.564	67.421	75.564	-2.3645	3653700	1183900	1223900	1245900	PYLPPKTMTNNLEKNSQEQLLDAAHHRHWPG	T(0.001)MT(0.02)NNLEKNS(0.979)QEQLLDAAHHR	1448	TNNLEKNsQEQLLDA	UID1141	1
A2AAE1-4;A2AAE1-6;A2AAE1;A2AAE1-2;A2AAE1-3;A0A1D5RMC4	2368;2755;2755;2755;2755;2756	A2AAE1-4	A2AAE1-4	Uncharacterized protein KIAA1109	Kiaa1109	S	2368	___1	0.98238	0.434455	0.77484	0.081067	0.3667	0.646163	0.266397	NaN	NaN	NaN	NaN	NaN	NaN	NaN	NaN	NaN	NaN	NaN	NaN	2	808	+	HTP	1.67834e-38	231.06	169.6	226.79	-0.54185	16964000	5320400	6636800	5006500	EPTCRVVFENEQDNNSLTKTQRKRSLVTSEP	VVFENEQDNNS(0.982)LT(0.018)K	1449	ENEQDNNsLtKtQRK	UID1142	1
A2AAN0;O35250;A2AAN3;O35250-2	250;250;243;250	A2AAN0	A2AAN0	Exocyst complex component 7	Exoc7	S	250	___1	0.998657	-0.472449	-0.466935	-0.000490578	-0.50179	-0.153832	0.410775	NaN	NaN	NaN	NaN	NaN	NaN	NaN	NaN	NaN	NaN	NaN	NaN	2	809	+	CST;HTP	2.44993e-07	165.24	148.57	165.24	0.37363	15894000	7668700	4161200	4064000	KEHFRKSSSSSGVPYSPAIPNKRKDTPTKKP	SSSSSGVPY(0.001)S(0.999)PAIPNK	1452	sSsGVPYsPAIPNKR	UID1145	1
A2AAN2;Q8BMA6	26;26	A2AAN2	A2AAN2	Signal recognition particle subunit SRP68	Srp68	S	26	___1	0.992149	-0.0315627	0.0160683	0.634593	NaN	NaN	NaN	0.335598	0.322505	0.382944	0.23217	0.206393	-0.0378878	-0.36716	NaN	-0.366876	NaN	0.4282	NaN	2	810	+	HTP	0.00113387	67.979	25.031	67.979	0.78146	333300	155520	84650	93125	GSGGGGSGSGGGGGGSGGGRSAGGDENKENE	QIPGGGSGGGGS(0.004)GS(0.003)GGGGGGS(0.992)GGGR	1454	SGGGGGGsGGGRSAG	UID1146	1
A2AB66;A2AB67;Q3TVI4	75;75;75	A2AB66	A2AB66	Protein HEXIM2	Hexim2	S	75	___1	0.999155	-0.371497	-0.521246	0.0294175	NaN	NaN	NaN	NaN	NaN	NaN	NaN	NaN	NaN	NaN	NaN	NaN	NaN	NaN	NaN	2	811	+	HTP	0.00143753	123.08	85.967	123.08	1.4318	2757000	1353300	781460	622240	AGDGSSCNIRGSRTQSPGGCSVEAVLARKKH	T(0.001)QS(0.999)PGGCSVEAVLAR	1455	IRGSRTQsPGGCsVE	UID1147	1
A2AC19;O54864;O54864-2	392;391;432	A2AC19	A2AC19	Histone-lysine N-methyltransferase SUV39H1	Suv39h1	S	392	___1	1	NaN	NaN	NaN	-1.10439	-1.94831	-0.937464	NaN	NaN	NaN	NaN	NaN	NaN	NaN	NaN	NaN	NaN	NaN	NaN	2	816	+	CST;HTP	8.2355e-05	144.25	98.254	144.25	0.32129	1456000	962700	343630	149710	STRMDSNFGLAGLPGSPKKRVRIECKCGTTA	MDSNFGLAGLPGS(1)PK	1462	GLAGLPGsPKKRVRI	UID1149	1
A2ACM0;Q8K4Q0;F7CN67	877;877;172	A2ACM0	A2ACM0	Regulatory-associated protein of mTOR	Rptor	S	877	___1	0.998834	NaN	NaN	NaN	0.263996	-0.0359045	-0.0519076	NaN	NaN	NaN	NaN	NaN	NaN	NaN	NaN	NaN	NaN	NaN	NaN	3	818	+	HTP;LTP	6.63183e-08	106.63	63.535	106.63	0.23374	1364800	449990	562290	352480	ASPTNKGMHMHQVGGSPPASSTSSCSLTNDV	GMHMHQVGGS(0.999)PPAS(0.001)STSSCSLTNDVAK	1464	HMHQVGGsPPASsts	UID1150	1
A2ACM0;Q8K4Q0;F7CN67	863;863;158	A2ACM0	A2ACM0	Regulatory-associated protein of mTOR	Rptor	S	863	___1	0.999988	-0.550317	-0.597125	-0.171758	-0.0737273	0.0153548	0.110764	NaN	NaN	NaN	NaN	NaN	NaN	NaN	NaN	NaN	NaN	NaN	NaN	2	818	+	HTP;LTP	1.56432e-204	345.67	271.84	338.67	0.20358	149180000	65429000	47876000	35880000	QRILDTSSLTQSAPASPTNKGMHMHQVGGSP	ILDTSSLTQS(1)APAS(1)PTNK	1466	LtQsAPAsPtNKGMH	UID1152	1;2
A2ACM0;Q8K4Q0;Q8K4Q0-2	721;721;536	A2ACM0	A2ACM0	Regulatory-associated protein of mTOR	Rptor	S	721	___1	0.997359	-1.22631	-1.49928	-0.271252	-0.211414	-0.26531	-0.148513	NaN	NaN	NaN	NaN	NaN	NaN	NaN	NaN	NaN	NaN	NaN	NaN	2	818	+	CST;HTP	1.09832e-07	185.96	100.15	119.34	-0.014584	7567800	3218700	2367800	1981300	TPVRDSPCTPRLRSVSSYGNIRAVTTARNLN	SVS(0.997)S(0.003)YGNIR	1467	tPRLRsVssyGNIRA	UID1153	1
A2ACM0;Q8K4Q0;Q8K4Q0-2	722;722;537	A2ACM0	A2ACM0	Regulatory-associated protein of mTOR	Rptor	S	722	___1	0.995761	-0.433993	-0.594008	-0.104046	NaN	NaN	NaN	NaN	NaN	NaN	NaN	NaN	NaN	NaN	NaN	NaN	NaN	NaN	NaN	2	818	+	CST;HTP;LTP	0.00100427	143.24	79.544	143.24	0.11386	14819000	7108400	4657000	3053700	PVRDSPCTPRLRSVSSYGNIRAVTTARNLNK	SVS(0.004)S(0.996)YGNIR	1468	PRLRsVssyGNIRAV	UID1154	1
A2ACV6;E1U8D0	877;641	A2ACV6	A2ACV6	Protein SOGA1;N-terminal form;C-terminal 80 kDa form	Soga1	S	877	___1	0.998685	1.00655	1.37228	0.548437	0.700529	1.57129	0.842295	NaN	NaN	NaN	NaN	NaN	NaN	NaN	NaN	NaN	NaN	NaN	NaN	2	819			3.28229e-11	167.32	97.235	153.32	-0.78049	4050700	883480	1448200	1719000	QQRALLRREFELQSLSLQRRLEQKFWSQEKN	EFELQS(0.001)LS(0.999)LQR	1469		UID1155	1
A2ADA6;Q6NXL5	384;388	A2ADA6	A2ADA6		Acap3	S	384	___1	0.757672	-0.138664	-0.522509	-0.329286	NaN	NaN	NaN	NaN	NaN	NaN	NaN	NaN	NaN	NaN	NaN	NaN	NaN	NaN	NaN	2	820	+	HTP	9.78991e-05	147.53	104.12	95.9	2.1597	3075200	1239400	979200	856530	CYSERLDRTASPSTSSIDSTTDSRERGVKGE	TASPSTS(0.229)S(0.758)IDS(0.003)T(0.008)T(0.003)DSR	1472	TAsPSTSsIDsTTDS	UID1156	1
A2ADB1;A2ADB0;Q62504-3;Q62504-2;Q62504	2106;2129;2128;2105;2128	A2ADB1	A2ADB1	Msx2-interacting protein	Spen	S	2106	___1	0.995713	NaN	NaN	NaN	0.245131	0.531968	0.168642	-0.160911	NaN	-0.873714	NaN	-0.515831	NaN	NaN	NaN	NaN	NaN	NaN	NaN	3	821	+	HTP	8.96342e-06	110.47	78.496	110.47	0.33566	2807300	982680	1108800	715910	AAGQAADKEAGPAAASPQESESPQKGSGSSP	AAGQAADKEAGPAAAS(0.996)PQES(0.004)ES(0.001)PQK	1473	EAGPAAAsPQESEsP	UID1157	1
A2ADE0;Z4YJW6;Q80TQ5-3;Q80TQ5;Q80TQ5-2	423;443;278;423;443	A2ADE0	A2ADE0	Pleckstrin homology domain-containing family M member 2	Plekhm2	S	423	___1	1	-0.253498	-0.358972	-0.192579	0.341189	0.26123	0.0780633	NaN	NaN	NaN	NaN	NaN	NaN	NaN	NaN	NaN	NaN	NaN	NaN	3	822	+	HTP	4.11385e-09	91.618	59.998	84.741	-1.4706	7225900	2694700	2351100	2180100	WCSHADPPEQSFRAGSPGEAPEKPPFCDFSE	AGS(1)PGEAPEKPPFCDFSEGLPAPMDFYR	1476	EQSFRAGsPGEAPEK	UID1158	1
A2AE27;Q9DBT5	113;87	A2AE27	A2AE27	AMP deaminase 2	Ampd2	S	113	___1	1	-0.0066662	0.0659859	-0.0364519	-0.224351	0.148218	0.163241	NaN	NaN	NaN	NaN	NaN	NaN	NaN	NaN	NaN	NaN	NaN	NaN	2	825	+	CST;HTP	1.59939e-07	165.66	133.51	41.401	0.09243	122750000	46320000	39727000	36698000	IEQLEERRQRLERQISQDVKLEPDILLRAKQ	QIS(1)QDVKLEPDILLR	1477	QRLERQIsQDVKLEP	UID1159	1
A2AE27;Q9DBT5	38;12	A2AE27	A2AE27	AMP deaminase 2	Ampd2	S	38	___1	0.997226	-0.55493	-1.06736	-0.479231	NaN	NaN	NaN	NaN	NaN	NaN	NaN	NaN	NaN	NaN	NaN	NaN	NaN	NaN	NaN	2	825	+	HTP	0.000710522	110.84	81.039	110.84	1.5205	551270	274660	175190	101420	QASAAAPEARSGLGASPLQSARSLPGNAPCL	SGLGAS(0.997)PLQS(0.003)AR	1478	ARSGLGAsPLQSArs	UID1160	1
A2AE98;Q80ZK9	511;511	A2AE98	A2AE98	WD and tetratricopeptide repeats protein 1	Wdtc1	S	511	___1	0.767276	NaN	NaN	NaN	0.564524	0.690015	0.134747	NaN	NaN	NaN	NaN	NaN	NaN	NaN	NaN	NaN	NaN	NaN	NaN	2	826	+	CST;HTP	0.000142056	125.47	111.26	125.47	0.79359	3173500	737830	1395200	1040400	GGGGPVRLRSTSRKDSISEDEMVLRERSYDY	KDS(0.767)IS(0.233)EDEMVLR	1479	RSTSRkDsIsEDEMV	UID1161	1
A2AEB5;A2AEB4;A2AEB3;Q9R0Q4	71;71;71;71	A2AEB5	A2AEB5	Mortality factor 4-like protein 2	Morf4l2	S	71	___1	0.889898	-1.39836	-2.50717	-1.07254	-0.517978	-1.84441	-1.17948	NaN	NaN	NaN	NaN	NaN	NaN	NaN	NaN	NaN	NaN	NaN	NaN	3	827			0.00136283	90.707	56.206	90.707	0.040054	7506300	4898100	1933500	674720	PGRWGGRSAENPPSGSVRKTRKNKQKAPGNG	SAENPPS(0.11)GS(0.89)VRK	1481		UID1162	1
A2AEC2;Q9DB24;Q8R0A5;Q8CCT4	120;120;120;120	A2AEC2	A2AEC2	Transcription elongation factor A protein-like 3;Transcription elongation factor A protein-like 5	Tceal3;Tceal6;Tceal5	S	120	___1	0.999994	1.80095	1.77307	0.0729976	1.41587	2.09795	0.693141	NaN	NaN	NaN	NaN	NaN	NaN	NaN	NaN	NaN	NaN	NaN	NaN	2	828	+	CST;HTP	2.00754e-53	236.27	226.83	236.27	-0.9248	162790000	25545000	72344000	64899000	VPRKAKRKTDRGTDDSPKNSQEDLQDRHVSS	GTDDS(1)PKNSQEDLQDR	1482	TDRGTDDsPKNsQED	UID1163	1
A2AEF3;Q9D0P7	70;70	A2AEF3	A2AEF3	Proline/serine-rich coiled-coil protein 1	Psrc1	S	70	___1	0.999517	NaN	NaN	NaN	-0.183867	-0.238119	0.0608775	NaN	NaN	NaN	NaN	NaN	NaN	NaN	NaN	NaN	NaN	NaN	NaN	3	829	+	HTP	0.00443731	67.979	55.131	67.979	0.64082	790770	333660	235970	221140	VAPALQGVRFSLGPLSPEKLEEILDEANRLA	FSLGPLS(1)PEKLEEILDEANR	1484	RFSLGPLsPEKLEEI	UID1165	1
A2AEG6;P35803-3;P35803-8;P35803	318;259;278;318	A2AEG6	A2AEG6	Neuronal membrane glycoprotein M6-b	Gpm6b	S	318	___1	1	1.75531	1.98881	0.161694	NaN	NaN	NaN	NaN	1.0825	NaN	1.04893	NaN	-0.0153158	NaN	NaN	NaN	NaN	NaN	NaN	2	830	+	HTP	1.80735e-17	191.44	121.07	191.44	0.71924	1684600	256760	844990	582820	QDIKAKEEQELQDIQSRSKEQLNSYT_____	AKEEQELQDIQS(1)R	1485	QELQDIQsRsKEQLN	UID1166	1
A2AEG6;P35803-3;P35803-8;P35803	320;261;280;320	A2AEG6	A2AEG6	Neuronal membrane glycoprotein M6-b	Gpm6b	S	320	___1	0.999999	0.202762	-0.456524	-0.605003	0.256769	0.112366	-0.195897	NaN	1.0825	NaN	1.04893	NaN	-0.0153158	NaN	-0.825729	NaN	-0.936567	NaN	-0.180581	2	830	+	HTP	0.0017493	120.96	77.447	120.96	-0.53998	13990000	5296000	5491600	3202600	IKAKEEQELQDIQSRSKEQLNSYT_______	S(1)KEQLNSYT	1486	LQDIQsRsKEQLNsY	UID1167	1
Q99LI2;A2AEM2;Z4YMG1	58;63;58	Q99LI2	Q99LI2	Chloride channel CLIC-like protein 1	Clcc1	S	58	___1	0.802536	-0.707831	0.218347	1.10802	1.08672	0.9568	-0.17132	NaN	NaN	NaN	NaN	NaN	NaN	NaN	NaN	NaN	NaN	NaN	NaN	3	832	+	HTP	0.00016132	130.89	114.17	130.89	-0.010558	26226000	6235300	10105000	9885400	QVRSGTSEKKEVSPDSSEAEELSDCLHRLDS	EVS(0.005)PDS(0.803)S(0.193)EAEELSDCLHR	1488	KKEVsPDssEAEELS	UID1168	1
Q99LI2;A2AEM2	429;434	Q99LI2	Q99LI2	Chloride channel CLIC-like protein 1	Clcc1	S	429	___1	1	-0.0511749	-0.0975945	0.140386	NaN	NaN	NaN	NaN	NaN	NaN	NaN	NaN	NaN	NaN	NaN	NaN	NaN	NaN	NaN	3	832	+	CST;HTP	0.00920798	73.296	39.707	71.555	0.14359	23845000	6132400	7717000	9995200	KMHASKRDALRQRFHSGNKSPEVLRAFDLPD	FHS(1)GNKS(1)PEVLR	1489	ALRQRFHsGNKsPEV	UID1169	1;2
A2AES3;A2AES5;A2AES4;Q3U2S4-2;Q3U2S4	64;64;64;64;64	A2AES3	A2AES3	OTU domain-containing protein 5	Otud5	S	64	___1	1	-0.740601	-1.13898	-0.216099	-0.189384	-0.298974	-0.235909	NaN	NaN	NaN	NaN	NaN	NaN	NaN	NaN	NaN	NaN	NaN	NaN	3	833	+	HTP	0.00342409	106.36	57.473	71.286	-0.39058	7445500	3495100	2306100	1644400	ERDRDSGVVGARPRASPPPQGPLPGPPGALH	AS(1)PPPQGPLPGPPGALHR	1491	VGARPRAsPPPQGPL	UID1171	1
A2AEW9;A2AEW8;Q8VD04	606;651;620	A2AEW9	A2AEW9	GRIP1-associated protein 1	Gripap1	S	606	___1	0.995957	0.102457	0.400975	0.346191	0.617581	0.951737	0.336855	NaN	NaN	NaN	NaN	NaN	NaN	NaN	NaN	NaN	NaN	NaN	NaN	2	835	+	CST;HTP	1.29354e-22	199.61	161.1	199.61	0.2359	2819100	836210	1003000	979870	KSRTGLEELVLSEMNSPSRTQTGDSSSVSSF	TGLEELVLSEMNS(0.996)PS(0.004)R	1496	LVLSEMNsPsRTQTG	UID1172	1
A2AFQ0;Q7TMY8-3;Q7TMY8;Q7TMY8-4;Q7TMY8-2;F6XP90	1395;1395;1395;1395;1395;899	A2AFQ0	A2AFQ0	E3 ubiquitin-protein ligase HUWE1	Huwe1	S	1395	___1	1	NaN	NaN	NaN	0.0743684	0.0590784	0.0724488	-0.0698607	NaN	-0.176691	NaN	-0.0211747	NaN	NaN	NaN	NaN	NaN	NaN	NaN	2	839	+	HTP	9.44064e-12	169.65	98.498	169.65	-0.34861	2664200	561980	1032100	1070100	AMSLGQDIPMDQRAESPEEVACRKEEEERKA	AES(1)PEEVACR	1499	PMDQRAEsPEEVACR	UID1174	1
A2AFQ0;Q7TMY8-3;Q7TMY8;Q7TMY8-4;Q7TMY8-2;F6XP90	1368;1368;1368;1368;1368;872	A2AFQ0	A2AFQ0	E3 ubiquitin-protein ligase HUWE1	Huwe1	S	1368	___1	1	NaN	NaN	NaN	1.03012	1.40501	0.525167	-0.0698607	NaN	-0.176691	NaN	-0.0211747	NaN	NaN	NaN	NaN	NaN	NaN	NaN	2	839	+	HTP	1.74e-13	182.72	157.36	182.72	1.7794	2429200	445360	940570	1043300	LTHPPPIIGGVVRDLSMSEEDQMMRAIAMSL	DLS(1)MSEEDQMMR	1502	GGVVRDLsMsEEDQM	UID1176	1
A2AFQ0;Q7TMY8-3;Q7TMY8;Q7TMY8-4;Q7TMY8-2	1907;1907;1907;1907;1907	A2AFQ0	A2AFQ0	E3 ubiquitin-protein ligase HUWE1	Huwe1	S	1907	___1	0.999993	-0.287818	-0.431676	-0.0170666	-0.217306	-0.0348105	0.159242	-0.0698607	NaN	-0.176691	NaN	-0.0211747	NaN	-0.217957	NaN	-0.254985	NaN	0.00410806	NaN	2	839	+	HTP	2.21631e-09	164.63	100.66	113.65	0.16618	168710000	67218000	56248000	45245000	CIRIALPAPRGSGTASDDEFENLRIKGPNAV	GSGTAS(1)DDEFENLR	1503	PRGsGtAsDDEFENL	UID1177	1
A2AFQ0;Q7TMY8-3;Q7TMY8;Q7TMY8-4	3759;3758;3758;3758	A2AFQ0	A2AFQ0	E3 ubiquitin-protein ligase HUWE1	Huwe1	S	3759	___1	0.965428	0.25084	-0.234907	-0.223795	0.186754	-0.108176	-0.28766	-0.0698607	NaN	-0.176691	NaN	-0.0211747	NaN	0.320701	NaN	-0.0582157	NaN	-0.20262	NaN	2	839	+	HTP	0.000379889	122.97	90.493	122.97	-0.98532	5342200	1911100	1923300	1507800	KKAKQTGRLGSSGLGSASSIQAAVRQLEAEA	LGSSGLGS(0.965)AS(0.017)S(0.017)IQAAVR	1504	LGssGLGsASsIQAA	UID1178	1
A2AG58-2;A2AG58	592;592	A2AG58-2	A2AG58-2	Uncharacterized protein CXorf23 homolog		S	592	___1	0.826227	-0.392667	-0.407153	0.0870554	0.0650208	-0.0941254	-0.0280133	NaN	NaN	NaN	NaN	NaN	NaN	NaN	NaN	NaN	NaN	NaN	NaN	3	843			0.000368018	118.55	107.43	118.55	0.43919	8618600	3540700	2624600	2453300	KERLQNEDENIFHMASPTERTILCREKMPLI	LQNEDENIFHMAS(0.826)PT(0.174)ER	1505		UID1179	1
A2AG58-2;A2AG58	410;410	A2AG58-2	A2AG58-2	Uncharacterized protein CXorf23 homolog		S	410	___1	0.802685	-0.911316	-1.14305	-0.401997	-0.780116	-0.810511	-0.165289	NaN	NaN	NaN	NaN	NaN	NaN	NaN	NaN	NaN	NaN	NaN	NaN	2	843	+	HTP	0.00125099	126.48	59.889	115.06	-1.7182	6158400	2982100	1622100	1554200	DCRKENASFSKQFDTSPKPEEKCYSLIKKKP	QFDT(0.197)S(0.803)PKPEEK	1506	FSKQFDtsPKPEEKC	UID1180	1
A2AG58-2;A2AG58	205;205	A2AG58-2	A2AG58-2	Uncharacterized protein CXorf23 homolog		S	205	___1	1	-0.347509	-0.714065	-0.279879	-0.354944	-0.348611	-0.0072606	NaN	NaN	NaN	NaN	NaN	NaN	NaN	NaN	NaN	NaN	NaN	NaN	2	843	+	CST;HTP	3.35402e-21	209.19	178.36	180.3	-0.48033	13645000	6246600	4212400	3186100	DELRHQRVQEESYPQSPRRGSEDFGTRNPFQ	VQEESYPQS(1)PR	1507	QEESYPQsPRRGsED	UID1181	1
A2AGI3;A2AGI2;Q8BYM5	608;742;722	A2AGI3	A2AGI3	Neuroligin-3	Nlgn3	S	608	___1	1	1.26586	1.05956	-0.0991699	1.90095	1.86001	0.104068	NaN	NaN	NaN	NaN	NaN	NaN	NaN	NaN	NaN	NaN	NaN	NaN	2	844	+	HTP	0.000271159	127.36	73.787	111.31	2.4325	18559000	3620200	8704600	6233700	YYRKDKRRQEPLRQPSPQRGTGAPELGTAPE	QEPLRQPS(1)PQR	1508	QEPLRQPsPQRGTGA	UID1182	1
A2AGS6;Q4QQM4	14;14	A2AGS6	A2AGS6	Tumor protein p53-inducible protein 11	Trp53i11	S	14	___1	0.997858	-2.31	-3.15226	-0.619093	-2.5586	-2.52608	0.304044	NaN	NaN	NaN	NaN	NaN	NaN	NaN	NaN	NaN	NaN	NaN	NaN	2	846	+	CST;HTP	6.34068e-06	124.42	55.57	117.95	0.1702	55235000	43748000	6501600	4985600	__MAGKQPPPLMKKHSQTDLVSRLKTRKILG	KHS(0.998)QT(0.002)DLVSR	1509	PPLMKKHsQtDLVSR	UID1183	1
A2AH25;Q5FWK3	91;51	A2AH25	A2AH25	Rho GTPase-activating protein 1	Arhgap1	S	91	___1	0.999375	0.17479	0.104202	-0.110604	1.21045	0.655901	-0.294986	0.506907	0.286881	0.79693	0.467905	0.0851526	0.152508	-0.332117	0.92357	-0.692728	0.187996	-0.195757	-0.447494	2	847	+	HTP	5.45015e-08	168.85	105.59	168.85	-0.1315	8265600	2987300	3045800	2232400	DEMPDFPKSDDSKSSSPEPVTHLKWDDPYYD	SS(0.001)S(0.999)PEPVTHLK	1512	sDDsKsssPEPVtHL	UID1184	1
A2AI52;Q80U87	691;680	A2AI52	A2AI52	Ubiquitin carboxyl-terminal hydrolase;Ubiquitin carboxyl-terminal hydrolase 8	Usp8	S	691	___1	0.998401	0.248656	0.132248	-0.199752	0.170053	0.409798	0.328377	0.622368	NaN	0.541515	NaN	0.040121	NaN	-0.373712	NaN	-0.409267	NaN	-0.239873	NaN	2	849	+	CST;HTP;LTP	0	407.99	331.83	407.99	-0.19538	184110000	57271000	66170000	60668000	PAERDREPSKLKRSYSSPDITQALQEEEKRR	SYS(0.998)S(0.002)PDITQALQEEEK	1513	SKLKRsYssPDItQA	UID1185	1
A2AI57;Q923J1	1403;1403	A2AI57	A2AI57	Transient receptor potential cation channel subfamily M member 7	Trpm7	S	1403	___1	0.958139	-0.323624	-0.310468	-0.0597806	NaN	NaN	NaN	0.260628	NaN	0.269153	NaN	0.018919	NaN	-0.584252	NaN	-0.579621	NaN	-0.0786996	NaN	2	850	+	HTP;LTP	1.6058e-05	143.76	83.916	143.76	0.40174	1346500	605500	456300	284710	NSSPHMSSPPTKFSVSTPSQPSCKSHLESTT	FSVS(0.958)T(0.042)PSQPSCK	1514	PPtKFsVstPsQPSC	UID1186	1
A2AI57;Q923J1	1255;1255	A2AI57	A2AI57	Transient receptor potential cation channel subfamily M member 7	Trpm7	S	1255	___1	0.997888	-0.114879	0.260748	0.23217	NaN	NaN	NaN	0.260628	NaN	0.269153	NaN	0.018919	NaN	-0.375506	NaN	-0.00840464	NaN	0.213251	NaN	2	850	+	HTP	0.00116205	112.24	73.46	112.24	-0.50308	1049200	358850	373760	316580	ALTVDTLKTLTAQKASEASKVHNEITRELSI	TLTAQKAS(0.998)EAS(0.002)K	1515	TLTAQKAsEAsKVHN	UID1187	1
A2AI69;Q9DBC7	83;83	A2AI69	A2AI69	cAMP-dependent protein kinase type I-alpha regulatory subunit;cAMP-dependent protein kinase type I-alpha regulatory subunit, N-terminally processed	Prkar1a	S	83	___1	1	-1.71043	-1.88241	-0.103054	-1.11641	-1.20703	-0.036733	NaN	NaN	NaN	NaN	NaN	NaN	NaN	NaN	NaN	NaN	NaN	NaN	2	851	+	CST;HTP	1.47683e-05	164.69	94.244	112.82	0.022655	225310000	137590000	49771000	37945000	LQKTGIRTDSREDEISPPPPNPVVKGRRRRG	TDSREDEIS(1)PPPPNPVVK	1517	DsREDEIsPPPPNPV	UID1189	1;2
A2AIR2;Q5DTM8;A2AIR0	136;136;136	A2AIR2	A2AIR2	E3 ubiquitin-protein ligase BRE1A	Rnf20	S	136	___1	0.994462	2.59555	-0.635024	-3.13125	-0.633188	-0.918851	-0.283071	NaN	NaN	NaN	NaN	NaN	NaN	NaN	NaN	NaN	NaN	NaN	NaN	2	853	+	HTP	5.09256e-41	221.9	191.48	221.9	1.3522	63260000	9315500	49570000	4374700	LTERKALVVPEPEPDSDSNQERKDDRERGDG	KALVVPEPEPDS(0.994)DS(0.006)NQER	1520	VPEPEPDsDsNQERK	UID1192	1
A2AIR2;Q5DTM8;A2AIR0	138;138;138	A2AIR2	A2AIR2	E3 ubiquitin-protein ligase BRE1A	Rnf20	S	138	___1	0.991184	-0.304879	-0.2768	0.00158601	-0.242038	-0.457336	-0.151298	NaN	NaN	NaN	NaN	NaN	NaN	NaN	NaN	NaN	NaN	NaN	NaN	2	853	+	HTP	2.71697e-22	198.51	171.05	198.51	-1.5694	113400000	48696000	40360000	24344000	ERKALVVPEPEPDSDSNQERKDDRERGDGQE	ALVVPEPEPDS(0.009)DS(0.991)NQER	1521	EPEPDsDsNQERKDD	UID1193	1
E9PZY8;A2AIV2	1627;1577	E9PZY8	E9PZY8	Protein virilizer homolog	1110037F02Rik;Kiaa1429	S	1627	___1	0.763605	-0.20297	-0.327041	-0.067455	NaN	NaN	NaN	NaN	NaN	NaN	NaN	NaN	NaN	NaN	NaN	NaN	NaN	NaN	NaN	2	854	+	CST;HTP	5.20224e-05	133.05	88.701	107.15	1.4215	53349000	21682000	17947000	13720000	FDLHSELERSFLSEPSSPGRSKTTKGFKLGK	SFLSEPS(0.764)S(0.236)PGR	1524	RSFLsEPssPGRsKT	UID1194	1
[truncated: 6,177 more rows]

## Sheet: 02_Reg_sites_Day7vs0
Amino acid	Position	Multiplicity	Localization prob	Proteins	Positions within proteins	Leading proteins	Protein	Protein names	Gene names	log2 Ratio M/L normalized Rep01	log2 Ratio M/L normalized Rep02	2Xup	2Xdown	Regulated	-Log T-test p-value	T-test Difference	Charge	Protein group IDs	Unique identifier	Keywords	Sequence window
[truncated: 4,414 more rows]

[truncated: 6 more sheets: 03_Reg_sites_Day14vs0, 04_Reg_sites_Day14vs7, 05_Keyword_Transcription_Kinase, 06_Dclk1_ClassI-sites, 07_UP-Keyword_enrichment, 08_Linear-motif_enrichment]
