# Supplementary material for: Proteomic investigation of neural stem cell to oligodendrocyte precursor cell differentiation reveals phosphorylation-dependent Dclk1 processing
Source: Cell Mol Life Sci. 2023 Aug 18;80(9):260. doi: 10.1007/s00018-023-04892-8 (PMC10439241; doi:10.1007/s00018-023-04892-8)
Supplement: Supplementary file 4 — Supplementary file4 Table S3: SILAC-based proximity biotinylation analysis for Dclk1 isoform interactomes. Interactome analysis based on protein level quantification, enrichment determined by relative quantification relative to heavy SILAC labeled control cell, and Gene ontology (GO) annotation enrichment of individual protein level datasets (XLSX 4036 KB) [file 18_2023_4892_MOESM4_ESM.xlsx]

## Sheet: Info
Sheet	Description
01_Quantified_ProteinGroups	ProteinGroups remaining after removal of rows with less than 2 valid light channel values in any sample group (BIoID-construct).
02_Enriched_ProteinGroups	Biotin-enriched ProteinGroups i.e. having at least two log2 L/H ratios >1 in any sample group
03_enr_DSK	Biotin-enriched ProteinGroups for construct DSK i.e. having at least two log2 L/H ratios >1 in this sample group.
04_enr_DS	Biotin-enriched ProteinGroups for construct DS i.e. having at least two log2 L/H ratios >1 in this sample group.
05_enr_SK	Biotin-enriched ProteinGroups for construct SK i.e. having at least two log2 L/H ratios >1 in this sample group.
06_enr_K	Biotin-enriched ProteinGroups for construct K i.e. having at least two log2 L/H ratios >1 in this sample group.
07_GO_enr_DSK	Results GO-term enrichment for BioID-construct DSK from clusterProfiler. Enriched terms were filtered at pvalue < 0.05 and qvalue < 0.2. Terms were simplified by semeantic similarity to reduce redundancy.
08_GO_enr_DS	Results GO-term enrichment for BioID-construct DS from clusterProfiler. Enriched terms were filtered at pvalue < 0.05 and qvalue < 0.2. Terms were simplified by semeantic similarity to reduce redundancy.
09_GO_enr_SK	Results GO-term enrichment for BioID-construct SK from clusterProfiler. Enriched terms were filtered at pvalue < 0.05 and qvalue < 0.2. Terms were simplified by semeantic similarity to reduce redundancy.
10_GO_enr_K	Results GO-term enrichment for BioID-construct K from clusterProfiler. Enriched terms were filtered at pvalue < 0.05 and qvalue < 0.2. Terms were simplified by semeantic similarity to reduce redundancy.

## Sheet: 01_Quantified_ProteinGroups
Majority.protein.IDs	Protein.IDs	Gene.names	Fasta.headers	Protein.names	Peptides	Razor...unique.peptides	Unique.peptides	Mol..weight..kDa.	Sequence.coverage....	Sequence.length	Score	Q.value	Phospho..STY..site.IDs	log2_intensity_DS_L_01	log2_intensity_DS_L_02	log2_intensity_DS_L_03	log2_intensity_DSK_L_01	log2_intensity_DSK_L_02	log2_intensity_DSK_L_03	log2_intensity_K_L_01	log2_intensity_K_L_02	log2_intensity_K_L_03	log2_intensity_SK_L_01	log2_intensity_SK_L_02	log2_intensity_SK_L_03	log2_intensity_DS_H_01	log2_intensity_DS_H_02	log2_intensity_DS_H_03	log2_intensity_DSK_H_01	log2_intensity_DSK_H_02	log2_intensity_DSK_H_03	log2_intensity_K_H_01	log2_intensity_K_H_02	log2_intensity_K_H_03	log2_intensity_SK_H_01	log2_intensity_SK_H_02	log2_intensity_SK_H_03	log2_imputed_intensity_DS_L_01	log2_imputed_intensity_DS_L_02	log2_imputed_intensity_DS_L_03	log2_imputed_intensity_DSK_L_01	log2_imputed_intensity_DSK_L_02	log2_imputed_intensity_DSK_L_03	log2_imputed_intensity_K_L_01	log2_imputed_intensity_K_L_02	log2_imputed_intensity_K_L_03	log2_imputed_intensity_SK_L_01	log2_imputed_intensity_SK_L_02	log2_imputed_intensity_SK_L_03
A0A087WNL9;Q0VG62;Q0VG62-1	A0A087WNL9;Q0VG62;Q0VG62-1	1810022K09Rik	tr|A0A087WNL9|A0A087WNL9_MOUSE Ribosomal biogenesis factor OS=Mus musculus OX=10090 GN=Rbis PE=1 SV=1;sp|Q0VG62|RBIS_MOUSE Ribosomal biogenesis factor OS=Mus musculus OX=10090 GN=Rbis PE=1 SV=2;sp|Q0VG62-1|RBIS_MOUSE Isoform 2 of Ribosomal biogenesis facto	Uncharacterized protein C8orf59 homolog	1	1	1	6.6076	24.1	58	2.1323	0.0067847		18.4254	20.8687	19.5832	18.4194		19.8261	19.0964	18.769	19.4721	21.1462	20.2275	20.1557	18.6825	20.6325	19.1398	18.8127		20.7731	18.6352	18.5375	18.8777	21.1033	19.8653	20.2162	18.4254	20.8687	19.5832	18.4194	14.1355	19.8261	19.0964	18.769	19.4721	21.1462	20.2275	20.1557
A0A087WNV1;A0A087WSR7;A0A087WR52;Q8K2K6-3;Q8K2K6-1;Q8K2K6;Q8K2K6-2;A0A087WRL1	A0A087WNV1;A0A087WSR7;A0A087WR52;Q8K2K6-3;Q8K2K6-1;Q8K2K6;Q8K2K6-2;A0A087WRL1	Agfg1	tr|A0A087WNV1|A0A087WNV1_MOUSE Arf-GAP domain and FG repeat-containing protein 1 OS=Mus musculus OX=10090 GN=Agfg1 PE=1 SV=1;tr|A0A087WSR7|A0A087WSR7_MOUSE Arf-GAP domain and FG repeat-containing protein 1 OS=Mus musculus OX=10090 GN=Agfg1 PE=1 SV=1;tr|A0A	Arf-GAP domain and FG repeat-containing protein 1	8	8	8	53.974	21.7	521	52.496	0	2	26.5204	26.2504	25.6998	21.5522	25.9378	26.7705	26.7727	26.2208	25.9987	27.5554	26.4458	26.4404	25.479	25.4561	24.8959	20.7035	27.3905	26.19	25.4935	30.7381	24.65	26.4244	25.5399	25.5448	26.5204	26.2504	25.6998	21.5522	25.9378	26.7705	26.7727	26.2208	25.9987	27.5554	26.4458	26.4404
A0A087WNZ7;G5E870;A0A087WRV6	A0A087WNZ7;G5E870;A0A087WRV6;A0A0B4J1N9;A0A087WP92;Q3TP48;A0A087WQ02;A0A087WS65;A0A087WSG4	Trip12	tr|A0A087WNZ7|A0A087WNZ7_MOUSE E3 ubiquitin-protein ligase TRIP12 OS=Mus musculus OX=10090 GN=Trip12 PE=1 SV=1;sp|G5E870|TRIPC_MOUSE E3 ubiquitin-protein ligase TRIP12 OS=Mus musculus OX=10090 GN=Trip12 PE=1 SV=1;tr|A0A087WRV6|A0A087WRV6_MOUSE E3 ubiquitin	E3 ubiquitin-protein ligase TRIP12	11	11	11	220.66	7.5	1992	25.077	0	3	25.2145	25.3421	25.2172	23.147	25.2397	24.7386	24.9106	24.0264	25.2849	25.3517	24.6841	24.7673	26.3744	26.4687	25.4194		25.5951	25.0664	24.5624	23.6068	23.9565	24.478	24.4093	23.9808	25.2145	25.3421	25.2172	23.147	25.2397	24.7386	24.9106	24.0264	25.2849	25.3517	24.6841	24.7673
A0A087WPH7	A0A087WPH7	Psmc3	tr|A0A087WPH7|A0A087WPH7_MOUSE 26S proteasome regulatory subunit 6A (Fragment) OS=Mus musculus OX=10090 GN=Psmc3 PE=1 SV=6		13	1	1	34.02	54.8	305	7.8319	0						23.4244			23.2242		24.3494		24.0557								21.3096				21.9776	14.1355	14.1355	14.1355	14.1355	23.4244	14.1355	14.1355	23.2242	14.1355	24.3494	14.1355	24.0557
A0A087WPX0;A0A087WP85;A0A087WS29;A0A087WP14;A0A087WS23;A0A087WQD0;A0A087WS04;Q61595-11;Q61595-10;Q61595-3;A0A087WQF8;A0A087WP48;A0A087WQG4;A0A087WPW5;Q61595-7;Q61595-4;Q61595-16;Q61595-13;Q61595-14;Q61595-8;Q61595-12;Q61595-2	A0A087WPX0;A0A087WP85;A0A087WS29;A0A087WP14;A0A087WS23;A0A087WQD0;A0A087WS04;Q61595-11;Q61595-10;Q61595-3;A0A087WQF8;A0A087WP48;A0A087WQG4;A0A087WPW5;Q61595-7;Q61595-4;Q61595-16;Q61595-13;Q61595-14;Q61595-8;Q61595-12;Q61595-2;A0A087WPY8;A0A087WR91	Ktn1	tr|A0A087WPX0|A0A087WPX0_MOUSE Kinectin OS=Mus musculus OX=10090 GN=Ktn1 PE=1 SV=1;tr|A0A087WP85|A0A087WP85_MOUSE Kinectin OS=Mus musculus OX=10090 GN=Ktn1 PE=1 SV=1;tr|A0A087WS29|A0A087WS29_MOUSE Kinectin OS=Mus musculus OX=10090 GN=Ktn1 PE=1 SV=1;tr|A0A0	Kinectin	52	52	1	149.94	48.2	1304	323.31	0	5;3137	28.2798	28.9772	28.648	28.9119	28.7248	28.6323	29.7864	30.2614	29.343	30.1926	30.9918	30.2202	26.758	25.8032	25.6685	26.9293	27.3001	26.8986	27.3008	26.8147	26.152	27.721	27.9903	28.0804	28.2798	28.9772	28.648	28.9119	28.7248	28.6323	29.7864	30.2614	29.343	30.1926	30.9918	30.2202
A0A087WQE6;A0A087WNT1;P83940;A0A087WPE4	A0A087WQE6;A0A087WNT1;P83940;A0A087WPE4	Tceb1	tr|A0A087WQE6|A0A087WQE6_MOUSE Elongin-C (Fragment) OS=Mus musculus OX=10090 GN=Eloc PE=1 SV=1;tr|A0A087WNT1|A0A087WNT1_MOUSE Elongin-C OS=Mus musculus OX=10090 GN=Eloc PE=1 SV=1;sp|P83940|ELOC_MOUSE Elongin-C OS=Mus musculus OX=10090 GN=Eloc PE=1 SV=1;tr|	Transcription elongation factor B polypeptide 1	3	3	3	10.657	48.4	95	42.517	0			25.1977	25.9343				23.4212	26.3095	25.412		25.4812	25.8998		25.4629	25.1975				23.1466	25.0307	24.549		23.5983	25.3317	14.1355	25.1977	25.9343	14.1355	14.1355	14.1355	23.4212	26.3095	25.412	14.1355	25.4812	25.8998
A0A087WQF1;E9QKH0;E9Q6L0;A0A087WQ95;A0A087WRE8;E9QNY9;A0A087WP42;A0A087WRK0;A0A087WNW8;Q80TV8;A0A087WS18;J3QP81;A0A087WQ31;Q80TV8-2;A0A0A6YXZ1	A0A087WQF1;E9QKH0;E9Q6L0;A0A087WQ95;A0A087WRE8;E9QNY9;A0A087WP42;A0A087WRK0;A0A087WNW8;Q80TV8;A0A087WS18;J3QP81;A0A087WQ31;Q80TV8-2;A0A0A6YXZ1;A0A0N4SVH2;A0A0A6YWK1;A0A0N4SUT7;A0A087WRU7	Clasp1	tr|A0A087WQF1|A0A087WQF1_MOUSE CLIP-associating protein 1 OS=Mus musculus OX=10090 GN=Clasp1 PE=1 SV=2;tr|E9QKH0|E9QKH0_MOUSE CLIP-associating protein 1 OS=Mus musculus OX=10090 GN=Clasp1 PE=1 SV=1;tr|E9Q6L0|E9Q6L0_MOUSE CLIP-associating protein 1 OS=Mus m	CLIP-associating protein 1	28	28	23	162.14	26.2	1468	144.42	0	7;8;9;10;11;12;13;3138;3139	27.9781	28.9144	28.1418	27.0345	26.3381	26.3451	22.8254	21.7514		23.23	22.0687	21.8073	24.2699	26.9502	25.6273	26.1649	19.1348	24.4884	20.5146	18.8386			18.206	18.2241	27.9781	28.9144	28.1418	27.0345	26.3381	26.3451	22.8254	21.7514	14.1355	23.23	22.0687	21.8073
A0A087WQN7;F8VQ87;P97789-2;P97789;P97789-3;A0A087WNV6	A0A087WQN7;F8VQ87;P97789-2;P97789;P97789-3;A0A087WNV6	Xrn1	tr|A0A087WQN7|A0A087WQN7_MOUSE 5-3 exoribonuclease 1 OS=Mus musculus OX=10090 GN=Xrn1 PE=1 SV=1;tr|F8VQ87|F8VQ87_MOUSE 5-3 exoribonuclease 1 OS=Mus musculus OX=10090 GN=Xrn1 PE=1 SV=1;sp|P97789-2|XRN1_MOUSE Isoform 2 of 5-3 exoribonuclease 1 OS=Mus m	5-3 exoribonuclease 1	28	28	28	194.3	23.8	1719	116.25	0		27.5975	28.6582	27.8569	27.1436	28.1204	26.488	27.215	27.4537	26.4484	27.4943	27.2087	26.6472	25.2608	25.7782	25.7032	25.9983	27.2196	24.825	25.185	25.1895	23.8547	26.5258	24.7712	24.1469	27.5975	28.6582	27.8569	27.1436	28.1204	26.488	27.215	27.4537	26.4484	27.4943	27.2087	26.6472
A0A087WQQ5;F8VQC7;A0A087WNW3;A0A087WQ25;Q61595-5;Q61595;A0A087WQI3;A0A087WRS1;Q61595-6;Q61595-9;Q61595-15	A0A087WQQ5;F8VQC7;A0A087WNW3;A0A087WQ25;Q61595-5;Q61595;A0A087WQI3;A0A087WRS1;Q61595-6;Q61595-9;Q61595-15	Ktn1	tr|A0A087WQQ5|A0A087WQQ5_MOUSE Kinectin OS=Mus musculus OX=10090 GN=Ktn1 PE=1 SV=1;tr|F8VQC7|F8VQC7_MOUSE Kinectin OS=Mus musculus OX=10090 GN=Ktn1 PE=1 SV=1;tr|A0A087WNW3|A0A087WNW3_MOUSE Kinectin OS=Mus musculus OX=10090 GN=Ktn1 PE=1 SV=1;tr|A0A087WQ25|A	Kinectin	52	1	1	146.43	49.3	1275	2.5346	0.0021632	5;3137	23.4493		24.2726						24.1802				20.7258												23.4493	14.1355	24.2726	14.1355	14.1355	14.1355	14.1355	14.1355	24.1802	14.1355	14.1355	14.1355
A0A087WQT6;O89110	A0A087WQT6;O89110	Casp8	tr|A0A087WQT6|A0A087WQT6_MOUSE Caspase-8 OS=Mus musculus OX=10090 GN=Casp8 PE=1 SV=1;sp|O89110|CASP8_MOUSE Caspase-8 OS=Mus musculus OX=10090 GN=Casp8 PE=1 SV=1	Caspase-8;Caspase-8 subunit p18;Caspase-8 subunit p10	5	5	5	57.82	13.2	500	8.4027	0				23.6411					25.9256		24.7437		25.7093			24.9809					22.194		29.8933		21.8827	14.1355	14.1355	23.6411	14.1355	14.1355	14.1355	14.1355	25.9256	14.1355	24.7437	14.1355	25.7093
A0A087WRH2;Q9WUD8	A0A087WRH2;Q9WUD8	Faim	tr|A0A087WRH2|A0A087WRH2_MOUSE Fas apoptotic inhibitory molecule 1 (Fragment) OS=Mus musculus OX=10090 GN=Faim PE=1 SV=6;sp|Q9WUD8|FAIM1_MOUSE Fas apoptotic inhibitory molecule 1 OS=Mus musculus OX=10090 GN=Faim PE=1 SV=1	Fas apoptotic inhibitory molecule 1	1	1	1	19.632	9.8	174	3.7529	0.00068353			19.6072	19.3271									20.1479													14.1355	19.6072	19.3271	14.1355	14.1355	14.1355	14.1355	14.1355	14.1355	14.1355	14.1355	20.1479
A0A087WRZ7;A0A0G2JDM3;E9PWG4;A0A0G2JDW2;P05977-2;P05977;P09542	A0A087WRZ7;A0A0G2JDM3;E9PWG4;A0A0G2JDW2;P05977-2;P05977;P09542	Myl1;Myl3	tr|A0A087WRZ7|A0A087WRZ7_MOUSE Myosin light chain 1/3, skeletal muscle isoform OS=Mus musculus OX=10090 GN=Myl1 PE=1 SV=1;tr|A0A0G2JDM3|A0A0G2JDM3_MOUSE Myosin light chain 3 OS=Mus musculus OX=10090 GN=Myl3 PE=1 SV=1;tr|E9PWG4|E9PWG4_MOUSE Myosin light cha	Myosin light chain 1/3, skeletal muscle isoform;Myosin light chain 3	2	2	2	10.301	17.4	92	82.566	0		27.1683		27.1238	27.7872	28.5308	27.1663	29.0657	24.6223	27.4845	29.631	27.79	27.5067	25.0833		25.3037	27.0155	26.3568	26.2026	26.714	22.7968	25.1143	27.657	26.2157	26.0231	27.1683	14.1355	27.1238	27.7872	28.5308	27.1663	29.0657	24.6223	27.4845	29.631	27.79	27.5067
A0A0A0MQ68;Q60759	A0A0A0MQ68;Q60759	Gcdh	tr|A0A0A0MQ68|A0A0A0MQ68_MOUSE Glutaryl-CoA dehydrogenase, mitochondrial OS=Mus musculus OX=10090 GN=Gcdh PE=1 SV=1;sp|Q60759|GCDH_MOUSE Glutaryl-CoA dehydrogenase, mitochondrial OS=Mus musculus OX=10090 GN=Gcdh PE=1 SV=2	Glutaryl-CoA dehydrogenase, mitochondrial	3	3	3	49.57	9.6	447	7.4403	0						24.0389						24.7885	25.2216					23.4919						24.2926	24.5424	14.1355	14.1355	14.1355	14.1355	24.0389	14.1355	14.1355	14.1355	14.1355	14.1355	24.7885	25.2216
A0A0A0MQ79;Q3TLH4;S4R2J9;Q3TLH4-5;S4R294	A0A0A0MQ79;Q3TLH4;S4R2J9;Q3TLH4-5;S4R294;S4R209;S4R2L9;S4R2E2;S4R298	Prrc2c	tr|A0A0A0MQ79|A0A0A0MQ79_MOUSE Protein PRRC2C OS=Mus musculus OX=10090 GN=Prrc2c PE=1 SV=1;sp|Q3TLH4|PRC2C_MOUSE Protein PRRC2C OS=Mus musculus OX=10090 GN=Prrc2c PE=1 SV=3;tr|S4R2J9|S4R2J9_MOUSE Protein PRRC2C OS=Mus musculus OX=10090 GN=Prrc2c PE=1 SV=1;	Protein PRRC2C	73	73	71	310.72	29.7	2844	323.31	0	21;22;23;24;25;26;27;28;3143;3144;3145;3146	30.3094	30.6316	30.2904	29.4199	29.4435	29.6653	30.1427	30.3565	29.9662	30.6554	30.6557	30.2815	28.2238	27.9158	28.5096	28.1056	27.9963	28.8112	27.8474	27.8172	28.0185	29.6174	28.5112	28.4028	30.3094	30.6316	30.2904	29.4199	29.4435	29.6653	30.1427	30.3565	29.9662	30.6554	30.6557	30.2815
A0A0A0MQ98;G3UZM1;Q69ZK6	A0A0A0MQ98;G3UZM1;Q69ZK6;G3UYW3	Jmjd1c	tr|A0A0A0MQ98|A0A0A0MQ98_MOUSE Probable JmjC domain-containing histone demethylation protein 2C OS=Mus musculus OX=10090 GN=Jmjd1c PE=1 SV=1;tr|G3UZM1|G3UZM1_MOUSE Probable JmjC domain-containing histone demethylation protein 2C OS=Mus musculus OX=10090 GN	Probable JmjC domain-containing histone demethylation protein 2C	7	7	7	281.53	4.4	2530	35.748	0	30;31;32;33;34;3148	22.3157				21.6845				22.175	24.0859	24.5955	21.9811					18.209				20.9399	24.6568	21.3894	19.6682	22.3157	14.1355	14.1355	14.1355	21.6845	14.1355	14.1355	14.1355	22.175	24.0859	24.5955	21.9811
A0A0A0MQA5;P68368	A0A0A0MQA5;P68368;A0A087WQS4;A0A087WRB4;A0A087WSB0;A0A087WSL5;A0A087WS35	Tuba4a	tr|A0A0A0MQA5|A0A0A0MQA5_MOUSE Tubulin alpha chain (Fragment) OS=Mus musculus OX=10090 GN=Tuba4a PE=1 SV=1;sp|P68368|TBA4A_MOUSE Tubulin alpha-4A chain OS=Mus musculus OX=10090 GN=Tuba4a PE=1 SV=1	Tubulin alpha-4A chain	26	4	4	52.793	58.1	477	24.427	0		26.9067	26.0219	26.7116	26.1111	26.4177	27.1444	26.1002	25.5689	25.5255	25.432	26.5409	26.6479	24.9799	24.2007	24.0999	23.9361	24.6667	25.8913	24.2631	23.5146	23.1911	23.5925	24.4397	25.2133	26.9067	26.0219	26.7116	26.1111	26.4177	27.1444	26.1002	25.5689	25.5255	25.432	26.5409	26.6479
A0A0A0MQB0;Q4PJX1-3;Q4PJX1-2;Q4PJX1	A0A0A0MQB0;Q4PJX1-3;Q4PJX1-2;Q4PJX1	BC003331;Odr4	tr|A0A0A0MQB0|A0A0A0MQB0_MOUSE Protein odr-4 homolog OS=Mus musculus OX=10090 GN=Odr4 PE=1 SV=1;sp|Q4PJX1-3|ODR4_MOUSE Isoform 3 of Protein odr-4 homolog OS=Mus musculus OX=10090 GN=Odr4;sp|Q4PJX1-2|ODR4_MOUSE Isoform 2 of Protein odr-4 homolog OS=Mus musc	Protein odr-4 homolog	1	1	1	38.111	5	339	4.4177	0		22.3597	22.7334	22.6197						22.8285				20.8086	21.8169	21.5603										22.3597	22.7334	22.6197	14.1355	14.1355	14.1355	14.1355	14.1355	22.8285	14.1355	14.1355	14.1355
A0A0A0MQE5;A2AHC3;A2AHC4;A2AHC3-2	A0A0A0MQE5;A2AHC3;A2AHC4;A2AHC3-2;F6QF29;F6W3X2;F6Q2D3	Camsap1	tr|A0A0A0MQE5|A0A0A0MQE5_MOUSE Calmodulin-regulated spectrin-associated protein 1 OS=Mus musculus OX=10090 GN=Camsap1 PE=1 SV=1;sp|A2AHC3|CAMP1_MOUSE Calmodulin-regulated spectrin-associated protein 1 OS=Mus musculus OX=10090 GN=Camsap1 PE=1 SV=1;tr|A2AHC4	Calmodulin-regulated spectrin-associated protein 1	22	22	22	176.01	21.5	1582	87.754	0	35;36;37;38;3149	26.6218	26.8597	25.9803	19.0195	25.471	21.8166	24.1638	21.6215	21.4238	22.278	23.5989	20.8901	21.8556	22.1327	24.4945		19.5469	20.45	23.2164	19.0278	19.5295	18.8786	20.3113	17.0131	26.6218	26.8597	25.9803	19.0195	25.471	21.8166	24.1638	21.6215	21.4238	22.278	23.5989	20.8901
A0A0A0MQF6;P16858;A0A1D5RLD8;S4R1W1;S4R257	A0A0A0MQF6;P16858;A0A1D5RLD8;S4R1W1;S4R257;S4R1W8;V9GX06;S4R1N5;A0A0R4J0X7;S4R2G5;Q64467;V9GXA7;V9GXK0	Gapdh;Gm3839	tr|A0A0A0MQF6|A0A0A0MQF6_MOUSE Glyceraldehyde-3-phosphate dehydrogenase OS=Mus musculus OX=10090 GN=Gapdh PE=1 SV=1;sp|P16858|G3P_MOUSE Glyceraldehyde-3-phosphate dehydrogenase OS=Mus musculus OX=10090 GN=Gapdh PE=1 SV=2;tr|A0A1D5RLD8|A0A1D5RLD8_MOUSE Glyc	Glyceraldehyde-3-phosphate dehydrogenase	20	20	20	38.653	63.8	359	323.31	0		33.6642	34.162	33.908	33.8618	33.9187	34.1831	34.2569	33.913	33.4562	34.1905	33.9352	34.3762	32.7652	33.0492	32.8495	33.2524	33.0573	34.024	33.2199	32.7137	32.2651	33.3149	32.9526	33.2437	33.6642	34.162	33.908	33.8618	33.9187	34.1831	34.2569	33.913	33.4562	34.1905	33.9352	34.3762
A0A0A0MQH5	A0A0A0MQH5	Macf1	tr|A0A0A0MQH5|A0A0A0MQH5_MOUSE Microtubule-actin cross-linking factor 1 (Fragment) OS=Mus musculus OX=10090 GN=Macf1 PE=1 SV=6		15	2	2	42.736	50.9	369	26.354	0		24.7757	24.8329	23.5774										24.0841	24.473											24.7757	24.8329	23.5774	14.1355	14.1355	14.1355	14.1355	14.1355	14.1355	14.1355	14.1355	14.1355
A0A0A0MQM0;P63242;Q8BGY2	A0A0A0MQM0;P63242;Q8BGY2;J3QPS8	Eif5a;Eif5a2	tr|A0A0A0MQM0|A0A0A0MQM0_MOUSE Eukaryotic translation initiation factor 5A (Fragment) OS=Mus musculus OX=10090 GN=Eif5a PE=1 SV=1;sp|P63242|IF5A1_MOUSE Eukaryotic translation initiation factor 5A-1 OS=Mus musculus OX=10090 GN=Eif5a PE=1 SV=2;sp|Q8BGY2|IF5A	Eukaryotic translation initiation factor 5A;Eukaryotic translation initiation factor 5A-1;Eukaryotic translation initiation factor 5A-2	13	13	13	16.302	75.2	149	323.31	0		30.4695	30.5292	30.4911	30.5709	30.5675	30.6841	30.9939	30.7158	30.1714	30.8398	31.3072	31.0737	29.3229	29.0641	28.878	29.6955	29.8617	30.2764	29.9676	29.6006	29.0556	29.9151	30.1787	29.9373	30.4695	30.5292	30.4911	30.5709	30.5675	30.6841	30.9939	30.7158	30.1714	30.8398	31.3072	31.0737
A0A0A0MQN1;Q5RL79	A0A0A0MQN1;Q5RL79	Krtcap2	tr|A0A0A0MQN1|A0A0A0MQN1_MOUSE Keratinocyte-associated protein 2 OS=Mus musculus OX=10090 GN=Krtcap2 PE=1 SV=1;sp|Q5RL79|KTAP2_MOUSE Keratinocyte-associated protein 2 OS=Mus musculus OX=10090 GN=Krtcap2 PE=1 SV=2	Keratinocyte-associated protein 2	1	1	1	12.542	14.9	114	4.1755	0.00035112					24.0426	23.3645	22.5534				24.0574		24.9062				23.6717	23.0183	23.6313				23.3631		23.5335	14.1355	14.1355	14.1355	24.0426	23.3645	22.5534	14.1355	14.1355	14.1355	24.0574	14.1355	24.9062
A0A0A6YVS2;Q921L3	A0A0A6YVS2;Q921L3	Tmco1	tr|A0A0A6YVS2|A0A0A6YVS2_MOUSE Calcium load-activated calcium channel (Fragment) OS=Mus musculus OX=10090 GN=Tmco1 PE=1 SV=1;sp|Q921L3|TMCO1_MOUSE Calcium load-activated calcium channel OS=Mus musculus OX=10090 GN=Tmco1 PE=1 SV=1	Transmembrane and coiled-coil domain-containing protein 1	1	1	1	22.283	7.5	200	9.7093	0				24.1862	24.3828		23.9815	24.393	24.2407	24.0488		24.5215	24.3521			24.5514	22.7407		24.8439	23.4194	23.6457	23.7559		23.9104	23.8517	14.1355	14.1355	24.1862	24.3828	14.1355	23.9815	24.393	24.2407	24.0488	14.1355	24.5215	24.3521
A0A0A6YW28;P35123;A0A0A6YVY7	A0A0A6YW28;P35123;A0A0A6YVY7;A0A0A6YWM7;A0A0A6YW63;Q99K46	Usp4	tr|A0A0A6YW28|A0A0A6YW28_MOUSE Ubiquitin carboxyl-terminal hydrolase OS=Mus musculus OX=10090 GN=Usp4 PE=1 SV=1;sp|P35123|UBP4_MOUSE Ubiquitin carboxyl-terminal hydrolase 4 OS=Mus musculus OX=10090 GN=Usp4 PE=1 SV=3;tr|A0A0A6YVY7|A0A0A6YVY7_MOUSE Ubiquitin	Ubiquitin carboxyl-terminal hydrolase;Ubiquitin carboxyl-terminal hydrolase 4	17	15	15	103.72	26.8	915	78.229	0		26.4272	26.5518	26.081	26.0383	24.6367	25.8676	25.7273	26.0118	26.2881	26.451	26.7902	26.0782	30.4881	30.637	30.8385	26.3162	24.1172	25.6352	24.4926	24.7373	26.065	25.2929	25.5301	25.7506	26.4272	26.5518	26.081	26.0383	24.6367	25.8676	25.7273	26.0118	26.2881	26.451	26.7902	26.0782
A0A0A6YW87;Q9CX13	A0A0A6YW87;Q9CX13	Cnih4	tr|A0A0A6YW87|A0A0A6YW87_MOUSE Protein cornichon homolog 4 OS=Mus musculus OX=10090 GN=Cnih4 PE=4 SV=1;sp|Q9CX13|CNIH4_MOUSE Protein cornichon homolog 4 OS=Mus musculus OX=10090 GN=Cnih4 PE=2 SV=1	Protein cornichon homolog 4	1	1	1	9.22	25.6	78	14.12	0		25.6615	26.4073	25.6202	26.6581	26.0185	25.7878	26.0746	25.7009		26.2722	26.238	26.4725	25.4847	26.1738	26.2044	25.8538	25.3904	26.1634	25.6623	25.7734		25.8374	26.2506	26.0847	25.6615	26.4073	25.6202	26.6581	26.0185	25.7878	26.0746	25.7009	14.1355	26.2722	26.238	26.4725
A0A0A6YWB0;A0A0A6YVV8;A0A0A6YXP3;A0A0A6YWG1;A0A0A6YXQ4	A0A0A6YWB0;A0A0A6YVV8;A0A0A6YXP3;A0A0A6YWG1;A0A0A6YXQ4;A0A0A6YXL7;A0A0A6YWJ5;A0A2I3BRX8;Q3U570;S4R267;Q8R003	Mbnl1	tr|A0A0A6YWB0|A0A0A6YWB0_MOUSE Muscleblind-like protein 1 OS=Mus musculus OX=10090 GN=Mbnl1 PE=1 SV=1;tr|A0A0A6YVV8|A0A0A6YVV8_MOUSE Muscleblind-like protein 1 OS=Mus musculus OX=10090 GN=Mbnl1 PE=1 SV=1;tr|A0A0A6YXP3|A0A0A6YXP3_MOUSE Muscleblind-like prot		8	8	2	37.8	34.6	347	65.428	0		28.3854	29.1584	28.0672	29.0603	28.4154	28.2842	28.3016	27.8294	27.6101	28.0686	28.2502	28.9391	27.8246	28.4486	27.1638	28.6839	27.6321	28.6741	27.3543	27.4932	26.8266	27.773	27.7446	28.6488	28.3854	29.1584	28.0672	29.0603	28.4154	28.2842	28.3016	27.8294	27.6101	28.0686	28.2502	28.9391
A0A0A6YWM5;E9QKE4;Q8BMG7	A0A0A6YWM5;E9QKE4;Q8BMG7;Q8BMG7-2	Rab3gap2	tr|A0A0A6YWM5|A0A0A6YWM5_MOUSE Rab3 GTPase-activating protein non-catalytic subunit OS=Mus musculus OX=10090 GN=Rab3gap2 PE=1 SV=1;tr|E9QKE4|E9QKE4_MOUSE Rab3 GTPase-activating protein non-catalytic subunit OS=Mus musculus OX=10090 GN=Rab3gap2 PE=1 SV=1;sp	Rab3 GTPase-activating protein non-catalytic subunit	9	9	9	152.54	9.9	1367	28.992	0		22.5691	21.5594	20.6957		23.4297	22.6108	20.2289	20.211	20.6418	24.602	25.7542	25.1483			16.8545			19.0642	18.0497	17.4268	18.0804	18.6428	24.8789	24.819	22.5691	21.5594	20.6957	14.1355	23.4297	22.6108	20.2289	20.211	20.6418	24.602	25.7542	25.1483
A0A0A6YX18;Q8BVE3;A0A0A6YWP6;A0A0A6YVU0	A0A0A6YX18;Q8BVE3;A0A0A6YWP6;A0A0A6YVU0;A0A0A6YW86	Atp6v1h	tr|A0A0A6YX18|A0A0A6YX18_MOUSE V-type proton ATPase subunit H OS=Mus musculus OX=10090 GN=Atp6v1h PE=1 SV=1;sp|Q8BVE3|VATH_MOUSE V-type proton ATPase subunit H OS=Mus musculus OX=10090 GN=Atp6v1h PE=1 SV=1;tr|A0A0A6YWP6|A0A0A6YWP6_MOUSE V-type proton ATPas	V-type proton ATPase subunit H	6	6	6	54.108	20.4	465	38.234	0			24.2813				25.1227		26.1553	24.6129	25.7956	25.667	25.5508		23.8094						23.6466		24.23			14.1355	24.2813	14.1355	14.1355	14.1355	25.1227	14.1355	26.1553	24.6129	25.7956	25.667	25.5508
A0A0A6YX33;A0A0A6YWI6;A0A0A6YX71;Q6PGN3-6;Q6PGN3-5;Q6PGN3-4;Q6PGN3-2;Q6PGN3;Q6PGN3-3	A0A0A6YX33;A0A0A6YWI6;A0A0A6YX71;Q6PGN3-6;Q6PGN3-5;Q6PGN3-4;Q6PGN3-2;Q6PGN3;Q6PGN3-3	Dclk2	tr|A0A0A6YX33|A0A0A6YX33_MOUSE Serine/threonine-protein kinase DCLK2 OS=Mus musculus OX=10090 GN=Dclk2 PE=1 SV=1;tr|A0A0A6YWI6|A0A0A6YWI6_MOUSE Serine/threonine-protein kinase DCLK2 OS=Mus musculus OX=10090 GN=Dclk2 PE=1 SV=1;tr|A0A0A6YX71|A0A0A6YX71_MOUSE	Serine/threonine-protein kinase DCLK2	3	2	2	64.926	9.8	591	2.6756	0.0012543		23.5261			21.8471	25.9556		25.7312	35.0266	25.3055	25.5476	25.4624	26.1758					27.2502		26.5167	25.8604	24.2811	25.6888	19.6275	27.2271	23.5261	14.1355	14.1355	21.8471	25.9556	14.1355	25.7312	35.0266	25.3055	25.5476	25.4624	26.1758
A0A0A6YX73;Q8K1M3;P12367;A0A0A6YY28	A0A0A6YX73;Q8K1M3;P12367;A0A0A6YY28	Prkar2a	tr|A0A0A6YX73|A0A0A6YX73_MOUSE cAMP-dependent protein kinase type II-alpha regulatory subunit OS=Mus musculus OX=10090 GN=Prkar2a PE=1 SV=1;tr|Q8K1M3|Q8K1M3_MOUSE Protein kinase, cAMP dependent regulatory, type II alpha OS=Mus musculus OX=10090 GN=Prkar2a	cAMP-dependent protein kinase type II-alpha regulatory subunit	14	14	11	43.165	49.2	380	69.785	0		26.9499	27.303	26.5344	26.8748	26.5602	27.0763	26.8107	26.2076	26.3964	26.3773	27.7752	26.7955	24.6331	24.5766	24.6974	26.8086	25.0566	26.1937	25.0125	24.4024	24.5667	24.2324	25.6107	25.0285	26.9499	27.303	26.5344	26.8748	26.5602	27.0763	26.8107	26.2076	26.3964	26.3773	27.7752	26.7955
A0A0A6YXC8;E9QKR1;A0A0A6YW06;J3QNM3;E9QKQ9;E9QLZ9;Q03173-2;Q03173-6;Q03173-3;Q03173-4;Q03173-5;Q03173	A0A0A6YXC8;E9QKR1;A0A0A6YW06;J3QNM3;E9QKQ9;E9QLZ9;Q03173-2;Q03173-6;Q03173-3;Q03173-4;Q03173-5;Q03173	Enah	tr|A0A0A6YXC8|A0A0A6YXC8_MOUSE Protein enabled homolog OS=Mus musculus OX=10090 GN=Enah PE=1 SV=1;tr|E9QKR1|E9QKR1_MOUSE Protein enabled homolog OS=Mus musculus OX=10090 GN=Enah PE=1 SV=2;tr|A0A0A6YW06|A0A0A6YW06_MOUSE Protein enabled homolog OS=Mus muscul	Protein enabled homolog	1	1	1	58.35	4.2	524	46.182	0		20.2082	21.7231	20.7197		20.2835		21.5604	21.6572	22.3618	22.029	22.4921	22.2531	18.509	18.5691	17.9925		18.2249		18.4069	18.1082	19.6829	18.9113	18.837	19.73	20.2082	21.7231	20.7197	14.1355	20.2835	14.1355	21.5604	21.6572	22.3618	22.029	22.4921	22.2531
A0A0A6YXE3;G3X9Q0;Q9JKP5	A0A0A6YXE3;G3X9Q0;Q9JKP5;Q3U581	Mbnl1	tr|A0A0A6YXE3|A0A0A6YXE3_MOUSE Muscleblind-like protein 1 OS=Mus musculus OX=10090 GN=Mbnl1 PE=1 SV=1;tr|G3X9Q0|G3X9Q0_MOUSE Muscleblind-like protein 1 OS=Mus musculus OX=10090 GN=Mbnl1 PE=1 SV=1;sp|Q9JKP5|MBNL1_MOUSE Muscleblind-like protein 1 OS=Mus musc	Muscleblind-like protein 1	7	1	1	33.05	34.8	302	35.11	0		24.0325	24.0619	23.6051	23.7816			23.8263	23.2572	22.9703	23.0046	24.5976	24.5042	23.6075	23.6017	23.2477	24.1859			22.1466	21.802	22.1434	23.4843	23.8469	23.571	24.0325	24.0619	23.6051	23.7816	14.1355	14.1355	23.8263	23.2572	22.9703	23.0046	24.5976	24.5042
A0A0B4J1E2;Q9CSN1	A0A0B4J1E2;Q9CSN1	Snw1	tr|A0A0B4J1E2|A0A0B4J1E2_MOUSE SNW domain-containing protein 1 OS=Mus musculus OX=10090 GN=Snw1 PE=1 SV=1;sp|Q9CSN1|SNW1_MOUSE SNW domain-containing protein 1 OS=Mus musculus OX=10090 GN=Snw1 PE=1 SV=3	SNW domain-containing protein 1	16	16	16	61.461	43.5	536	144.18	0	70;71	27.6655	27.9018	28.2752	26.4285	27.1778	26.8301	27.3668	27.3312	26.6534	27.3269	28.1589	27.8267	25.7016	25.6225	26.3519	25.2296	25.6187	25.7006	25.264	24.2212	26.7058	25.5176	27.2921	27.0963	27.6655	27.9018	28.2752	26.4285	27.1778	26.8301	27.3668	27.3312	26.6534	27.3269	28.1589	27.8267
A0A0B4J1E7;O35343	A0A0B4J1E7;O35343	Kpna4	tr|A0A0B4J1E7|A0A0B4J1E7_MOUSE Importin subunit alpha-3 OS=Mus musculus OX=10090 GN=Kpna4 PE=1 SV=1;sp|O35343|IMA3_MOUSE Importin subunit alpha-3 OS=Mus musculus OX=10090 GN=Kpna4 PE=1 SV=1	Importin subunit alpha-3	3	2	2	68.03	7.9	623	8.0392	0		22.2775	24.6225	24.397			22.6102	22.9597	23.5019	22.4496		22.9648	23.1007	21.9684	23.3235	23.8276			23.4338	22.4965	22.0216	22.0547		22.8665	22.8559	22.2775	24.6225	24.397	14.1355	14.1355	22.6102	22.9597	23.5019	22.4496	14.1355	22.9648	23.1007
A0A0G2JDW7;Q6ZWU9;A0A0G2JG29	A0A0G2JDW7;Q6ZWU9;A0A0G2JG29;A0A0G2JEX7	Rps27	tr|A0A0G2JDW7|A0A0G2JDW7_MOUSE 40S ribosomal protein S27 (Fragment) OS=Mus musculus OX=10090 GN=Rps27 PE=1 SV=1;sp|Q6ZWU9|RS27_MOUSE 40S ribosomal protein S27 OS=Mus musculus OX=10090 GN=Rps27 PE=1 SV=3;tr|A0A0G2JG29|A0A0G2JG29_MOUSE 40S ribosomal protein	40S ribosomal protein S27	5	5	3	9.2327	41.5	82	51.503	0	74	29.1036	30.2598	30.1181	30.5757	31.0183	30.4552	26.6615	29.325	29.0245	27.2275	30.0603	29.918	29.3546	30.0897	30.0293	30.2675	30.4444	30.7177	25.5797	28.5844	28.1072	26.7149	29.6405	29.2689	29.1036	30.2598	30.1181	30.5757	31.0183	30.4552	26.6615	29.325	29.0245	27.2275	30.0603	29.918
A0A0G2JE32;A0A0G2JGL0;P61079;A0A494BAN1;P62838;A0A494BA56	A0A0G2JE32;A0A0G2JGL0;P61079;A0A494BAN1;P62838;A0A494BA56;A0A0G2JF40;Q05CK8;A0A0G2JGZ3;P61080;Q6ZWY6	Ube2d3;Ube2d2	tr|A0A0G2JE32|A0A0G2JE32_MOUSE Ubiquitin-conjugating enzyme E2 D3 (Fragment) OS=Mus musculus OX=10090 GN=Ube2d3 PE=1 SV=1;tr|A0A0G2JGL0|A0A0G2JGL0_MOUSE Ubiquitin-conjugating enzyme E2 D3 OS=Mus musculus OX=10090 GN=Ube2d3 PE=1 SV=1;sp|P61079|UB2D3_MOUSE U	Ubiquitin-conjugating enzyme E2 D3;Ubiquitin-conjugating enzyme E2 D2	4	4	4	14.731	45.5	132	57.43	0		27.8111	28.0677	28.6764	27.9094	28.2342	28.3694	28.0209	27.4784	27.3544	27.6705	28.8596	27.9142	26.8666	27.1856	28.1788	27.623	27.4875	28.4397	27.2378	26.486	26.5218	26.8954	28.3486	27.6954	27.8111	28.0677	28.6764	27.9094	28.2342	28.3694	28.0209	27.4784	27.3544	27.6705	28.8596	27.9142
A0A0G2JE46;A0A0G2JFF9;A0A0G2JDP0;O35387;A0A0G2JGG5;A0A0G2JEE6	A0A0G2JE46;A0A0G2JFF9;A0A0G2JDP0;O35387;A0A0G2JGG5;A0A0G2JEE6	Hax1	tr|A0A0G2JE46|A0A0G2JE46_MOUSE HCLS1-associated protein X-1 OS=Mus musculus OX=10090 GN=Hax1 PE=1 SV=1;tr|A0A0G2JFF9|A0A0G2JFF9_MOUSE HCLS1-associated protein X-1 OS=Mus musculus OX=10090 GN=Hax1 PE=1 SV=1;tr|A0A0G2JDP0|A0A0G2JDP0_MOUSE HCLS1-associated pr	HCLS1-associated protein X-1	2	2	2	22.221	16.3	196	9.0084	0					21.6032	20.0912	19.3534			19.2703			20.7151				21.1269	19.6684	20.3192			18.8168			20.1345	14.1355	14.1355	14.1355	21.6032	20.0912	19.3534	14.1355	14.1355	19.2703	14.1355	14.1355	20.7151
A0A0G2JEC4;Q9JK48-3;Q9JK48;Q9JK48-2	A0A0G2JEC4;Q9JK48-3;Q9JK48;Q9JK48-2;A0A0G2JE45;A0A0G2JF57	Sh3glb1	tr|A0A0G2JEC4|A0A0G2JEC4_MOUSE Endophilin-B1 OS=Mus musculus OX=10090 GN=Sh3glb1 PE=1 SV=1;sp|Q9JK48-3|SHLB1_MOUSE Isoform 3 of Endophilin-B1 OS=Mus musculus OX=10090 GN=Sh3glb1;sp|Q9JK48|SHLB1_MOUSE Endophilin-B1 OS=Mus musculus OX=10090 GN=Sh3glb1 PE=1 S	Endophilin-B1	6	6	6	44.303	20.3	394	44.01	0		22.9308	23.2755	25.3193	23.1411	24.2892	23.7838	24.7107	24.8594	23.0339	23.0705	25.3502	23.9808	21.8382	21.4037	25.5602	22.2025	23.3437	24.0416	22.9236	23.5068	22.0642	21.7351	23.4174	22.1797	22.9308	23.2755	25.3193	23.1411	24.2892	23.7838	24.7107	24.8594	23.0339	23.0705	25.3502	23.9808
A0A0G2JEX1;Q7TPW1;A0A0G2JG59;A0A0G2JFD8;A0A0G2JGI1	A0A0G2JEX1;Q7TPW1;A0A0G2JG59;A0A0G2JFD8;A0A0G2JGI1;A0A0G2JDY6;A0A0G2JDZ8;A0A0G2JDZ3;A0A0G2JFI0;A0A0G2JFT2	Nexn	tr|A0A0G2JEX1|A0A0G2JEX1_MOUSE Nexilin OS=Mus musculus OX=10090 GN=Nexn PE=1 SV=1;sp|Q7TPW1|NEXN_MOUSE Nexilin OS=Mus musculus OX=10090 GN=Nexn PE=1 SV=3;tr|A0A0G2JG59|A0A0G2JG59_MOUSE Nexilin (Fragment) OS=Mus musculus OX=10090 GN=Nexn PE=1 SV=1;tr|A0A0G2	Nexilin	7	7	7	80.035	16.1	671	34.782	0	77;78;79	22.3962	24.1108	23.3134			22.5973	22.6178	20.4042	21.5595	21.8978	23.4958	20.5713		17.0436	17.5334				17.6449	17.027	17.4043	18.301	19.2043		22.3962	24.1108	23.3134	14.1355	14.1355	22.5973	22.6178	20.4042	21.5595	21.8978	23.4958	20.5713
A0A0G2JFC3;E9QME5;E9QP19;Q99PP7-2;Q99PP7	A0A0G2JFC3;E9QME5;E9QP19;Q99PP7-2;Q99PP7	Trim33	tr|A0A0G2JFC3|A0A0G2JFC3_MOUSE E3 ubiquitin-protein ligase TRIM33 (Fragment) OS=Mus musculus OX=10090 GN=Trim33 PE=1 SV=1;tr|E9QME5|E9QME5_MOUSE E3 ubiquitin-protein ligase TRIM33 OS=Mus musculus OX=10090 GN=Trim33 PE=1 SV=1;tr|E9QP19|E9QP19_MOUSE E3 ubiqu	E3 ubiquitin-protein ligase TRIM33	1	1	1	32.786	6.2	291	2.6268	0.0015625		18.7969	20.2138		18.8034	18.6912			20.1767		20.732	20.3056	20.2044	18.1378	19.8047		17.7965	18.5213			18.8644		18.0892	19.0185	19.6291	18.7969	20.2138	14.1355	18.8034	18.6912	14.1355	14.1355	20.1767	14.1355	20.732	20.3056	20.2044
A0A0G2JFY0;A0A0A0MQ80;Q3UMC0	A0A0G2JFY0;A0A0A0MQ80;Q3UMC0;D6RGM7;Q9D3R6-3	Spata5	tr|A0A0G2JFY0|A0A0G2JFY0_MOUSE ATPase family protein 2 homolog OS=Mus musculus OX=10090 GN=Spata5 PE=1 SV=1;tr|A0A0A0MQ80|A0A0A0MQ80_MOUSE ATPase family protein 2 homolog OS=Mus musculus OX=10090 GN=Spata5 PE=1 SV=1;sp|Q3UMC0|AFG2H_MOUSE ATPase family prot	Spermatogenesis-associated protein 5	5	5	4	91.287	9.7	842	38.893	0			23.6561	25.8394	23.0898		23.7673	23.7635			23.4285		23.4959		21.7831	23.2895	22.3228		23.9261	21.9812			22.3409		21.6858	14.1355	23.6561	25.8394	23.0898	14.1355	23.7673	23.7635	14.1355	14.1355	23.4285	14.1355	23.4959
A0A0G2JGD2;P07091	A0A0G2JGD2;P07091	S100a4	tr|A0A0G2JGD2|A0A0G2JGD2_MOUSE Protein S100-A4 (Fragment) OS=Mus musculus OX=10090 GN=S100a4 PE=1 SV=1;sp|P07091|S10A4_MOUSE Protein S100-A4 OS=Mus musculus OX=10090 GN=S100a4 PE=1 SV=1	Protein S100-A4	6	6	6	9.0621	55.1	78	50.441	0		28.7237	28.8939	28.668	28.8461	28.6745	28.4242	29.328	28.9998	28.6641	28.9754	29.0505	29.03	28.0724	28.0755	28.0389	28.101	28.0152	28.7216	28.2833	27.7708	27.7334	28.243	28.2123	28.6532	28.7237	28.8939	28.668	28.8461	28.6745	28.4242	29.328	28.9998	28.6641	28.9754	29.0505	29.03
A0A0G2JGL8;Q99PU8-2;Q99PU8;Q99PU8-3	A0A0G2JGL8;Q99PU8-2;Q99PU8;Q99PU8-3;A0A0G2JE53;A0A0G2JGL1;A0A0G2JGD9;A0A0G2JGY7	Dhx30	tr|A0A0G2JGL8|A0A0G2JGL8_MOUSE ATP-dependent RNA helicase DHX30 OS=Mus musculus OX=10090 GN=Dhx30 PE=1 SV=1;sp|Q99PU8-2|DHX30_MOUSE Isoform 2 of ATP-dependent RNA helicase DHX30 OS=Mus musculus OX=10090 GN=Dhx30;sp|Q99PU8|DHX30_MOUSE ATP-dependent RNA heli	Putative ATP-dependent RNA helicase DHX30	10	10	10	133.03	12.3	1186	18.297	0		20.725	24.4739	21.1019	24.8265	23.9795	20.5315	20.7548	19.9041	19.551	25.059	22.3915		19.9759	22.9048	20.9064	22.8956	23.0987	20.7619	19.8165	18.8897	18.7321	24.4522	21.7712		20.725	24.4739	21.1019	24.8265	23.9795	20.5315	20.7548	19.9041	19.551	25.059	22.3915	14.1355
A0A0G2JGM7;Q4VBD2	A0A0G2JGM7;Q4VBD2	Tapt1	tr|A0A0G2JGM7|A0A0G2JGM7_MOUSE Transmembrane anterior posterior transformation protein 1 OS=Mus musculus OX=10090 GN=Tapt1 PE=1 SV=1;sp|Q4VBD2|TAPT1_MOUSE Transmembrane anterior posterior transformation protein 1 OS=Mus musculus OX=10090 GN=Tapt1 PE=1 SV=2	Transmembrane anterior posterior transformation protein 1	1	1	1	11.712	24.6	114	4.8038	0			21.076				19.3924			20.9034		21.5089	21.8846		20.7442				19.697			19.5325		20.9615	20.3375	14.1355	21.076	14.1355	14.1355	14.1355	19.3924	14.1355	14.1355	20.9034	14.1355	21.5089	21.8846
A0A0G2JGQ4;P54729	A0A0G2JGQ4;P54729	Nub1	tr|A0A0G2JGQ4|A0A0G2JGQ4_MOUSE NEDD8 ultimate buster 1 OS=Mus musculus OX=10090 GN=Nub1 PE=1 SV=1;sp|P54729|NUB1_MOUSE NEDD8 ultimate buster 1 OS=Mus musculus OX=10090 GN=Nub1 PE=1 SV=2	NEDD8 ultimate buster 1	8	8	8	73.116	19.1	638	26.634	0		25.4997	24.6304	25.1381	24.6158	25.8495	23.5905	24.6522	24.8561	23.418	25.1638	25.5289	26.0537	24.3408	24.2604	25.6955	23.6603	25.2434	25.3858	25.7143	23.3433	24.7114	25.5866	25.104	25.8984	25.4997	24.6304	25.1381	24.6158	25.8495	23.5905	24.6522	24.8561	23.418	25.1638	25.5289	26.0537
A0A0G2JGW0;Q91Z31;Q91Z31-2;Q3V328	A0A0G2JGW0;Q91Z31;Q91Z31-2;Q3V328	Ptbp2	tr|A0A0G2JGW0|A0A0G2JGW0_MOUSE Polypyrimidine tract-binding protein 2 OS=Mus musculus OX=10090 GN=Ptbp2 PE=1 SV=1;sp|Q91Z31|PTBP2_MOUSE Polypyrimidine tract-binding protein 2 OS=Mus musculus OX=10090 GN=Ptbp2 PE=1 SV=2;sp|Q91Z31-2|PTBP2_MOUSE Isoform 2 of	Polypyrimidine tract-binding protein 2	2	2	2	37.868	14	356	6.0797	0		22.4162	23.069	22.9772	22.9235			23.7642	21.8582			22.113	23.0024	20.023	20.7062	21.843				23.2638	20.2364			21.8559	21.2523	22.4162	23.069	22.9772	22.9235	14.1355	14.1355	23.7642	21.8582	14.1355	14.1355	22.113	23.0024
A0A0H2UH13;Q8BK75-2;Q8BK75;A0A0G2JGK0;A0A0G2JGM4	A0A0H2UH13;Q8BK75-2;Q8BK75;A0A0G2JGK0;A0A0G2JGM4	Elp6	tr|A0A0H2UH13|A0A0H2UH13_MOUSE Elongator complex protein 6 OS=Mus musculus OX=10090 GN=Elp6 PE=4 SV=1;sp|Q8BK75-2|ELP6_MOUSE Isoform 2 of Elongator complex protein 6 OS=Mus musculus OX=10090 GN=Elp6;sp|Q8BK75|ELP6_MOUSE Elongator complex protein 6 OS=Mus m	Elongator complex protein 6	4	4	4	28.722	19.8	263	3.4464	0.00067114			24.2069					22.7213		23.2527		23.1065	23.0701		23.3696					20.7545		22.4794		22.5444	22.5473	14.1355	24.2069	14.1355	14.1355	14.1355	14.1355	22.7213	14.1355	23.2527	14.1355	23.1065	23.0701
A0A0J9YTU3;Q5SXY1;A0A0J9YUR2;Q5SXY1-3;A0A0J9YUF8;Q5SXY1-2;A0A0J9YV86	A0A0J9YTU3;Q5SXY1;A0A0J9YUR2;Q5SXY1-3;A0A0J9YUF8;Q5SXY1-2;A0A0J9YV86;A0A0J9YUG8;A0A0J9YV47	Specc1	tr|A0A0J9YTU3|A0A0J9YTU3_MOUSE Cytospin-B OS=Mus musculus OX=10090 GN=Specc1 PE=1 SV=1;sp|Q5SXY1|CYTSB_MOUSE Cytospin-B OS=Mus musculus OX=10090 GN=Specc1 PE=1 SV=2;tr|A0A0J9YUR2|A0A0J9YUR2_MOUSE Cytospin-B OS=Mus musculus OX=10090 GN=Specc1 PE=1 SV=1;sp|Q	Cytospin-B	17	17	17	117.1	19.4	1058	57.665	0	115;116;117;118;119	25.213	27.8876	26.9342	26.1316	25.1097	25.3491	25.6022	26.1752	24.2419	26.2019	27.0499	25.6991	21.251	24.0062	25.7354	23.3877	21.481	22.8703	20.9643	21.7907		24.6978	30.3877	22.3632	25.213	27.8876	26.9342	26.1316	25.1097	25.3491	25.6022	26.1752	24.2419	26.2019	27.0499	25.6991
A0A0J9YTY0;A0A0J9YUL3;Q8C1B7-3;Q8C1B7-2;Q8C1B7	A0A0J9YTY0;A0A0J9YUL3;Q8C1B7-3;Q8C1B7-2;Q8C1B7;Q9R1T4-2;Q9R1T4-3;Q9R1T4;A0A0J9YUV6;A0A0J9YVA6;A2A3W1	Sept11	tr|A0A0J9YTY0|A0A0J9YTY0_MOUSE Septin-11 OS=Mus musculus OX=10090 GN=Septin11 PE=1 SV=1;tr|A0A0J9YUL3|A0A0J9YUL3_MOUSE Septin-11 OS=Mus musculus OX=10090 GN=Septin11 PE=1 SV=1;sp|Q8C1B7-3|SEP11_MOUSE Isoform 3 of Septin-11 OS=Mus musculus OX=10090 GN=Septi	Septin-11	19	19	16	48.978	50.8	425	214.9	0		29.189	29.4749	29.0095	28.9747	29.3868	29.1536	30.0871	29.7636	29.3903	30.1263	30.6892	30.0209	27.2208	27.7233	27.4782	25.0639	25.695	27.0478	28.0327	24.9714	27.2951	27.6986	27.1154	26.7866	29.189	29.4749	29.0095	28.9747	29.3868	29.1536	30.0871	29.7636	29.3903	30.1263	30.6892	30.0209
A0A0J9YU44;A0A0J9YTV0	A0A0J9YU44;A0A0J9YTV0		tr|A0A0J9YU44|A0A0J9YU44_MOUSE Eukaryotic translation initiation factor 4 gamma 1 (Fragment) OS=Mus musculus OX=10090 GN=Eif4g1 PE=1 SV=1;tr|A0A0J9YTV0|A0A0J9YTV0_MOUSE Eukaryotic translation initiation factor 4 gamma 1 (Fragment) OS=Mus musculus OX=10090		2	1	1	12.752	27.7	119	2.7302	0.0012602											23.2134	24.4507												20.4707		14.1355	14.1355	14.1355	14.1355	14.1355	14.1355	14.1355	14.1355	14.1355	23.2134	24.4507	14.1355
A0A0J9YUD5;B9EJ54	A0A0J9YUD5;B9EJ54;E9Q880	Nup205	tr|A0A0J9YUD5|A0A0J9YUD5_MOUSE Nucleoporin 205 OS=Mus musculus OX=10090 GN=Nup205 PE=1 SV=1;tr|B9EJ54|B9EJ54_MOUSE Nucleoporin 205 OS=Mus musculus OX=10090 GN=Nup205 PE=1 SV=1		7	7	7	233.1	4.1	2061	13.763	0		21.1286	23.2901	24.8452	21.7136	23.9655	24.0465	23.313	23.1528		22.0623	22.4589	25.0269	20.3701	22.076	21.7919	21.2427	23.3778	24.1292	22.0107	21.9338			21.3017	21.2632	21.1286	23.2901	24.8452	21.7136	23.9655	24.0465	23.313	23.1528	14.1355	22.0623	22.4589	25.0269
A0A0J9YUG5;Q8BGM4;D3Z271;Q8BY07	A0A0J9YUG5;Q8BGM4;D3Z271;Q8BY07	Wbscr27	tr|A0A0J9YUG5|A0A0J9YUG5_MOUSE Methyltransferase-like 27 (Fragment) OS=Mus musculus OX=10090 GN=Mettl27 PE=1 SV=3;tr|Q8BGM4|Q8BGM4_MOUSE Methyltransferase-like 27 OS=Mus musculus OX=10090 GN=Mettl27 PE=1 SV=1;tr|D3Z271|D3Z271_MOUSE Methyltransferase-like 2		2	2	2	23.696	13.2	219	2.5587	0.0018587		23.5058			23.9893	23.7668		23.2595		22.7821				22.5579			22.7812			22.0277		21.7278				23.5058	14.1355	14.1355	23.9893	23.7668	14.1355	23.2595	14.1355	22.7821	14.1355	14.1355	14.1355
A0A0J9YUN2;A0A0J9YTT1;Q3TQ27;Q9Z255	A0A0J9YUN2;A0A0J9YTT1;Q3TQ27;Q9Z255	Ube2a	tr|A0A0J9YUN2|A0A0J9YUN2_MOUSE Ubiquitin-conjugating enzyme E2 A OS=Mus musculus OX=10090 GN=Ube2a PE=1 SV=1;tr|A0A0J9YTT1|A0A0J9YTT1_MOUSE Ubiquitin-conjugating enzyme E2 A OS=Mus musculus OX=10090 GN=Ube2a PE=1 SV=1;tr|Q3TQ27|Q3TQ27_MOUSE Ubiquitin-conju	Ubiquitin-conjugating enzyme E2 A	1	1	1	13.635	8.4	119	1.8461	0.010009								23.9515	23.5048	23.5264			23.9303							24.6208	23.3932	23.8066			23.8713	14.1355	14.1355	14.1355	14.1355	14.1355	14.1355	23.9515	23.5048	23.5264	14.1355	14.1355	23.9303
A0A0J9YV01;H9H9S3;A0A0M3HEP2;Q9R0G7	A0A0J9YV01;H9H9S3;A0A0M3HEP2;Q9R0G7	Zeb2	tr|A0A0J9YV01|A0A0J9YV01_MOUSE Zinc finger E-box-binding homeobox 2 OS=Mus musculus OX=10090 GN=Zeb2 PE=1 SV=1;tr|H9H9S3|H9H9S3_MOUSE Zinc finger E-box-binding homeobox 2 OS=Mus musculus OX=10090 GN=Zeb2 PE=1 SV=1;tr|A0A0M3HEP2|A0A0M3HEP2_MOUSE Zinc finger	Zinc finger E-box-binding homeobox 2	2	2	2	133.97	3	1191	4.191	0.00035174		18.2475	19.8553	19.167	19.6749		20.6844		19.4634	19.0523	21.8749	20.9369	20.0542	17.5943	19.7385	18.7843	18.8915		20.3631		18.12	18.3002	20.6607	19.5861	19.0122	18.2475	19.8553	19.167	19.6749	14.1355	20.6844	14.1355	19.4634	19.0523	21.8749	20.9369	20.0542
A0A0J9YV44;B2RR83	A0A0J9YV44;B2RR83	Ythdc2	tr|A0A0J9YV44|A0A0J9YV44_MOUSE 3-5 RNA helicase YTHDC2 (Fragment) OS=Mus musculus OX=10090 GN=Ythdc2 PE=1 SV=1;sp|B2RR83|YTDC2_MOUSE 3-5 RNA helicase YTHDC2 OS=Mus musculus OX=10090 GN=Ythdc2 PE=1 SV=1	Probable ATP-dependent RNA helicase YTHDC2	2	2	2	65.393	4.8	585	4.759	0	122;123							22.1431	21.5718	20.7825	21.466									20.1924	19.4984		20.2216			14.1355	14.1355	14.1355	14.1355	14.1355	14.1355	22.1431	21.5718	20.7825	21.466	14.1355	14.1355
A0A0N4SUM3;Q91V01	A0A0N4SUM3;Q91V01	Lpcat3	tr|A0A0N4SUM3|A0A0N4SUM3_MOUSE Lysophospholipid acyltransferase 5 OS=Mus musculus OX=10090 GN=Lpcat3 PE=1 SV=1;sp|Q91V01|MBOA5_MOUSE Lysophospholipid acyltransferase 5 OS=Mus musculus OX=10090 GN=Lpcat3 PE=1 SV=1	Lysophospholipid acyltransferase 5	1	1	1	11.278	16.2	99	4.8367	0					24.2886		23.1896	23.691									23.5164		24.4181	23.0479						14.1355	14.1355	14.1355	24.2886	14.1355	23.1896	23.691	14.1355	14.1355	14.1355	14.1355	14.1355
A0A0N4SUV6;Q9JHW4;A0A0N4SUU3;A0A0N4SWD9	A0A0N4SUV6;Q9JHW4;A0A0N4SUU3;A0A0N4SWD9;A0A0N4SWB3;A0A0N4SVA4	Eefsec	tr|A0A0N4SUV6|A0A0N4SUV6_MOUSE Selenocysteine-specific elongation factor OS=Mus musculus OX=10090 GN=Eefsec PE=1 SV=1;sp|Q9JHW4|SELB_MOUSE Selenocysteine-specific elongation factor OS=Mus musculus OX=10090 GN=Eefsec PE=1 SV=2;tr|A0A0N4SUU3|A0A0N4SUU3_MOUSE	Selenocysteine-specific elongation factor	4	4	4	58.016	12.5	534	7.3353	0		22.3307	23.8182	22.8431	24.8069		23.6488	23.0575	21.8653		22.7382	24.6973	23.9729	21.8545	23.0354	20.9234	23.6939		23.7382	22.3846	20.7355		21.3741	23.3632	22.9273	22.3307	23.8182	22.8431	24.8069	14.1355	23.6488	23.0575	21.8653	14.1355	22.7382	24.6973	23.9729
A0A0N4SV05;A0A0R4J0U2;Q0VGB7;A0A0N4SVH3	A0A0N4SV05;A0A0R4J0U2;Q0VGB7;A0A0N4SVH3	Ppp4r2	tr|A0A0N4SV05|A0A0N4SV05_MOUSE Serine/threonine-protein phosphatase 4 regulatory subunit 2 (Fragment) OS=Mus musculus OX=10090 GN=Ppp4r2 PE=1 SV=1;tr|A0A0R4J0U2|A0A0R4J0U2_MOUSE Serine/threonine-protein phosphatase 4 regulatory subunit 2 OS=Mus musculus OX	Serine/threonine-protein phosphatase 4 regulatory subunit 2	5	5	5	25.472	29.3	229	9.688	0	127;128;129		21.4474	19.1206		19.0463					21.4011	20.7167	19.1329		20.7956	17.7866		19.8136					21.9339	19.9277	18.311	14.1355	21.4474	19.1206	14.1355	19.0463	14.1355	14.1355	14.1355	14.1355	21.4011	20.7167	19.1329
A0A0N4SV80;Q61464-4;E9QML5;Q61464;A0A0N4SV38;A0A0N4SVI8;E9QKZ7;Q61464-7;Q61464-2;Q61464-5;Q3TZK9	A0A0N4SV80;Q61464-4;E9QML5;Q61464;A0A0N4SV38;A0A0N4SVI8;E9QKZ7;Q61464-7;Q61464-2;Q61464-5;Q3TZK9;A0A0N4SVM8;Q61464-3;A0A0N4SUP3	Znf638;Zfml	tr|A0A0N4SV80|A0A0N4SV80_MOUSE Zinc finger protein 638 OS=Mus musculus OX=10090 GN=Zfp638 PE=1 SV=1;sp|Q61464-4|ZN638_MOUSE Isoform 4 of Zinc finger protein 638 OS=Mus musculus OX=10090 GN=Znf638;tr|E9QML5|E9QML5_MOUSE Zinc finger protein 638 OS=Mus muscul	Zinc finger protein 638	28	28	28	214.46	20.1	1926	134.47	0	130;131	28.4435	29.0031	28.5737	27.3515	27.4224	27.724	27.8071	28.1303	27.7398	28.2705	28.361	28.2129	27.9911	28.434	28.6542	26.9392	26.7723	28.0758	28.1445	27.2165	27.5638	27.5582	27.7086	27.587	28.4435	29.0031	28.5737	27.3515	27.4224	27.724	27.8071	28.1303	27.7398	28.2705	28.361	28.2129
A0A0N4SV89;Q5XKN4	A0A0N4SV89;Q5XKN4	Jagn1	tr|A0A0N4SV89|A0A0N4SV89_MOUSE Protein jagunal homolog 1 OS=Mus musculus OX=10090 GN=Jagn1 PE=1 SV=1;sp|Q5XKN4|JAGN1_MOUSE Protein jagunal homolog 1 OS=Mus musculus OX=10090 GN=Jagn1 PE=1 SV=2	Protein jagunal homolog 1	1	1	1	7.4441	17.9	67	5.1903	0		21.6549	22.0741	22.0487	22.6374	21.5892	21.936	22.2959	21.8174	22.572	22.3494	22.6704	22.8115	21.4766	21.8281	21.8634	22.4277	21.4285	22.7447	21.9955	21.4726	22.1059	22.0984	22.5793	22.6889	21.6549	22.0741	22.0487	22.6374	21.5892	21.936	22.2959	21.8174	22.572	22.3494	22.6704	22.8115
A0A0N4SVA6;Q3U3K9;P70295	A0A0N4SVA6;Q3U3K9;P70295	Aup1	tr|A0A0N4SVA6|A0A0N4SVA6_MOUSE Ancient ubiquitous protein 1 (Fragment) OS=Mus musculus OX=10090 GN=Aup1 PE=1 SV=1;tr|Q3U3K9|Q3U3K9_MOUSE Ancient ubiquitous protein 1 OS=Mus musculus OX=10090 GN=Aup1 PE=1 SV=1;sp|P70295|AUP1_MOUSE Ancient ubiquitous protein	Ancient ubiquitous protein 1	1	1	1	43.725	4.6	391	4.9748	0		21.7846	22.1863	22.8896		22.7354	22.5233			22.8049	23.047	23.1729		20.8221	21.9651	21.8614		21.9056	22.6157			23.3325	21.6239	20.621		21.7846	22.1863	22.8896	14.1355	22.7354	22.5233	14.1355	14.1355	22.8049	23.047	23.1729	14.1355
A0A0N4SVC2;E9QP00;Q6PFR5	A0A0N4SVC2;E9QP00;Q6PFR5;A0A0N4SV13	Tra2a	tr|A0A0N4SVC2|A0A0N4SVC2_MOUSE Transformer-2 protein homolog alpha OS=Mus musculus OX=10090 GN=Tra2a PE=1 SV=1;tr|E9QP00|E9QP00_MOUSE Transformer-2 protein homolog alpha OS=Mus musculus OX=10090 GN=Tra2a PE=1 SV=1;sp|Q6PFR5|TRA2A_MOUSE Transformer-2 protei	Transformer-2 protein homolog alpha	11	8	8	32.259	38.2	280	59.743	0	132;133;134;135;3166;3167	24.0927		23.2483	24.649	24.7188	19.7902	24.0716	23.059	23.1995		24.2869	20.6161	22.909		23.0573	24.6104	24.47	20.6964	20.02	22.7777	22.6128		23.872	20.1542	24.0927	14.1355	23.2483	24.649	24.7188	19.7902	24.0716	23.059	23.1995	14.1355	24.2869	20.6161
A0A0N4SVQ1;Q62425	A0A0N4SVQ1;Q62425	Ndufa4	tr|A0A0N4SVQ1|A0A0N4SVQ1_MOUSE Cytochrome c oxidase subunit NDUFA4 OS=Mus musculus OX=10090 GN=Ndufa4 PE=1 SV=1;sp|Q62425|NDUA4_MOUSE Cytochrome c oxidase subunit NDUFA4 OS=Mus musculus OX=10090 GN=Ndufa4 PE=1 SV=2	Cytochrome c oxidase subunit NDUFA4	3	3	3	5.8765	61.2	49	11.535	0		23.138	25.8518		26.3312	26.4763	25.4291	27.0911	25.4035	25.765	26.9116	25.9301	26.529	22.7624	25.2724		25.7921	25.917	26.307	27.1134	25.5188	25.3571	26.1891	25.4969	25.659	23.138	25.8518	14.1355	26.3312	26.4763	25.4291	27.0911	25.4035	25.765	26.9116	25.9301	26.529
A0A0N4SW73;Q8R361	A0A0N4SW73;Q8R361	Rab11fip5	tr|A0A0N4SW73|A0A0N4SW73_MOUSE Rab11 family-interacting protein 5 OS=Mus musculus OX=10090 GN=Rab11fip5 PE=1 SV=1;sp|Q8R361|RFIP5_MOUSE Rab11 family-interacting protein 5 OS=Mus musculus OX=10090 GN=Rab11fip5 PE=1 SV=2	Rab11 family-interacting protein 5	33	33	33	139.55	36.3	1318	323.31	0	136;137;138;139;140;141;142;143;144;145;146;147	28.3427	29.1113	28.7767	28.2236	28.114	28.5467	29.5558	29.0045	28.3967	29.0327	29.9328	29.5333	27.1962	27.6538	25.7185	25.6795	25.3685	25.8573	28.9726	28.1948	24.6823	26.6143	29.4089	29.8227	28.3427	29.1113	28.7767	28.2236	28.114	28.5467	29.5558	29.0045	28.3967	29.0327	29.9328	29.5333
A0A0R3P9C8;Q9DC69	A0A0R3P9C8;Q9DC69	Ndufa9	tr|A0A0R3P9C8|A0A0R3P9C8_MOUSE NADH dehydrogenase [ubiquinone] 1 alpha subcomplex subunit 9, mitochondrial OS=Mus musculus OX=10090 GN=Ndufa9 PE=1 SV=1;sp|Q9DC69|NDUA9_MOUSE NADH dehydrogenase [ubiquinone] 1 alpha subcomplex subunit 9, mitochondrial OS=Mus	NADH dehydrogenase [ubiquinone] 1 alpha subcomplex subunit 9, mitochondrial	6	6	6	42.121	27.3	373	22.73	0		24.4967	22.8057	24.6985	23.7402	24.4558	24.9778	25.7203	23.2226	22.5706	22.8816	24.4143	25.5683	22.9903	22.9411	23.8703	23.8416	23.7261	23.3633	24.9176	23.4565	22.498	22.8924	24.1987	24.9421	24.4967	22.8057	24.6985	23.7402	24.4558	24.9778	25.7203	23.2226	22.5706	22.8816	24.4143	25.5683
A0A0R4IZY0;Q8C1A5	A0A0R4IZY0;Q8C1A5	Thop1	tr|A0A0R4IZY0|A0A0R4IZY0_MOUSE Thimet oligopeptidase OS=Mus musculus OX=10090 GN=Thop1 PE=1 SV=1;sp|Q8C1A5|THOP1_MOUSE Thimet oligopeptidase OS=Mus musculus OX=10090 GN=Thop1 PE=1 SV=1	Thimet oligopeptidase	15	15	15	78.026	26.8	687	69.34	0		25.7108	26.7339	25.5818	26.1859	25.8663	24.911	25.8249	24.6135	25.3903	25.4456	24.878	25.2674	25.2156	26.4767	25.1848	25.9957	25.3064	25.3686	25.582	24.2508	24.8769	24.81	25.2085	24.5869	25.7108	26.7339	25.5818	26.1859	25.8663	24.911	25.8249	24.6135	25.3903	25.4456	24.878	25.2674
A0A0R4IZY9;Q91XI1	A0A0R4IZY9;Q91XI1;Q91XI1-2	Dus3l	tr|A0A0R4IZY9|A0A0R4IZY9_MOUSE tRNA-dihydrouridine(47) synthase [NAD(P)(+)] OS=Mus musculus OX=10090 GN=Dus3l PE=1 SV=1;sp|Q91XI1|DUS3L_MOUSE tRNA-dihydrouridine(47) synthase [NAD(P)(+)]-like OS=Mus musculus OX=10090 GN=Dus3l PE=1 SV=1	tRNA-dihydrouridine(47) synthase [NAD(P)(+)]-like	6	6	6	71.15	14.6	637	12.671	0		21.5875	25.3473	25.6191		23.7141		25.2263	24.5246	20.9319		24.3135		20.4772	24.865	25.0503		23.4395		24.4587	23.5606	18.9494		24.049		21.5875	25.3473	25.6191	14.1355	23.7141	14.1355	25.2263	24.5246	20.9319	14.1355	24.3135	14.1355
A0A0R4J000;Q8VC57	A0A0R4J000;Q8VC57;Q4VBE7;F6SH71;Q8CEZ0	Kctd5	tr|A0A0R4J000|A0A0R4J000_MOUSE BTB/POZ domain-containing protein KCTD5 OS=Mus musculus OX=10090 GN=Kctd5 PE=1 SV=1;sp|Q8VC57|KCTD5_MOUSE BTB/POZ domain-containing protein KCTD5 OS=Mus musculus OX=10090 GN=Kctd5 PE=1 SV=1	BTB/POZ domain-containing protein KCTD5	3	3	2	26.135	24.8	234	3.6176	0.00067797			23.3354	20.4654		22.8914	22.9723					23.6633			21.6696	18.9665		22.3686	22.3594					21.9047		14.1355	23.3354	20.4654	14.1355	22.8914	22.9723	14.1355	14.1355	14.1355	14.1355	23.6633	14.1355
A0A0R4J005;A0A5F8MPJ3;E9QP62;Q99JW4;Q9D7B2	A0A0R4J005;A0A5F8MPJ3;E9QP62;Q99JW4;Q9D7B2;Q91XD2;A0A286YCS7	Lims1	tr|A0A0R4J005|A0A0R4J005_MOUSE LIM and senescent cell antigen-like-containing domain protein OS=Mus musculus OX=10090 GN=Lims1 PE=1 SV=1;tr|A0A5F8MPJ3|A0A5F8MPJ3_MOUSE LIM and senescent cell antigen-like-containing domain protein OS=Mus musculus OX=10090 G	LIM and senescent cell antigen-like-containing domain protein 1	6	6	6	38.387	25.8	337	19.374	0		24.5416	23.9596	24.6648	24.9488	24.8554	25.7005	23.1946	24.8846	24.6714	26.5085	24.1076	24.6548	23.3576	22.8541	23.895	23.8932	22.7465	25.2437	22.5558	23.451	23.8546	25.6654	22.798	23.5116	24.5416	23.9596	24.6648	24.9488	24.8554	25.7005	23.1946	24.8846	24.6714	26.5085	24.1076	24.6548
A0A0R4J007;P70261	A0A0R4J007;P70261	Pald1	tr|A0A0R4J007|A0A0R4J007_MOUSE Paladin OS=Mus musculus OX=10090 GN=Pald1 PE=1 SV=1;sp|P70261|PALD_MOUSE Paladin OS=Mus musculus OX=10090 GN=Pald1 PE=1 SV=1	Paladin	3	3	3	96.763	3.6	859	32.306	0			21.929	20.8388	24.6335	24.0409	21.0111	21.5534		20.9875	22.7194	22.2316	23.1098		20.2781	18.8989	23.9754	23.6922	20.412	18.8758		18.8685	19.8638	20.8242	21.0451	14.1355	21.929	20.8388	24.6335	24.0409	21.0111	21.5534	14.1355	20.9875	22.7194	22.2316	23.1098
A0A0R4J025;Q6NXM2	A0A0R4J025;Q6NXM2	Rcbtb1	tr|A0A0R4J025|A0A0R4J025_MOUSE RCC1 and BTB domain-containing protein 1 OS=Mus musculus OX=10090 GN=Rcbtb1 PE=1 SV=1;sp|Q6NXM2|RCBT1_MOUSE RCC1 and BTB domain-containing protein 1 OS=Mus musculus OX=10090 GN=Rcbtb1 PE=1 SV=1	RCC1 and BTB domain-containing protein 1	2	2	2	58.367	6	531	5.1715	0		23.0331	23.0641	22.7687	23.0982		22.9527	23.5106	22.7914	22.2684	23.2393		23.7084	22.461	22.6564	22.1685	22.5483		23.6139	22.6293	22.1336	21.9295	22.6039		22.6317	23.0331	23.0641	22.7687	23.0982	14.1355	22.9527	23.5106	22.7914	22.2684	23.2393	14.1355	23.7084
A0A0R4J034;Q99K01-2;Q99K01-3;Q99K01;Q99K01-4	A0A0R4J034;Q99K01-2;Q99K01-3;Q99K01;Q99K01-4;D3YZA7;Q99K01-5	Pdxdc1	tr|A0A0R4J034|A0A0R4J034_MOUSE Pyridoxal-dependent decarboxylase domain-containing protein 1 OS=Mus musculus OX=10090 GN=Pdxdc1 PE=1 SV=1;sp|Q99K01-2|PDXD1_MOUSE Isoform 2 of Pyridoxal-dependent decarboxylase domain-containing protein 1 OS=Mus musculus OX=	Pyridoxal-dependent decarboxylase domain-containing protein 1	11	11	11	87.479	19.8	789	50.211	0		24.9138	26.2516	26.4363	24.9905	26.9666	28.522	26.1274	26.5052	25.5968	26.4342	26.9413	26.7652	24.6764	24.3443	25.1013	22.8882	25.3805	24.6904	24.9878	25.8265	25.4434	24.5374	25.9845	26.0993	24.9138	26.2516	26.4363	24.9905	26.9666	28.522	26.1274	26.5052	25.5968	26.4342	26.9413	26.7652
A0A0R4J044;P57724;A0A087WSI1;A0A1L1SUS5;A0A1L1SQ99;A0A087WRH3;A0A087WR61;A0A1L1SRP9	A0A0R4J044;P57724;A0A087WSI1;A0A1L1SUS5;A0A1L1SQ99;A0A087WRH3;A0A087WR61;A0A1L1SRP9;A0A087WQ06;A0A087WP16;A0A087WPG7;A0A1L1SQL8	Pcbp4	tr|A0A0R4J044|A0A0R4J044_MOUSE Poly(rC)-binding protein 4 OS=Mus musculus OX=10090 GN=Pcbp4 PE=1 SV=1;sp|P57724|PCBP4_MOUSE Poly(rC)-binding protein 4 OS=Mus musculus OX=10090 GN=Pcbp4 PE=1 SV=1;tr|A0A087WSI1|A0A087WSI1_MOUSE Poly(rC)-binding protein 4 (Fr	Poly(rC)-binding protein 4	4	3	3	41.38	10.9	403	4.1819	0.00035125		23.3376	23.8969	23.7176	23.9052	23.9877	23.7946	24.1425		23.0227	24.5909	24.582	24.1343	22.5073	23.3731	23.0361	23.269	23.7456	24.1679	23.4784		22.9392	23.3683	23.8613	23.7841	23.3376	23.8969	23.7176	23.9052	23.9877	23.7946	24.1425	14.1355	23.0227	24.5909	24.582	24.1343
A0A0R4J047;Q9CYI4;D3Z765;Q9CYI4-2	A0A0R4J047;Q9CYI4;D3Z765;Q9CYI4-2;D6RGP6	Luc7l	tr|A0A0R4J047|A0A0R4J047_MOUSE Putative RNA-binding protein Luc7-like 1 OS=Mus musculus OX=10090 GN=Luc7l PE=1 SV=1;sp|Q9CYI4|LUC7L_MOUSE Putative RNA-binding protein Luc7-like 1 OS=Mus musculus OX=10090 GN=Luc7l PE=1 SV=2;tr|D3Z765|D3Z765_MOUSE Putative R	Putative RNA-binding protein Luc7-like 1	5	2	2	38.465	18.5	325	2.8712	0.0012825		22.1909	23.8711	22.7471					21.8358	21.9057	22.5597			21.5185	24.5117	21.8771					21.3979	20.3319	21.6626			22.1909	23.8711	22.7471	14.1355	14.1355	14.1355	14.1355	21.8358	21.9057	22.5597	14.1355	14.1355
A0A0R4J065;Q8BGE6;A0A087WNY2;A0A087WRT0	A0A0R4J065;Q8BGE6;A0A087WNY2;A0A087WRT0;D3YZP6	Atg4b	tr|A0A0R4J065|A0A0R4J065_MOUSE Cysteine protease OS=Mus musculus OX=10090 GN=Atg4b PE=1 SV=1;sp|Q8BGE6|ATG4B_MOUSE Cysteine protease ATG4B OS=Mus musculus OX=10090 GN=Atg4b PE=1 SV=2;tr|A0A087WNY2|A0A087WNY2_MOUSE Cysteine protease (Fragment) OS=Mus muscul	Cysteine protease ATG4B	3	3	3	44.403	11.5	393	24.272	0						24.1038	23.2211						23.3768					23.4987	24.6408							14.1355	14.1355	14.1355	14.1355	24.1038	23.2211	14.1355	14.1355	14.1355	14.1355	14.1355	23.3768
A0A0R4J078;Q8VCH8	A0A0R4J078;Q8VCH8	Ubxn4	tr|A0A0R4J078|A0A0R4J078_MOUSE UBX domain-containing protein 4 OS=Mus musculus OX=10090 GN=Ubxn4 PE=1 SV=1;sp|Q8VCH8|UBXN4_MOUSE UBX domain-containing protein 4 OS=Mus musculus OX=10090 GN=Ubxn4 PE=1 SV=1	UBX domain-containing protein 4	3	3	3	56.459	11.1	506	50.759	0			24.8034	24.0506		24.2196	25.7139	25.6292		25.6928	24.044	24.2909			22.6027				26.6068			27.1289				14.1355	24.8034	24.0506	14.1355	24.2196	25.7139	25.6292	14.1355	25.6928	24.044	24.2909	14.1355
A0A0R4J079;Q8BMP6	A0A0R4J079;Q8BMP6	Acbd3	tr|A0A0R4J079|A0A0R4J079_MOUSE Golgi resident protein GCP60 OS=Mus musculus OX=10090 GN=Acbd3 PE=1 SV=1;sp|Q8BMP6|GCP60_MOUSE Golgi resident protein GCP60 OS=Mus musculus OX=10090 GN=Acbd3 PE=1 SV=3	Golgi resident protein GCP60	5	5	5	60.181	16	525	13.74	0		23.0051	24.6549	24.11		25.4853	25.0552	23.3764	18.7949	23.0149		23.5748	25.105	21.2831	19.8806	24.9783		22.2255	21.6767	21.7896		20.6425		21.8583	22.5092	23.0051	24.6549	24.11	14.1355	25.4853	25.0552	23.3764	18.7949	23.0149	14.1355	23.5748	25.105
A0A0R4J083;P51174	A0A0R4J083;P51174	Acadl	tr|A0A0R4J083|A0A0R4J083_MOUSE Long-chain-specific acyl-CoA dehydrogenase, mitochondrial OS=Mus musculus OX=10090 GN=Acadl PE=1 SV=1;sp|P51174|ACADL_MOUSE Long-chain specific acyl-CoA dehydrogenase, mitochondrial OS=Mus musculus OX=10090 GN=Acadl PE=1 SV=2	Long-chain specific acyl-CoA dehydrogenase, mitochondrial	15	15	15	47.896	41.4	430	78.873	0		25.7404	26.7637	28.0834	25.6167	26.0021	27.0255	27.2371	26.2983	26.6436	26.939	27.6067	28.1203	25.6079	25.8383	26.8622	25.1407	25.3993	27.1712	26.9035	26.4197	25.9132	26.5912	27.3348	27.2011	25.7404	26.7637	28.0834	25.6167	26.0021	27.0255	27.2371	26.2983	26.6436	26.939	27.6067	28.1203
A0A0R4J093;Q9DBP5	A0A0R4J093;Q9DBP5	Cmpk1	tr|A0A0R4J093|A0A0R4J093_MOUSE UMP-CMP kinase OS=Mus musculus OX=10090 GN=Cmpk1 PE=1 SV=1;sp|Q9DBP5|KCY_MOUSE UMP-CMP kinase OS=Mus musculus OX=10090 GN=Cmpk1 PE=1 SV=1	UMP-CMP kinase	5	5	5	25.714	30	227	39.56	0		25.1659	26.0647	25.4216	25.5094	24.6534	24.5706	26.0104	25.9556	25.3937	25.6426	24.6255	26.3247	25.1281	24.5043	23.9327	23.0979	24.1013	23.8287	24.0456	24.3998	24.6731	24.4914	23.9067	24.7761	25.1659	26.0647	25.4216	25.5094	24.6534	24.5706	26.0104	25.9556	25.3937	25.6426	24.6255	26.3247
A0A0R4J098;O88291;D3YXQ7	A0A0R4J098;O88291;D3YXQ7;O88291-2;D6RG92;O88291-3	Znf326;Zfp326	tr|A0A0R4J098|A0A0R4J098_MOUSE Zinc finger protein 326 OS=Mus musculus OX=10090 GN=Zfp326 PE=1 SV=1;sp|O88291|ZN326_MOUSE DBIRD complex subunit ZNF326 OS=Mus musculus OX=10090 GN=Znf326 PE=1 SV=1;tr|D3YXQ7|D3YXQ7_MOUSE Zinc finger protein 326 (Fragment) OS	DBIRD complex subunit ZNF326	17	17	17	65.166	35.2	580	184.24	0	155;156;3168;3169	28.5465	28.9332	29.1623	27.2423	28.6053	28.1539	26.9103	27.3496	27.0871	27.8616	29.1375	28.5012	26.2767	26.1015	26.4146	24.9216	25.3578	26.9264	23.9554	25.0615	23.8336	25.3945	25.8444	25.9765	28.5465	28.9332	29.1623	27.2423	28.6053	28.1539	26.9103	27.3496	27.0871	27.8616	29.1375	28.5012
A0A0R4J0D3;Q3TDQ1	A0A0R4J0D3;Q3TDQ1	Stt3b	tr|A0A0R4J0D3|A0A0R4J0D3_MOUSE Dolichyl-diphosphooligosaccharide--protein glycosyltransferase subunit STT3B OS=Mus musculus OX=10090 GN=Stt3b PE=1 SV=1;sp|Q3TDQ1|STT3B_MOUSE Dolichyl-diphosphooligosaccharide--protein glycosyltransferase subunit STT3B OS=Mu	Dolichyl-diphosphooligosaccharide--protein glycosyltransferase subunit STT3B	12	11	11	93.314	16.9	823	108.04	0	159;160	27.1747	27.7553	26.8494	26.9803	26.6387	26.9173	27.1959	26.4044	26.6783	27.6351	27.5533	27.1642	26.3437	27.0409	26.0365	26.6294	26.2901	27.4917	26.1824	25.5676	26.063	27.2351	26.6569	27.0239	27.1747	27.7553	26.8494	26.9803	26.6387	26.9173	27.1959	26.4044	26.6783	27.6351	27.5533	27.1642
A0A0R4J0E4;Q7TQK1-2;Q7TQK1	A0A0R4J0E4;Q7TQK1-2;Q7TQK1	Ints7	tr|A0A0R4J0E4|A0A0R4J0E4_MOUSE Integrator complex subunit 7 OS=Mus musculus OX=10090 GN=Ints7 PE=1 SV=1;sp|Q7TQK1-2|INT7_MOUSE Isoform 2 of Integrator complex subunit 7 OS=Mus musculus OX=10090 GN=Ints7;sp|Q7TQK1|INT7_MOUSE Integrator complex subunit 7 OS=	Integrator complex subunit 7	3	3	3	106.87	2.9	966	2.0022	0.0087184		20.9495	20.661		27.0983	26.5309	26.4725	27.6315	27.1947	20.4129	27.4638	27.7961	27.8212	20.4005	21.7907		26.6391	25.9996	27.1515	27.0135	21.6432	19.9553	27.0219	22.2263	22.0188	20.9495	20.661	14.1355	27.0983	26.5309	26.4725	27.6315	27.1947	20.4129	27.4638	27.7961	27.8212
A0A0R4J0F6;Q99KY4-2;Q99KY4	A0A0R4J0F6;Q99KY4-2;Q99KY4;D6RHK5;F7BG02;F6SLK1;A0A0G2JEW6	Gak	tr|A0A0R4J0F6|A0A0R4J0F6_MOUSE Cyclin-G-associated kinase OS=Mus musculus OX=10090 GN=Gak PE=1 SV=1;sp|Q99KY4-2|GAK_MOUSE Isoform 2 of Cyclin-G-associated kinase OS=Mus musculus OX=10090 GN=Gak;sp|Q99KY4|GAK_MOUSE Cyclin-G-associated kinase OS=Mus musculus	Cyclin-G-associated kinase	11	11	11	143.67	10.8	1305	21.529	0		20.6991	25.1583	20.9936	20.9937	26.4811	25.0192	34.8199	26.7197	21.1649	26.3269	25.9961	24.8986		22.595		21.3064	17.7479	22.4343	23.5083	23.4789	18.0028	22.6922	22.6053	22.3738	20.6991	25.1583	20.9936	20.9937	26.4811	25.0192	34.8199	26.7197	21.1649	26.3269	25.9961	24.8986
A0A0R4J0G0;Q8BH04;A0A2I3BQL9;A0A2I3BS39;A0A2I3BRX1	A0A0R4J0G0;Q8BH04;A0A2I3BQL9;A0A2I3BS39;A0A2I3BRX1;A0A2I3BQC6;A0A2I3BQ75	Pck2	tr|A0A0R4J0G0|A0A0R4J0G0_MOUSE Phosphoenolpyruvate carboxykinase [GTP], mitochondrial OS=Mus musculus OX=10090 GN=Pck2 PE=1 SV=1;sp|Q8BH04|PCKGM_MOUSE Phosphoenolpyruvate carboxykinase [GTP], mitochondrial OS=Mus musculus OX=10090 GN=Pck2 PE=1 SV=1;tr|A0A2	Phosphoenolpyruvate carboxykinase [GTP], mitochondrial	25	25	24	73.417	50.1	667	169.14	0		27.0304	26.517	28.1119	27.9046	27.9882	28.0663	27.5141	25.7289	26.4645	27.479	27.8246	28.732	26.414	26.4508	27.6688	27.905	28.1349	28.8342	27.0822	25.2543	24.7842	27.0946	27.3302	28.1835	27.0304	26.517	28.1119	27.9046	27.9882	28.0663	27.5141	25.7289	26.4645	27.479	27.8246	28.732
A0A0R4J0G4;Q6VN19	A0A0R4J0G4;Q6VN19	Ranbp10	tr|A0A0R4J0G4|A0A0R4J0G4_MOUSE Ran-binding protein 10 OS=Mus musculus OX=10090 GN=Ranbp10 PE=1 SV=1;sp|Q6VN19|RBP10_MOUSE Ran-binding protein 10 OS=Mus musculus OX=10090 GN=Ranbp10 PE=1 SV=2	Ran-binding protein 10	2	2	2	70.087	4.8	648	11.122	0	161		20.0595		19.5604			20.1092	20.4396		21.3936	20.4186	20.0057		19.9451		19.0636			19.6101	19.4115		20.4436	19.6846	20.3593	14.1355	20.0595	14.1355	19.5604	14.1355	14.1355	20.1092	20.4396	14.1355	21.3936	20.4186	20.0057
A0A0R4J0H8;Q6NWW9	A0A0R4J0H8;Q6NWW9	Fndc3b	tr|A0A0R4J0H8|A0A0R4J0H8_MOUSE Fibronectin type III domain-containing protein 3B OS=Mus musculus OX=10090 GN=Fndc3b PE=1 SV=1;sp|Q6NWW9|FND3B_MOUSE Fibronectin type III domain-containing protein 3B OS=Mus musculus OX=10090 GN=Fndc3b PE=1 SV=1	Fibronectin type III domain-containing protein 3B	7	7	7	132.77	7.1	1207	9.8888	0	162	24.9673	24.189	23.3363	25.4558	24.4122	22.2483	17.8536			25.1572	26.3329		21.2478	23.2397	22.9691	25.8542	26.144	22.0936	18.1603			24.1474	25.7104		24.9673	24.189	23.3363	25.4558	24.4122	22.2483	17.8536	14.1355	14.1355	25.1572	26.3329	14.1355
A0A0R4J0I9;Q91ZX7	A0A0R4J0I9;Q91ZX7;Q3U5J2;D3Z5M3	Lrp1	tr|A0A0R4J0I9|A0A0R4J0I9_MOUSE Prolow-density lipoprotein receptor-related protein 1 OS=Mus musculus OX=10090 GN=Lrp1 PE=1 SV=1;sp|Q91ZX7|LRP1_MOUSE Prolow-density lipoprotein receptor-related protein 1 OS=Mus musculus OX=10090 GN=Lrp1 PE=1 SV=1	Prolow-density lipoprotein receptor-related protein 1;Low-density lipoprotein receptor-related protein 1 85 kDa subunit;Low-density lipoprotein receptor-related protein 1 515 kDa subunit;Low-density lipoprotein receptor-related protein 1 intracellular domain	40	40	40	504.77	11.9	4545	162.45	0		26.9291	28.0201	28.554	27.3577	27.6691	27.4006	27.7365	26.5756	27.4454	27.9038	27.7334	28.5457	26.2593	27.3165	28.1923	26.3733	26.813	27.7081	26.7054	26.7259	26.6818	26.8232	26.9063	28.1855	26.9291	28.0201	28.554	27.3577	27.6691	27.4006	27.7365	26.5756	27.4454	27.9038	27.7334	28.5457
A0A0R4J0K2;K3W4R5;Z4YL78;A2AGT5-3;A2AGT5;A2AGT5-2	A0A0R4J0K2;K3W4R5;Z4YL78;A2AGT5-3;A2AGT5;A2AGT5-2	Ckap5	tr|A0A0R4J0K2|A0A0R4J0K2_MOUSE Cytoskeleton-associated protein 5 OS=Mus musculus OX=10090 GN=Ckap5 PE=1 SV=1;tr|K3W4R5|K3W4R5_MOUSE Cytoskeleton-associated protein 5 OS=Mus musculus OX=10090 GN=Ckap5 PE=1 SV=1;tr|Z4YL78|Z4YL78_MOUSE Cytoskeleton-associated	Cytoskeleton-associated protein 5	65	65	65	223.52	39.7	2011	322.83	0		29.9249	30.6102	29.9107	29.2456	29.9194	29.1206	28.6454	28.952	28.338	28.251	29.1993	29.0396	26.9409	27.8073	27.2028	28.0884	26.8186	27.0923	26.9612	25.2944	24.7397	25.751	25.2015	24.7039	29.9249	30.6102	29.9107	29.2456	29.9194	29.1206	28.6454	28.952	28.338	28.251	29.1993	29.0396
A0A0R4J0M9;Q8CDG3;Q8CDG3-2	A0A0R4J0M9;Q8CDG3;Q8CDG3-2	Vcpip1	tr|A0A0R4J0M9|A0A0R4J0M9_MOUSE Deubiquitinating protein VCIP135 OS=Mus musculus OX=10090 GN=Vcpip1 PE=1 SV=1;sp|Q8CDG3|VCIP1_MOUSE Deubiquitinating protein VCIP135 OS=Mus musculus OX=10090 GN=Vcpip1 PE=1 SV=1;sp|Q8CDG3-2|VCIP1_MOUSE Isoform 2 of Deubiquiti	Deubiquitinating protein VCIP135	50	50	50	134.44	54.2	1220	323.31	0	165;166;167;168	29.0119	29.8379	29.5243	28.0987	28.9269	28.4649	29.8938	30.0014	29.3206	29.9936	30.4762	30.3182	25.9933	26.2013	25.4901	24.8725	25.0545	25.8232	25.2599	25.97	25.8231	26.3701	26.4129	25.8966	29.0119	29.8379	29.5243	28.0987	28.9269	28.4649	29.8938	30.0014	29.3206	29.9936	30.4762	30.3182
A0A0R4J0P1;D3YTT4;Q9D7B6	A0A0R4J0P1;D3YTT4;Q9D7B6	Acad8	tr|A0A0R4J0P1|A0A0R4J0P1_MOUSE Isobutyryl-CoA dehydrogenase, mitochondrial OS=Mus musculus OX=10090 GN=Acad8 PE=1 SV=1;tr|D3YTT4|D3YTT4_MOUSE Isobutyryl-CoA dehydrogenase, mitochondrial OS=Mus musculus OX=10090 GN=Acad8 PE=1 SV=1;sp|Q9D7B6|ACAD8_MOUSE Isob	Isobutyryl-CoA dehydrogenase, mitochondrial	2	2	2	45.091	6.5	413	5.9086	0					23.257	23.5071							24.2227				23.6735	23.3931							23.9788	14.1355	14.1355	14.1355	23.257	23.5071	14.1355	14.1355	14.1355	14.1355	14.1355	14.1355	24.2227
A0A0R4J0Q4;P97873	A0A0R4J0Q4;P97873	Loxl1	tr|A0A0R4J0Q4|A0A0R4J0Q4_MOUSE Lysyl oxidase homolog 1 OS=Mus musculus OX=10090 GN=Loxl1 PE=4 SV=1;sp|P97873|LOXL1_MOUSE Lysyl oxidase homolog 1 OS=Mus musculus OX=10090 GN=Loxl1 PE=2 SV=3	Lysyl oxidase homolog 1	7	7	7	66.495	15.7	607	21.312	0		28.2123	23.7586	27.8781	26.3449	24.516	28.9659	28.609	28.3519	28.1391	28.6039	28.1496		25.6406	24.1856	25.7256	26.2628	27.2677	26.8441	29.062	24.2912	25.8311	27.9457	24.1476		28.2123	23.7586	27.8781	26.3449	24.516	28.9659	28.609	28.3519	28.1391	28.6039	28.1496	14.1355
A0A0R4J0R3;Q3U1G5	A0A0R4J0R3;Q3U1G5	Isg20l2	tr|A0A0R4J0R3|A0A0R4J0R3_MOUSE Interferon-stimulated 20 kDa exonuclease-like 2 OS=Mus musculus OX=10090 GN=Isg20l2 PE=1 SV=1;sp|Q3U1G5|I20L2_MOUSE Interferon-stimulated 20 kDa exonuclease-like 2 OS=Mus musculus OX=10090 GN=Isg20l2 PE=1 SV=2	Interferon-stimulated 20 kDa exonuclease-like 2	4	4	4	40.991	11.4	368	6.9503	0		22.8262	23.1631		22.8823	22.7447	23.2904	22.9924	22.5749	22.1011	22.5265	24.0109	22.3909	22.1951	22.8293		22.8839	22.9146	24.1591	22.7031	22.3216	21.676	22.2716	23.5134	23.4228	22.8262	23.1631	14.1355	22.8823	22.7447	23.2904	22.9924	22.5749	22.1011	22.5265	24.0109	22.3909
A0A0R4J0S1;Q91W92	A0A0R4J0S1;Q91W92	Cdc42ep1	tr|A0A0R4J0S1|A0A0R4J0S1_MOUSE Cdc42 effector protein 1 OS=Mus musculus OX=10090 GN=Cdc42ep1 PE=1 SV=1;sp|Q91W92|BORG5_MOUSE Cdc42 effector protein 1 OS=Mus musculus OX=10090 GN=Cdc42ep1 PE=1 SV=1	Cdc42 effector protein 1	3	3	3	43.063	10	409	4.8901	0	170	20.9499		21.4554	21.4322	20.4047	21.4116	21.282		21.1462			22.2211	19.8896		20.0523	20.9566	19.6528	21.2753	20.6387		19.815			21.7289	20.9499	14.1355	21.4554	21.4322	20.4047	21.4116	21.282	14.1355	21.1462	14.1355	14.1355	22.2211
A0A0R4J0U8;A2RSY6-2;A2RSY6	A0A0R4J0U8;A2RSY6-2;A2RSY6;A0A087WQ23;A2RSY6-3	Trmt1l	tr|A0A0R4J0U8|A0A0R4J0U8_MOUSE TRMT1-like protein OS=Mus musculus OX=10090 GN=Trmt1l PE=1 SV=1;sp|A2RSY6-2|TRM1L_MOUSE Isoform 2 of TRMT1-like protein OS=Mus musculus OX=10090 GN=Trmt1l;sp|A2RSY6|TRM1L_MOUSE TRMT1-like protein OS=Mus musculus OX=10090 GN=T	TRMT1-like protein	3	3	3	80.919	7.4	728	15.058	0			23.5275	23.2497	23.0153	23.3363					23.8886				21.8168	22.4336	21.9364	22.3612					22.602			14.1355	23.5275	23.2497	23.0153	23.3363	14.1355	14.1355	14.1355	14.1355	23.8886	14.1355	14.1355
A0A0R4J0V5;P08775	A0A0R4J0V5;P08775	Polr2a	tr|A0A0R4J0V5|A0A0R4J0V5_MOUSE DNA-directed RNA polymerase subunit OS=Mus musculus OX=10090 GN=Polr2a PE=1 SV=1;sp|P08775|RPB1_MOUSE DNA-directed RNA polymerase II subunit RPB1 OS=Mus musculus OX=10090 GN=Polr2a PE=1 SV=3	DNA-directed RNA polymerase II subunit RPB1	21	21	21	213.48	17.3	1932	87.397	0	173;174;175;3171	23.8863	26.2694	25.0203	24.308	25.2995	20.6415	24.4812	25.6704	23.8564	26.0701	25.8117	25.0851	22.7784	24.172	24.2248	21.4678	22.7938	20.4488	22.5684	23.7274	22.3449	25.5996	25.3392	23.9362	23.8863	26.2694	25.0203	24.308	25.2995	20.6415	24.4812	25.6704	23.8564	26.0701	25.8117	25.0851
A0A0R4J0W6;Q9CRC8	A0A0R4J0W6;Q9CRC8	Lrrc40	tr|A0A0R4J0W6|A0A0R4J0W6_MOUSE Leucine-rich repeat-containing protein 40 OS=Mus musculus OX=10090 GN=Lrrc40 PE=1 SV=1;sp|Q9CRC8|LRC40_MOUSE Leucine-rich repeat-containing protein 40 OS=Mus musculus OX=10090 GN=Lrrc40 PE=1 SV=2	Leucine-rich repeat-containing protein 40	7	7	7	68.048	19.1	602	29.775	0		24.5585	25.3076	24.8441	24.9247	26.2109	24.8615	24.9512	24.655	24.2786			26.032	22.9237	24.6708	23.4822	24.2395	27.2364	25.0574	19.3863	23.5769	23.5698			24.9157	24.5585	25.3076	24.8441	24.9247	26.2109	24.8615	24.9512	24.655	24.2786	14.1355	14.1355	26.032
A0A0R4J0X8;Q9ES28-8;D3Z0V2;Q9ES28-4;Q9ES28-3;Q9ES28-2;Q9ES28-7;Q9ES28;Q9ES28-6;Q9ES28-5	A0A0R4J0X8;Q9ES28-8;D3Z0V2;Q9ES28-4;Q9ES28-3;Q9ES28-2;Q9ES28-7;Q9ES28;Q9ES28-6;Q9ES28-5;A0A1B0GRS3	Arhgef7	tr|A0A0R4J0X8|A0A0R4J0X8_MOUSE Rho guanine nucleotide exchange factor 7 OS=Mus musculus OX=10090 GN=Arhgef7 PE=1 SV=1;sp|Q9ES28-8|ARHG7_MOUSE Isoform H of Rho guanine nucleotide exchange factor 7 OS=Mus musculus OX=10090 GN=Arhgef7;tr|D3Z0V2|D3Z0V2_MOUSE R	Rho guanine nucleotide exchange factor 7	6	6	6	73.029	11.6	646	13.306	0	177;178;179	22.5058			20.6359		20.5552	23.5007	21.2025	23.5846	21.7876	21.9941	21.8171	20.7743			19.4294		18.8369	22.0667	18.6328	20.476	18.9722	19.2699		22.5058	14.1355	14.1355	20.6359	14.1355	20.5552	23.5007	21.2025	23.5846	21.7876	21.9941	21.8171
A0A0R4J0Z1;P08003	A0A0R4J0Z1;P08003	Pdia4	tr|A0A0R4J0Z1|A0A0R4J0Z1_MOUSE Protein disulfide-isomerase A4 OS=Mus musculus OX=10090 GN=Pdia4 PE=1 SV=1;sp|P08003|PDIA4_MOUSE Protein disulfide-isomerase A4 OS=Mus musculus OX=10090 GN=Pdia4 PE=1 SV=3	Protein disulfide-isomerase A4	5	5	5	72.369	10.1	641	8.542	0			23.2522			23.5248	22.7771			23.0274			25.7096					22.5341	23.5211			21.1789			23.6362	14.1355	23.2522	14.1355	14.1355	23.5248	22.7771	14.1355	14.1355	23.0274	14.1355	14.1355	25.7096
A0A0R4J139;Q8BU85	A0A0R4J139;Q8BU85;D3YUC9	Msrb3	tr|A0A0R4J139|A0A0R4J139_MOUSE Peptide-methionine (R)-S-oxide reductase OS=Mus musculus OX=10090 GN=Msrb3 PE=1 SV=1;sp|Q8BU85|MSRB3_MOUSE Methionine-R-sulfoxide reductase B3, mitochondrial OS=Mus musculus OX=10090 GN=Msrb3 PE=1 SV=2	Methionine-R-sulfoxide reductase B3, mitochondrial	7	7	7	20.224	45.7	186	28.359	0	181	25.8613	25.3751	25.6546	25.7405	25.9616	26.0945	26.217	26.8701	25.2907	26.4183	26.1737	26.0197	25.2031	25.2426	25.671	25.6754	25.7814	26.7954	25.8055	26.5341	24.8788	26.3992	25.6499	25.8803	25.8613	25.3751	25.6546	25.7405	25.9616	26.0945	26.217	26.8701	25.2907	26.4183	26.1737	26.0197
A0A0R4J140;Z4YLI8;Q5SW19;Q5SW19-3;Q5SW19-2	A0A0R4J140;Z4YLI8;Q5SW19;Q5SW19-3;Q5SW19-2	Cluh	tr|A0A0R4J140|A0A0R4J140_MOUSE Clustered mitochondria protein homolog OS=Mus musculus OX=10090 GN=Cluh PE=1 SV=1;tr|Z4YLI8|Z4YLI8_MOUSE Clustered mitochondria protein homolog OS=Mus musculus OX=10090 GN=Cluh PE=1 SV=1;sp|Q5SW19|CLU_MOUSE Clustered mitochon	Clustered mitochondria protein homolog	14	14	14	151.83	14.6	1353	42.227	0		26.2979	27.1551	26.4164	25.0145	25.0847	24.0705	24.9346	25.1841	24.8878	25.3955	27.2699	26.572	25.5287	25.6119	25.301	24.1116	24.449	23.8857	25.2556	24.7635	24.4904	24.0126	25.6511	26.5279	26.2979	27.1551	26.4164	25.0145	25.0847	24.0705	24.9346	25.1841	24.8878	25.3955	27.2699	26.572
A0A0R4J146;Q3UFY7-4;Q3UFY7;Q3UFY7-2	A0A0R4J146;Q3UFY7-4;Q3UFY7;Q3UFY7-2	Nt5c3b	tr|A0A0R4J146|A0A0R4J146_MOUSE 5-nucleotidase OS=Mus musculus OX=10090 GN=Nt5c3b PE=1 SV=1;sp|Q3UFY7-4|5NT3B_MOUSE Isoform 4 of 7-methylguanosine phosphate-specific 5-nucleotidase OS=Mus musculus OX=10090 GN=Nt5c3b;sp|Q3UFY7|5NT3B_MOUSE 7-methylguanosine	7-methylguanosine phosphate-specific 5-nucleotidase	2	2	2	29.726	7.8	257	3.6712	0.00067935			24.0786	22.8758				24.0765	23.5546				22.3233		22.7692	22.082					22.6395				20.3539	14.1355	24.0786	22.8758	14.1355	14.1355	14.1355	24.0765	23.5546	14.1355	14.1355	14.1355	22.3233
A0A0R4J170;Q3TKT4;Q3TKT4-2;G3UX35	A0A0R4J170;Q3TKT4;Q3TKT4-2;G3UX35;E9QAB8;F2Z4A9;H3BLH0;Q6DIC0;H3BJK2;A0A140LJD7;H3BKN5;A0A140LID0	Smarca4	tr|A0A0R4J170|A0A0R4J170_MOUSE Transcription activator BRG1 OS=Mus musculus OX=10090 GN=Smarca4 PE=1 SV=1;sp|Q3TKT4|SMCA4_MOUSE Transcription activator BRG1 OS=Mus musculus OX=10090 GN=Smarca4 PE=1 SV=1;sp|Q3TKT4-2|SMCA4_MOUSE Isoform 2 of Transcription ac	Transcription activator BRG1	27	27	27	181.85	23.3	1617	80.755	0	182	25.6503	26.615	26.6237	24.9557	24.1145	26.7822	26.1121	26.5902	25.1171	25.0338	25.8706	26.3813	26.2044	25.4724	25.3764	23.7188	21.1891	25.9588	25.9284	26.1245	23.3508	23.7675	26.5083	24.5657	25.6503	26.615	26.6237	24.9557	24.1145	26.7822	26.1121	26.5902	25.1171	25.0338	25.8706	26.3813
A0A0R4J1E3;Q9QXS6-3;Q9QXS6;Q9QXS6-2	A0A0R4J1E3;Q9QXS6-3;Q9QXS6;Q9QXS6-2;F7CPL2	Dbn1	tr|A0A0R4J1E3|A0A0R4J1E3_MOUSE Drebrin OS=Mus musculus OX=10090 GN=Dbn1 PE=1 SV=1;sp|Q9QXS6-3|DREB_MOUSE Isoform E2 of Drebrin OS=Mus musculus OX=10090 GN=Dbn1;sp|Q9QXS6|DREB_MOUSE Drebrin OS=Mus musculus OX=10090 GN=Dbn1 PE=1 SV=4;sp|Q9QXS6-2|DREB_MOUSE I	Drebrin	16	16	16	72.544	31.8	661	194.08	0	184;185;186;187;188;3173;3174	27.2168	28.1174	27.2128	27.7176	27.9271	27.3619	27.1588	27.2147	27.0214	27.3934	28.7816	27.8912	26.5941	26.2679	26.0306	27.4934	26.7166	27.283	25.8555	25.5446	25.8468	25.2667	26.8902	26.3533	27.2168	28.1174	27.2128	27.7176	27.9271	27.3619	27.1588	27.2147	27.0214	27.3934	28.7816	27.8912
A0A0R4J1F8;A0A2K6EDP7;P59328-3;P59328	A0A0R4J1F8;A0A2K6EDP7;P59328-3;P59328;P59328-2;A0A2I3BQ38	Wdhd1	tr|A0A0R4J1F8|A0A0R4J1F8_MOUSE WD repeat and HMG-box DNA-binding protein 1 OS=Mus musculus OX=10090 GN=Wdhd1 PE=1 SV=1;tr|A0A2K6EDP7|A0A2K6EDP7_MOUSE WD repeat and HMG-box DNA-binding protein 1 OS=Mus musculus OX=10090 GN=Wdhd1 PE=1 SV=1;sp|P59328-3|WDHD1_	WD repeat and HMG-box DNA-binding protein 1	28	28	28	120.34	37	1081	323.31	0	189;3175	26.9195	27.8735	27.6747	25.7183	26.2216	26.2062	27.6742	28.4626	27.4352	28.148	28.8202	28.7112	27.0386	25.4675	26.6477	26.2315	23.8891	24.0223	26.3899	27.9843	25.8848	25.4558	26.8805	24.6321	26.9195	27.8735	27.6747	25.7183	26.2216	26.2062	27.6742	28.4626	27.4352	28.148	28.8202	28.7112
A0A0R4J1H6;E9QP99;P55937-1;P55937	A0A0R4J1H6;E9QP99;P55937-1;P55937	Golga3	tr|A0A0R4J1H6|A0A0R4J1H6_MOUSE Golgin subfamily A member 3 OS=Mus musculus OX=10090 GN=Golga3 PE=1 SV=1;tr|E9QP99|E9QP99_MOUSE Golgin subfamily A member 3 OS=Mus musculus OX=10090 GN=Golga3 PE=1 SV=1;sp|P55937-1|GOGA3_MOUSE Isoform 1 of Golgin subfamily A	Golgin subfamily A member 3	10	10	10	162.89	10.5	1447	21.237	0			22.3262					27.1022		21.18		24.8783			19.8947					26.0465						14.1355	22.3262	14.1355	14.1355	14.1355	14.1355	27.1022	14.1355	21.18	14.1355	24.8783	14.1355
A0A0R4J1J1;Q69ZP3-2;Q69ZP3;Q69ZP3-3	A0A0R4J1J1;Q69ZP3-2;Q69ZP3;Q69ZP3-3	Pnkd	tr|A0A0R4J1J1|A0A0R4J1J1_MOUSE Probable hydrolase PNKD OS=Mus musculus OX=10090 GN=Pnkd PE=1 SV=1;sp|Q69ZP3-2|PNKD_MOUSE Isoform 2 of Probable hydrolase PNKD OS=Mus musculus OX=10090 GN=Pnkd;sp|Q69ZP3|PNKD_MOUSE Probable hydrolase PNKD OS=Mus musculus OX=1	Probable hydrolase PNKD	2	2	2	15.57	18.3	142	4.6535	0		19.7141	19.7099				20.1667	20.8739	20.4672		21.2369	21.2681	21.1193	19.4029	19.5993				20.4371	20.3352	19.845		20.5964	20.9161	20.9637	19.7141	19.7099	14.1355	14.1355	14.1355	20.1667	20.8739	20.4672	14.1355	21.2369	21.2681	21.1193
A0A0R4J1L2;Q91VK2;F6ZFU0;P57776-2;D3YY68;D3YZT9;D3Z7N2	A0A0R4J1L2;Q91VK2;F6ZFU0;P57776-2;D3YY68;D3YZT9;D3Z7N2	Eef1d	tr|A0A0R4J1L2|A0A0R4J1L2_MOUSE Elongation factor 1-delta OS=Mus musculus OX=10090 GN=Eef1d PE=1 SV=1;tr|Q91VK2|Q91VK2_MOUSE Eef1d protein OS=Mus musculus OX=10090 GN=Eef1d PE=1 SV=1;tr|F6ZFU0|F6ZFU0_MOUSE Elongation factor 1-delta (Fragment) OS=Mus musculu	Elongation factor 1-delta	14	1	1	28.728	70.4	257	3.1186	0.00065638	192;193							24.3201	24.6036	23.4586		25.5121										21.187				14.1355	14.1355	14.1355	14.1355	14.1355	14.1355	24.3201	24.6036	23.4586	14.1355	25.5121	14.1355
A0A0R4J1L9;Q5HZI1;A0A0R4J147;Q5HZI1-4;A0A0R4J0N9;Q5HZI1-2;Q5HZI1-3	A0A0R4J1L9;Q5HZI1;A0A0R4J147;Q5HZI1-4;A0A0R4J0N9;Q5HZI1-2;Q5HZI1-3;D3Z7B3;D3Z2H5;E9Q8N4;F6Q593	Mtus1	tr|A0A0R4J1L9|A0A0R4J1L9_MOUSE Microtubule-associated tumor suppressor 1 homolog OS=Mus musculus OX=10090 GN=Mtus1 PE=1 SV=1;sp|Q5HZI1|MTUS1_MOUSE Microtubule-associated tumor suppressor 1 homolog OS=Mus musculus OX=10090 GN=Mtus1 PE=1 SV=2;tr|A0A0R4J147|A	Microtubule-associated tumor suppressor 1 homolog	24	24	24	134.41	24.1	1210	111.78	0	194;195;196;197;198;199;3176;3177	28.1616	28.099	26.7086	27.1729	27.4675	25.422					23.5118		25.5905	26.12	21.0657	25.1088	24.7736	27.466					20.2208		28.1616	28.099	26.7086	27.1729	27.4675	25.422	14.1355	14.1355	14.1355	14.1355	23.5118	14.1355
A0A0R4J1Q0;G5E896;Q3UJB9-2;Q3UJB9;D6RE33	A0A0R4J1Q0;G5E896;Q3UJB9-2;Q3UJB9;D6RE33;F6ZJ27;F6V5I7	Edc4	tr|A0A0R4J1Q0|A0A0R4J1Q0_MOUSE Enhancer of mRNA-decapping protein 4 OS=Mus musculus OX=10090 GN=Edc4 PE=1 SV=1;tr|G5E896|G5E896_MOUSE Enhancer of mRNA-decapping protein 4 OS=Mus musculus OX=10090 GN=Edc4 PE=1 SV=1;sp|Q3UJB9-2|EDC4_MOUSE Isoform 2 of Enhanc	Enhancer of mRNA-decapping protein 4	22	22	22	150.65	25.5	1390	158.44	0	200	25.7312	26.0574	26.2729	26.6396	25.8005	25.4688	26.8132	27.0345	25.9125	28.0809	28.0054	27.5692	28.0354	24.8101	27.3896	25.5842	26.2331	24.6117	24.7972	25.0667	25.2193	26.8014	26.2363	25.6548	25.7312	26.0574	26.2729	26.6396	25.8005	25.4688	26.8132	27.0345	25.9125	28.0809	28.0054	27.5692
A0A0R4J1Z3;Q9CR67	A0A0R4J1Z3;Q9CR67;Q9CZM3;A0A0J9YV78;E0CXY5	Tmem33	tr|A0A0R4J1Z3|A0A0R4J1Z3_MOUSE Transmembrane protein 33 OS=Mus musculus OX=10090 GN=Tmem33 PE=1 SV=1;sp|Q9CR67|TMM33_MOUSE Transmembrane protein 33 OS=Mus musculus OX=10090 GN=Tmem33 PE=1 SV=1	Transmembrane protein 33	9	9	9	27.932	42.3	246	91.546	0		27.7461	28.0539	28.1193	28.378	27.8215	27.8097	28.4051	27.807	27.895	28.4271	28.3162	28.5536	27.3915	27.9295	27.9409	28.0346	27.2672	28.5632	27.8888	27.5725	27.4043	27.9426	28.4144	28.4111	27.7461	28.0539	28.1193	28.378	27.8215	27.8097	28.4051	27.807	27.895	28.4271	28.3162	28.5536
A0A0R4J233;A0A1W2P6J7;Q8C650-2;Q8C650	A0A0R4J233;A0A1W2P6J7;Q8C650-2;Q8C650;A0A1W2P866	Sept10	tr|A0A0R4J233|A0A0R4J233_MOUSE Septin-10 OS=Mus musculus OX=10090 GN=Septin10 PE=1 SV=1;tr|A0A1W2P6J7|A0A1W2P6J7_MOUSE Septin-10 OS=Mus musculus OX=10090 GN=Septin10 PE=1 SV=1;sp|Q8C650-2|SEP10_MOUSE Isoform 2 of Septin-10 OS=Mus musculus OX=10090 GN=Septi	Septin-10	9	8	8	49.829	30.2	427	11.493	0		24.0794	25.252	25.7509		23.8513		24.0558	25.1141	25.016		26.9053	24.2343	22.0315	22.3578	24.5684				21.667	24.7777	22.4954		26.4691	23.4004	24.0794	25.252	25.7509	14.1355	23.8513	14.1355	24.0558	25.1141	25.016	14.1355	26.9053	24.2343
A0A0R4J259;Q7TMK9-2;G3UZI2;Q7TMK9;G3V018;G3UZ48;G3UXJ6	A0A0R4J259;Q7TMK9-2;G3UZI2;Q7TMK9;G3V018;G3UZ48;G3UXJ6;G3UWM1;G3XA76;G3UY67;G3UXU5;S4R1E9;G3UYK7	Syncrip	tr|A0A0R4J259|A0A0R4J259_MOUSE Heterogeneous nuclear ribonucleoprotein Q OS=Mus musculus OX=10090 GN=Syncrip PE=1 SV=1;sp|Q7TMK9-2|HNRPQ_MOUSE Isoform 2 of Heterogeneous nuclear ribonucleoprotein Q OS=Mus musculus OX=10090 GN=Syncrip;tr|G3UZI2|G3UZI2_MOUSE	Heterogeneous nuclear ribonucleoprotein Q	26	26	21	62.543	51.3	561	323.31	0		29.9185	30.5674	30.1664	30.1336	30.3817	30.2538	30.078	30.0466	29.4248	30.4879	30.4041	30.5622	28.5713	29.1281	28.8349	29.371	29.3794	30.0984	29.0828	28.8445	28.4225	29.4747	29.3035	29.4037	29.9185	30.5674	30.1664	30.1336	30.3817	30.2538	30.078	30.0466	29.4248	30.4879	30.4041	30.5622
A0A0R4J260;B2RRE7	A0A0R4J260;B2RRE7	Otud4	tr|A0A0R4J260|A0A0R4J260_MOUSE OTU domain-containing protein 4 OS=Mus musculus OX=10090 GN=Otud4 PE=1 SV=1;sp|B2RRE7|OTUD4_MOUSE OTU domain-containing protein 4 OS=Mus musculus OX=10090 GN=Otud4 PE=1 SV=1	OTU domain-containing protein 4	11	11	11	122.93	13.1	1106	39.046	0	207;208;209	25.297	26.7767	25.8427	23.87	24.6311	21.1851	25.282	24.8539	24.6806	24.5818	26.4641	25.2741	22.1862	23.8083	23.603	22.694	21.8395	19.5715	23.4809	22.5058	22.4034	21.2988	24.5614	27.8682	25.297	26.7767	25.8427	23.87	24.6311	21.1851	25.282	24.8539	24.6806	24.5818	26.4641	25.2741
A0A0R4J272;Q921N7	A0A0R4J272;Q921N7	Tmem70	tr|A0A0R4J272|A0A0R4J272_MOUSE Transmembrane protein 70, mitochondrial OS=Mus musculus OX=10090 GN=Tmem70 PE=1 SV=1;sp|Q921N7|TMM70_MOUSE Transmembrane protein 70, mitochondrial OS=Mus musculus OX=10090 GN=Tmem70 PE=2 SV=2	Transmembrane protein 70, mitochondrial	2	2	2	28.402	7.9	254	6.6093	0				22.9383	24.0102	24.0931	23.4289	24.3411	23.7771	23.4799	24.3677	25.5455	24.0719			23.7445	23.4765	23.3094	24.1205	23.1623	23.44	22.7976	23.9386	24.8117	23.8779	14.1355	14.1355	22.9383	24.0102	24.0931	23.4289	24.3411	23.7771	23.4799	24.3677	25.5455	24.0719
A0A0R4J2A0;Q5SW75;Q5SW75-2;Q5SW75-4	A0A0R4J2A0;Q5SW75;Q5SW75-2;Q5SW75-4	Ssh2	tr|A0A0R4J2A0|A0A0R4J2A0_MOUSE Protein phosphatase Slingshot homolog 2 OS=Mus musculus OX=10090 GN=Ssh2 PE=1 SV=1;sp|Q5SW75|SSH2_MOUSE Protein phosphatase Slingshot homolog 2 OS=Mus musculus OX=10090 GN=Ssh2 PE=1 SV=2;sp|Q5SW75-2|SSH2_MOUSE Isoform 2 of Pr	Protein phosphatase Slingshot homolog 2	3	3	3	158.81	4.2	1429	11.792	0	210;211;212		21.1305								19.9567	21.1309	21.1111		20.2586								17.9635	20.3161	20.1343	14.1355	21.1305	14.1355	14.1355	14.1355	14.1355	14.1355	14.1355	14.1355	19.9567	21.1309	21.1111
A0A0R4J2A7;Q3UHI0-2;S4R170;S4R211;S4R2U3;Q3UHI0;A0A286YEB1	A0A0R4J2A7;Q3UHI0-2;S4R170;S4R211;S4R2U3;Q3UHI0;A0A286YEB1	Ccser2	tr|A0A0R4J2A7|A0A0R4J2A7_MOUSE Serine-rich coiled-coil domain-containing protein 2 OS=Mus musculus OX=10090 GN=Ccser2 PE=1 SV=1;sp|Q3UHI0-2|CCSE2_MOUSE Isoform 2 of Serine-rich coiled-coil domain-containing protein 2 OS=Mus musculus OX=10090 GN=Ccser2;tr|S	Serine-rich coiled-coil domain-containing protein 2	4	4	4	54.431	11.5	485	8.5752	0		23.7899	20.8722		21.7471	22.6626	19.5272							24.0841			18.2415		16.7669							23.7899	20.8722	14.1355	21.7471	22.6626	19.5272	14.1355	14.1355	14.1355	14.1355	14.1355	14.1355
A0A0U1RNG8;Q80UY2	A0A0U1RNG8;Q80UY2	Kcmf1	tr|A0A0U1RNG8|A0A0U1RNG8_MOUSE E3 ubiquitin-protein ligase KCMF1 OS=Mus musculus OX=10090 GN=Kcmf1 PE=1 SV=1;sp|Q80UY2|KCMF1_MOUSE E3 ubiquitin-protein ligase KCMF1 OS=Mus musculus OX=10090 GN=Kcmf1 PE=1 SV=1	E3 ubiquitin-protein ligase KCMF1	1	1	1	12.45	10	110	2.9308	0.0012895		21.1362	21.2001	21.6721	22.578	21.0463	22.006				22.8112	21.8297		20.9146	21.9997	21.3243	22.249	20.127	22.8419				22.4552	22.0125		21.1362	21.2001	21.6721	22.578	21.0463	22.006	14.1355	14.1355	14.1355	22.8112	21.8297	14.1355
A0A0U1RNV6;Q6PCM1	A0A0U1RNV6;Q6PCM1	Kdm3a	tr|A0A0U1RNV6|A0A0U1RNV6_MOUSE Lysine-specific demethylase 3A (Fragment) OS=Mus musculus OX=10090 GN=Kdm3a PE=1 SV=1;sp|Q6PCM1|KDM3A_MOUSE Lysine-specific demethylase 3A OS=Mus musculus OX=10090 GN=Kdm3a PE=1 SV=1	Lysine-specific demethylase 3A	2	2	2	91.847	4.1	834	11.781	0			21.91	20.8558			19.931	20.6641		20.4501	21.3746	22.4677	22.1223		20.0449	19.3897			19.7971	18.9102		18.4029	19.9002	20.7534	20.599	14.1355	21.91	20.8558	14.1355	14.1355	19.931	20.6641	14.1355	20.4501	21.3746	22.4677	22.1223
A0A0U1RP06;P51612	A0A0U1RP06;P51612	Xpc	tr|A0A0U1RP06|A0A0U1RP06_MOUSE DNA repair protein-complementing XP-C cells homolog (Fragment) OS=Mus musculus OX=10090 GN=Xpc PE=1 SV=1;sp|P51612|XPC_MOUSE DNA repair protein complementing XP-C cells homolog OS=Mus musculus OX=10090 GN=Xpc PE=1 SV=2	DNA repair protein complementing XP-C cells homolog	2	2	2	77.898	4.2	697	28.914	0		19.0793	21.9345	20.7816	25.1987	23.7249	22.808	19.4679	19.6238	19.8016	21.1974	22.7246	22.4046	17.8611	20.8295	20.0118	24.7354	23.1594	23.6861	19.1957	18.677	18.9314	20.695	22.3166	21.6919	19.0793	21.9345	20.7816	25.1987	23.7249	22.808	19.4679	19.6238	19.8016	21.1974	22.7246	22.4046
A0A0U1RP13;Q8VDP6	A0A0U1RP13;Q8VDP6;A0A0U1RNI6;A0A0U1RPV3;A0A0U1RQ57;A0A0U1RP60;Q05BY1	Cdipt	tr|A0A0U1RP13|A0A0U1RP13_MOUSE CDP-diacylglycerol--inositol 3-phosphatidyltransferase OS=Mus musculus OX=10090 GN=Cdipt PE=1 SV=1;sp|Q8VDP6|CDIPT_MOUSE CDP-diacylglycerol--inositol 3-phosphatidyltransferase OS=Mus musculus OX=10090 GN=Cdipt PE=1 SV=1	CDP-diacylglycerol--inositol 3-phosphatidyltransferase	5	5	5	20.292	31.4	185	31.364	0		25.6147	26.8589	25.8641	26.6634	25.8839	26.5618	27.4915	26.7889	26.2916	26.172	26.7851	25.905	25.346	26.1401	25.4677	26.1463	24.9581	26.5836	26.2241	25.7557	25.6376	26.4634	26.1385	25.893	25.6147	26.8589	25.8641	26.6634	25.8839	26.5618	27.4915	26.7889	26.2916	26.172	26.7851	25.905
A0A0U1RP90;Q8K2F8	A0A0U1RP90;Q8K2F8;A2BH69;F6X2V9	Lsm14a	tr|A0A0U1RP90|A0A0U1RP90_MOUSE Protein LSM14 homolog A (Fragment) OS=Mus musculus OX=10090 GN=Lsm14a PE=1 SV=1;sp|Q8K2F8|LS14A_MOUSE Protein LSM14 homolog A OS=Mus musculus OX=10090 GN=Lsm14a PE=1 SV=1	Protein LSM14 homolog A	4	4	4	17.12	22.2	158	5.8927	0	214;215;216					22.4503	23.9847											22.726	23.8775							14.1355	14.1355	14.1355	14.1355	22.4503	23.9847	14.1355	14.1355	14.1355	14.1355	14.1355	14.1355
A0A0U1RPD8;Q8K284-2;Q8K284	A0A0U1RPD8;Q8K284-2;Q8K284;A0A0U1RP70	Gtf3c1	tr|A0A0U1RPD8|A0A0U1RPD8_MOUSE General transcription factor 3C polypeptide 1 OS=Mus musculus OX=10090 GN=Gtf3c1 PE=1 SV=1;sp|Q8K284-2|TF3C1_MOUSE Isoform 2 of General transcription factor 3C polypeptide 1 OS=Mus musculus OX=10090 GN=Gtf3c1;sp|Q8K284|TF3C1_	General transcription factor 3C polypeptide 1	7	7	7	226.76	5.7	2005	64.258	0	217	25.1948	25.6623	25.436	24.7374	25.4872	25.6205	23.2704	23.4024	22.7326	25.6601	25.5328	25.5921	25.0233	25.974	25.9634	24.4742	26.0859	25.8826	22.3742	23.8446	21.6628	24.6456	24.115	25.2313	25.1948	25.6623	25.436	24.7374	25.4872	25.6205	23.2704	23.4024	22.7326	25.6601	25.5328	25.5921
A0A0U1RPE8;A0A0R4J0R1;O70404	A0A0U1RPE8;A0A0R4J0R1;O70404	Vamp8	tr|A0A0U1RPE8|A0A0U1RPE8_MOUSE Vesicle-associated membrane protein 8 OS=Mus musculus OX=10090 GN=Vamp8 PE=1 SV=1;tr|A0A0R4J0R1|A0A0R4J0R1_MOUSE Vesicle-associated membrane protein 8 OS=Mus musculus OX=10090 GN=Vamp8 PE=1 SV=1;sp|O70404|VAMP8_MOUSE Vesicle-	Vesicle-associated membrane protein 8	1	1	1	8.6632	18.7	75	3.1209	0.0006566				19.9296			19.7809	20.0421	19.525	19.9877						17.9748			18.5681	17.6247	17.4833	18.615				14.1355	14.1355	19.9296	14.1355	14.1355	19.7809	20.0421	19.525	19.9877	14.1355	14.1355	14.1355
A0A0U1RPF7;H7BX14;Q8BMZ5-2;Q8BMZ5;A0A0U1RNS7;A0A0U1RNH2;D3YZ84;D3YY06;D3YWG5;D6RH65	A0A0U1RPF7;H7BX14;Q8BMZ5-2;Q8BMZ5;A0A0U1RNS7;A0A0U1RNH2;D3YZ84;D3YY06;D3YWG5;D6RH65	Tsen34	tr|A0A0U1RPF7|A0A0U1RPF7_MOUSE tRNA-splicing endonuclease subunit Sen34 OS=Mus musculus OX=10090 GN=Tsen34 PE=1 SV=1;tr|H7BX14|H7BX14_MOUSE tRNA-splicing endonuclease subunit Sen34 OS=Mus musculus OX=10090 GN=Tsen34 PE=1 SV=1;sp|Q8BMZ5-2|SEN34_MOUSE Isofor	tRNA-splicing endonuclease subunit Sen34	2	2	2	31.94	8.1	295	3.0838	0.00065359		22.6062	23.5398		22.3445	22.4841	22.1153	23.2547	23.7328	23.6321	24.0264	22.2371	24.4448	23.8171	21.2984		22.3201	22.2136	22.7226	22.7617	22.8954	23.3537	24.0826	21.9794	24.3622	22.6062	23.5398	14.1355	22.3445	22.4841	22.1153	23.2547	23.7328	23.6321	24.0264	22.2371	24.4448
A0A0U1RPK1;Q8BMB0-2;Q8BMB0-3;Q8BMB0;A0A0U1RPW3	A0A0U1RPK1;Q8BMB0-2;Q8BMB0-3;Q8BMB0;A0A0U1RPW3;A0A0U1RPN4;A0A0U1RNN7	Emsy	tr|A0A0U1RPK1|A0A0U1RPK1_MOUSE BRCA2-interacting transcriptional repressor EMSY OS=Mus musculus OX=10090 GN=Emsy PE=1 SV=1;sp|Q8BMB0-2|EMSY_MOUSE Isoform 2 of BRCA2-interacting transcriptional repressor EMSY OS=Mus musculus OX=10090 GN=Emsy;sp|Q8BMB0-3|EMS	Protein EMSY	3	3	3	113.8	4.2	1070	4.3534	0	218		21.1081		24.4682		26.0297					25.476	26.0955				23.8101		25.1691					23.8873	24.6727	14.1355	21.1081	14.1355	24.4682	14.1355	26.0297	14.1355	14.1355	14.1355	14.1355	25.476	26.0955
A0A0U1RQA5;A0A0U1RP20;A0A0U1RQA0;O35316	A0A0U1RQA5;A0A0U1RP20;A0A0U1RQA0;O35316	Slc6a6	tr|A0A0U1RQA5|A0A0U1RQA5_MOUSE Transporter (Fragment) OS=Mus musculus OX=10090 GN=Slc6a6 PE=1 SV=1;tr|A0A0U1RP20|A0A0U1RP20_MOUSE Transporter (Fragment) OS=Mus musculus OX=10090 GN=Slc6a6 PE=1 SV=1;tr|A0A0U1RQA0|A0A0U1RQA0_MOUSE Transporter (Fragment) OS=M	Sodium- and chloride-dependent taurine transporter	2	2	2	9.2145	36.1	83	3.0119	0.00097339		20.0798	21.7736	20.8756	20.5877	19.405	21.8638	20.9004	20.6699	21.1035	21.634	22.0564	21.8521	20.2822	21.1938	20.8815	20.3502	19.0322	21.5366	20.4434	20.536	20.6232	21.526	21.7195	22.003	20.0798	21.7736	20.8756	20.5877	19.405	21.8638	20.9004	20.6699	21.1035	21.634	22.0564	21.8521
A0A140LHA2;Q9WVA3;A0A140LIM5;A0A140LJ21	A0A140LHA2;Q9WVA3;A0A140LIM5;A0A140LJ21;A0A140LI47	Bub3	tr|A0A140LHA2|A0A140LHA2_MOUSE Mitotic checkpoint protein BUB3 OS=Mus musculus OX=10090 GN=Bub3 PE=1 SV=1;sp|Q9WVA3|BUB3_MOUSE Mitotic checkpoint protein BUB3 OS=Mus musculus OX=10090 GN=Bub3 PE=1 SV=2;tr|A0A140LIM5|A0A140LIM5_MOUSE Mitotic checkpoint prot	Mitotic checkpoint protein BUB3	10	10	10	36.766	37.7	324	142.45	0		27.3622	27.2791	26.5701	26.99	27.1318	27.4513	27.0924	27.387	27.3114	27.6786	27.7115	27.5195	26.8261	26.6418	26.4052	26.7208	26.8317	27.871	26.8197	26.9969	26.3061	27.055	27.4938	27.2575	27.3622	27.2791	26.5701	26.99	27.1318	27.4513	27.0924	27.387	27.3114	27.6786	27.7115	27.5195
A0A140LHL5;Q8VDQ8-4;Q8VDQ8-2;Q8VDQ8;Q8VDQ8-3	A0A140LHL5;Q8VDQ8-4;Q8VDQ8-2;Q8VDQ8;Q8VDQ8-3	Sirt2	tr|A0A140LHL5|A0A140LHL5_MOUSE NAD-dependent protein deacetylase OS=Mus musculus OX=10090 GN=Sirt2 PE=1 SV=1;sp|Q8VDQ8-4|SIR2_MOUSE Isoform 4 of NAD-dependent protein deacetylase sirtuin-2 OS=Mus musculus OX=10090 GN=Sirt2;sp|Q8VDQ8-2|SIR2_MOUSE Isoform 2	NAD-dependent protein deacetylase sirtuin-2	2	2	2	39.425	10.3	351	8.5319	0									19.6192		24.3476	25.0953	24.6209								18.2042				23.1355	14.1355	14.1355	14.1355	14.1355	14.1355	14.1355	14.1355	19.6192	14.1355	24.3476	25.0953	24.6209
A0A140LIQ1;A0A140LIJ2;Q9JJG0-3;A0A140LIQ6;E9QL08;Q9JJG0-4;A0A140LJ29;Q9JJG0-2;A0A140LJA0	A0A140LIQ1;A0A140LIJ2;Q9JJG0-3;A0A140LIQ6;E9QL08;Q9JJG0-4;A0A140LJ29;Q9JJG0-2;A0A140LJA0	Tacc2	tr|A0A140LIQ1|A0A140LIQ1_MOUSE Transforming acidic coiled-coil-containing protein 2 OS=Mus musculus OX=10090 GN=Tacc2 PE=1 SV=1;tr|A0A140LIJ2|A0A140LIJ2_MOUSE Transforming acidic coiled-coil-containing protein 2 OS=Mus musculus OX=10090 GN=Tacc2 PE=1 SV=1;	Transforming acidic coiled-coil-containing protein 2	12	12	1	62.403	35	555	36.387	0	220;221;222;223;224;225;3184	23.312	24.7511	23.4816	24.5309	23.2158		26.2212	26.4159		25.287	25.4233	20.8481		26.6157	22.3172		20.9867		24.6797	26.0801			25.6231		23.312	24.7511	23.4816	24.5309	23.2158	14.1355	26.2212	26.4159	14.1355	25.287	25.4233	20.8481
A0A140LIT9;Q7TSJ2;D3Z6W1;Q7TSJ2-3;Q7TSJ2-2	A0A140LIT9;Q7TSJ2;D3Z6W1;Q7TSJ2-3;Q7TSJ2-2	Map6	tr|A0A140LIT9|A0A140LIT9_MOUSE Microtubule-associated protein 6 OS=Mus musculus OX=10090 GN=Map6 PE=1 SV=1;sp|Q7TSJ2|MAP6_MOUSE Microtubule-associated protein 6 OS=Mus musculus OX=10090 GN=Map6 PE=1 SV=2;tr|D3Z6W1|D3Z6W1_MOUSE Microtubule-associated protei	Microtubule-associated protein 6	14	14	14	74.54	31	703	126.81	0		26.5339	27.2735	26.1876	26.0592	26.982	27.1629	25.4006	26.9406	25.8045	26.6843	27.2895	25.8321	23.4297	23.9347	23.1367	24.2626	24.9026	25.7216	22.6601	23.8105	23.5607	25.1286	24.6135	23.4475	26.5339	27.2735	26.1876	26.0592	26.982	27.1629	25.4006	26.9406	25.8045	26.6843	27.2895	25.8321
A0A140LJG6;A0A140LHR3;A0A140LJ01;A0A140LHG8;Q9CYN2	A0A140LJG6;A0A140LHR3;A0A140LJ01;A0A140LHG8;Q9CYN2	Spcs2	tr|A0A140LJG6|A0A140LJG6_MOUSE Signal peptidase complex subunit 2 OS=Mus musculus OX=10090 GN=Spcs2 PE=1 SV=1;tr|A0A140LHR3|A0A140LHR3_MOUSE Signal peptidase complex subunit 2 OS=Mus musculus OX=10090 GN=Spcs2 PE=1 SV=1;tr|A0A140LJ01|A0A140LJ01_MOUSE Signa	Signal peptidase complex subunit 2	1	1	1	14.255	15.4	123	6.4301	0		24.727	25.0549		24.2633	23.5197	23.7228	24.4183	24.682	24.4964		24.1956	24.9728	24.0762	24.416		23.4262	24.687	24.356	24.1576	23.7852	22.8475		23.8575	24.849	24.727	25.0549	14.1355	24.2633	23.5197	23.7228	24.4183	24.682	24.4964	14.1355	24.1956	24.9728
A0A140T8S3;Q9JMF7	A0A140T8S3;Q9JMF7	Dolpp1	tr|A0A140T8S3|A0A140T8S3_MOUSE Dolichyldiphosphatase 1 OS=Mus musculus OX=10090 GN=Dolpp1 PE=4 SV=1;sp|Q9JMF7|DOPP1_MOUSE Dolichyldiphosphatase 1 OS=Mus musculus OX=10090 GN=Dolpp1 PE=2 SV=1	Dolichyldiphosphatase 1	1	1	1	16.551	9.3	140	1.8475	0.010011					20.6043	20.974	21.1405										20.1103	20.4644	21.6206							14.1355	14.1355	14.1355	20.6043	20.974	21.1405	14.1355	14.1355	14.1355	14.1355	14.1355	14.1355
A0A140T8T5;A0A0G2JG35	A0A140T8T5;A0A0G2JG35;A0A0G2JFT4;A0A0G2JDY5;A0A0G2JDU1;A0A0G2JE57		tr|A0A140T8T5|A0A140T8T5_MOUSE Microtubule-associated protein OS=Mus musculus OX=10090 GN=Map4 PE=1 SV=1;tr|A0A0G2JG35|A0A0G2JG35_MOUSE Microtubule-associated protein (Fragment) OS=Mus musculus OX=10090 GN=Map4 PE=1 SV=1		22	2	2	41.784	48.1	414	8.497	0	235;236;237;238;3186;3187;3188	26.8792	27.6055	26.8847	26.6823	26.8023	26.5789					26.0435		22.5942	23.1066	23.04	22.6879	22.518	23.3805					25.8354		26.8792	27.6055	26.8847	26.6823	26.8023	26.5789	14.1355	14.1355	14.1355	14.1355	26.0435	14.1355
A0A171EBL2;E9Q555	A0A171EBL2;E9Q555	Rnf213	tr|A0A171EBL2|A0A171EBL2_MOUSE E3 ubiquitin-protein ligase RNF213 OS=Mus musculus OX=10090 GN=Rnf213 PE=1 SV=1;sp|E9Q555|RN213_MOUSE E3 ubiquitin-protein ligase RNF213 OS=Mus musculus OX=10090 GN=Rnf213 PE=1 SV=2	E3 ubiquitin-protein ligase RNF213	3	3	3	584.62	1.1	5151	8.0849	0			23.0102		22.9326			23.5477		21.8031		22.8572	22.4848		21.7067					22.2505				23.437	21.3092	14.1355	23.0102	14.1355	22.9326	14.1355	14.1355	23.5477	14.1355	21.8031	14.1355	22.8572	22.4848
A0A1B0GQZ1;A0A1B0GSZ9;O35972	A0A1B0GQZ1;A0A1B0GSZ9;O35972	Mrpl23	tr|A0A1B0GQZ1|A0A1B0GQZ1_MOUSE 39S ribosomal protein L23, mitochondrial OS=Mus musculus OX=10090 GN=Mrpl23 PE=1 SV=1;tr|A0A1B0GSZ9|A0A1B0GSZ9_MOUSE 39S ribosomal protein L23, mitochondrial OS=Mus musculus OX=10090 GN=Mrpl23 PE=1 SV=1;sp|O35972|RM23_MOUSE 3	39S ribosomal protein L23, mitochondrial	2	2	2	11.89	24.8	101	7.2204	0		22.8507	23.4416	23.6515	23.3978	23.1585	23.4335	23.8039	23.0157		23.7089	23.5995	23.6754	22.6717	22.8995	22.7956	22.4186	23.0831	24.2659	23.0257	21.9074		23.0112	22.7907	23.5924	22.8507	23.4416	23.6515	23.3978	23.1585	23.4335	23.8039	23.0157	14.1355	23.7089	23.5995	23.6754
A0A1B0GR60;Q9CPX4;P49945;P29391	A0A1B0GR60;Q9CPX4;P49945;P29391	Ftl1;Ftl2	tr|A0A1B0GR60|A0A1B0GR60_MOUSE Ferritin OS=Mus musculus OX=10090 GN=Ftl1 PE=1 SV=1;tr|Q9CPX4|Q9CPX4_MOUSE Ferritin OS=Mus musculus OX=10090 GN=Ftl1 PE=1 SV=1;sp|P49945|FRIL2_MOUSE Ferritin light chain 2 OS=Mus musculus OX=10090 GN=Ftl2 PE=3 SV=2;sp|P29391|	Ferritin;Ferritin light chain 2;Ferritin light chain 1	1	1	1	17.999	10	160	2.7369	0.0012626		23.0781	24.3888	23.6637		23.5536			24.0079	23.1255		23.6165	23.5331	22.049	23.3237			22.3786				21.7091		21.2951	22.9894	23.0781	24.3888	23.6637	14.1355	23.5536	14.1355	14.1355	24.0079	23.1255	14.1355	23.6165	23.5331
A0A1B0GS13;A0A1B0GT81;A0A1B0GTA4;A0A1B0GSH8;Q07813	A0A1B0GS13;A0A1B0GT81;A0A1B0GTA4;A0A1B0GSH8;Q07813	Bax	tr|A0A1B0GS13|A0A1B0GS13_MOUSE Apoptosis regulator BAX (Fragment) OS=Mus musculus OX=10090 GN=Bax PE=1 SV=1;tr|A0A1B0GT81|A0A1B0GT81_MOUSE Apoptosis regulator BAX OS=Mus musculus OX=10090 GN=Bax PE=1 SV=1;tr|A0A1B0GTA4|A0A1B0GTA4_MOUSE Apoptosis regulator	Apoptosis regulator BAX	1	1	1	12.513	11.4	114	5.5199	0		23.6044	24.1732	24.4838	23.6315	24.344			24.1265	23.9319		24.6552	24.8216	20.551	21.8737	21.4901	21.2499	21.0865			20.9275	20.8986		21.5252	22.664	23.6044	24.1732	24.4838	23.6315	24.344	14.1355	14.1355	24.1265	23.9319	14.1355	24.6552	24.8216
A0A1B0GS22;A0A1B0GSK5;A0A1B0GR19;A0A1B0GR86;Q8BH97	A0A1B0GS22;A0A1B0GSK5;A0A1B0GR19;A0A1B0GR86;Q8BH97	Rcn3	tr|A0A1B0GS22|A0A1B0GS22_MOUSE Reticulocalbin-3 (Fragment) OS=Mus musculus OX=10090 GN=Rcn3 PE=1 SV=1;tr|A0A1B0GSK5|A0A1B0GSK5_MOUSE Reticulocalbin-3 (Fragment) OS=Mus musculus OX=10090 GN=Rcn3 PE=1 SV=1;tr|A0A1B0GR19|A0A1B0GR19_MOUSE Reticulocalbin-3 (Fra	Reticulocalbin-3	1	1	1	14.22	9.8	122	2.6599	0.0015654			20.5357	21.1664	22.0137	20.3579			20.5412	20.5025	21.7837		21.1869		19.8065	20.1605	20.3201	18.7678			18.8368	19.2354	19.7559		20.7903	14.1355	20.5357	21.1664	22.0137	20.3579	14.1355	14.1355	20.5412	20.5025	21.7837	14.1355	21.1869
A0A1B0GSX7;Q6PFD9;B2RQL0;A0A140T8J8	A0A1B0GSX7;Q6PFD9;B2RQL0;A0A140T8J8;A0A1B0GRB5;A0A1B0GRA7	Nup98	tr|A0A1B0GSX7|A0A1B0GSX7_MOUSE Nuclear pore complex protein Nup98-Nup96 OS=Mus musculus OX=10090 GN=Nup98 PE=1 SV=1;sp|Q6PFD9|NUP98_MOUSE Nuclear pore complex protein Nup98-Nup96 OS=Mus musculus OX=10090 GN=Nup98 PE=1 SV=2;tr|B2RQL0|B2RQL0_MOUSE Nuclear po	Nuclear pore complex protein Nup98-Nup96;Nuclear pore complex protein Nup98;Nuclear pore complex protein Nup96	8	8	8	197.31	7.2	1816	12.452	0	248	24.4373	25.6109	26.1238	19.9406	24.2787		25.3931	23.5391	23.3124	25.1371		24.598	23.9392	25.0546	25.2759	17.8616	22.7604		25.7907	23.7332	23.9015	25.0829		24.8323	24.4373	25.6109	26.1238	19.9406	24.2787	14.1355	25.3931	23.5391	23.3124	25.1371	14.1355	24.598
A0A1B0GT42	A0A1B0GT42		tr|A0A1B0GT42|A0A1B0GT42_MOUSE Predicted gene, 32742 OS=Mus musculus OX=10090 GN=Gm32742 PE=4 SV=1		2	2	2	177.14	1	1604	1.8494	0.010017					22.4411			21.3573				21.963	21.8418				21.8484			19.208				19.2383	19.7849	14.1355	14.1355	14.1355	22.4411	14.1355	14.1355	21.3573	14.1355	14.1355	14.1355	21.963	21.8418
A0A1C7CYV0;B1AX58;Q99K51	A0A1C7CYV0;B1AX58;Q99K51;Q61233	Pls3	tr|A0A1C7CYV0|A0A1C7CYV0_MOUSE Plastin-3 (Fragment) OS=Mus musculus OX=10090 GN=Pls3 PE=1 SV=1;tr|B1AX58|B1AX58_MOUSE Plastin-3 OS=Mus musculus OX=10090 GN=Pls3 PE=1 SV=1;sp|Q99K51|PLST_MOUSE Plastin-3 OS=Mus musculus OX=10090 GN=Pls3 PE=1 SV=3	Plastin-3	7	7	7	70.642	19.4	629	46.155	0		24.0298	26.4579	24.8387		24.5414	25.4177	24.9841	24.8504			22.9574	26.25	22.8582	25.1903	23.3911		23.0153	23.9112	23.6618	22.5902			19.5435	24.6798	24.0298	26.4579	24.8387	14.1355	24.5414	25.4177	24.9841	24.8504	14.1355	14.1355	22.9574	26.25
A0A1D5RLG3;Q80UJ7	A0A1D5RLG3;Q80UJ7	Rab3gap1	tr|A0A1D5RLG3|A0A1D5RLG3_MOUSE Rab3 GTPase-activating protein catalytic subunit OS=Mus musculus OX=10090 GN=Rab3gap1 PE=1 SV=1;sp|Q80UJ7|RB3GP_MOUSE Rab3 GTPase-activating protein catalytic subunit OS=Mus musculus OX=10090 GN=Rab3gap1 PE=1 SV=4	Rab3 GTPase-activating protein catalytic subunit	7	7	7	110.96	12	988	15.307	0			23.7565	23.0795		23.3762	23.1096	23.4202	23.5174	22.7772	25.3548	25.2834	24.1889		18.257	20.9993		20.5519	21.5537	21.4153	20.2252	20.0653	22.3152	21.279	20.9431	14.1355	23.7565	23.0795	14.1355	23.3762	23.1096	23.4202	23.5174	22.7772	25.3548	25.2834	24.1889
A0A1D5RLR3;Q8C5L7	A0A1D5RLR3;Q8C5L7	Rbm34	tr|A0A1D5RLR3|A0A1D5RLR3_MOUSE RNA-binding protein 34 OS=Mus musculus OX=10090 GN=Rbm34 PE=1 SV=1;sp|Q8C5L7|RBM34_MOUSE RNA-binding protein 34 OS=Mus musculus OX=10090 GN=Rbm34 PE=1 SV=2	RNA-binding protein 34	3	3	3	46.699	7.8	422	41.521	0		22.5469	23.4013	22.708	21.1209	21.9727	23.6869	24.2138	22.8003	21.8088	23.542	22.3282	22.1637	22.0194	23.0892	22.3712	20.8084	21.565	24.4858	23.4969	22.4265	21.3904	23.0499	22.0816	22.1443	22.5469	23.4013	22.708	21.1209	21.9727	23.6869	24.2138	22.8003	21.8088	23.542	22.3282	22.1637
A0A1D5RLY9;Q80TE4-2;Q80TE4	A0A1D5RLY9;Q80TE4-2;Q80TE4	Sipa1l2	tr|A0A1D5RLY9|A0A1D5RLY9_MOUSE Signal-induced proliferation-associated 1-like protein 2 OS=Mus musculus OX=10090 GN=Sipa1l2 PE=1 SV=1;sp|Q80TE4-2|SI1L2_MOUSE Isoform 2 of Signal-induced proliferation-associated 1-like protein 2 OS=Mus musculus OX=10090 GN=	Signal-induced proliferation-associated 1-like protein 2	2	2	2	187.46	1.5	1704	2.494	0.0024578	262						22.0405	22.7669		22.5871		23.0975							20.8812	20.7475		20.389		20.8224		14.1355	14.1355	14.1355	14.1355	14.1355	22.0405	22.7669	14.1355	22.5871	14.1355	23.0975	14.1355
A0A1D5RM83;E9PUA3;Q8R0S2;Q8R0S2-2;A0A5F8MPT9	A0A1D5RM83;E9PUA3;Q8R0S2;Q8R0S2-2;A0A5F8MPT9;A0A0R4J1U6	Iqsec1	tr|A0A1D5RM83|A0A1D5RM83_MOUSE IQ motif and SEC7 domain-containing protein 1 OS=Mus musculus OX=10090 GN=Iqsec1 PE=1 SV=1;tr|E9PUA3|E9PUA3_MOUSE IQ motif and SEC7 domain-containing protein 1 OS=Mus musculus OX=10090 GN=Iqsec1 PE=1 SV=1;sp|Q8R0S2|IQEC1_MOUS	IQ motif and SEC7 domain-containing protein 1	4	4	4	117.93	4.8	1051	4.189	0.00035162	264;265;3191	21.8711	22.672	19.1525				22.341	18.7608	18.6128	22.7066		21.1292	22.7823	23.1946	18.4045				23.6302	17.908	17.8742	23.8927		20.3584	21.8711	22.672	19.1525	14.1355	14.1355	14.1355	22.341	18.7608	18.6128	22.7066	14.1355	21.1292
A0A1D5RM90;B2ZAC8;Q8R3L2-4;Q8R3L2-3;Q8R3L2-2;Q8R3L2-5;Q8R3L2;A0A1D5RLU0	A0A1D5RM90;B2ZAC8;Q8R3L2-4;Q8R3L2-3;Q8R3L2-2;Q8R3L2-5;Q8R3L2;A0A1D5RLU0	Tcf25	tr|A0A1D5RM90|A0A1D5RM90_MOUSE Transcription factor 25 OS=Mus musculus OX=10090 GN=Tcf25 PE=1 SV=1;tr|B2ZAC8|B2ZAC8_MOUSE Nuclear localized protein-1 isoform d (Fragment) OS=Mus musculus OX=10090 GN=Tcf25 PE=1 SV=1;sp|Q8R3L2-4|TCF25_MOUSE Isoform 4 of Tran	Transcription factor 25	4	4	4	71.035	12.6	626	6.0028	0		23.875		25.1303	22.4607	23.7111		23.3553			24.0234	23.6163		22.667		24.9476		22.8878		22.7275			23.8087	22.8521		23.875	14.1355	25.1303	22.4607	23.7111	14.1355	23.3553	14.1355	14.1355	24.0234	23.6163	14.1355
A0A1D5RMB5;A0A0R4J055;Q6TXD4;A0A1D5RLL6;A0A1D5RLY0;Q6TXD4-2	A0A1D5RMB5;A0A0R4J055;Q6TXD4;A0A1D5RLL6;A0A1D5RLY0;Q6TXD4-2	Dnmbp	tr|A0A1D5RMB5|A0A1D5RMB5_MOUSE Dynamin-binding protein OS=Mus musculus OX=10090 GN=Dnmbp PE=1 SV=1;tr|A0A0R4J055|A0A0R4J055_MOUSE Dynamin-binding protein OS=Mus musculus OX=10090 GN=Dnmbp PE=1 SV=1;sp|Q6TXD4|DNMBP_MOUSE Dynamin-binding protein OS=Mus muscu	Dynamin-binding protein	2	2	2	177.04	1.9	1576	12.869	0			22.5397	22.1205			21.6454	19.5463		19.4449	22.2384	22.0146	22.8636		20.4005	20.4258			21.7591	18.2012		17.3994	20.4471	19.7685	21.0092	14.1355	22.5397	22.1205	14.1355	14.1355	21.6454	19.5463	14.1355	19.4449	22.2384	22.0146	22.8636
A0A1D5RMK9;Q8BYZ7-2;Q8BYZ7	A0A1D5RMK9;Q8BYZ7-2;Q8BYZ7	Elmo3	tr|A0A1D5RMK9|A0A1D5RMK9_MOUSE Engulfment and cell motility protein 3 OS=Mus musculus OX=10090 GN=Elmo3 PE=1 SV=1;sp|Q8BYZ7-2|ELMO3_MOUSE Isoform 2 of Engulfment and cell motility protein 3 OS=Mus musculus OX=10090 GN=Elmo3;sp|Q8BYZ7|ELMO3_MOUSE Engulfment	Engulfment and cell motility protein 3	2	2	2	79.946	3.1	703	2.1532	0.0059102		24.2893	24.8511				25.2361	24.9897	25.108	26.5243	26.8899		24.0205	24.3073	23.0576				25.0239	23.876	24.238	25.6393	26.2037		23.5554	24.2893	24.8511	14.1355	14.1355	14.1355	25.2361	24.9897	25.108	26.5243	26.8899	14.1355	24.0205
A0A1I7Q4G8;E9QMN5;Q8CHY6	A0A1I7Q4G8;E9QMN5;Q8CHY6;A0A1D5RM58	Gatad2a	tr|A0A1I7Q4G8|A0A1I7Q4G8_MOUSE Transcriptional repressor p66 alpha OS=Mus musculus OX=10090 GN=Gatad2a PE=1 SV=1;tr|E9QMN5|E9QMN5_MOUSE Transcriptional repressor p66 alpha OS=Mus musculus OX=10090 GN=Gatad2a PE=1 SV=1;sp|Q8CHY6|P66A_MOUSE Transcriptional r	Transcriptional repressor p66 alpha	8	8	8	65.434	17.1	614	26.737	0	268;269;270;271;272	24.6226	25.26	25.2426	24.4593		24.7387	26.6516	25.2431	25.8306	24.8273	26.2463	25.0926	23.5916	24.1932	24.638	22.4618		23.7676	24.5069	23.2664	23.8972	22.4339	23.9819	23.3539	24.6226	25.26	25.2426	24.4593	14.1355	24.7387	26.6516	25.2431	25.8306	24.8273	26.2463	25.0926
A0A1L1SQA8;P62852	A0A1L1SQA8;P62852	Rps25	tr|A0A1L1SQA8|A0A1L1SQA8_MOUSE 40S ribosomal protein S25 OS=Mus musculus OX=10090 GN=Rps25 PE=1 SV=1;sp|P62852|RS25_MOUSE 40S ribosomal protein S25 OS=Mus musculus OX=10090 GN=Rps25 PE=1 SV=1	40S ribosomal protein S25	5	5	5	10.309	39.8	93	40.816	0		28.5438	29.167	28.7267	28.8483	28.7785	28.5985	28.8335	28.4192	28.1561	29.3191	28.8484	28.8378	28.2244	28.5135	28.4031	28.739	28.3604	29.4098	28.3127	27.7403	27.7262	29.0777	28.7317	28.9157	28.5438	29.167	28.7267	28.8483	28.7785	28.5985	28.8335	28.4192	28.1561	29.3191	28.8484	28.8378
A0A1L1SS61;P24472	A0A1L1SS61;P24472	Gsta4	tr|A0A1L1SS61|A0A1L1SS61_MOUSE Glutathione S-transferase A4 (Fragment) OS=Mus musculus OX=10090 GN=Gsta4 PE=1 SV=1;sp|P24472|GSTA4_MOUSE Glutathione S-transferase A4 OS=Mus musculus OX=10090 GN=Gsta4 PE=1 SV=3	Glutathione S-transferase A4	1	1	1	12.283	21.9	105	3.3539	0.00066733								23.7322	23.1614	22.6454		23.413								25.6039	23.8897	22.6873		22.1204		14.1355	14.1355	14.1355	14.1355	14.1355	14.1355	23.7322	23.1614	22.6454	14.1355	23.413	14.1355
A0A1L1SSE2;A0A1L1SQA7;A0A1L1SS47;A0A1L1SQF2;Q8BH15-5;Q8BH15-4;Q8BH15-3;Q8BH15-2;Q8BH15;A0A5F8MPB8	A0A1L1SSE2;A0A1L1SQA7;A0A1L1SS47;A0A1L1SQF2;Q8BH15-5;Q8BH15-4;Q8BH15-3;Q8BH15-2;Q8BH15;A0A5F8MPB8	Cnot10	tr|A0A1L1SSE2|A0A1L1SSE2_MOUSE CCR4-NOT transcription complex subunit 10 OS=Mus musculus OX=10090 GN=Cnot10 PE=1 SV=1;tr|A0A1L1SQA7|A0A1L1SQA7_MOUSE CCR4-NOT transcription complex subunit 10 OS=Mus musculus OX=10090 GN=Cnot10 PE=1 SV=1;tr|A0A1L1SS47|A0A1L1	CCR4-NOT transcription complex subunit 10	2	2	2	11.523	37.1	105	6.0299	0		22.3398	23.4944	23.1013	22.3518	22.7773	18.521	22.7199	22.3174	22.6309	23.5281	23.3878	22.6422	23.5187	23.5052	22.5851	23.7713	24.0439	19.2235	22.6469	22.8756	22.1387	23.2463	22.7706	21.6291	22.3398	23.4944	23.1013	22.3518	22.7773	18.521	22.7199	22.3174	22.6309	23.5281	23.3878	22.6422
A0A1L1SST5;Q9CQC8-2;Q9CQC8	A0A1L1SST5;Q9CQC8-2;Q9CQC8	Spg21	tr|A0A1L1SST5|A0A1L1SST5_MOUSE Maspardin OS=Mus musculus OX=10090 GN=Spg21 PE=1 SV=1;sp|Q9CQC8-2|SPG21_MOUSE Isoform 2 of Maspardin OS=Mus musculus OX=10090 GN=Spg21;sp|Q9CQC8|SPG21_MOUSE Maspardin OS=Mus musculus OX=10090 GN=Spg21 PE=1 SV=1	Maspardin	1	1	1	34.919	6.5	306	18.91	0		22.3744	22.7226		22.1215	22.6974		23.1604	22.2988	22.1886		22.8158	22.8196	20.9916	21.7403		22.2516	22.2918		22.2512	20.9566	20.7401		22.2769	22.4002	22.3744	22.7226	14.1355	22.1215	22.6974	14.1355	23.1604	22.2988	22.1886	14.1355	22.8158	22.8196
A0A1L1SSU2;A0A1N9M8A6;Q9CXV9	A0A1L1SSU2;A0A1N9M8A6;Q9CXV9	Dcun1d5	tr|A0A1L1SSU2|A0A1L1SSU2_MOUSE DCN1-like protein (Fragment) OS=Mus musculus OX=10090 GN=Dcun1d5 PE=1 SV=1;tr|A0A1N9M8A6|A0A1N9M8A6_MOUSE DCN1-like protein 5 OS=Mus musculus OX=10090 GN=Dcun1d5 PE=1 SV=1;sp|Q9CXV9|DCNL5_MOUSE DCN1-like protein 5 OS=Mus musc	DCN1-like protein 5	1	1	1	17.223	6.1	147	2.1272	0.0067807			21.9393	22.0287											19.2484	20.911										14.1355	21.9393	22.0287	14.1355	14.1355	14.1355	14.1355	14.1355	14.1355	14.1355	14.1355	14.1355
A0A1L1ST22;Q8BRT1-5;Q8BSE7	A0A1L1ST22;Q8BRT1-5;Q8BSE7;Q8BRT1-6;A0A1L1SRY3	Clasp2	tr|A0A1L1ST22|A0A1L1ST22_MOUSE CLIP-associating protein 2 OS=Mus musculus OX=10090 GN=Clasp2 PE=1 SV=1;sp|Q8BRT1-5|CLAP2_MOUSE Isoform 2 of CLIP-associating protein 2 OS=Mus musculus OX=10090 GN=Clasp2;tr|Q8BSE7|Q8BSE7_MOUSE CLIP-associating protein 2 OS=M	CLIP-associating protein 2	9	3	3	66.341	21.7	600	14.784	0	278		24.2386	24.0697											22.987	23.3806										14.1355	24.2386	24.0697	14.1355	14.1355	14.1355	14.1355	14.1355	14.1355	14.1355	14.1355	14.1355
A0A1L1STC6;Q6ZWR6-4;Q6ZWR6	A0A1L1STC6;Q6ZWR6-4;Q6ZWR6;Q6ZWR6-5	Syne1	tr|A0A1L1STC6|A0A1L1STC6_MOUSE Nesprin-1 OS=Mus musculus OX=10090 GN=Syne1 PE=1 SV=1;sp|Q6ZWR6-4|SYNE1_MOUSE Isoform 4 of Nesprin-1 OS=Mus musculus OX=10090 GN=Syne1;sp|Q6ZWR6|SYNE1_MOUSE Nesprin-1 OS=Mus musculus OX=10090 GN=Syne1 PE=1 SV=2	Nesprin-1	6	6	6	1009.9	0.7	8799	5.7256	0		24.8106	24.9509	25.1388	25.4666		25.3835	26.2376	26.8419	25.2576	26.1815		27.3528	24.8725	26.8635	26.2132	25.6809		24.104	27.6061	25.6201	24.5411	23.5255		23.3892	24.8106	24.9509	25.1388	25.4666	14.1355	25.3835	26.2376	26.8419	25.2576	26.1815	14.1355	27.3528
A0A1L1STE4;Q9Z1X4;Q9Z1X4-3;Q45VK5;Q9Z1X4-2	A0A1L1STE4;Q9Z1X4;Q9Z1X4-3;Q45VK5;Q9Z1X4-2;A0A1L1SQR7;A0A1L1SSU8;Q91WM1-2;Q91WM1;A0A1L1SU19;A0A1L1ST48;A0A1L1SR62;A0A1L1SQ69	Ilf3	tr|A0A1L1STE4|A0A1L1STE4_MOUSE Interleukin enhancer-binding factor 3 OS=Mus musculus OX=10090 GN=Ilf3 PE=1 SV=1;sp|Q9Z1X4|ILF3_MOUSE Interleukin enhancer-binding factor 3 OS=Mus musculus OX=10090 GN=Ilf3 PE=1 SV=2;sp|Q9Z1X4-3|ILF3_MOUSE Isoform 3 of Interl	Interleukin enhancer-binding factor 3	22	22	22	97.452	29.1	908	163.25	0		27.8248	28.5294	28.2689	28.0039	28.3953	27.5649	28.1836	27.7288	28.2197	28.8412	28.651	28.1539	27.4261	27.6782	27.8977	27.3851	27.9644	28.0872	27.592	27.23	27.7321	28.3641	28.1472	27.8171	27.8248	28.5294	28.2689	28.0039	28.3953	27.5649	28.1836	27.7288	28.2197	28.8412	28.651	28.1539
A0A1L1STE6;Q9D6R2;Q9D6R2-2	A0A1L1STE6;Q9D6R2;Q9D6R2-2	Idh3a	tr|A0A1L1STE6|A0A1L1STE6_MOUSE Isocitrate dehydrogenase [NAD] subunit, mitochondrial OS=Mus musculus OX=10090 GN=Idh3a PE=1 SV=1;sp|Q9D6R2|IDH3A_MOUSE Isocitrate dehydrogenase [NAD] subunit alpha, mitochondrial OS=Mus musculus OX=10090 GN=Idh3a PE=1 SV=1;s	Isocitrate dehydrogenase [NAD] subunit alpha, mitochondrial	11	11	11	41.52	34.9	384	75.341	0		26.6044	27.204	28.0323	25.8941	26.8539	27.4649	27.4101	27.3341	27.0044	27.2148	27.8069	28.2699	27.2892	26.5524	27.3397	26.7842	26.5174	27.7563	27.8099	27.8819	27.1943	27.3972	26.9334	27.1995	26.6044	27.204	28.0323	25.8941	26.8539	27.4649	27.4101	27.3341	27.0044	27.2148	27.8069	28.2699
A0A1L1STY4;A0A1L1SVG0;A0A0R4J0S7;Q8CGB3;Q8CGB3-3;Q8CGB3-2	A0A1L1STY4;A0A1L1SVG0;A0A0R4J0S7;Q8CGB3;Q8CGB3-3;Q8CGB3-2	Uaca	tr|A0A1L1STY4|A0A1L1STY4_MOUSE Uveal autoantigen with coiled-coil domains and ankyrin repeats (Fragment) OS=Mus musculus OX=10090 GN=Uaca PE=1 SV=1;tr|A0A1L1SVG0|A0A1L1SVG0_MOUSE Uveal autoantigen with coiled-coil domains and ankyrin repeats OS=Mus musculu	Uveal autoantigen with coiled-coil domains and ankyrin repeats	6	6	6	140.51	6.6	1236	20.164	0		19.5367	22.3067	23.5888		19.6937	20.9834	21.6818	21.9646	21.8787	22.1175	23.1668	22.5516	17.9816	19.4951	19.8926		17.5738	19.675	19.9496	19.5848	20.0953	19.6406	21.4253	20.729	19.5367	22.3067	23.5888	14.1355	19.6937	20.9834	21.6818	21.9646	21.8787	22.1175	23.1668	22.5516
A0A1L1STZ1;Q9D1P4;A0A1L1STQ1;A0A1L1SSG7;A0A1L1SU22	A0A1L1STZ1;Q9D1P4;A0A1L1STQ1;A0A1L1SSG7;A0A1L1SU22	Chordc1	tr|A0A1L1STZ1|A0A1L1STZ1_MOUSE Cysteine and histidine-rich domain-containing protein 1 OS=Mus musculus OX=10090 GN=Chordc1 PE=1 SV=1;sp|Q9D1P4|CHRD1_MOUSE Cysteine and histidine-rich domain-containing protein 1 OS=Mus musculus OX=10090 GN=Chordc1 PE=1 SV=1	Cysteine and histidine-rich domain-containing protein 1	3	3	3	20.628	26.1	184	10.401	0		24.0878	24.717	22.8078	20.4586	23.4725	22.6046	23.3013	24.3574	24.0097	24.618	24.9024	24.2075	23.6232	24.517	21.4666	19.7282	23.3033	22.0155	21.3003	22.2654	22.5286	23.0897	23.1805	22.2671	24.0878	24.717	22.8078	20.4586	23.4725	22.6046	23.3013	24.3574	24.0097	24.618	24.9024	24.2075
A0A1L1SUB2;Q08091;A0A1L1SRV0;Q08091-2	A0A1L1SUB2;Q08091;A0A1L1SRV0;Q08091-2	Cnn1	tr|A0A1L1SUB2|A0A1L1SUB2_MOUSE Calponin (Fragment) OS=Mus musculus OX=10090 GN=Cnn1 PE=1 SV=1;sp|Q08091|CNN1_MOUSE Calponin-1 OS=Mus musculus OX=10090 GN=Cnn1 PE=1 SV=1;tr|A0A1L1SRV0|A0A1L1SRV0_MOUSE Calponin OS=Mus musculus OX=10090 GN=Cnn1 PE=1 SV=1;sp|Q	Calponin-1	2	2	2	25.912	11.2	233	6.6343	0		23.366		23.7472	23.9451	23.493	23.6094		23.8084				21.6534	22.565		23.2086	22.739	22.5606	23.8426		22.6366				21.9342	23.366	14.1355	23.7472	23.9451	23.493	23.6094	14.1355	23.8084	14.1355	14.1355	14.1355	21.6534
A0A1L1SUS7;Q8K0D0-2;Q8K0D0	A0A1L1SUS7;Q8K0D0-2;Q8K0D0	Cdk17	tr|A0A1L1SUS7|A0A1L1SUS7_MOUSE Cyclin-dependent kinase 17 (Fragment) OS=Mus musculus OX=10090 GN=Cdk17 PE=1 SV=1;sp|Q8K0D0-2|CDK17_MOUSE Isoform 2 of Cyclin-dependent kinase 17 OS=Mus musculus OX=10090 GN=Cdk17;sp|Q8K0D0|CDK17_MOUSE Cyclin-dependent kinase	Cyclin-dependent kinase 17	6	4	2	54.513	12.7	481	12.178	0	279;280;281;282				23.0535	22.7					23.3127		23.2005				21.9146	22.1921					22.7327		25.6895	14.1355	14.1355	14.1355	23.0535	22.7	14.1355	14.1355	14.1355	14.1355	23.3127	14.1355	23.2005
A0A1L1SV73;Q8BY87-2;Q8BY87	A0A1L1SV73;Q8BY87-2;Q8BY87	Usp47	tr|A0A1L1SV73|A0A1L1SV73_MOUSE Ubiquitin carboxyl-terminal hydrolase 47 OS=Mus musculus OX=10090 GN=Usp47 PE=1 SV=1;sp|Q8BY87-2|UBP47_MOUSE Isoform 2 of Ubiquitin carboxyl-terminal hydrolase 47 OS=Mus musculus OX=10090 GN=Usp47;sp|Q8BY87|UBP47_MOUSE Ubiqui	Ubiquitin carboxyl-terminal hydrolase 47	23	23	23	157.15	20.9	1376	120.37	0	283;3194	26.2447	26.8882	26.4724	24.6545	26.4823	25.6454	26.6436	27.1303	26.2613	26.2642	27.1911	26.5148	24.939	25.1812	24.4868	23.3272	25.2586	24.8402	26.7445	25.1782	24.7229	26.8146	26.9924	26.2924	26.2447	26.8882	26.4724	24.6545	26.4823	25.6454	26.6436	27.1303	26.2613	26.2642	27.1911	26.5148
A0A1L1SVK0;Q61206;A0A1L1SQ76;A0A1L1SRD0;A0A1L1SQV7	A0A1L1SVK0;Q61206;A0A1L1SQ76;A0A1L1SRD0;A0A1L1SQV7	Pafah1b2	tr|A0A1L1SVK0|A0A1L1SVK0_MOUSE Platelet-activating factor acetylhydrolase IB subunit beta (Fragment) OS=Mus musculus OX=10090 GN=Pafah1b2 PE=1 SV=1;sp|Q61206|PA1B2_MOUSE Platelet-activating factor acetylhydrolase IB subunit beta OS=Mus musculus OX=10090 GN	Platelet-activating factor acetylhydrolase IB subunit beta	2	2	2	22.056	14.2	197	10.873	0		23.8899	22.9818	22.6056	22.5807	22.8634			22.9166	22.4462	22.55	23.0743		23.0323	21.4372	22.0039	21.7949	22.0683			21.9653	21.4339	21.9093	22.2244		23.8899	22.9818	22.6056	22.5807	22.8634	14.1355	14.1355	22.9166	22.4462	22.55	23.0743	14.1355
A0A1U6URG8;Q9WV30-4;Q9WV30;Q9WV30-2	A0A1U6URG8;Q9WV30-4;Q9WV30;Q9WV30-2;F6VCW7;Q80TR0	Nfat5	tr|A0A1U6URG8|A0A1U6URG8_MOUSE Nuclear factor of-activated T-cells 5 OS=Mus musculus OX=10090 GN=Nfat5 PE=1 SV=1;sp|Q9WV30-4|NFAT5_MOUSE Isoform 4 of Nuclear factor of activated T-cells 5 OS=Mus musculus OX=10090 GN=Nfat5;sp|Q9WV30|NFAT5_MOUSE Nuclear fact	Nuclear factor of activated T-cells 5	6	6	6	158.01	4.9	1458	12.086	0	284;285;286	22.5021	24.9069	22.6066	22.9437	21.9476		24.6905		22.9743	24.5622	25.6823	25.7466	20.7521	24.5531	20.0073	22.9157	20.4465		23.5567		21.0257	23.0725	24.4227	24.331	22.5021	24.9069	22.6066	22.9437	21.9476	14.1355	24.6905	14.1355	22.9743	24.5622	25.6823	25.7466
A0A1W2P6N2;Q9D1J3	A0A1W2P6N2;Q9D1J3	Sarnp	tr|A0A1W2P6N2|A0A1W2P6N2_MOUSE SAP domain-containing ribonucleoprotein OS=Mus musculus OX=10090 GN=Sarnp PE=1 SV=1;sp|Q9D1J3|SARNP_MOUSE SAP domain-containing ribonucleoprotein OS=Mus musculus OX=10090 GN=Sarnp PE=1 SV=3	SAP domain-containing ribonucleoprotein	1	1	1	16.4	6.1	147	2.3426	0.0036309					23.0319			23.9749	23.9397		23.3117	24.4052	24.4444				23.8226			23.1493	23.87		22.6708	23.2326	22.7634	14.1355	14.1355	14.1355	23.0319	14.1355	14.1355	23.9749	23.9397	14.1355	23.3117	24.4052	24.4444
A0A1W2P737;F8VPV0;P48725-3;P48725;P48725-2	A0A1W2P737;F8VPV0;P48725-3;P48725;P48725-2	Pcnt	tr|A0A1W2P737|A0A1W2P737_MOUSE Pericentrin OS=Mus musculus OX=10090 GN=Pcnt PE=1 SV=1;tr|F8VPV0|F8VPV0_MOUSE Pericentrin OS=Mus musculus OX=10090 GN=Pcnt PE=1 SV=1;sp|P48725-3|PCNT_MOUSE Isoform 3 of Pericentrin OS=Mus musculus OX=10090 GN=Pcnt;sp|P48725|P	Pericentrin	5	5	5	329.46	2	2898	19.773	0	288			24.0349				24.2861		20.0511	24.666	24.6963				20.6384				15.3545		17.9324	23.7114	21.7024		14.1355	14.1355	24.0349	14.1355	14.1355	14.1355	24.2861	14.1355	20.0511	24.666	24.6963	14.1355
A0A1W2P7K6;Q68EF0	A0A1W2P7K6;Q68EF0	Rab3ip	tr|A0A1W2P7K6|A0A1W2P7K6_MOUSE Rab-3A-interacting protein OS=Mus musculus OX=10090 GN=Rab3ip PE=1 SV=1;sp|Q68EF0|RAB3I_MOUSE Rab-3A-interacting protein OS=Mus musculus OX=10090 GN=Rab3ip PE=1 SV=1	Rab-3A-interacting protein	3	3	3	50.894	15.2	460	29.554	0	289;290;291;292;293;3195	21.625	20.9815	21.2647	21.2845			22.7758					22.5406	21.1365	20.3803	21.184	20.1								21.4716	21.625	20.9815	21.2647	21.2845	14.1355	14.1355	22.7758	14.1355	14.1355	14.1355	14.1355	22.5406
A0A1W2P7L7;P59708	A0A1W2P7L7;P59708	Sf3b6	tr|A0A1W2P7L7|A0A1W2P7L7_MOUSE Splicing factor 3B subunit 6 (Fragment) OS=Mus musculus OX=10090 GN=Sf3b6 PE=1 SV=1;sp|P59708|SF3B6_MOUSE Splicing factor 3B subunit 6 OS=Mus musculus OX=10090 GN=Sf3b6 PE=1 SV=1	Splicing factor 3B subunit 6	2	2	2	13.037	23.4	111	17.579	0		26.4568	26.6915	26.642	24.6038	26.2511	25.1896	25.5761	25.6249	25.9643	26.3701	26.7204	26.3786	25.0535	24.4038	24.4778	23.8467	24.6888	23.6596	23.4333	23.5291	23.9208	25.3203	24.5625	25.4682	26.4568	26.6915	26.642	24.6038	26.2511	25.1896	25.5761	25.6249	25.9643	26.3701	26.7204	26.3786
A0A1W2P7V0;K3W4Q9;Q8BH60-2;Q8BH60	A0A1W2P7V0;K3W4Q9;Q8BH60-2;Q8BH60;A0A1W2P7A5	Gopc	tr|A0A1W2P7V0|A0A1W2P7V0_MOUSE Golgi-associated PDZ and coiled-coil motif-containing protein (Fragment) OS=Mus musculus OX=10090 GN=Gopc PE=1 SV=1;tr|K3W4Q9|K3W4Q9_MOUSE Golgi-associated PDZ and coiled-coil motif-containing protein OS=Mus musculus OX=10090	Golgi-associated PDZ and coiled-coil motif-containing protein	3	3	3	44.672	10.7	403	4.4465	0			19.3999			22.9412						22.4018	19.5859		18.3889			22.2166						22.4532	18.2368	14.1355	19.3999	14.1355	14.1355	22.9412	14.1355	14.1355	14.1355	14.1355	14.1355	22.4018	19.5859
A0A1W2P7X0;E9QMV2;Q4KML4	A0A1W2P7X0;E9QMV2;Q4KML4	Abracl	tr|A0A1W2P7X0|A0A1W2P7X0_MOUSE Costars family protein ABRACL (Fragment) OS=Mus musculus OX=10090 GN=Abracl PE=1 SV=1;tr|E9QMV2|E9QMV2_MOUSE Costars family protein ABRACL OS=Mus musculus OX=10090 GN=Abracl PE=1 SV=1;sp|Q4KML4|ABRAL_MOUSE Costars family prot	Costars family protein ABRACL	2	2	2	6.4374	50.9	57	27.294	0		25.7442	25.2494	25.1769	25.7526	25.3118	26.3641	24.2334	24.1776	23.988	24.4964	25.2466	25.3895	25.2806	25.1699	24.6922	25.0015	24.8515	26.4264	23.5283	23.3088	23.1659	23.7293	24.6231	24.7762	25.7442	25.2494	25.1769	25.7526	25.3118	26.3641	24.2334	24.1776	23.988	24.4964	25.2466	25.3895
A0A1Y7VIX3;Z4YL44;Z4YMH1;A2CG63-2;A2CG63	A0A1Y7VIX3;Z4YL44;Z4YMH1;A2CG63-2;A2CG63	Arid4b	tr|A0A1Y7VIX3|A0A1Y7VIX3_MOUSE AT-rich interactive domain-containing protein 4B OS=Mus musculus OX=10090 GN=Arid4b PE=4 SV=1;tr|Z4YL44|Z4YL44_MOUSE AT-rich interactive domain-containing protein 4B OS=Mus musculus OX=10090 GN=Arid4b PE=1 SV=1;tr|Z4YMH1|Z4YM	AT-rich interactive domain-containing protein 4B	2	2	2	14.26	14.1	128	3.4256	0.00067069			21.0406	20.0489				19.7688	19.4741	19.9652					18.8511	17.5696				17.7858	16.7846	18.1786				14.1355	21.0406	20.0489	14.1355	14.1355	14.1355	19.7688	19.4741	19.9652	14.1355	14.1355	14.1355
A0A1Y7VJW9;Q9WVH9	A0A1Y7VJW9;Q9WVH9	Fbln5	tr|A0A1Y7VJW9|A0A1Y7VJW9_MOUSE Fibulin-5 OS=Mus musculus OX=10090 GN=Fbln5 PE=1 SV=1;sp|Q9WVH9|FBLN5_MOUSE Fibulin-5 OS=Mus musculus OX=10090 GN=Fbln5 PE=1 SV=1	Fibulin-5	5	5	5	51.769	13	461	12.637	0		22.8348	22.2885	22.3835	24.3804	21.7364	23.5347	24.5962	22.2241	21.8996	24.2227	24.7645	24.5348	21.7457	22.0292	22.5069	25.7878	21.2037	25.704	23.6061	21.5609	20.9767	24.6407	24.0818	24.795	22.8348	22.2885	22.3835	24.3804	21.7364	23.5347	24.5962	22.2241	21.8996	24.2227	24.7645	24.5348
A0A1Y7VKP8;A0A1Y7VM38;P52503	A0A1Y7VKP8;A0A1Y7VM38;P52503	Ndufs6	tr|A0A1Y7VKP8|A0A1Y7VKP8_MOUSE NADH dehydrogenase [ubiquinone] iron-sulfur protein 6, mitochondrial OS=Mus musculus OX=10090 GN=Ndufs6 PE=1 SV=1;tr|A0A1Y7VM38|A0A1Y7VM38_MOUSE NADH dehydrogenase [ubiquinone] iron-sulfur protein 6, mitochondrial OS=Mus musc	NADH dehydrogenase [ubiquinone] iron-sulfur protein 6, mitochondrial	2	2	2	10.908	26.5	98	3.7162	0.00068166				20.8771	23.9761	20.6674	20.6823				23.937	21.0826	20.8243			21.4744	24.3363	21.2347	22.3178				24.9865	22.0563	21.952	14.1355	14.1355	20.8771	23.9761	20.6674	20.6823	14.1355	14.1355	14.1355	23.937	21.0826	20.8243
A0A1Y7VKX7;F8WJA0;Q9ESV0	A0A1Y7VKX7;F8WJA0;Q9ESV0;A0A1Y7VLU4;A0A1Y7VMS6;A0A1Y7VK75	Ddx24	tr|A0A1Y7VKX7|A0A1Y7VKX7_MOUSE ATP-dependent RNA helicase DDX24 OS=Mus musculus OX=10090 GN=Ddx24 PE=1 SV=1;tr|F8WJA0|F8WJA0_MOUSE ATP-dependent RNA helicase DDX24 OS=Mus musculus OX=10090 GN=Ddx24 PE=1 SV=1;sp|Q9ESV0|DDX24_MOUSE ATP-dependent RNA helicase	ATP-dependent RNA helicase DDX24	15	15	15	88.65	25.3	791	149.18	0	297;298;299;300;301	24.5839	25.0675	26.6134	25.5429	24.1128	23.7302	24.1228	24.2708	21.7615	25.6406	24.3943	25.6817	24.3361	24.2244	24.685	25.0318	23.252	23.5547	22.6383	23.3063	21.1679	24.614	23.7611	23.4517	24.5839	25.0675	26.6134	25.5429	24.1128	23.7302	24.1228	24.2708	21.7615	25.6406	24.3943	25.6817
A0A1Y7VLL5;A0A1Y7VMH3;Q80X41-2;Q80X41-5;Q80X41-3;Q80X41	A0A1Y7VLL5;A0A1Y7VMH3;Q80X41-2;Q80X41-5;Q80X41-3;Q80X41	Vrk1	tr|A0A1Y7VLL5|A0A1Y7VLL5_MOUSE Serine/threonine-protein kinase VRK1 (Fragment) OS=Mus musculus OX=10090 GN=Vrk1 PE=1 SV=1;tr|A0A1Y7VMH3|A0A1Y7VMH3_MOUSE Serine/threonine-protein kinase VRK1 OS=Mus musculus OX=10090 GN=Vrk1 PE=1 SV=1;sp|Q80X41-2|VRK1_MOUSE	Serine/threonine-protein kinase VRK1	1	1	1	6.6857	25.4	63	3.7557	0.00068399		23.1588	23.4961	23.6243							23.8719			22.9686	23.0268	23.765							24.033			23.1588	23.4961	23.6243	14.1355	14.1355	14.1355	14.1355	14.1355	14.1355	23.8719	14.1355	14.1355
A0A1Y7VM65;Q9QUH0	A0A1Y7VM65;Q9QUH0	Glrx	tr|A0A1Y7VM65|A0A1Y7VM65_MOUSE Glutaredoxin-1 OS=Mus musculus OX=10090 GN=Glrx PE=1 SV=1;sp|Q9QUH0|GLRX1_MOUSE Glutaredoxin-1 OS=Mus musculus OX=10090 GN=Glrx PE=1 SV=3	Glutaredoxin-1	2	2	2	9.3868	25	84	2.7169	0.0012594		24.5325	24.3905		24.097	24.3647	24.2413		22.8912	24.5477			25.062	23.8564	23.2911		23.86	22.9187	24.3752		21.7836	23.331			24.5176	24.5325	24.3905	14.1355	24.097	24.3647	24.2413	14.1355	22.8912	24.5477	14.1355	14.1355	25.062
A0A1Y7VMD8;B2RQV3;S4R290;Q3UDP0-2;Q3UDP0	A0A1Y7VMD8;B2RQV3;S4R290;Q3UDP0-2;Q3UDP0	Wdr41	tr|A0A1Y7VMD8|A0A1Y7VMD8_MOUSE WD repeat-containing protein 41 OS=Mus musculus OX=10090 GN=Wdr41 PE=1 SV=1;tr|B2RQV3|B2RQV3_MOUSE WD repeat-containing protein 41 OS=Mus musculus OX=10090 GN=Wdr41 PE=1 SV=1;tr|S4R290|S4R290_MOUSE WD repeat-containing protei	WD repeat-containing protein 41	2	2	2	26.387	17.5	240	8.4788	0			24.9087			23.8049		24.7691				25.068	24.5045		24.5049			27.9005		24.4356					22.8356	14.1355	24.9087	14.1355	14.1355	23.8049	14.1355	24.7691	14.1355	14.1355	14.1355	25.068	24.5045
A0A1Y7VMH7;A0A1Y7VME9;E9Q9B7	A0A1Y7VMH7;A0A1Y7VME9;E9Q9B7;A0A1Y7VNF8	Kidins220	tr|A0A1Y7VMH7|A0A1Y7VMH7_MOUSE Kinase D-interacting substrate 220 OS=Mus musculus OX=10090 GN=Kidins220 PE=1 SV=1;tr|A0A1Y7VME9|A0A1Y7VME9_MOUSE Kinase D-interacting substrate 220 OS=Mus musculus OX=10090 GN=Kidins220 PE=1 SV=1;tr|E9Q9B7|E9Q9B7_MOUSE Kinas		6	6	6	185.53	4.3	1672	36.217	0	308;309;3196;3197	21.2157	23.5859	23.9448	20.0485		22.3721	23.6104	23.2518	21.9286	23.3746	24.3981	24.1714	18.758	19.9523	23.0671	18.6231		20.5755	20.386	22.0575	19.2714	20.3822	21.6413	21.5919	21.2157	23.5859	23.9448	20.0485	14.1355	22.3721	23.6104	23.2518	21.9286	23.3746	24.3981	24.1714
A0A1Y7VN70;Q80Y14	A0A1Y7VN70;Q80Y14	Glrx5	tr|A0A1Y7VN70|A0A1Y7VN70_MOUSE Glutaredoxin-related protein 5, mitochondrial OS=Mus musculus OX=10090 GN=Glrx5 PE=1 SV=1;sp|Q80Y14|GLRX5_MOUSE Glutaredoxin-related protein 5, mitochondrial OS=Mus musculus OX=10090 GN=Glrx5 PE=1 SV=2	Glutaredoxin-related protein 5, mitochondrial	1	1	1	12.168	11.9	118	6.3828	0		23.7065			24.2439	24.2536	23.9952	24.8931	24.3296	24.2043	24.3606		25.4407	24.2061			24.6394	25.0408	25.0338	23.8382	23.8866	23.6084	24.4993		25.2455	23.7065	14.1355	14.1355	24.2439	24.2536	23.9952	24.8931	24.3296	24.2043	24.3606	14.1355	25.4407
A0A1Y7VP67;E9Q2I4	A0A1Y7VP67;E9Q2I4	Elmsan1	tr|A0A1Y7VP67|A0A1Y7VP67_MOUSE ELM2 and Myb/SANT-like domain-containing 1 (Fragment) OS=Mus musculus OX=10090 GN=Elmsan1 PE=1 SV=1;tr|E9Q2I4|E9Q2I4_MOUSE ELM2 and Myb/SANT-like domain-containing 1 OS=Mus musculus OX=10090 GN=Elmsan1 PE=1 SV=1		3	3	3	117.87	5.1	1071	4.2235	0.00035298	314	20.0849			19.5668	19.6855	24.5517	24.6764	20.8431	20.4709	21.3242		21.3225	19.5324			19.6065	19.0853	25.3322	24.5611	20.4947	19.8431	20.6364		21.6347	20.0849	14.1355	14.1355	19.5668	19.6855	24.5517	24.6764	20.8431	20.4709	21.3242	14.1355	21.3225
A0A286YCV9;E9Q4K7;A0A286YDX6	A0A286YCV9;E9Q4K7;A0A286YDX6	Kif13b	tr|A0A286YCV9|A0A286YCV9_MOUSE Kinesin family member 13B OS=Mus musculus OX=10090 GN=Kif13b PE=1 SV=1;tr|E9Q4K7|E9Q4K7_MOUSE Kinesin family member 13B OS=Mus musculus OX=10090 GN=Kif13b PE=1 SV=1;tr|A0A286YDX6|A0A286YDX6_MOUSE Kinesin-like protein KIF13A (	Kinesin-like protein	4	3	2	204.94	2.5	1847	11.076	0	318;319	23.8129		24.2169	23.8001	24.5771	24.5275	24.6126		23.6403	24.3637	24.5179	24.5112	22.2953		23.3458	23.2045	25.0492	24.177	24.6547		22.8684	23.6534	24.6239	24.0591	23.8129	14.1355	24.2169	23.8001	24.5771	24.5275	24.6126	14.1355	23.6403	24.3637	24.5179	24.5112
A0A286YDA2	A0A286YDA2;A0A286YCD1;A0A286YDZ1		tr|A0A286YDA2|A0A286YDA2_MOUSE Nucleolar and coiled-body phosphoprotein 1 OS=Mus musculus OX=10090 GN=Nolc1 PE=1 SV=1		11	11	1	73.427	16.9	700	323.31	0	324	26.1914	26.242	26.7928	26.0593	26.5394	25.6697	25.9374	26.163	24.7578	25.8369	27.0899	26.7561	25.2298	25.0466	25.8437	24.9758	25.3112	25.7614	24.757	25.1554	23.7466	25.2355	25.742	25.7101	26.1914	26.242	26.7928	26.0593	26.5394	25.6697	25.9374	26.163	24.7578	25.8369	27.0899	26.7561
A0A286YDB7;A0A286YCT4;A0A286YCG8;Q9CY50	A0A286YDB7;A0A286YCT4;A0A286YCG8;Q9CY50	Ssr1	tr|A0A286YDB7|A0A286YDB7_MOUSE Translocon-associated protein subunit alpha (Fragment) OS=Mus musculus OX=10090 GN=Ssr1 PE=1 SV=1;tr|A0A286YCT4|A0A286YCT4_MOUSE Translocon-associated protein subunit alpha OS=Mus musculus OX=10090 GN=Ssr1 PE=1 SV=1;tr|A0A286	Translocon-associated protein subunit alpha	2	2	2	13.111	20	115	23.307	0			24.9872	23.7583	24.8262	25.0771	24.9157	24.6888	24.5317		26.3158	25.3381	25.8654		24.2402	24.0658	24.2216	24.0963	25.3691	23.4941	24.412		25.3925	24.7893	25.3106	14.1355	24.9872	23.7583	24.8262	25.0771	24.9157	24.6888	24.5317	14.1355	26.3158	25.3381	25.8654
A0A286YDC0;Q03147	A0A286YDC0;Q03147	Cdk7	tr|A0A286YDC0|A0A286YDC0_MOUSE Cyclin-dependent kinase 7 OS=Mus musculus OX=10090 GN=Cdk7 PE=1 SV=1;sp|Q03147|CDK7_MOUSE Cyclin-dependent kinase 7 OS=Mus musculus OX=10090 GN=Cdk7 PE=1 SV=2	Cyclin-dependent kinase 7	2	2	2	34.573	6.8	309	3.0202	0.00097466	3202						18.4296			18.8817	19.6413	19.8279	20.4816						18.6024			17.7612	17.4413		18.7048	14.1355	14.1355	14.1355	14.1355	14.1355	18.4296	14.1355	14.1355	18.8817	19.6413	19.8279	20.4816
A0A286YDD7;E9PUA2;Q5BLK4	A0A286YDD7;E9PUA2;Q5BLK4	Zcchc6	tr|A0A286YDD7|A0A286YDD7_MOUSE Terminal uridylyltransferase 7 (Fragment) OS=Mus musculus OX=10090 GN=Tut7 PE=1 SV=1;tr|E9PUA2|E9PUA2_MOUSE Terminal uridylyltransferase 7 OS=Mus musculus OX=10090 GN=Tut7 PE=1 SV=1;sp|Q5BLK4|TUT7_MOUSE Terminal uridylyltrans	Terminal uridylyltransferase 7	2	2	2	122.92	3.1	1089	2.6025	0.0018709		21.7476	22.5702								22.8098			20.1684	21.5071								20.8392			21.7476	22.5702	14.1355	14.1355	14.1355	14.1355	14.1355	14.1355	14.1355	22.8098	14.1355	14.1355
A0A286YDG5;Q8CG46-2;Q8CG46	A0A286YDG5;Q8CG46-2;Q8CG46	Smc5	tr|A0A286YDG5|A0A286YDG5_MOUSE Structural maintenance of chromosomes protein 5 OS=Mus musculus OX=10090 GN=Smc5 PE=1 SV=1;sp|Q8CG46-2|SMC5_MOUSE Isoform 2 of Structural maintenance of chromosomes protein 5 OS=Mus musculus OX=10090 GN=Smc5;sp|Q8CG46|SMC5_MO	Structural maintenance of chromosomes protein 5	2	2	2	119.26	2.7	1011	3.0861	0.00065402			22.5434						22.1059			19.7811	19.9672		20.8283						20.3053			18.4386	19.1842	14.1355	22.5434	14.1355	14.1355	14.1355	14.1355	14.1355	22.1059	14.1355	14.1355	19.7811	19.9672
A0A286YDJ6;B9EKS2;Q6ZPY7-2;Q6ZPY7;Q3UI14	A0A286YDJ6;B9EKS2;Q6ZPY7-2;Q6ZPY7;Q3UI14	Kdm3b	tr|A0A286YDJ6|A0A286YDJ6_MOUSE Lysine-specific demethylase 3B OS=Mus musculus OX=10090 GN=Kdm3b PE=1 SV=1;tr|B9EKS2|B9EKS2_MOUSE Jumonji domain containing 1B OS=Mus musculus OX=10090 GN=Kdm3b PE=1 SV=1;sp|Q6ZPY7-2|KDM3B_MOUSE Isoform 2 of Lysine-specific d	Lysine-specific demethylase 3B	4	4	4	144.94	6.6	1333	3.2671	0.00066423			22.3462						18.8565		24.5854	21.6043									18.0534			19.7704		14.1355	22.3462	14.1355	14.1355	14.1355	14.1355	14.1355	18.8565	14.1355	24.5854	21.6043	14.1355
A0A286YDU0;E9PYG6	A0A286YDU0;E9PYG6	Rasa1	tr|A0A286YDU0|A0A286YDU0_MOUSE RAS p21 protein activator 1 (Fragment) OS=Mus musculus OX=10090 GN=Rasa1 PE=1 SV=1;tr|E9PYG6|E9PYG6_MOUSE RAS p21 protein activator 1 OS=Mus musculus OX=10090 GN=Rasa1 PE=1 SV=1		1	1	1	56.782	2.2	497	12.371	0								23.0719			23.2584	23.1687	23.7918							21.9656			22.1125	21.1631		14.1355	14.1355	14.1355	14.1355	14.1355	14.1355	23.0719	14.1355	14.1355	23.2584	23.1687	23.7918
A0A2I3BPP1;Q3UHB2;Q61037-3;Q61037-2;Q61037-6;Q61037-5;Q61037;A0A2I3BRT5;Q7TT21;Q61037-7;Q61037-4	A0A2I3BPP1;Q3UHB2;Q61037-3;Q61037-2;Q61037-6;Q61037-5;Q61037;A0A2I3BRT5;Q7TT21;Q61037-7;Q61037-4;A0A2I3BPE9	Tsc2	tr|A0A2I3BPP1|A0A2I3BPP1_MOUSE Tuberin OS=Mus musculus OX=10090 GN=Tsc2 PE=1 SV=1;tr|Q3UHB2|Q3UHB2_MOUSE Tuberin OS=Mus musculus OX=10090 GN=Tsc2 PE=1 SV=1;sp|Q61037-3|TSC2_MOUSE Isoform B of Tuberin OS=Mus musculus OX=10090 GN=Tsc2;sp|Q61037-2|TSC2_MOUSE	Tuberin	3	3	3	198.85	1.7	1785	2.1313	0.0067827	329	23.5571	24.0732	24.4343	24.2279	24.362	24.4332	23.5868	23.0914	22.1209	25.2436	24.1603	23.4752	21.8501	22.3528	23.1222	22.9406	22.8695	23.9942	22.2005	21.6985	21.2319	24.0613	22.7522	22.4985	23.5571	24.0732	24.4343	24.2279	24.362	24.4332	23.5868	23.0914	22.1209	25.2436	24.1603	23.4752
A0A2I3BPX3;Q6P9J9;A0A2I3BRD2;A0A2I3BPY8;Q6P9J9-2	A0A2I3BPX3;Q6P9J9;A0A2I3BRD2;A0A2I3BPY8;Q6P9J9-2	Ano6	tr|A0A2I3BPX3|A0A2I3BPX3_MOUSE Anoctamin OS=Mus musculus OX=10090 GN=Ano6 PE=1 SV=1;sp|Q6P9J9|ANO6_MOUSE Anoctamin-6 OS=Mus musculus OX=10090 GN=Ano6 PE=1 SV=1;tr|A0A2I3BRD2|A0A2I3BRD2_MOUSE Anoctamin-6 (Fragment) OS=Mus musculus OX=10090 GN=Ano6 PE=1 SV=1	Anoctamin-6	2	2	2	108.47	3.3	932	4.7864	0					22.7163		22.3818										22.0776		21.8208							14.1355	14.1355	14.1355	22.7163	14.1355	22.3818	14.1355	14.1355	14.1355	14.1355	14.1355	14.1355
A0A2I3BPY7;Q9EP71	A0A2I3BPY7;Q9EP71	Rai14	tr|A0A2I3BPY7|A0A2I3BPY7_MOUSE Ankycorbin OS=Mus musculus OX=10090 GN=Rai14 PE=1 SV=1;sp|Q9EP71|RAI14_MOUSE Ankycorbin OS=Mus musculus OX=10090 GN=Rai14 PE=1 SV=1	Ankycorbin	57	57	56	105.71	63.9	950	323.31	0	336;337;338;339;340;341;342;3203	30.1489	30.6348	30.4916	29.0285	29.7685	29.6517	31.4089	31.5366	30.8378	31.2519	31.7474	31.4077	27.3662	27.6143	27.4655	25.8254	27.4354	27.4134	28.454	28.363	28.1737	28.935	28.3695	28.6288	30.1489	30.6348	30.4916	29.0285	29.7685	29.6517	31.4089	31.5366	30.8378	31.2519	31.7474	31.4077
A0A2I3BQ07;Q505D1;A0A2I3BQJ1	A0A2I3BQ07;Q505D1;A0A2I3BQJ1;A0A2I3BRN1	Ankrd28	tr|A0A2I3BQ07|A0A2I3BQ07_MOUSE Serine/threonine-protein phosphatase 6 regulatory ankyrin repeat subunit A OS=Mus musculus OX=10090 GN=Ankrd28 PE=1 SV=1;sp|Q505D1|ANR28_MOUSE Serine/threonine-protein phosphatase 6 regulatory ankyrin repeat subunit A OS=Mus	Serine/threonine-protein phosphatase 6 regulatory ankyrin repeat subunit A	5	5	5	116.03	7.8	1083	31.837	0			23.6933	22.9103		23.5191	24.2815				19.4154	25.6469	24.1723		17.9596	17.8253		20.3092	20.8912					22.1139	20.7477	14.1355	23.6933	22.9103	14.1355	23.5191	24.2815	14.1355	14.1355	14.1355	19.4154	25.6469	24.1723
A0A2I3BR81;A0A2I3BRL0;A0A2I3BQR1;Q91X76	A0A2I3BR81;A0A2I3BRL0;A0A2I3BQR1;Q91X76;A0A2I3BPH8	Nt5dc2	tr|A0A2I3BR81|A0A2I3BR81_MOUSE 5-nucleotidase domain-containing 2 OS=Mus musculus OX=10090 GN=Nt5dc2 PE=1 SV=1;tr|A0A2I3BRL0|A0A2I3BRL0_MOUSE 5-nucleotidase domain-containing 2 OS=Mus musculus OX=10090 GN=Nt5dc2 PE=1 SV=1;tr|A0A2I3BQR1|A0A2I3BQR1_MOUSE 5		11	11	11	63.858	26	553	41.105	0		23.7705	25.0457	25.7722	24.6167	24.2928	26.3202	25.3809	25.1754	23.239	24.2217	24.9371	24.95	23.802	25.1201	25.7581	24.4896	24.1601	25.811	24.8873	24.8574	25.2648	23.6873	24.7427	25.1114	23.7705	25.0457	25.7722	24.6167	24.2928	26.3202	25.3809	25.1754	23.239	24.2217	24.9371	24.95
A0A2I3BRB9;Z4YM84;E9QNH7;A0A2I3BQH8;A0A2I3BQ50;Q5XG73-2;Q5XG73-3;Q5XG73	A0A2I3BRB9;Z4YM84;E9QNH7;A0A2I3BQH8;A0A2I3BQ50;Q5XG73-2;Q5XG73-3;Q5XG73	Acbd5	tr|A0A2I3BRB9|A0A2I3BRB9_MOUSE Acyl-CoA-binding domain-containing protein 5 OS=Mus musculus OX=10090 GN=Acbd5 PE=1 SV=1;tr|Z4YM84|Z4YM84_MOUSE Acyl-CoA-binding domain-containing protein 5 OS=Mus musculus OX=10090 GN=Acbd5 PE=1 SV=2;tr|E9QNH7|E9QNH7_MOUSE A	Acyl-CoA-binding domain-containing protein 5	1	1	1	53.729	5.4	483	100.63	0			24.4078	24.0784			23.574	22.1666			23.3703	24.4662	23.2406												18.8663	14.1355	24.4078	24.0784	14.1355	14.1355	23.574	22.1666	14.1355	14.1355	23.3703	24.4662	23.2406
A0A2I3BRL8;Q91VM5;Q9WV02;A2AFI3;Q9WV02-2	A0A2I3BRL8;Q91VM5;Q9WV02;A2AFI3;Q9WV02-2;S4R1F6;A2AFI4;A0A2I3BQC0;A0A0R4J1I0;Q8C796	Rbmxl1;Rbmx	tr|A0A2I3BRL8|A0A2I3BRL8_MOUSE Predicted gene 7324 OS=Mus musculus OX=10090 GN=Gm7324 PE=4 SV=1;sp|Q91VM5|RMXL1_MOUSE RNA binding motif protein, X-linked-like-1 OS=Mus musculus OX=10090 GN=Rbmxl1 PE=2 SV=1;sp|Q9WV02|RBMX_MOUSE RNA-binding motif protein, X	RNA binding motif protein, X-linked-like-1;RNA-binding motif protein, X chromosome;RNA-binding motif protein, X chromosome, N-terminally processed	14	14	14	42.178	32.2	388	60.021	0	347	26.7936	27.0746	27.001	26.8282	27.3599	27.1309	27.2244	26.6869	26.8628	27.0815	27.1695	27.3012	26.0922	26.0698	26.4174	26.1806	26.7439	27.6339	26.4689	25.4193	25.9818	26.7285	26.6296	26.9665	26.7936	27.0746	27.001	26.8282	27.3599	27.1309	27.2244	26.6869	26.8628	27.0815	27.1695	27.3012
A0A2I3BRT4;Q8R0W0	A0A2I3BRT4;Q8R0W0	Eppk1	tr|A0A2I3BRT4|A0A2I3BRT4_MOUSE Epiplakin OS=Mus musculus OX=10090 GN=Eppk1 PE=1 SV=1;sp|Q8R0W0|EPIPL_MOUSE Epiplakin OS=Mus musculus OX=10090 GN=Eppk1 PE=1 SV=2	Epiplakin	4	2	2	381.72	2.5	3458	2.5253	0.0024676						25.3217	25.5612	25.7152										25.1185	26.7171	22.7158						14.1355	14.1355	14.1355	14.1355	25.3217	25.5612	25.7152	14.1355	14.1355	14.1355	14.1355	14.1355
A0A2I3BRX9;A0A1W2P832;A0A1W2P712;Q6GYP7-6;Q6GYP7;Q6GYP7-2;Q6GYP7-4	A0A2I3BRX9;A0A1W2P832;A0A1W2P712;Q6GYP7-6;Q6GYP7;Q6GYP7-2;Q6GYP7-4	Ralgapa1	tr|A0A2I3BRX9|A0A2I3BRX9_MOUSE Ral GTPase-activating protein subunit alpha-1 OS=Mus musculus OX=10090 GN=Ralgapa1 PE=1 SV=1;tr|A0A1W2P832|A0A1W2P832_MOUSE Ral GTPase-activating protein subunit alpha-1 OS=Mus musculus OX=10090 GN=Ralgapa1 PE=1 SV=1;tr|A0A1W	Ral GTPase-activating protein subunit alpha-1	6	6	6	284.12	3.2	2538	12.402	0	348;349;350;351;352;353;354;355;3204								22.9617	21.8438	23.3178															14.1355	14.1355	14.1355	14.1355	14.1355	14.1355	14.1355	22.9617	21.8438	23.3178	14.1355	14.1355
A0A2I3BS49;Q9CXU4;Q9WTQ8	A0A2I3BS49;Q9CXU4;Q9WTQ8;E9Q3T4;E9PVF9	Timm23	tr|A0A2I3BS49|A0A2I3BS49_MOUSE Mitochondrial import inner membrane translocase subunit Tim23 OS=Mus musculus OX=10090 GN=Timm23 PE=1 SV=1;tr|Q9CXU4|Q9CXU4_MOUSE Mitochondrial import inner membrane translocase subunit TIM23 OS=Mus musculus OX=10090 GN=Timm2	Mitochondrial import inner membrane translocase subunit Tim23	4	4	4	20.749	44.7	197	8.0365	0		22.1815	24.5035	24.525	24.233	24.1684	24.7172	24.473	25.3662		24.3967	24.2201	26.2891	22.6861	22.8729	23.8865	28.9673	23.511	24.4412	24.5806	24.3711		23.3756	24.048	25.772	22.1815	24.5035	24.525	24.233	24.1684	24.7172	24.473	25.3662	14.1355	24.3967	24.2201	26.2891
A0A2R8VHF9;E9QPE7;A0A338P6K2;O08638-2;O08638	A0A2R8VHF9;E9QPE7;A0A338P6K2;O08638-2;O08638	Myh11	tr|A0A2R8VHF9|A0A2R8VHF9_MOUSE Myosin-11 OS=Mus musculus OX=10090 GN=Myh11 PE=1 SV=1;tr|E9QPE7|E9QPE7_MOUSE Myosin-11 OS=Mus musculus OX=10090 GN=Myh11 PE=1 SV=2;tr|A0A338P6K2|A0A338P6K2_MOUSE Myosin-11 OS=Mus musculus OX=10090 GN=Myh11 PE=1 SV=1;sp|O08638	Myosin-11	27	3	3	223.35	11.6	1938	3.5177	0.00067408		27.8584			27.7459	27.8484			23.879		24.634	24.5067		26.8046			26.3136	25.5224			21.7085		22.7622	23.0281		27.8584	14.1355	14.1355	27.7459	27.8484	14.1355	14.1355	23.879	14.1355	24.634	24.5067	14.1355
A0A2R8VHH1;Q99P88	A0A2R8VHH1;Q99P88	Nup155	tr|A0A2R8VHH1|A0A2R8VHH1_MOUSE Nuclear pore complex protein Nup155 OS=Mus musculus OX=10090 GN=Nup155 PE=1 SV=1;sp|Q99P88|NU155_MOUSE Nuclear pore complex protein Nup155 OS=Mus musculus OX=10090 GN=Nup155 PE=1 SV=1	Nuclear pore complex protein Nup155	6	6	6	150.14	6.3	1346	35.322	0		23.9402	24.4015	25.4516	24.7377	21.8069	23.3712	23.564	23.0168	22.5981		22.7265	23.8241	23.3148	22.83	24.5054	23.8227	21.4266	23.5526	23.1783	22.1713	21.0308		22.33	22.6386	23.9402	24.4015	25.4516	24.7377	21.8069	23.3712	23.564	23.0168	22.5981	14.1355	22.7265	23.8241
A0A2R8VHM9;Q921I9	A0A2R8VHM9;Q921I9	Exosc4	tr|A0A2R8VHM9|A0A2R8VHM9_MOUSE Exosome complex component RRP41 OS=Mus musculus OX=10090 GN=Exosc4 PE=1 SV=1;sp|Q921I9|EXOS4_MOUSE Exosome complex component RRP41 OS=Mus musculus OX=10090 GN=Exosc4 PE=1 SV=3	Exosome complex component RRP41	1	1	1	7.171	17.6	68	2.9206	0.0012878		23.2054		23.2262					23.1907					22.713		23.0821					23.0856					23.2054	14.1355	23.2262	14.1355	14.1355	14.1355	14.1355	23.1907	14.1355	14.1355	14.1355	14.1355
A0A2R8VI72;Q8R0H9	A0A2R8VI72;Q8R0H9	Gga1	tr|A0A2R8VI72|A0A2R8VI72_MOUSE ADP-ribosylation factor-binding protein GGA1 OS=Mus musculus OX=10090 GN=Gga1 PE=1 SV=1;sp|Q8R0H9|GGA1_MOUSE ADP-ribosylation factor-binding protein GGA1 OS=Mus musculus OX=10090 GN=Gga1 PE=1 SV=1	ADP-ribosylation factor-binding protein GGA1	2	2	2	41.046	14	363	3.7555	0.00068376				21.9389		21.8435			21.2222			22.1249	23.3772					18.898			16.9545			21.1139		14.1355	14.1355	21.9389	14.1355	21.8435	14.1355	14.1355	21.2222	14.1355	14.1355	22.1249	23.3772
A0A2R8VKL1;A0A2R8VHM0;F7B6A4;F7C1U0;E0CZ97;F6SYN4;E0CYD2;E0CYQ0	A0A2R8VKL1;A0A2R8VHM0;F7B6A4;F7C1U0;E0CZ97;F6SYN4;E0CYD2;E0CYQ0	Kctd17	tr|A0A2R8VKL1|A0A2R8VKL1_MOUSE Potassium channel tetramerisation domain-containing 17 OS=Mus musculus OX=10090 GN=Kctd17 PE=1 SV=1;tr|A0A2R8VHM0|A0A2R8VHM0_MOUSE Potassium channel tetramerisation domain-containing 17 (Fragment) OS=Mus musculus OX=10090 GN=		1	1	1	13.501	12.7	118	2.2435	0.0047847			21.4073	21.219			22.2655		20.6402	20.8846	21.9276	22.0308	21.5496		20.0826	20.8495			22.1592		19.8541	19.5033	20.8787	21.0199	20.8433	14.1355	21.4073	21.219	14.1355	14.1355	22.2655	14.1355	20.6402	20.8846	21.9276	22.0308	21.5496
A0A2R8VKL5;E9Q066;G3X9Q6;Q8BWW4;A0A2R8W6Y5	A0A2R8VKL5;E9Q066;G3X9Q6;Q8BWW4;A0A2R8W6Y5;A0A2R8VHW8	Larp4	tr|A0A2R8VKL5|A0A2R8VKL5_MOUSE La-related protein 4 OS=Mus musculus OX=10090 GN=Larp4 PE=1 SV=1;tr|E9Q066|E9Q066_MOUSE La-related protein 4 OS=Mus musculus OX=10090 GN=Larp4 PE=1 SV=1;tr|G3X9Q6|G3X9Q6_MOUSE La-related protein 4 OS=Mus musculus OX=10090 GN=	La-related protein 4	17	17	17	73.508	32.6	660	87.417	0	359	26.8655	27.7978	26.367	26.4158	27.779	26.6737	24.9522	26.1853	26.1718	26.8749	28.016	27.3523	25.1753	25.9416	24.5462	24.9339	26.7231	26.3236	24.3955	25.8531	24.8814	26.5022	27.0409	26.4565	26.8655	27.7978	26.367	26.4158	27.779	26.6737	24.9522	26.1853	26.1718	26.8749	28.016	27.3523
A0A338P697;Q3TUF7-3;Q3TUF7;Q3TUF7-2;A0A338P689	A0A338P697;Q3TUF7-3;Q3TUF7;Q3TUF7-2;A0A338P689;A0A338P7J1;A0A338P6P2	Yeats2	tr|A0A338P697|A0A338P697_MOUSE YEATS domain-containing protein 2 (Fragment) OS=Mus musculus OX=10090 GN=Yeats2 PE=1 SV=1;sp|Q3TUF7-3|YETS2_MOUSE Isoform 3 of YEATS domain-containing protein 2 OS=Mus musculus OX=10090 GN=Yeats2;sp|Q3TUF7|YETS2_MOUSE YEATS d	YEATS domain-containing protein 2	8	8	8	144.77	9.3	1369	31.967	0	360;361;362;363;364;365;366;3205;3206		20.5861	24.0326				19.5795	21.3484	19.6528	20.8575		23.5728		17.5498	22.4141				16.96		17.4191	17.8882			14.1355	20.5861	24.0326	14.1355	14.1355	14.1355	19.5795	21.3484	19.6528	20.8575	14.1355	23.5728
A0A338P6A9;A0A338P6V8;A0A338P730;E9Q7C1;Q3TE00;Q924H2	A0A338P6A9;A0A338P6V8;A0A338P730;E9Q7C1;Q3TE00;Q924H2	Med15	tr|A0A338P6A9|A0A338P6A9_MOUSE Mediator of RNA polymerase II transcription subunit 15 (Fragment) OS=Mus musculus OX=10090 GN=Med15 PE=1 SV=1;tr|A0A338P6V8|A0A338P6V8_MOUSE Mediator of RNA polymerase II transcription subunit 15 (Fragment) OS=Mus musculus OX	Mediator of RNA polymerase II transcription subunit 15	1	1	1	25.609	7.8	218	4.1932	0.00035186			19.3553	19.8062			18.2403	19.1547		18.9343	19.2482	20.1657	20.1724		18.2203	18.7629			18.723	17.8748		17.1634	17.7611	18.0682	18.4555	14.1355	19.3553	19.8062	14.1355	14.1355	18.2403	19.1547	14.1355	18.9343	19.2482	20.1657	20.1724
A0A338P6F2;G5E8A0;Q8CI95	A0A338P6F2;G5E8A0;Q8CI95;A0A0R4J0F9;S4R296;S4R1M9;A0A5F8MQ99	Osbpl11	tr|A0A338P6F2|A0A338P6F2_MOUSE Oxysterol-binding protein OS=Mus musculus OX=10090 GN=Osbpl11 PE=1 SV=1;tr|G5E8A0|G5E8A0_MOUSE Oxysterol-binding protein OS=Mus musculus OX=10090 GN=Osbpl11 PE=1 SV=1;sp|Q8CI95|OSB11_MOUSE Oxysterol-binding protein-related pr	Oxysterol-binding protein;Oxysterol-binding protein-related protein 11	6	6	6	83.655	11.9	751	14.153	0	367;368;369;370;371	23.2794	20.5684	24.8708		23.6493	24.3576	24.2436	24.254	24.8747	24.2666	24.6989	25.5029	21.7892		21.9888		22.2655	23.1002	22.5221	22.3524	21.7446	22.6204	23.4	21.7942	23.2794	20.5684	24.8708	14.1355	23.6493	24.3576	24.2436	24.254	24.8747	24.2666	24.6989	25.5029
A0A338P6I2;Q923G2;A0A338P6B4	A0A338P6I2;Q923G2;A0A338P6B4;A0A338P6M3	Polr2h	tr|A0A338P6I2|A0A338P6I2_MOUSE DNA-directed RNA polymerases I, II, and III subunit RPABC3 OS=Mus musculus OX=10090 GN=Polr2h PE=1 SV=1;sp|Q923G2|RPAB3_MOUSE DNA-directed RNA polymerases I, II, and III subunit RPABC3 OS=Mus musculus OX=10090 GN=Polr2h PE=1	DNA-directed RNA polymerases I, II, and III subunit RPABC3	6	6	6	16.493	62.2	143	89.528	0		26.0749	26.5972	27.162	27.0008	26.7048	27.014	27.0061	26.3597	26.2472	26.9423	27.6642	27.0887	25.674	25.2777	27.814	29.8559	25.782	29.556	28.2322	25.2614	25.4175	29.8029	29.2849	26.1886	26.0749	26.5972	27.162	27.0008	26.7048	27.014	27.0061	26.3597	26.2472	26.9423	27.6642	27.0887
A0A338P6K3;Q61624	A0A338P6K3;Q61624	Znf148	tr|A0A338P6K3|A0A338P6K3_MOUSE Zinc finger protein 148 OS=Mus musculus OX=10090 GN=Zfp148 PE=1 SV=1;sp|Q61624|ZN148_MOUSE Zinc finger protein 148 OS=Mus musculus OX=10090 GN=Znf148 PE=1 SV=2	Zinc finger protein 148	3	3	3	83.742	6.5	752	5.6109	0	372;373;374;3207	21.5305	25.5081	24.9829	20.8101						21.4807		25.3641	20.8579	24.1369	23.9707	18.5084						19.5391		24.1124	21.5305	25.5081	24.9829	20.8101	14.1355	14.1355	14.1355	14.1355	14.1355	21.4807	14.1355	25.3641
A0A338P6N4;A0A384DV78;Q80W49-2	A0A338P6N4;A0A384DV78;Q80W49-2;Q80W49;Q80W49-3	Crybg3	tr|A0A338P6N4|A0A338P6N4_MOUSE Beta/gamma crystallin domain-containing protein 3 OS=Mus musculus OX=10090 GN=Crybg3 PE=1 SV=1;tr|A0A384DV78|A0A384DV78_MOUSE Beta/gamma crystallin domain-containing protein 3 OS=Mus musculus OX=10090 GN=Crybg3 PE=1 SV=1;sp|Q	Beta/gamma crystallin domain-containing protein 3	10	10	10	325.52	6.3	2952	17.871	0	376;377;378			22.281		20.5237		24.5174	24.7687	23.0941	22.028	24.6971	21.8028					23.4842		20.8373	21.1875		16.3824	18.2077	17.4653	14.1355	14.1355	22.281	14.1355	20.5237	14.1355	24.5174	24.7687	23.0941	22.028	24.6971	21.8028
A0A338P6W1;P97868-2;P97868	A0A338P6W1;P97868-2;P97868;D3YZU8;A0A0R4J165;P97868-3	Rbbp6	tr|A0A338P6W1|A0A338P6W1_MOUSE E3 ubiquitin-protein ligase RBBP6 (Fragment) OS=Mus musculus OX=10090 GN=Rbbp6 PE=1 SV=1;sp|P97868-2|RBBP6_MOUSE Isoform 2 of E3 ubiquitin-protein ligase RBBP6 OS=Mus musculus OX=10090 GN=Rbbp6;sp|P97868|RBBP6_MOUSE E3 ubiqui	E3 ubiquitin-protein ligase RBBP6	15	15	15	195.75	13.9	1759	116.65	0	381;382;383;384	25.8615	25.629	27.0718	24.9349	25.1547	24.596	25.6514	24.377	25.3708	25.8663	26.3398	24.5886	23.8931	22.4724	23.611	24.1315	23.5477	23.5176	22.3911	22.1974	21.519	24.2366	23.5914	23.2973	25.8615	25.629	27.0718	24.9349	25.1547	24.596	25.6514	24.377	25.3708	25.8663	26.3398	24.5886
A0A338P7B7;P51807	A0A338P7B7;P51807	Dynlt1	tr|A0A338P7B7|A0A338P7B7_MOUSE Dynein light chain Tctex-type 1A OS=Mus musculus OX=10090 GN=Dynlt1a PE=1 SV=1;sp|P51807|DYLT1_MOUSE Dynein light chain Tctex-type 1 OS=Mus musculus OX=10090 GN=Dynlt1 PE=1 SV=1	Dynein light chain Tctex-type 1	1	1	1	12.242	16.1	112	102.12	0		22.1325	24.3212	24.0943	24.4339	23.1781	24.6208	23.2044	25.363	22.8944	22.6989	23.7732	25.9853	21.0072	23.4044	23.2753	23.274	21.9276	24.8749	22.2851	24.1872	21.9713	21.4508	22.5289	25.5212	22.1325	24.3212	24.0943	24.4339	23.1781	24.6208	23.2044	25.363	22.8944	22.6989	23.7732	25.9853
A0A338P7L1;A0A338P6S3;A0A338P695;Q6ZPR5-3;Q6ZPR5-2;Q6ZPR5-4;Q6ZPR5;Q6ZPR5-5	A0A338P7L1;A0A338P6S3;A0A338P695;Q6ZPR5-3;Q6ZPR5-2;Q6ZPR5-4;Q6ZPR5;Q6ZPR5-5;A0A338P6E2;A0A338P715;A0A338P6P4;A0A338P7A7;A0A338P6I0;A0A338P6B0;A0A338P6U9	Smpd4	tr|A0A338P7L1|A0A338P7L1_MOUSE Sphingomyelin phosphodiesterase 4 OS=Mus musculus OX=10090 GN=Smpd4 PE=1 SV=1;tr|A0A338P6S3|A0A338P6S3_MOUSE Sphingomyelin phosphodiesterase 4 OS=Mus musculus OX=10090 GN=Smpd4 PE=1 SV=1;tr|A0A338P695|A0A338P695_MOUSE Sphingo	Sphingomyelin phosphodiesterase 4	4	4	1	65.497	9.9	573	26.699	0		23.6722	23.4857	23.5329		23.2252	23.1774		22.7404		22.7459			21.9182	21.6344	22.5173		21.7072	22.6223		21.3176		22.9428			23.6722	23.4857	23.5329	14.1355	23.2252	23.1774	14.1355	22.7404	14.1355	22.7459	14.1355	14.1355
A0A338P7L8;Q8BJF9	A0A338P7L8;Q8BJF9;B1AVH5;Q8C0P5	Chmp2b	tr|A0A338P7L8|A0A338P7L8_MOUSE Charged multivesicular body protein 2b OS=Mus musculus OX=10090 GN=Chmp2b PE=1 SV=1;sp|Q8BJF9|CHM2B_MOUSE Charged multivesicular body protein 2b OS=Mus musculus OX=10090 GN=Chmp2b PE=1 SV=1	Charged multivesicular body protein 2b	4	4	4	23.528	17.7	209	14.162	0	385	21.7542	22.1895		22.2746		22.2223	22.4414	22.2318	21.9143		22.99	22.6612	18.6289	18.2645		19.8227		19.3718	18.2939	17.4212	18.0502		18.7737	18.2902	21.7542	22.1895	14.1355	22.2746	14.1355	22.2223	22.4414	22.2318	21.9143	14.1355	22.99	22.6612
A0A3B2W3M7;P18608	A0A3B2W3M7;P18608	Hmgn1	tr|A0A3B2W3M7|A0A3B2W3M7_MOUSE Non-histone chromosomal protein HMG-14 OS=Mus musculus OX=10090 GN=Hmgn1 PE=1 SV=1;sp|P18608|HMGN1_MOUSE Non-histone chromosomal protein HMG-14 OS=Mus musculus OX=10090 GN=Hmgn1 PE=1 SV=2	Non-histone chromosomal protein HMG-14	2	2	2	9.029	38.4	86	292.19	0	386	22.0294	22.7956	22.1585	21.2529	22.2366	21.3313	22.2805	22.6384	21.8795	22.9817		22.0657	21.6913	22.4189	22.066	21.1087	21.7379	22.4471	21.788	21.9873	21.4154	21.5286		19.5647	22.0294	22.7956	22.1585	21.2529	22.2366	21.3313	22.2805	22.6384	21.8795	22.9817	14.1355	22.0657
A0A3B2WAL8;Q8CAY6;G3XA25;Q80X81	A0A3B2WAL8;Q8CAY6;G3XA25;Q80X81	Acat2;Acat3	tr|A0A3B2WAL8|A0A3B2WAL8_MOUSE Acetyl-CoA acetyltransferase, cytosolic OS=Mus musculus OX=10090 GN=Acat2 PE=1 SV=1;sp|Q8CAY6|THIC_MOUSE Acetyl-CoA acetyltransferase, cytosolic OS=Mus musculus OX=10090 GN=Acat2 PE=1 SV=2;tr|G3XA25|G3XA25_MOUSE Acetyl-CoA ac	Acetyl-CoA acetyltransferase, cytosolic	4	4	4	35.931	26.4	349	9.9574	0		24.2044						24.9822	25.2197	25.3774	24.7368	26.3698								21.8846	19.9393	22.6673	20.583	24.5425		24.2044	14.1355	14.1355	14.1355	14.1355	14.1355	24.9822	25.2197	25.3774	24.7368	26.3698	14.1355
A0A3B2WBC6	A0A3B2WBC6		tr|A0A3B2WBC6|A0A3B2WBC6_MOUSE DNA-directed RNA polymerase II subunit GRINL1A OS=Mus musculus OX=10090 GN=Polr2m PE=4 SV=1		2	2	2	8.5937	57.1	84	141	0	391	24.9642	24.1211	24.7753	24.245			24.9867	23.7764			23.1871	23.1802	24.4733	23.5315	24.3587	23.199			23.8578	22.8513			23.4051	23.2038	24.9642	24.1211	24.7753	24.245	14.1355	14.1355	24.9867	23.7764	14.1355	14.1355	23.1871	23.1802
A0A3B2WBL1;Q5XJF6;A0A3B2WDD2;P53026;A0A3B2W824	A0A3B2WBL1;Q5XJF6;A0A3B2WDD2;P53026;A0A3B2W824;A0A3B2W820;A0A3B2WCA5;D6RE43	Rpl10a	tr|A0A3B2WBL1|A0A3B2WBL1_MOUSE Ribosomal protein OS=Mus musculus OX=10090 GN=Rpl10a PE=1 SV=1;tr|Q5XJF6|Q5XJF6_MOUSE Ribosomal protein OS=Mus musculus OX=10090 GN=Rpl10a PE=1 SV=1;tr|A0A3B2WDD2|A0A3B2WDD2_MOUSE Ribosomal protein OS=Mus musculus OX=10090 GN	Ribosomal protein;60S ribosomal protein L10a	13	13	13	24.744	50	216	211.89	0		31.2859	31.6616	31.3942	30.8341	30.9835	31.1069	31.0516	31.1162	30.8121	31.4846	31.5956	31.4987	30.6666	30.9229	30.6895	30.4278	30.3109	31.3074	30.149	30.1355	29.785	30.7396	30.7123	30.5813	31.2859	31.6616	31.3942	30.8341	30.9835	31.1069	31.0516	31.1162	30.8121	31.4846	31.5956	31.4987
A0A3B2WCD8;Q3U0V1	A0A3B2WCD8;Q3U0V1;A0A3B2W465;A0A0G2JE55;A0A0G2JGT1	Khsrp	tr|A0A3B2WCD8|A0A3B2WCD8_MOUSE Far upstream element-binding protein 2 OS=Mus musculus OX=10090 GN=Khsrp PE=1 SV=1;sp|Q3U0V1|FUBP2_MOUSE Far upstream element-binding protein 2 OS=Mus musculus OX=10090 GN=Khsrp PE=1 SV=2	Far upstream element-binding protein 2	24	24	21	74.252	34.5	721	149.68	0	409	28.4721	29.0346	28.9874	28.4983	28.8707	28.0674	28.9922	28.7628	28.4889	28.9666	28.7831	29.2385	28.021	28.2981	28.77	27.9658	28.4425	28.4989	28.2327	27.9823	27.6306	28.304	27.9927	28.1984	28.4721	29.0346	28.9874	28.4983	28.8707	28.0674	28.9922	28.7628	28.4889	28.9666	28.7831	29.2385
A0A3B2WCL5;Q9CT10	A0A3B2WCL5;Q9CT10	Ranbp3	tr|A0A3B2WCL5|A0A3B2WCL5_MOUSE Ran-binding protein 3 OS=Mus musculus OX=10090 GN=Ranbp3 PE=1 SV=1;sp|Q9CT10|RANB3_MOUSE Ran-binding protein 3 OS=Mus musculus OX=10090 GN=Ranbp3 PE=1 SV=2	Ran-binding protein 3	15	15	15	59.33	35.7	558	323.31	0	410;411;412;413;414;415;416;3216	27.4468	28.1398	27.6596	27.5	27.5663	30.4941	29.0124	28.8565	28.444	30.1208	29.3006	29.2188	25.5377	24.785	25.5347	26.8703	24.8366	26.5748	25.8444	25.4602	25.8128	26.4992	26.3654	26.2975	27.4468	28.1398	27.6596	27.5	27.5663	30.4941	29.0124	28.8565	28.444	30.1208	29.3006	29.2188
A0A3B2WCN9	A0A3B2WCN9		tr|A0A3B2WCN9|A0A3B2WCN9_MOUSE Tight junction protein ZO-2 OS=Mus musculus OX=10090 GN=Tjp2 PE=1 SV=1		57	57	2	133.87	54.9	1190	323.31	0	400;401;402;403;404;405;406;407;408	29.3429	29.715	30.0355	28.8921	29.4847	29.4879	29.4813	29.8156	29.0166	29.9677	30.5538	29.9509	27.4091	28.6742	28.4591	27.6828	28.0254	28.3916	28.1882	29.8816	29.1141	29.6733	29.4926	28.9887	29.3429	29.715	30.0355	28.8921	29.4847	29.4879	29.4813	29.8156	29.0166	29.9677	30.5538	29.9509
A0A3Q4EBK4;Q6P1B9;O08539-2;O08539	A0A3Q4EBK4;Q6P1B9;O08539-2;O08539;A0A3Q4EBR8	Bin1	tr|A0A3Q4EBK4|A0A3Q4EBK4_MOUSE Myc box-dependent-interacting protein 1 OS=Mus musculus OX=10090 GN=Bin1 PE=1 SV=1;tr|Q6P1B9|Q6P1B9_MOUSE Bin1 protein OS=Mus musculus OX=10090 GN=Bin1 PE=1 SV=1;sp|O08539-2|BIN1_MOUSE Isoform 2 of Myc box-dependent-interacti	Myc box-dependent-interacting protein 1	9	9	9	45.786	38.5	410	46.27	0	417;418	23.4458	25.6336	23.5565	23.6039	24.1173	24.9742	23.5451	25.2037	23.9296	23.9532	26.1826	26.4359	20.4642	23.6793	22.2035	22.7985	22.6646	23.3834	21.8567	22.4201	21.4372	19.8855	23.8197	24.9514	23.4458	25.6336	23.5565	23.6039	24.1173	24.9742	23.5451	25.2037	23.9296	23.9532	26.1826	26.4359
A0A3Q4EC00;A0A452J8A5;P42125	A0A3Q4EC00;A0A452J8A5;P42125	Eci1	tr|A0A3Q4EC00|A0A3Q4EC00_MOUSE Enoyl-CoA delta isomerase 1, mitochondrial OS=Mus musculus OX=10090 GN=Eci1 PE=1 SV=1;tr|A0A452J8A5|A0A452J8A5_MOUSE Enoyl-CoA delta isomerase 1, mitochondrial OS=Mus musculus OX=10090 GN=Eci1 PE=1 SV=1;sp|P42125|ECI1_MOUSE E	Enoyl-CoA delta isomerase 1, mitochondrial	3	3	3	27.842	17.7	248	14.32	0		24.7065	25.5767	23.6931	23.576	24.7095	24.5736	25.4195	24.564	24.454	24.9725	25.4553	24.1486	24.3277	24.8479	23.246	24.0476	24.8509	25.1255	24.6291	24.3999	24.1031	24.7848	24.1757	24.3069	24.7065	25.5767	23.6931	23.576	24.7095	24.5736	25.4195	24.564	24.454	24.9725	25.4553	24.1486
A0A3Q4EG99;A0A3Q4EBT8;D3YXC2;A0A3Q4EC24;A0A3Q4EGL4;Q791T5-2;Q791T5;A0A3Q4EIA3	A0A3Q4EG99;A0A3Q4EBT8;D3YXC2;A0A3Q4EC24;A0A3Q4EGL4;Q791T5-2;Q791T5;A0A3Q4EIA3	Mtch1	tr|A0A3Q4EG99|A0A3Q4EG99_MOUSE Mitochondrial carrier homolog 1 OS=Mus musculus OX=10090 GN=Mtch1 PE=1 SV=1;tr|A0A3Q4EBT8|A0A3Q4EBT8_MOUSE Mitochondrial carrier homolog 1 OS=Mus musculus OX=10090 GN=Mtch1 PE=1 SV=1;tr|D3YXC2|D3YXC2_MOUSE Mitochondrial carri	Mitochondrial carrier homolog 1	8	8	8	29.073	33.5	260	18.217	0	419;420;421	24.0976	23.6648	24.8115	25.2085	25.3472	23.5221		24.7769	23.8387	25.1902	24.2144	25.0471	23.7809	22.8182	23.5687	24.8082	24.5126	24.1941		26.0357	22.6932	24.5602	24.1113	24.72	24.0976	23.6648	24.8115	25.2085	25.3472	23.5221	14.1355	24.7769	23.8387	25.1902	24.2144	25.0471
A0A3Q4EGK3;Q8CG19	A0A3Q4EGK3;Q8CG19	Ltbp1	tr|A0A3Q4EGK3|A0A3Q4EGK3_MOUSE Latent-transforming growth factor beta-binding protein 1 OS=Mus musculus OX=10090 GN=Ltbp1 PE=1 SV=1;sp|Q8CG19|LTBP1_MOUSE Latent-transforming growth factor beta-binding protein 1 OS=Mus musculus OX=10090 GN=Ltbp1 PE=1 SV=2	Latent-transforming growth factor beta-binding protein 1	1	1	1	186.84	0.7	1713	2.2461	0.0047861			19.7379				18.587	18.0496				19.8575	20.2163		18.3157				18.2945	18.8231				18.9414	19.2513	14.1355	19.7379	14.1355	14.1355	14.1355	18.587	18.0496	14.1355	14.1355	14.1355	19.8575	20.2163
A0A3Q4EGQ9;E9QNE9;Q99JP0	A0A3Q4EGQ9;E9QNE9;Q99JP0	Map4k3	tr|A0A3Q4EGQ9|A0A3Q4EGQ9_MOUSE Mitogen-activated protein kinase kinase kinase kinase 3 OS=Mus musculus OX=10090 GN=Map4k3 PE=1 SV=1;tr|E9QNE9|E9QNE9_MOUSE Mitogen-activated protein kinase kinase kinase kinase 3 OS=Mus musculus OX=10090 GN=Map4k3 PE=1 SV=1;	Mitogen-activated protein kinase kinase kinase kinase;Mitogen-activated protein kinase kinase kinase kinase 3	1	1	1	98.722	1.9	873	6.0545	0											19.4139	19.1749	19.1199										18.568	17.8484	18.2359	14.1355	14.1355	14.1355	14.1355	14.1355	14.1355	14.1355	14.1355	14.1355	19.4139	19.1749	19.1199
A0A3Q4EH04;A0A3Q4L335;A0A3Q4L393;Q8BL97-3;Q8BL97-4;Q8BL97-2;Q8BL97	A0A3Q4EH04;A0A3Q4L335;A0A3Q4L393;Q8BL97-3;Q8BL97-4;Q8BL97-2;Q8BL97;A0A3Q4EGP0	Srsf7	tr|A0A3Q4EH04|A0A3Q4EH04_MOUSE Serine/arginine-rich-splicing factor 7 OS=Mus musculus OX=10090 GN=Srsf7 PE=4 SV=1;tr|A0A3Q4L335|A0A3Q4L335_MOUSE Serine/arginine-rich-splicing factor 7 OS=Mus musculus OX=10090 GN=Srsf7 PE=4 SV=1;tr|A0A3Q4L393|A0A3Q4L393_MOU	Serine/arginine-rich splicing factor 7	10	10	9	15.763	62.8	137	112.92	0		28.5864	28.7131	28.7003	28.8194	29.1062	28.4209	29.2075	28.8211	29.0039	29.1647	29.323	29.2677	28.3277	28.3617	28.6282	28.5583	28.708	29.2573	28.8392	28.335	28.3103	28.8555	28.9783	29.1064	28.5864	28.7131	28.7003	28.8194	29.1062	28.4209	29.2075	28.8211	29.0039	29.1647	29.323	29.2677
A0A3Q4EHN7;Q6ZQL4	A0A3Q4EHN7;Q6ZQL4	Wdr43	tr|A0A3Q4EHN7|A0A3Q4EHN7_MOUSE WD repeat-containing protein 43 OS=Mus musculus OX=10090 GN=Wdr43 PE=1 SV=1;sp|Q6ZQL4|WDR43_MOUSE WD repeat-containing protein 43 OS=Mus musculus OX=10090 GN=Wdr43 PE=1 SV=2	WD repeat-containing protein 43	3	3	3	53.23	16.4	483	5.3108	0		22.3011		23.4531	23.5796							24.2708		20.951		24.9814	22.9731							22.6891		22.3011	14.1355	23.4531	23.5796	14.1355	14.1355	14.1355	14.1355	14.1355	14.1355	24.2708	14.1355
A0A3Q4EHZ1;Q9DBC3	A0A3Q4EHZ1;Q9DBC3;E0CXC2;A0A3Q4EH87;A0A3Q4EBV9;G3UZ59;D3Z491;A0A3Q4L303;A0A3Q4EIE2;A0A3Q4EGE1	Cmtr1	tr|A0A3Q4EHZ1|A0A3Q4EHZ1_MOUSE Cap-specific mRNA (nucleoside-2-O-)-methyltransferase 1 (Fragment) OS=Mus musculus OX=10090 GN=Cmtr1 PE=1 SV=1;sp|Q9DBC3|CMTR1_MOUSE Cap-specific mRNA (nucleoside-2-O-)-methyltransferase 1 OS=Mus musculus OX=10090 GN=Cmtr1	Cap-specific mRNA (nucleoside-2-O-)-methyltransferase 1	13	13	13	96.524	23.2	844	104.2	0	422;423;3217	23.9343	24.8717	24.4552		24.5138	20.017	25.3919	25.4444	24.1963	25.0899	26.1726	26.8012	22.2764	22.2523	23.2233		22.913	19.2153	21.1863	24.9137	21.8634	19.822	23.8108	25.6709	23.9343	24.8717	24.4552	14.1355	24.5138	20.017	25.3919	25.4444	24.1963	25.0899	26.1726	26.8012
A0A3Q4L2Q3;Q9D0D3	A0A3Q4L2Q3;Q9D0D3	Mtpap	tr|A0A3Q4L2Q3|A0A3Q4L2Q3_MOUSE Poly(A) RNA polymerase, mitochondrial (Fragment) OS=Mus musculus OX=10090 GN=Mtpap PE=1 SV=1;sp|Q9D0D3|PAPD1_MOUSE Poly(A) RNA polymerase, mitochondrial OS=Mus musculus OX=10090 GN=Mtpap PE=1 SV=1	Poly(A) RNA polymerase, mitochondrial	2	2	2	37.467	8.3	338	2.4021	0.003653						23.538	23.7507				23.929							22.6376	24.1669				22.1212			14.1355	14.1355	14.1355	14.1355	23.538	23.7507	14.1355	14.1355	14.1355	23.929	14.1355	14.1355
A0A3Q4L2S1;Q9R061;A0A3Q4L320;A0A3Q4EGA7;A0A3Q4EC31;A0A3Q4EIH1;A0A3Q4EH93;A0A3Q4EGU9	A0A3Q4L2S1;Q9R061;A0A3Q4L320;A0A3Q4EGA7;A0A3Q4EC31;A0A3Q4EIH1;A0A3Q4EH93;A0A3Q4EGU9	Nubp2	tr|A0A3Q4L2S1|A0A3Q4L2S1_MOUSE Cytosolic Fe-S cluster assembly factor NUBP2 OS=Mus musculus OX=10090 GN=Nubp2 PE=1 SV=1;sp|Q9R061|NUBP2_MOUSE Cytosolic Fe-S cluster assembly factor NUBP2 OS=Mus musculus OX=10090 GN=Nubp2 PE=1 SV=1;tr|A0A3Q4L320|A0A3Q4L320_	Cytosolic Fe-S cluster assembly factor NUBP2	4	4	4	26.861	20.7	251	6.9556	0		24.5526	23.7242	23.4108	22.6687	23.2167	23.1689	23.554	23.0319	22.9289	23.1318	23.7941	23.9749	23.879	22.2572	21.5954	22.1322	21.1644	22.7975	22.2492	21.5312	21.6621	22.078		21.9401	24.5526	23.7242	23.4108	22.6687	23.2167	23.1689	23.554	23.0319	22.9289	23.1318	23.7941	23.9749
A0A3Q4L343;A0A0A6YWT4;A0A0A6YY35;A6H6A9-3	A0A3Q4L343;A0A0A6YWT4;A0A0A6YY35;A6H6A9-3	Rabgap1l	tr|A0A3Q4L343|A0A3Q4L343_MOUSE Rab GTPase-activating protein 1-like (Fragment) OS=Mus musculus OX=10090 GN=Rabgap1l PE=1 SV=1;tr|A0A0A6YWT4|A0A0A6YWT4_MOUSE Rab GTPase-activating protein 1-like (Fragment) OS=Mus musculus OX=10090 GN=Rabgap1l PE=1 SV=1;tr|A		1	1	1	23.549	7.6	198	1.9593	0.0089725											19.1904		20.1093													14.1355	14.1355	14.1355	14.1355	14.1355	14.1355	14.1355	14.1355	14.1355	19.1904	14.1355	20.1093
A0A494B8Y8;Q91XB7;A0A494BA71;A0A494BA88;A0A494B9Y3	A0A494B8Y8;Q91XB7;A0A494BA71;A0A494BA88;A0A494B9Y3	Yif1a	tr|A0A494B8Y8|A0A494B8Y8_MOUSE Protein YIF1A OS=Mus musculus OX=10090 GN=Yif1a PE=1 SV=1;sp|Q91XB7|YIF1A_MOUSE Protein YIF1A OS=Mus musculus OX=10090 GN=Yif1a PE=1 SV=1;tr|A0A494BA71|A0A494BA71_MOUSE Protein YIF1A OS=Mus musculus OX=10090 GN=Yif1a PE=1 SV=	Protein YIF1A	2	2	2	26.438	11.2	241	9.1193	0		24.4387	24.8227	24.3447	24.3066	22.3365	24.1115	24.4151	23.842	22.7305	24.3312	24.4741	23.7137	23.5417	23.6349	23.9043	24.1154	20.9011	24.8657	23.7656	23.5234	21.2597	24.2785	23.52	22.9589	24.4387	24.8227	24.3447	24.3066	22.3365	24.1115	24.4151	23.842	22.7305	24.3312	24.4741	23.7137
A0A494B952;Q91V64	A0A494B952;Q91V64	Isoc1	tr|A0A494B952|A0A494B952_MOUSE Isochorismatase domain-containing protein 1 OS=Mus musculus OX=10090 GN=Isoc1 PE=1 SV=1;sp|Q91V64|ISOC1_MOUSE Isochorismatase domain-containing protein 1 OS=Mus musculus OX=10090 GN=Isoc1 PE=1 SV=1	Isochorismatase domain-containing protein 1	3	3	3	27.514	21.8	257	13.005	0		23.8703	24.4994	23.0566	24.9923	24.16	23.9206	24.6598	23.533	23.703	23.8461	24.7699	24.4275	23.5409	23.8546	22.5804	24.5571	23.9535	24.9885	24.0754	23.2401	23.3396	23.7382	24.3896	24.3218	23.8703	24.4994	23.0566	24.9923	24.16	23.9206	24.6598	23.533	23.703	23.8461	24.7699	24.4275
A0A494B9F0;A0A494B953;A0A494BAG2;A0A494BAX0;Q8CFI0-3;Q8CFI0;A0A494BA39;A0A494BAE4	A0A494B9F0;A0A494B953;A0A494BAG2;A0A494BAX0;Q8CFI0-3;Q8CFI0;A0A494BA39;A0A494BAE4;A0A286YCR1;A0A494BAD8	Nedd4l	tr|A0A494B9F0|A0A494B9F0_MOUSE E3 ubiquitin-protein ligase OS=Mus musculus OX=10090 GN=Nedd4l PE=1 SV=1;tr|A0A494B953|A0A494B953_MOUSE E3 ubiquitin-protein ligase NEDD4-like OS=Mus musculus OX=10090 GN=Nedd4l PE=1 SV=1;tr|A0A494BAG2|A0A494BAG2_MOUSE E3 ubi	E3 ubiquitin-protein ligase NEDD4-like	11	5	1	105.06	13.9	912	25.137	0	424;425;426	28.0419	28.4963	28.7823	28.1021	29.0745	28.7384	28.4275	28.3526	27.9211	28.1706	28.9555	28.569	26.6675	26.9857	27.3653	26.2382	27.209	28.0553	27.0088	26.9463	26.6057	26.9713	27.2696	26.6521	28.0419	28.4963	28.7823	28.1021	29.0745	28.7384	28.4275	28.3526	27.9211	28.1706	28.9555	28.569
A0A494B9K4;Q9QYB5-2;Q9QYB5	A0A494B9K4;Q9QYB5-2;Q9QYB5;A0A494BAX9;A0A494BBK1;A0A494B969;Q9QYB8-3	Add3	tr|A0A494B9K4|A0A494B9K4_MOUSE Gamma-adducin OS=Mus musculus OX=10090 GN=Add3 PE=1 SV=1;sp|Q9QYB5-2|ADDG_MOUSE Isoform 1 of Gamma-adducin OS=Mus musculus OX=10090 GN=Add3;sp|Q9QYB5|ADDG_MOUSE Gamma-adducin OS=Mus musculus OX=10090 GN=Add3 PE=1 SV=2	Gamma-adducin	12	11	11	78.317	21.9	700	107.17	0	427;428;429;430;431;3218;3219	25.2063	25.7706	25.0111	23.4243	24.8793	24.3302	25.2968	26.222	25.664	26.0987	26.7581	26.2602	22.4233	22.5882	23.2122		22.463	22.7831	22.9465	22.5135	23.6632	22.9982	25.2904	24.2462	25.2063	25.7706	25.0111	23.4243	24.8793	24.3302	25.2968	26.222	25.664	26.0987	26.7581	26.2602
A0A494B9L0;Q5RL57;Q9R0L7;A0A494BBL1	A0A494B9L0;Q5RL57;Q9R0L7;A0A494BBL1;A0A494BAS2;A0A494BAE8	Akap8l	tr|A0A494B9L0|A0A494B9L0_MOUSE A-kinase anchor protein 8-like OS=Mus musculus OX=10090 GN=Akap8l PE=1 SV=1;tr|Q5RL57|Q5RL57_MOUSE A kinase (PRKA) anchor protein 8-like OS=Mus musculus OX=10090 GN=Akap8l PE=1 SV=1;sp|Q9R0L7|AKP8L_MOUSE A-kinase anchor prote	A-kinase anchor protein 8-like	8	8	8	67.884	18.5	607	25.024	0		24.8291	25.4176	24.8022	23.3408	24.7988	24.2235	24.4038	24.1959	23.6134	24.909	23.552	24.041	23.5754	23.8602	23.1462	22.4327	23.377	23.9677	22.9424	23.0278	22.465	24.1713	22.2396	23.7954	24.8291	25.4176	24.8022	23.3408	24.7988	24.2235	24.4038	24.1959	23.6134	24.909	23.552	24.041
A0A494B9Q5;Q8CI33-2;Q8CI33	A0A494B9Q5;Q8CI33-2;Q8CI33	Cwf19l1	tr|A0A494B9Q5|A0A494B9Q5_MOUSE CWF19-like protein 1 (Fragment) OS=Mus musculus OX=10090 GN=Cwf19l1 PE=1 SV=1;sp|Q8CI33-2|C19L1_MOUSE Isoform 2 of CWF19-like protein 1 OS=Mus musculus OX=10090 GN=Cwf19l1;sp|Q8CI33|C19L1_MOUSE CWF19-like protein 1 OS=Mus mus	CWF19-like protein 1	1	1	1	32.536	4.7	296	4.4621	0			19.1334				18.2027	18.7977			19.7613	19.8291	19.587		18.3164				18.0824	18.3158			19.4836	19.213	19.4851	14.1355	19.1334	14.1355	14.1355	14.1355	18.2027	18.7977	14.1355	14.1355	19.7613	19.8291	19.587
A0A494B9Z0;A0A494BBA8;Q642K5;P62862	A0A494B9Z0;A0A494BBA8;Q642K5;P62862	Fau	tr|A0A494B9Z0|A0A494B9Z0_MOUSE 40S ribosomal protein S30 OS=Mus musculus OX=10090 GN=Fau PE=1 SV=1;tr|A0A494BBA8|A0A494BBA8_MOUSE 40S ribosomal protein S30 OS=Mus musculus OX=10090 GN=Fau PE=1 SV=1;tr|Q642K5|Q642K5_MOUSE 40S ribosomal protein S30 OS=Mus mu	40S ribosomal protein S30	3	3	3	7.0062	19	63	17.888	0		28.4079	28.8747	28.381	28.116	28.5674	27.7391	28.3477	28.2719	28.0817	28.5134	28.2428	28.5801	27.8178	28.5354	28.356	27.7299	28.2362	28.6562	27.8021	27.9881	27.4213	28.1681	28.1847	28.639	28.4079	28.8747	28.381	28.116	28.5674	27.7391	28.3477	28.2719	28.0817	28.5134	28.2428	28.5801
A0A494BAB5;Q9D5T0;A0A494B9Y0;A0A494B9L7	A0A494BAB5;Q9D5T0;A0A494B9Y0;A0A494B9L7	Atad1	tr|A0A494BAB5|A0A494BAB5_MOUSE ATPase family AAA domain-containing protein 1 OS=Mus musculus OX=10090 GN=Atad1 PE=1 SV=1;sp|Q9D5T0|ATAD1_MOUSE ATPase family AAA domain-containing protein 1 OS=Mus musculus OX=10090 GN=Atad1 PE=1 SV=1;tr|A0A494B9Y0|A0A494B9Y	ATPase family AAA domain-containing protein 1	7	7	7	31.071	35.1	276	31.142	0		22.3627	24.3958	24.6881	23.3683	23.2457	22.8676	24.3707	20.7274	24.5792	24.7747	23.7248	25.1221	21.4711	23.0281	23.6779	22.3689	23.0227	22.7111	23.1528	19.7501	23.1032	23.2843	23.0254	23.2711	22.3627	24.3958	24.6881	23.3683	23.2457	22.8676	24.3707	20.7274	24.5792	24.7747	23.7248	25.1221
A0A494BAJ6;Q9WUL7	A0A494BAJ6;Q9WUL7	Arl3	tr|A0A494BAJ6|A0A494BAJ6_MOUSE ADP-ribosylation factor-like protein 3 OS=Mus musculus OX=10090 GN=Arl3 PE=1 SV=1;sp|Q9WUL7|ARL3_MOUSE ADP-ribosylation factor-like protein 3 OS=Mus musculus OX=10090 GN=Arl3 PE=1 SV=1	ADP-ribosylation factor-like protein 3	3	3	3	20.227	18.3	180	3.0306	0.00097593		23.4382	23.6709				23.0297	24.278		23.2304	24.9175	24.2942	24.1357	22.2982	22.5632				23.2283	22.5801		21.889	23.5473	22.7079	23.3296	23.4382	23.6709	14.1355	14.1355	14.1355	23.0297	24.278	14.1355	23.2304	24.9175	24.2942	24.1357
A0A494BAM2;Q9JJT0	A0A494BAM2;Q9JJT0	Rcl1	tr|A0A494BAM2|A0A494BAM2_MOUSE RNA 3-terminal phosphate cyclase-like protein OS=Mus musculus OX=10090 GN=Rcl1 PE=1 SV=1;sp|Q9JJT0|RCL1_MOUSE RNA 3-terminal phosphate cyclase-like protein OS=Mus musculus OX=10090 GN=Rcl1 PE=2 SV=1	RNA 3-terminal phosphate cyclase-like protein	2	2	2	36.747	9.8	337	4.7763	0				20.5386	22.776	23.557	23.0325	23.6271		21.3911	23.2562	23.6491	23.835			20.073	21.8553	22.5005	22.8951	22.7697		20.662	22.8749	22.8333	23.4619	14.1355	14.1355	20.5386	22.776	23.557	23.0325	23.6271	14.1355	21.3911	23.2562	23.6491	23.835
A0A494BB58;A0A494BAJ5;A0A494BBF1;Q9WU84	A0A494BB58;A0A494BAJ5;A0A494BBF1;Q9WU84	Ccs	tr|A0A494BB58|A0A494BB58_MOUSE Copper chaperone for superoxide dismutase OS=Mus musculus OX=10090 GN=Ccs PE=4 SV=1;tr|A0A494BAJ5|A0A494BAJ5_MOUSE Superoxide dismutase [Cu-Zn] OS=Mus musculus OX=10090 GN=Ccs PE=1 SV=1;tr|A0A494BBF1|A0A494BBF1_MOUSE Copper c	Copper chaperone for superoxide dismutase	3	3	3	24.23	19.3	228	36.44	0		25.321	25.6369	25.0289	25.5585	25.718	24.0629	25.1193	25.9563	24.9039	24.6968	24.911	26.4421	24.4275	24.7091	24.6758	25.034	24.6047	24.5236	24.1975	24.7277	23.5163	24.1379	24.4639	25.6445	25.321	25.6369	25.0289	25.5585	25.718	24.0629	25.1193	25.9563	24.9039	24.6968	24.911	26.4421
A0A494BB95;Q60872;Q8BX20;Q3UTA4;Q3TQZ4;J3QP87;A0A1Y7VK80;A0A1Y7VJE9	A0A494BB95;Q60872;Q8BX20;Q3UTA4;Q3TQZ4;J3QP87;A0A1Y7VK80;A0A1Y7VJE9;Q3UT53;J3QQ02;J3QPI8;J3QMW5;A0A1Y7VLT7;F6YNI8;A0A1Y7VNG9	Eif1a;Gm5662;Gm8300;Gm2016;Gm2035	tr|A0A494BB95|A0A494BB95_MOUSE Eukaryotic translation initiation factor 1A OS=Mus musculus OX=10090 GN=Eif1a PE=1 SV=1;sp|Q60872|IF1A_MOUSE Eukaryotic translation initiation factor 1A OS=Mus musculus OX=10090 GN=Eif1a PE=2 SV=3;tr|Q8BX20|Q8BX20_MOUSE Predi	Eukaryotic translation initiation factor 1A	6	2	1	28.612	31.5	254	26.537	0		25.3855	25.5288	25.5206	25.8417	25.6399	25.6327	25.2633	23.7368	23.2458	24.8252	24.9462	24.6362	25.0922	24.7572	24.4743	25.134	24.9649	25.9441	24.4122	23.3331	22.7802	24.1902	24.4594	24.4144	25.3855	25.5288	25.5206	25.8417	25.6399	25.6327	25.2633	23.7368	23.2458	24.8252	24.9462	24.6362
A0A494BBG7	A0A494BBG7		tr|A0A494BBG7|A0A494BBG7_MOUSE Glucose-6-phosphate exchanger SLC37A1 (Fragment) OS=Mus musculus OX=10090 GN=Slc37a1 PE=1 SV=1		1	1	1	38.487	2.8	359	1.9591	0.0089699		25.9506			23.736							25.37	25.2038	24.0129			23.5742							26.452	24.3726	25.9506	14.1355	14.1355	23.736	14.1355	14.1355	14.1355	14.1355	14.1355	14.1355	25.37	25.2038
A0A494BBG8;S4R1I3;Q3UE92;Q6P1B1	A0A494BBG8;S4R1I3;Q3UE92;Q6P1B1	Xpnpep1	tr|A0A494BBG8|A0A494BBG8_MOUSE Xaa-Pro aminopeptidase 1 OS=Mus musculus OX=10090 GN=Xpnpep1 PE=1 SV=1;tr|S4R1I3|S4R1I3_MOUSE Xaa-Pro aminopeptidase 1 OS=Mus musculus OX=10090 GN=Xpnpep1 PE=1 SV=1;tr|Q3UE92|Q3UE92_MOUSE Xaa-Pro aminopeptidase 1 OS=Mus muscu	Xaa-Pro aminopeptidase 1	3	3	3	65.186	7	587	6.204	0			24.8994	22.8089	24.037			23.4035			24.8738		23.5348		22.1215	21.5647				22.2238			23.6149		22.7481	14.1355	24.8994	22.8089	24.037	14.1355	14.1355	23.4035	14.1355	14.1355	24.8738	14.1355	23.5348
A0A494BBL8;E9QP49;A0A494B9G7;G5E8Y6;A0A494BA91;Q99MS7-4;Q99MS7-5;Q99MS7-3;Q99MS7-2	A0A494BBL8;E9QP49;A0A494B9G7;G5E8Y6;A0A494BA91;Q99MS7-4;Q99MS7-5;Q99MS7-3;Q99MS7-2	Ehbp1l1	tr|A0A494BBL8|A0A494BBL8_MOUSE EH domain-binding protein 1-like protein 1 (Fragment) OS=Mus musculus OX=10090 GN=Ehbp1l1 PE=1 SV=1;tr|E9QP49|E9QP49_MOUSE EH domain-binding protein 1-like protein 1 OS=Mus musculus OX=10090 GN=Ehbp1l1 PE=1 SV=1;tr|A0A494B9G7	EH domain-binding protein 1-like protein 1	3	2	1	79.554	5.2	744	3.6313	0.00067843		19.1691	21.3677	20.7507	19.772		19.9496	20.7617	21.0837	20.8428	22.5306	22.3757	22.1774	18.2185	19.9366	19.1878	18.6878		19.4485	18.8058	19.2093	18.9187	20.5588	20.4696	20.1929	19.1691	21.3677	20.7507	19.772	14.1355	19.9496	20.7617	21.0837	20.8428	22.5306	22.3757	22.1774
A0A498WFS2;Q922Y1	A0A498WFS2;Q922Y1	Ubxn1	tr|A0A498WFS2|A0A498WFS2_MOUSE UBX domain-containing protein 1 OS=Mus musculus OX=10090 GN=Ubxn1 PE=1 SV=1;sp|Q922Y1|UBXN1_MOUSE UBX domain-containing protein 1 OS=Mus musculus OX=10090 GN=Ubxn1 PE=1 SV=1	UBX domain-containing protein 1	6	6	6	29.93	36.3	262	47.996	0	438;439	24.7014	24.1927	25.6122	25.22	26.1084	26.2446	25.0657	24.962	24.6417	24.6381	26.6964	25.8357	23.9033	22.8192	24.7923	24.4811	24.6608	25.6867	23.75	22.6256	22.9343	23.353	25.6448	24.8479	24.7014	24.1927	25.6122	25.22	26.1084	26.2446	25.0657	24.962	24.6417	24.6381	26.6964	25.8357
A0A498WGD8;Q8CDN6;A0A494B955;A0A494BBI1	A0A498WGD8;Q8CDN6;A0A494B955;A0A494BBI1;A0A494BB31	Txnl1	tr|A0A498WGD8|A0A498WGD8_MOUSE Thioredoxin-like protein 1 OS=Mus musculus OX=10090 GN=Txnl1 PE=1 SV=1;sp|Q8CDN6|TXNL1_MOUSE Thioredoxin-like protein 1 OS=Mus musculus OX=10090 GN=Txnl1 PE=1 SV=3;tr|A0A494B955|A0A494B955_MOUSE Thioredoxin-like protein 1 OS=	Thioredoxin-like protein 1	12	12	12	32.715	57.5	292	156.33	0		26.6991	28.0991	27.9962	26.4109	26.7217	26.2737	26.5803	26.4934	26.972	25.9268	26.9151	28.0074	29.9981	29.8647	26.0665	27.6885	28.7765	25.0045	30.3975	26.8623	27.2552	24.0807	24.8622	30.2624	26.6991	28.0991	27.9962	26.4109	26.7217	26.2737	26.5803	26.4934	26.972	25.9268	26.9151	28.0074
A0A498WGK2;Q8BP47;A0A494BAX5;A0A494BB89	A0A498WGK2;Q8BP47;A0A494BAX5;A0A494BB89;A0A494B927;A0A494BAW6;A0A494B9G0;A0A494B949;A0A494B996	Nars	tr|A0A498WGK2|A0A498WGK2_MOUSE Asparaginyl-tRNA synthetase OS=Mus musculus OX=10090 GN=Nars PE=4 SV=1;sp|Q8BP47|SYNC_MOUSE Asparagine--tRNA ligase, cytoplasmic OS=Mus musculus OX=10090 GN=NARS1 PE=1 SV=2;tr|A0A494BAX5|A0A494BAX5_MOUSE Asparaginyl-tRNA synt	Asparagine--tRNA ligase, cytoplasmic	16	16	16	64.208	39.1	558	201.52	0		28.0612	28.2613	28.7237	28.15	28.5401	28.2918	28.8522	28.7977	28.0228	28.5473	28.6947	29.2631	26.7363	26.8033	27.1969	27.269	27.5781	28.1529	27.3434	27.2539	26.5602	27.2012	27.0745	28.1881	28.0612	28.2613	28.7237	28.15	28.5401	28.2918	28.8522	28.7977	28.0228	28.5473	28.6947	29.2631
A0A498WGK6;Q9ET30	A0A498WGK6;Q9ET30	Tm9sf3	tr|A0A498WGK6|A0A498WGK6_MOUSE Transmembrane 9 superfamily member OS=Mus musculus OX=10090 GN=Tm9sf3 PE=1 SV=1;sp|Q9ET30|TM9S3_MOUSE Transmembrane 9 superfamily member 3 OS=Mus musculus OX=10090 GN=Tm9sf3 PE=1 SV=1	Transmembrane 9 superfamily member 3	7	7	7	67.507	13.7	584	13.781	0		27.7003	27.8444	27.6664	25.4567	24.7674	31.5019	28.6617	29.0432	26.48	25.2075	24.6214	25.0967	24.6091	25.1323	24.7089	25.0493	24.1322	25.5074	25.3135	24.7056	24.3171	25.2389	24.2694	25.2719	27.7003	27.8444	27.6664	25.4567	24.7674	31.5019	28.6617	29.0432	26.48	25.2075	24.6214	25.0967
A0A571BEC9;O88492-2;O88492	A0A571BEC9;O88492-2;O88492	Plin4	tr|A0A571BEC9|A0A571BEC9_MOUSE Perilipin-4 OS=Mus musculus OX=10090 GN=Plin4 PE=1 SV=1;sp|O88492-2|PLIN4_MOUSE Isoform 2 of Perilipin-4 OS=Mus musculus OX=10090 GN=Plin4;sp|O88492|PLIN4_MOUSE Perilipin-4 OS=Mus musculus OX=10090 GN=Plin4 PE=1 SV=2	Perilipin-4	2	2	2	158.67	11.2	1601	12.06	0			24.0989					24.4302	24.7194	23.9766		24.775								20.604	17.7796			21.0819		14.1355	24.0989	14.1355	14.1355	14.1355	14.1355	24.4302	24.7194	23.9766	14.1355	24.775	14.1355
A0A571BEF0;E9Q1R5;A0A1L1SQZ2;A0A571BET0;P97445	A0A571BEF0;E9Q1R5;A0A1L1SQZ2;A0A571BET0;P97445	Cacna1a	tr|A0A571BEF0|A0A571BEF0_MOUSE Voltage-dependent P/Q-type calcium channel subunit alpha-1A OS=Mus musculus OX=10090 GN=Cacna1a PE=1 SV=1;tr|E9Q1R5|E9Q1R5_MOUSE Voltage-dependent P/Q-type calcium channel subunit alpha OS=Mus musculus OX=10090 GN=Cacna1a PE=	Voltage-dependent P/Q-type calcium channel subunit alpha-1A	7	7	7	87.389	12.8	776	28.764	0	273;274;275;276;277			23.3281	24.8908	23.0984	19.2821	23.1668			23.6899					22.8653	23.6482	22.8959	20.0918	22.2849			23.1971			14.1355	14.1355	23.3281	24.8908	23.0984	19.2821	23.1668	14.1355	14.1355	23.6899	14.1355	14.1355
A0A571BEI2;Q6PIU9	A0A571BEI2;Q6PIU9		tr|A0A571BEI2|A0A571BEI2_MOUSE AP2-associated protein kinase 1 (Fragment) OS=Mus musculus OX=10090 GN=Aak1 PE=1 SV=1;sp|Q6PIU9|YJ005_MOUSE Uncharacterized protein FLJ45252 homolog OS=Mus musculus OX=10090 PE=1 SV=2	Uncharacterized protein FLJ45252 homolog	12	11	10	53.987	35.3	510	84.656	0	448	25.7657	26.2089	25.8681	24.5419	24.966	25.9059	27.4419	26.955	27.0206	27.7659	27.1739	27.1174	21.3541	22.4215	23.1753	18.771		22.7711	23.8039	22.7696	22.3678	23.8079	23.456	23.7337	25.7657	26.2089	25.8681	24.5419	24.966	25.9059	27.4419	26.955	27.0206	27.7659	27.1739	27.1174
A0A571BGG1;A0A571BEF4;Q91X43;A0A571BET4;Q91X43-2	A0A571BGG1;A0A571BEF4;Q91X43;A0A571BET4;Q91X43-2	Sh3d19	tr|A0A571BGG1|A0A571BGG1_MOUSE SH3 domain-containing protein 19 OS=Mus musculus OX=10090 GN=Sh3d19 PE=1 SV=1;tr|A0A571BEF4|A0A571BEF4_MOUSE SH3 domain-containing protein 19 OS=Mus musculus OX=10090 GN=Sh3d19 PE=1 SV=1;sp|Q91X43|SH319_MOUSE SH3 domain-conta	SH3 domain-containing protein 19	5	5	5	109.51	11.9	1006	15.717	0		24.1034	23.8899	23.377	22.9638	24.5401		23.8284	23.4511	23.5673				21.0467		23.7793		23.0702		21.2771	23.7209	21.6953				24.1034	23.8899	23.377	22.9638	24.5401	14.1355	23.8284	23.4511	23.5673	14.1355	14.1355	14.1355
A0A589P973;Q8CH77-2	A0A589P973;Q8CH77-2	Nav1	tr|A0A589P973|A0A589P973_MOUSE Neuron navigator 1 OS=Mus musculus OX=10090 GN=Nav1 PE=1 SV=1;sp|Q8CH77-2|NAV1_MOUSE Isoform 2 of Neuron navigator 1 OS=Mus musculus OX=10090 GN=Nav1	Neuron navigator 1	15	15	1	225.91	10.4	2098	52.249	0	449;450;451;452;453;454;455;456	24.1015	25.5006	25.0857	24.587	26.2408	24.4316	22.1893				24.1334		21.8085	22.9546	22.3069	22.1951	25.9332	21.6427	20.4289				22.4542		24.1015	25.5006	25.0857	24.587	26.2408	24.4316	22.1893	14.1355	14.1355	14.1355	24.1334	14.1355
A0A5F8MPF0;Q60575-2;Q60575	A0A5F8MPF0;Q60575-2;Q60575;E9QAN4;G3UW47;Q6TA13;E9Q9G6;A0A087WQE8;P33173;F6XNB6	Kif1b	tr|A0A5F8MPF0|A0A5F8MPF0_MOUSE Kinesin-like protein KIF1B OS=Mus musculus OX=10090 GN=Kif1b PE=1 SV=1;sp|Q60575-2|KIF1B_MOUSE Isoform 2 of Kinesin-like protein KIF1B OS=Mus musculus OX=10090 GN=Kif1b;sp|Q60575|KIF1B_MOUSE Kinesin-like protein KIF1B OS=Mus	Kinesin-like protein KIF1B	11	11	3	211.59	8.1	1883	33.016	0	463	22.4281	26.3885	24.4422	25.7538	24.856	24.5515	24.4123	23.8701	24.8127	24.8522	25.3171	25.2738	20.891	24.2271	23.0564	24.481	23.0656	23.9148	23.0391	21.1336	21.5358	23.4527	22.2062	23.9917	22.4281	26.3885	24.4422	25.7538	24.856	24.5515	24.4123	23.8701	24.8127	24.8522	25.3171	25.2738
A0A5F8MPF6;A0A5F8MPH6;Q6P9R4-2;Q6P9R4-1;Q6P9R4;Q6P9R4-3	A0A5F8MPF6;A0A5F8MPH6;Q6P9R4-2;Q6P9R4-1;Q6P9R4;Q6P9R4-3	Arhgef18	tr|A0A5F8MPF6|A0A5F8MPF6_MOUSE Rho guanine nucleotide exchange factor 18 OS=Mus musculus OX=10090 GN=Arhgef18 PE=1 SV=1;tr|A0A5F8MPH6|A0A5F8MPH6_MOUSE Rho guanine nucleotide exchange factor 18 OS=Mus musculus OX=10090 GN=Arhgef18 PE=1 SV=1;sp|Q6P9R4-2|ARHG	Rho guanine nucleotide exchange factor 18	4	4	4	125.75	5.9	1126	6.393	0			23.885			23.7165			24.2698		24.571		22.9068		23.4964			22.4724			22.4626		23.7012			14.1355	23.885	14.1355	14.1355	23.7165	14.1355	14.1355	24.2698	14.1355	24.571	14.1355	22.9068
A0A5F8MPP4;P57080	A0A5F8MPP4;P57080	Usp25	tr|A0A5F8MPP4|A0A5F8MPP4_MOUSE Ubiquitin carboxyl-terminal hydrolase 25 OS=Mus musculus OX=10090 GN=Usp25 PE=1 SV=1;sp|P57080|UBP25_MOUSE Ubiquitin carboxyl-terminal hydrolase 25 OS=Mus musculus OX=10090 GN=Usp25 PE=1 SV=2	Ubiquitin carboxyl-terminal hydrolase 25	2	2	2	128.96	2.4	1125	4.2555	0.00035386			20.3986			21.0108		19.8088	19.926	20.2547	20.4596	21.2503														14.1355	20.3986	14.1355	14.1355	21.0108	14.1355	19.8088	19.926	20.2547	20.4596	21.2503	14.1355
A0A5F8MPP7;A2AAY5	A0A5F8MPP7;A2AAY5	Sh3pxd2b	tr|A0A5F8MPP7|A0A5F8MPP7_MOUSE SH3 and PX domain-containing protein 2B OS=Mus musculus OX=10090 GN=Sh3pxd2b PE=1 SV=1;sp|A2AAY5|SPD2B_MOUSE SH3 and PX domain-containing protein 2B OS=Mus musculus OX=10090 GN=Sh3pxd2b PE=1 SV=1	SH3 and PX domain-containing protein 2B	22	22	20	104.88	30.7	936	74.564	0	465;466;467	27.7813	28.0888	28.2795	28.0111	27.709	28.3996	27.7193	27.2761	27.1094	27.9605	27.6217	28.2496	25.6726	25.623	25.5427	26.5766	25.7375	26.8043	25.3903	25.6472	24.6038	26.28	25.0345	26.2536	27.7813	28.0888	28.2795	28.0111	27.709	28.3996	27.7193	27.2761	27.1094	27.9605	27.6217	28.2496
A0A5F8MPT3;Q5NCJ0;B2RUJ6;Q5NCJ1;Q5NCJ4;Q5NCJ5	A0A5F8MPT3;Q5NCJ0;B2RUJ6;Q5NCJ1;Q5NCJ4;Q5NCJ5;A0A1W2P734	Rapgef6	tr|A0A5F8MPT3|A0A5F8MPT3_MOUSE Rap guanine nucleotide exchange factor (GEF) 6 OS=Mus musculus OX=10090 GN=Rapgef6 PE=1 SV=1;tr|Q5NCJ0|Q5NCJ0_MOUSE Rap guanine nucleotide exchange factor (GEF) 6 OS=Mus musculus OX=10090 GN=Rapgef6 PE=1 SV=1;tr|B2RUJ6|B2RUJ6		3	3	2	141.67	3.9	1267	5.3455	0	472							21.2099	23.5955											18.512	20.9568					14.1355	14.1355	14.1355	14.1355	14.1355	14.1355	21.2099	23.5955	14.1355	14.1355	14.1355	14.1355
A0A5F8MPZ2;Q5UE59;E9Q7C9;Q7TNF4;Q8CD76;O88447	A0A5F8MPZ2;Q5UE59;E9Q7C9;Q7TNF4;Q8CD76;O88447;F6UYN4;O88448;Q9DBS5	Klc1	tr|A0A5F8MPZ2|A0A5F8MPZ2_MOUSE Kinesin light chain 1 OS=Mus musculus OX=10090 GN=Klc1 PE=1 SV=1;tr|Q5UE59|Q5UE59_MOUSE Kinesin light chain 1 OS=Mus musculus OX=10090 GN=Klc1 PE=1 SV=1;tr|E9Q7C9|E9Q7C9_MOUSE Kinesin light chain 1 OS=Mus musculus OX=10090 GN	Kinesin light chain 1	11	11	9	71.798	20.4	637	17.602	0	474;475;476	23.4586	24.0071	24.2199				24.7204	25.1233	24.0107	24.788	25.6498	27.0593	24.4704	24.2519	23.7415				24.7727	24.3958	24.2531	23.6484	24.1622	25.1732	23.4586	24.0071	24.2199	14.1355	14.1355	14.1355	24.7204	25.1233	24.0107	24.788	25.6498	27.0593
A0A5H1ZRL7;P70399-5;P70399;A2AU90	A0A5H1ZRL7;P70399-5;P70399;A2AU90;P70399-6;F6QNC8;F7CE65;F6S5E4;F6ZRL3	Tp53bp1;Trp53bp1	tr|A0A5H1ZRL7|A0A5H1ZRL7_MOUSE Transformation related protein 53 binding protein 1 OS=Mus musculus OX=10090 GN=Trp53bp1 PE=1 SV=1;sp|P70399-5|TP53B_MOUSE Isoform 2 of TP53-binding protein 1 OS=Mus musculus OX=10090 GN=Tp53bp1;sp|P70399|TP53B_MOUSE TP53-bin	Tumor suppressor p53-binding protein 1	26	26	26	207.65	23.3	1919	242.22	0	481;482;483;484;485;486;487;3222	23.0357	25.0284	25.7772	22.4233	26.7382	26.2945	25.9686	26.1734	25.4191	26.6572	26.5627	27.3081	20.5737	22.2888	24.7101	20.4455	21.1727	21.4332	23.3827	27.076	20.9925	27.8684	25.7769	26.7621	23.0357	25.0284	25.7772	22.4233	26.7382	26.2945	25.9686	26.1734	25.4191	26.6572	26.5627	27.3081
A0A5K1VVQ1;E9Q8N1;E9Q8K5;A0A5K1VVQ9;A2ASS6-2;A2ASS6	A0A5K1VVQ1;E9Q8N1;E9Q8K5;A0A5K1VVQ9;A2ASS6-2;A2ASS6	Ttn	tr|A0A5K1VVQ1|A0A5K1VVQ1_MOUSE Titin OS=Mus musculus OX=10090 GN=Ttn PE=4 SV=1;tr|E9Q8N1|E9Q8N1_MOUSE Titin OS=Mus musculus OX=10090 GN=Ttn PE=1 SV=1;tr|E9Q8K5|E9Q8K5_MOUSE Titin OS=Mus musculus OX=10090 GN=Ttn PE=1 SV=1;tr|A0A5K1VVQ9|A0A5K1VVQ9_MOUSE Titi	Titin	5	5	5	2991.8	0.3	26938	5.8687	0				28.1059	27.0647		25.4436	24.4593			27.1466		25.1178		27.0982	29.3829	29.0226	26.0605	28.0458	23.2801	27.2617	27.0302	30.0875	27.2829	25.0795	14.1355	14.1355	28.1059	27.0647	14.1355	25.4436	24.4593	14.1355	14.1355	27.1466	14.1355	25.1178
A0JNY3;Q8BUV3	A0JNY3;Q8BUV3	Gphn	tr|A0JNY3|A0JNY3_MOUSE Molybdopterin molybdenumtransferase OS=Mus musculus OX=10090 GN=Gphn PE=1 SV=1;sp|Q8BUV3|GEPH_MOUSE Gephyrin OS=Mus musculus OX=10090 GN=Gphn PE=1 SV=2	Gephyrin;Molybdopterin adenylyltransferase;Molybdopterin molybdenumtransferase	16	16	16	83.665	28.9	772	63.948	0		25.8149	25.6121	25.3853	26.8699	26.7004	26.066	27.6907	27.2903	26.9953	27.9224	27.8736	27.9024	24.6675	24.8663	24.4611	25.528	25.1294	25.4902	26.2608	26.626	25.9377	25.9602	27.0924	25.9153	25.8149	25.6121	25.3853	26.8699	26.7004	26.066	27.6907	27.2903	26.9953	27.9224	27.8736	27.9024
A0JP43-3;A0JP43;A0A0A0MQI1;A0JP43-2	A0JP43-3;A0JP43;A0A0A0MQI1;A0JP43-2	Efcab5	sp|A0JP43-3|EFCB5_MOUSE Isoform 3 of EF-hand calcium-binding domain-containing protein 5 OS=Mus musculus OX=10090 GN=Efcab5;sp|A0JP43|EFCB5_MOUSE EF-hand calcium-binding domain-containing protein 5 OS=Mus musculus OX=10090 GN=Efcab5 PE=1 SV=2;tr|A0A0A0MQI1	EF-hand calcium-binding domain-containing protein 5	2	2	2	158.88	1.4	1402	2.35	0.0036364	488	25.9762	26.7698	26.5379	26.0051	26.2515	26.1997		25.9155	25.2402				24.4955	25.017	24.9033	24.4981	25.1489	25.3999		24.8851	24.4064				25.9762	26.7698	26.5379	26.0051	26.2515	26.1997	14.1355	25.9155	25.2402	14.1355	14.1355	14.1355
A1L3S7;Q8VHR5;Q8VHR5-2;A0A0U1RNM2	A1L3S7;Q8VHR5;Q8VHR5-2;A0A0U1RNM2	Gatad2b	tr|A1L3S7|A1L3S7_MOUSE Gatad2b protein OS=Mus musculus OX=10090 GN=Gatad2b PE=1 SV=1;sp|Q8VHR5|P66B_MOUSE Transcriptional repressor p66-beta OS=Mus musculus OX=10090 GN=Gatad2b PE=1 SV=1;sp|Q8VHR5-2|P66B_MOUSE Isoform 2 of Transcriptional repressor p66-bet	Transcriptional repressor p66-beta	6	6	6	63.638	14.5	578	23.712	0	491;492;493	24.4676	24.6118	24.0415		23.9406		25.5202	25.1911	22.8297	25.0141	25.2019	25.5201	24.0147	23.4067	22.4422		20.5664		24.4483	23.5087	21.6617	24.0675	23.4589	24.5072	24.4676	24.6118	24.0415	14.1355	23.9406	14.1355	25.5202	25.1911	22.8297	25.0141	25.2019	25.5201
A2A4N9;A2A4P0	A2A4N9;A2A4P0	Dhx8	tr|A2A4N9|A2A4N9_MOUSE ATP-dependent RNA helicase DHX8 (Fragment) OS=Mus musculus OX=10090 GN=Dhx8 PE=1 SV=8;sp|A2A4P0|DHX8_MOUSE ATP-dependent RNA helicase DHX8 OS=Mus musculus OX=10090 GN=Dhx8 PE=2 SV=1	ATP-dependent RNA helicase DHX8	4	3	3	134.36	6	1174	8.1965	0		21.8656	22.7335	22.7622					21.7794	21.5545		20.7837	23.0768		22.0714	21.1627						20.0145				21.8656	22.7335	22.7622	14.1355	14.1355	14.1355	14.1355	21.7794	21.5545	14.1355	20.7837	23.0768
A2A4U6	A2A4U6	Zfp334	tr|A2A4U6|A2A4U6_MOUSE Zinc finger protein 334 OS=Mus musculus OX=10090 GN=Zfp334 PE=4 SV=1		2	2	2	78.257	4.9	679	2.2238	0.0047676			19.7626	19.8002	19.6814	19.6116	20.071	20.5193	19.7494	19.7278	20.2847	19.8435	21.3267		18.6952	18.3236	18.6073	18.8261	19.8738	19.4489	18.7908	18.8843	19.3204	19.5356	20.4297	14.1355	19.7626	19.8002	19.6814	19.6116	20.071	20.5193	19.7494	19.7278	20.2847	19.8435	21.3267
A2A547;P84099	A2A547;P84099	Rpl19	tr|A2A547|A2A547_MOUSE Ribosomal protein L19 OS=Mus musculus OX=10090 GN=Rpl19 PE=1 SV=1;sp|P84099|RL19_MOUSE 60S ribosomal protein L19 OS=Mus musculus OX=10090 GN=Rpl19 PE=1 SV=1	Ribosomal protein L19;60S ribosomal protein L19	6	6	6	23.247	26.3	194	138.65	0		30.4142	30.6573	30.4282	30.3747	30.0921	30.294	30.7103	30.4688	30.2466	30.8556	31.1157	30.9028	30.2756	30.4772	30.3401	30.0874	29.6482	31.1039	30.2922	30.1858	29.8865	30.5166	30.8172	30.837	30.4142	30.6573	30.4282	30.3747	30.0921	30.294	30.7103	30.4688	30.2466	30.8556	31.1157	30.9028
A2A5S3;V9GX87	A2A5S3;V9GX87	Stau1	tr|A2A5S3|A2A5S3_MOUSE Double-stranded RNA-binding protein Staufen homolog 1 OS=Mus musculus OX=10090 GN=Stau1 PE=1 SV=1;tr|V9GX87|V9GX87_MOUSE Double-stranded RNA-binding protein Staufen homolog 1 OS=Mus musculus OX=10090 GN=Stau1 PE=1 SV=1		14	14	1	54.855	34.7	495	46.632	0		25.5799	26.5271	26.3023	26.854	26.7098	26.9865	25.6561	25.5937	25.4493	26.6536	27.1483	27.4853	25.5205	25.5371	25.7462	26.3894	25.99	27.4405	25.1095	24.8186	24.784	25.6839	26.7141	27.0612	25.5799	26.5271	26.3023	26.854	26.7098	26.9865	25.6561	25.5937	25.4493	26.6536	27.1483	27.4853
A2A5Z6;A2A5Z6-2	A2A5Z6;A2A5Z6-2;A0A338P709	Smurf2	sp|A2A5Z6|SMUF2_MOUSE E3 ubiquitin-protein ligase SMURF2 OS=Mus musculus OX=10090 GN=Smurf2 PE=1 SV=1;sp|A2A5Z6-2|SMUF2_MOUSE Isoform 2 of E3 ubiquitin-protein ligase SMURF2 OS=Mus musculus OX=10090 GN=Smurf2	E3 ubiquitin-protein ligase SMURF2	4	3	2	86.174	5.5	748	2.7309	0.0012606		21.8649	22.3482	23.1765		21.8438	21.5782	24.2645			23.6016	22.5499		21.6693	21.8676	23.0091		21.4606	22.0518	22.5643			21.711	21.1785		21.8649	22.3482	23.1765	14.1355	21.8438	21.5782	24.2645	14.1355	14.1355	23.6016	22.5499	14.1355
A2A6A1	A2A6A1	Gpatch8	sp|A2A6A1|GPTC8_MOUSE G patch domain-containing protein 8 OS=Mus musculus OX=10090 GN=Gpatch8 PE=1 SV=1	G patch domain-containing protein 8	11	11	11	164.99	11.4	1505	88.354	0	514	25.4645	25.6496	25.6291	24.6263	25.6155	23.29	26.1117	26.1811	25.1092	26.1891	26.2965	26.4234	24.965	24.7557	24.1081	23.94	24.7399	23.705	25.4937	24.9679	24.3573	25.7163	25.544	25.8855	25.4645	25.6496	25.6291	24.6263	25.6155	23.29	26.1117	26.1811	25.1092	26.1891	26.2965	26.4234
A2A6E1;A2A6D9;B0QZI8;Q99LM2;A2A6E0	A2A6E1;A2A6D9;B0QZI8;Q99LM2;A2A6E0	Cdk5rap3	tr|A2A6E1|A2A6E1_MOUSE CDK5 regulatory subunit-associated protein 3 (Fragment) OS=Mus musculus OX=10090 GN=Cdk5rap3 PE=1 SV=1;tr|A2A6D9|A2A6D9_MOUSE CDK5 regulatory subunit-associated protein 3 (Fragment) OS=Mus musculus OX=10090 GN=Cdk5rap3 PE=1 SV=1;tr|B	CDK5 regulatory subunit-associated protein 3	2	2	2	14.497	21.8	124	2.7736	0.001269			20.6627	20.8606		21.6457									19.8119	19.6809										14.1355	20.6627	20.8606	14.1355	21.6457	14.1355	14.1355	14.1355	14.1355	14.1355	14.1355	14.1355
A2A6Q5;A2A6Q5-3;A2A6Q5-2	A2A6Q5;A2A6Q5-3;A2A6Q5-2;Q8R568	Cdc27	sp|A2A6Q5|CDC27_MOUSE Cell division cycle protein 27 homolog OS=Mus musculus OX=10090 GN=Cdc27 PE=1 SV=1;sp|A2A6Q5-3|CDC27_MOUSE Isoform 3 of Cell division cycle protein 27 homolog OS=Mus musculus OX=10090 GN=Cdc27;sp|A2A6Q5-2|CDC27_MOUSE Isoform 2 of Cell	Cell division cycle protein 27 homolog	7	7	7	91.841	11.5	825	33.394	0		22.2137	24.4756	25.2918		23.7701								20.7112	22.5868	22.8333		21.6686								22.2137	24.4756	25.2918	14.1355	23.7701	14.1355	14.1355	14.1355	14.1355	14.1355	14.1355	14.1355
A2A791;A2A791-2;F6VYE2	A2A791;A2A791-2;F6VYE2	Zmym4	sp|A2A791|ZMYM4_MOUSE Zinc finger MYM-type protein 4 OS=Mus musculus OX=10090 GN=Zmym4 PE=1 SV=1;sp|A2A791-2|ZMYM4_MOUSE Isoform 2 of Zinc finger MYM-type protein 4 OS=Mus musculus OX=10090 GN=Zmym4;tr|F6VYE2|F6VYE2_MOUSE Zinc finger MYM-type protein 4 (Fr	Zinc finger MYM-type protein 4	8	8	8	172.44	7.2	1549	87.106	0	516	24.142	23.8727	23.3927	23.2018	21.392	22.8275	24.9984	23.12	24.8687	24.5998	25.4672	25.3224	22.337	22.3065	21.6825	21.7744	19.7284	22.2172	24.05	21.1539	22.2227	22.4301	24.2608	24.2313	24.142	23.8727	23.3927	23.2018	21.392	22.8275	24.9984	23.12	24.8687	24.5998	25.4672	25.3224
A2A8L9;Q8BW72-2;Q8BW72	A2A8L9;Q8BW72-2;Q8BW72	Kdm4a	tr|A2A8L9|A2A8L9_MOUSE Lysine-specific demethylase 4A OS=Mus musculus OX=10090 GN=Kdm4a PE=1 SV=1;sp|Q8BW72-2|KDM4A_MOUSE Isoform 2 of Lysine-specific demethylase 4A OS=Mus musculus OX=10090 GN=Kdm4a;sp|Q8BW72|KDM4A_MOUSE Lysine-specific demethylase 4A OS=	Lysine-specific demethylase 4A	1	1	1	115.97	2.2	1033	17.144	0								23.6921	23.0937		24.461	22.6217	23.755							21.889	22.0442		22.0779	23.3656	22.3211	14.1355	14.1355	14.1355	14.1355	14.1355	14.1355	23.6921	23.0937	14.1355	24.461	22.6217	23.755
A2A8V8;A2A8V9;E9PUK6;Q52KI8;E9QKA4;Q52KI8-2	A2A8V8;A2A8V9;E9PUK6;Q52KI8;E9QKA4;Q52KI8-2;F6UK16;A2A983;F7BWM1;F6T4M4	Srrm1	tr|A2A8V8|A2A8V8_MOUSE Serine/arginine repetitive matrix protein 1 OS=Mus musculus OX=10090 GN=Srrm1 PE=1 SV=1;tr|A2A8V9|A2A8V9_MOUSE Serine/arginine repetitive matrix protein 1 OS=Mus musculus OX=10090 GN=Srrm1 PE=1 SV=1;tr|E9PUK6|E9PUK6_MOUSE Serine/argi	Serine/arginine repetitive matrix protein 1	11	11	11	102.66	18	909	182.76	0	523;524;525;526;527;528;529;530;531;3228	23.9212	25.371	21.5827	23.7425		23.9976		21.0695	21.1563	24.9013	24.905	24.8742	22.8544	23.2565	20.1526	23.6323		23.8709		20.3762	19.5242	23.7951	22.6927	20.6464	23.9212	25.371	21.5827	23.7425	14.1355	23.9976	14.1355	21.0695	21.1563	24.9013	24.905	24.8742
A2A934;A2A930;A2A931;A2A933;A2A935-2;A2A935;A2A935-3	A2A934;A2A930;A2A931;A2A933;A2A935-2;A2A935;A2A935-3	Prdm16	tr|A2A934|A2A934_MOUSE Histone-lysine N-methyltransferase PRDM16 OS=Mus musculus OX=10090 GN=Prdm16 PE=1 SV=1;tr|A2A930|A2A930_MOUSE Histone-lysine N-methyltransferase PRDM16 OS=Mus musculus OX=10090 GN=Prdm16 PE=1 SV=1;tr|A2A931|A2A931_MOUSE Histone-lysin	PR domain zinc finger protein 16	1	1	1	130.34	0.8	1177	2.4168	0.0033598		28.1158	28.5546	28.4871	28.5229	28.5977	28.7105	29.1415	28.3974	28.1113	29.2065	29.358	29.2439	27.0118	27.1486	27.1522	27.289	27.3224	28.327	27.673	26.9408	26.6565	27.8818	27.9255	27.8965	28.1158	28.5546	28.4871	28.5229	28.5977	28.7105	29.1415	28.3974	28.1113	29.2065	29.358	29.2439
A2A9M5;A2A9M4;Q8R1A4-2;Q8R1A4;A0A0U1RNK7;E9PX48	A2A9M5;A2A9M4;Q8R1A4-2;Q8R1A4;A0A0U1RNK7;E9PX48;A0A0U1RNY4;A2AW79;F6ZJ55;A0A0U1RPH6;A0A0U1RP53;A0A1L1ST98	Dock7	tr|A2A9M5|A2A9M5_MOUSE Dedicator of cytokinesis protein 7 OS=Mus musculus OX=10090 GN=Dock7 PE=1 SV=1;tr|A2A9M4|A2A9M4_MOUSE Dedicator of cytokinesis protein 7 OS=Mus musculus OX=10090 GN=Dock7 PE=1 SV=2;sp|Q8R1A4-2|DOCK7_MOUSE Isoform 2 of Dedicator of cy	Dedicator of cytokinesis protein 7	42	42	38	241.17	24.2	2128	233.14	0	532;533;534;535;536;537;538;539;540;541;542;543;544;3229;3230	27.12	27.2011	26.8127	27.5688	27.8663	27.3527	27.6806	27.6211	26.8409	28.3009	27.9637	28.058	25.362	26.124	25.2975	27.0115	26.2609	26.6678	26.4436	25.0342	24.8634	26.2926	25.9701	26.8813	27.12	27.2011	26.8127	27.5688	27.8663	27.3527	27.6806	27.6211	26.8409	28.3009	27.9637	28.058
A2A9P6;P24788;P24788-2	A2A9P6;P24788;P24788-2	Cdk11b	tr|A2A9P6|A2A9P6_MOUSE Cyclin-dependent kinase 11B OS=Mus musculus OX=10090 GN=Cdk11b PE=1 SV=1;sp|P24788|CD11B_MOUSE Cyclin-dependent kinase 11B OS=Mus musculus OX=10090 GN=Cdk11b PE=1 SV=2;sp|P24788-2|CD11B_MOUSE Isoform 2 of Cyclin-dependent kinase 11B	Cyclin-dependent kinase 11B	15	15	15	87.319	20.8	750	27.596	0	545;546;547;548;549;3231	24.2575	24.6991	26.7146	23.3543			26.2943	26.5719	24.8481	25.1047	24.9021	26.8498	23.6917	22.9883	25.3138	23.8956			25.3	24.8769	22.173	24.0669	24.533	25.159	24.2575	24.6991	26.7146	23.3543	14.1355	14.1355	26.2943	26.5719	24.8481	25.1047	24.9021	26.8498
A2A9Q2;Q8BHG1;A6PWC3	A2A9Q2;Q8BHG1;A6PWC3;Q3V3G9	Nrd1	tr|A2A9Q2|A2A9Q2_MOUSE Nardilysin, N-arginine dibasic convertase, NRD convertase 1 OS=Mus musculus OX=10090 GN=Nrd1 PE=1 SV=1;sp|Q8BHG1|NRDC_MOUSE Nardilysin OS=Mus musculus OX=10090 GN=Nrdc PE=1 SV=1;tr|A6PWC3|A6PWC3_MOUSE Nardilysin, N-arginine dibasic c	Nardilysin	35	35	35	140.62	34.2	1229	323.31	0	551	28.5597	29.1555	28.653	29.3674	29.0965	28.3274	28.5707	27.8383	28.2855	29.3206	28.6316	28.7846	28.1628	28.7626	28.6152	28.8605	28.3018	29.0583	28.16	27.2641	28.0357	29.0619	28.4342	28.6617	28.5597	29.1555	28.653	29.3674	29.0965	28.3274	28.5707	27.8383	28.2855	29.3206	28.6316	28.7846
A2A9R3	A2A9R3	Mageb4	sp|A2A9R3|MAGB4_MOUSE Melanoma-associated antigen B4 OS=Mus musculus OX=10090 GN=Mageb4 PE=1 SV=1		1	1	1	60.922	2	556	1.9815	0.0087057		28.887	29.3259	29.6874	29.4692	25.8626			28.8951		30.2893		29.2323		17.6177											28.887	29.3259	29.6874	29.4692	25.8626	14.1355	14.1355	28.8951	14.1355	30.2893	14.1355	29.2323
A2A9X5;Q9JM14	A2A9X5;Q9JM14	Nt5c	tr|A2A9X5|A2A9X5_MOUSE 5(3)-deoxyribonucleotidase, cytosolic type OS=Mus musculus OX=10090 GN=Nt5c PE=1 SV=1;sp|Q9JM14|NT5C_MOUSE 5(3)-deoxyribonucleotidase, cytosolic type OS=Mus musculus OX=10090 GN=Nt5c PE=1 SV=1	5(3)-deoxyribonucleotidase, cytosolic type	2	2	2	21.939	22.2	194	3.2269	0.00066225		23.702	23.8974	23.7009				23.8547	23.6438				20.9171	21.5355	21.2315	22.054				22.8918	22.6718				20.7717	23.702	23.8974	23.7009	14.1355	14.1355	14.1355	23.8547	23.6438	14.1355	14.1355	14.1355	20.9171
A2AA71;Q3U2P1;A2AA72;Q3U2P1-2	A2AA71;Q3U2P1;A2AA72;Q3U2P1-2	Sec24a	tr|A2AA71|A2AA71_MOUSE Protein transport protein Sec24A OS=Mus musculus OX=10090 GN=Sec24a PE=1 SV=1;sp|Q3U2P1|SC24A_MOUSE Protein transport protein Sec24A OS=Mus musculus OX=10090 GN=Sec24a PE=1 SV=1;tr|A2AA72|A2AA72_MOUSE Protein transport protein Sec24A	Protein transport protein Sec24A	4	4	4	118.65	5.3	1089	10.306	0		20.9146	21.7204	21.599	22.7462	22.4004	23.1499	24.4086		23.9131	21.4364	24.6199	24.219		19.814		21.309	20.217	22.8801	21.9885		26.4837		23.162	23.16	20.9146	21.7204	21.599	22.7462	22.4004	23.1499	24.4086	14.1355	23.9131	21.4364	24.6199	24.219
A2ACG7;Q9DBG6	A2ACG7;Q9DBG6	Rpn2	tr|A2ACG7|A2ACG7_MOUSE Dolichyl-diphosphooligosaccharide--protein glycosyltransferase subunit 2 OS=Mus musculus OX=10090 GN=Rpn2 PE=1 SV=1;sp|Q9DBG6|RPN2_MOUSE Dolichyl-diphosphooligosaccharide--protein glycosyltransferase subunit 2 OS=Mus musculus OX=1009	Dolichyl-diphosphooligosaccharide--protein glycosyltransferase subunit 2	19	19	19	67.501	38.7	615	323.31	0		28.428	29.1081	28.2467	29.1512	28.9276	28.9857	28.9945	28.1677	27.9973	29.5157	28.6101	29.1942	28.2154	28.4709	28.1191	29.2179	28.7195	29.4612	28.4942	27.732	27.6353	28.7003	28.2743	28.8943	28.428	29.1081	28.2467	29.1512	28.9276	28.9857	28.9945	28.1677	27.9973	29.5157	28.6101	29.1942
A2ACV6;E1U8D0	A2ACV6;E1U8D0	Soga1	tr|A2ACV6|A2ACV6_MOUSE Protein SOGA1 OS=Mus musculus OX=10090 GN=Soga1 PE=1 SV=1;sp|E1U8D0|SOGA1_MOUSE Protein SOGA1 OS=Mus musculus OX=10090 GN=Soga1 PE=1 SV=3	Protein SOGA1;N-terminal form;C-terminal 80 kDa form	4	4	4	183.14	3.5	1654	14.016	0		20.1934	24.6349	21.3718	25.0059		19.0892								22.8926	22.7674	23.1361		22.18							20.1934	24.6349	21.3718	25.0059	14.1355	19.0892	14.1355	14.1355	14.1355	14.1355	14.1355	14.1355
A2ADH1;Q9CQY5;Q9CQY5-2;Q9CQY5-3	A2ADH1;Q9CQY5;Q9CQY5-2;Q9CQY5-3	Magt1	tr|A2ADH1|A2ADH1_MOUSE Magnesium transporter protein 1 OS=Mus musculus OX=10090 GN=Magt1 PE=1 SV=1;sp|Q9CQY5|MAGT1_MOUSE Magnesium transporter protein 1 OS=Mus musculus OX=10090 GN=Magt1 PE=1 SV=1;sp|Q9CQY5-2|MAGT1_MOUSE Isoform 2 of Magnesium transporter	Magnesium transporter protein 1	5	5	5	41.637	13	368	12.457	0			24.3058		24.8001	23.4936	22.9549	23.9575	24.5733	24.4362	24.2579	25.1694	24.5047		23.7525		24.6347	23.397	23.8191	24.3178	24.6023	24.8735	24.046	25.6854	25.3578	14.1355	24.3058	14.1355	24.8001	23.4936	22.9549	23.9575	24.5733	24.4362	24.2579	25.1694	24.5047
A2AE27;Q9DBT5	A2AE27;Q9DBT5	Ampd2	tr|A2AE27|A2AE27_MOUSE AMP deaminase OS=Mus musculus OX=10090 GN=Ampd2 PE=1 SV=1;sp|Q9DBT5|AMPD2_MOUSE AMP deaminase 2 OS=Mus musculus OX=10090 GN=Ampd2 PE=1 SV=1	AMP deaminase 2	4	4	3	94.695	5.5	824	4.5741	0	561										23.5347		23.1259												22.3589	14.1355	14.1355	14.1355	14.1355	14.1355	14.1355	14.1355	14.1355	14.1355	23.5347	14.1355	23.1259
A2AE89;P10649;F6WHQ7	A2AE89;P10649;F6WHQ7;P19639	Gstm1	tr|A2AE89|A2AE89_MOUSE Glutathione S-transferase Mu 1 OS=Mus musculus OX=10090 GN=Gstm1 PE=1 SV=2;sp|P10649|GSTM1_MOUSE Glutathione S-transferase Mu 1 OS=Mus musculus OX=10090 GN=Gstm1 PE=1 SV=2;tr|F6WHQ7|F6WHQ7_MOUSE Glutathione S-transferase Mu 1 (Fragme	Glutathione S-transferase Mu 1	6	6	4	28.556	30.7	244	14.984	0		23.5932	25.3245	25.1995	25.4569	25.6577	24.9474	25.7778	26.702	24.8229		24.4324	26.5489	22.3608	24.0507	24.1884	24.3128	24.0574	23.9495	24.2345	24.9044	23.0898		22.6158	24.9502	23.5932	25.3245	25.1995	25.4569	25.6577	24.9474	25.7778	26.702	24.8229	14.1355	24.4324	26.5489
A2AEX7;A2AEY1;A2AEX8;A2AEX6;A2AEY2;P97447-2;P97447;A2AEX9;A2AEY0	A2AEX7;A2AEY1;A2AEX8;A2AEX6;A2AEY2;P97447-2;P97447;A2AEX9;A2AEY0	Fhl1	tr|A2AEX7|A2AEX7_MOUSE Four and a half LIM domains protein 1 OS=Mus musculus OX=10090 GN=Fhl1 PE=1 SV=1;tr|A2AEY1|A2AEY1_MOUSE Four and a half LIM domains protein 1 (Fragment) OS=Mus musculus OX=10090 GN=Fhl1 PE=1 SV=8;tr|A2AEX8|A2AEX8_MOUSE Four and a hal	Four and a half LIM domains protein 1	2	2	2	23.686	9.5	210	2.4051	0.0036574			23.397	24.0923					23.3502	23.0947	23.1886	22.8184			22.6457	23.34					22.4466	21.5144	22.8437	22.8985		14.1355	23.397	24.0923	14.1355	14.1355	14.1355	14.1355	23.3502	23.0947	23.1886	22.8184	14.1355
A2AFJ1;Q60973;A2AFI9	A2AFJ1;Q60973;A2AFI9;F6ZLC6;F6U539	Rbbp7	tr|A2AFJ1|A2AFJ1_MOUSE Histone-binding protein RBBP7 OS=Mus musculus OX=10090 GN=Rbbp7 PE=1 SV=1;sp|Q60973|RBBP7_MOUSE Histone-binding protein RBBP7 OS=Mus musculus OX=10090 GN=Rbbp7 PE=1 SV=1;tr|A2AFI9|A2AFI9_MOUSE Histone-binding protein RBBP7 OS=Mus mus	Histone-binding protein RBBP7	11	11	6	46.908	34.9	416	311.53	0		28.8285	29.104	28.3665	28.6634	27.8833	28.6665	29.1534	28.3077	28.8764	29.0833	29.0104	29.2981	28.0758	28.502	27.6859	28.2791	27.5304	29.0565	28.3241	27.6567	28.0935	28.2342	28.7942	28.6442	28.8285	29.104	28.3665	28.6634	27.8833	28.6665	29.1534	28.3077	28.8764	29.0833	29.0104	29.2981
A2AFQ0;Q7TMY8-4;Q7TMY8-3;Q7TMY8;Q7TMY8-2	A2AFQ0;Q7TMY8-4;Q7TMY8-3;Q7TMY8;Q7TMY8-2;F6XP90;F6UYC1	Huwe1	tr|A2AFQ0|A2AFQ0_MOUSE E3 ubiquitin-protein ligase HUWE1 OS=Mus musculus OX=10090 GN=Huwe1 PE=1 SV=1;sp|Q7TMY8-4|HUWE1_MOUSE Isoform 4 of E3 ubiquitin-protein ligase HUWE1 OS=Mus musculus OX=10090 GN=Huwe1;sp|Q7TMY8-3|HUWE1_MOUSE Isoform 3 of E3 ubiquitin-	E3 ubiquitin-protein ligase HUWE1	17	17	17	482.69	5.7	4378	75.735	0	567	25.5738	26.3434	25.237	24.4876	23.9724	24.934	24.7222	24.2051	24.6041	25.6473	25.9016	24.72	24.549	24.764	23.5937	23.605	22.6337	25.2761	23.2755	22.2296	22.3713	23.6014	23.7379	23.3648	25.5738	26.3434	25.237	24.4876	23.9724	24.934	24.7222	24.2051	24.6041	25.6473	25.9016	24.72
A2AFQ9;Q8BX17	A2AFQ9;Q8BX17	Gemin5	tr|A2AFQ9|A2AFQ9_MOUSE Gem-associated protein 5 OS=Mus musculus OX=10090 GN=Gemin5 PE=1 SV=1;sp|Q8BX17|GEMI5_MOUSE Gem-associated protein 5 OS=Mus musculus OX=10090 GN=Gemin5 PE=1 SV=2	Gem-associated protein 5	18	18	2	166.52	14.7	1501	63.593	0	568;569	24.9334	26.1893	25.8538	25.1238	26.8861	26.0877	25.8997	25.8397	26.0535	23.3504	26.9284	26.9126	22.7538	24.3217	24.3947	24.0118	23.8941	24.1824	24.8401	24.2436	24.814	21.1333	25.0748	25.3516	24.9334	26.1893	25.8538	25.1238	26.8861	26.0877	25.8997	25.8397	26.0535	23.3504	26.9284	26.9126
A2AG83;Q9Z2X2	A2AG83;Q9Z2X2	Psmd10	tr|A2AG83|A2AG83_MOUSE 26S proteasome non-ATPase regulatory subunit 10 OS=Mus musculus OX=10090 GN=Psmd10 PE=1 SV=1;sp|Q9Z2X2|PSD10_MOUSE 26S proteasome non-ATPase regulatory subunit 10 OS=Mus musculus OX=10090 GN=Psmd10 PE=1 SV=3	26S proteasome non-ATPase regulatory subunit 10	1	1	1	16.243	6.6	151	4.6885	0		21.8308		22.0346	22.1019	20.6239	22.1414		22.1959	21.917		22.6638		19.9738		20.4613	20.6665	19.0666	21.4564		20.6155	20.3918		20.8926		21.8308	14.1355	22.0346	22.1019	20.6239	22.1414	14.1355	22.1959	21.917	14.1355	22.6638	14.1355
A2AH25;Q5FWK3	A2AH25;Q5FWK3	Arhgap1	tr|A2AH25|A2AH25_MOUSE Rho GTPase-activating protein 1 OS=Mus musculus OX=10090 GN=Arhgap1 PE=1 SV=1;sp|Q5FWK3|RHG01_MOUSE Rho GTPase-activating protein 1 OS=Mus musculus OX=10090 GN=Arhgap1 PE=1 SV=1	Rho GTPase-activating protein 1	6	6	6	54.437	14	479	26.325	0	572	23.5679	24.3996	24.2897	23.4227	23.6095	24.158	20.1211	24.4212	19.964	23.5326	25.5132	20.8848	21.3511	21.9211	21.6845	21.5167	21.1221	22.2452	17.1642	22.9874	17.2495	23.0419	24.29		23.5679	24.3996	24.2897	23.4227	23.6095	24.158	20.1211	24.4212	19.964	23.5326	25.5132	20.8848
A2AIW9;Q9DC61	A2AIW9;Q9DC61	Pmpca	tr|A2AIW9|A2AIW9_MOUSE Mitochondrial-processing peptidase subunit alpha OS=Mus musculus OX=10090 GN=Pmpca PE=1 SV=1;sp|Q9DC61|MPPA_MOUSE Mitochondrial-processing peptidase subunit alpha OS=Mus musculus OX=10090 GN=Pmpca PE=1 SV=1	Mitochondrial-processing peptidase subunit alpha	2	2	2	48.455	5.4	441	2.4076	0.0036608					22.853		23.9332						23.1827				22.4463								22.3138	14.1355	14.1355	14.1355	22.853	14.1355	23.9332	14.1355	14.1355	14.1355	14.1355	14.1355	23.1827
A2AJ72;Q3TIX6;A0A0A6YVV5	A2AJ72;Q3TIX6;A0A0A6YVV5;F7AM43;A2AJ71;A0A0A6YY39	Fubp3	tr|A2AJ72|A2AJ72_MOUSE Far upstream element (FUSE)-binding protein 3 OS=Mus musculus OX=10090 GN=Fubp3 PE=1 SV=1;tr|Q3TIX6|Q3TIX6_MOUSE Far upstream element (FUSE)-binding protein 3 OS=Mus musculus OX=10090 GN=Fubp3 PE=1 SV=1;tr|A0A0A6YVV5|A0A0A6YVV5_MOUSE		11	10	10	61.447	24.1	569	27.164	0		26.3061	27.4508	26.8925	25.0899	26.256	26.3909	25.2043	26.0505	24.4835	24.291	25.6737	25.2549	24.6554	25.4094	24.5196	23.0596	24.2639	25.2969	23.2679	22.4737	21.8162	23.0388	23.0525	23.0593	26.3061	27.4508	26.8925	25.0899	26.256	26.3909	25.2043	26.0505	24.4835	24.291	25.6737	25.2549
A2AJI0;A2AJI0-2;F6WF36	A2AJI0;A2AJI0-2;F6WF36	Map7d1	sp|A2AJI0|MA7D1_MOUSE MAP7 domain-containing protein 1 OS=Mus musculus OX=10090 GN=Map7d1 PE=1 SV=1;sp|A2AJI0-2|MA7D1_MOUSE Isoform 2 of MAP7 domain-containing protein 1 OS=Mus musculus OX=10090 GN=Map7d1;tr|F6WF36|F6WF36_MOUSE MAP7 domain-containing prote	MAP7 domain-containing protein 1	25	25	2	93.275	29.1	846	112.9	0	583;584;585;586;587;588;589;590;591;3234	27.117	28.025	27.588	28.1163	28.233	28.3264	26.6806	26.2173	26.3959	27.0488	27.0861	26.9684	24.0866	24.9494	24.8126	25.1867	25.6126	26.2393	25.0035	24.3163	24.0792	25.5937	25.608	25.8796	27.117	28.025	27.588	28.1163	28.233	28.3264	26.6806	26.2173	26.3959	27.0488	27.0861	26.9684
A2AJK8;Q91Z38	A2AJK8;Q91Z38	Ttc1	tr|A2AJK8|A2AJK8_MOUSE Tetratricopeptide repeat protein 1 OS=Mus musculus OX=10090 GN=Ttc1 PE=1 SV=1;sp|Q91Z38|TTC1_MOUSE Tetratricopeptide repeat protein 1 OS=Mus musculus OX=10090 GN=Ttc1 PE=1 SV=1	Tetratricopeptide repeat protein 1	2	2	2	28.553	12.4	250	7.0733	0			23.504			23.417			23.6178	23.6992	23.891	24.2324	24.2704		21.8947			22.3129			21.9991	21.9593	22.8388	23.0067	23.1036	14.1355	23.504	14.1355	14.1355	23.417	14.1355	14.1355	23.6178	23.6992	23.891	24.2324	24.2704
A2AL12;Q8BG05	A2AL12;Q8BG05;A2AL13;V9GX38	Hnrnpa3	tr|A2AL12|A2AL12_MOUSE Heterogeneous nuclear ribonucleoprotein A3 OS=Mus musculus OX=10090 GN=Hnrnpa3 PE=1 SV=1;sp|Q8BG05|ROA3_MOUSE Heterogeneous nuclear ribonucleoprotein A3 OS=Mus musculus OX=10090 GN=Hnrnpa3 PE=1 SV=1	Heterogeneous nuclear ribonucleoprotein A3	21	21	4	34.476	58.2	318	264.42	0	595;596;597;598	29.948	30.4233	30.0161	30.2331	30.0585	29.928	30.4261	30.2136	29.9449	30.5241	30.5083	30.5855	29.2374	29.7694	29.1992	30.2647	29.4943	30.3329	29.6895	29.2577	29.0648	30.3102	29.7735	30.1842	29.948	30.4233	30.0161	30.2331	30.0585	29.928	30.4261	30.2136	29.9449	30.5241	30.5083	30.5855
A2AM05-4;A2AM05	A2AM05-4;A2AM05;A2AM05-3;A2AM05-2	Cntln	sp|A2AM05-4|CNTLN_MOUSE Isoform 4 of Centlein OS=Mus musculus OX=10090 GN=Cntln;sp|A2AM05|CNTLN_MOUSE Centlein OS=Mus musculus OX=10090 GN=Cntln PE=1 SV=1	Centlein	4	4	4	160.66	3.4	1396	26.844	0			25.9318	26.014		20.2919	21.4277	21.0139	22.7707	21.4743	23.3772	23.4615	22.8744		26.4115	26.4645		17.9567	20.2112	19.3028	23.2812	18.7762	19.905	19.6128	20.0523	14.1355	25.9318	26.014	14.1355	20.2919	21.4277	21.0139	22.7707	21.4743	23.3772	23.4615	22.8744
A2AMY5;Q91VX2	A2AMY5;Q91VX2;A2AMY7;F6PYV5	Ubap2	tr|A2AMY5|A2AMY5_MOUSE Ubiquitin-associated protein 2 OS=Mus musculus OX=10090 GN=Ubap2 PE=1 SV=1;sp|Q91VX2|UBAP2_MOUSE Ubiquitin-associated protein 2 OS=Mus musculus OX=10090 GN=Ubap2 PE=1 SV=1	Ubiquitin-associated protein 2	7	7	7	117.83	10.1	1131	73.719	0		26.4994	27.3876	25.0603	25.978	26.9752	24.3275	26.0473	24.9269	25.2987	26.5411	26.534	26.8104	25.0115	25.0288	22.8597	26.1048	26.8078	23.6787	25.3847	24.4964	24.3324	27.3841	26.1633	25.9378	26.4994	27.3876	25.0603	25.978	26.9752	24.3275	26.0473	24.9269	25.2987	26.5411	26.534	26.8104
A2AN08-3;A2AN08;A2AN08-5;A2AN08-2	A2AN08-3;A2AN08;A2AN08-5;A2AN08-2;F6SSP6;Z4YMA7	Ubr4	sp|A2AN08-3|UBR4_MOUSE Isoform 3 of E3 ubiquitin-protein ligase UBR4 OS=Mus musculus OX=10090 GN=Ubr4;sp|A2AN08|UBR4_MOUSE E3 ubiquitin-protein ligase UBR4 OS=Mus musculus OX=10090 GN=Ubr4 PE=1 SV=1;sp|A2AN08-5|UBR4_MOUSE Isoform 5 of E3 ubiquitin-protein	E3 ubiquitin-protein ligase UBR4	13	13	13	570.29	3.9	5156	78.882	0	602;603	26.1844	26.7434	26.0157	24.4659	24.6035	24.1655	25.0077	23.5955	25.782	24.348	25.686	24.829	25.753	25.757	25.4564	23.0035	23.3211	24.137	23.2442	21.8374	25.6023	22.61	24.1924	24.2959	26.1844	26.7434	26.0157	24.4659	24.6035	24.1655	25.0077	23.5955	25.782	24.348	25.686	24.829
A2AN61;Q8VEH2;F7D5G9;F6XWQ4;Q3UUV0	A2AN61;Q8VEH2;F7D5G9;F6XWQ4;Q3UUV0	Ciz1	tr|A2AN61|A2AN61_MOUSE CDKN1A-interacting zinc finger protein 1 OS=Mus musculus OX=10090 GN=Ciz1 PE=4 SV=1;tr|Q8VEH2|Q8VEH2_MOUSE CDKN1A-interacting zinc finger protein 1 OS=Mus musculus OX=10090 GN=Ciz1 PE=1 SV=1;tr|F7D5G9|F7D5G9_MOUSE CDKN1A-interacting		2	2	2	91.1	5.4	821	5.7421	0		20.5173	21.7215		20.2454	21.1885		20.7311		21.3549	22.4346	19.9032	21.8667	19.612	21.0471		19.5253	20.7641		19.878		20.5204	21.3697	19.1726	20.9584	20.5173	21.7215	14.1355	20.2454	21.1885	14.1355	20.7311	14.1355	21.3549	22.4346	19.9032	21.8667
A2APB8	A2APB8	Tpx2	sp|A2APB8|TPX2_MOUSE Targeting protein for Xklp2 OS=Mus musculus OX=10090 GN=Tpx2 PE=1 SV=1	Targeting protein for Xklp2	18	18	18	85.893	30.2	745	49.897	0	604	25.585	26.2446	25.7913	23.587	23.9959	23.7912	26.0838	25.9319	26.3143	26.3145	26.3943	28.4492	22.4921	23.1534	26.4795	24.5291	25.8069	22.4045	22.4549	24.4649	24.394	23.2894	23.7324	29.2914	25.585	26.2446	25.7913	23.587	23.9959	23.7912	26.0838	25.9319	26.3143	26.3145	26.3943	28.4492
A2API8;O54931-2;F7AA26;O54931-5;O54931;O54931-4;O54931-3	A2API8;O54931-2;F7AA26;O54931-5;O54931;O54931-4;O54931-3;A0A5F8MPZ6;A2APJ1;A2API9	Akap2;Pakap	tr|A2API8|A2API8_MOUSE Paralemmin A kinase anchor protein OS=Mus musculus OX=10090 GN=Pakap PE=1 SV=1;sp|O54931-2|AKAP2_MOUSE Isoform 2 of A-kinase anchor protein 2 OS=Mus musculus OX=10090 GN=Akap2;tr|F7AA26|F7AA26_MOUSE Paralemmin A kinase anchor protein	A-kinase anchor protein 2	21	21	21	101.6	29	921	306.36	0	605;3235;3236	27.9534	28.6104	28.6179	28.2284	27.9946	28.0427	28.6984	28.7644	28.1817	28.7268	29.5635	29.0873	27.5263	26.391	26.1518	26.6081	25.8342	26.7605	27.7069	27.7091	27.6756	25.8381	26.5656	27.0702	27.9534	28.6104	28.6179	28.2284	27.9946	28.0427	28.6984	28.7644	28.1817	28.7268	29.5635	29.0873
A2APM2;A2APM4;A2APM1;Q3U8S1;E9QKM8;Q80X37;A2APM3;A2APM5;P15379-6;P15379-11;P15379-5;P15379-3;P15379-10;P15379-9;P15379-4;P15379-8;P15379-7;P15379;P15379-2;P15379-12;P15379-13	A2APM2;A2APM4;A2APM1;Q3U8S1;E9QKM8;Q80X37;A2APM3;A2APM5;P15379-6;P15379-11;P15379-5;P15379-3;P15379-10;P15379-9;P15379-4;P15379-8;P15379-7;P15379;P15379-2;P15379-12;P15379-13	Cd44	tr|A2APM2|A2APM2_MOUSE CD44 antigen OS=Mus musculus OX=10090 GN=Cd44 PE=1 SV=1;tr|A2APM4|A2APM4_MOUSE CD44 antigen OS=Mus musculus OX=10090 GN=Cd44 PE=1 SV=1;tr|A2APM1|A2APM1_MOUSE CD44 antigen OS=Mus musculus OX=10090 GN=Cd44 PE=1 SV=1;tr|Q3U8S1|Q3U8S1_MO	CD44 antigen	2	2	2	85.837	3.2	780	7.0554	0	3237		24.8479	24.695		24.1557		24.277		23.8915					23.3655	23.0764		22.9236		23.502		22.1413				14.1355	24.8479	24.695	14.1355	24.1557	14.1355	24.277	14.1355	23.8915	14.1355	14.1355	14.1355
A2AQR0;Q64521	A2AQR0;Q64521	Gpd2	tr|A2AQR0|A2AQR0_MOUSE Glycerol-3-phosphate dehydrogenase OS=Mus musculus OX=10090 GN=Gpd2 PE=1 SV=1;sp|Q64521|GPDM_MOUSE Glycerol-3-phosphate dehydrogenase, mitochondrial OS=Mus musculus OX=10090 GN=Gpd2 PE=1 SV=2	Glycerol-3-phosphate dehydrogenase;Glycerol-3-phosphate dehydrogenase, mitochondrial	12	12	12	82.829	24	745	30.914	0		25.9488	26.04	25.0688	25.0469	26.0368	24.7489	25.5964	25.343	24.9815	25.3736	24.7901	25.3696	25.2401	26.3248	24.8523	24.7552	26.1644	26.1764	25.4928	24.8846	24.9888	25.1448	24.1487	26.0199	25.9488	26.04	25.0688	25.0469	26.0368	24.7489	25.5964	25.343	24.9815	25.3736	24.7901	25.3696
A2AQU8;Q9D975	A2AQU8;Q9D975	Srxn1	tr|A2AQU8|A2AQU8_MOUSE Sulfiredoxin OS=Mus musculus OX=10090 GN=Srxn1 PE=1 SV=1;sp|Q9D975|SRXN1_MOUSE Sulfiredoxin-1 OS=Mus musculus OX=10090 GN=Srxn1 PE=2 SV=1	Sulfiredoxin-1	1	1	1	16.063	5.8	155	3.8823	0.00068966		23.9864		23.661		24.2537				23.4679		24.7417		22.978		22.8189		23.102				22.8276		23.7348		23.9864	14.1355	23.661	14.1355	24.2537	14.1355	14.1355	14.1355	23.4679	14.1355	24.7417	14.1355
A2AR02;A2AR01	A2AR02;A2AR01	Ppig	sp|A2AR02|PPIG_MOUSE Peptidyl-prolyl cis-trans isomerase G OS=Mus musculus OX=10090 GN=Ppig PE=1 SV=1;tr|A2AR01|A2AR01_MOUSE Peptidyl-prolyl cis-trans isomerase (Fragment) OS=Mus musculus OX=10090 GN=Ppig PE=1 SV=1	Peptidyl-prolyl cis-trans isomerase G;Peptidyl-prolyl cis-trans isomerase	4	4	4	88.324	5.9	752	23.802	0	613;3239					23.7079	23.0985			24.2963	23.5605		22.4524					21.8792	23.1709			22.6324	20.8121		22.3075	14.1355	14.1355	14.1355	14.1355	23.7079	23.0985	14.1355	14.1355	24.2963	23.5605	14.1355	22.4524
A2ARF6;Q9WUR9;F6TEU8	A2ARF6;Q9WUR9;F6TEU8	Ak4	tr|A2ARF6|A2ARF6_MOUSE Adenylate kinase 4, mitochondrial (Fragment) OS=Mus musculus OX=10090 GN=Ak4 PE=1 SV=1;sp|Q9WUR9|KAD4_MOUSE Adenylate kinase 4, mitochondrial OS=Mus musculus OX=10090 GN=Ak4 PE=1 SV=1;tr|F6TEU8|F6TEU8_MOUSE Adenylate kinase 4, mitoch	Adenylate kinase 4, mitochondrial	2	2	2	12.513	17.4	115	2.3044	0.0048149		23.7748		23.9298			22.5156	23.6761	22.1313	23.2787	22.5099	24.4731	24.4551	23.128		22.7456			23.2548	24.4897	22.6458	23.8629	22.723	23.6715	23.3957	23.7748	14.1355	23.9298	14.1355	14.1355	22.5156	23.6761	22.1313	23.2787	22.5099	24.4731	24.4551
A2ARP8;Q9QYR6;Q9QYR6-2	A2ARP8;Q9QYR6;Q9QYR6-2	Map1a	tr|A2ARP8|A2ARP8_MOUSE Microtubule-associated protein 1A OS=Mus musculus OX=10090 GN=Map1a PE=1 SV=1;sp|Q9QYR6|MAP1A_MOUSE Microtubule-associated protein 1A OS=Mus musculus OX=10090 GN=Map1a PE=1 SV=2;sp|Q9QYR6-2|MAP1A_MOUSE Isoform 2 of Microtubule-associ	Microtubule-associated protein 1A;MAP1A heavy chain;MAP1 light chain LC2	62	60	60	325.88	28.2	3014	323.31	0	614;615;616;617;618;619;620;621;622;623;3240	29.3913	29.9338	28.6673	28.2874	29.5439	28.8712	27.0871	28.1629	26.72	28.7753	28.973	28.2381	27.8711	28.8797	26.0565	24.3848	26.931	26.1361	28.8587	24.459	22.9527	24.96	25.3827	25.5348	29.3913	29.9338	28.6673	28.2874	29.5439	28.8712	27.0871	28.1629	26.72	28.7753	28.973	28.2381
A2AS44;A2AS45;Q68FH0-2;Q68FH0	A2AS44;A2AS45;Q68FH0-2;Q68FH0	Pkp4	tr|A2AS44|A2AS44_MOUSE Plakophilin-4 (Fragment) OS=Mus musculus OX=10090 GN=Pkp4 PE=1 SV=1;tr|A2AS45|A2AS45_MOUSE Plakophilin-4 OS=Mus musculus OX=10090 GN=Pkp4 PE=1 SV=1;sp|Q68FH0-2|PKP4_MOUSE Isoform 2 of Plakophilin-4 OS=Mus musculus OX=10090 GN=Pkp4;sp	Plakophilin-4	3	3	3	88.113	3.6	803	3.5302	0.00067454	624;625;626;3241	21.5068						22.4674	21.8846		22.3508		22.4168	21.0438						21.9433	21.2712		22.3942		22.4185	21.5068	14.1355	14.1355	14.1355	14.1355	14.1355	22.4674	21.8846	14.1355	22.3508	14.1355	22.4168
A2AS98;P28660-2;P28660	A2AS98;P28660-2;P28660	Nckap1	tr|A2AS98|A2AS98_MOUSE Nck-associated protein 1 OS=Mus musculus OX=10090 GN=Nckap1 PE=1 SV=1;sp|P28660-2|NCKP1_MOUSE Isoform 2 of Nck-associated protein 1 OS=Mus musculus OX=10090 GN=Nckap1;sp|P28660|NCKP1_MOUSE Nck-associated protein 1 OS=Mus musculus OX=	Nck-associated protein 1	9	9	9	129.51	12	1134	46.741	0		24.2006	25.219	24.6531	25.5915	24.7735	23.6413	25.2088	25.0107	24.5433	25.8456	25.4681	25.1372	24.2991	25.1464	24.4871	25.0035	22.7998	23.7376	25.0696	23.927	23.6509	24.9202	25.2207	24.5207	24.2006	25.219	24.6531	25.5915	24.7735	23.6413	25.2088	25.0107	24.5433	25.8456	25.4681	25.1372
A2ATI9;Q99JX3-2;Q99JX3;A2ATI8;A2ATI6	A2ATI9;Q99JX3-2;Q99JX3;A2ATI8;A2ATI6	Gorasp2	tr|A2ATI9|A2ATI9_MOUSE Golgi reassembly-stacking protein 2 OS=Mus musculus OX=10090 GN=Gorasp2 PE=1 SV=1;sp|Q99JX3-2|GORS2_MOUSE Isoform 2 of Golgi reassembly-stacking protein 2 OS=Mus musculus OX=10090 GN=Gorasp2;sp|Q99JX3|GORS2_MOUSE Golgi reassembly-sta	Golgi reassembly-stacking protein 2	3	3	3	45.026	9.3	431	3.9904	0.00069493		24.0084	25.6442	24.3943	23.3533	24.2259	24.5183							21.5835	23.62	24.154	24.2909	23.3418	24.3723							24.0084	25.6442	24.3943	23.3533	24.2259	24.5183	14.1355	14.1355	14.1355	14.1355	14.1355	14.1355
A2AUR3;Q60866;Q60866-2;A2AUR5	A2AUR3;Q60866;Q60866-2;A2AUR5	Pter	tr|A2AUR3|A2AUR3_MOUSE Phosphotriesterase-related protein (Fragment) OS=Mus musculus OX=10090 GN=Pter PE=1 SV=2;sp|Q60866|PTER_MOUSE Phosphotriesterase-related protein OS=Mus musculus OX=10090 GN=Pter PE=1 SV=1;sp|Q60866-2|PTER_MOUSE Isoform 2 of Phosphotr	Phosphotriesterase-related protein	9	9	9	35.855	31.2	321	43.878	0		27.1237	26.527	25.998	28.2293	28.2649	28.3049	27.5393	26.6695	26.9239	28.1672	25.5928	26.5557	26.5776	25.9361	25.79	27.424	27.008	27.2254	26.5622	26.0377	26.2449	27.0459	25.4269	26.1087	27.1237	26.527	25.998	28.2293	28.2649	28.3049	27.5393	26.6695	26.9239	28.1672	25.5928	26.5557
A2AVJ7;Q99PL5	A2AVJ7;Q99PL5;Q99PL5-11;Q99PL5-10;Q99PL5-9;Q99PL5-8;Q99PL5-7;Q99PL5-6;Q99PL5-5;Q99PL5-4;Q99PL5-3;Q99PL5-2;Q99PL5-12	Rrbp1	tr|A2AVJ7|A2AVJ7_MOUSE Ribosome-binding protein 1 OS=Mus musculus OX=10090 GN=Rrbp1 PE=1 SV=1;sp|Q99PL5|RRBP1_MOUSE Ribosome-binding protein 1 OS=Mus musculus OX=10090 GN=Rrbp1 PE=1 SV=2	Ribosome-binding protein 1	43	43	43	158.39	34.2	1464	323.31	0		30.5456	30.9432	30.6216	30.6392	30.5202	30.466	29.9792	29.8891	29.6681	30.6864	30.8942	30.407	28.9817	29.4688	29.2482	29.5944	29.1711	30.0335	28.7229	28.6046	28.5091	29.6467	29.7933	29.6343	30.5456	30.9432	30.6216	30.6392	30.5202	30.466	29.9792	29.8891	29.6681	30.6864	30.8942	30.407
A2AW05;Q08943;Q08943-2	A2AW05;Q08943;Q08943-2	Ssrp1	tr|A2AW05|A2AW05_MOUSE FACT complex subunit SSRP1 (Fragment) OS=Mus musculus OX=10090 GN=Ssrp1 PE=1 SV=1;sp|Q08943|SSRP1_MOUSE FACT complex subunit SSRP1 OS=Mus musculus OX=10090 GN=Ssrp1 PE=1 SV=2;sp|Q08943-2|SSRP1_MOUSE Isoform 2 of FACT complex subunit	FACT complex subunit SSRP1	14	14	14	71.527	31.3	623	65.817	0	628	26.6241	26.9719	27.1007	25.9693	25.5433	27.0388	26.7971	25.5655	25.1922	26.9942	27.3278	27.728	24.9534	25.8376	26.1915	24.9388	24.1541	25.6981	25.5267	23.8046	24.7861	25.7235	25.5574	26.5852	26.6241	26.9719	27.1007	25.9693	25.5433	27.0388	26.7971	25.5655	25.1922	26.9942	27.3278	27.728
A2AWA9;A2AWA9-2	A2AWA9;A2AWA9-2;A2AWA7;A2AWA9-3	Rabgap1	sp|A2AWA9|RBGP1_MOUSE Rab GTPase-activating protein 1 OS=Mus musculus OX=10090 GN=Rabgap1 PE=1 SV=1;sp|A2AWA9-2|RBGP1_MOUSE Isoform 2 of Rab GTPase-activating protein 1 OS=Mus musculus OX=10090 GN=Rabgap1	Rab GTPase-activating protein 1	7	7	7	120.8	7.8	1064	27.684	0	3244		23.0935	20.8394			22.9865	23.8077	23.3903	20.4966	24.7792	24.1703	24.8557		20.2143				21.7052	19.6034			23.309	21.9878	22.917	14.1355	23.0935	20.8394	14.1355	14.1355	22.9865	23.8077	23.3903	20.4966	24.7792	24.1703	24.8557
A2AWN8;P59326	A2AWN8;P59326	Ythdf1	tr|A2AWN8|A2AWN8_MOUSE YTH domain-containing family protein 1 OS=Mus musculus OX=10090 GN=Ythdf1 PE=1 SV=1;sp|P59326|YTHD1_MOUSE YTH domain-containing family protein 1 OS=Mus musculus OX=10090 GN=Ythdf1 PE=1 SV=1	YTH domain-containing family protein 1	12	12	7	63.899	27.1	586	186.56	0		27.1102	27.746	27.4804	26.7133	26.4391	26.9731	26.9372	26.9183	26.4776	26.6995	27.7165	27.4838	25.9618	26.114	25.9177	25.4543	24.9542	26.6098	25.794	25.765	25.293	25.7728	27.2254	26.9754	27.1102	27.746	27.4804	26.7133	26.4391	26.9731	26.9372	26.9183	26.4776	26.6995	27.7165	27.4838
A2BE28-2;A2BE28	A2BE28-2;A2BE28	Las1l	sp|A2BE28-2|LAS1L_MOUSE Isoform 2 of Ribosomal biogenesis protein LAS1L OS=Mus musculus OX=10090 GN=Las1l;sp|A2BE28|LAS1L_MOUSE Ribosomal biogenesis protein LAS1L OS=Mus musculus OX=10090 GN=Las1l PE=1 SV=1	Ribosomal biogenesis protein LAS1L	3	3	3	87.577	7.9	759	23.266	0		22.3887	23.0999	23.4274	22.498			19.8159	19.59	23.7097	19.8836	23.1949	23.9266	20.8592	21.2671	21.3427				18.5515	18.2001	22.2685	20.4469	22.9337		22.3887	23.0999	23.4274	22.498	14.1355	14.1355	19.8159	19.59	23.7097	19.8836	23.1949	23.9266
A2BE93;Q9EQU5;A2BE92;Q9EQU5-2;Q9EQU5-3	A2BE93;Q9EQU5;A2BE92;Q9EQU5-2;Q9EQU5-3	Set	tr|A2BE93|A2BE93_MOUSE Protein SET (Fragment) OS=Mus musculus OX=10090 GN=Set PE=1 SV=1;sp|Q9EQU5|SET_MOUSE Protein SET OS=Mus musculus OX=10090 GN=Set PE=1 SV=1;tr|A2BE92|A2BE92_MOUSE Protein SET (Fragment) OS=Mus musculus OX=10090 GN=Set PE=1 SV=1;sp|Q9E	Protein SET	9	9	9	24.923	40.5	215	183.5	0	629	27.7763	28.7183	28.3112	28.5117	28.4865	28.3567	28.2308	27.9364	27.6758	28.8853	29.2249	29.6075	26.6203	27.4731	27.3822	27.5995	26.4468	28.5587	26.8387	26.6019	26.6529	27.7614	27.8663	28.6208	27.7763	28.7183	28.3112	28.5117	28.4865	28.3567	28.2308	27.9364	27.6758	28.8853	29.2249	29.6075
A2BFB2;A2BFB1;A2BFB0;O08609-2;O08609-3;O08609	A2BFB2;A2BFB1;A2BFB0;O08609-2;O08609-3;O08609	Mlx	tr|A2BFB2|A2BFB2_MOUSE Max-like protein X OS=Mus musculus OX=10090 GN=Mlx PE=1 SV=1;tr|A2BFB1|A2BFB1_MOUSE Max-like protein X OS=Mus musculus OX=10090 GN=Mlx PE=1 SV=1;tr|A2BFB0|A2BFB0_MOUSE Max-like protein X OS=Mus musculus OX=10090 GN=Mlx PE=1 SV=1;sp|O	Max-like protein X	1	1	1	24.912	8.4	214	6.1538	0			20.4596	20.1541				20.8022	21.7514	21.6042	22.3281	21.2928	21.2791		18.0794	18.1377				18.2221	18.6762	19.048	18.8674	17.1527	17.0877	14.1355	20.4596	20.1541	14.1355	14.1355	14.1355	20.8022	21.7514	21.6042	22.3281	21.2928	21.2791
A2BFF8;Q3TPJ8;A2BFF5;A2BFF9;O88487	A2BFF8;Q3TPJ8;A2BFF5;A2BFF9;O88487	Dync1i2	tr|A2BFF8|A2BFF8_MOUSE Cytoplasmic dynein 1 intermediate chain 2 OS=Mus musculus OX=10090 GN=Dync1i2 PE=1 SV=1;tr|Q3TPJ8|Q3TPJ8_MOUSE Cytoplasmic dynein 1 intermediate chain 2 OS=Mus musculus OX=10090 GN=Dync1i2 PE=1 SV=1;tr|A2BFF5|A2BFF5_MOUSE Cytoplasmic	Cytoplasmic dynein 1 intermediate chain 2	4	4	4	68.265	13.6	611	18.766	0			22.433	24.0104						22.4767	21.7052	23.4011	23.438		18.8669	16.1027						19.9651	19.1359	20.8762	20.6953	14.1355	22.433	24.0104	14.1355	14.1355	14.1355	14.1355	14.1355	22.4767	21.7052	23.4011	23.438
A2BG76;I7HIP8;A2BG75;A2BG77;P97863-3;P97863-2;P97863;A2ADI3	A2BG76;I7HIP8;A2BG75;A2BG77;P97863-3;P97863-2;P97863;A2ADI3	Nfib	tr|A2BG76|A2BG76_MOUSE Nuclear factor 1 OS=Mus musculus OX=10090 GN=Nfib PE=1 SV=1;tr|I7HIP8|I7HIP8_MOUSE Nuclear factor 1 OS=Mus musculus OX=10090 GN=Nfib PE=1 SV=1;tr|A2BG75|A2BG75_MOUSE Nuclear factor 1 OS=Mus musculus OX=10090 GN=Nfib PE=1 SV=1;tr|A2BG	Nuclear factor 1;Nuclear factor 1 B-type	9	8	7	54.776	21.6	486	41.608	0	630;631;632;3245	26.2299	26.8329	26.4085	26.8175	26.7204	24.2019	26.7469	25.2687	25.9568	25.6804	25.7181	26.736	25.3429	26.1118	25.3417	26.5856	25.8731	24.9884	25.6564	23.9927	25.0063	25.165	25.2355	26.1977	26.2299	26.8329	26.4085	26.8175	26.7204	24.2019	26.7469	25.2687	25.9568	25.6804	25.7181	26.736
A2CES4;Q9CQI7	A2CES4;Q9CQI7	Snrpb2	tr|A2CES4|A2CES4_MOUSE U2 small nuclear ribonucleoprotein B (Fragment) OS=Mus musculus OX=10090 GN=Snrpb2 PE=1 SV=1;sp|Q9CQI7|RU2B_MOUSE U2 small nuclear ribonucleoprotein B OS=Mus musculus OX=10090 GN=Snrpb2 PE=1 SV=1	U2 small nuclear ribonucleoprotein B	2	1	1	16.009	13.3	143	3.7307	0.00068236		21.4773	21.8828	21.473		21.0354		21.8625	21.7843	21.3299	22.2068	22.4293	23.1912	20.4764	20.83	21.2804		20.4754		21.2949	20.7353	20.8793	21.7958	21.558	22.4777	21.4773	21.8828	21.473	14.1355	21.0354	14.1355	21.8625	21.7843	21.3299	22.2068	22.4293	23.1912
A2CG35;P35283	A2CG35;P35283	Rab12	tr|A2CG35|A2CG35_MOUSE Ras-related protein Rab-12 OS=Mus musculus OX=10090 GN=Rab12 PE=1 SV=1;sp|P35283|RAB12_MOUSE Ras-related protein Rab-12 OS=Mus musculus OX=10090 GN=Rab12 PE=1 SV=3	Ras-related protein Rab-12	4	4	4	32.238	17.5	291	6.1953	0	636					23.5406					22.1185		22.2884										20.7364		21.24	14.1355	14.1355	14.1355	14.1355	23.5406	14.1355	14.1355	14.1355	14.1355	22.1185	14.1355	22.2884
A2RSJ4	A2RSJ4;Q8C318;A0A1W2P7J6;A0A1W2P7N7	Uhrf1bp1l	sp|A2RSJ4|UH1BL_MOUSE UHRF1-binding protein 1-like OS=Mus musculus OX=10090 GN=Uhrf1bp1l PE=1 SV=2	UHRF1-binding protein 1-like	12	12	12	161.94	13.4	1457	38.154	0	637;638;3246	23.7091	25.1522	25.3411	23.7994	23.6564		25.0928	26.2279	23.6747	26.0597	26.2495	25.7487	25.1448	25.6914	25.2873	20.6217	22.7111		25.5506	25.67	25.2052	23.6662	23.8213	25.6396	23.7091	25.1522	25.3411	23.7994	23.6564	14.1355	25.0928	26.2279	23.6747	26.0597	26.2495	25.7487
A2RSX9;E9Q3G5;G5E8V9;E9QAY5	A2RSX9;E9Q3G5;G5E8V9;E9QAY5	Arfip1	tr|A2RSX9|A2RSX9_MOUSE ADP-ribosylation factor interacting protein 1 OS=Mus musculus OX=10090 GN=Arfip1 PE=1 SV=1;tr|E9Q3G5|E9Q3G5_MOUSE ADP-ribosylation factor interacting protein 1 OS=Mus musculus OX=10090 GN=Arfip1 PE=1 SV=1;tr|G5E8V9|G5E8V9_MOUSE ADP-r		3	3	3	38.416	13.2	341	12.916	0			23.1765	20.9703			21.699	25.0756	21.4188	21.8215		24.9126	24.8702		21.6363				20.0942	22.3328	19.2135	20.3841		22.7138	24.2895	14.1355	23.1765	20.9703	14.1355	14.1355	21.699	25.0756	21.4188	21.8215	14.1355	24.9126	24.8702
A3KG82;D3YUX2;Q8VBX6-2;Q8VBX6;Q8VBX6-4;F7D0H8;B2RQR2	A3KG82;D3YUX2;Q8VBX6-2;Q8VBX6;Q8VBX6-4;F7D0H8;B2RQR2	Mpdz	tr|A3KG82|A3KG82_MOUSE Multiple PDZ domain protein (Fragment) OS=Mus musculus OX=10090 GN=Mpdz PE=1 SV=1;tr|D3YUX2|D3YUX2_MOUSE Multiple PDZ domain protein OS=Mus musculus OX=10090 GN=Mpdz PE=1 SV=1;sp|Q8VBX6-2|MPDZ_MOUSE Isoform 2 of Multiple PDZ domain p	Multiple PDZ domain protein	2	2	2	14.877	16.7	138	2.5971	0.0018692			23.1851	19.4499			22.6115				19.4929	23.2379	19.6982		20.7865				22.1557				20.469	21.7756	18.502	14.1355	23.1851	19.4499	14.1355	14.1355	22.6115	14.1355	14.1355	14.1355	19.4929	23.2379	19.6982
A3KGL9;B7ZCQ3;F6W687;P09602	A3KGL9;B7ZCQ3;F6W687;P09602	Hmgn2	tr|A3KGL9|A3KGL9_MOUSE Non-histone chromosomal protein HMG-17 OS=Mus musculus OX=10090 GN=Hmgn2 PE=1 SV=1;tr|B7ZCQ3|B7ZCQ3_MOUSE Non-histone chromosomal protein HMG-17 OS=Mus musculus OX=10090 GN=Hmgn2 PE=4 SV=1;tr|F6W687|F6W687_MOUSE Non-histone chromosom	Non-histone chromosomal protein HMG-17	1	1	1	9.7258	13.5	96	2.1904	0.005346		21.8268	22.223	22.0046			21.6719	22.0916	21.5912	21.0649	22.42	23.026	22.4709	21.2516	21.6436	21.5697			22.3037	21.311	21.153	20.6515	22.088	23.1001	22.4897	21.8268	22.223	22.0046	14.1355	14.1355	21.6719	22.0916	21.5912	21.0649	22.42	23.026	22.4709
A3KGR9;Q9D8V0-3;Q9D8V0;Q9D8V0-4	A3KGR9;Q9D8V0-3;Q9D8V0;Q9D8V0-4;Q6PGJ8;Q9D8V0-2	H13;Hm13	tr|A3KGR9|A3KGR9_MOUSE Histocompatibility 13 (Fragment) OS=Mus musculus OX=10090 GN=H13 PE=1 SV=1;sp|Q9D8V0-3|HM13_MOUSE Isoform 3 of Minor histocompatibility antigen H13 OS=Mus musculus OX=10090 GN=Hm13;sp|Q9D8V0|HM13_MOUSE Minor histocompatibility antige	Minor histocompatibility antigen H13	3	3	3	38.174	8.4	347	5.3956	0					25.7869	21.8884	20.8246				26.0151						26.8054	21.2362	21.2216				26.2227			14.1355	14.1355	14.1355	25.7869	21.8884	20.8246	14.1355	14.1355	14.1355	26.0151	14.1355	14.1355
A3KGT0;S4R1S7;Q9Z0H4-2;Q9Z0H4-6	A3KGT0;S4R1S7;Q9Z0H4-2;Q9Z0H4-6	Celf2	tr|A3KGT0|A3KGT0_MOUSE CUGBP Elav-like family member 2 OS=Mus musculus OX=10090 GN=Celf2 PE=1 SV=2;tr|S4R1S7|S4R1S7_MOUSE CUGBP Elav-like family member 2 OS=Mus musculus OX=10090 GN=Celf2 PE=1 SV=1;sp|Q9Z0H4-2|CELF2_MOUSE Isoform 2 of CUGBP Elav-like famil	CUGBP Elav-like family member 2	2	1	1	17.665	13.2	159	2.523	0.0024661						20.4492						22.154	21.2444					20.0958						21.1705	20.7518	14.1355	14.1355	14.1355	14.1355	20.4492	14.1355	14.1355	14.1355	14.1355	14.1355	22.154	21.2444
A3KGU5;A3KGU7;E9Q447;A3KGU9;P16546-2;P16546	A3KGU5;A3KGU7;E9Q447;A3KGU9;P16546-2;P16546;A3KGU4;A0A5F8MQC3;P08032	Sptan1	tr|A3KGU5|A3KGU5_MOUSE Spectrin alpha chain, non-erythrocytic 1 OS=Mus musculus OX=10090 GN=Sptan1 PE=1 SV=1;tr|A3KGU7|A3KGU7_MOUSE Spectrin alpha chain, non-erythrocytic 1 OS=Mus musculus OX=10090 GN=Sptan1 PE=1 SV=1;tr|E9Q447|E9Q447_MOUSE Spectrin alpha	Spectrin alpha chain, non-erythrocytic 1	82	82	82	282.89	43.6	2457	323.31	0		28.171	29.0289	27.8398	27.7936	28.7562	27.5544	29.8386	29.9555	29.3345	30.2712	30.6665	30.4761	25.878	26.4159	25.691	24.7698	26.8011	26.0935	28.1591	27.9188	27.6486	28.5294	28.4376	28.472	28.171	29.0289	27.8398	27.7936	28.7562	27.5544	29.8386	29.9555	29.3345	30.2712	30.6665	30.4761
A4QPD3;P15307;A0A494B901;Q4U113	A4QPD3;P15307;A0A494B901;Q4U113	Rel;Rela	tr|A4QPD3|A4QPD3_MOUSE Proto-oncogene c-Rel OS=Mus musculus OX=10090 GN=Rel PE=1 SV=1;sp|P15307|REL_MOUSE Proto-oncogene c-Rel OS=Mus musculus OX=10090 GN=Rel PE=1 SV=2;tr|A0A494B901|A0A494B901_MOUSE Transcription factor p65 (Fragment) OS=Mus musculus OX=1	Proto-oncogene c-Rel	2	2	1	65.144	3.9	588	12.805	0			22.3871	21.3477			20.2553	21.7505			21.3731	22.1233	22.4532		21.3775	20.0641			20.5694	20.3238			19.9123	20.48	20.9661	14.1355	22.3871	21.3477	14.1355	14.1355	20.2553	21.7505	14.1355	14.1355	21.3731	22.1233	22.4532
A6H8H2-2;A6H8H2;E9Q449	A6H8H2-2;A6H8H2;E9Q449	Dennd4c	sp|A6H8H2-2|DEN4C_MOUSE Isoform 2 of DENN domain-containing protein 4C OS=Mus musculus OX=10090 GN=Dennd4c;sp|A6H8H2|DEN4C_MOUSE DENN domain-containing protein 4C OS=Mus musculus OX=10090 GN=Dennd4c PE=1 SV=1;tr|E9Q449|E9Q449_MOUSE DENN domain-containing p	DENN domain-containing protein 4C	36	36	36	216.45	25.1	1955	204.13	0	644;645	27.0164	27.5042	27.2534	26.3692	27.0259	26.2886	27.9011	27.4505	25.6272	28.0539	27.9369	28.0708	24.3619	25.7029	24.6225	24.6996	24.4043	25.3256	25.8509	25.656	23.1693	25.9967	26.476	25.8855	27.0164	27.5042	27.2534	26.3692	27.0259	26.2886	27.9011	27.4505	25.6272	28.0539	27.9369	28.0708
A6PW84;A2A7Q5;Q3V1T4;Q3V1T4-2;Q3V1T4-3;F2Z499	A6PW84;A2A7Q5;Q3V1T4;Q3V1T4-2;Q3V1T4-3;F2Z499	P3h1;Lepre1	tr|A6PW84|A6PW84_MOUSE Prolyl 3-hydroxylase 1 OS=Mus musculus OX=10090 GN=P3h1 PE=1 SV=1;tr|A2A7Q5|A2A7Q5_MOUSE Prolyl 3-hydroxylase 1 OS=Mus musculus OX=10090 GN=P3h1 PE=1 SV=1;sp|Q3V1T4|P3H1_MOUSE Prolyl 3-hydroxylase 1 OS=Mus musculus OX=10090 GN=P3h1 P	Prolyl 3-hydroxylase 1	4	4	4	84.472	9.7	746	14.04	0		22.4631	24.1929	24.19	22.25	22.6018		24.0289				19.1536			22.7881	22.5382	21.2552	20.3032		21.9486				18.3518		22.4631	24.1929	24.19	22.25	22.6018	14.1355	24.0289	14.1355	14.1355	14.1355	19.1536	14.1355
A6X8Z5	A6X8Z5	Arhgap31	sp|A6X8Z5|RHG31_MOUSE Rho GTPase-activating protein 31 OS=Mus musculus OX=10090 GN=Arhgap31 PE=1 SV=1	Rho GTPase-activating protein 31	4	4	4	155.27	3.6	1425	10.639	0	647	20.1689	21.1868	21.0368	20.2377	21.3042	20.4718	21.9397	22.1904	21.3207	21.4785	21.6532	21.7245	17.7871		17.9109	18.382	18.82	18.3574	18.1879	18.6668	17.9667	19.0321	17.2777		20.1689	21.1868	21.0368	20.2377	21.3042	20.4718	21.9397	22.1904	21.3207	21.4785	21.6532	21.7245
A7E1Z5;E9Q8N8;O88343-2;O88343	A7E1Z5;E9Q8N8;O88343-2;O88343;D3Z7G8	Slc4a4	tr|A7E1Z5|A7E1Z5_MOUSE Anion exchange protein OS=Mus musculus OX=10090 GN=Slc4a4 PE=1 SV=1;tr|E9Q8N8|E9Q8N8_MOUSE Anion exchange protein OS=Mus musculus OX=10090 GN=Slc4a4 PE=1 SV=1;sp|O88343-2|S4A4_MOUSE Isoform 2 of Electrogenic sodium bicarbonate cotran	Anion exchange protein;Electrogenic sodium bicarbonate cotransporter 1	4	4	4	120.46	5.5	1070	15.323	0	650;651;652		21.5904	23.8508											20.2913	21.8724										14.1355	21.5904	23.8508	14.1355	14.1355	14.1355	14.1355	14.1355	14.1355	14.1355	14.1355	14.1355
A7ISP9;F8WJ93;Q3UMY5;A0A0R4J1G7;Q3UMY5-2;A0A0R4J0H0;A0A3Q4EHV9;Q3UMY5-4;Q3UMY5-3	A7ISP9;F8WJ93;Q3UMY5;A0A0R4J1G7;Q3UMY5-2;A0A0R4J0H0;A0A3Q4EHV9;Q3UMY5-4;Q3UMY5-3;A0A217FL67;Q5SQM0;Q8BQM8	Eml4	tr|A7ISP9|A7ISP9_MOUSE EMAP-like protein 4 OS=Mus musculus OX=10090 GN=Eml4 PE=1 SV=1;tr|F8WJ93|F8WJ93_MOUSE Echinoderm microtubule-associated protein-like 4 OS=Mus musculus OX=10090 GN=Eml4 PE=1 SV=1;sp|Q3UMY5|EMAL4_MOUSE Echinoderm microtubule-associated	Echinoderm microtubule-associated protein-like 4	27	27	25	108.71	36.2	977	215.32	0	653;654	29.7569	29.9058	29.4714	29.3049	29.3925	29.1574	26.9971			26.2242	26.4051	23.3964	26.6886	27.2904	25.1816	26.8374	25.8678	26.2111	26.1143			23.0246	21.5352	21.3592	29.7569	29.9058	29.4714	29.3049	29.3925	29.1574	26.9971	14.1355	14.1355	26.2242	26.4051	23.3964
A7YY80;A0A3B2WD96	A7YY80;A0A3B2WD96	Epb4.1l3	tr|A7YY80|A7YY80_MOUSE 130kDa Protein 4.1B MEF cell isoform OS=Mus musculus OX=10090 GN=Epb41l3 PE=1 SV=1;tr|A0A3B2WD96|A0A3B2WD96_MOUSE Band 4.1-like protein 3 OS=Mus musculus OX=10090 GN=Epb41l3 PE=1 SV=1		42	1	0	97.596	56.8	876	21.244	0	392;393;394;395;397;398;399;457;458;461;462;3210;3211;3212;3213;3214;3215									24.7386	25.0226	25.5237	25.9024													14.1355	14.1355	14.1355	14.1355	14.1355	14.1355	14.1355	14.1355	24.7386	25.0226	25.5237	25.9024
A8Y5J3;Q9CWS4	A8Y5J3;Q9CWS4	Cpsf3l	tr|A8Y5J3|A8Y5J3_MOUSE Integrator complex subunit 11 OS=Mus musculus OX=10090 GN=Ints11 PE=1 SV=1;sp|Q9CWS4|INT11_MOUSE Integrator complex subunit 11 OS=Mus musculus OX=10090 GN=Ints11 PE=1 SV=1	Integrator complex subunit 11	2	2	2	65.42	5.5	578	2.5787	0.0018651		24.7937		24.7252						23.2904	23.2282			23.4021		24.9103						22.14	25.7568			24.7937	14.1355	24.7252	14.1355	14.1355	14.1355	14.1355	14.1355	23.2904	23.2282	14.1355	14.1355
A8Y5P1;Q8K211	A8Y5P1;Q8K211	Slc31a1	tr|A8Y5P1|A8Y5P1_MOUSE High affinity copper uptake protein 1 OS=Mus musculus OX=10090 GN=Slc31a1 PE=1 SV=1;sp|Q8K211|COPT1_MOUSE High affinity copper uptake protein 1 OS=Mus musculus OX=10090 GN=Slc31a1 PE=2 SV=1	High affinity copper uptake protein 1	1	1	1	14.486	14.6	130	5.1057	0		24.2027	24.7258	24.6861		25.0451		24.5396	24.7924		25.4575	25.3016	25.0021	24.2197	24.4049	24.4412		24.4569		23.6326	23.886		25.1377	24.742	24.1828	24.2027	24.7258	24.6861	14.1355	25.0451	14.1355	24.5396	24.7924	14.1355	25.4575	25.3016	25.0021
B0QZF8;B1AQJ2	B0QZF8;B1AQJ2	Usp36	tr|B0QZF8|B0QZF8_MOUSE Ubiquitin carboxyl-terminal hydrolase 36 (Fragment) OS=Mus musculus OX=10090 GN=Usp36 PE=1 SV=1;sp|B1AQJ2|UBP36_MOUSE Ubiquitin carboxyl-terminal hydrolase 36 OS=Mus musculus OX=10090 GN=Usp36 PE=1 SV=1	Ubiquitin carboxyl-terminal hydrolase 36	4	4	4	96.528	7.2	890	4.7769	0		21.3425	22.7653	23.2061	21.4176	18.6309	21.9062	18.9845	21.782	21.4489	19.3		22.5123	20.2813	21.6601	21.4022	21.3495	18.365	21.9869	18.4207	21.3167	20.9481	18.561		21.3045	21.3425	22.7653	23.2061	21.4176	18.6309	21.9062	18.9845	21.782	21.4489	19.3	14.1355	22.5123
B0QZT2;Q5SS80-2;Q5SS80	B0QZT2;Q5SS80-2;Q5SS80	Dhrs13	tr|B0QZT2|B0QZT2_MOUSE Dehydrogenase/reductase SDR family member 13 OS=Mus musculus OX=10090 GN=Dhrs13 PE=1 SV=1;sp|Q5SS80-2|DHR13_MOUSE Isoform 2 of Dehydrogenase/reductase SDR family member 13 OS=Mus musculus OX=10090 GN=Dhrs13;sp|Q5SS80|DHR13_MOUSE Dehy	Dehydrogenase/reductase SDR family member 13	2	2	2	35.708	11	326	3.089	0.00065424			22.5557							21.89	21.734	22.6713	22.9905		21.481							21.005	20.624	21.0814	21.7002	14.1355	22.5557	14.1355	14.1355	14.1355	14.1355	14.1355	14.1355	21.89	21.734	22.6713	22.9905
B0QZV7;Q99MK9;Q99MK9-2	B0QZV7;Q99MK9;Q99MK9-2	Rassf1	tr|B0QZV7|B0QZV7_MOUSE Ras association domain-containing protein 1 OS=Mus musculus OX=10090 GN=Rassf1 PE=1 SV=1;sp|Q99MK9|RASF1_MOUSE Ras association domain-containing protein 1 OS=Mus musculus OX=10090 GN=Rassf1 PE=1 SV=1;sp|Q99MK9-2|RASF1_MOUSE Isoform C	Ras association domain-containing protein 1	4	4	4	39.135	10.5	344	3.8212	0.00068681	655;3249	21.6019	21.8298	21.8348					21.2391			22.583		20.0079	20.2908	20.8557					22.7606			21.3159		21.6019	21.8298	21.8348	14.1355	14.1355	14.1355	14.1355	21.2391	14.1355	14.1355	22.583	14.1355
B0R0C1;Q8CFC2;F7CGS5;F6SWU2;P97500-4;Q80TY4;Q8CFC2-2;Q8CFC2-3;P97500-2;P97500	B0R0C1;Q8CFC2;F7CGS5;F6SWU2;P97500-4;Q80TY4;Q8CFC2-2;Q8CFC2-3;P97500-2;P97500	Myt1;Myt1l;St18	tr|B0R0C1|B0R0C1_MOUSE Myelin transcription factor 1 OS=Mus musculus OX=10090 GN=Myt1 PE=1 SV=1;sp|Q8CFC2|MYT1_MOUSE Myelin transcription factor 1 OS=Mus musculus OX=10090 GN=Myt1 PE=1 SV=1;tr|F7CGS5|F7CGS5_MOUSE Myelin transcription factor 1 (Fragment) OS	Myelin transcription factor 1;Myelin transcription factor 1-like protein;Suppression of tumorigenicity 18 protein	2	2	2	128.67	2.7	1169	1.8455	0.010006												24.4892	23.5869	26.6836	26.8044	25.645				25.6438	27.0888			27.0405	27.166	14.1355	14.1355	14.1355	14.1355	14.1355	14.1355	14.1355	14.1355	14.1355	14.1355	24.4892	23.5869
B1AQF4;Q9D7X3;Q3V2Y9;H3BKL8;H3BKD1	B1AQF4;Q9D7X3;Q3V2Y9;H3BKL8;H3BKD1	Dusp3	tr|B1AQF4|B1AQF4_MOUSE Dual specificity protein phosphatase OS=Mus musculus OX=10090 GN=Dusp3 PE=1 SV=1;sp|Q9D7X3|DUS3_MOUSE Dual specificity protein phosphatase 3 OS=Mus musculus OX=10090 GN=Dusp3 PE=1 SV=1;tr|Q3V2Y9|Q3V2Y9_MOUSE Dual-specificity protein	Dual specificity protein phosphatase 3	6	6	6	23.223	41.4	210	20.224	0			23.7315	24.5345	25.1018	24.4999	23.0054	23.0008		23.6086	22.9925	23.6315	23.7066		24.3251	25.1261	25.006	22.9726	22.3982	23.6296		25.3545	23.0381	21.7983	22.2041	14.1355	23.7315	24.5345	25.1018	24.4999	23.0054	23.0008	14.1355	23.6086	22.9925	23.6315	23.7066
B1AR17;F7C528;E9Q614	B1AR17;F7C528;E9Q614;F6V4V3	Chd3	tr|B1AR17|B1AR17_MOUSE Chromodomain helicase DNA-binding protein 3 OS=Mus musculus OX=10090 GN=Chd3 PE=1 SV=1;tr|F7C528|F7C528_MOUSE Chromodomain helicase DNA-binding protein 3 (Fragment) OS=Mus musculus OX=10090 GN=Chd3 PE=1 SV=1;tr|E9Q614|E9Q614_MOUSE Ch		21	8	6	232.74	13.4	2055	94.953	0	664;665;666;667;3251	22.0893	23.7949	22.4051	21.6077	21.7999	21.8233	22.478	22.9618	22.7135	23.4219	25.2282	24.693	19.8799	21.5935	20.3998	19.9966	20.0638	20.7259	20.4107	20.5911	20.3972	21.3232	22.9443	21.1381	22.0893	23.7949	22.4051	21.6077	21.7999	21.8233	22.478	22.9618	22.7135	23.4219	25.2282	24.693
B1AR76;F7CPM1;F7C0F2;Q0VF62;B1AR74;Q8CCN5;F6VJ09	B1AR76;F7CPM1;F7C0F2;Q0VF62;B1AR74;Q8CCN5;F6VJ09	Bcas3	tr|B1AR76|B1AR76_MOUSE Breast carcinoma-amplified sequence 3 homolog (Fragment) OS=Mus musculus OX=10090 GN=Bcas3 PE=1 SV=1;tr|F7CPM1|F7CPM1_MOUSE Breast carcinoma-amplified sequence 3 homolog (Fragment) OS=Mus musculus OX=10090 GN=Bcas3 PE=1 SV=1;tr|F7C0F	Breast carcinoma-amplified sequence 3 homolog	2	2	2	49.475	7	458	3.4613	0.00067159		22.0387	22.3178					19.2813	22.6893		21.9918	22.8185			18.4422						15.4423			19.2398		22.0387	22.3178	14.1355	14.1355	14.1355	14.1355	19.2813	22.6893	14.1355	21.9918	22.8185	14.1355
B1ARD6;A0A5H1ZRL4	B1ARD6;A0A5H1ZRL4;B1ARD8;A0A5H1ZRL2;A0A5H1ZRM2	Slfn9	sp|B1ARD6|SLFN9_MOUSE Schlafen family member 9 OS=Mus musculus OX=10090 GN=Slfn9 PE=2 SV=1;tr|A0A5H1ZRL4|A0A5H1ZRL4_MOUSE Schlafen family member 9 (Fragment) OS=Mus musculus OX=10090 GN=Slfn9 PE=1 SV=1		11	11	11	103.99	16.3	910	17.77	0		26.2893	26.3434	26.4515	22.5498	22.556	22.1178	23.8447	26.5063	25.9484	23.6385	25.3113	25.3438	24.1082	24.4422	23.4686	22.3779	20.8721	22.2926	22.7011	23.772	23.1971	22.9296	24.2759	23.8682	26.2893	26.3434	26.4515	22.5498	22.556	22.1178	23.8447	26.5063	25.9484	23.6385	25.3113	25.3438
B1ARU4;E9PVY8;E9QA63;A0A571BGC6;A0A571BF93;A0A0A0MQA6;Q9QXZ0;Q9QXZ0-2;E9QNP1;Q9QXZ0-4	B1ARU4;E9PVY8;E9QA63;A0A571BGC6;A0A571BF93;A0A0A0MQA6;Q9QXZ0;Q9QXZ0-2;E9QNP1;Q9QXZ0-4;F6SHS0;A0A5F8MP99	Macf1	tr|B1ARU4|B1ARU4_MOUSE Microtubule-actin cross-linking factor 1 OS=Mus musculus OX=10090 GN=Macf1 PE=1 SV=1;tr|E9PVY8|E9PVY8_MOUSE Microtubule-actin cross-linking factor 1 OS=Mus musculus OX=10090 GN=Macf1 PE=1 SV=2;tr|E9QA63|E9QA63_MOUSE Microtubule-actin	Microtubule-actin cross-linking factor 1	163	3	0	831.64	28.5	7353	23.448	0	668;669;670;671;672;673;3252	25.0318	25.6872	25.5091	24.5332			26.9895		23.3477		25.1		21.7402	21.5984	22.6119	22.7379			26.6756		22.4641				25.0318	25.6872	25.5091	24.5332	14.1355	14.1355	26.9895	14.1355	23.3477	14.1355	25.1	14.1355
B1ASP2;P52332	B1ASP2;P52332	Jak1	tr|B1ASP2|B1ASP2_MOUSE Tyrosine-protein kinase OS=Mus musculus OX=10090 GN=Jak1 PE=1 SV=1;sp|P52332|JAK1_MOUSE Tyrosine-protein kinase JAK1 OS=Mus musculus OX=10090 GN=Jak1 PE=1 SV=1	Tyrosine-protein kinase;Tyrosine-protein kinase JAK1	14	14	14	133.35	18.6	1153	39.045	0		25.0206	25.1724	25.6047	25.4216	25.5019	24.3662	25.0705	24.2758	23.1031	25.1648	25.469	25.3856	23.5743	24.4828	24.7703	26.0538	26.1698	24.6876	23.2871	24.1545	22.9432	24.486	25.2846	24.707	25.0206	25.1724	25.6047	25.4216	25.5019	24.3662	25.0705	24.2758	23.1031	25.1648	25.469	25.3856
B1AT03;Q3UC82;Q80ZH7;K4DI59;P97386-2;P97386	B1AT03;Q3UC82;Q80ZH7;K4DI59;P97386-2;P97386;Q3TJN5	Lig3	tr|B1AT03|B1AT03_MOUSE DNA ligase OS=Mus musculus OX=10090 GN=Lig3 PE=1 SV=1;tr|Q3UC82|Q3UC82_MOUSE DNA ligase OS=Mus musculus OX=10090 GN=Lig3 PE=1 SV=1;tr|Q80ZH7|Q80ZH7_MOUSE DNA ligase OS=Mus musculus OX=10090 GN=Lig3 PE=1 SV=1;tr|K4DI59|K4DI59_MOUSE DN	DNA ligase;DNA ligase 3	3	3	3	106.14	4	953	4.1576	0.00035051	678;3253	21.0442	21.1978	21.3723	20.7173		20.7393	21.6403	20.9584	20.824	22.5989	23.0736	21.9486	19.6471	19.816	19.9101	20.0061		20.9031	20.0902	19.7311	19.3144	21.4701	21.2197	20.8826	21.0442	21.1978	21.3723	20.7173	14.1355	20.7393	21.6403	20.9584	20.824	22.5989	23.0736	21.9486
B1AT10;Q920Q6-3;Q920Q6-2;Q920Q6;B1AT13	B1AT10;Q920Q6-3;Q920Q6-2;Q920Q6;B1AT13	Msi2	tr|B1AT10|B1AT10_MOUSE RNA-binding protein Musashi homolog 2 (Fragment) OS=Mus musculus OX=10090 GN=Msi2 PE=1 SV=1;sp|Q920Q6-3|MSI2H_MOUSE Isoform 3 of RNA-binding protein Musashi homolog 2 OS=Mus musculus OX=10090 GN=Msi2;sp|Q920Q6-2|MSI2H_MOUSE Isoform 2	RNA-binding protein Musashi homolog 2	3	3	3	12.821	41.6	113	4.2943	0.00035486						24.6406				22.2837	22.8888	22.8476						23.8519				22.5799	22.3573	23.2119		14.1355	14.1355	14.1355	14.1355	24.6406	14.1355	14.1355	14.1355	22.2837	22.8888	22.8476	14.1355
B1AT82;Q9D0M1	B1AT82;Q9D0M1;B1AT84;B1AT83	Prpsap1	tr|B1AT82|B1AT82_MOUSE Phosphoribosyl pyrophosphate synthase-associated protein 1 OS=Mus musculus OX=10090 GN=Prpsap1 PE=1 SV=1;sp|Q9D0M1|KPRA_MOUSE Phosphoribosyl pyrophosphate synthase-associated protein 1 OS=Mus musculus OX=10090 GN=Prpsap1 PE=1 SV=1	Phosphoribosyl pyrophosphate synthase-associated protein 1	7	7	7	42.467	25.7	385	15.75	0		23.3945	24.0483	22.529	24.6721	24.6217	23.3335	23.8743	23.1545		24.7294	22.5742	23.5141	22.0267	22.5594	21.2368	24.4165	23.5226	23.102	22.0044	21.9418		22.8704	19.9202	22.7969	23.3945	24.0483	22.529	24.6721	24.6217	23.3335	23.8743	23.1545	14.1355	24.7294	22.5742	23.5141
B1ATP7;Q80Y81-2;Q80Y81;B1ATP9	B1ATP7;Q80Y81-2;Q80Y81;B1ATP9	Elac2	tr|B1ATP7|B1ATP7_MOUSE Zinc phosphodiesterase ELAC protein 2 OS=Mus musculus OX=10090 GN=Elac2 PE=1 SV=1;sp|Q80Y81-2|RNZ2_MOUSE Isoform 2 of Zinc phosphodiesterase ELAC protein 2 OS=Mus musculus OX=10090 GN=Elac2;sp|Q80Y81|RNZ2_MOUSE Zinc phosphodiesterase	Zinc phosphodiesterase ELAC protein 2	4	4	4	91.946	8.3	823	7.6589	0			22.8861		23.2811	24.5345	23.2741				23.9596	24.4145	23.9676		21.0834		22.9615	23.1776	21.3203				22.567	22.9069	22.5604	14.1355	22.8861	14.1355	23.2811	24.5345	23.2741	14.1355	14.1355	14.1355	23.9596	24.4145	23.9676
B1ATR2;Q6ZPJ0	B1ATR2;Q6ZPJ0	Tex2	tr|B1ATR2|B1ATR2_MOUSE Testis-expressed protein 2 OS=Mus musculus OX=10090 GN=Tex2 PE=1 SV=1;sp|Q6ZPJ0|TEX2_MOUSE Testis-expressed protein 2 OS=Mus musculus OX=10090 GN=Tex2 PE=1 SV=2	Testis-expressed sequence 2 protein	2	2	2	92.798	3.4	844	2.8144	0.0012767			20.3396				19.7195	21.1787			20.7397	22.6596	21.6431						19.4035				17.1142	18.166		14.1355	20.3396	14.1355	14.1355	14.1355	19.7195	21.1787	14.1355	14.1355	20.7397	22.6596	21.6431
B1ATV0;B1ATV1;Q9WVD4	B1ATV0;B1ATV1;Q9WVD4	Clcn5	tr|B1ATV0|B1ATV0_MOUSE Chloride channel protein OS=Mus musculus OX=10090 GN=Clcn5 PE=1 SV=1;tr|B1ATV1|B1ATV1_MOUSE H(+)/Cl(-) exchange transporter 5 (Fragment) OS=Mus musculus OX=10090 GN=Clcn5 PE=1 SV=8;sp|Q9WVD4|CLCN5_MOUSE H(+)/Cl(-) exchange transporte	Chloride channel protein;H(+)/Cl(-) exchange transporter 5	2	2	2	90.705	5.3	816	5.8513	0			23.3545	23.8903											21.3278	21.0578										14.1355	23.3545	23.8903	14.1355	14.1355	14.1355	14.1355	14.1355	14.1355	14.1355	14.1355	14.1355
B1AU25;Q9Z0X1;Q9Z0X1-2	B1AU25;Q9Z0X1;Q9Z0X1-2	Aifm1	tr|B1AU25|B1AU25_MOUSE Apoptosis-inducing factor 1, mitochondrial OS=Mus musculus OX=10090 GN=Aifm1 PE=1 SV=1;sp|Q9Z0X1|AIFM1_MOUSE Apoptosis-inducing factor 1, mitochondrial OS=Mus musculus OX=10090 GN=Aifm1 PE=1 SV=1;sp|Q9Z0X1-2|AIFM1_MOUSE Isoform 2 of	Apoptosis-inducing factor 1, mitochondrial	10	10	10	66.113	26.8	608	40.279	0		24.0622	26.3304	25.8789	23.0917	24.9957	25.5495	25.1894	25.7113	25.6533	25.4316	24.973	25.6178	23.0345	26.5291	25.0115	21.5591	24.7166	24.5906	23.8215	24.899	24.7077	26.4098	25.7449	26.133	24.0622	26.3304	25.8789	23.0917	24.9957	25.5495	25.1894	25.7113	25.6533	25.4316	24.973	25.6178
B1AU75;Q99MD9;B1AU76	B1AU75;Q99MD9;B1AU76;Q99MD9-2	Nasp	tr|B1AU75|B1AU75_MOUSE Nuclear autoantigenic sperm protein OS=Mus musculus OX=10090 GN=Nasp PE=1 SV=1;sp|Q99MD9|NASP_MOUSE Nuclear autoantigenic sperm protein OS=Mus musculus OX=10090 GN=Nasp PE=1 SV=2;tr|B1AU76|B1AU76_MOUSE Nuclear autoantigenic sperm pro	Nuclear autoantigenic sperm protein	35	35	35	84.012	62.7	773	323.31	0	681;3255	28.9407	29.2774	28.928	28.9913	29.1336	28.8499	28.9423	29.546	29.1847	30.1975	30.3652	30.1295	27.6693	27.6593	27.3335	27.7119	27.1869	27.6585	27.4716	27.1901	27.2608	27.8053	28.0424	27.5666	28.9407	29.2774	28.928	28.9913	29.1336	28.8499	28.9423	29.546	29.1847	30.1975	30.3652	30.1295
B1AUH6;A0A067XG53;O70589-3;O70589-4;O70589-5;O70589	B1AUH6;A0A067XG53;O70589-3;O70589-4;O70589-5;O70589	Cask	tr|B1AUH6|B1AUH6_MOUSE Peripheral plasma membrane protein CASK OS=Mus musculus OX=10090 GN=Cask PE=1 SV=1;tr|A0A067XG53|A0A067XG53_MOUSE Peripheral plasma membrane protein CASK (Fragment) OS=Mus musculus OX=10090 GN=Cask PE=1 SV=1;sp|O70589-3|CSKP_MOUSE Is	Peripheral plasma membrane protein CASK	1	1	1	12.662	25.2	111	5.6171	0					21.1357		21.2309					20.7081	21.0477				21.4311		21.2609					21.6669	20.7865	14.1355	14.1355	14.1355	21.1357	14.1355	21.2309	14.1355	14.1355	14.1355	14.1355	20.7081	21.0477
B1AUN2;B1AUN3;Q3UKV0	B1AUN2;B1AUN3;Q3UKV0	Eif2b3	tr|B1AUN2|B1AUN2_MOUSE Eukaryotic translation initiation factor 2B, subunit 3 OS=Mus musculus OX=10090 GN=Eif2b3 PE=1 SV=1;tr|B1AUN3|B1AUN3_MOUSE Eukaryotic translation initiation factor 2B, subunit 3 OS=Mus musculus OX=10090 GN=Eif2b3 PE=1 SV=1;tr|Q3UKV0|		14	14	14	50.488	42.7	452	48.8	0		25.696	27.2172	27.2378	26.4864	26.8208	26.8751	25.6438	26.5037	25.567	27.1139	26.2816	27.3859	24.9316	25.9547	26.5591	25.7653	26.7801	26.8733	24.32	25.7545	24.2547	27.4585	24.9288	26.4423	25.696	27.2172	27.2378	26.4864	26.8208	26.8751	25.6438	26.5037	25.567	27.1139	26.2816	27.3859
B1AUX2;Q61191	B1AUX2;Q61191;F6SJS2;F6T088;Q9D968	Hcfc1	tr|B1AUX2|B1AUX2_MOUSE Host cell factor 1 OS=Mus musculus OX=10090 GN=Hcfc1 PE=1 SV=1;sp|Q61191|HCFC1_MOUSE Host cell factor 1 OS=Mus musculus OX=10090 GN=Hcfc1 PE=1 SV=2	Host cell factor 1;HCF N-terminal chain 1;HCF N-terminal chain 2;HCF N-terminal chain 3;HCF N-terminal chain 4;HCF N-terminal chain 5;HCF N-terminal chain 6;HCF C-terminal chain 1;HCF C-terminal chain 2;HCF C-terminal chain 3;HCF C-terminal chain 4;HCF C-terminal chain 5;HCF C-terminal chain 6	34	34	34	215.05	23	2090	274.3	0		27.7544	28.6574	28.588	27.7259	27.789	28.0404	29.7798	29.942	29.3253	29.222	29.9435	29.304	25.6212	26.5352	26.7767	25.7047	25.109	26.4712	27.3865	28.2587	27.5721	25.811	26.5193	26.475	27.7544	28.6574	28.588	27.7259	27.789	28.0404	29.7798	29.942	29.3253	29.222	29.9435	29.304
B1AV09	B1AV09	Luzp4	tr|B1AV09|B1AV09_MOUSE Leucine zipper protein 4 OS=Mus musculus OX=10090 GN=Luzp4 PE=4 SV=1		14	1	0	52.903	33.9	449	2.4112	0.0036619	557;558;559;560;3722;3723	23.6491	22.8524	23.3799			22.175		22.367	22.4807	22.4945			22.0079	22.8416	22.8656			21.7061		20.9407	21.0627	21.5389			23.6491	22.8524	23.3799	14.1355	14.1355	22.175	14.1355	22.367	22.4807	22.4945	14.1355	14.1355
B1AV77;B1ATI0;P47740	B1AV77;B1ATI0;P47740;P47739	Aldh3a2	tr|B1AV77|B1AV77_MOUSE Aldehyde dehydrogenase OS=Mus musculus OX=10090 GN=Aldh3a2 PE=1 SV=1;tr|B1ATI0|B1ATI0_MOUSE Aldehyde dehydrogenase OS=Mus musculus OX=10090 GN=Aldh3a2 PE=1 SV=1;sp|P47740|AL3A2_MOUSE Aldehyde dehydrogenase family 3 member A2 OS=Mus m	Aldehyde dehydrogenase;Fatty aldehyde dehydrogenase	6	6	6	54.33	15.4	487	9.7252	0			24.9548	23.7632	24.2339	24.1723	22.9494		23.5117	24.9889	24.9264	25.4919	26.4302		22.7059	26.3855	22.1351	25.1358			21.1625	23.0247	23.1626	21.7593	22.89	14.1355	24.9548	23.7632	24.2339	24.1723	22.9494	14.1355	23.5117	24.9889	24.9264	25.4919	26.4302
B1AVZ0	B1AVZ0	Uprt	sp|B1AVZ0|UPP_MOUSE Uracil phosphoribosyltransferase homolog OS=Mus musculus OX=10090 GN=Uprt PE=1 SV=1	Uracil phosphoribosyltransferase homolog	4	4	4	34.278	21	310	8.1257	0		22.6949	23.0568		24.2179	22.2902	22.4867	23.3049	23.2765	23.463	23.3601	23.5631	23.2511	21.9937	22.5052		23.5234	22.1816	23.0837	22.363	21.7213	22.8749	22.8398	22.6662	22.9437	22.6949	23.0568	14.1355	24.2179	22.2902	22.4867	23.3049	23.2765	23.463	23.3601	23.5631	23.2511
B1AWL2;B1AWL4;B1AWL5	B1AWL2;B1AWL4;B1AWL5	Zfp462	sp|B1AWL2|ZN462_MOUSE Zinc finger protein 462 OS=Mus musculus OX=10090 GN=Znf462 PE=1 SV=1;tr|B1AWL4|B1AWL4_MOUSE Zinc finger protein 462 OS=Mus musculus OX=10090 GN=Zfp462 PE=1 SV=1;tr|B1AWL5|B1AWL5_MOUSE Zinc finger protein 462 OS=Mus musculus OX=10090 G		5	5	5	282.71	3	2495	11.951	0	682;683;684		22.0248				19.2659				20.4472	19.0985			18.8148				18.1645				18.5449	17.6352		14.1355	22.0248	14.1355	14.1355	14.1355	19.2659	14.1355	14.1355	14.1355	20.4472	19.0985	14.1355
B1AXI9;J3QMP9;Q62036	B1AXI9;J3QMP9;Q62036	Cep131	tr|B1AXI9|B1AXI9_MOUSE 5-azacytidine induced gene 1 OS=Mus musculus OX=10090 GN=Cep131 PE=1 SV=1;tr|J3QMP9|J3QMP9_MOUSE Centrosomal protein of 131 kDa OS=Mus musculus OX=10090 GN=Cep131 PE=1 SV=1;sp|Q62036|CP131_MOUSE Centrosomal protein of 131 kDa OS=Mus	Centrosomal protein of 131 kDa	3	3	3	120.23	3.9	1059	7.5004	0	685		22.0106	22.3715				22.145																		14.1355	22.0106	22.3715	14.1355	14.1355	14.1355	22.145	14.1355	14.1355	14.1355	14.1355	14.1355
B1AY10-2;B1AY10-3;B1AY10	B1AY10-2;B1AY10-3;B1AY10	Nfx1	sp|B1AY10-2|NFX1_MOUSE Isoform 2 of Transcriptional repressor NF-X1 OS=Mus musculus OX=10090 GN=Nfx1;sp|B1AY10-3|NFX1_MOUSE Isoform 3 of Transcriptional repressor NF-X1 OS=Mus musculus OX=10090 GN=Nfx1;sp|B1AY10|NFX1_MOUSE Transcriptional repressor NF-X1 O	Transcriptional repressor NF-X1	5	5	5	89.438	9.1	804	12.831	0	686;687	20.4763	22.9011	22.144	20.4342	20.0979	20.7691	22.2651	21.8672	21.3381		23.2374		18.6973	19.9844	21.596	18.9065	18.3181	20.0371	21.4329	20.1705	19.8191		20.9696		20.4763	22.9011	22.144	20.4342	20.0979	20.7691	22.2651	21.8672	21.3381	14.1355	23.2374	14.1355
B1AYG7;B1AYG6;Q9Z0T9	B1AYG7;B1AYG6;Q9Z0T9	Itgb6	tr|B1AYG7|B1AYG7_MOUSE Integrin beta (Fragment) OS=Mus musculus OX=10090 GN=Itgb6 PE=1 SV=1;tr|B1AYG6|B1AYG6_MOUSE Integrin beta OS=Mus musculus OX=10090 GN=Itgb6 PE=1 SV=1;sp|Q9Z0T9|ITB6_MOUSE Integrin beta-6 OS=Mus musculus OX=10090 GN=Itgb6 PE=1 SV=1	Integrin beta;Integrin beta-6	1	1	1	82.521	1.2	755	3.1114	0.00065531		23.427	24.5506	24.4546	23.3152	24.5349	24.4332	23.5838	23.8832	23.2636	23.9207	24.1911	24.1664	21.4489	21.8801	22.9306	22.0821	22.389	23.1072	22.0406	21.2565	20.9599	21.9404	22.1045	22.9306	23.427	24.5506	24.4546	23.3152	24.5349	24.4332	23.5838	23.8832	23.2636	23.9207	24.1911	24.1664
B1AYU4;B1AYU7;Q8C5N3-2;Q8C5N3;A2AK44;A2AK42	B1AYU4;B1AYU7;Q8C5N3-2;Q8C5N3;A2AK44;A2AK42;J3QNR0;J3QM48;B1AYU8	Cwc22;Gm13695;Gm13697	tr|B1AYU4|B1AYU4_MOUSE Pre-mRNA-splicing factor CWC22 homolog OS=Mus musculus OX=10090 GN=Cwc22 PE=1 SV=1;tr|B1AYU7|B1AYU7_MOUSE Pre-mRNA-splicing factor CWC22 homolog OS=Mus musculus OX=10090 GN=Cwc22 PE=1 SV=1;sp|Q8C5N3-2|CWC22_MOUSE Isoform 2 of Pre-mRN	Pre-mRNA-splicing factor CWC22 homolog	6	6	6	82.752	8.4	723	6.9155	0	694;695	21.6168	24.7333	24.5441	21.6236	23.4391		22.1392	21.8203		22.5885	22.7812	22.6717	20.3274	25.5189	20.6213	20.6781	19.6869		20.6321	20.5781		21.1819	21.1253	21.4101	21.6168	24.7333	24.5441	21.6236	23.4391	14.1355	22.1392	21.8203	14.1355	22.5885	22.7812	22.6717
B1AZ14;Q3UMF0-4;Q3UMF0-2;B1AZ15	B1AZ14;Q3UMF0-4;Q3UMF0-2;B1AZ15;B1AZ26;B1AZ25	Cobll1	tr|B1AZ14|B1AZ14_MOUSE Cordon-bleu protein-like 1 OS=Mus musculus OX=10090 GN=Cobll1 PE=1 SV=1;sp|Q3UMF0-4|COBL1_MOUSE Isoform 4 of Cordon-bleu protein-like 1 OS=Mus musculus OX=10090 GN=Cobll1;sp|Q3UMF0-2|COBL1_MOUSE Isoform 2 of Cordon-bleu protein-like	Cordon-bleu protein-like 1	50	50	1	133.37	56	1241	300.13	0	696;697;698;699;700;701;702;703;704;705;706;707;708;709;710;711;712;713;714;3256;3257;3258;3259;3260;3261;3262	27.8635	28.5249	27.9382	26.5376	27.6278	27.1849	28.6431	28.722	28.0792	28.7028	29.0848	28.1425	24.2221	25.4174	24.7523	23.6881	24.7379	24.3613	25.3215	25.5411	25.5179	25.2494	26.0216	24.4596	27.8635	28.5249	27.9382	26.5376	27.6278	27.1849	28.6431	28.722	28.0792	28.7028	29.0848	28.1425
B1AZ46;Q8BKX1-4;Q8BKX1-3;Q8BKX1-2;Q8BKX1	B1AZ46;Q8BKX1-4;Q8BKX1-3;Q8BKX1-2;Q8BKX1	Baiap2	tr|B1AZ46|B1AZ46_MOUSE Brain-specific angiogenesis inhibitor 1-associated protein 2 OS=Mus musculus OX=10090 GN=Baiap2 PE=1 SV=1;sp|Q8BKX1-4|BAIP2_MOUSE Isoform 4 of Brain-specific angiogenesis inhibitor 1-associated protein 2 OS=Mus musculus OX=10090 GN=B	Brain-specific angiogenesis inhibitor 1-associated protein 2	3	3	3	57.681	7.3	521	8.844	0			24.1661	24.0514		23.3414			23.4344	21.1008	24.138		23.9862		23.1502	22.8948		20.9618			22.3034	21.7542	22.1322		21.5893	14.1355	24.1661	24.0514	14.1355	23.3414	14.1355	14.1355	23.4344	21.1008	24.138	14.1355	23.9862
B1AZI6;E9Q5E2	B1AZI6;E9Q5E2;F6QCT0;B1AZI7;F6RBN0;F6SBF2	Thoc2;BC005561	sp|B1AZI6|THOC2_MOUSE THO complex subunit 2 OS=Mus musculus OX=10090 GN=Thoc2 PE=1 SV=1;tr|E9Q5E2|E9Q5E2_MOUSE THO complex subunit 2-like OS=Mus musculus OX=10090 GN=Thoc2l PE=1 SV=1	THO complex subunit 2	14	14	14	182.77	11.8	1594	26.188	0		25.4882	24.9741	27.2255	26.683	26.9861	26.5878	26.7093	26.1457	24.2136	26.9802	25.3777	26.9768	26.4459	22.0601	27.0742	26.3089	26.4098	26.9756	25.8067	24.4042	21.2663	26.2846	23.9909	26.0385	25.4882	24.9741	27.2255	26.683	26.9861	26.5878	26.7093	26.1457	24.2136	26.9802	25.3777	26.9768
B1AZM2	B1AZM2	Gm15091	tr|B1AZM2|B1AZM2_MOUSE Predicted gene 15091 OS=Mus musculus OX=10090 GN=Gm15091 PE=1 SV=1		15	15	2	52.911	33.9	449	142.5	0	715;716;717	28.8779	28.5688	28.7125	28.831	28.5399	28.5222	28.1712	29.1288	28.733	28.2561	28.1888	27.6822	27.4626	26.5322	26.8467	27.5321	27.0903	28.0054	26.6435	28.2069	27.8475	26.9243	26.8902	27.0532	28.8779	28.5688	28.7125	28.831	28.5399	28.5222	28.1712	29.1288	28.733	28.2561	28.1888	27.6822
B1Q2W7;D3YZK4;Q80UV9-3;Q80UV9;S4R1B9;Q80UV9-2	B1Q2W7;D3YZK4;Q80UV9-3;Q80UV9;S4R1B9;Q80UV9-2	Taf1	tr|B1Q2W7|B1Q2W7_MOUSE Transcription initiation factor TFIID subunit OS=Mus musculus OX=10090 GN=Taf1 PE=1 SV=1;tr|D3YZK4|D3YZK4_MOUSE Transcription initiation factor TFIID subunit OS=Mus musculus OX=10090 GN=Taf1 PE=1 SV=1;sp|Q80UV9-3|TAF1_MOUSE Isoform 3	Transcription initiation factor TFIID subunit 1	4	4	4	214.62	3.2	1893	6.2436	0	719;720;721		22.4063	19.9067											15.5926	16.5382										14.1355	22.4063	19.9067	14.1355	14.1355	14.1355	14.1355	14.1355	14.1355	14.1355	14.1355	14.1355
B2KG46;Q8BR07-4;G3UXK5;Q8BR07-2;Q8BR07-3;Q8BR07	B2KG46;Q8BR07-4;G3UXK5;Q8BR07-2;Q8BR07-3;Q8BR07	Bicd1	tr|B2KG46|B2KG46_MOUSE Protein bicaudal D homolog 1 OS=Mus musculus OX=10090 GN=Bicd1 PE=1 SV=1;sp|Q8BR07-4|BICD1_MOUSE Isoform 4 of Protein bicaudal D homolog 1 OS=Mus musculus OX=10090 GN=Bicd1;tr|G3UXK5|G3UXK5_MOUSE Protein bicaudal D homolog 1 OS=Mus m	Protein bicaudal D homolog 1	3	3	3	110.99	2.7	975	2.4897	0.0027641			25.6597		25.1825	25.5953		24.7949			25.3004				24.5328					24.3129			27.6769			14.1355	25.6597	14.1355	25.1825	25.5953	14.1355	24.7949	14.1355	14.1355	25.3004	14.1355	14.1355
B2KGR2;O89112	B2KGR2;O89112	Lancl1	tr|B2KGR2|B2KGR2_MOUSE Glutathione S-transferase LANCL1 (Fragment) OS=Mus musculus OX=10090 GN=Lancl1 PE=1 SV=1;sp|O89112|LANC1_MOUSE Glutathione S-transferase LANCL1 OS=Mus musculus OX=10090 GN=Lancl1 PE=1 SV=1	LanC-like protein 1	2	2	2	19.656	14.5	173	2.8041	0.0012747		22.9178	23.1121	24.3364	24.0402	23.4772	22.3473	25.3401	23.2114	24.3924		24.7344	24.0587	23.247	22.9687	23.7872	23.5556	23.5191	24.5596	24.3826	22.6956	23.6104		24.0627	24.4945	22.9178	23.1121	24.3364	24.0402	23.4772	22.3473	25.3401	23.2114	24.3924	14.1355	24.7344	24.0587
B2LVG5;B2LVG6;E0CXT7;Q8BQZ5;Q8BQZ5-3;Q8BQZ5-2;M0QWM8;F7B6Z5	B2LVG5;B2LVG6;E0CXT7;Q8BQZ5;Q8BQZ5-3;Q8BQZ5-2;M0QWM8;F7B6Z5	Cpsf4	tr|B2LVG5|B2LVG5_MOUSE Cleavage and polyadenylation specific factor 4 isoform 1 OS=Mus musculus OX=10090 GN=Cpsf4 PE=1 SV=1;tr|B2LVG6|B2LVG6_MOUSE Cleavage and polyadenylation specific factor 4 isoform 2 OS=Mus musculus OX=10090 GN=Cpsf4 PE=1 SV=1;tr|E0CXT	Cleavage and polyadenylation specificity factor subunit 4	3	3	3	27.419	13.2	243	7.6731	0		23.0095	23.819	23.3255			23.0623	23.4653	23.3009				23.8499	22.2513	20.683	20.1854			20.4787	23.4239	22.6496				20.8519	23.0095	23.819	23.3255	14.1355	14.1355	23.0623	23.4653	23.3009	14.1355	14.1355	14.1355	23.8499
B2M1R7;Q61990-3;A0A2R8VI25;A0A2R8W6L5;A0A2R8VHG2;A0A2R8VHY9;A0A2R8VJY1;A0A2R8VHZ0	B2M1R7;Q61990-3;A0A2R8VI25;A0A2R8W6L5;A0A2R8VHG2;A0A2R8VHY9;A0A2R8VJY1;A0A2R8VHZ0;A0A2R8VI92;P57722-2;P57722;E9Q7D8;G3UYM5	Pcbp2	tr|B2M1R7|B2M1R7_MOUSE Poly(rC)-binding protein 2 OS=Mus musculus OX=10090 GN=Pcbp2 PE=1 SV=1;sp|Q61990-3|PCBP2_MOUSE Isoform 3 of Poly(rC)-binding protein 2 OS=Mus musculus OX=10090 GN=Pcbp2;tr|A0A2R8VI25|A0A2R8VI25_MOUSE Poly(rC)-binding protein 2 OS=Mus	Poly(rC)-binding protein 2	19	1	0	38.15	60.1	361	51.405	0	724;725;726	23.7128			24.6645		24.7933		23.0582			23.4029	25.2431	21.569			23.067		24.8326		21.7569			22.6947	24.1028	23.7128	14.1355	14.1355	24.6645	14.1355	24.7933	14.1355	23.0582	14.1355	14.1355	23.4029	25.2431
B2RQC6;E9QAI5;G3UWN2;B2RQC6-2	B2RQC6;E9QAI5;G3UWN2;B2RQC6-2;E9QAT6;F6S3Z3	Cad	sp|B2RQC6|PYR1_MOUSE CAD protein OS=Mus musculus OX=10090 GN=Cad PE=1 SV=1;tr|E9QAI5|E9QAI5_MOUSE CAD protein OS=Mus musculus OX=10090 GN=Cad PE=1 SV=1;tr|G3UWN2|G3UWN2_MOUSE CAD protein OS=Mus musculus OX=10090 GN=Cad PE=1 SV=1;sp|B2RQC6-2|PYR1_MOUSE Isof	CAD protein;Glutamine-dependent carbamoyl-phosphate synthase;Aspartate carbamoyltransferase;Dihydroorotase	84	84	81	243.24	53.1	2225	323.31	0	727;728;729;3264	31.0052	31.5044	31.0952	31.1838	31.1114	31.1685	31.0326	31.1125	30.6646	31.4501	31.4693	31.4052	29.4933	29.8073	29.6576	30.6826	30.568	30.5838	29.7104	29.4923	30.2507	30.2	30.3808	30.3088	31.0052	31.5044	31.0952	31.1838	31.1114	31.1685	31.0326	31.1125	30.6646	31.4501	31.4693	31.4052
B2RQG2	B2RQG2;A0A087WP76	Phf3	tr|B2RQG2|B2RQG2_MOUSE PHD finger protein 3 OS=Mus musculus OX=10090 GN=Phf3 PE=1 SV=1		17	17	17	225.54	13.7	2025	94.933	0	730;731	22.9301	25.1594	25.2443		19.1934		23.7007	24.4636	20.3371	20.908	25.097	25.6647	20.2542	23.1387	22.3996		17.551			20.2775	17.3827	19.2586	21.7307	21.3124	22.9301	25.1594	25.2443	14.1355	19.1934	14.1355	23.7007	24.4636	20.3371	20.908	25.097	25.6647
B2RQS1;Q9ERG2	B2RQS1;Q9ERG2	Strn3	tr|B2RQS1|B2RQS1_MOUSE Striatin-3 OS=Mus musculus OX=10090 GN=Strn3 PE=1 SV=1;sp|Q9ERG2|STRN3_MOUSE Striatin-3 OS=Mus musculus OX=10090 GN=Strn3 PE=1 SV=1	Striatin-3	10	10	8	77.731	22.6	712	49.776	0	732	25.9051	26.7366	25.5917	24.9739	23.8079	25.3144	25.9188	25.6173	25.4396	26.1773	26.1476	25.9182	24.0127	24.3034	24.3861			24.0768	24.1304	24.6087	24.2173	23.5584	23.8829	24.0582	25.9051	26.7366	25.5917	24.9739	23.8079	25.3144	25.9188	25.6173	25.4396	26.1773	26.1476	25.9182
B2RUE8;A0A0A6YWM8	B2RUE8;A0A0A6YWM8	Map4k4	tr|B2RUE8|B2RUE8_MOUSE Map4k4 protein OS=Mus musculus OX=10090 GN=Map4k4 PE=1 SV=1;tr|A0A0A6YWM8|A0A0A6YWM8_MOUSE Mitogen-activated protein kinase kinase kinase kinase 4 OS=Mus musculus OX=10090 GN=Map4k4 PE=1 SV=1		16	16	1	139.06	15.7	1221	74.232	0	42;43	24.7245	26.0944	24.3018	24.5374	25.3516	23.3457	25.9238	24.7181	24.4659	25.9758	26.015	22.5851	23.6819	25.079	22.4995	22.9795	24.4915	23.1488	24.3286	22.9086	23.12	24.7779	24.9255	20.8235	24.7245	26.0944	24.3018	24.5374	25.3516	23.3457	25.9238	24.7181	24.4659	25.9758	26.015	22.5851
B2RUG9;Q61315-3;Q61315;E9QLQ9;Q61315-4;Q61315-2	B2RUG9;Q61315-3;Q61315;E9QLQ9;Q61315-4;Q61315-2;E9Q4H1	Apc	tr|B2RUG9|B2RUG9_MOUSE Adenomatosis polyposis coli OS=Mus musculus OX=10090 GN=Apc PE=1 SV=1;sp|Q61315-3|APC_MOUSE Isoform 3 of Adenomatous polyposis coli protein OS=Mus musculus OX=10090 GN=Apc;sp|Q61315|APC_MOUSE Adenomatous polyposis coli protein OS=Mus	Adenomatous polyposis coli protein	5	5	5	310.88	2.7	2842	9.7435	0	742;743;744;745		22.6345	19.3157		19.8949		19.0981							16.2557	14.508										14.1355	22.6345	19.3157	14.1355	19.8949	14.1355	19.0981	14.1355	14.1355	14.1355	14.1355	14.1355
B2RUR8	B2RUR8;D3Z210	Otud7b	sp|B2RUR8|OTU7B_MOUSE OTU domain-containing protein 7B OS=Mus musculus OX=10090 GN=Otud7b PE=1 SV=1	OTU domain-containing protein 7B	5	5	5	91.982	13.6	840	40.446	0	746;747;748	21.617	24.2453	21.3701	22.9291	23.2713	22.8397	23.87	23.2835	22.8391	21.9429	21.9052	23.6357	20.829	23.1194	21.0724	22.1002	21.9602	22.4265	20.4563	20.6729	21.8076	21.0763	21.0983	22.6385	21.617	24.2453	21.3701	22.9291	23.2713	22.8397	23.87	23.2835	22.8391	21.9429	21.9052	23.6357
B2RWS6	B2RWS6	Ep300	sp|B2RWS6|EP300_MOUSE Histone acetyltransferase p300 OS=Mus musculus OX=10090 GN=Ep300 PE=1 SV=2	Histone acetyltransferase p300	1	1	1	263.3	1	2412	2.779	0.0012698		19.6167	20.7208	20.3483	19.5422	20.4221	19.7681	20.5485		20.5914	20.6145		20.4973	19.1406	19.0163	19.3644	18.665	19.1959	19.5728	19.2345		18.9063	19.2086		19.0309	19.6167	20.7208	20.3483	19.5422	20.4221	19.7681	20.5485	14.1355	20.5914	20.6145	14.1355	20.4973
B2RX14;A2A8R7;A2A9H0	B2RX14;A2A8R7;A2A9H0	Zcchc11	sp|B2RX14|TUT4_MOUSE Terminal uridylyltransferase 4 OS=Mus musculus OX=10090 GN=Tut4 PE=1 SV=2;tr|A2A8R7|A2A8R7_MOUSE Terminal uridylyltransferase 4 OS=Mus musculus OX=10090 GN=Tut4 PE=1 SV=1;tr|A2A9H0|A2A9H0_MOUSE Terminal uridylyltransferase 4 (Fragment)	Terminal uridylyltransferase 4	2	2	2	184.65	1.3	1644	4.3902	0		21.9755		21.898	23.6669	23.3843	21.8745	23.3955			22.6875	22.4782		20.3845		21.3107	21.415	20.76	21.6418	20.9484			21.4068	21.8304		21.9755	14.1355	21.898	23.6669	23.3843	21.8745	23.3955	14.1355	14.1355	22.6875	22.4782	14.1355
B2RXT3;E9Q7L0	B2RXT3;E9Q7L0	Ogdhl	tr|B2RXT3|B2RXT3_MOUSE Ogdhl protein OS=Mus musculus OX=10090 GN=Ogdhl PE=1 SV=1;tr|E9Q7L0|E9Q7L0_MOUSE Oxoglutarate dehydrogenase-like OS=Mus musculus OX=10090 GN=Ogdhl PE=1 SV=1		21	14	14	114.56	28.4	1010	118.82	0		25.5777	26.0611	26.5505	25.3625	25.4736	25.9439	25.2581	25.3404	25.8928	26.4409	26.3072	26.7631	25.2447	25.6101	26.0029	25.042	24.7314	26.0928	24.922	24.9834	25.1135	25.6056	26.237	26.0694	25.5777	26.0611	26.5505	25.3625	25.4736	25.9439	25.2581	25.3404	25.8928	26.4409	26.3072	26.7631
B2RY56;S4R2B0	B2RY56;S4R2B0;S4R2J1;S4R2A4	Rbm25	sp|B2RY56|RBM25_MOUSE RNA-binding protein 25 OS=Mus musculus OX=10090 GN=Rbm25 PE=1 SV=2;tr|S4R2B0|S4R2B0_MOUSE RNA-binding protein 25 (Fragment) OS=Mus musculus OX=10090 GN=Rbm25 PE=1 SV=1	RNA-binding protein 25	13	13	13	99.551	17.1	838	111.34	0	754;755	27.4522	27.7025	27.6431	25.7657	25.6773	27.2051	26.926	27.0477	26.1232	27.4593	28.1039	27.8824	25.3359	25.3305	25.3751	24.9273	24.1511	26.4812	25.3417	25.1093	24.275	25.4921	26.6402	26.3481	27.4522	27.7025	27.6431	25.7657	25.6773	27.2051	26.926	27.0477	26.1232	27.4593	28.1039	27.8824
B7FAU9;Q8BTM8;B7FAV1	B7FAU9;Q8BTM8;B7FAV1;F6XC15;Q8BTM8-2;J3JS91;F6Z2C0;F7AVL7	Flna	tr|B7FAU9|B7FAU9_MOUSE Filamin, alpha OS=Mus musculus OX=10090 GN=Flna PE=1 SV=1;sp|Q8BTM8|FLNA_MOUSE Filamin-A OS=Mus musculus OX=10090 GN=Flna PE=1 SV=5;tr|B7FAV1|B7FAV1_MOUSE Filamin, alpha (Fragment) OS=Mus musculus OX=10090 GN=Flna PE=1 SV=1	Filamin-A	131	131	119	280.5	67.6	2639	323.31	0	756;757;758	33.3088	33.8319	33.7016	33.0803	33.4054	33.5135	33.7724	33.7551	33.247	34.0617	34.3634	34.2098	31.4937	31.5705	31.5487	31.5122	31.2445	32.1393	31.4648	31.6024	31.3385	31.8586	31.8835	31.9261	33.3088	33.8319	33.7016	33.0803	33.4054	33.5135	33.7724	33.7551	33.247	34.0617	34.3634	34.2098
B7ZBY7;E9PY39;Q9CZY3;Q9D2M8;B7ZBY6;Q9D2M8-2;Q9CZY3-2;A6X925	B7ZBY7;E9PY39;Q9CZY3;Q9D2M8;B7ZBY6;Q9D2M8-2;Q9CZY3-2;A6X925;B2KF55	Ube2v1;Gm20431;Ube2v2	tr|B7ZBY7|B7ZBY7_MOUSE Ubiquitin-conjugating enzyme E2 variant 1 OS=Mus musculus OX=10090 GN=Ube2v1 PE=4 SV=1;tr|E9PY39|E9PY39_MOUSE Predicted gene 20431 OS=Mus musculus OX=10090 GN=Gm20431 PE=4 SV=1;sp|Q9CZY3|UB2V1_MOUSE Ubiquitin-conjugating enzyme E2 va	Ubiquitin-conjugating enzyme E2 variant 1;Ubiquitin-conjugating enzyme E2 variant 2	6	6	6	19.339	42.2	173	69.63	0		25.9861	26.6169	24.5758	27.5919	26.1024	26.5705	27.1664	26.1487	26.4144	25.1165	26.8924	27.7281	24.9582	25.3772	24.9598	26.9575	25.4525	26.6224	26.2688	23.7539	25.2266	23.7733	26.2705	26.7867	25.9861	26.6169	24.5758	27.5919	26.1024	26.5705	27.1664	26.1487	26.4144	25.1165	26.8924	27.7281
B7ZC46;B1AQY9;B1AQZ0;Q8CHH9;Q8CHH9-2	B7ZC46;B1AQY9;B1AQZ0;Q8CHH9;Q8CHH9-2	Sept8	tr|B7ZC46|B7ZC46_MOUSE Septin-8 OS=Mus musculus OX=10090 GN=Septin8 PE=1 SV=1;tr|B1AQY9|B1AQY9_MOUSE Septin-8 OS=Mus musculus OX=10090 GN=Septin8 PE=1 SV=1;tr|B1AQZ0|B1AQZ0_MOUSE Septin-8 OS=Mus musculus OX=10090 GN=Septin8 PE=1 SV=1;sp|Q8CHH9|SEPT8_MOUSE	Septin-8	9	6	6	50.895	26.6	440	115.01	0		23.4847	25.8988	23.5329	23.3576		24.1449	24.4306	25.2609	24.6878	23.7686	25.824	24.5998	22.0045	22.6717	22.6245	18.2104		18.4365	22.0833	22.1928	22.1032	21.4926	22.3539	22.3687	23.4847	25.8988	23.5329	23.3576	14.1355	24.1449	24.4306	25.2609	24.6878	23.7686	25.824	24.5998
B7ZNL2;Q78ZA7	B7ZNL2;Q78ZA7;A0A140LJB5;A0A140LJ37;A0A140LI78	Nap1l4	tr|B7ZNL2|B7ZNL2_MOUSE Nap1l4 protein OS=Mus musculus OX=10090 GN=Nap1l4 PE=1 SV=1;sp|Q78ZA7|NP1L4_MOUSE Nucleosome assembly protein 1-like 4 OS=Mus musculus OX=10090 GN=Nap1l4 PE=1 SV=1	Nucleosome assembly protein 1-like 4	13	12	12	43.934	42	386	299.19	0	760;761	27.8384	28.7777	28.8458	27.8467	28.0341	26.6623	28.4311	28.8908	28.4622	30.5756	28.9298	29.6142	26.7176	26.997	27.518	26.5982	27.0292	26.4386	27.3321	27.3349	26.3392	28.2691	27.7456	28.2772	27.8384	28.7777	28.8458	27.8467	28.0341	26.6623	28.4311	28.8908	28.4622	30.5756	28.9298	29.6142
B7ZP47;Q65Z40;F6YCH1	B7ZP47;Q65Z40;F6YCH1;G3UXQ2	Wapal	tr|B7ZP47|B7ZP47_MOUSE Wapal protein OS=Mus musculus OX=10090 GN=Wapl PE=1 SV=1;sp|Q65Z40|WAPL_MOUSE Wings apart-like protein homolog OS=Mus musculus OX=10090 GN=Wapl PE=1 SV=2;tr|F6YCH1|F6YCH1_MOUSE Wings apart-like protein homolog (Fragment) OS=Mus muscu	Wings apart-like protein homolog	13	13	13	133.35	17.6	1194	30.223	0		23.7811	24.4784	23.7729			20.5088	22.6621	25.3136	21.3637	23.2949	25.263	25.9718	18.3182	21.6495	22.2444			19.3536	19.2724	19.6557	20.5503	19.3884	21.3142	19.9618	23.7811	24.4784	23.7729	14.1355	14.1355	20.5088	22.6621	25.3136	21.3637	23.2949	25.263	25.9718
B7ZWL1;A0A1D5RMJ8;Q6ZQ08-2;Q6ZQ08;Q6ZQ08-4;A0A1D5RMD8	B7ZWL1;A0A1D5RMJ8;Q6ZQ08-2;Q6ZQ08;Q6ZQ08-4;A0A1D5RMD8;A0A1D5RML9;A0A1D5RM04;Q6ZQ08-3;A0A1D5RMB6	Cnot1	tr|B7ZWL1|B7ZWL1_MOUSE CCR4-NOT transcription complex subunit 1 OS=Mus musculus OX=10090 GN=Cnot1 PE=1 SV=1;tr|A0A1D5RMJ8|A0A1D5RMJ8_MOUSE CCR4-NOT transcription complex subunit 1 OS=Mus musculus OX=10090 GN=Cnot1 PE=1 SV=1;sp|Q6ZQ08-2|CNOT1_MOUSE Isoform	CCR4-NOT transcription complex subunit 1	10	10	10	260.95	4.9	2326	21.827	0		22.494	24.2147	24.3081				25.4847	25.6275	23.4423	25.5381	24.4083	25.1359	19.2068	22.6277	28.1279				29.2966	21.2297	19.8146	24.1541	21.6336	23.5059	22.494	24.2147	24.3081	14.1355	14.1355	14.1355	25.4847	25.6275	23.4423	25.5381	24.4083	25.1359
B8JJG9;B8JJG7;B8JJG8;Q9Z1A1	B8JJG9;B8JJG7;B8JJG8;Q9Z1A1	Tfg	tr|B8JJG9|B8JJG9_MOUSE Trk-fused gene (Fragment) OS=Mus musculus OX=10090 GN=Tfg PE=1 SV=1;tr|B8JJG7|B8JJG7_MOUSE Trk-fused gene (Fragment) OS=Mus musculus OX=10090 GN=Tfg PE=1 SV=1;tr|B8JJG8|B8JJG8_MOUSE Trk-fused gene (Fragment) OS=Mus musculus OX=10090		2	2	2	10.233	32.6	89	4.9305	0			23.8212		23.6297		23.9348					25.975			22.9868		21.8505		21.9389					23.7461		14.1355	23.8212	14.1355	23.6297	14.1355	23.9348	14.1355	14.1355	14.1355	14.1355	25.975	14.1355
B9EHJ3;A0A0U1RPW2	B9EHJ3;A0A0U1RPW2;A0A0U1RPB2	Tjp1	tr|B9EHJ3|B9EHJ3_MOUSE Tight junction protein ZO-1 OS=Mus musculus OX=10090 GN=Tjp1 PE=1 SV=1;tr|A0A0U1RPW2|A0A0U1RPW2_MOUSE Tight junction protein ZO-1 OS=Mus musculus OX=10090 GN=Tjp1 PE=1 SV=1		50	50	2	188.85	40.3	1685	298.78	0	762;763;764;765;766;767;768;3266	28.4607	29.1998	28.9033	27.3645	28.9576	28.555	28.632	29.7907	28.7313	29.4868	29.6994	29.34	28.5584	28.8739	28.8815	23.9216	29.1795	26.7148	25.2456	28.7205	28.5603	30.0168	26.2082	29.7231	28.4607	29.1998	28.9033	27.3645	28.9576	28.555	28.632	29.7907	28.7313	29.4868	29.6994	29.34
B9EKI3	B9EKI3;D6RJK7	Tmf1	sp|B9EKI3|TMF1_MOUSE TATA element modulatory factor OS=Mus musculus OX=10090 GN=Tmf1 PE=1 SV=2	TATA element modulatory factor	3	3	3	121.8	2.8	1091	3.9012	0.00069061	775;776	24.1857	23.8198			22.8333		24.7271	24.0223	23.9598	24.711															24.1857	23.8198	14.1355	14.1355	22.8333	14.1355	24.7271	24.0223	23.9598	24.711	14.1355	14.1355
C0HKD9;C0HKD8	C0HKD9;C0HKD8		sp|C0HKD9|MFA1B_MOUSE Microfibrillar-associated protein 1B OS=Mus musculus OX=10090 GN=Mfap1b PE=1 SV=1;sp|C0HKD8|MFA1A_MOUSE Microfibrillar-associated protein 1A OS=Mus musculus OX=10090 GN=Mfap1a PE=1 SV=1		7	7	7	51.954	19.6	439	25.473	0	777;778	25.0645	25.894	25.6254	21.5166	24.7857	25.1018	21.6774	22.4766	22.2826	22.9405	25.4171	25.147	22.0366	23.0706	21.0154	18.6522	22.1067	22.5508	19.1997	19.6089	19.4671	19.473	21.4885	22.0407	25.0645	25.894	25.6254	21.5166	24.7857	25.1018	21.6774	22.4766	22.2826	22.9405	25.4171	25.147
D3YTQ9;P62843	D3YTQ9;P62843	Rps15	tr|D3YTQ9|D3YTQ9_MOUSE 40S ribosomal protein S15 OS=Mus musculus OX=10090 GN=Rps15 PE=1 SV=1;sp|P62843|RS15_MOUSE 40S ribosomal protein S15 OS=Mus musculus OX=10090 GN=Rps15 PE=1 SV=2	40S ribosomal protein S15	4	4	4	13.742	50	118	62.573	0		29.2641	29.9611	29.3128	29.3178	29.422	29.0835	28.8849	29.4454	28.2833	29.646	29.5441	29.7201	28.742	29.4072	29.1202	29.0606	29.0098	29.8696	28.3015	28.8416	27.7386	29.2403	29.296	29.6838	29.2641	29.9611	29.3128	29.3178	29.422	29.0835	28.8849	29.4454	28.2833	29.646	29.5441	29.7201
D3YU12;Q8K2T1;G5E8S7;Q8K2T1-2;Q8K2T1-3	D3YU12;Q8K2T1;G5E8S7;Q8K2T1-2;Q8K2T1-3	Nmral1	tr|D3YU12|D3YU12_MOUSE NmrA-like family domain-containing protein 1 OS=Mus musculus OX=10090 GN=Nmral1 PE=1 SV=1;sp|Q8K2T1|NMRL1_MOUSE NmrA-like family domain-containing protein 1 OS=Mus musculus OX=10090 GN=Nmral1 PE=1 SV=1;tr|G5E8S7|G5E8S7_MOUSE NmrA-lik	NmrA-like family domain-containing protein 1	7	7	7	33.081	29.1	299	59.945	0		25.8349	26.1821	25.6472	26.3037	25.7658	26.4697	26.5739	24.9005	24.9982	26.3335	25.7442	26.9197	25.7495	25.2789	24.5869	25.6802	25.7891	26.8544	25.7606	23.7333	24.5873	25.6974	25.0704	26.4408	25.8349	26.1821	25.6472	26.3037	25.7658	26.4697	26.5739	24.9005	24.9982	26.3335	25.7442	26.9197
D3YU17;Q8VCM8	D3YU17;Q8VCM8	Ncln	tr|D3YU17|D3YU17_MOUSE Nicalin OS=Mus musculus OX=10090 GN=Ncln PE=1 SV=1;sp|Q8VCM8|NCLN_MOUSE Nicalin OS=Mus musculus OX=10090 GN=Ncln PE=1 SV=2	Nicalin	4	4	4	62.779	8.7	562	5.2386	0					22.0222	23.0069	24.3574										21.8418	23.0116	24.8042							14.1355	14.1355	14.1355	22.0222	23.0069	24.3574	14.1355	14.1355	14.1355	14.1355	14.1355	14.1355
D3YUD2;D3Z7L2	D3YUD2;D3Z7L2	Mllt4	tr|D3YUD2|D3YUD2_MOUSE Afadin (Fragment) OS=Mus musculus OX=10090 GN=Afdn PE=1 SV=1;tr|D3Z7L2|D3Z7L2_MOUSE Afadin (Fragment) OS=Mus musculus OX=10090 GN=Afdn PE=1 SV=8		5	1	1	26.648	26.2	229	3.0025	0.00097182	807	25.5115		25.273	24.2928	25.1145	24.5966	24.4792	25.8049		25.5771			23.6169			21.6877	21.8402	23.0093	22.8712	23.2489		22.3724			25.5115	14.1355	25.273	24.2928	25.1145	24.5966	24.4792	25.8049	14.1355	25.5771	14.1355	14.1355
D3YUM1;Q91YT0;A0A494BAS8;D3Z1U9	D3YUM1;Q91YT0;A0A494BAS8;D3Z1U9;D3YXX5;D6RG60;D3Z0K1	Ndufv1	tr|D3YUM1|D3YUM1_MOUSE NADH dehydrogenase [ubiquinone] flavoprotein 1, mitochondrial OS=Mus musculus OX=10090 GN=Ndufv1 PE=1 SV=1;sp|Q91YT0|NDUV1_MOUSE NADH dehydrogenase [ubiquinone] flavoprotein 1, mitochondrial OS=Mus musculus OX=10090 GN=Ndufv1 PE=1 SV	NADH dehydrogenase [ubiquinone] flavoprotein 1, mitochondrial	5	5	5	49.913	13	455	6.1326	0		22.3195	23.5093				18.6038	23.67	22.9074		19.4781		23.6977	22.1382	22.8998				18.8555	22.7357	22.8646		18.7166		22.8086	22.3195	23.5093	14.1355	14.1355	14.1355	18.6038	23.67	22.9074	14.1355	19.4781	14.1355	23.6977
D3YUP1;Q9WVG6-2;Q9WVG6	D3YUP1;Q9WVG6-2;Q9WVG6;D6RFA7	Carm1	tr|D3YUP1|D3YUP1_MOUSE Histone-arginine methyltransferase CARM1 OS=Mus musculus OX=10090 GN=Carm1 PE=1 SV=1;sp|Q9WVG6-2|CARM1_MOUSE Isoform 2 of Histone-arginine methyltransferase CARM1 OS=Mus musculus OX=10090 GN=Carm1;sp|Q9WVG6|CARM1_MOUSE Histone-argini	Histone-arginine methyltransferase CARM1	14	14	14	70.322	32.6	651	106.78	0		27.3179	27.6046	27.0351	28.0022	27.8579	27.3307	28.0865	27.0984	26.902	27.3085	26.9867	26.8346	27.9288	27.4975	26.9516	27.4806	27.615	28.0503	27.9165	26.4302	26.3746	26.6339	26.8431	27.4252	27.3179	27.6046	27.0351	28.0022	27.8579	27.3307	28.0865	27.0984	26.902	27.3085	26.9867	26.8346
D3YUS5;E9PW37;D3Z7S1;D3Z1T6;D3YWZ9	D3YUS5;E9PW37;D3Z7S1;D3Z1T6;D3YWZ9	Rasal2	tr|D3YUS5|D3YUS5_MOUSE RAS protein activator-like 2 OS=Mus musculus OX=10090 GN=Rasal2 PE=1 SV=1;tr|E9PW37|E9PW37_MOUSE RAS protein activator-like 2 OS=Mus musculus OX=10090 GN=Rasal2 PE=1 SV=1;tr|D3Z7S1|D3Z7S1_MOUSE RAS protein activator-like 2 (Fragment)		2	2	2	142.01	2.6	1261	2.6949	0.0012575	809				22.8703		23.4422		21.831								22.802		23.2814		23.3129					14.1355	14.1355	14.1355	22.8703	14.1355	23.4422	14.1355	21.831	14.1355	14.1355	14.1355	14.1355
D3YUV1;Q99J45	D3YUV1;Q99J45;A0A0J9YTX8;A0A0J9YUQ4;A0A0J9YUZ6	Nrbp1	tr|D3YUV1|D3YUV1_MOUSE Nuclear receptor-binding protein OS=Mus musculus OX=10090 GN=Nrbp1 PE=1 SV=1;sp|Q99J45|NRBP_MOUSE Nuclear receptor-binding protein OS=Mus musculus OX=10090 GN=Nrbp1 PE=1 SV=1	Nuclear receptor-binding protein	5	5	5	60.85	14.5	543	11.134	0					23.0055	24.4052	23.7133	23.755	24.2909	23.0376			23.8426				22.2577	22.5244	23.0669	22.4823	22.1947				22.4933	14.1355	14.1355	14.1355	23.0055	24.4052	23.7133	23.755	24.2909	23.0376	14.1355	14.1355	23.8426
D3YUW8;D3YUX1;Q0VGT3;Q8BZH4	D3YUW8;D3YUX1;Q0VGT3;Q8BZH4	Pogz	tr|D3YUW8|D3YUW8_MOUSE Pogo transposable element with ZNF domain OS=Mus musculus OX=10090 GN=Pogz PE=1 SV=1;tr|D3YUX1|D3YUX1_MOUSE Pogo transposable element with ZNF domain OS=Mus musculus OX=10090 GN=Pogz PE=1 SV=1;tr|Q0VGT3|Q0VGT3_MOUSE Pogo transposable	Pogo transposable element with ZNF domain	11	11	11	144.86	15.8	1314	55.634	0	810;811;812		26.0139	25.53			25.4977		24.6105	23.2697	23.8268	22.6859	24.243		23.3217	23.5776							20.2343		22.4403	14.1355	26.0139	25.53	14.1355	14.1355	25.4977	14.1355	24.6105	23.2697	23.8268	22.6859	24.243
D3YV77;Q3UEB4;Q9R008;A0A0G2JEG0;A0A0G2JFX8;A0A0G2JDI0	D3YV77;Q3UEB4;Q9R008;A0A0G2JEG0;A0A0G2JFX8;A0A0G2JDI0	Mvk	tr|D3YV77|D3YV77_MOUSE Mevalonate kinase (Fragment) OS=Mus musculus OX=10090 GN=Mvk PE=1 SV=8;tr|Q3UEB4|Q3UEB4_MOUSE Mevalonate kinase OS=Mus musculus OX=10090 GN=Mvk PE=1 SV=1;sp|Q9R008|KIME_MOUSE Mevalonate kinase OS=Mus musculus OX=10090 GN=Mvk PE=1 SV=	Mevalonate kinase	4	4	4	28.621	21.8	266	6.3525	0		23.7274	24.7499	22.335		22.9251	25.2076	22.5486	19.3711	21.7632	22.899	24.6817	20.74	20.9222	23.9927	21.5443		20.658	24.5653	21.0183	18.2204	20.2527	21.005	23.5419	19.9618	23.7274	24.7499	22.335	14.1355	22.9251	25.2076	22.5486	19.3711	21.7632	22.899	24.6817	20.74
D3YWD5;Q9D2V8;D6RI23;A0A0J9YVE9;D3YYM9	D3YWD5;Q9D2V8;D6RI23;A0A0J9YVE9;D3YYM9;A0A0J9YUD0	Mfsd10	tr|D3YWD5|D3YWD5_MOUSE Major facilitator superfamily domain-containing protein 10 (Fragment) OS=Mus musculus OX=10090 GN=Mfsd10 PE=1 SV=8;sp|Q9D2V8|MFS10_MOUSE Major facilitator superfamily domain-containing protein 10 OS=Mus musculus OX=10090 GN=Mfsd10 PE	Major facilitator superfamily domain-containing protein 10	3	3	3	30.062	14.7	278	9.0785	0		24.7347	25.1183	24.8061	25.8225	24.4963	23.0502	24.4295	24.8426	24.1441	25.9144	25.8455	25.5137	24.3582	24.9314	24.2135	25.7172	23.9708	24.2839	23.7287	24.6209	24.2209	25.682	25.352	24.7867	24.7347	25.1183	24.8061	25.8225	24.4963	23.0502	24.4295	24.8426	24.1441	25.9144	25.8455	25.5137
D3YWX2;E9Q803;Q9R0I7;F6YTL8	D3YWX2;E9Q803;Q9R0I7;F6YTL8	Ylpm1	tr|D3YWX2|D3YWX2_MOUSE YLP motif-containing protein 1 OS=Mus musculus OX=10090 GN=Ylpm1 PE=1 SV=2;tr|E9Q803|E9Q803_MOUSE YLP motif-containing protein 1 OS=Mus musculus OX=10090 GN=Ylpm1 PE=1 SV=1;sp|Q9R0I7|YLPM1_MOUSE YLP motif-containing protein 1 OS=Mus	YLP motif-containing protein 1	17	17	17	241.05	11.9	2139	71.351	0		23.6262	26.3569	25.9716	21.8665	25.1947	22.5501	23.7267	25.2475	23.4935	24.1722	25.041	25.5992	19.2164	24.0216	22.5333	20.2656	20.2117	20.6628	20.7153	20.7739	20.8326	20.9415	20.9913	21.5126	23.6262	26.3569	25.9716	21.8665	25.1947	22.5501	23.7267	25.2475	23.4935	24.1722	25.041	25.5992
D3YX49;E9QAR4;E9QAR1;E9QAR6;E9Q1A5	D3YX49;E9QAR4;E9QAR1;E9QAR6;E9Q1A5;B1ASA5	Zfp384	tr|D3YX49|D3YX49_MOUSE Zinc finger protein 384 OS=Mus musculus OX=10090 GN=Zfp384 PE=1 SV=1;tr|E9QAR4|E9QAR4_MOUSE Zinc finger protein 384 OS=Mus musculus OX=10090 GN=Zfp384 PE=1 SV=1;tr|E9QAR1|E9QAR1_MOUSE Zinc finger protein 384 OS=Mus musculus OX=10090		3	3	3	50.897	10	468	3.366	0.00066778			23.4423			22.4437		23.7901		23.1738	19.6667		20.918		21.8459			23.3494		23.1777		22.3106	18.939		19.9293	14.1355	23.4423	14.1355	14.1355	22.4437	14.1355	23.7901	14.1355	23.1738	19.6667	14.1355	20.918
D3YXP6;Q9D1G2;Q9D1G2-2	D3YXP6;Q9D1G2;Q9D1G2-2;Q9D1G2-3	Pmvk	tr|D3YXP6|D3YXP6_MOUSE Phosphomevalonate kinase OS=Mus musculus OX=10090 GN=Pmvk PE=1 SV=1;sp|Q9D1G2|PMVK_MOUSE Phosphomevalonate kinase OS=Mus musculus OX=10090 GN=Pmvk PE=1 SV=3;sp|Q9D1G2-2|PMVK_MOUSE Isoform 2 of Phosphomevalonate kinase OS=Mus musculus	Phosphomevalonate kinase	5	5	5	17.942	40.5	158	9.8495	0					21.8897	23.9845	23.7871	23.7537	23.6059		22.9315	23.0279					21.0577	22.2956	23.2066		19.0774		21.5426			14.1355	14.1355	14.1355	21.8897	23.9845	23.7871	23.7537	23.6059	14.1355	22.9315	23.0279	14.1355
D3YXT0;Q91WD5	D3YXT0;Q91WD5	Ndufs2	tr|D3YXT0|D3YXT0_MOUSE NADH dehydrogenase [ubiquinone] iron-sulfur protein 2, mitochondrial OS=Mus musculus OX=10090 GN=Ndufs2 PE=1 SV=1;sp|Q91WD5|NDUS2_MOUSE NADH dehydrogenase [ubiquinone] iron-sulfur protein 2, mitochondrial OS=Mus musculus OX=10090 GN=	NADH dehydrogenase [ubiquinone] iron-sulfur protein 2, mitochondrial	3	3	3	49.573	9.6	437	9.4717	0			22.4714		22.9857	23.7161	24.4672				23.3648				21.9706		22.4612	22.3658	24.025				23.0463			14.1355	22.4714	14.1355	22.9857	23.7161	24.4672	14.1355	14.1355	14.1355	23.3648	14.1355	14.1355
D3YY81;D3Z7U4;Q9Z2D6;Q9Z2D6-2	D3YY81;D3Z7U4;Q9Z2D6;Q9Z2D6-2	Mecp2	tr|D3YY81|D3YY81_MOUSE Methyl-CpG-binding protein 2 OS=Mus musculus OX=10090 GN=Mecp2 PE=1 SV=1;tr|D3Z7U4|D3Z7U4_MOUSE Methyl-CpG-binding protein 2 OS=Mus musculus OX=10090 GN=Mecp2 PE=1 SV=1;sp|Q9Z2D6|MECP2_MOUSE Methyl-CpG-binding protein 2 OS=Mus muscul	Methyl-CpG-binding protein 2	2	2	2	19.062	23.3	172	22.891	0	821;822	18.9154	21.1404	20.5024			19.6321		18.0383	19.1839	20.1413	20.8201	20.9352	18.1386	20.1748	19.7501			19.5389		18.3427	18.1597	19.2101	19.9293	20.0355	18.9154	21.1404	20.5024	14.1355	14.1355	19.6321	14.1355	18.0383	19.1839	20.1413	20.8201	20.9352
D3YYK8;E9Q6X0;Q8R001-2;Q8R001;Q3TG90	D3YYK8;E9Q6X0;Q8R001-2;Q8R001;Q3TG90	Mapre2	tr|D3YYK8|D3YYK8_MOUSE Microtubule-associated protein RP/EB family member 2 (Fragment) OS=Mus musculus OX=10090 GN=Mapre2 PE=1 SV=1;tr|E9Q6X0|E9Q6X0_MOUSE Microtubule-associated protein RP/EB family member 2 OS=Mus musculus OX=10090 GN=Mapre2 PE=1 SV=1;sp|	Microtubule-associated protein RP/EB family member 2	12	12	11	29.425	50.8	260	69.049	0		28.3778	28.8632	28.5661	27.5863	26.1838	28.3322	26.8049	25.8735	25.5389	26.4899	27.9848	27.467	23.3791	21.8372	22.1062	23.6625	23.5752	24.3369	22.8212	22.4388	21.9263	24.0288	24.261	24.2252	28.3778	28.8632	28.5661	27.5863	26.1838	28.3322	26.8049	25.8735	25.5389	26.4899	27.9848	27.467
D3YYT1;Q922P9	D3YYT1;Q922P9	Glyr1	tr|D3YYT1|D3YYT1_MOUSE Putative oxidoreductase GLYR1 OS=Mus musculus OX=10090 GN=Glyr1 PE=1 SV=1;sp|Q922P9|GLYR1_MOUSE Putative oxidoreductase GLYR1 OS=Mus musculus OX=10090 GN=Glyr1 PE=1 SV=1	Putative oxidoreductase GLYR1	10	10	10	60.435	26.1	552	58.367	0		27.0106	27.3615	27.2184	25.0462	25.3302	26.0556	23.59	21.0145	25.5244	26.4487	26.9428	26.6803	27.7786	29.1412	28.5091	23.9481	24.3519	25.6336	24.2917	19.249	23.9794	25.1856	25.2959	25.6862	27.0106	27.3615	27.2184	25.0462	25.3302	26.0556	23.59	21.0145	25.5244	26.4487	26.9428	26.6803
D3YYU8;A0A0B4J1L4;A0A0A0MQG1	D3YYU8;A0A0B4J1L4;A0A0A0MQG1;D3YYU8-2	Obsl1	sp|D3YYU8|OBSL1_MOUSE Obscurin-like protein 1 OS=Mus musculus OX=10090 GN=Obsl1 PE=1 SV=1;tr|A0A0B4J1L4|A0A0B4J1L4_MOUSE Obscurin-like protein 1 OS=Mus musculus OX=10090 GN=Obsl1 PE=1 SV=1;tr|A0A0A0MQG1|A0A0A0MQG1_MOUSE Obscurin-like protein 1 (Fragment) O	Obscurin-like protein 1	9	9	9	197.93	6.7	1804	12.997	0			25.841	23.9872	23.7018	23.8199	20.3698		23.6998	23.4628	24.2396	24.3518	25.411		24.3535	23.8213	22.6735	22.0728	20.3376		24.7555	20.1183	22.9506	22.3781	22.998	14.1355	25.841	23.9872	23.7018	23.8199	20.3698	14.1355	23.6998	23.4628	24.2396	24.3518	25.411
D3YZ09;Q9CY66-3;Q9CY66-2;Q9CY66	D3YZ09;Q9CY66-3;Q9CY66-2;Q9CY66;F6SL78	Gar1	tr|D3YZ09|D3YZ09_MOUSE H/ACA ribonucleoprotein complex subunit (Fragment) OS=Mus musculus OX=10090 GN=Gar1 PE=1 SV=1;sp|Q9CY66-3|GAR1_MOUSE Isoform 3 of H/ACA ribonucleoprotein complex subunit 1 OS=Mus musculus OX=10090 GN=Gar1;sp|Q9CY66-2|GAR1_MOUSE Isofo	H/ACA ribonucleoprotein complex subunit 1	4	4	4	20.448	21.7	198	9.4097	0		24.8398	25.0005	23.7866	24.5979	25.3234	25.5157	23.3215	25.3565	22.8984	23.8485	23.7968	25.7855	24.3049	24.3046	23.2884	24.6042	25.1904	25.4085	23.2171	24.5309	22.9779	23.8931	23.7804	25.3599	24.8398	25.0005	23.7866	24.5979	25.3234	25.5157	23.3215	25.3565	22.8984	23.8485	23.7968	25.7855
D3YZP9	D3YZP9;F6SXB0	Ccdc6	sp|D3YZP9|CCDC6_MOUSE Coiled-coil domain-containing protein 6 OS=Mus musculus OX=10090 GN=Ccdc6 PE=1 SV=1	Coiled-coil domain-containing protein 6	5	5	5	52.938	12.2	469	10.158	0	825;826				23.7477				24.2349		24.6493	23.8719	24.9494				20.8279				23.9172			19.4586	23.3788	14.1355	14.1355	14.1355	23.7477	14.1355	14.1355	14.1355	24.2349	14.1355	24.6493	23.8719	24.9494
D3Z030;Q6EDY6-3;Q6EDY6;F7AI27	D3Z030;Q6EDY6-3;Q6EDY6;F7AI27;E9Q4H6;Q6EDY6-2	Lrrc16a	tr|D3Z030|D3Z030_MOUSE F-actin-uncapping protein LRRC16A OS=Mus musculus OX=10090 GN=Carmil1 PE=1 SV=2;sp|Q6EDY6-3|CARL1_MOUSE Isoform 3 of F-actin-uncapping protein LRRC16A OS=Mus musculus OX=10090 GN=Carmil1;sp|Q6EDY6|CARL1_MOUSE F-actin-uncapping protei	Leucine-rich repeat-containing protein 16A	3	3	3	147.15	2.6	1332	6.7675	0	827;828		23.5804						22.2929		21.9766	23.2799	23.3433		23.5951						20.3919		19.2606		21.0942	14.1355	23.5804	14.1355	14.1355	14.1355	14.1355	14.1355	22.2929	14.1355	21.9766	23.2799	23.3433
D3Z0B9;A0A1B0GSU0;Q571I9	D3Z0B9;A0A1B0GSU0;Q571I9	Aldh16a1	tr|D3Z0B9|D3Z0B9_MOUSE Aldehyde dehydrogenase family 16 member A1 OS=Mus musculus OX=10090 GN=Aldh16a1 PE=1 SV=3;tr|A0A1B0GSU0|A0A1B0GSU0_MOUSE Aldehyde dehydrogenase family 16 member A1 OS=Mus musculus OX=10090 GN=Aldh16a1 PE=1 SV=1;sp|Q571I9|A16A1_MOUSE	Aldehyde dehydrogenase family 16 member A1	1	1	1	79.488	1.6	754	4.004	0.00069565		21.4221	22.4634					22.7701	22.7993					21.9581	21.9617					22.8234						21.4221	22.4634	14.1355	14.1355	14.1355	14.1355	22.7701	22.7993	14.1355	14.1355	14.1355	14.1355
D3Z0F3;A0A0R4J1N9;P40630-2;P40630	D3Z0F3;A0A0R4J1N9;P40630-2;P40630	Tfam	tr|D3Z0F3|D3Z0F3_MOUSE Transcription factor A, mitochondrial (Fragment) OS=Mus musculus OX=10090 GN=Tfam PE=1 SV=1;tr|A0A0R4J1N9|A0A0R4J1N9_MOUSE Transcription factor A, mitochondrial OS=Mus musculus OX=10090 GN=Tfam PE=1 SV=1;sp|P40630-2|TFAM_MOUSE Isofor	Transcription factor A, mitochondrial	1	1	1	16.678	10.5	143	2.176	0.0053349			22.1285								23.3088	22.8465			24.528								24.3963	24.2868		14.1355	22.1285	14.1355	14.1355	14.1355	14.1355	14.1355	14.1355	14.1355	23.3088	22.8465	14.1355
D3Z0G0;Q9EQ80	D3Z0G0;Q9EQ80	Nif3l1	tr|D3Z0G0|D3Z0G0_MOUSE NIF3-like protein 1 OS=Mus musculus OX=10090 GN=Nif3l1 PE=1 SV=1;sp|Q9EQ80|NIF3L_MOUSE NIF3-like protein 1 OS=Mus musculus OX=10090 GN=Nif3l1 PE=1 SV=4	NIF3-like protein 1	2	2	2	36.267	7.3	329	3.9993	0.00069517			22.1223	21.5409		20.5733		22.0967	21.62	21.1482		22.5817	21.9839		21.9642	22.3222		20.7183		22.0957	21.4597	21.057		22.7561	22.7774	14.1355	22.1223	21.5409	14.1355	20.5733	14.1355	22.0967	21.62	21.1482	14.1355	22.5817	21.9839
D3Z0M9	D3Z0M9	Ddx23	tr|D3Z0M9|D3Z0M9_MOUSE DEAD (Asp-Glu-Ala-Asp) box polypeptide 23 OS=Mus musculus OX=10090 GN=Ddx23 PE=1 SV=1		9	9	9	95.493	14.2	819	23.42	0		24.3242	24.4964	24.4074	23.2497	23.8072	25.1019	25.4464	24.401	24.2575	26.3122	25.8361	25.2998	23.1259	23.8801	23.55	23.0669	22.87	25.6339	24.7506	23.5644	23.4112	25.9797	25.5556	25.2676	24.3242	24.4964	24.4074	23.2497	23.8072	25.1019	25.4464	24.401	24.2575	26.3122	25.8361	25.2998
D3Z0Z6;D3Z136;Q8BHI7	D3Z0Z6;D3Z136;Q8BHI7	Elovl5	tr|D3Z0Z6|D3Z0Z6_MOUSE Elongation of very long chain fatty acids protein (Fragment) OS=Mus musculus OX=10090 GN=Elovl5 PE=1 SV=1;tr|D3Z136|D3Z136_MOUSE Elongation of very long chain fatty acids protein (Fragment) OS=Mus musculus OX=10090 GN=Elovl5 PE=1 SV=	Elongation of very long chain fatty acids protein;Elongation of very long chain fatty acids protein 5	1	1	1	8.3538	18.3	71	23.568	0		24.6348	25.0441	24.7125	25.0651	25.2199		25.2083	24.7171	24.716	25.284	25.1782	25.9845	24.2823	24.5087	24.4887	24.7405	24.4488		24.4819	24.2035	24.3408	24.9593	24.9369	26.0427	24.6348	25.0441	24.7125	25.0651	25.2199	14.1355	25.2083	24.7171	24.716	25.284	25.1782	25.9845
D3Z1C6;Q8C4S8	D3Z1C6;Q8C4S8	Dennd2a	tr|D3Z1C6|D3Z1C6_MOUSE DENN domain-containing protein 2A (Fragment) OS=Mus musculus OX=10090 GN=Dennd2a PE=1 SV=8;sp|Q8C4S8|DEN2A_MOUSE DENN domain-containing protein 2A OS=Mus musculus OX=10090 GN=Dennd2a PE=1 SV=1	DENN domain-containing protein 2A	1	1	1	47.017	3.8	420	2.5255	0.0024684			21.2668								21.4139	21.4437			19.3682								18.7775	20.0708		14.1355	21.2668	14.1355	14.1355	14.1355	14.1355	14.1355	14.1355	14.1355	21.4139	21.4437	14.1355
D3Z1Z8;D3Z5N2;P54227	D3Z1Z8;D3Z5N2;P54227	Stmn1	tr|D3Z1Z8|D3Z1Z8_MOUSE Stathmin (Fragment) OS=Mus musculus OX=10090 GN=Stmn1 PE=1 SV=1;tr|D3Z5N2|D3Z5N2_MOUSE Stathmin OS=Mus musculus OX=10090 GN=Stmn1 PE=1 SV=1;sp|P54227|STMN1_MOUSE Stathmin OS=Mus musculus OX=10090 GN=Stmn1 PE=1 SV=2	Stathmin	3	3	2	11.729	29.4	102	8.2213	0		22.9701	23.8508	20.5573	23.9678		20.2299	23.8384	24.2109	23.272	20.5454	21.3645	23.8762	18.6406	21.0058		21.0636				19.5292	20.38			21.5951	22.9701	23.8508	20.5573	23.9678	14.1355	20.2299	23.8384	24.2109	23.272	20.5454	21.3645	23.8762
D3Z2E3;F6R6F1;E9Q632;O54916;O54916-3;O54916-4;F6YT69;O54916-2	D3Z2E3;F6R6F1;E9Q632;O54916;O54916-3;O54916-4;F6YT69;O54916-2;A0A1L1SRE4;D6RIN6;F7AB82	Reps1	tr|D3Z2E3|D3Z2E3_MOUSE RalBP1-associated Eps domain-containing protein 1 OS=Mus musculus OX=10090 GN=Reps1 PE=1 SV=1;tr|F6R6F1|F6R6F1_MOUSE RalBP1-associated Eps domain-containing protein 1 (Fragment) OS=Mus musculus OX=10090 GN=Reps1 PE=1 SV=1;tr|E9Q632|E	RalBP1-associated Eps domain-containing protein 1	5	5	5	76.826	10.8	705	31.488	0	836;837;838;839					24.406		22.4664	22.355	24.3881	24.8758	25.7561	22.827					22.0033		23.391	24.6122	23.4153	22.1006	21.7262	23.5078	14.1355	14.1355	14.1355	14.1355	24.406	14.1355	22.4664	22.355	24.3881	24.8758	25.7561	22.827
D3Z2J6;Q9D710	D3Z2J6;Q9D710	Tmx2	tr|D3Z2J6|D3Z2J6_MOUSE Thioredoxin-related transmembrane protein 2 OS=Mus musculus OX=10090 GN=Tmx2 PE=1 SV=1;sp|Q9D710|TMX2_MOUSE Thioredoxin-related transmembrane protein 2 OS=Mus musculus OX=10090 GN=Tmx2 PE=1 SV=1	Thioredoxin-related transmembrane protein 2	1	1	1	29.591	9.3	257	2.9206	0.0012882							20.1442	21.0787			21.6624		21.0683						20.9133	20.5199			21.5435		21.1165	14.1355	14.1355	14.1355	14.1355	14.1355	20.1442	21.0787	14.1355	14.1355	21.6624	14.1355	21.0683
D3Z315;O89079;F6YFR7	D3Z315;O89079;F6YFR7;E9Q6I5;F6XIG5	Cope	tr|D3Z315|D3Z315_MOUSE Coatomer subunit epsilon (Fragment) OS=Mus musculus OX=10090 GN=Cope PE=1 SV=1;sp|O89079|COPE_MOUSE Coatomer subunit epsilon OS=Mus musculus OX=10090 GN=Cope PE=1 SV=3;tr|F6YFR7|F6YFR7_MOUSE Coatomer subunit epsilon (Fragment) OS=Mus	Coatomer subunit epsilon	4	4	4	25.37	30	227	44.322	0		24.6249	25.6743	25.3512	24.574	26.2298	25.7845	25.526	25.6166	25.5375	26.0872	26.9103	27.0663	23.3744	24.8422	24.8112	23.8254	26.7192	25.9304	25.1642	26.3664	24.4654	26.79	26.7935	26.8064	24.6249	25.6743	25.3512	24.574	26.2298	25.7845	25.526	25.6166	25.5375	26.0872	26.9103	27.0663
D3Z3A8;Q8C170;Q8C170-2	D3Z3A8;Q8C170;Q8C170-2	Myo9a	tr|D3Z3A8|D3Z3A8_MOUSE Unconventional myosin-IXa OS=Mus musculus OX=10090 GN=Myo9a PE=1 SV=1;sp|Q8C170|MYO9A_MOUSE Unconventional myosin-IXa OS=Mus musculus OX=10090 GN=Myo9a PE=1 SV=2;sp|Q8C170-2|MYO9A_MOUSE Isoform 2 of Unconventional myosin-IXa OS=Mus m	Unconventional myosin-IXa	4	4	4	301.83	2.1	2631	7.86	0	846;847;848;849;3278							20.2291	19.7985	19.7001	21.069	21.0738	20.6759							17.3478	17.2042	17.2977	17.965		18.1843	14.1355	14.1355	14.1355	14.1355	14.1355	14.1355	20.2291	19.7985	19.7001	21.069	21.0738	20.6759
D3Z3E8;E9PW39;D3YVL0;P23249	D3Z3E8;E9PW39;D3YVL0;P23249	Mov10	tr|D3Z3E8|D3Z3E8_MOUSE Putative helicase MOV-10 OS=Mus musculus OX=10090 GN=Mov10 PE=1 SV=1;tr|E9PW39|E9PW39_MOUSE Putative helicase MOV-10 OS=Mus musculus OX=10090 GN=Mov10 PE=1 SV=1;tr|D3YVL0|D3YVL0_MOUSE Putative helicase MOV-10 OS=Mus musculus OX=10090	Putative helicase MOV-10	14	14	14	113.6	21.3	1004	125.19	0		25.4583	26.4745	25.8462	25.1198	26.8636	26.7252	24.2037	23.3951	23.1717	26.854	25.8819	25.813	24.3106	24.2484	24.6551	24.508	25.0008	26.0956	23.6491	22.0465	22.2818	25.7727	25.5188	24.2995	25.4583	26.4745	25.8462	25.1198	26.8636	26.7252	24.2037	23.3951	23.1717	26.854	25.8819	25.813
D3Z3F8;Q8R1X6-2;Q8R1X6	D3Z3F8;Q8R1X6-2;Q8R1X6;D3Z1M5;D3Z2D6	Spg20	tr|D3Z3F8|D3Z3F8_MOUSE Spastic paraplegia 20, spartin (Troyer syndrome) homolog (human) OS=Mus musculus OX=10090 GN=Spg20 PE=1 SV=1;sp|Q8R1X6-2|SPART_MOUSE Isoform 2 of Spartin OS=Mus musculus OX=10090 GN=Spart;sp|Q8R1X6|SPART_MOUSE Spartin OS=Mus musculus	Spartin	7	7	7	63.079	12.2	582	36.142	0		24.8391	25.3291	24.9259	24.642	25.2146	24.968	25.6978	26.7532	26.2055	27.0601	27.5498	26.0034	22.9981	22.8835	23.0554	22.778	23.1288	23.7228	23.6176	24.2632	26.2401	26.1748	26.4553	23.8041	24.8391	25.3291	24.9259	24.642	25.2146	24.968	25.6978	26.7532	26.2055	27.0601	27.5498	26.0034
D3Z3R3;P97930	D3Z3R3;P97930	Dtymk	tr|D3Z3R3|D3Z3R3_MOUSE Thymidylate kinase OS=Mus musculus OX=10090 GN=Dtymk PE=1 SV=1;sp|P97930|KTHY_MOUSE Thymidylate kinase OS=Mus musculus OX=10090 GN=Dtymk PE=1 SV=2	Thymidylate kinase	3	3	3	17.621	20.8	154	4.9409	0		23.2545		24.0144	23.7063		23.6662	23.6084	23.8853		24.4502		25.2353	21.6266		22.2785	22.5624		23.0629	22.2985	21.825		23.3506		24.3091	23.2545	14.1355	24.0144	23.7063	14.1355	23.6662	23.6084	23.8853	14.1355	24.4502	14.1355	25.2353
D3Z4A3;Q6NZQ6-2;Q6NZQ6	D3Z4A3;Q6NZQ6-2;Q6NZQ6;D3Z606;A0A2R8VK26;D3Z6P2;A0A2R8W747;D3Z4S9;Q6NZQ6-3	Zfp740;Znf740	tr|D3Z4A3|D3Z4A3_MOUSE Zinc finger protein 740 (Fragment) OS=Mus musculus OX=10090 GN=Zfp740 PE=1 SV=9;sp|Q6NZQ6-2|ZN740_MOUSE Isoform 2 of Zinc finger protein 740 OS=Mus musculus OX=10090 GN=Znf740;sp|Q6NZQ6|ZN740_MOUSE Zinc finger protein 740 OS=Mus musc	Zinc finger protein 740	3	3	3	21.809	23	191	1.9113	0.0092113	851											19.6226	27.1029											19.5546	22.9024	14.1355	14.1355	14.1355	14.1355	14.1355	14.1355	14.1355	14.1355	14.1355	14.1355	19.6226	27.1029
D3Z4C0;Q91VS8	D3Z4C0;Q91VS8	Farp2	tr|D3Z4C0|D3Z4C0_MOUSE FERM, ARHGEF and pleckstrin domain-containing protein 2 OS=Mus musculus OX=10090 GN=Farp2 PE=1 SV=1;sp|Q91VS8|FARP2_MOUSE FERM, ARHGEF and pleckstrin domain-containing protein 2 OS=Mus musculus OX=10090 GN=Farp2 PE=1 SV=2	FERM, RhoGEF and pleckstrin domain-containing protein 2	4	4	4	87.861	6.2	795	16.491	0	852;853;3279;3280		24.19	23.7383	23.6411	24.8991	23.4589	23.7703			23.7777		23.9306		21.272	22.4421	22.1191	23.1705	22.5599	21.6698			23.0439		21.9917	14.1355	24.19	23.7383	23.6411	24.8991	23.4589	23.7703	14.1355	14.1355	23.7777	14.1355	23.9306
D3Z4J3;D3YZ62	D3Z4J3;D3YZ62;F6TDE5;B8JK05;F6Z2S4;G5E8G6;G3X9Y9;P21271;P21271-3;D6RFU0;A0A1L1SUF0	Myo5a	tr|D3Z4J3|D3Z4J3_MOUSE Unconventional myosin-Va OS=Mus musculus OX=10090 GN=Myo5a PE=1 SV=1;tr|D3YZ62|D3YZ62_MOUSE Unconventional myosin-Va OS=Mus musculus OX=10090 GN=Myo5a PE=1 SV=1		59	59	2	215.52	40	1855	323.31	0	854	28.8117	29.9771	29.1659	28.9725	29.7409	29.0306	29.0217	29.3743	28.4849	29.9404	30.5682	29.3774	26.3517	27.1091	27.9294	27.5873	30.0178	27.9767	29.5516	26.9763	26.8055	29.1057	28.8517	27.1354	28.8117	29.9771	29.1659	28.9725	29.7409	29.0306	29.0217	29.3743	28.4849	29.9404	30.5682	29.3774
D3Z4S3	D3Z4S3	Ptrhd1	sp|D3Z4S3|PTRD1_MOUSE Putative peptidyl-tRNA hydrolase PTRHD1 OS=Mus musculus OX=10090 GN=Ptrhd1 PE=1 SV=1	Putative peptidyl-tRNA hydrolase PTRHD1	3	3	3	16.037	33.6	140	11.555	0		25.6037	25.4471	24.8666	24.032		24.7333	23.6802	23.6938	23.3514	23.681	23.5893	23.5018	25.121	25.1218	24.7665	23.4129		25.166	23.3973	22.9734	22.4326	23.2273	23.5522	23.4283	25.6037	25.4471	24.8666	24.032	14.1355	24.7333	23.6802	23.6938	23.3514	23.681	23.5893	23.5018
D3Z4U0;Q9R020;E9PUD0;Q9R020-2;A0A0H2UH20	D3Z4U0;Q9R020;E9PUD0;Q9R020-2;A0A0H2UH20;A0A0G2JGE3;V9GX51	Zranb2	tr|D3Z4U0|D3Z4U0_MOUSE Zinc finger Ran-binding domain-containing protein 2 OS=Mus musculus OX=10090 GN=Zranb2 PE=1 SV=2;sp|Q9R020|ZRAB2_MOUSE Zinc finger Ran-binding domain-containing protein 2 OS=Mus musculus OX=10090 GN=Zranb2 PE=1 SV=2;tr|E9PUD0|E9PUD0_	Zinc finger Ran-binding domain-containing protein 2	16	16	16	36.281	37.2	320	323.31	0	855;856;857;858	23.9412	25.9132	25.5235	25.1139	24.1409	24.3489	26.1554	26.0125	25.5303	25.6402	25.6025	26.5668	22.2942	23.855	24.6244	23.906	23.1467	23.4291	26.1313	26.165	24.4203	23.762	24.3293	26.197	23.9412	25.9132	25.5235	25.1139	24.1409	24.3489	26.1554	26.0125	25.5303	25.6402	25.6025	26.5668
D3Z5I1;Q3UPF5-2;G3X9X5	D3Z5I1;Q3UPF5-2;G3X9X5	Zc3hav1	tr|D3Z5I1|D3Z5I1_MOUSE Zinc finger CCCH-type antiviral protein 1 OS=Mus musculus OX=10090 GN=Zc3hav1 PE=1 SV=1;sp|Q3UPF5-2|ZCCHV_MOUSE Isoform 2 of Zinc finger CCCH-type antiviral protein 1 OS=Mus musculus OX=10090 GN=Zc3hav1;tr|G3X9X5|G3X9X5_MOUSE Zinc fi	Zinc finger CCCH-type antiviral protein 1	27	27	4	112.53	33.4	996	106.12	0	859	28.1307	28.4403	27.7846	27.4424	27.6409	27.7798	27.5233	27.4331	27.1551	28.1107	28.4199	28.425	25.9091	26.3718	25.9261	26.6999	25.6341	26.187	26.0998	26.4185	25.5059	27.1951	26.1315	27.0794	28.1307	28.4403	27.7846	27.4424	27.6409	27.7798	27.5233	27.4331	27.1551	28.1107	28.4199	28.425
D3Z5I9;Q9CXK9	D3Z5I9;Q9CXK9;D3YV48;Q9CXK9-2;F6RNF9	Rbm33	tr|D3Z5I9|D3Z5I9_MOUSE RNA-binding protein 33 OS=Mus musculus OX=10090 GN=Rbm33 PE=1 SV=1;sp|Q9CXK9|RBM33_MOUSE RNA-binding protein 33 OS=Mus musculus OX=10090 GN=Rbm33 PE=1 SV=2	RNA-binding protein 33	9	9	9	132.82	10.3	1191	85.969	0	860;861	24.8528	25.8608	25.3186		23.9712	22.0084	19.5618	19.705			24.4787	20.3653	21.8307	24.5978	23.4748		21.2269	20.012	17.3332	17.9203					24.8528	25.8608	25.3186	14.1355	23.9712	22.0084	19.5618	19.705	14.1355	14.1355	24.4787	20.3653
D3Z5N5;Q9Z1T6-1;Q9Z1T6;Q9Z1T6-3	D3Z5N5;Q9Z1T6-1;Q9Z1T6;Q9Z1T6-3	Pikfyve	tr|D3Z5N5|D3Z5N5_MOUSE 1-phosphatidylinositol 3-phosphate 5-kinase OS=Mus musculus OX=10090 GN=Pikfyve PE=1 SV=2;sp|Q9Z1T6-1|FYV1_MOUSE Isoform 2 of 1-phosphatidylinositol 3-phosphate 5-kinase OS=Mus musculus OX=10090 GN=Pikfyve;sp|Q9Z1T6|FYV1_MOUSE 1-phos	1-phosphatidylinositol 3-phosphate 5-kinase	2	2	2	232.08	1.6	2052	17.534	0	862	20.0907	21.6164	21.0474			20.0855	21.0038	21.5474	20.9191	21.636	22.1015			20.9164	19.1944			19.2759	20.3541	20.0303	20.1148	20.6242	21.3792		20.0907	21.6164	21.0474	14.1355	14.1355	20.0855	21.0038	21.5474	20.9191	21.636	22.1015	14.1355
D3Z600;O09012-2;O09012	D3Z600;O09012-2;O09012	Pex5	tr|D3Z600|D3Z600_MOUSE Peroxisomal targeting signal 1 receptor OS=Mus musculus OX=10090 GN=Pex5 PE=1 SV=1;sp|O09012-2|PEX5_MOUSE Isoform 2 of Peroxisomal targeting signal 1 receptor OS=Mus musculus OX=10090 GN=Pex5;sp|O09012|PEX5_MOUSE Peroxisomal targetin	Peroxisomal targeting signal 1 receptor	16	16	16	69.836	40.3	632	113.37	0		26.1863	26.4137	26.5921	24.0527	26.7718	26.3934	26.1459	26.7962	25.6234	27.089	27.532	27.2685	23.7106	24.0696	24.3193	21.15	21.9256	25.9985	22.4999	24.2131	23.449	24.4028	24.2975	23.4261	26.1863	26.4137	26.5921	24.0527	26.7718	26.3934	26.1459	26.7962	25.6234	27.089	27.532	27.2685
D3Z645;Q9QZ88;Q9QZ88-2;D3YYD5	D3Z645;Q9QZ88;Q9QZ88-2;D3YYD5	Vps29	tr|D3Z645|D3Z645_MOUSE Vacuolar protein sorting-associated protein 29 OS=Mus musculus OX=10090 GN=Vps29 PE=1 SV=1;sp|Q9QZ88|VPS29_MOUSE Vacuolar protein sorting-associated protein 29 OS=Mus musculus OX=10090 GN=Vps29 PE=1 SV=1;sp|Q9QZ88-2|VPS29_MOUSE Isofo	Vacuolar protein sorting-associated protein 29	4	4	4	16.137	36.8	144	7.6441	0			25.5365	25.8491	25.3334	24.9015	23.5186	23.0465	25.7101	23.865	24.384	24.8812	25.2799		24.6999	24.9091	24.2589	24.3735	23.891	23.9954	25.4311	23.7516	23.5524	24.5229	24.6755	14.1355	25.5365	25.8491	25.3334	24.9015	23.5186	23.0465	25.7101	23.865	24.384	24.8812	25.2799
D3Z656;Q8CHC4	D3Z656;Q8CHC4;A0A338P6V7;D3Z1M7;E9Q7S0;F7BQW7	Synj1	tr|D3Z656|D3Z656_MOUSE Synaptojanin-1 OS=Mus musculus OX=10090 GN=Synj1 PE=1 SV=1;sp|Q8CHC4|SYNJ1_MOUSE Synaptojanin-1 OS=Mus musculus OX=10090 GN=Synj1 PE=1 SV=3	Synaptojanin-1	3	3	3	176.33	2.8	1607	3.7202	0.0006819	864;865;866							22.2031		22.2352			22.6636							23.8034		20.706			21.2704	14.1355	14.1355	14.1355	14.1355	14.1355	14.1355	22.2031	14.1355	22.2352	14.1355	14.1355	22.6636
D3Z666;D3Z4T3;A0A0J9YVH9;Q99LS3	D3Z666;D3Z4T3;A0A0J9YVH9;Q99LS3	Psph	tr|D3Z666|D3Z666_MOUSE Phosphoserine phosphatase (Fragment) OS=Mus musculus OX=10090 GN=Psph PE=1 SV=2;tr|D3Z4T3|D3Z4T3_MOUSE Phosphoserine phosphatase OS=Mus musculus OX=10090 GN=Psph PE=1 SV=2;tr|A0A0J9YVH9|A0A0J9YVH9_MOUSE Phosphoserine phosphatase (Fra	Phosphoserine phosphatase	2	2	2	6.5404	36.7	60	2.5805	0.0018657		22.6787	23.2508	24.5771		22.6338	22.5053	23.8789	23.4326	22.6523	23.599		24.2474	20.5465	22.5171	22.9702		19.9942	21.4586	21.4265	20.9459	20.2008	21.6547		21.6883	22.6787	23.2508	24.5771	14.1355	22.6338	22.5053	23.8789	23.4326	22.6523	23.599	14.1355	24.2474
D3Z742;Q8C525	D3Z742;Q8C525	Mb21d2	tr|D3Z742|D3Z742_MOUSE Protein MB21D2 OS=Mus musculus OX=10090 GN=Mb21d2 PE=1 SV=1;sp|Q8C525|M21D2_MOUSE Protein MB21D2 OS=Mus musculus OX=10090 GN=Mb21d2 PE=1 SV=1	Protein MB21D2	2	2	2	55.656	7.1	491	2.96	0.0012932				22.2977			24.5167	22.5244	21.7724	21.1839		22.5251	21.5453			20.5245			20.0949	21.4967	20.6154	19.1041		20.6538	20.989	14.1355	14.1355	22.2977	14.1355	14.1355	24.5167	22.5244	21.7724	21.1839	14.1355	22.5251	21.5453
D3Z780;Q61749;Q61749-2;A0A0J9YUY0	D3Z780;Q61749;Q61749-2;A0A0J9YUY0;A0A0J9YTQ7	Eif2b4	tr|D3Z780|D3Z780_MOUSE Translation initiation factor eIF-2B subunit delta OS=Mus musculus OX=10090 GN=Eif2b4 PE=1 SV=1;sp|Q61749|EI2BD_MOUSE Translation initiation factor eIF-2B subunit delta OS=Mus musculus OX=10090 GN=Eif2b4 PE=1 SV=2;sp|Q61749-2|EI2BD_M	Translation initiation factor eIF-2B subunit delta	4	4	4	62.352	9.7	566	10.481	0			20.9043	20.3825	20.9815	20.1805	20.8383			24.318	25.4009	24.752			20.6787	20.9412	20.414	19.6944	21.4471			23.1635	24.3504	23.3232		14.1355	20.9043	20.3825	20.9815	20.1805	20.8383	14.1355	14.1355	24.318	25.4009	24.752	14.1355
D3Z781;E9QAU4;A2AQ25-9;A2AQ25-6;A2AQ25-5;A2AQ25-4;A2AQ25-3;A2AQ25-2;A2AQ25;A2AQ25-8	D3Z781;E9QAU4;A2AQ25-9;A2AQ25-6;A2AQ25-5;A2AQ25-4;A2AQ25-3;A2AQ25-2;A2AQ25;A2AQ25-8	Etl4;Skt	tr|D3Z781|D3Z781_MOUSE Enhancer trap locus 4 OS=Mus musculus OX=10090 GN=Etl4 PE=1 SV=2;tr|E9QAU4|E9QAU4_MOUSE Enhancer trap locus 4 OS=Mus musculus OX=10090 GN=Etl4 PE=1 SV=1;sp|A2AQ25-9|SKT_MOUSE Isoform 9 of Sickle tail protein OS=Mus musculus OX=10090	Sickle tail protein	2	2	2	146.61	3.5	1347	5.5838	0			22.2284	20.2298						20.4261	20.6001	20.6532	20.3079		20.8529	18.4654						18.329	18.1531	19.4409	20.3002	14.1355	22.2284	20.2298	14.1355	14.1355	14.1355	14.1355	14.1355	20.4261	20.6001	20.6532	20.3079
D3Z783;P31750;D3YXX3	D3Z783;P31750;D3YXX3;D3YYP9;D3YXM7;D3Z3N2;F8WHG5;Q60823	Akt1	tr|D3Z783|D3Z783_MOUSE RAC-alpha serine/threonine-protein kinase OS=Mus musculus OX=10090 GN=Akt1 PE=1 SV=2;sp|P31750|AKT1_MOUSE RAC-alpha serine/threonine-protein kinase OS=Mus musculus OX=10090 GN=Akt1 PE=1 SV=2;tr|D3YXX3|D3YXX3_MOUSE RAC-alpha serine/th	RAC-alpha serine/threonine-protein kinase	8	8	8	50.98	22.9	437	13.56	0	867;868	23.3803		24.1827	25.4564	24.0053	23.4064	25.897			23.8064	24.3037	25.5669	23.0889		23.994	24.5874	23.4042	23.4536	23.8858			22.3174	22.8444	24.829	23.3803	14.1355	24.1827	25.4564	24.0053	23.4064	25.897	14.1355	14.1355	23.8064	24.3037	25.5669
D3Z7B5;Q8BWY9	D3Z7B5;Q8BWY9	C330027C09Rik;Kiaa1524	tr|D3Z7B5|D3Z7B5_MOUSE Protein CIP2A OS=Mus musculus OX=10090 GN=Cip2a PE=1 SV=1;sp|Q8BWY9|CIP2A_MOUSE Protein CIP2A OS=Mus musculus OX=10090 GN=Cip2a PE=1 SV=3	Protein CIP2A	3	3	3	102.13	2.9	907	2.06	0.0076023		21.5502						23.9088		22.861				18.9528								20.0716				21.5502	14.1355	14.1355	14.1355	14.1355	14.1355	23.9088	14.1355	22.861	14.1355	14.1355	14.1355
D3Z7D3;F8WI56;Q8BWT5	D3Z7D3;F8WI56;Q8BWT5	Dip2a	tr|D3Z7D3|D3Z7D3_MOUSE Disco-interacting protein 2 homolog A OS=Mus musculus OX=10090 GN=Dip2a PE=1 SV=1;tr|F8WI56|F8WI56_MOUSE Disco-interacting protein 2 homolog A OS=Mus musculus OX=10090 GN=Dip2a PE=1 SV=1;sp|Q8BWT5|DIP2A_MOUSE Disco-interacting protei	Disco-interacting protein 2 homolog A	6	6	3	170.58	6.3	1572	10.612	0		24.0646	23.923	24.8609	23.4633					23.4389	23.8687	22.7994		21.6045	20.6723		21.6365						21.3238			24.0646	23.923	24.8609	23.4633	14.1355	14.1355	14.1355	14.1355	23.4389	23.8687	22.7994	14.1355
D3Z7F7;Q8BFS6-3;Q8BFS6-4;Q8BFS6-2;Q8BFS6	D3Z7F7;Q8BFS6-3;Q8BFS6-4;Q8BFS6-2;Q8BFS6	Cpped1	tr|D3Z7F7|D3Z7F7_MOUSE Serine/threonine-protein phosphatase CPPED1 (Fragment) OS=Mus musculus OX=10090 GN=Cpped1 PE=1 SV=1;sp|Q8BFS6-3|CPPED_MOUSE Isoform 3 of Serine/threonine-protein phosphatase CPPED1 OS=Mus musculus OX=10090 GN=Cpped1;sp|Q8BFS6-4|CPPED	Serine/threonine-protein phosphatase CPPED1	2	2	2	27.215	9.2	240	10.38	0		24.9605	23.9261	24.4537	25.3554	24.7421	24.6832	25.2765	24.8291	25.3078	24.9972	25.3854	29.5938	24.4835	24.42	24.3813	24.8399	24.9655	25.7412	25.0801	24.3229	24.5154	24.7715	24.6534	25.3654	24.9605	23.9261	24.4537	25.3554	24.7421	24.6832	25.2765	24.8291	25.3078	24.9972	25.3854	29.5938
D3Z7P3-2	D3Z7P3-2;F6RDM4	Gls	sp|D3Z7P3-2|GLSK_MOUSE Isoform 2 of Glutaminase kidney isoform, mitochondrial OS=Mus musculus OX=10090 GN=Gls	Glutaminase kidney isoform, mitochondrial	16	2	2	65.994	40	603	6.1605	0		23.7195		24.2963		23.9203				23.6696	21.5119			24.3364		23.34		23.5505				23.6885	22.6622			23.7195	14.1355	24.2963	14.1355	23.9203	14.1355	14.1355	14.1355	23.6696	21.5119	14.1355	14.1355
D3Z7P3;D3Z7P4	D3Z7P3;D3Z7P4;F6U529;F7B327	Gls	sp|D3Z7P3|GLSK_MOUSE Glutaminase kidney isoform, mitochondrial OS=Mus musculus OX=10090 GN=Gls PE=1 SV=1;tr|D3Z7P4|D3Z7P4_MOUSE Glutaminase kidney isoform, mitochondrial OS=Mus musculus OX=10090 GN=Gls PE=1 SV=1	Glutaminase kidney isoform, mitochondrial	17	17	3	73.963	39.6	674	159.29	0		26.525	27.2214	27.7686	26.4532	25.8043	27.0955	25.8877	26.3431	26.8393	26.6861	27.2089	28.4711	26.3578	26.205	27.1343	25.857	25.7304	27.4238	25.4251	25.9402	25.8693	26.7278	26.833	27.029	26.525	27.2214	27.7686	26.4532	25.8043	27.0955	25.8877	26.3431	26.8393	26.6861	27.2089	28.4711
D6RDT6;Q91W96	D6RDT6;Q91W96	Anapc4	tr|D6RDT6|D6RDT6_MOUSE Anaphase-promoting complex subunit 4 OS=Mus musculus OX=10090 GN=Anapc4 PE=1 SV=1;sp|Q91W96|APC4_MOUSE Anaphase-promoting complex subunit 4 OS=Mus musculus OX=10090 GN=Anapc4 PE=1 SV=1	Anaphase-promoting complex subunit 4	1	1	1	9.4089	19.5	82	4.7003	0		23.1405	24.1884	23.2819		23.3651	23.4701	23.1887		22.6011	23.0566	23.6017	24.0637	21.7655	23.5482	22.3951		22.3809	23.4929	22.3696		22.3231	21.8556	22.9469	21.8084	23.1405	24.1884	23.2819	14.1355	23.3651	23.4701	23.1887	14.1355	22.6011	23.0566	23.6017	24.0637
D6RET6;Q9DBM1	D6RET6;Q9DBM1	Gpatch1	tr|D6RET6|D6RET6_MOUSE G patch domain-containing protein 1 OS=Mus musculus OX=10090 GN=Gpatch1 PE=1 SV=1;sp|Q9DBM1|GPTC1_MOUSE G patch domain-containing protein 1 OS=Mus musculus OX=10090 GN=Gpatch1 PE=2 SV=1	G patch domain-containing protein 1	3	3	3	97.893	3.5	883	12.506	0		20.3668	22.6232	20.647	19.2306	20.618	19.4045	20.0347	20.865	20.3039	21.127	21.2371	21.819	18.0626	21.8098	20.4951	19.2337	20.3483	19.7118	19.9948	20.4352	20.08	19.5672	20.1912	19.7549	20.3668	22.6232	20.647	19.2306	20.618	19.4045	20.0347	20.865	20.3039	21.127	21.2371	21.819
D6RFS0;Q3THM8;B7FAU5;I7HJS1;O08579	D6RFS0;Q3THM8;B7FAU5;I7HJS1;O08579	Emd	tr|D6RFS0|D6RFS0_MOUSE Emerin OS=Mus musculus OX=10090 GN=Emd PE=1 SV=1;tr|Q3THM8|Q3THM8_MOUSE Emerin OS=Mus musculus OX=10090 GN=Emd PE=1 SV=1;tr|B7FAU5|B7FAU5_MOUSE Emerin OS=Mus musculus OX=10090 GN=Emd PE=1 SV=1;tr|I7HJS1|I7HJS1_MOUSE Emerin OS=Mus mus	Emerin	1	1	1	7.5797	26.2	65	6.0334	0		19.5989	20.6636					20.2563			20.4469	22.4568		17.2575	17.3402								18.1454			19.5989	20.6636	14.1355	14.1355	14.1355	14.1355	20.2563	14.1355	14.1355	20.4469	22.4568	14.1355
D6RII3;Q05BC3-2;Q05BC3;D3Z4J9;Q05BC3-3	D6RII3;Q05BC3-2;Q05BC3;D3Z4J9;Q05BC3-3	Eml1	tr|D6RII3|D6RII3_MOUSE Echinoderm microtubule-associated protein-like 1 OS=Mus musculus OX=10090 GN=Eml1 PE=1 SV=1;sp|Q05BC3-2|EMAL1_MOUSE Isoform 2 of Echinoderm microtubule-associated protein-like 1 OS=Mus musculus OX=10090 GN=Eml1;sp|Q05BC3|EMAL1_MOUSE	Echinoderm microtubule-associated protein-like 1	13	11	11	76.762	24.2	699	27.754	0		26.9964	26.4466	26.9123	25.5835	24.5361	26.0065							24.409	24.7413	23.3529	24.4368	24.6558	20.1353							26.9964	26.4466	26.9123	25.5835	24.5361	26.0065	14.1355	14.1355	14.1355	14.1355	14.1355	14.1355
E0CXE7;Q5SUQ9-3;Q5SUQ9-2;Q5SUQ9	E0CXE7;Q5SUQ9-3;Q5SUQ9-2;Q5SUQ9	Ctc1	tr|E0CXE7|E0CXE7_MOUSE CST complex subunit CTC1 OS=Mus musculus OX=10090 GN=Ctc1 PE=1 SV=1;sp|Q5SUQ9-3|CTC1_MOUSE Isoform 3 of CST complex subunit CTC1 OS=Mus musculus OX=10090 GN=Ctc1;sp|Q5SUQ9-2|CTC1_MOUSE Isoform 2 of CST complex subunit CTC1 OS=Mus mus	CST complex subunit CTC1	2	2	2	106.47	2.9	965	4.185	0.00035149			22.2494	22.096			23.6813	22.707			23.8927	22.6124	25.2695		20.7924	21.2565			23.4283	22.0723			22.4118	21.6904	23.3768	14.1355	22.2494	22.096	14.1355	14.1355	23.6813	22.707	14.1355	14.1355	23.8927	22.6124	25.2695
E0CYH4;A0A494BB75;Q8C6G8	E0CYH4;A0A494BB75;Q8C6G8;F8WH48	Wdr26	tr|E0CYH4|E0CYH4_MOUSE WD repeat-containing protein 26 (Fragment) OS=Mus musculus OX=10090 GN=Wdr26 PE=1 SV=1;tr|A0A494BB75|A0A494BB75_MOUSE WD repeat-containing protein 26 OS=Mus musculus OX=10090 GN=Wdr26 PE=1 SV=1;sp|Q8C6G8|WDR26_MOUSE WD repeat-contain	WD repeat-containing protein 26	3	3	3	68.879	6.1	625	4.9591	0	437	22.4056	22.4471		24.1987	22.2995								21.862	21.9637		24.8786	20.7341								22.4056	22.4471	14.1355	24.1987	22.2995	14.1355	14.1355	14.1355	14.1355	14.1355	14.1355	14.1355
E0CYM1;E0CYH7;Q6P6L0-3;Q6P6L0	E0CYM1;E0CYH7;Q6P6L0-3;Q6P6L0	Filip1l	tr|E0CYM1|E0CYM1_MOUSE Filamin A-interacting protein 1-like OS=Mus musculus OX=10090 GN=Filip1l PE=1 SV=1;tr|E0CYH7|E0CYH7_MOUSE Filamin A-interacting protein 1-like OS=Mus musculus OX=10090 GN=Filip1l PE=1 SV=1;sp|Q6P6L0-3|FIL1L_MOUSE Isoform 3 of Filamin	Filamin A-interacting protein 1-like	15	15	14	101.92	20.7	893	104.29	0	874;875;876;877;878;3281;3282	23.2189	26.0631	24.5843	24.6789	24.0325	24.8198	25.6161	25.2506	24.0155	26.2488	25.296	24.5493	17.6839	22.7169	22.1879	21.2107		23.1732	22.9635	22.7527	20.4781	23.0644	22.9483	19.5223	23.2189	26.0631	24.5843	24.6789	24.0325	24.8198	25.6161	25.2506	24.0155	26.2488	25.296	24.5493
E2QRQ3;D3Z6D2;Q8CJ67-3;Q8CJ67-2;Q8CJ67;Q8CJ67-4	E2QRQ3;D3Z6D2;Q8CJ67-3;Q8CJ67-2;Q8CJ67;Q8CJ67-4	Stau2	tr|E2QRQ3|E2QRQ3_MOUSE Double-stranded RNA-binding protein Staufen homolog 2 OS=Mus musculus OX=10090 GN=Stau2 PE=1 SV=1;tr|D3Z6D2|D3Z6D2_MOUSE Double-stranded RNA-binding protein Staufen homolog 2 OS=Mus musculus OX=10090 GN=Stau2 PE=1 SV=1;sp|Q8CJ67-3|ST	Double-stranded RNA-binding protein Staufen homolog 2	4	4	4	51.996	11.6	473	7.4848	0		24.2172	24.276	24.2526	23.924	23.7867	24.9073	19.6902			25.426	20.5159	19.9875	23.0457	23.1342	23.548	22.552	22.0007	24.3851	18.6555			23.9964	18.6273	18.6875	24.2172	24.276	24.2526	23.924	23.7867	24.9073	19.6902	14.1355	14.1355	25.426	20.5159	19.9875
E9PU93;Q91X20;D6RI55;D6RET1;D3YYA0	E9PU93;Q91X20;D6RI55;D6RET1;D3YYA0	Ash2l	tr|E9PU93|E9PU93_MOUSE Set1/Ash2 histone methyltransferase complex subunit ASH2 OS=Mus musculus OX=10090 GN=Ash2l PE=1 SV=1;sp|Q91X20|ASH2L_MOUSE Set1/Ash2 histone methyltransferase complex subunit ASH2 OS=Mus musculus OX=10090 GN=Ash2l PE=1 SV=1;tr|D6RI55	Set1/Ash2 histone methyltransferase complex subunit ASH2	2	2	2	60.17	5.8	534	4.5157	0			19.9708	19.5479			19.136	23.474	18.7922	19.6417	21.0179		21.0509		21.3383	20.5115			19.3908	21.1479	21.5801	21.8407	21.688		21.2157	14.1355	19.9708	19.5479	14.1355	14.1355	19.136	23.474	18.7922	19.6417	21.0179	14.1355	21.0509
E9PU96;Q571H0	E9PU96;Q571H0	Urb1	tr|E9PU96|E9PU96_MOUSE Nucleolar pre-ribosomal-associated protein 1 OS=Mus musculus OX=10090 GN=Urb1 PE=1 SV=1;sp|Q571H0|NPA1P_MOUSE Nucleolar pre-ribosomal-associated protein 1 OS=Mus musculus OX=10090 GN=Urb1 PE=1 SV=2	Nucleolar pre-ribosomal-associated protein 1	3	3	3	254.84	1.6	2277	4.0367	0.00069662			22.2202	23.6181												20.0154										14.1355	22.2202	23.6181	14.1355	14.1355	14.1355	14.1355	14.1355	14.1355	14.1355	14.1355	14.1355
E9PUA5;Q9QWT9-2;Q9QWT9;Q9QWT9-3;G3UXN2	E9PUA5;Q9QWT9-2;Q9QWT9;Q9QWT9-3;G3UXN2	Kifc5b;Kifc1	tr|E9PUA5|E9PUA5_MOUSE Kinesin-like protein OS=Mus musculus OX=10090 GN=Kifc5b PE=1 SV=1;sp|Q9QWT9-2|KIFC1_MOUSE Isoform 2 of Kinesin-like protein KIFC1 OS=Mus musculus OX=10090 GN=Kifc1;sp|Q9QWT9|KIFC1_MOUSE Kinesin-like protein KIFC1 OS=Mus musculus OX=1	Kinesin-like protein;Kinesin-like protein KIFC1	8	8	8	73.681	14.9	672	28.328	0		25.8695	25.592	25.3761	25.4362	26.3044	25.6458	25.3128	24.4829	24.614	25.9113	24.7326	25.5601	24.2354	24.7298	24.5473	24.1582	24.8299	26.0209	27.0574	24.8199	24.9506	24.8457	24.248	24.8678	25.8695	25.592	25.3761	25.4362	26.3044	25.6458	25.3128	24.4829	24.614	25.9113	24.7326	25.5601
E9PUB7;Q2YDW2;D3YX87;Q2YDW2-2	E9PUB7;Q2YDW2;D3YX87;Q2YDW2-2	Msto1	tr|E9PUB7|E9PUB7_MOUSE Protein misato homolog 1 OS=Mus musculus OX=10090 GN=Msto1 PE=1 SV=1;sp|Q2YDW2|MSTO1_MOUSE Protein misato homolog 1 OS=Mus musculus OX=10090 GN=Msto1 PE=1 SV=1;tr|D3YX87|D3YX87_MOUSE Protein misato homolog 1 OS=Mus musculus OX=10090	Protein misato homolog 1	16	16	16	61.207	34	556	57.016	0		26.5942	27.1297	26.5191	26.64	27.2442	26.3641	26.6039	26.1828	25.8259	26.4342	26.8736	26.577	25.9172	26.0545	25.631	25.9441	25.9436	26.8506	25.4435	24.7701	24.7694	25.3524	25.5395	25.8365	26.5942	27.1297	26.5191	26.64	27.2442	26.3641	26.6039	26.1828	25.8259	26.4342	26.8736	26.577
E9PUD2;Q8K1M6-3;Q8K1M6-2;Q8K1M6;Q8K1M6-4;A0A2U3TZ67	E9PUD2;Q8K1M6-3;Q8K1M6-2;Q8K1M6;Q8K1M6-4;A0A2U3TZ67;Q8K1M6-5	Dnm1l	tr|E9PUD2|E9PUD2_MOUSE Dynamin-1-like protein OS=Mus musculus OX=10090 GN=Dnm1l PE=1 SV=1;sp|Q8K1M6-3|DNM1L_MOUSE Isoform 3 of Dynamin-1-like protein OS=Mus musculus OX=10090 GN=Dnm1l;sp|Q8K1M6-2|DNM1L_MOUSE Isoform 2 of Dynamin-1-like protein OS=Mus muscu	Dynamin-1-like protein	18	18	18	79.532	39.6	712	181.39	0		24.1069	24.9148	26.1983	25.0205	25.5122	25.5599	27.5064	26.7622	26.4446	26.3386	27.7805	27.7113	19.7716	23.4282	23.3377	22.7624	23.915	24.253	24.6118	24.2799	24.0686	23.979	24.9403	24.9078	24.1069	24.9148	26.1983	25.0205	25.5122	25.5599	27.5064	26.7622	26.4446	26.3386	27.7805	27.7113
E9PUF4;E9Q640;E9PYZ7;Q6NZN0-5;Q6NZN0-3;Q6NZN0-4;Q6NZN0-2;Q6NZN0	E9PUF4;E9Q640;E9PYZ7;Q6NZN0-5;Q6NZN0-3;Q6NZN0-4;Q6NZN0-2;Q6NZN0;A0A0R4J214	Rbm26	tr|E9PUF4|E9PUF4_MOUSE RNA-binding protein 26 OS=Mus musculus OX=10090 GN=Rbm26 PE=1 SV=1;tr|E9Q640|E9Q640_MOUSE RNA-binding protein 26 OS=Mus musculus OX=10090 GN=Rbm26 PE=1 SV=1;tr|E9PYZ7|E9PYZ7_MOUSE RNA-binding protein 26 OS=Mus musculus OX=10090 GN=Rb	RNA-binding protein 26	4	4	3	111.01	5	983	9.4021	0		23.4778	25.145	25.3432		23.5737	23.6177	23.309	21.3096	23.3423			23.3608	23.0214	23.274	22.9545		20.6046	21.8416	20.7776		22.6398			21.4969	23.4778	25.145	25.3432	14.1355	23.5737	23.6177	23.309	21.3096	23.3423	14.1355	14.1355	23.3608
E9PUF7;Q61210-3;Q61210-4;Q61210;F6ZN61;Q61210-2;Q61210-5	E9PUF7;Q61210-3;Q61210-4;Q61210;F6ZN61;Q61210-2;Q61210-5	Arhgef1	tr|E9PUF7|E9PUF7_MOUSE Rho guanine nucleotide exchange factor 1 OS=Mus musculus OX=10090 GN=Arhgef1 PE=1 SV=1;sp|Q61210-3|ARHG1_MOUSE Isoform 3 of Rho guanine nucleotide exchange factor 1 OS=Mus musculus OX=10090 GN=Arhgef1;sp|Q61210-4|ARHG1_MOUSE Isoform	Rho guanine nucleotide exchange factor 1	3	3	3	108.69	3.5	976	4.5447	0			19.4464	19.3502	22.6827		22.0177	20.0354		19.5693	23.3596	23.9718			18.8149	18.2628	20.9185		22.1012	18.939		18.339	21.4159	22.1717		14.1355	19.4464	19.3502	22.6827	14.1355	22.0177	20.0354	14.1355	19.5693	23.3596	23.9718	14.1355
E9PUI7;E9QK36;Q3U3T8-2;Q3U3T8-3;Q3U3T8;F6R9F0	E9PUI7;E9QK36;Q3U3T8-2;Q3U3T8-3;Q3U3T8;F6R9F0	Wdr62	tr|E9PUI7|E9PUI7_MOUSE WD repeat-containing protein 62 OS=Mus musculus OX=10090 GN=Wdr62 PE=1 SV=1;tr|E9QK36|E9QK36_MOUSE WD repeat-containing protein 62 OS=Mus musculus OX=10090 GN=Wdr62 PE=1 SV=1;sp|Q3U3T8-2|WDR62_MOUSE Isoform 2 of WD repeat-containing	WD repeat-containing protein 62	2	2	2	119.31	3.2	1076	3.0059	0.00097213			20.386								19.9239	20.6074	19.9363		17.6135								16.9705	17.8496	17.9569	14.1355	20.386	14.1355	14.1355	14.1355	14.1355	14.1355	14.1355	14.1355	19.9239	20.6074	19.9363
E9PUK3;A0A5F8MPQ8;E9PUI5;Q8K012-2;Q8K012;A0A0G2JFM9	E9PUK3;A0A5F8MPQ8;E9PUI5;Q8K012-2;Q8K012;A0A0G2JFM9	Fnbp1l	tr|E9PUK3|E9PUK3_MOUSE Formin-binding protein 1-like OS=Mus musculus OX=10090 GN=Fnbp1l PE=1 SV=1;tr|A0A5F8MPQ8|A0A5F8MPQ8_MOUSE Formin-binding protein 1-like OS=Mus musculus OX=10090 GN=Fnbp1l PE=1 SV=1;tr|E9PUI5|E9PUI5_MOUSE Formin-binding protein 1-like	Formin-binding protein 1-like	7	7	7	63.974	15.4	551	17.264	0	468;469;470;471			20.2985	20.011	20.0518					20.7354	23.864	25.2539			17.0472	19.215						19.9859	23.855	23.93	14.1355	14.1355	20.2985	20.011	20.0518	14.1355	14.1355	14.1355	14.1355	20.7354	23.864	25.2539
E9PUR6;P06537-5;P06537-3;P06537;E9PYV1;P06537-4;P06537-2;E9Q310	E9PUR6;P06537-5;P06537-3;P06537;E9PYV1;P06537-4;P06537-2;E9Q310;E9Q8A6;D6RIL1;D3Z473;A3KN90	Nr3c1	tr|E9PUR6|E9PUR6_MOUSE Glucocorticoid receptor OS=Mus musculus OX=10090 GN=Nr3c1 PE=1 SV=1;sp|P06537-5|GCR_MOUSE Isoform 3 of Glucocorticoid receptor OS=Mus musculus OX=10090 GN=Nr3c1;sp|P06537-3|GCR_MOUSE Isoform 1-B of Glucocorticoid receptor OS=Mus musc	Glucocorticoid receptor	6	6	6	87.163	10.5	792	20.013	0		24.5288	25.237	24.9729		20.2249		23.832	25.0969	23.5596	24.3288	24.4067	25.209	22.361	22.7077	22.7037		18.7572		21.3206	22.5703	20.4326	20.8448	22.1618	24.0552	24.5288	25.237	24.9729	14.1355	20.2249	14.1355	23.832	25.0969	23.5596	24.3288	24.4067	25.209
E9PV45;B1AY13	E9PV45;B1AY13	Usp24	tr|E9PV45|E9PV45_MOUSE Ubiquitin carboxyl-terminal hydrolase 24 OS=Mus musculus OX=10090 GN=Usp24 PE=1 SV=1;sp|B1AY13|UBP24_MOUSE Ubiquitin carboxyl-terminal hydrolase 24 OS=Mus musculus OX=10090 GN=Usp24 PE=1 SV=1	Ubiquitin carboxyl-terminal hydrolase;Ubiquitin carboxyl-terminal hydrolase 24	6	6	6	294.13	2.6	2618	12.326	0	688;689;690;691;692;693		22.1425	28.1019						22.6956			22.7275		21.2012	24.1492						21.9309			19.6032	14.1355	22.1425	28.1019	14.1355	14.1355	14.1355	14.1355	14.1355	22.6956	14.1355	14.1355	22.7275
E9PVA8	E9PVA8	Gcn1l1	sp|E9PVA8|GCN1_MOUSE eIF-2-alpha kinase activator GCN1 OS=Mus musculus OX=10090 GN=Gcn1 PE=1 SV=1		105	105	105	293.02	48.4	2671	323.31	0		29.6187	30.076	30.0574	28.8624	29.8054	29.5097	30.5908	30.2824	30.0222	30.3253	30.8071	30.5638	27.8523	27.8673	27.9609	25.417	27.8144	27.4217	27.851	27.534	27.6183	28.684	29.1352	28.6191	29.6187	30.076	30.0574	28.8624	29.8054	29.5097	30.5908	30.2824	30.0222	30.3253	30.8071	30.5638
E9PVC5;E9Q9E1;Q6NZJ6;E9PVC6;A0A0J9YUS5;Q6NZJ6-2	E9PVC5;E9Q9E1;Q6NZJ6;E9PVC6;A0A0J9YUS5;Q6NZJ6-2;E9Q770;A0A0J9YUC1;A0A0J9YVC1;A0A338P7C5;D3YWM1;A0A0J9YUL1;D3YWY7;D3YWC6;A0A338P758;D3Z439	Eif4g1	tr|E9PVC5|E9PVC5_MOUSE Eukaryotic translation initiation factor 4 gamma 1 OS=Mus musculus OX=10090 GN=Eif4g1 PE=1 SV=1;tr|E9Q9E1|E9Q9E1_MOUSE Eukaryotic translation initiation factor 4 gamma 1 OS=Mus musculus OX=10090 GN=Eif4g1 PE=1 SV=1;sp|Q6NZJ6|IF4G1_MO	Eukaryotic translation initiation factor 4 gamma 1	64	64	58	175.46	42	1594	323.31	0	888;889;890	31.4673	32.0613	31.9918	31.2787	31.536	31.537	31.8914	32.0727	31.6463	32.3482	32.8796	32.4487	29.6743	30.2537	28.7571	28.2178	28.2228	28.9026	29.9183	29.15	28.9021	30.0493	29.9271	29.8987	31.4673	32.0613	31.9918	31.2787	31.536	31.537	31.8914	32.0727	31.6463	32.3482	32.8796	32.4487
E9PVD1;A0A0G2JGB6	E9PVD1;A0A0G2JGB6	Ccdc62	sp|E9PVD1|CCD62_MOUSE Coiled-coil domain-containing protein 62 OS=Mus musculus OX=10090 GN=Ccdc62 PE=3 SV=1;tr|A0A0G2JGB6|A0A0G2JGB6_MOUSE Predicted gene 43518 (Fragment) OS=Mus musculus OX=10090 GN=Gm43518 PE=4 SV=1	Coiled-coil domain-containing protein 62	2	2	2	79.316	2.6	701	4.3211	0.00035537			23.6581	23.7259						22.992			23.669		23.4305	25.4623						23.383			24.5568	14.1355	23.6581	23.7259	14.1355	14.1355	14.1355	14.1355	14.1355	22.992	14.1355	14.1355	23.669
E9PVM7;P48774;E9PV63	E9PVM7;P48774;E9PV63;E9Q024;E9Q5L9	Gstm5	tr|E9PVM7|E9PVM7_MOUSE Glutathione S-transferase (Fragment) OS=Mus musculus OX=10090 GN=Gstm5 PE=1 SV=1;sp|P48774|GSTM5_MOUSE Glutathione S-transferase Mu 5 OS=Mus musculus OX=10090 GN=Gstm5 PE=1 SV=1;tr|E9PV63|E9PV63_MOUSE Glutathione S-transferase Mu 5 O	Glutathione S-transferase Mu 5	5	4	4	25.504	27	215	5.4419	0		22.8817			23.4735	22.7776	22.9749			21.7125			23.2166	21.5751			22.5495	22.0857	22.4425						22.495	22.8817	14.1355	14.1355	23.4735	22.7776	22.9749	14.1355	14.1355	21.7125	14.1355	14.1355	23.2166
E9PVS0;P19182	E9PVS0;P19182	Ifrd1	tr|E9PVS0|E9PVS0_MOUSE Interferon-related developmental regulator 1 OS=Mus musculus OX=10090 GN=Ifrd1 PE=1 SV=2;sp|P19182|IFRD1_MOUSE Interferon-related developmental regulator 1 OS=Mus musculus OX=10090 GN=Ifrd1 PE=1 SV=2	Interferon-related developmental regulator 1	1	1	1	45.263	3.7	401	4.1701	0.00035075					23.735	22.2683	21.3778					20.7953	20.8977					20.1538	19.9161					19.1396	17.8313	14.1355	14.1355	14.1355	23.735	22.2683	21.3778	14.1355	14.1355	14.1355	14.1355	20.7953	20.8977
E9PVX6;E9PVX6-2	E9PVX6;E9PVX6-2;A0A1B0GQV9	Mki67	sp|E9PVX6|KI67_MOUSE Proliferation marker protein Ki-67 OS=Mus musculus OX=10090 GN=Mki67 PE=1 SV=1;sp|E9PVX6-2|KI67_MOUSE Isoform 2 of Proliferation marker protein Ki-67 OS=Mus musculus OX=10090 GN=Mki67		33	33	33	350.86	18.1	3177	323.31	0	892;893;894;895;896;897	25.9101	27.0492	24.8391	25.2537	24.9139	25.5173	25.3175	24.1015	23.7836	26.0949	26.605	25.684	24.2677	26.1043	23.3994	24.9128	24.2143	25.4375	24.1223	22.9745	22.6424	25.1432	25.83	24.8672	25.9101	27.0492	24.8391	25.2537	24.9139	25.5173	25.3175	24.1015	23.7836	26.0949	26.605	25.684
E9PVZ8;E9QAH1	E9PVZ8;E9QAH1;Q9CTU9	Golgb1	tr|E9PVZ8|E9PVZ8_MOUSE Golgi autoantigen, golgin subfamily b, macrogolgin 1 OS=Mus musculus OX=10090 GN=Golgb1 PE=1 SV=1;tr|E9QAH1|E9QAH1_MOUSE Golgi autoantigen, golgin subfamily b, macrogolgin 1 OS=Mus musculus OX=10090 GN=Golgb1 PE=1 SV=1		15	15	15	370.15	6.4	3238	30.234	0	898;899;900	23.2016	21.4602	24.0352				23.7047	24.709	23.1348	22.3886	26.6748	23.3529	22.3304	17.4709	23.1653				20.1507	20.1962	21.951	18.1275	23.0674	18.5721	23.2016	21.4602	24.0352	14.1355	14.1355	14.1355	23.7047	24.709	23.1348	22.3886	26.6748	23.3529
E9PW15;Q80U70	E9PW15;Q80U70	Suz12	tr|E9PW15|E9PW15_MOUSE Polycomb protein Suz12 OS=Mus musculus OX=10090 GN=Suz12 PE=1 SV=1;sp|Q80U70|SUZ12_MOUSE Polycomb protein Suz12 OS=Mus musculus OX=10090 GN=Suz12 PE=1 SV=2	Polycomb protein Suz12	2	2	2	80.292	5.7	718	30.669	0	901	19.0599	22.8856	21.3081			21.0727	21.6871	20.5367	21.3328	21.9682	22.5711	22.6683	18.2585	21.9971	20.4439			21.4269	20.6356	19.6485	20.5276	21.4622	21.3981	22.4483	19.0599	22.8856	21.3081	14.1355	14.1355	21.0727	21.6871	20.5367	21.3328	21.9682	22.5711	22.6683
E9PW20;Q9CY57-5;Q9CY57-4;Q9CY57-3;Q9CY57-2;Q9CY57	E9PW20;Q9CY57-5;Q9CY57-4;Q9CY57-3;Q9CY57-2;Q9CY57;D3YZA1;D3Z7T7	Chtop	tr|E9PW20|E9PW20_MOUSE Chromatin target of PRMT1 protein OS=Mus musculus OX=10090 GN=Chtop PE=1 SV=1;sp|Q9CY57-5|CHTOP_MOUSE Isoform 5 of Chromatin target of PRMT1 protein OS=Mus musculus OX=10090 GN=Chtop;sp|Q9CY57-4|CHTOP_MOUSE Isoform 4 of Chromatin tar	Chromatin target of PRMT1 protein	4	4	4	22.106	23.6	203	83.227	0		26.0031	26.1092	26.0058	25.1513	24.8004	24.6643	24.7897	25.901	25.5807	25.1692	25.0196	26.2521	25.5199	25.889	26.1586	24.7809	24.2524	25.271	24.4169	25.3824	24.9293	24.9669	24.9689	26.4963	26.0031	26.1092	26.0058	25.1513	24.8004	24.6643	24.7897	25.901	25.5807	25.1692	25.0196	26.2521
E9PWB1;D3Z4N0;D3Z0X5;Q6PDH0;Q6PDH0-2;F6RUK9;F6RYD0	E9PWB1;D3Z4N0;D3Z0X5;Q6PDH0;Q6PDH0-2;F6RUK9;F6RYD0;E9Q307;E9PWW4;D3YVB9;D3YVQ3;F7B296	Phldb1	tr|E9PWB1|E9PWB1_MOUSE Pleckstrin homology-like domain family B member 1 OS=Mus musculus OX=10090 GN=Phldb1 PE=1 SV=1;tr|D3Z4N0|D3Z4N0_MOUSE Pleckstrin homology-like domain family B member 1 OS=Mus musculus OX=10090 GN=Phldb1 PE=1 SV=1;tr|D3Z0X5|D3Z0X5_MOU	Pleckstrin homology-like domain family B member 1	7	7	7	145.04	9.1	1324	82.856	0	830;831		23.0438	23.9137		20.3214	22.9148	22.5222	22.4109	22.378	21.6605	23.7707	23.9409		21.7363	22.2793		19.2428	22.1724	20.1989	20.1287	20.7218	20.2956	21.9466	22.4387	14.1355	23.0438	23.9137	14.1355	20.3214	22.9148	22.5222	22.4109	22.378	21.6605	23.7707	23.9409
E9PWE8;Q3TT92;Q62188	E9PWE8;Q3TT92;Q62188	Dpysl3	tr|E9PWE8|E9PWE8_MOUSE Dihydropyrimidinase-related protein 3 OS=Mus musculus OX=10090 GN=Dpysl3 PE=1 SV=1;tr|Q3TT92|Q3TT92_MOUSE Dihydropyrimidinase-related protein 3 OS=Mus musculus OX=10090 GN=Dpysl3 PE=1 SV=1;sp|Q62188|DPYL3_MOUSE Dihydropyrimidinase-re	Dihydropyrimidinase-related protein 3	33	33	27	73.884	66.9	683	323.31	0	902;903;3284;3285;3286	29.4144	29.784	29.8297	29.4151	29.6094	29.5936	30.0784	29.8081	29.6615	29.8861	30.3048	30.3994	28.9285	28.5135	29.3853	29.1657	28.7605	29.4526	29.1034	28.651	27.8381	28.4241	29.2097	29.4731	29.4144	29.784	29.8297	29.4151	29.6094	29.5936	30.0784	29.8081	29.6615	29.8861	30.3048	30.3994
E9PWG6	E9PWG6	Ncapg	tr|E9PWG6|E9PWG6_MOUSE Non-SMC condensin I complex, subunit G OS=Mus musculus OX=10090 GN=Ncapg PE=1 SV=1		7	7	7	112.87	9.3	1004	21.872	0		22.0439	23.7993	23.2516			23.735	23.0516	23.1633	22.1903	22.0924	23.5745	26.3008	20.1164	20.7079	21.0733			22.4238	20.9969	20.8755	20.2891	20.5686	22.0822	22.6741	22.0439	23.7993	23.2516	14.1355	14.1355	23.735	23.0516	23.1633	22.1903	22.0924	23.5745	26.3008
E9PWK1;Q9D379	E9PWK1;Q9D379;F6YTS6;D3Z4M3	Ephx1	tr|E9PWK1|E9PWK1_MOUSE Epoxide hydrolase OS=Mus musculus OX=10090 GN=Ephx1 PE=1 SV=1;sp|Q9D379|HYEP_MOUSE Epoxide hydrolase 1 OS=Mus musculus OX=10090 GN=Ephx1 PE=1 SV=2	Epoxide hydrolase 1	10	10	10	50.969	24.7	441	22.473	0		25.1258	27.1621	27.495	25.9339	26.0169	27.5104	27.2263	26.7939	27.3679	27.1329	26.6393	27.8185	23.7393	25.4499	25.9191	25.2901	24.7592	27.007	25.7116	25.1757	25.652	25.9616	25.5124	26.7734	25.1258	27.1621	27.495	25.9339	26.0169	27.5104	27.2263	26.7939	27.3679	27.1329	26.6393	27.8185
E9PWK7;Q8C8K1;P54761;E0CYA3;P54754	E9PWK7;Q8C8K1;P54761;E0CYA3;P54754	Ephb4;Ephb3	tr|E9PWK7|E9PWK7_MOUSE Ephrin type-B receptor 4 OS=Mus musculus OX=10090 GN=Ephb4 PE=1 SV=1;tr|Q8C8K1|Q8C8K1_MOUSE Ephrin type-B receptor 4 OS=Mus musculus OX=10090 GN=Ephb4 PE=1 SV=1;sp|P54761|EPHB4_MOUSE Ephrin type-B receptor 4 OS=Mus musculus OX=10090	Receptor protein-tyrosine kinase;Ephrin type-B receptor 4;Ephrin type-B receptor 3	2	2	2	103.15	2.9	935	2.3784	0.0036474			19.0106								18.3296	19.2628	19.0037		17.5557								17.413	17.7739	17.667	14.1355	19.0106	14.1355	14.1355	14.1355	14.1355	14.1355	14.1355	14.1355	18.3296	19.2628	19.0037
E9PWW6;E9Q0D3;E9Q8M5	E9PWW6;E9Q0D3;E9Q8M5;D6RI42;D3YVH9;D3Z5I3;D3YZY2	Zc3h7a	tr|E9PWW6|E9PWW6_MOUSE Zinc finger CCCH type-containing 7 A OS=Mus musculus OX=10090 GN=Zc3h7a PE=1 SV=1;tr|E9Q0D3|E9Q0D3_MOUSE Zinc finger CCCH type-containing 7 A (Fragment) OS=Mus musculus OX=10090 GN=Zc3h7a PE=1 SV=1;tr|E9Q8M5|E9Q8M5_MOUSE Zinc finger		8	8	8	110.8	10.1	970	36.318	0			25.1175	23.2403	21.0341	23.8442	22.3591	24.1479	22.1799	20.1235	24.6976	24.5536	24.6844		21.5743	21.1806	20.7149	22.0427	20.4937	22.6451	19.9168	18.6441	23.986	23.0585	23.412	14.1355	25.1175	23.2403	21.0341	23.8442	22.3591	24.1479	22.1799	20.1235	24.6976	24.5536	24.6844
E9PWW9	E9PWW9;A0A0U1RPA7	Rsf1	tr|E9PWW9|E9PWW9_MOUSE Remodeling and spacing factor 1 OS=Mus musculus OX=10090 GN=Rsf1 PE=1 SV=2		5	5	5	161.75	7.4	1441	35.702	0	907;908	21.7081	23.2446	22.8895			21.8852	22.3885	22.2031	26.2521	20.1448	22.5841	22.5331		21.1842	25.7647				22.8206	21.3181	25.3372	18.589	23.2233	22.8698	21.7081	23.2446	22.8895	14.1355	14.1355	21.8852	22.3885	22.2031	26.2521	20.1448	22.5841	22.5331
E9PX30;Q8BPM2;Q8BPM2-2;E9Q1T3	E9PX30;Q8BPM2;Q8BPM2-2;E9Q1T3	Map4k5	tr|E9PX30|E9PX30_MOUSE Mitogen-activated protein kinase kinase kinase kinase 5 OS=Mus musculus OX=10090 GN=Map4k5 PE=1 SV=1;sp|Q8BPM2|M4K5_MOUSE Mitogen-activated protein kinase kinase kinase kinase 5 OS=Mus musculus OX=10090 GN=Map4k5 PE=1 SV=2;sp|Q8BPM2-	Mitogen-activated protein kinase kinase kinase kinase;Mitogen-activated protein kinase kinase kinase kinase 5	13	13	13	94.986	25.3	847	30.157	0	909;910;911;912	25.9045	25.3899	25.5005	24.7904	25.9189	25.4616	24.8306	24.8087	24.6346	24.6827	25.4753	24.3606	24.5207	23.6641	22.9914	22.7563	24.6305	24.6404	24.1175	25.0678	24.0225	26.5657	26.7358	25.8891	25.9045	25.3899	25.5005	24.7904	25.9189	25.4616	24.8306	24.8087	24.6346	24.6827	25.4753	24.3606
E9PXC0;P14576	E9PXC0;P14576;A0A1W2P809;A0A1Y7VJJ0;P14576-2	Srp54c;Srp54	tr|E9PXC0|E9PXC0_MOUSE Signal recognition particle 54 kDa protein OS=Mus musculus OX=10090 GN=Srp54c PE=1 SV=1;sp|P14576|SRP54_MOUSE Signal recognition particle 54 kDa protein OS=Mus musculus OX=10090 GN=Srp54 PE=1 SV=2	Signal recognition particle 54 kDa protein	4	4	4	55.815	11.7	504	9.3545	0		23.7624	22.961	24.9013	23.8033	24.9423		24.9789	25.2448		23.2617	24.7579	24.7399	24.5663		25.0341	25.5558	25.0881		25.1964	24.8436		23.2894	24.7263	24.792	23.7624	22.961	24.9013	23.8033	24.9423	14.1355	24.9789	25.2448	14.1355	23.2617	24.7579	24.7399
E9PXY1;A2A432;A2A432-2;J3QJX0	E9PXY1;A2A432;A2A432-2;J3QJX0	Cul4b	tr|E9PXY1|E9PXY1_MOUSE Cullin-4B OS=Mus musculus OX=10090 GN=Cul4b PE=1 SV=2;sp|A2A432|CUL4B_MOUSE Cullin-4B OS=Mus musculus OX=10090 GN=Cul4b PE=1 SV=1;sp|A2A432-2|CUL4B_MOUSE Isoform 2 of Cullin-4B OS=Mus musculus OX=10090 GN=Cul4b;tr|J3QJX0|J3QJX0_MOUSE	Cullin-4B	28	28	17	102.41	36.9	896	177.42	0	494;495;496;497;498;499;500;501;502;503;504;3224;3225	26.8816	27.9888	26.9929	28.1311	27.4664	27.5365	28.0272	27.8307	27.3546	27.3058	28.6872	28.5974	26.2597	27.1065	26.7033	27.8494	28.8371	27.8198	26.9196	26.51	26.5862	26.1407	27.6598	27.8454	26.8816	27.9888	26.9929	28.1311	27.4664	27.5365	28.0272	27.8307	27.3546	27.3058	28.6872	28.5974
E9PY26;Q8R016	E9PY26;Q8R016	Blmh	tr|E9PY26|E9PY26_MOUSE Bleomycin hydrolase (Fragment) OS=Mus musculus OX=10090 GN=Blmh PE=1 SV=1;sp|Q8R016|BLMH_MOUSE Bleomycin hydrolase OS=Mus musculus OX=10090 GN=Blmh PE=1 SV=1	Bleomycin hydrolase	1	1	1	20.909	6.7	179	4.007	0.00069614				20.8762			20.6116		20.1035	20.7529			22.0024			17.0024			17.7607		14.1355	16.3714			17.7911	14.1355	14.1355	20.8762	14.1355	14.1355	20.6116	14.1355	20.1035	20.7529	14.1355	14.1355	22.0024
E9PY85;Q99L28;G3UW80;G3UZF1	E9PY85;Q99L28;G3UW80;G3UZF1	Rsl24d1;Gm20509	tr|E9PY85|E9PY85_MOUSE Probable ribosome biogenesis protein RLP24 OS=Mus musculus OX=10090 GN=Rsl24d1 PE=1 SV=1;sp|Q99L28|RLP24_MOUSE Probable ribosome biogenesis protein RLP24 OS=Mus musculus OX=10090 GN=Rsl24d1 PE=2 SV=1;tr|G3UW80|G3UW80_MOUSE Probable r	Probable ribosome biogenesis protein RLP24	2	2	2	19.506	16.5	164	6.4089	0		24.5781	24.7237	25.0808	24.8126	24.7448	24.2636	24.5532	24.3619		24.9392	24.8128	25.048	23.5803	23.8192	24.6257	23.8245	23.9618	24.461	23.9504	24.218		24.7941	24.2259	24.5517	24.5781	24.7237	25.0808	24.8126	24.7448	24.2636	24.5532	24.3619	14.1355	24.9392	24.8128	25.048
E9PYB0	E9PYB0	Ahnak2	tr|E9PYB0|E9PYB0_MOUSE AHNAK nucleoprotein 2 (Fragment) OS=Mus musculus OX=10090 GN=Ahnak2 PE=1 SV=8		35	21	19	182.61	61.9	1738	323.31	0	916;917;918;919;920;3287;3288;3289	28.3824	28.3	28.13	28.3203	28.5842	28.6678	29.7422	29.8087	29.073	29.8699	29.9496	29.9204	25.0121	22.4692	23.7183	23.0748	24.835	23.8899	25.6634	24.9352	25.208	26.1886	25.6573	26.0914	28.3824	28.3	28.13	28.3203	28.5842	28.6678	29.7422	29.8087	29.073	29.8699	29.9496	29.9204
E9PYF4;F6TFN2;F6VG99;E9PYI7	E9PYF4;F6TFN2;F6VG99;E9PYI7;A0A5F8MPW2	Lmo7	tr|E9PYF4|E9PYF4_MOUSE LIM domain only 7 OS=Mus musculus OX=10090 GN=Lmo7 PE=1 SV=1;tr|F6TFN2|F6TFN2_MOUSE LIM domain only 7 (Fragment) OS=Mus musculus OX=10090 GN=Lmo7 PE=1 SV=1;tr|F6VG99|F6VG99_MOUSE LIM domain only 7 (Fragment) OS=Mus musculus OX=10090		10	10	10	192.55	9.3	1699	20.874	0	921;922;923;924;925;926;927;928;3290;3291		22.6562	23.3584		23.0556		23.2226	23.108	21.0108	23.0419	23.9508	21.8993					18.482			18.5663	17.9223	16.8224		19.3525	14.1355	22.6562	23.3584	14.1355	23.0556	14.1355	23.2226	23.108	21.0108	23.0419	23.9508	21.8993
E9PYH0;G3XA35;Q62059;Q62059-2	E9PYH0;G3XA35;Q62059;Q62059-2;E9QMK2;Q62059-3	Vcan	tr|E9PYH0|E9PYH0_MOUSE Versican core protein OS=Mus musculus OX=10090 GN=Vcan PE=1 SV=1;tr|G3XA35|G3XA35_MOUSE Versican core protein OS=Mus musculus OX=10090 GN=Vcan PE=1 SV=1;sp|Q62059|CSPG2_MOUSE Versican core protein OS=Mus musculus OX=10090 GN=Vcan PE=	Versican core protein	4	4	4	366.89	1.7	3354	43.578	0	929;930	19.6801	22.5607	21.3341	27.0104	26.5942	26.7897	26.837	26.574	20.5314	26.302	26.7146	26.4465	18.9647	21.7614	21.206	27.1071	26.4104	27.7422	26.6535	26.3623	19.6441	26.5767	26.6642	26.473	19.6801	22.5607	21.3341	27.0104	26.5942	26.7897	26.837	26.574	20.5314	26.302	26.7146	26.4465
E9PYH6;A0A0U1RNP2	E9PYH6;A0A0U1RNP2;D3YUD4	Setd1a	sp|E9PYH6|SET1A_MOUSE Histone-lysine N-methyltransferase SETD1A OS=Mus musculus OX=10090 GN=Setd1a PE=1 SV=1;tr|A0A0U1RNP2|A0A0U1RNP2_MOUSE Predicted gene, 49388 (Fragment) OS=Mus musculus OX=10090 GN=Gm49388 PE=4 SV=1	Histone-lysine N-methyltransferase	7	7	7	186.06	6.6	1716	36.911	0	931;932;933;934;3292	18.9206	24.6364	23.7436	22.103	22.566	18.735	24.3048	24.0086	22.8852	24.5153	23.6266	24.1023	18.0037	23.4135	23.3045	21.0366	21.8106	18.8055	23.2449	22.9705	20.6197	23.3951	22.0283	23.7688	18.9206	24.6364	23.7436	22.103	22.566	18.735	24.3048	24.0086	22.8852	24.5153	23.6266	24.1023
E9PYI8;Q9JMA1	E9PYI8;Q9JMA1	Usp14	tr|E9PYI8|E9PYI8_MOUSE Ubiquitin carboxyl-terminal hydrolase OS=Mus musculus OX=10090 GN=Usp14 PE=1 SV=1;sp|Q9JMA1|UBP14_MOUSE Ubiquitin carboxyl-terminal hydrolase 14 OS=Mus musculus OX=10090 GN=Usp14 PE=1 SV=3	Ubiquitin carboxyl-terminal hydrolase;Ubiquitin carboxyl-terminal hydrolase 14	13	13	13	52.318	36	458	91.171	0	935	27.077	27.5945	27.1668	27.2546	27.4584	27.0706	27.7237	27.636	26.8848	27.7999	28.4783	28.1628	25.8557	26.1833	26.0334	26.3083	26.2119	26.7909	25.4276	25.9198	25.2128	26.2655	26.2234	26.3193	27.077	27.5945	27.1668	27.2546	27.4584	27.0706	27.7237	27.636	26.8848	27.7999	28.4783	28.1628
E9PYK3	E9PYK3	Parp4	sp|E9PYK3|PARP4_MOUSE Protein mono-ADP-ribosyltransferase PARP4 OS=Mus musculus OX=10090 GN=Parp4 PE=1 SV=1		5	5	5	216.13	4.1	1969	12.323	0		19.7561	25.0329	21.7208	21.7729	22.957	21.2955	20.4825	20.366	20.3523	21.8529	22.0319	22.1911	18.49	22.7065	19.7527	21.3484	21.6924	20.2231	19.3294	19.2535	19.3142	20.6643	20.8371	21.4338	19.7561	25.0329	21.7208	21.7729	22.957	21.2955	20.4825	20.366	20.3523	21.8529	22.0319	22.1911
E9PYT0;P97393	E9PYT0;P97393;A0A1W2P6H9	Arhgap5	tr|E9PYT0|E9PYT0_MOUSE Rho GTPase-activating protein 5 OS=Mus musculus OX=10090 GN=Arhgap5 PE=1 SV=1;sp|P97393|RHG05_MOUSE Rho GTPase-activating protein 5 OS=Mus musculus OX=10090 GN=Arhgap5 PE=1 SV=2	Rho GTPase-activating protein 5	15	15	15	172.47	13.2	1503	63.417	0	936;937;938;939;3293	22.4722	24.2193	22.9105	25.5316	25.727	25.8933	25.052	24.0789	23.8687	25.4138	26.208	24.8022		21.5547	19.2036	24.1286	23.3828	25.0134	22.6344	21.8892	22.6762	24.1698	23.9317	22.9567	22.4722	24.2193	22.9105	25.5316	25.727	25.8933	25.052	24.0789	23.8687	25.4138	26.208	24.8022
E9PZ16;B1B0C7	E9PZ16;B1B0C7	Hspg2	tr|E9PZ16|E9PZ16_MOUSE Basement membrane-specific heparan sulfate proteoglycan core protein OS=Mus musculus OX=10090 GN=Hspg2 PE=1 SV=1;tr|B1B0C7|B1B0C7_MOUSE Basement membrane-specific heparan sulfate proteoglycan core protein OS=Mus musculus OX=10090 GN=		44	44	4	469.78	14.7	4383	290.39	0		25.81	24.235	25.721	29.9131	26.1903	27.4134	25.2141	24.2697	23.631	24.2136	27.6702	26.0777	24.6916	23.6543	25.8767	28.4402	25.2621	27.0029	24.8284	24.316	23.1779	24.1733	26.6357	25.5206	25.81	24.235	25.721	29.9131	26.1903	27.4134	25.2141	24.2697	23.631	24.2136	27.6702	26.0777
E9PZ21;Q91W59-2;Q91W59-3;Q91W59	E9PZ21;Q91W59-2;Q91W59-3;Q91W59;G3UZJ9;Q8BWL5-4;Q8BWL5-6;Q8BWL5-3;Q8BWL5-2;Q8BWL5;Q8BWL5-5	Rbms1	tr|E9PZ21|E9PZ21_MOUSE RNA-binding motif, single-stranded-interacting protein 1 OS=Mus musculus OX=10090 GN=Rbms1 PE=1 SV=1;sp|Q91W59-2|RBMS1_MOUSE Isoform 2 of RNA-binding motif, single-stranded-interacting protein 1 OS=Mus musculus OX=10090 GN=Rbms1;sp|Q	RNA-binding motif, single-stranded-interacting protein 1	8	8	7	45.02	30.7	417	27.487	0		25.6899	26.8772	24.6385	26.724	26.9717	26.4922	26.7618	25.5785	25.3125	26.805	26.9814	25.6133	24.9671	26.8427	24.1249	26.118	26.3596	26.7407	26.3071	24.936	24.9267	26.4572	26.2346	24.923	25.6899	26.8772	24.6385	26.724	26.9717	26.4922	26.7618	25.5785	25.3125	26.805	26.9814	25.6133
E9PZ88;F8WIE1;Q91W89;E9PYM7	E9PZ88;F8WIE1;Q91W89;E9PYM7;F6TFL1;E0CZB0;E0CXM6;E0CXI0;F6U7S0;E0CYW2	Man2c1	tr|E9PZ88|E9PZ88_MOUSE Alpha-mannosidase 2C1 OS=Mus musculus OX=10090 GN=Man2c1 PE=1 SV=1;tr|F8WIE1|F8WIE1_MOUSE Alpha-mannosidase 2C1 OS=Mus musculus OX=10090 GN=Man2c1 PE=1 SV=1;sp|Q91W89|MA2C1_MOUSE Alpha-mannosidase 2C1 OS=Mus musculus OX=10090 GN=Man2	Alpha-mannosidase;Alpha-mannosidase 2C1	7	7	7	104.68	10.7	940	22.251	0		23.9949	25.5978	23.672	24.8829	22.3231	23.0471	22.7049	22.6488	22.2124	23.542	24.1092	22.6524	24.0748	24.8767	23.2809	24.6406	22.1104	23.189	22.5029	21.5082	20.5462	18.9458	23.3992	23.2122	23.9949	25.5978	23.672	24.8829	22.3231	23.0471	22.7049	22.6488	22.2124	23.542	24.1092	22.6524
E9PZF0;Q01768;Q5NC80;P15532	E9PZF0;Q01768;Q5NC80;P15532;Q5NC79	Gm20390;Nme2;Nme1	tr|E9PZF0|E9PZF0_MOUSE Nucleoside diphosphate kinase OS=Mus musculus OX=10090 GN=Gm20390 PE=3 SV=1;sp|Q01768|NDKB_MOUSE Nucleoside diphosphate kinase B OS=Mus musculus OX=10090 GN=Nme2 PE=1 SV=1;tr|Q5NC80|Q5NC80_MOUSE Nucleoside diphosphate kinase (Fragmen	Nucleoside diphosphate kinase;Nucleoside diphosphate kinase B;Nucleoside diphosphate kinase A	13	13	13	30.2	74.9	267	42.549	0		25.9203	26.8636	25.4335	25.4059	27.1622	26.4182	28.3686	28.2773	27.5932	26.7106	28.1869	27.3613	24.482	26.2379	30.7491	23.2671	26.8406	26.1965	27.3189	30.2902	29.995	24.1484	27.3891	27.4289	25.9203	26.8636	25.4335	25.4059	27.1622	26.4182	28.3686	28.2773	27.5932	26.7106	28.1869	27.3613
E9PZJ8	E9PZJ8;E9PZJ8-2;A0A1W2P6I6	Ascc3	sp|E9PZJ8|ASCC3_MOUSE Activating signal cointegrator 1 complex subunit 3 OS=Mus musculus OX=10090 GN=Ascc3 PE=1 SV=1	Activating signal cointegrator 1 complex subunit 3	16	16	16	250.55	10.7	2198	32.104	0		25.6428	25.8012	25.9632	24.5067	23.6978	24.6459	25.6631	25.4503	24.1028	23.7829	24.7826	24.7515	23.2089	23.1788	21.4355	22.371	22.748	24.7363	23.5314	22.8903	21.2313	21.3628	22.092	21.4882	25.6428	25.8012	25.9632	24.5067	23.6978	24.6459	25.6631	25.4503	24.1028	23.7829	24.7826	24.7515
E9PZM7;A0A2I3BQU5;A0A2I3BRQ7	E9PZM7;A0A2I3BQU5;A0A2I3BRQ7	Scaf11	tr|E9PZM7|E9PZM7_MOUSE SR-related CTD-associated factor 11 OS=Mus musculus OX=10090 GN=Scaf11 PE=1 SV=1;tr|A0A2I3BQU5|A0A2I3BQU5_MOUSE SR-related CTD-associated factor 11 OS=Mus musculus OX=10090 GN=Scaf11 PE=1 SV=1;tr|A0A2I3BRQ7|A0A2I3BRQ7_MOUSE SR-relate		6	6	6	162.1	4.7	1456	12.923	0	344;345;346	20.4536	21.5239	21.0021	20.3391	20.3218	19.9959	21.0877	21.0876	20.9163	21.9567	21.6732	21.8397	18.8893	20.0368	19.8487	19.9738	19.1613	19.716	19.2256	19.3071	19.1106	21.1297	19.7675	20.9044	20.4536	21.5239	21.0021	20.3391	20.3218	19.9959	21.0877	21.0876	20.9163	21.9567	21.6732	21.8397
E9PZY8;A2AIV2;A2AIV2-2	E9PZY8;A2AIV2;A2AIV2-2	1110037F02Rik;Kiaa1429	tr|E9PZY8|E9PZY8_MOUSE Protein virilizer homolog OS=Mus musculus OX=10090 GN=Virma PE=1 SV=1;sp|A2AIV2|VIR_MOUSE Protein virilizer homolog OS=Mus musculus OX=10090 GN=Virma PE=1 SV=1;sp|A2AIV2-2|VIR_MOUSE Isoform 2 of Protein virilizer homolog OS=Mus muscu	Protein virilizer homolog	7	7	7	207.17	6	1861	21.608	0	580;581;582	22.7409	24.2204	24.0272	22.2129			23.3088	20.0029	19.7057		22.4785	23.0972	20.6647	21.4148	21.7973	20.6986			22.0554	18.0868	18.3282		20.5768	22.0584	22.7409	24.2204	24.0272	22.2129	14.1355	14.1355	23.3088	20.0029	19.7057	14.1355	22.4785	23.0972
E9Q0A3;Q68FM7;A0A1D5RLI4;D6RGQ8	E9Q0A3;Q68FM7;A0A1D5RLI4;D6RGQ8	Arhgef11	tr|E9Q0A3|E9Q0A3_MOUSE Rho guanine nucleotide exchange factor (GEF) 11 (Fragment) OS=Mus musculus OX=10090 GN=Arhgef11 PE=1 SV=8;tr|Q68FM7|Q68FM7_MOUSE Rho guanine nucleotide exchange factor (GEF) 11 OS=Mus musculus OX=10090 GN=Arhgef11 PE=1 SV=1;tr|A0A1D5		2	2	2	163.51	1.5	1475	2.0892	0.0070526									25.0219		25.7536		25.8627													14.1355	14.1355	14.1355	14.1355	14.1355	14.1355	14.1355	25.0219	14.1355	25.7536	14.1355	25.8627
E9Q0A7;Q4KMM3-3;Q4KMM3-2;Q4KMM3-4;Q4KMM3;A0A2R8VHT3;B1H3M0;A0A2R8W6N3	E9Q0A7;Q4KMM3-3;Q4KMM3-2;Q4KMM3-4;Q4KMM3;A0A2R8VHT3;B1H3M0;A0A2R8W6N3;A0A2R8VHF5;A0A2R8VI09	Oxr1	tr|E9Q0A7|E9Q0A7_MOUSE Oxidation resistance protein 1 OS=Mus musculus OX=10090 GN=Oxr1 PE=1 SV=1;sp|Q4KMM3-3|OXR1_MOUSE Isoform 3 of Oxidation resistance protein 1 OS=Mus musculus OX=10090 GN=Oxr1;sp|Q4KMM3-2|OXR1_MOUSE Isoform 2 of Oxidation resistance pr	Oxidation resistance protein 1	6	6	6	91.741	12.7	832	57.789	0			23.9296		24.097	23.9109		25.9109	25.016	24.6275	26.2968	26.0059	26.6878		19.9271					21.4557	16.3353	18.4726	22.5226	21.443	23.0511	14.1355	23.9296	14.1355	24.097	23.9109	14.1355	25.9109	25.016	24.6275	26.2968	26.0059	26.6878
E9Q0T4;E9PWQ9;A0A0J9YUM4;Q91YZ2;A0A0J9YU62;O88712-2;O88712;P56546;P56546-2;A0A0J9YVC3;A0A0J9YU66;A0A0J9YVI3;A0A0J9YUR5;A0A0J9YTW3;O88712-3	E9Q0T4;E9PWQ9;A0A0J9YUM4;Q91YZ2;A0A0J9YU62;O88712-2;O88712;P56546;P56546-2;A0A0J9YVC3;A0A0J9YU66;A0A0J9YVI3;A0A0J9YUR5;A0A0J9YTW3;O88712-3	Ctbp2;Ctbp1	tr|E9Q0T4|E9Q0T4_MOUSE C-terminal-binding protein 2 (Fragment) OS=Mus musculus OX=10090 GN=Ctbp2 PE=1 SV=8;tr|E9PWQ9|E9PWQ9_MOUSE C-terminal-binding protein 2 (Fragment) OS=Mus musculus OX=10090 GN=Ctbp2 PE=1 SV=1;tr|A0A0J9YUM4|A0A0J9YUM4_MOUSE C-terminal-	C-terminal-binding protein 1;C-terminal-binding protein 2	2	2	2	19.578	9.7	176	3.6806	0.00067958		22.364	22.6092	22.8629	22.8598	24.2679	23.3802	24.0539	24.3322		24.1116	23.6194	24.7166	21.2258	21.3544	21.8937	22.1919	22.9899	23.2099	22.9595	22.7296		23.2254	23.4302	23.5658	22.364	22.6092	22.8629	22.8598	24.2679	23.3802	24.0539	24.3322	14.1355	24.1116	23.6194	24.7166
E9Q0X4;Q8BLX7	E9Q0X4;Q8BLX7	Col16a1	tr|E9Q0X4|E9Q0X4_MOUSE Collagen alpha-1(XVI) chain OS=Mus musculus OX=10090 GN=Col16a1 PE=1 SV=1;sp|Q8BLX7|COGA1_MOUSE Collagen alpha-1(XVI) chain OS=Mus musculus OX=10090 GN=Col16a1 PE=1 SV=2	Collagen alpha-1(XVI) chain	2	2	2	104.68	3.2	1046	2.9321	0.0012899				20.4517	21.9485		22.2579									20.546	20.5074		22.9939							14.1355	14.1355	20.4517	21.9485	14.1355	22.2579	14.1355	14.1355	14.1355	14.1355	14.1355	14.1355
E9Q0Y4;P46062;Q3V403	E9Q0Y4;P46062;Q3V403;A0A494BAM3	Sipa1	tr|E9Q0Y4|E9Q0Y4_MOUSE Signal-induced proliferation-associated protein 1 OS=Mus musculus OX=10090 GN=Sipa1 PE=1 SV=1;sp|P46062|SIPA1_MOUSE Signal-induced proliferation-associated protein 1 OS=Mus musculus OX=10090 GN=Sipa1 PE=1 SV=2;tr|Q3V403|Q3V403_MOUSE	Signal-induced proliferation-associated protein 1	24	24	24	112.22	31.1	1038	56.584	0	950;951;952;953;954	26.4601	26.6626	26.7991	26.7966	26.7787	26.478	23.6322	26.394	25.1786	26.797	27.2783	26.0935	23.0332	20.5767	23.7318	24.3364	23.1334	23.4205	21.9042	23.0717	22.6925	24.4924	24.6836	24.4475	26.4601	26.6626	26.7991	26.7966	26.7787	26.478	23.6322	26.394	25.1786	26.797	27.2783	26.0935
E9Q150;Q61062;E9Q967	E9Q150;Q61062;E9Q967	Dvl3	tr|E9Q150|E9Q150_MOUSE Segment polarity protein dishevelled homolog DVL-3 OS=Mus musculus OX=10090 GN=Dvl3 PE=1 SV=1;sp|Q61062|DVL3_MOUSE Segment polarity protein dishevelled homolog DVL-3 OS=Mus musculus OX=10090 GN=Dvl3 PE=1 SV=2;tr|E9Q967|E9Q967_MOUSE S	Segment polarity protein dishevelled homolog DVL-3	10	7	7	76.323	19.7	699	16.295	0		25.2809	26.123	25.2774		25.6098			26.2119	27.2452	26.3994	26.0151	26.2686		23.8697			25.3077							26.247	25.2809	26.123	25.2774	14.1355	25.6098	14.1355	14.1355	26.2119	27.2452	26.3994	26.0151	26.2686
E9Q179;Q8C5Q4	E9Q179;Q8C5Q4;D3YV30;D3YUN1	Grsf1	tr|E9Q179|E9Q179_MOUSE G-rich sequence factor 1 OS=Mus musculus OX=10090 GN=Grsf1 PE=1 SV=1;sp|Q8C5Q4|GRSF1_MOUSE G-rich sequence factor 1 OS=Mus musculus OX=10090 GN=Grsf1 PE=1 SV=2	G-rich sequence factor 1	3	3	3	41.61	14.1	362	11.913	0		19.7866	23.9292	21.3648	21.605	24.7418		20.8636					21.7072	19.2363	22.6788	21.5133	21.1207	24.5992							21.6627	19.7866	23.9292	21.3648	21.605	24.7418	14.1355	20.8636	14.1355	14.1355	14.1355	14.1355	21.7072
E9Q186;Q9CTH6	E9Q186;Q9CTH6	Fcf1	tr|E9Q186|E9Q186_MOUSE rRNA-processing protein FCF1 homolog OS=Mus musculus OX=10090 GN=Fcf1 PE=1 SV=1;sp|Q9CTH6|FCF1_MOUSE rRNA-processing protein FCF1 homolog OS=Mus musculus OX=10090 GN=Fcf1 PE=2 SV=2	rRNA-processing protein FCF1 homolog	3	3	3	21.919	17.2	186	5.5053	0		23.5298	23.5563	22.6169	23.5913	23.996	23.4012	22.3101	23.1544		24.5509		24.6944	22.8574	22.8294	21.7613	22.998	22.9051	24.1799	21.7369	22.7476		23.7594		24.1004	23.5298	23.5563	22.6169	23.5913	23.996	23.4012	22.3101	23.1544	14.1355	24.5509	14.1355	24.6944
E9Q1D5;Q62219-5;Q62219-2;Q62219;Q62219-3;Q62219-7;Q62219-10;Q62219-9;Q62219-4	E9Q1D5;Q62219-5;Q62219-2;Q62219;Q62219-3;Q62219-7;Q62219-10;Q62219-9;Q62219-4;E9PYQ1	Tgfb1i1	tr|E9Q1D5|E9Q1D5_MOUSE Transforming growth factor beta-1-induced transcript 1 protein OS=Mus musculus OX=10090 GN=Tgfb1i1 PE=1 SV=1;sp|Q62219-5|TGFI1_MOUSE Isoform 5 of Transforming growth factor beta-1-induced transcript 1 protein OS=Mus musculus OX=10090	Transforming growth factor beta-1-induced transcript 1 protein	4	4	4	46.005	17.5	422	11.006	0	955;3294				22.4575		21.3952		23.206		23.4805		23.7302				22.5798		22.5493		22.6334		22.2526		23.3538	14.1355	14.1355	14.1355	22.4575	14.1355	21.3952	14.1355	23.206	14.1355	23.4805	14.1355	23.7302
E9Q1L5;Q8BUH8	E9Q1L5;Q8BUH8;Q9CRF0;Q9CX65;Q9CQN9;A0A0J9YUC9	Senp7	tr|E9Q1L5|E9Q1L5_MOUSE Sentrin-specific protease 7 OS=Mus musculus OX=10090 GN=Senp7 PE=1 SV=1;sp|Q8BUH8|SENP7_MOUSE Sentrin-specific protease 7 OS=Mus musculus OX=10090 GN=Senp7 PE=1 SV=1	Sentrin-specific protease 7	3	3	3	113.36	5.6	1010	27.027	0		20.8192	22.4952	21.9052	19.5601		20.9087	21.121	21.0811	21.0057	22.6401	20.3969	20.6936	19.7827	21.0013	22.7748	18.8012		22.6955	21.991	23.1708	19.7637	20.6642	19.5653	22.5911	20.8192	22.4952	21.9052	19.5601	14.1355	20.9087	21.121	21.0811	21.0057	22.6401	20.3969	20.6936
E9Q1S3;Q01405	E9Q1S3;Q01405	Sec23a	tr|E9Q1S3|E9Q1S3_MOUSE Protein transport protein SEC23 OS=Mus musculus OX=10090 GN=Sec23a PE=1 SV=1;sp|Q01405|SC23A_MOUSE Protein transport protein Sec23A OS=Mus musculus OX=10090 GN=Sec23a PE=1 SV=2	Protein transport protein Sec23A	15	12	12	82.955	29.2	736	43.359	0		25.0796	24.1065	25.7423	24.0104	26.0979	25.0973	26.4979	25.5707	25.0766	24.8573	25.9799	25.6335	24.1974	23.312	24.839	23.5066	25.278	24.9419	25.3245	24.6132	23.7502	24.0773	25.4348	24.7948	25.0796	24.1065	25.7423	24.0104	26.0979	25.0973	26.4979	25.5707	25.0766	24.8573	25.9799	25.6335
E9Q2A6;Q3UDE9;Q9QVP9	E9Q2A6;Q3UDE9;Q9QVP9	Ptk2b	tr|E9Q2A6|E9Q2A6_MOUSE Protein-tyrosine kinase 2-beta OS=Mus musculus OX=10090 GN=Ptk2b PE=1 SV=1;tr|Q3UDE9|Q3UDE9_MOUSE Protein-tyrosine kinase 2-beta OS=Mus musculus OX=10090 GN=Ptk2b PE=1 SV=1;sp|Q9QVP9|FAK2_MOUSE Protein-tyrosine kinase 2-beta OS=Mus m	Protein-tyrosine kinase 2-beta	2	2	2	111.1	1.9	967	1.9471	0.0089544			23.5981		24.543	24.1709					23.489				23.4072		23.8251	23.9005					22.5813			14.1355	23.5981	14.1355	24.543	24.1709	14.1355	14.1355	14.1355	14.1355	23.489	14.1355	14.1355
E9Q2B0;Q8BMQ2-2;Q8BMQ2	E9Q2B0;Q8BMQ2-2;Q8BMQ2	Gtf3c4	tr|E9Q2B0|E9Q2B0_MOUSE General transcription factor 3C polypeptide 4 OS=Mus musculus OX=10090 GN=Gtf3c4 PE=1 SV=1;sp|Q8BMQ2-2|TF3C4_MOUSE Isoform 2 of General transcription factor 3C polypeptide 4 OS=Mus musculus OX=10090 GN=Gtf3c4;sp|Q8BMQ2|TF3C4_MOUSE Ge	General transcription factor 3C polypeptide 4	2	2	2	76.704	7.7	676	10.391	0	964							22.5367	23.1465	22.6691										21.2482	21.1608	21.4463				14.1355	14.1355	14.1355	14.1355	14.1355	14.1355	22.5367	23.1465	22.6691	14.1355	14.1355	14.1355
E9Q2B2;Q5RIM6;Q60974-2;Q60974;F7C134;E9Q9Y2;Q8CHB6	E9Q2B2;Q5RIM6;Q60974-2;Q60974;F7C134;E9Q9Y2;Q8CHB6;E9Q8K6;Q3UV08;E0CYX5;F6U338;F6TWR1;F6SFD2;Q8BK32;Q5RIN0	Ncor1	tr|E9Q2B2|E9Q2B2_MOUSE Nuclear receptor corepressor 1 OS=Mus musculus OX=10090 GN=Ncor1 PE=1 SV=1;tr|Q5RIM6|Q5RIM6_MOUSE Nuclear receptor corepressor 1 OS=Mus musculus OX=10090 GN=Ncor1 PE=1 SV=1;sp|Q60974-2|NCOR1_MOUSE Isoform 2 of Nuclear receptor corepr	Nuclear receptor corepressor 1	7	7	6	264.04	3.9	2386	15.864	0	965;966;967	23.0027	20.3796		20.7013			21.1895	22.0755		21.6149	22.3273	23.269	22.1351	17.9269		19.0128			19.9583	20.7069		20.1452	20.5156	22.2557	23.0027	20.3796	14.1355	20.7013	14.1355	14.1355	21.1895	22.0755	14.1355	21.6149	22.3273	23.269
E9Q2X6;Q8CG47	E9Q2X6;Q8CG47;Q3U763;A0A0A6YXY3	Smc4	tr|E9Q2X6|E9Q2X6_MOUSE Structural maintenance of chromosomes protein OS=Mus musculus OX=10090 GN=Smc4 PE=1 SV=1;sp|Q8CG47|SMC4_MOUSE Structural maintenance of chromosomes protein 4 OS=Mus musculus OX=10090 GN=Smc4 PE=1 SV=1	Structural maintenance of chromosomes protein;Structural maintenance of chromosomes protein 4	25	25	25	144.21	22.7	1261	58.624	0		25.6127	27.0628	27.4414	26.4358	26.1629	26.6136	26.753	27.1272	26.3441	27.2879	25.3791	27.7987	24.4841	25.4817	27.3467	25.5382	24.7084	25.8873	25.2865	25.9909	24.9335	26.1948	23.5598	26.7679	25.6127	27.0628	27.4414	26.4358	26.1629	26.6136	26.753	27.1272	26.3441	27.2879	25.3791	27.7987
E9Q317;O55128;D3Z2N9;D3YY73	E9Q317;O55128;D3Z2N9;D3YY73;D3YY55	Gm10094;Sap18	tr|E9Q317|E9Q317_MOUSE Histone deacetylase complex subunit SAP18 OS=Mus musculus OX=10090 GN=Sap18 PE=1 SV=1;sp|O55128|SAP18_MOUSE Histone deacetylase complex subunit SAP18 OS=Mus musculus OX=10090 GN=Sap18 PE=1 SV=1;tr|D3Z2N9|D3Z2N9_MOUSE Histone deacetyl	Histone deacetylase complex subunit SAP18	12	12	12	19.586	62.2	172	192.94	0		28.8717	29.8661	29.4615	28.4514	29.2471	28.3019	29.4274	29.3199	28.7752	29.32	30.3633	30.0841	27.6303	28.1643	27.9855	27.2899	27.7741	27.7435	27.9752	27.8327	27.3122	27.9818	28.9067	28.721	28.8717	29.8661	29.4615	28.4514	29.2471	28.3019	29.4274	29.3199	28.7752	29.32	30.3633	30.0841
E9Q390;A0A286YDF5;Q69ZN7;Q69ZN7-4;A0A286YCZ3	E9Q390;A0A286YDF5;Q69ZN7;Q69ZN7-4;A0A286YCZ3;Q69ZN7-2;Q69ZN7-3;A0A286YE65	Myof	tr|E9Q390|E9Q390_MOUSE Myoferlin OS=Mus musculus OX=10090 GN=Myof PE=1 SV=2;tr|A0A286YDF5|A0A286YDF5_MOUSE Myoferlin OS=Mus musculus OX=10090 GN=Myof PE=1 SV=1;sp|Q69ZN7|MYOF_MOUSE Myoferlin OS=Mus musculus OX=10090 GN=Myof PE=1 SV=2;sp|Q69ZN7-4|MYOF_MOUSE	Myoferlin	46	46	45	233.32	28.6	2048	195.45	0		27.1298	28.3175	27.638	28.3826	28.2048	28.6248	28.2741	28.5585	27.9715	28.8045	29.2199	29.0148	27.0908	28.5217	27.0777	26.7405	27.5251	27.5729	27.4942	27.897	26.5087	27.6205	28.1699	28.5431	27.1298	28.3175	27.638	28.3826	28.2048	28.6248	28.2741	28.5585	27.9715	28.8045	29.2199	29.0148
E9Q394-2;E9Q394;A0A140LJJ5;A0A140LHG3	E9Q394-2;E9Q394;A0A140LJJ5;A0A140LHG3;A0A140LHQ3;A0A140LID7;A0A140LIX0	Akap13	sp|E9Q394-2|AKP13_MOUSE Isoform 2 of A-kinase anchor protein 13 OS=Mus musculus OX=10090 GN=Akap13;sp|E9Q394|AKP13_MOUSE A-kinase anchor protein 13 OS=Mus musculus OX=10090 GN=Akap13 PE=1 SV=1;tr|A0A140LJJ5|A0A140LJJ5_MOUSE A-kinase anchor protein 13 OS=Mu		6	6	6	301.5	3.2	2754	39.547	0	226;227;228;229;230;231;232;233;3185									19.2943	19.8795	25.5288										16.9848	20.2583	22.5691		14.1355	14.1355	14.1355	14.1355	14.1355	14.1355	14.1355	14.1355	19.2943	19.8795	25.5288	14.1355
E9Q3B1;Q99LJ7-2;Q99LJ7;F6QHR6	E9Q3B1;Q99LJ7-2;Q99LJ7;F6QHR6	Rcbtb2	tr|E9Q3B1|E9Q3B1_MOUSE RCC1 and BTB domain-containing protein 2 OS=Mus musculus OX=10090 GN=Rcbtb2 PE=1 SV=1;sp|Q99LJ7-2|RCBT2_MOUSE Isoform 2 of RCC1 and BTB domain-containing protein 2 OS=Mus musculus OX=10090 GN=Rcbtb2;sp|Q99LJ7|RCBT2_MOUSE RCC1 and BTB	RCC1 and BTB domain-containing protein 2	3	3	3	56.3	9.5	517	8.4917	0		22.8949	24.0373	23.4737		23.4726	23.3027	23.574	23.6812	23.539	23.645	24.7002		22.8821	23.8464	23.0106		22.5658	23.6821	23.828	23.0309	22.7668	23.7141	24.1691		22.8949	24.0373	23.4737	14.1355	23.4726	23.3027	23.574	23.6812	23.539	23.645	24.7002	14.1355
E9Q3F3;E9Q3N9;A0A494BAR1;A0A494BBF0;G5E8D6;Q9WVJ9;F6Z1C2;E9Q2T8	E9Q3F3;E9Q3N9;A0A494BAR1;A0A494BBF0;G5E8D6;Q9WVJ9;F6Z1C2;E9Q2T8	Efemp2	tr|E9Q3F3|E9Q3F3_MOUSE EGF-containing fibulin-like extracellular matrix protein 2 (Fragment) OS=Mus musculus OX=10090 GN=Efemp2 PE=1 SV=1;tr|E9Q3N9|E9Q3N9_MOUSE EGF-containing fibulin-like extracellular matrix protein 2 OS=Mus musculus OX=10090 GN=Efemp2 P	EGF-containing fibulin-like extracellular matrix protein 2	2	2	2	31.621	7.5	280	2.2216	0.0047633		22.0699			23.9561	23.533	23.5683	22.0975	22.8718			23.6405	23.0866	21.4086			22.5275	23.3857	24.0051	21.5839	21.3085			23.7011	23.1875	22.0699	14.1355	14.1355	23.9561	23.533	23.5683	22.0975	22.8718	14.1355	14.1355	23.6405	23.0866
E9Q3G8	E9Q3G8;A0A286YE24;A0A286YCP2	Nup153	tr|E9Q3G8|E9Q3G8_MOUSE Nucleoporin 153 OS=Mus musculus OX=10090 GN=Nup153 PE=1 SV=1		41	41	41	152.01	34.5	1462	323.31	0	976;977;3298;3299	28.1439	28.4641	28.2891	29.1411	28.6492	28.5666	28.9672	31.1083	27.9899	29.1098	29.4859	29.2247	27.6392	27.876	27.7507	28.9291	28.2445	29.0562	28.2312	27.7828	27.1594	28.4867	28.4544	28.8535	28.1439	28.4641	28.2891	29.1411	28.6492	28.5666	28.9672	31.1083	27.9899	29.1098	29.4859	29.2247
E9Q3M0;Q8BUN5;Q62432-2;Q62432;A2CG45;A2CG44;Q8C3Y6;Q9JIW5;P97454;P70340	E9Q3M0;Q8BUN5;Q62432-2;Q62432;A2CG45;A2CG44;Q8C3Y6;Q9JIW5;P97454;P70340	Smad2;Smad3;Smad1;Smad9;Smad5	tr|E9Q3M0|E9Q3M0_MOUSE Mothers against decapentaplegic homolog OS=Mus musculus OX=10090 GN=Smad2 PE=1 SV=1;sp|Q8BUN5|SMAD3_MOUSE Mothers against decapentaplegic homolog 3 OS=Mus musculus OX=10090 GN=Smad3 PE=1 SV=2;sp|Q62432-2|SMAD2_MOUSE Isoform Short of	Mothers against decapentaplegic homolog;Mothers against decapentaplegic homolog 3;Mothers against decapentaplegic homolog 2;Mothers against decapentaplegic homolog 9;Mothers against decapentaplegic homolog 5;Mothers against decapentaplegic homolog 1	2	2	2	48.683	4.8	434	3.2557	0.00066357		23.378	24.6991	23.6721	23.3135	23.2276	24.357	23.6393		23.6185	23.7903	24.6141	24.8137	22.5088	23.6099	22.7052	22.7935	22.6643	24.5747	23.1711		22.0063	22.3506	24.157	24.4989	23.378	24.6991	23.6721	23.3135	23.2276	24.357	23.6393	14.1355	23.6185	23.7903	24.6141	24.8137
E9Q3T3;L0N7N1	E9Q3T3;L0N7N1;A0A0J9YUN5;L0N759	Kif14	tr|E9Q3T3|E9Q3T3_MOUSE Kinesin-like protein KIF14 OS=Mus musculus OX=10090 GN=Kif14 PE=1 SV=1;sp|L0N7N1|KIF14_MOUSE Kinesin-like protein KIF14 OS=Mus musculus OX=10090 GN=Kif14 PE=1 SV=1	Kinesin-like protein;Kinesin-like protein KIF14	22	22	22	180.95	18.1	1624	198.82	0		26.9754	27.8466	26.6491	25.7849	25.4002	25.5774	25.0043	24.6246	23.8281	24.9749	24.3975	25.204	26.7203	26.8604	22.8888	24.99	23.034	19.2254	22.877	23.2371	21.2163	22.2556	18.7312	21.9955	26.9754	27.8466	26.6491	25.7849	25.4002	25.5774	25.0043	24.6246	23.8281	24.9749	24.3975	25.204
E9Q3X0	E9Q3X0;D3Z2N7	Mvp	tr|E9Q3X0|E9Q3X0_MOUSE Major vault protein OS=Mus musculus OX=10090 GN=Mvp PE=1 SV=1		39	39	1	96.856	62.3	870	323.31	0		29.108	30.3635	29.5636	28.9877	29.9091	29.4962	29.4	30.3934	29.6859	29.383	30.4001	30.0215	25.3283	28.3424	27.3921	28.9866	27.4948	26.7421	26.3592	28.2039	27.0429	26.883	27.9413	28.462	29.108	30.3635	29.5636	28.9877	29.9091	29.4962	29.4	30.3934	29.6859	29.383	30.4001	30.0215
E9Q3Y4;Q9ESE1;A0A0A6YXL6;Q9ESE1-2;A0A0A6YXX3;Q9ESE1-3;Q8BSM6	E9Q3Y4;Q9ESE1;A0A0A6YXL6;Q9ESE1-2;A0A0A6YXX3;Q9ESE1-3;Q8BSM6;A0A1D5RM41	Lrba	tr|E9Q3Y4|E9Q3Y4_MOUSE Lipopolysaccharide-responsive and beige-like anchor protein OS=Mus musculus OX=10090 GN=Lrba PE=1 SV=1;sp|Q9ESE1|LRBA_MOUSE Lipopolysaccharide-responsive and beige-like anchor protein OS=Mus musculus OX=10090 GN=Lrba PE=1 SV=1;tr|A0A	Lipopolysaccharide-responsive and beige-like anchor protein	11	11	9	316.81	4.7	2854	44.411	0	980	27.5029	28.256	23.0247	27.4689	28.3183	28.5911	24.6398	24.6432	23.881	24.8425	25.6695	25.553	23.372	24.0885	20.4692	19.7985	21.1623	20.7721	21.7094	21.9919	21.1716	23.8315	22.7312	24.0566	27.5029	28.256	23.0247	27.4689	28.3183	28.5911	24.6398	24.6432	23.881	24.8425	25.6695	25.553
E9Q3Y7;E9Q5L4;A0A5F8MPP1;Q5PR69-2;Q5PR69	E9Q3Y7;E9Q5L4;A0A5F8MPP1;Q5PR69-2;Q5PR69	C530008M17Rik;Kiaa1211	tr|E9Q3Y7|E9Q3Y7_MOUSE RIKEN cDNA C530008M17 gene OS=Mus musculus OX=10090 GN=C530008M17Rik PE=1 SV=1;tr|E9Q5L4|E9Q5L4_MOUSE RIKEN cDNA C530008M17 gene OS=Mus musculus OX=10090 GN=C530008M17Rik PE=1 SV=1;tr|A0A5F8MPP1|A0A5F8MPP1_MOUSE RIKEN cDNA C530008M17	Uncharacterized protein KIAA1211	7	7	7	142.54	7.7	1288	20.518	0	464		20.7014					21.8317	21.8152	20.0457	20.7631	21.7954	21.1655		18.6818					15.8406	16.9534			21.9093	19.3013	14.1355	20.7014	14.1355	14.1355	14.1355	14.1355	21.8317	21.8152	20.0457	20.7631	21.7954	21.1655
E9Q3Z5;A0A1B0GS91;Q8K4L3-3;Q8K4L3;Q8K4L2	E9Q3Z5;A0A1B0GS91;Q8K4L3-3;Q8K4L3;Q8K4L2;F6R6A4;F6TBK9	Svil	tr|E9Q3Z5|E9Q3Z5_MOUSE Supervillin OS=Mus musculus OX=10090 GN=Svil PE=1 SV=1;tr|A0A1B0GS91|A0A1B0GS91_MOUSE Supervillin OS=Mus musculus OX=10090 GN=Svil PE=1 SV=1;sp|Q8K4L3-3|SVIL_MOUSE Isoform 2 of Supervillin OS=Mus musculus OX=10090 GN=Svil;sp|Q8K4L3|S	Supervillin	29	29	29	230.42	17.7	2056	177.09	0	241;242;243;244;245;246;247	25.3484	26.9334	25.0769	24.8142	25.7065	25.5496	25.3742	25.2449	24.3727	26.0131	26.2323	25.9243	24.9693	26.6857	25.9146	22.5088	23.3569	22.4713	21.0971	25.4225	24.6222	22.5929	24.4553	19.9083	25.3484	26.9334	25.0769	24.8142	25.7065	25.5496	25.3742	25.2449	24.3727	26.0131	26.2323	25.9243
E9Q411	E9Q411	Nbas	tr|E9Q411|E9Q411_MOUSE Neuroblastoma-amplified sequence OS=Mus musculus OX=10090 GN=Nbas PE=1 SV=1		8	8	8	265.77	5.3	2356	58.879	0	981;982		22.8758	22.9876	22.7451			23.5858	22.4744	22.3241	24.2823	25.1304	23.4682		21.1613	20.3099	20.9284					20.1572	26.3187	23.1784	21.2755	14.1355	22.8758	22.9876	22.7451	14.1355	14.1355	23.5858	22.4744	22.3241	24.2823	25.1304	23.4682
E9Q414;E9Q1Y3	E9Q414;E9Q1Y3;F7A3M3	Apob	sp|E9Q414|APOB_MOUSE Apolipoprotein B-100 OS=Mus musculus OX=10090 GN=Apob PE=1 SV=1;tr|E9Q1Y3|E9Q1Y3_MOUSE Apolipoprotein B-100 (Fragment) OS=Mus musculus OX=10090 GN=Apob PE=1 SV=1	Apolipoprotein B-100;Apolipoprotein B-48	5	3	3	509.43	1.1	4505	104.76	0		28.2382	28.6199	28.2051	26.6534	28.7493	29.4757	27.936	27.7563	27.2925	27.6323	28.5535	29.3183	26.8289	27.3731	26.9664	21.3186	24.5461	24.8969	27.4436	27.1623	26.6966	22.8908	26.7637	27.5853	28.2382	28.6199	28.2051	26.6534	28.7493	29.4757	27.936	27.7563	27.2925	27.6323	28.5535	29.3183
E9Q421;Q8BXX3;Q9CXY9;Q8BL63	E9Q421;Q8BXX3;Q9CXY9;Q8BL63	Pigk	tr|E9Q421|E9Q421_MOUSE GPI-anchor transamidase OS=Mus musculus OX=10090 GN=Pigk PE=1 SV=1;tr|Q8BXX3|Q8BXX3_MOUSE GPI-anchor transamidase OS=Mus musculus OX=10090 GN=Pigk PE=1 SV=1;sp|Q9CXY9|GPI8_MOUSE GPI-anchor transamidase OS=Mus musculus OX=10090 GN=Pig	GPI-anchor transamidase	8	8	8	40.862	38.1	362	62.605	0		25.8507	26.8207	27.253	26.7052	27.1773	26.0828	25.6007	25.699	24.5455	24.7133	25.4941	26.0653	25.2989	25.562	26.2355	26.0797	25.7917	26.4916	24.9878	24.7158	23.151	24.0591	24.4903	25.2552	25.8507	26.8207	27.253	26.7052	27.1773	26.0828	25.6007	25.699	24.5455	24.7133	25.4941	26.0653
E9Q481;Q6P2K6	E9Q481;Q6P2K6;A0A1Y7VJG9;Q6P2K6-2	Smek1	tr|E9Q481|E9Q481_MOUSE Serine/threonine-protein phosphatase 4 regulatory subunit 3A OS=Mus musculus OX=10090 GN=Ppp4r3a PE=1 SV=1;sp|Q6P2K6|P4R3A_MOUSE Serine/threonine-protein phosphatase 4 regulatory subunit 3A OS=Mus musculus OX=10090 GN=Ppp4r3a PE=1 SV	Serine/threonine-protein phosphatase 4 regulatory subunit 3A	7	7	5	95.313	10.3	833	49.183	0		24.2457	23.9799	25.162	22.9899	24.7198	23.9487	23.8478	25.371	23.3418	25.2496	25.6671	26.3248	21.2089	22.2213	22.8398	19.9635	21.9306	21.9455	22.2125	23.8716	21.7864	23.1679	23.0671	22.9166	24.2457	23.9799	25.162	22.9899	24.7198	23.9487	23.8478	25.371	23.3418	25.2496	25.6671	26.3248
E9Q4K9;E9PYU8;Q9CUN6	E9Q4K9;E9PYU8;Q9CUN6;A0A0G2JEN5	Smurf1	tr|E9Q4K9|E9Q4K9_MOUSE E3 ubiquitin-protein ligase OS=Mus musculus OX=10090 GN=Smurf1 PE=1 SV=1;tr|E9PYU8|E9PYU8_MOUSE E3 ubiquitin-protein ligase OS=Mus musculus OX=10090 GN=Smurf1 PE=1 SV=1;sp|Q9CUN6|SMUF1_MOUSE E3 ubiquitin-protein ligase SMURF1 OS=Mus	E3 ubiquitin-protein ligase SMURF1	3	1	1	83.109	3.6	728	5.6498	0		27.5474	28.0955	28.0179		28.3758	27.7944						28.3815	25.9259	26.146	26.4181		26.6468	27.0692						26.907	27.5474	28.0955	28.0179	14.1355	28.3758	27.7944	14.1355	14.1355	14.1355	14.1355	14.1355	28.3815
E9Q4Q2;D3YZC9;D3YZD0;Q64213-2;Q64213-3;Q64213;D3YVH4	E9Q4Q2;D3YZC9;D3YZD0;Q64213-2;Q64213-3;Q64213;D3YVH4;F8WHF9;D6RDB7	Sf1	tr|E9Q4Q2|E9Q4Q2_MOUSE Splicing factor 1 OS=Mus musculus OX=10090 GN=Sf1 PE=1 SV=1;tr|D3YZC9|D3YZC9_MOUSE Splicing factor 1 OS=Mus musculus OX=10090 GN=Sf1 PE=1 SV=1;tr|D3YZD0|D3YZD0_MOUSE Splicing factor 1 OS=Mus musculus OX=10090 GN=Sf1 PE=1 SV=1;sp|Q642	Splicing factor 1	12	12	12	59.698	31.6	548	62.403	0	823;824	26.84	27.2996	27.9508	26.1961	27.4486	27.2924	27.5322	27.2472	26.4873	26.6395	28.4431	27.2806	25.292	26.1705	26.6355	25.4791	26.057	26.3287	25.7622	25.0558	23.7504	25.1214	26.1552	25.726	26.84	27.2996	27.9508	26.1961	27.4486	27.2924	27.5322	27.2472	26.4873	26.6395	28.4431	27.2806
E9Q4R3;Q3TE27;E9PYS6;B1AUX5;B1AUY2;Q80Z68;B1AUY3	E9Q4R3;Q3TE27;E9PYS6;B1AUX5;B1AUY2;Q80Z68;B1AUY3	Arhgap4	tr|E9Q4R3|E9Q4R3_MOUSE Rho GTPase-activating protein 4 OS=Mus musculus OX=10090 GN=Arhgap4 PE=1 SV=1;tr|Q3TE27|Q3TE27_MOUSE Rho GTPase-activating protein 4 OS=Mus musculus OX=10090 GN=Arhgap4 PE=1 SV=1;tr|E9PYS6|E9PYS6_MOUSE Rho GTPase-activating protein 4		1	1	1	68.568	1.7	605	4.3008	0.00035499		24.3042	25.4174	23.6827				27.1333	28.1255	24.8663	25.6348				23.6195	24.791				24.6802		24.2077	23.2088			24.3042	25.4174	23.6827	14.1355	14.1355	14.1355	27.1333	28.1255	24.8663	25.6348	14.1355	14.1355
E9Q4V9;Q8BH74	E9Q4V9;Q8BH74	Nup107	tr|E9Q4V9|E9Q4V9_MOUSE Nuclear pore complex protein OS=Mus musculus OX=10090 GN=Nup107 PE=1 SV=1;sp|Q8BH74|NU107_MOUSE Nuclear pore complex protein Nup107 OS=Mus musculus OX=10090 GN=Nup107 PE=1 SV=1	Nuclear pore complex protein Nup107	4	4	4	106.5	6.9	924	10.107	0		22.3226	22.1853	24.0747	23.0213	22.2108	23.6575	22.9071	22.4667		22.8396	24.9715	23.6628	20.4434	21.0111	23.3958	22.0004	21.7828	23.169	22.5882	22.1386		22.2028	23.8096	22.9006	22.3226	22.1853	24.0747	23.0213	22.2108	23.6575	22.9071	22.4667	14.1355	22.8396	24.9715	23.6628
E9Q4Z2	E9Q4Z2	Acacb	sp|E9Q4Z2|ACACB_MOUSE Acetyl-CoA carboxylase 2 OS=Mus musculus OX=10090 GN=Acacb PE=1 SV=1	Acetyl-CoA carboxylase 2;Biotin carboxylase	15	2	2	275.75	7.9	2448	8.8264	0		30.0479	29.7758	29.8181	30.4639	30.4189	30.0663	31.2214	30.8207	30.6848	30.303	31.0523	30.5417	29.8825	29.4613	29.8196	30.233	30.1518	31.0182	30.9845	30.5917	30.4033	30.0318	30.9494	30.5301	30.0479	29.7758	29.8181	30.4639	30.4189	30.0663	31.2214	30.8207	30.6848	30.303	31.0523	30.5417
E9Q512;H3BJG4	E9Q512;H3BJG4;Q8BVJ9;H3BJH8	Trip11	tr|E9Q512|E9Q512_MOUSE Thyroid hormone receptor interactor 11 OS=Mus musculus OX=10090 GN=Trip11 PE=1 SV=1;tr|H3BJG4|H3BJG4_MOUSE Thyroid hormone receptor interactor 11 (Fragment) OS=Mus musculus OX=10090 GN=Trip11 PE=1 SV=1		14	14	14	226.45	9.5	1976	41.059	0	984	21.3615	23.9701	22.4824	19.6332	24.0545	20.7725	25.0631	26.0526	23.0662	24.6732	26.393	24.9113	22.6946	23.3844	23.946	19.2382	23.5373	21.4322	23.5991	23.8099	22.0458	22.3508	24.5003	24.7624	21.3615	23.9701	22.4824	19.6332	24.0545	20.7725	25.0631	26.0526	23.0662	24.6732	26.393	24.9113
E9Q532;A2A7F4	E9Q532;A2A7F4	Rlf	tr|E9Q532|E9Q532_MOUSE Rearranged L-myc fusion sequence OS=Mus musculus OX=10090 GN=Rlf PE=1 SV=1;tr|A2A7F4|A2A7F4_MOUSE Rearranged L-myc fusion sequence OS=Mus musculus OX=10090 GN=Rlf PE=1 SV=1		4	4	4	206.28	2.9	1808	12.583	0	519;3226		21.0913				18.2744					20.6898	21.2053		17.8599				17.6797					19.0379	19.3108	14.1355	21.0913	14.1355	14.1355	14.1355	18.2744	14.1355	14.1355	14.1355	14.1355	20.6898	21.2053
E9Q557;E9PZW0	E9Q557;E9PZW0	Dsp	sp|E9Q557|DESP_MOUSE Desmoplakin OS=Mus musculus OX=10090 GN=Dsp PE=1 SV=1;tr|E9PZW0|E9PZW0_MOUSE Desmoplakin OS=Mus musculus OX=10090 GN=Dsp PE=1 SV=1	Desmoplakin	22	22	22	332.91	10.6	2883	93.038	0		25.4843	25.4777	25.268	24.0116	25.836	27.6064	27.3752	27.4413	25.8634	26.0742	24.8256	25.8529	21.6796	19.4555	20.2464	22.7832	21.3736	26.2443	24.858	22.5092	22.6404	23.034		24.7999	25.4843	25.4777	25.268	24.0116	25.836	27.6064	27.3752	27.4413	25.8634	26.0742	24.8256	25.8529
E9Q585;E9PX68;E9Q1Q0	E9Q585;E9PX68;E9Q1Q0;A0A0J9YTU2	Slc4a1ap	tr|E9Q585|E9Q585_MOUSE Solute carrier family 4 (anion exchanger), member 1, adaptor protein OS=Mus musculus OX=10090 GN=Slc4a1ap PE=1 SV=1;tr|E9PX68|E9PX68_MOUSE Solute carrier family 4 (anion exchanger), member 1, adaptor protein OS=Mus musculus OX=10090		5	5	5	79.671	9.5	715	69.412	0	913			23.9151	18.342		18.8664	19.6126	19.6385	19.7862	20.5939	20.2857	20.3114			22.2156	18.0821		18.44	18.2468	17.8266	18.0552	18.9503	18.7408	18.9454	14.1355	14.1355	23.9151	18.342	14.1355	18.8664	19.6126	19.6385	19.7862	20.5939	20.2857	20.3114
E9Q586;E9Q3M3;O08788-2;O08788;D3YX34	E9Q586;E9Q3M3;O08788-2;O08788;D3YX34;D3Z2M9;D3YYG9	Dctn1	tr|E9Q586|E9Q586_MOUSE Dynactin subunit 1 OS=Mus musculus OX=10090 GN=Dctn1 PE=1 SV=1;tr|E9Q3M3|E9Q3M3_MOUSE Dynactin subunit 1 OS=Mus musculus OX=10090 GN=Dctn1 PE=1 SV=1;sp|O08788-2|DCTN1_MOUSE Isoform 2 of Dynactin subunit 1 OS=Mus musculus OX=10090 GN=	Dynactin subunit 1	39	39	39	136.85	43.8	1239	323.31	0		28.9585	29.6228	29.2514	28.3749	28.7372	28.3777	28.321	28.1612	27.9647	28.3162	28.5058	28.8467	27.6347	28.8155	28.6299	26.9083	27.5021	28.1192	28.5555	28.3812	26.8921	27.0101	28.2698	28.1377	28.9585	29.6228	29.2514	28.3749	28.7372	28.3777	28.321	28.1612	27.9647	28.3162	28.5058	28.8467
E9Q5B2;G5E8X1;Q9DCS2	E9Q5B2;G5E8X1;Q9DCS2	0610011F06Rik	tr|E9Q5B2|E9Q5B2_MOUSE Methyltransferase-like 26 OS=Mus musculus OX=10090 GN=Mettl26 PE=1 SV=1;tr|G5E8X1|G5E8X1_MOUSE Methyltransferase-like 26 OS=Mus musculus OX=10090 GN=Mettl26 PE=1 SV=1;sp|Q9DCS2|MTL26_MOUSE Methyltransferase-like 26 OS=Mus musculus OX	UPF0585 protein C16orf13 homolog	1	1	1	12.037	16.8	107	32.861	0		23.0235	24.6259	24.6315	23.6906	24.8335	22.679	24.0027	23.7987	24.4078	23.9822	24.9633	23.6757	22.4293	23.922	23.9202	22.912	24.47	23.1317	23.1491	23.3101	23.6515	24.3239	24.5387	22.957	23.0235	24.6259	24.6315	23.6906	24.8335	22.679	24.0027	23.7987	24.4078	23.9822	24.9633	23.6757
E9Q5F9-2;E9Q5F9;A0A0G2JH06	E9Q5F9-2;E9Q5F9;A0A0G2JH06;A0A0G2JEZ4	Setd2	sp|E9Q5F9-2|SETD2_MOUSE Isoform 2 of Histone-lysine N-methyltransferase SETD2 OS=Mus musculus OX=10090 GN=Setd2;sp|E9Q5F9|SETD2_MOUSE Histone-lysine N-methyltransferase SETD2 OS=Mus musculus OX=10090 GN=Setd2 PE=1 SV=1;tr|A0A0G2JH06|A0A0G2JH06_MOUSE Histon	Histone-lysine N-methyltransferase SETD2	17	17	17	285.56	9.1	2536	91.257	0	985;986;987;988;989;990;991;992;993;994;995;3300;3301;3302;3303;3304		24.2042	23.7182	21.0936	21.5087	21.556	24.057		23.1595	22.3441	22.7693	22.0054		25.1779	24.7294	18.0451	20.5034	20.6543	20.4787		20.4653	21.0219	20.6023	21.2433	14.1355	24.2042	23.7182	21.0936	21.5087	21.556	24.057	14.1355	23.1595	22.3441	22.7693	22.0054
E9Q5G3;A0A1L1SRP4	E9Q5G3;A0A1L1SRP4	Kif23	sp|E9Q5G3|KIF23_MOUSE Kinesin-like protein KIF23 OS=Mus musculus OX=10090 GN=Kif23 PE=1 SV=1;tr|A0A1L1SRP4|A0A1L1SRP4_MOUSE Kinesin-like protein (Fragment) OS=Mus musculus OX=10090 GN=Kif23 PE=1 SV=1	Kinesin-like protein KIF23	6	6	6	108.77	9	953	21.151	0		24.522	24.7543	24.9099		23.2533		25.4778		22.6748	25.912	24.8366		24.5098	22.8189	22.0308		21.387		25.0731		21.1436	24.746	24.3027		24.522	24.7543	24.9099	14.1355	23.2533	14.1355	25.4778	14.1355	22.6748	25.912	24.8366	14.1355
E9Q5K9-3;E9Q5K9-2;E9Q5K9;D6RG95	E9Q5K9-3;E9Q5K9-2;E9Q5K9;D6RG95	Ythdc1	sp|E9Q5K9-3|YTDC1_MOUSE Isoform 3 of YTH domain-containing protein 1 OS=Mus musculus OX=10090 GN=Ythdc1;sp|E9Q5K9-2|YTDC1_MOUSE Isoform 2 of YTH domain-containing protein 1 OS=Mus musculus OX=10090 GN=Ythdc1;sp|E9Q5K9|YTDC1_MOUSE YTH domain-containing prot	YTH domain-containing protein 1	9	9	9	82.753	11.3	710	18.959	0	996	25.218	25.6208	24.1645	22.987	25.6092	26.0776	25.4025	24.4407	21.3292	26.566	26.3324	25.5166	23.7937	24.385	23.1984	23.0119	24.8306	25.7816	24.1911	23.1669	20.4939	25.5408	25.008	25.0192	25.218	25.6208	24.1645	22.987	25.6092	26.0776	25.4025	24.4407	21.3292	26.566	26.3324	25.5166
E9Q616	E9Q616;A0A494BBD5;G5E8K8;A0A494B8Y7	Ahnak	tr|E9Q616|E9Q616_MOUSE AHNAK nucleoprotein (desmoyokin) OS=Mus musculus OX=10090 GN=Ahnak PE=1 SV=1		338	338	338	604.25	80.8	5656	323.31	0	997;998;999;1000;1001;1002;1003;1004;1005;1006;1007;1008;1009;1010;1011;1012;1013;1014;1015;1016;1017;1018;1019;1020;1021;1022;1023;1024;1025;1026;1027;1028;1029;1030;1031;1032;1033;1034;1035;1036;1037;1038;1039;1040;1041;1042;1043;1044;1045;1046;1047;1048;3305;3306;3307;3308;3309;3310;3311;3312;3313	36.9645	37.0768	37.0398	36.8348	37.1952	36.908	38.1505	38.0585	37.6719	38.1689	38.4737	38.0962	32.6714	32.3191	32.9701	32.541	32.5249	32.7439	33.1028	33.3347	32.5265	33.0736	33.5529	33.1272	36.9645	37.0768	37.0398	36.8348	37.1952	36.908	38.1505	38.0585	37.6719	38.1689	38.4737	38.0962
E9Q634	E9Q634;A0A1L1STM1;G3V011;Q8CG29;P70248	Myo1e	sp|E9Q634|MYO1E_MOUSE Unconventional myosin-Ie OS=Mus musculus OX=10090 GN=Myo1e PE=1 SV=1	Unconventional myosin-Ie	37	37	37	126.82	37.4	1107	233.05	0		28.9064	29.5358	29.1893	29.0751	29.38	29.55	29.7801	29.4587	28.9307	30.0133	29.8424	29.7688	28.4837	28.2983	28.4282	28.4365	28.4423	29.2325	28.5764	28.1858	27.8234	28.938	28.5492	28.7034	28.9064	29.5358	29.1893	29.0751	29.38	29.55	29.7801	29.4587	28.9307	30.0133	29.8424	29.7688
E9Q638;A0A140LHU0;Q61072;A0A1B0GSW1	E9Q638;A0A140LHU0;Q61072;A0A1B0GSW1	Adam9	tr|E9Q638|E9Q638_MOUSE Disintegrin and metalloproteinase domain-containing protein 9 OS=Mus musculus OX=10090 GN=Adam9 PE=1 SV=1;tr|A0A140LHU0|A0A140LHU0_MOUSE Disintegrin and metalloproteinase domain-containing protein 9 OS=Mus musculus OX=10090 GN=Adam9	Disintegrin and metalloproteinase domain-containing protein 9	2	2	2	91.848	4.4	841	9.0172	0			20.7829	19.3179			22.886								19.7708	18.6085			24.222							14.1355	20.7829	19.3179	14.1355	14.1355	22.886	14.1355	14.1355	14.1355	14.1355	14.1355	14.1355
E9Q642;Q8BN58-2;Q8BN58;Q8BN58-3	E9Q642;Q8BN58-2;Q8BN58;Q8BN58-3;F6XG99;F6ZDY5	Arhgap28	tr|E9Q642|E9Q642_MOUSE Rho GTPase-activating protein 28 OS=Mus musculus OX=10090 GN=Arhgap28 PE=1 SV=1;sp|Q8BN58-2|RHG28_MOUSE Isoform 2 of Rho GTPase-activating protein 28 OS=Mus musculus OX=10090 GN=Arhgap28;sp|Q8BN58|RHG28_MOUSE Rho GTPase-activating pr	Rho GTPase-activating protein 28	8	8	8	76.256	17.5	679	18.288	0	1049;1050;1051	24.3015	25.7329	25.223	24.7801	25.2119	24.7424	25.7043	25.2192	25.3608	24.9662	24.0232	25.9405	23.3503	24.7684	23.3287	22.4836	23.7679	23.8781	24.2817	23.7531	28.1428	22.2798	21.3854	24.7699	24.3015	25.7329	25.223	24.7801	25.2119	24.7424	25.7043	25.2192	25.3608	24.9662	24.0232	25.9405
E9Q6A7;A2A655;A2A654	E9Q6A7;A2A655;A2A654	Bptf	tr|E9Q6A7|E9Q6A7_MOUSE Bromodomain PHD finger transcription factor OS=Mus musculus OX=10090 GN=Bptf PE=1 SV=1;tr|A2A655|A2A655_MOUSE Bromodomain PHD finger transcription factor OS=Mus musculus OX=10090 GN=Bptf PE=1 SV=1;tr|A2A654|A2A654_MOUSE Bromodomain P		8	8	8	321.59	4.4	2921	29.462	0	510		23.4972	23.538	21.8448	22.3628	21.1564	23.4939	23.7393	22.7408	22.7566	24.7256	24.322		20.1766	19.8067	17.3623		20.4074	20.0797	18.9099	18.8234	20.3733	21.9054	21.6035	14.1355	23.4972	23.538	21.8448	22.3628	21.1564	23.4939	23.7393	22.7408	22.7566	24.7256	24.322
E9Q6D8;Q91X70;Q8BRY4	E9Q6D8;Q91X70;Q8BRY4	C6	tr|E9Q6D8|E9Q6D8_MOUSE Complement component 6 OS=Mus musculus OX=10090 GN=C6 PE=1 SV=2;tr|Q91X70|Q91X70_MOUSE Complement component 6 OS=Mus musculus OX=10090 GN=C6 PE=1 SV=1;tr|Q8BRY4|Q8BRY4_MOUSE Complement component 6 (Fragment) OS=Mus musculus OX=10090		2	2	2	104.62	2.7	934	6.0232	0		24.2064	24.5362	24.5808					19.4315	22.9772		19.7234	19.9033		21.5403	21.5657										24.2064	24.5362	24.5808	14.1355	14.1355	14.1355	14.1355	19.4315	22.9772	14.1355	19.7234	19.9033
E9Q6H8;A0A0N4SWD7;A0A0N4SUU0	E9Q6H8;A0A0N4SWD7;A0A0N4SUU0;A0A0N4SUV0;A0A0N4SW19;A0A1L1SQF5;A0A0N4SV65;A0A0N4SUY3;A0A0N4SWF5;A0A0N4SWC0;A0A0N4SVR9	Plekha5	tr|E9Q6H8|E9Q6H8_MOUSE Pleckstrin homology domain-containing, family A member 5 OS=Mus musculus OX=10090 GN=Plekha5 PE=1 SV=1;tr|A0A0N4SWD7|A0A0N4SWD7_MOUSE Pleckstrin homology domain-containing, family A member 5 (Fragment) OS=Mus musculus OX=10090 GN=Ple		9	9	9	144.35	8.4	1269	17.633	0	1055;1056	24.8721	25.5052	22.4257		22.5552	21.9512							25.3863	28.9155			19.7045	21.8148							24.8721	25.5052	22.4257	14.1355	22.5552	21.9512	14.1355	14.1355	14.1355	14.1355	14.1355	14.1355
E9Q6J5-2;E9Q6J5;E9Q6J5-3	E9Q6J5-2;E9Q6J5;E9Q6J5-3	Bod1l	sp|E9Q6J5-2|BD1L1_MOUSE Isoform 2 of Biorientation of chromosomes in cell division protein 1-like 1 OS=Mus musculus OX=10090 GN=Bod1l;sp|E9Q6J5|BD1L1_MOUSE Biorientation of chromosomes in cell division protein 1-like 1 OS=Mus musculus OX=10090 GN=Bod1l PE=		15	15	15	322.3	8.2	2985	71.683	0	1057;1058;1059;1060;1061;1062;1063;1064;1065;1066;3314;3315;3316	22.9589	21.0691	20.7265	20.9212	20.2388	21.4629	22.6545	21.4044	21.897	22.8453	23.4372	24.5596	21.2038	19.7085	19.4381	19.8768	18.3315	20.9123	20.3808	19.4847	19.4243	21.0117	21.8283	22.389	22.9589	21.0691	20.7265	20.9212	20.2388	21.4629	22.6545	21.4044	21.897	22.8453	23.4372	24.5596
E9Q6R3;O08547	E9Q6R3;O08547;D6RES2;A0A0G2JF08	Sec22b	tr|E9Q6R3|E9Q6R3_MOUSE Vesicle-trafficking protein SEC22b OS=Mus musculus OX=10090 GN=Sec22b PE=1 SV=1;sp|O08547|SC22B_MOUSE Vesicle-trafficking protein SEC22b OS=Mus musculus OX=10090 GN=Sec22b PE=1 SV=3	Vesicle-trafficking protein SEC22b	4	4	4	18.922	23.5	166	9.8907	0			22.249	22.729		23.7657	25.2746						24.3422		20.2117	20.7602		22.243	23.9401						25.0418	14.1355	22.249	22.729	14.1355	23.7657	25.2746	14.1355	14.1355	14.1355	14.1355	14.1355	24.3422
E9Q6R4;E9Q4N7;A0A338P6U8;E9Q4N6	E9Q6R4;E9Q4N7;A0A338P6U8;E9Q4N6	Arid1b	tr|E9Q6R4|E9Q6R4_MOUSE AT-rich interactive domain-containing protein 1B OS=Mus musculus OX=10090 GN=Arid1b PE=1 SV=1;sp|E9Q4N7|ARI1B_MOUSE AT-rich interactive domain-containing protein 1B OS=Mus musculus OX=10090 GN=Arid1b PE=1 SV=1;tr|A0A338P6U8|A0A338P6U		4	4	4	237.02	3.1	2243	5.3804	0	379;380	22.9475						19.4942		21.127	19.3306	19.7902	23.6478	21.6133								18.1311			20.3566	22.9475	14.1355	14.1355	14.1355	14.1355	14.1355	19.4942	14.1355	21.127	19.3306	19.7902	23.6478
E9Q6R7	E9Q6R7;A0A1W2P7C0;Q61636;A0A1W2P8G5;A0A1W2P8A5;A0A1W2P6L4;P11531	Utrn	tr|E9Q6R7|E9Q6R7_MOUSE Utrophin OS=Mus musculus OX=10090 GN=Utrn PE=1 SV=1		71	71	71	392.7	26.1	3430	323.31	0		28.5158	29.5259	28.9821	27.7554	28.8521	28.4023	29.7356	29.3543	28.5147	29.553	30.1791	29.5418	27.9522	29.0492	28.6721	25.12	27.6246	27.6531	29.0599	28.8488	28.2765	29.0111	29.1411	28.9259	28.5158	29.5259	28.9821	27.7554	28.8521	28.4023	29.7356	29.3543	28.5147	29.553	30.1791	29.5418
E9Q705;E9PX89;Q8CEI1	E9Q705;E9PX89;Q8CEI1	Bola3	tr|E9Q705|E9Q705_MOUSE BolA-like protein 3 OS=Mus musculus OX=10090 GN=Bola3 PE=1 SV=1;tr|E9PX89|E9PX89_MOUSE BolA-like protein 3 OS=Mus musculus OX=10090 GN=Bola3 PE=1 SV=1;sp|Q8CEI1|BOLA3_MOUSE BolA-like protein 3 OS=Mus musculus OX=10090 GN=Bola3 PE=1 S	BolA-like protein 3	1	1	1	10.829	21.1	95	4.7548	0					23.769	23.2924						23.1623					24.141	23.4166						21.7094		14.1355	14.1355	14.1355	23.769	23.2924	14.1355	14.1355	14.1355	14.1355	14.1355	23.1623	14.1355
E9Q748;P97430	E9Q748;P97430	Slpi	tr|E9Q748|E9Q748_MOUSE Antileukoproteinase OS=Mus musculus OX=10090 GN=Slpi PE=1 SV=1;sp|P97430|SLPI_MOUSE Antileukoproteinase OS=Mus musculus OX=10090 GN=Slpi PE=1 SV=1	Antileukoproteinase	3	3	3	11.931	22.4	107	4.2079	0.00035236		24.4463	24.6555	25.1844	24.8095	24.1472	23.7173	25.2057	21.3538	21.2852	24.8789	24.226	25.6311	23.019	23.8627	24.568	23.802	23.0879	23.7561	22.9858	20.2934	20.0268	24.3566	23.4788	25.149	24.4463	24.6555	25.1844	24.8095	24.1472	23.7173	25.2057	21.3538	21.2852	24.8789	24.226	25.6311
E9Q777;E9Q774	E9Q777;E9Q774	Akap11	tr|E9Q777|E9Q777_MOUSE A kinase (PRKA) anchor protein 11 OS=Mus musculus OX=10090 GN=Akap11 PE=1 SV=2;tr|E9Q774|E9Q774_MOUSE A kinase (PRKA) anchor protein 11 OS=Mus musculus OX=10090 GN=Akap11 PE=1 SV=2		1	1	1	208.76	1	1894	2.5697	0.0018616			20.0209	19.8049			18.9135	18.4421				20.4707	20.5026		19.2547	19.0733			19.2728	17.8298				19.9976	19.5287	14.1355	20.0209	19.8049	14.1355	14.1355	18.9135	18.4421	14.1355	14.1355	14.1355	20.4707	20.5026
E9Q784;A0A2I3BPQ5	E9Q784;A0A2I3BPQ5	Zc3h13	sp|E9Q784|ZC3HD_MOUSE Zinc finger CCCH domain-containing protein 13 OS=Mus musculus OX=10090 GN=Zc3h13 PE=1 SV=1;tr|A0A2I3BPQ5|A0A2I3BPQ5_MOUSE Zinc finger CCCH domain-containing protein 13 OS=Mus musculus OX=10090 GN=Zc3h13 PE=1 SV=1		11	11	11	203.75	6.8	1729	17.911	0	330;331;332;333;334;335	20.2403	23.0221				19.8078					22.102	20.187	19.0984	20.4859				19.0776					19.3614	19.3855	20.2403	23.0221	14.1355	14.1355	14.1355	19.8078	14.1355	14.1355	14.1355	14.1355	22.102	20.187
E9Q7E2	E9Q7E2	Arid2	sp|E9Q7E2|ARID2_MOUSE AT-rich interactive domain-containing protein 2 OS=Mus musculus OX=10090 GN=Arid2 PE=1 SV=1		3	3	3	195.99	3.4	1828	1.9363	0.0089492						24.7794	24.4489	29.9746		28.4045		20.3836	28.8083					24.6842	25.6415	26.2378		23.7029		17.5555	25.0141	14.1355	14.1355	14.1355	14.1355	24.7794	24.4489	29.9746	14.1355	28.4045	14.1355	20.3836	28.8083
E9Q7G0	E9Q7G0;A0A1B0GSW3;A0A1B0GT61;A0A1B0GSH2;A0A1B0GT38	Numa1	sp|E9Q7G0|NUMA1_MOUSE Nuclear mitotic apparatus protein 1 OS=Mus musculus OX=10090 GN=Numa1 PE=1 SV=1		73	73	48	235.63	42.3	2094	323.31	0	1067;1068;1069	29.6183	30.4636	30.0798	28.4547	29.1337	29.0368	30.227	29.5092	29.0147	30.5549	30.4276	29.6695	27.9547	29.3621	29.1445	26.7273	27.5344	27.8276	27.388	27.9244	26.6193	28.0763	28.1551	27.7846	29.6183	30.4636	30.0798	28.4547	29.1337	29.0368	30.227	29.5092	29.0147	30.5549	30.4276	29.6695
E9Q7L3;D3Z1W6;E9Q7L2;D3Z1N4;E9Q4Y5;F8VQD1;Q8BSQ9-2;Q8BSQ9;D3YYF2;D3Z3R4;F6THL5;D6RIL0;D6RI94	E9Q7L3;D3Z1W6;E9Q7L2;D3Z1N4;E9Q4Y5;F8VQD1;Q8BSQ9-2;Q8BSQ9;D3YYF2;D3Z3R4;F6THL5;D6RIL0;D6RI94;D3YYG4;D3Z1M8	Pbrm1	tr|E9Q7L3|E9Q7L3_MOUSE Protein polybromo-1 OS=Mus musculus OX=10090 GN=Pbrm1 PE=1 SV=1;tr|D3Z1W6|D3Z1W6_MOUSE Protein polybromo-1 OS=Mus musculus OX=10090 GN=Pbrm1 PE=1 SV=1;tr|E9Q7L2|E9Q7L2_MOUSE Protein polybromo-1 OS=Mus musculus OX=10090 GN=Pbrm1 PE=1	Protein polybromo-1	8	8	8	182.12	10.8	1582	73.151	0	834;3275	22.7252	23.813	24.3823	21.3163	23.2097	22.1467	23.5524	22.0701	23.3936	23.1685	23.8468	23.0231	20.4572	21.1519	21.7063	19.1997	21.1609	21.2978	20.7084	21.3372	20.9439	20.6123	21.0015	20.3647	22.7252	23.813	24.3823	21.3163	23.2097	22.1467	23.5524	22.0701	23.3936	23.1685	23.8468	23.0231
E9Q7N9	E9Q7N9	Dnah11	tr|E9Q7N9|E9Q7N9_MOUSE Dynein, axonemal, heavy chain 11 OS=Mus musculus OX=10090 GN=Dnah11 PE=1 SV=2		3	3	3	516.31	0.8	4488	1.8441	0.010003		29.9766	30.223	30.1057	30.2118	30.0958	30.1311	30.3182	29.9887	30.0185	30.2592	30.3167	30.1448	29.7361	29.8778	30.1841	29.929	29.8061	31.0322	29.9259	29.6376	29.5452	29.9885	30.0941	30.1591	29.9766	30.223	30.1057	30.2118	30.0958	30.1311	30.3182	29.9887	30.0185	30.2592	30.3167	30.1448
E9Q804;Q99NH0;E9QKG6;A0A0G2JDZ9;A0A1W2P6X1;Q99NH0-2;Q99NH0-3	E9Q804;Q99NH0;E9QKG6;A0A0G2JDZ9;A0A1W2P6X1;Q99NH0-2;Q99NH0-3;F7C545;F6SI14;F7DD37;F6YYD3;F6RRY0	Ankrd17	tr|E9Q804|E9Q804_MOUSE Ankyrin repeat domain-containing protein 17 OS=Mus musculus OX=10090 GN=Ankrd17 PE=1 SV=3;sp|Q99NH0|ANR17_MOUSE Ankyrin repeat domain-containing protein 17 OS=Mus musculus OX=10090 GN=Ankrd17 PE=1 SV=2;tr|E9QKG6|E9QKG6_MOUSE Ankyrin	Ankyrin repeat domain-containing protein 17	43	43	29	274.14	23.3	2602	323.31	0	1072;1073;1074;1075;1076	28.7611	28.6985	28.7279	28.3707	29.0858	28.7228	29.4889	28.7567	28.2745	29.8481	29.9571	29.6287	26.3976	25.6151	27.5019	27.4556	27.8989	28.0902	26.942	27.5374	25.8093	28.2541	26.9734	28.2251	28.7611	28.6985	28.7279	28.3707	29.0858	28.7228	29.4889	28.7567	28.2745	29.8481	29.9571	29.6287
E9Q855;Q3UXS0;O35609	E9Q855;Q3UXS0;O35609	Scamp3	tr|E9Q855|E9Q855_MOUSE Secretory carrier-associated membrane protein OS=Mus musculus OX=10090 GN=Scamp3 PE=1 SV=1;tr|Q3UXS0|Q3UXS0_MOUSE Secretory carrier-associated membrane protein OS=Mus musculus OX=10090 GN=Scamp3 PE=1 SV=1;sp|O35609|SCAM3_MOUSE Secret	Secretory carrier-associated membrane protein 3	2	2	2	34.515	10.2	315	35.356	0		24.7493	24.7809		24.9137	23.9976	25.5469	25.5864	25.2641	24.6573	26.0591	26.0979	26.0233	24.2013	24.1942		24.7161	24.4838	25.9391	25.0053	24.8933	24.8124	25.3044	25.8597	25.8168	24.7493	24.7809	14.1355	24.9137	23.9976	25.5469	25.5864	25.2641	24.6573	26.0591	26.0979	26.0233
E9Q8K8;A0A1B0GRU3	E9Q8K8;A0A1B0GRU3	Zc3h4	tr|E9Q8K8|E9Q8K8_MOUSE Zinc finger CCCH domain-containing protein 4 OS=Mus musculus OX=10090 GN=Zc3h4 PE=1 SV=1;tr|A0A1B0GRU3|A0A1B0GRU3_MOUSE Zinc finger CCCH domain-containing protein 4 OS=Mus musculus OX=10090 GN=Zc3h4 PE=1 SV=1		9	9	1	136.02	13.8	1255	20.538	0	1078;1079;1080	24.546	23.6061	20.9813	23.0931	23.2272	23.5477	23.6167	23.836	23.0855	22.9498	25.0344	24.5635	22.8872	19.8032	19.4746	20.5671	20.965	21.4324	20.5448	19.9492	20.0489	19.8982	26.184	21.7211	24.546	23.6061	20.9813	23.0931	23.2272	23.5477	23.6167	23.836	23.0855	22.9498	25.0344	24.5635
E9Q8N5;Q08EB6;Q08EB5;F7DCH5;Q8BRT1	E9Q8N5;Q08EB6;Q08EB5;F7DCH5;Q8BRT1	Clasp2	tr|E9Q8N5|E9Q8N5_MOUSE CLIP-associating protein 2 OS=Mus musculus OX=10090 GN=Clasp2 PE=1 SV=1;tr|Q08EB6|Q08EB6_MOUSE CLIP-associating protein 2 OS=Mus musculus OX=10090 GN=Clasp2 PE=1 SV=1;tr|Q08EB5|Q08EB5_MOUSE CLIP-associating protein 2 OS=Mus musculus	CLIP-associating protein 2	22	17	13	140.72	21.5	1286	51.784	0	1081;1082;1083	25.4908	26.537	26.4695	22.8449	23.8015								22.4702	23.6797	22.827		20.791								25.4908	26.537	26.4695	22.8449	23.8015	14.1355	14.1355	14.1355	14.1355	14.1355	14.1355	14.1355
E9Q933;Q8BK08	E9Q933;Q8BK08	Tmem11	tr|E9Q933|E9Q933_MOUSE Transmembrane protein 11, mitochondrial OS=Mus musculus OX=10090 GN=Tmem11 PE=1 SV=1;sp|Q8BK08|TMM11_MOUSE Transmembrane protein 11, mitochondrial OS=Mus musculus OX=10090 GN=Tmem11 PE=1 SV=1	Transmembrane protein 11, mitochondrial	2	2	2	19.808	14.2	176	4.1949	0.00035199				23.1326	23.4203	23.2413	24.1992	23.4043	24.6837		23.514	23.8605	23.7516			22.5066	23.8632	22.9319	23.8093	22.6394	22.7648		23.3283	22.7545	23.3944	14.1355	14.1355	23.1326	23.4203	23.2413	24.1992	23.4043	24.6837	14.1355	23.514	23.8605	23.7516
E9Q9B0;O35071	E9Q9B0;O35071;Q3V3Y9;E7FLY0;A0A1D5RMD4;B1AVY7	Kif1c	tr|E9Q9B0|E9Q9B0_MOUSE Kinesin-like protein KIF1C OS=Mus musculus OX=10090 GN=Kif1c PE=1 SV=1;sp|O35071|KIF1C_MOUSE Kinesin-like protein KIF1C OS=Mus musculus OX=10090 GN=Kif1c PE=1 SV=2	Kinesin-like protein;Kinesin-like protein KIF1C	5	2	1	123.76	5.7	1112	3.7664	0.0006847		22.5924	23.2239	23.511	23.0406	22.675	22.7548	23.156	22.4178	22.0324	23.0125	24.3089	24.3577	21.1594	21.2078	21.9275	21.171	21.0641	22.0323	21.211	21.0008	20.7952	21.1382	22.213	22.5646	22.5924	23.2239	23.511	23.0406	22.675	22.7548	23.156	22.4178	22.0324	23.0125	24.3089	24.3577
E9Q9C3;Q9QZQ1-2;Q9QZQ1;E9Q852;E9PYX7	E9Q9C3;Q9QZQ1-2;Q9QZQ1;E9Q852;E9PYX7;F7C3I9	Mllt4	tr|E9Q9C3|E9Q9C3_MOUSE Afadin OS=Mus musculus OX=10090 GN=Afdn PE=1 SV=1;sp|Q9QZQ1-2|AFAD_MOUSE Isoform 1 of Afadin OS=Mus musculus OX=10090 GN=Afdn;sp|Q9QZQ1|AFAD_MOUSE Afadin OS=Mus musculus OX=10090 GN=Afdn PE=1 SV=3;tr|E9Q852|E9Q852_MOUSE Afadin OS=Mus	Afadin	62	62	58	207.31	41.4	1827	323.31	0	807;1090;1091;1092;1093;1094;1095;1096;1097;1098;1099;3319	29.9881	30.7092	29.7922	29.5516	30.2869	29.8316	30.7359	30.8776	30.0513	30.8718	31.4106	30.8286	26.6244	27.0637	27.4737	28.3231	28.245	29.1892	28.631	27.3551	26.426	30.6368	29.2701	27.8252	29.9881	30.7092	29.7922	29.5516	30.2869	29.8316	30.7359	30.8776	30.0513	30.8718	31.4106	30.8286
E9Q9C5;P63082	E9Q9C5;P63082	Atp6v0c	tr|E9Q9C5|E9Q9C5_MOUSE V-type proton ATPase proteolipid subunit (Fragment) OS=Mus musculus OX=10090 GN=Atp6v0c PE=1 SV=1;sp|P63082|VATL_MOUSE V-type proton ATPase 16 kDa proteolipid subunit OS=Mus musculus OX=10090 GN=Atp6v0c PE=1 SV=1	V-type proton ATPase 16 kDa proteolipid subunit	1	1	1	15.265	12	150	4.7616	0		24.1761	24.3944		25.9264		25.01	24.5847	24.314	24.0983		23.4243	23.9622	23.1758	23.2084		23.7001		24.3429	23.6529	24.2092	23.3317		23.7123	23.9163	24.1761	24.3944	14.1355	25.9264	14.1355	25.01	24.5847	24.314	24.0983	14.1355	23.4243	23.9622
E9Q9C7;E9Q9C4;E9Q9C0;E9Q9C1;E9Q9C2;E9QK41;Q8K4G5-4;Q8K4G5-2;Q8K4G5;E9Q9Q7;E9Q9D1;E9Q9D2;E9Q030;Q8K4G5-3	E9Q9C7;E9Q9C4;E9Q9C0;E9Q9C1;E9Q9C2;E9QK41;Q8K4G5-4;Q8K4G5-2;Q8K4G5;E9Q9Q7;E9Q9D1;E9Q9D2;E9Q030;Q8K4G5-3;F6YHE5;Q8K4G5-5	Ablim1	tr|E9Q9C7|E9Q9C7_MOUSE Actin-binding LIM protein 1 OS=Mus musculus OX=10090 GN=Ablim1 PE=1 SV=1;tr|E9Q9C4|E9Q9C4_MOUSE Actin-binding LIM protein 1 OS=Mus musculus OX=10090 GN=Ablim1 PE=1 SV=1;tr|E9Q9C0|E9Q9C0_MOUSE Actin-binding LIM protein 1 OS=Mus muscul	Actin-binding LIM protein 1	9	9	9	75.292	17.8	668	64.423	0	1084;1085;1086;1087;1088;1089;3318	21.5857	24.2883		23.847			24.1008	23.8673	23.6523	24.2792	24.5195		24.8741	22.8992		23.0953			26.7117	25.6706	23.6153	23.815	23.938		21.5857	24.2883	14.1355	23.847	14.1355	14.1355	24.1008	23.8673	23.6523	24.2792	24.5195	14.1355
E9Q9F5;E9Q1G8;O55131	E9Q9F5;E9Q1G8;O55131;S4R2P6;A0A5F8MP96;P28661-5;P28661-4;Q9DA97;P28661-3;P28661-2;P28661	Sept7	tr|E9Q9F5|E9Q9F5_MOUSE Septin-7 OS=Mus musculus OX=10090 GN=Septin7 PE=1 SV=2;tr|E9Q1G8|E9Q1G8_MOUSE Septin-7 OS=Mus musculus OX=10090 GN=Septin7 PE=1 SV=2;sp|O55131|SEPT7_MOUSE Septin-7 OS=Mus musculus OX=10090 GN=Septin7 PE=1 SV=1	Septin-7	25	25	23	50.68	59	437	323.31	0	956;957;3295	30.0431	30.5676	30.3283	29.6683	30.2632	30.1236	31.0282	30.7412	30.6011	30.8535	31.1519	30.9622	26.5151	26.6523	27.0744	27.1195	26.8899	27.921	27.3572	26.3707	26.775	26.9362	27.2612	27.6492	30.0431	30.5676	30.3283	29.6683	30.2632	30.1236	31.0282	30.7412	30.6011	30.8535	31.1519	30.9622
E9Q9M5;A0A0A6YWX1;J3KMM1;Q3UJD6-2;Q3UJD6;A0A0A6YWN9	E9Q9M5;A0A0A6YWX1;J3KMM1;Q3UJD6-2;Q3UJD6;A0A0A6YWN9;A0A0A6YX42	Usp19	tr|E9Q9M5|E9Q9M5_MOUSE Ubiquitin carboxyl-terminal hydrolase 19 OS=Mus musculus OX=10090 GN=Usp19 PE=1 SV=1;tr|A0A0A6YWX1|A0A0A6YWX1_MOUSE Ubiquitin carboxyl-terminal hydrolase 19 OS=Mus musculus OX=10090 GN=Usp19 PE=1 SV=1;tr|J3KMM1|J3KMM1_MOUSE Ubiquitin	Ubiquitin carboxyl-terminal hydrolase;Ubiquitin carboxyl-terminal hydrolase 19	4	4	4	143.45	5.2	1299	6.2112	0		21.1099	21.0942	21.0555	20.6259	20.1586		20.9514	20.9246	20.4711			20.9064	20.165	19.5737	19.823	19.8436	19.2996		19.8434	19.7317	19.2422			19.7744	21.1099	21.0942	21.0555	20.6259	20.1586	14.1355	20.9514	20.9246	20.4711	14.1355	14.1355	20.9064
E9Q9V3;E9PY55;E9Q701;F8VQL9;Q9WU42-2;Q9WU42;F6Z4B2;D3Z2J5	E9Q9V3;E9PY55;E9Q701;F8VQL9;Q9WU42-2;Q9WU42;F6Z4B2;D3Z2J5;F6YAU7	Ncor2	tr|E9Q9V3|E9Q9V3_MOUSE Nuclear receptor corepressor 2 OS=Mus musculus OX=10090 GN=Ncor2 PE=1 SV=1;tr|E9PY55|E9PY55_MOUSE Nuclear receptor corepressor 2 OS=Mus musculus OX=10090 GN=Ncor2 PE=1 SV=1;tr|E9Q701|E9Q701_MOUSE Nuclear receptor corepressor 2 OS=Mus	Nuclear receptor corepressor 2	6	5	5	253.86	4.4	2332	5.5386	0	914;915				19.4789	19.6339	19.2283	19.7742	20.5296	22.6133			21.9274				18.8251	18.6666	18.8361	18.4428	18.7363	20.7243			20.5676	14.1355	14.1355	14.1355	19.4789	19.6339	19.2283	19.7742	20.5296	22.6133	14.1355	14.1355	21.9274
E9QA15	E9QA15;REV__B2RXW8;REV__F7CYX4;REV__Q8BSS9;REV__B8QI34;REV__B2RXQ2	Cald1	tr|E9QA15|E9QA15_MOUSE Caldesmon 1 OS=Mus musculus OX=10090 GN=Cald1 PE=1 SV=1		44	4	0	89.272	40.4	768	12.341	0	1109;1110;1111;3322;3323					25.0888	24.7339	25.6439	25.3653	25.1891	25.4232	26.0279	25.1993					25.0004	21.428		19.9098	20.0943	21.1642	21.2683	22.6124	14.1355	14.1355	14.1355	14.1355	25.0888	24.7339	25.6439	25.3653	25.1891	25.4232	26.0279	25.1993
E9QAD4;Q7TQK5	E9QAD4;Q7TQK5	Ccdc93	tr|E9QAD4|E9QAD4_MOUSE Coiled-coil domain-containing protein 93 OS=Mus musculus OX=10090 GN=Ccdc93 PE=1 SV=1;sp|Q7TQK5|CCD93_MOUSE Coiled-coil domain-containing protein 93 OS=Mus musculus OX=10090 GN=Ccdc93 PE=1 SV=1	Coiled-coil domain-containing protein 93	2	2	2	72.474	5.4	628	3.1026	0.00065488									23.9033		25.524	24.9724											24.8433	24.5728		14.1355	14.1355	14.1355	14.1355	14.1355	14.1355	14.1355	23.9033	14.1355	25.524	24.9724	14.1355
E9QAF9;Q0VGY8;Q0VGY8-2	E9QAF9;Q0VGY8;Q0VGY8-2	Tanc1	tr|E9QAF9|E9QAF9_MOUSE Protein TANC1 OS=Mus musculus OX=10090 GN=Tanc1 PE=1 SV=1;sp|Q0VGY8|TANC1_MOUSE Protein TANC1 OS=Mus musculus OX=10090 GN=Tanc1 PE=1 SV=2;sp|Q0VGY8-2|TANC1_MOUSE Isoform 2 of Protein TANC1 OS=Mus musculus OX=10090 GN=Tanc1	Protein TANC1	4	4	4	200.06	4.4	1849	4.3058	0.00035511			24.098					22.2986			21.586		22.534												20.7965	14.1355	24.098	14.1355	14.1355	14.1355	14.1355	22.2986	14.1355	14.1355	21.586	14.1355	22.534
E9QAG2;Q9D4J7;Q9D4J7-2	E9QAG2;Q9D4J7;Q9D4J7-2	Phf6	tr|E9QAG2|E9QAG2_MOUSE PHD finger protein 6 OS=Mus musculus OX=10090 GN=Phf6 PE=1 SV=1;sp|Q9D4J7|PHF6_MOUSE PHD finger protein 6 OS=Mus musculus OX=10090 GN=Phf6 PE=1 SV=1;sp|Q9D4J7-2|PHF6_MOUSE Isoform 2 of PHD finger protein 6 OS=Mus musculus OX=10090 GN	PHD finger protein 6	3	3	3	36.366	12.7	323	5.9572	0		23.6683	23.2763	22.2656	22.8472	22.9272	22.9738	22.827	23.0427	22.8467	23.2181	23.9563	23.0165	22.5368	22.4865	21.4916	22.433	22.2788	23.4487	23.2484	21.998	21.9745	22.9303	23.0018	22.8013	23.6683	23.2763	22.2656	22.8472	22.9272	22.9738	22.827	23.0427	22.8467	23.2181	23.9563	23.0165
E9QAQ5;Q9WV60;D3Z7E5;Q2NL51	E9QAQ5;Q9WV60;D3Z7E5;Q2NL51	Gsk3b;Gsk3a	tr|E9QAQ5|E9QAQ5_MOUSE Glycogen synthase kinase-3 beta OS=Mus musculus OX=10090 GN=Gsk3b PE=1 SV=1;sp|Q9WV60|GSK3B_MOUSE Glycogen synthase kinase-3 beta OS=Mus musculus OX=10090 GN=Gsk3b PE=1 SV=2;tr|D3Z7E5|D3Z7E5_MOUSE Glycogen synthase kinase-3 alpha OS=	Glycogen synthase kinase-3 beta;Glycogen synthase kinase-3 alpha	4	4	4	47.989	13.4	433	7.9687	0	1117;3724	21.725	24.3113	21.8006	22.1977			22.4199		21.4656	22.1019	23.2636	22.8211	21.4201	23.0619	21.5305	20.88			21.5726		21.2966	21.9514	22.2261	21.9686	21.725	24.3113	21.8006	22.1977	14.1355	14.1355	22.4199	14.1355	21.4656	22.1019	23.2636	22.8211
E9QAS4;E9QAS5;Q6PDQ2	E9QAS4;E9QAS5;Q6PDQ2;F6WR45	Chd4	tr|E9QAS4|E9QAS4_MOUSE Chromodomain-helicase-DNA-binding protein 4 OS=Mus musculus OX=10090 GN=Chd4 PE=1 SV=1;tr|E9QAS5|E9QAS5_MOUSE Chromodomain-helicase-DNA-binding protein 4 OS=Mus musculus OX=10090 GN=Chd4 PE=1 SV=1;sp|Q6PDQ2|CHD4_MOUSE Chromodomain-he	Chromodomain-helicase-DNA-binding protein 4	69	69	50	216.37	45.2	1902	323.31	0	1118;3327	29.7094	30.589	30.5583	29.5502	29.7775	29.9724	30.5151	30.5422	30.2359	30.7325	31.4388	31.4277	27.2831	28.7499	27.9292	27.7388	28.5408	28.5875	28.1776	27.8582	27.6728	28.4631	29.4417	29.0314	29.7094	30.589	30.5583	29.5502	29.7775	29.9724	30.5151	30.5422	30.2359	30.7325	31.4388	31.4277
E9QAT4-2;E9QAT4;F7BPW6	E9QAT4-2;E9QAT4;F7BPW6	Sec16a	sp|E9QAT4-2|SC16A_MOUSE Isoform 2 of Protein transport protein Sec16A OS=Mus musculus OX=10090 GN=Sec16a;sp|E9QAT4|SC16A_MOUSE Protein transport protein Sec16A OS=Mus musculus OX=10090 GN=Sec16a PE=1 SV=1;tr|F7BPW6|F7BPW6_MOUSE Protein transport protein se		14	14	14	256.47	8.2	2377	65.184	0	1119;1120;1121	24.7076	25.5029	25.4998	24.6184	23.04	23.1553	24.7615	25.284	24.529	25.7462	26.4925	26.3239	22.5031	23.1604	23.4774	23.0341	17.6659	21.4684	22.2947	22.8257	21.2466	26.8825	24.0305	23.5133	24.7076	25.5029	25.4998	24.6184	23.04	23.1553	24.7615	25.284	24.529	25.7462	26.4925	26.3239
E9QJS0;G5E8U8;G5E8U5;Q80ZK0	E9QJS0;G5E8U8;G5E8U5;Q80ZK0	Mrps10	tr|E9QJS0|E9QJS0_MOUSE 28S ribosomal protein S10, mitochondrial OS=Mus musculus OX=10090 GN=Mrps10 PE=1 SV=1;tr|G5E8U8|G5E8U8_MOUSE 28S ribosomal protein S10, mitochondrial OS=Mus musculus OX=10090 GN=Mrps10 PE=1 SV=1;tr|G5E8U5|G5E8U5_MOUSE 28S ribosomal p	28S ribosomal protein S10, mitochondrial	1	1	1	18.698	9.4	160	3.3218	0.00066667								24.3142	24.8218	23.4391										24.6081	25.2873	24.6367				14.1355	14.1355	14.1355	14.1355	14.1355	14.1355	24.3142	24.8218	23.4391	14.1355	14.1355	14.1355
E9QJT2;Q3UMQ8	E9QJT2;Q3UMQ8	Naf1	tr|E9QJT2|E9QJT2_MOUSE H/ACA ribonucleoprotein complex non-core subunit NAF1 OS=Mus musculus OX=10090 GN=Naf1 PE=1 SV=1;sp|Q3UMQ8|NAF1_MOUSE H/ACA ribonucleoprotein complex non-core subunit NAF1 OS=Mus musculus OX=10090 GN=Naf1 PE=1 SV=2	H/ACA ribonucleoprotein complex non-core subunit NAF1	2	2	2	63.65	4	597	13.51	0		22.3333	22.7843	22.4541	22.7377	22.7403	22.6372	22.3091	22.4745	22.2672	23.9043	24.6813		21.8734	21.7475	22.1652	22.4442	21.9844	23.0352	22.1713	21.8021	20.6631	23.7	24.9456		22.3333	22.7843	22.4541	22.7377	22.7403	22.6372	22.3091	22.4745	22.2672	23.9043	24.6813	14.1355
E9QJU8;Q8CG79	E9QJU8;Q8CG79	Trp53bp2;Tp53bp2	tr|E9QJU8|E9QJU8_MOUSE Transformation-related protein 53-binding protein 2 OS=Mus musculus OX=10090 GN=Trp53bp2 PE=1 SV=1;sp|Q8CG79|ASPP2_MOUSE Apoptosis-stimulating of p53 protein 2 OS=Mus musculus OX=10090 GN=Tp53bp2 PE=1 SV=3	Apoptosis-stimulating of p53 protein 2	5	5	5	126.01	6.1	1134	10.693	0	1122;1123;3328		23.615					24.2386		19.7169	20.8672	24.1428	25.1101												21.9834	14.1355	23.615	14.1355	14.1355	14.1355	14.1355	24.2386	14.1355	19.7169	20.8672	24.1428	25.1101
E9QK16;Q8BNA6;Q8BNA6-2	E9QK16;Q8BNA6;Q8BNA6-2	Fat3	tr|E9QK16|E9QK16_MOUSE Protocadherin Fat 3 OS=Mus musculus OX=10090 GN=Fat3 PE=1 SV=1;sp|Q8BNA6|FAT3_MOUSE Protocadherin Fat 3 OS=Mus musculus OX=10090 GN=Fat3 PE=1 SV=2;sp|Q8BNA6-2|FAT3_MOUSE Isoform 2 of Protocadherin Fat 3 OS=Mus musculus OX=10090 GN=Fa	Protocadherin Fat 3	2	2	2	501.59	0.4	4551	2.0364	0.0078763					24.6836	25.2363	24.5328	25.0577	24.591	24.7892	25.6546	25.5882	25.3751	25.6354	25.9849		24.1596	24.5781	25.0408	24.4903	26.0562	24.4432	25.0809	25.0872	24.9742	14.1355	14.1355	14.1355	24.6836	25.2363	24.5328	25.0577	24.591	24.7892	25.6546	25.5882	25.3751
E9QKD1;Q3UHX0	E9QKD1;Q3UHX0	Nol8	tr|E9QKD1|E9QKD1_MOUSE Nucleolar protein 8 OS=Mus musculus OX=10090 GN=Nol8 PE=1 SV=1;sp|Q3UHX0|NOL8_MOUSE Nucleolar protein 8 OS=Mus musculus OX=10090 GN=Nol8 PE=1 SV=2	Nucleolar protein 8	4	4	4	130.66	5.1	1165	52.538	0	1125	24.4593	25.3212											22.3257	23.4563											24.4593	25.3212	14.1355	14.1355	14.1355	14.1355	14.1355	14.1355	14.1355	14.1355	14.1355	14.1355
E9QKE9;H3BK24;P53564-3;H3BKF6;H3BLS0;H3BJQ9;P53564-4;P53564-2;P53564;H3BJ26;H3BKT0;H3BJN3	E9QKE9;H3BK24;P53564-3;H3BKF6;H3BLS0;H3BJQ9;P53564-4;P53564-2;P53564;H3BJ26;H3BKT0;H3BJN3;H3BL09;P53564-5	Cux1	tr|E9QKE9|E9QKE9_MOUSE Homeobox protein cut-like OS=Mus musculus OX=10090 GN=Cux1 PE=1 SV=1;tr|H3BK24|H3BK24_MOUSE Homeobox protein cut-like OS=Mus musculus OX=10090 GN=Cux1 PE=1 SV=2;sp|P53564-3|CUX1_MOUSE Isoform 3 of Homeobox protein cut-like 1 OS=Mus m	Homeobox protein cut-like;Homeobox protein cut-like 1	5	5	3	156.4	5.9	1426	26.087	0							22.7736	22.6927	24.3194	22.4697	22.4676	24.7553	23.6897						20.0465	20.2503				20.1504		14.1355	14.1355	14.1355	14.1355	14.1355	22.7736	22.6927	24.3194	22.4697	22.4676	24.7553	23.6897
E9QKG3;A0A1L1SSB7;A0A1L1SQZ0;Q9CWH5	E9QKG3;A0A1L1SSB7;A0A1L1SQZ0;Q9CWH5	Trmt11	tr|E9QKG3|E9QKG3_MOUSE tRNA (guanine(10)-N2)-methyltransferase homolog OS=Mus musculus OX=10090 GN=Trmt11 PE=1 SV=1;tr|A0A1L1SSB7|A0A1L1SSB7_MOUSE tRNA (guanine(10)-N2)-methyltransferase homolog OS=Mus musculus OX=10090 GN=Trmt11 PE=1 SV=1;tr|A0A1L1SQZ0|A0	tRNA (guanine(10)-N2)-methyltransferase homolog	3	3	3	52.938	10	460	6.1167	0								22.1655	22.9859	23.0346			22.2753							21.9378	21.9851	21.4077			21.4199	14.1355	14.1355	14.1355	14.1355	14.1355	14.1355	22.1655	22.9859	23.0346	14.1355	14.1355	22.2753
E9QKK1;Q6RT24	E9QKK1;Q6RT24	Cenpe	tr|E9QKK1|E9QKK1_MOUSE Centromere-associated protein E OS=Mus musculus OX=10090 GN=Cenpe PE=1 SV=1;sp|Q6RT24|CENPE_MOUSE Centromere-associated protein E OS=Mus musculus OX=10090 GN=Cenpe PE=1 SV=1	Kinesin-like protein;Centromere-associated protein E	6	6	6	286.21	3.6	2471	8.2829	0			21.013			21.0154		19.7367	24.1412	25.7945		24.985	26.7196		19.8327					17.0634	26.0185	27.0841		25.6524	27.9594	14.1355	21.013	14.1355	14.1355	21.0154	14.1355	19.7367	24.1412	25.7945	14.1355	24.985	26.7196
E9QKZ2;Q91YE6;E0CXB2	E9QKZ2;Q91YE6;E0CXB2;F6TLX3;E0CY46	Ipo9	tr|E9QKZ2|E9QKZ2_MOUSE Importin-9 OS=Mus musculus OX=10090 GN=Ipo9 PE=1 SV=1;sp|Q91YE6|IPO9_MOUSE Importin-9 OS=Mus musculus OX=10090 GN=Ipo9 PE=1 SV=3;tr|E0CXB2|E0CXB2_MOUSE Importin-9 OS=Mus musculus OX=10090 GN=Ipo9 PE=1 SV=1	Importin-9	10	10	10	115.95	13.5	1040	55.874	0		24.4015		25.9929	25.5188	26.5179	25.5813	25.1976	24.5533	23.3439	26.1906	26.4383	26.7817	22.9486		24.2146	24.1883	24.9375	25.2811	24.2224	24.5366	22.431	25.5648	24.675	26.0706	24.4015	14.1355	25.9929	25.5188	26.5179	25.5813	25.1976	24.5533	23.3439	26.1906	26.4383	26.7817
E9QL31;A0A0R4J104;P98078-2;P98078;E9PX84;Q3TRE6;P98078-3;Q9DCE6;E0CXT5;F6TQN9	E9QL31;A0A0R4J104;P98078-2;P98078;E9PX84;Q3TRE6;P98078-3;Q9DCE6;E0CXT5;F6TQN9;E0CZ53;E0CYJ2	Dab2	tr|E9QL31|E9QL31_MOUSE Disabled homolog 2 OS=Mus musculus OX=10090 GN=Dab2 PE=1 SV=1;tr|A0A0R4J104|A0A0R4J104_MOUSE Disabled homolog 2 OS=Mus musculus OX=10090 GN=Dab2 PE=1 SV=1;sp|P98078-2|DAB2_MOUSE Isoform p93 of Disabled homolog 2 OS=Mus musculus OX=10	Disabled homolog 2	10	10	10	79.992	17.6	745	28.528	0	180	24.5422	25.1182	24.6052	25.1035	24.505	24.3054	26.1203	26.4224	24.0552	26.7385	26.9278	25.0032	23.3758	24.359	24.0424	24.2024	22.8878	23.6058	24.2617	27.1696	22.6574	28.016	28.3253	23.2081	24.5422	25.1182	24.6052	25.1035	24.505	24.3054	26.1203	26.4224	24.0552	26.7385	26.9278	25.0032
E9QLA5;Q0GNC1-3;Q0GNC1	E9QLA5;Q0GNC1-3;Q0GNC1	Inf2	tr|E9QLA5|E9QLA5_MOUSE Inverted formin-2 OS=Mus musculus OX=10090 GN=Inf2 PE=1 SV=1;sp|Q0GNC1-3|INF2_MOUSE Isoform 2 of Inverted formin-2 OS=Mus musculus OX=10090 GN=Inf2;sp|Q0GNC1|INF2_MOUSE Inverted formin-2 OS=Mus musculus OX=10090 GN=Inf2 PE=1 SV=1	Inverted formin-2	3	3	3	138.36	2.5	1271	5.0486	0								22.5966				24.2193	22.0062											22.785	20.9311	14.1355	14.1355	14.1355	14.1355	14.1355	14.1355	22.5966	14.1355	14.1355	14.1355	24.2193	22.0062
E9QM14;A0A1X7SB71;Q9JIY2-3;Q9JIY2-2;Q9JIY2;Q9JIY2-4	E9QM14;A0A1X7SB71;Q9JIY2-3;Q9JIY2-2;Q9JIY2;Q9JIY2-4	Cbll1	tr|E9QM14|E9QM14_MOUSE E3 ubiquitin-protein ligase Hakai OS=Mus musculus OX=10090 GN=Cbll1 PE=1 SV=1;tr|A0A1X7SB71|A0A1X7SB71_MOUSE E3 ubiquitin-protein ligase Hakai OS=Mus musculus OX=10090 GN=Cbll1 PE=1 SV=1;sp|Q9JIY2-3|HAKAI_MOUSE Isoform 3 of E3 ubiqui	E3 ubiquitin-protein ligase Hakai	5	5	5	46.428	17.1	416	5.5052	0			20.5553	24.449		23.5613					23.8022	23.994	20.122			22.8908		21.4128						23.6193		14.1355	20.5553	24.449	14.1355	23.5613	14.1355	14.1355	14.1355	14.1355	23.8022	23.994	20.122
E9QM38;P55012	E9QM38;P55012	Slc12a2	tr|E9QM38|E9QM38_MOUSE Solute carrier family 12 member 2 OS=Mus musculus OX=10090 GN=Slc12a2 PE=1 SV=1;sp|P55012|S12A2_MOUSE Solute carrier family 12 member 2 OS=Mus musculus OX=10090 GN=Slc12a2 PE=1 SV=2	Solute carrier family 12 member 2	9	9	9	130.67	11.7	1206	13.494	0	1126;1127	23.1143	24.451	24.8386	21.6568	23.5863	20.3677	24.6679	19.4998	25.1497	23.926	24.9333	25.6348	21.9282	23.6734	24.3322	20.8719	22.2911	19.3059	25.6594	17.9972	24.0733	21.9611	23.4335	24.1493	23.1143	24.451	24.8386	21.6568	23.5863	20.3677	24.6679	19.4998	25.1497	23.926	24.9333	25.6348
E9QM77;O70305-2;O70305;O70305-3;F7B6X4;A0A286YDU2	E9QM77;O70305-2;O70305;O70305-3;F7B6X4;A0A286YDU2;F6V8M6	Atxn2	tr|E9QM77|E9QM77_MOUSE Ataxin-2 OS=Mus musculus OX=10090 GN=Atxn2 PE=1 SV=1;sp|O70305-2|ATX2_MOUSE Isoform 2 of Ataxin-2 OS=Mus musculus OX=10090 GN=Atxn2;sp|O70305|ATX2_MOUSE Ataxin-2 OS=Mus musculus OX=10090 GN=Atxn2 PE=1 SV=1;sp|O70305-3|ATX2_MOUSE Isof	Ataxin-2	18	18	3	136.46	20.4	1286	86.239	0	1130;1131;1132	26.4199	26.726	26.2591	27.1757	27.7819	26.4559	26.1148	25.6835	25.3651	26.6822	26.4627	25.953	25.4178	25.1696	25.5568	26.2468	26.6352	26.3535	24.9171	24.51	24.2827	25.8347	25.172	25.0418	26.4199	26.726	26.2591	27.1757	27.7819	26.4559	26.1148	25.6835	25.3651	26.6822	26.4627	25.953
E9QMD3;Q61329	E9QMD3;Q61329	Zfhx3	tr|E9QMD3|E9QMD3_MOUSE Zinc finger homeobox protein 3 OS=Mus musculus OX=10090 GN=Zfhx3 PE=1 SV=1;sp|Q61329|ZFHX3_MOUSE Zinc finger homeobox protein 3 OS=Mus musculus OX=10090 GN=Zfhx3 PE=1 SV=1	Zinc finger homeobox protein 3	7	7	5	406.1	2.9	3723	25.091	0	1133;1134;1135;1136;3331;3332		22.0064	21.4595	24.3958	21.2712	23.5833	20.396	20.9807	19.7532	22.5851	22.5296	21.94		20.1655	20.0922	24.0808	19.7297	24.5889	18.4981	18.6956	18.2415	21.1293	19.9405	20.0617	14.1355	22.0064	21.4595	24.3958	21.2712	23.5833	20.396	20.9807	19.7532	22.5851	22.5296	21.94
E9QMJ1;H3BL41;H3BJY2;E9QN63;Q9QWY8-4;Q9QWY8-3;Q9QWY8;H3BKD4;H3BKE6;E9QMI7;Q9QWY8-2	E9QMJ1;H3BL41;H3BJY2;E9QN63;Q9QWY8-4;Q9QWY8-3;Q9QWY8;H3BKD4;H3BKE6;E9QMI7;Q9QWY8-2;H3BK40;H3BJM7	Asap1	tr|E9QMJ1|E9QMJ1_MOUSE Arf-GAP with SH3 domain, ANK repeat and PH domain-containing protein 1 OS=Mus musculus OX=10090 GN=Asap1 PE=1 SV=1;tr|H3BL41|H3BL41_MOUSE Arf-GAP with SH3 domain, ANK repeat and PH domain-containing protein 1 OS=Mus musculus OX=10090	Arf-GAP with SH3 domain, ANK repeat and PH domain-containing protein 1	21	21	20	123.53	22.7	1112	147.84	0	1138;1139;1140;1141				24.9061	23.0231		26.0625	26.5625	25.7282	26.185	26.0203	26.3481							22.8596	23.5154	24.0528	21.2427	23.3693		14.1355	14.1355	14.1355	24.9061	23.0231	14.1355	26.0625	26.5625	25.7282	26.185	26.0203	26.3481
E9QMK9;Q8BH86;Q8BH86-2	E9QMK9;Q8BH86;Q8BH86-2;F7CUW7	9030617O03Rik	tr|E9QMK9|E9QMK9_MOUSE D-glutamate cyclase, mitochondrial OS=Mus musculus OX=10090 GN=Dglucy PE=1 SV=1;sp|Q8BH86|GLUCM_MOUSE D-glutamate cyclase, mitochondrial OS=Mus musculus OX=10090 GN=Dglucy PE=1 SV=1;sp|Q8BH86-2|GLUCM_MOUSE Isoform 2 of D-glutamate cy	UPF0317 protein C14orf159 homolog, mitochondrial	3	3	3	69.921	5.6	647	6.585	0		22.788	24.1947	23.3298		22.4862	22.997	22.8234	22.6181	22.6947		23.5346	23.0427	22.544	23.6835	22.8315		21.4646	23.8254	22.8747	22.745	21.6293		22.3502	22.1941	22.788	24.1947	23.3298	14.1355	22.4862	22.997	22.8234	22.6181	22.6947	14.1355	23.5346	23.0427
E9QN01;Q8C5P5-3;Q8C5P5-2;Q8C5P5;A0A1L1ST06	E9QN01;Q8C5P5-3;Q8C5P5-2;Q8C5P5;A0A1L1ST06	Nt5dc1	tr|E9QN01|E9QN01_MOUSE 5-nucleotidase domain-containing protein 1 OS=Mus musculus OX=10090 GN=Nt5dc1 PE=1 SV=1;sp|Q8C5P5-3|NT5D1_MOUSE Isoform 3 of 5-nucleotidase domain-containing protein 1 OS=Mus musculus OX=10090 GN=Nt5dc1;sp|Q8C5P5-2|NT5D1_MOUSE Isof	5-nucleotidase domain-containing protein 1	2	2	2	22.542	11.4	201	1.9361	0.0089466		21.4782			23.1201	22.719	22.4405		21.4338	21.1632	23.3471		23.1607	21.5972			22.3641	24.1521	23.1405		21.874	21.8673	22.7691		22.7446	21.4782	14.1355	14.1355	23.1201	22.719	22.4405	14.1355	21.4338	21.1632	23.3471	14.1355	23.1607
E9QN31	E9QN31;A0A0N4SW16	Nop2	tr|E9QN31|E9QN31_MOUSE Probable 28S rRNA (cytosine-C(5))-methyltransferase OS=Mus musculus OX=10090 GN=Nop2 PE=1 SV=1		17	17	1	86.906	27.8	794	142.2	0		29.057	29.9695	29.0525	29.1576	29.41	29.0003	28.889	28.7479	28.5318	29.3262	29.3175	29.471	28.23	28.975	28.1292	28.9983	28.865	29.5139	28.2286	28.1485	27.8879	28.8115	28.4748	29.0651	29.057	29.9695	29.0525	29.1576	29.41	29.0003	28.889	28.7479	28.5318	29.3262	29.3175	29.471
E9QNA7;A0A286YCI8;Q62417-2;Q62417-7;Q62417;A0A286YCQ0;A0A286YDN0;E9Q6A3;E9PYX6;D3Z5J3;A0A5F8MPJ2;Q62417-5;Q62417-6;Q62417-4;Q62417-3	E9QNA7;A0A286YCI8;Q62417-2;Q62417-7;Q62417;A0A286YCQ0;A0A286YDN0;E9Q6A3;E9PYX6;D3Z5J3;A0A5F8MPJ2;Q62417-5;Q62417-6;Q62417-4;Q62417-3	Sorbs1	tr|E9QNA7|E9QNA7_MOUSE Sorbin and SH3 domain-containing protein 1 OS=Mus musculus OX=10090 GN=Sorbs1 PE=1 SV=1;tr|A0A286YCI8|A0A286YCI8_MOUSE Sorbin and SH3 domain-containing protein 1 OS=Mus musculus OX=10090 GN=Sorbs1 PE=1 SV=1;sp|Q62417-2|SRBS1_MOUSE Is	Sorbin and SH3 domain-containing protein 1	6	6	5	82.874	11.8	740	13.292	0	315;316;317	21.9869	22.0947	22.7849		22.7739						22.4776		20.3126		21.2857								20.7534		21.9869	22.0947	22.7849	14.1355	22.7739	14.1355	14.1355	14.1355	14.1355	14.1355	22.4776	14.1355
E9QNG1;B2RR82;Q9Z0R6-2;Q9Z0R6;A0A1W2P775	E9QNG1;B2RR82;Q9Z0R6-2;Q9Z0R6;A0A1W2P775	Itsn2	tr|E9QNG1|E9QNG1_MOUSE Intersectin-2 OS=Mus musculus OX=10090 GN=Itsn2 PE=1 SV=1;tr|B2RR82|B2RR82_MOUSE Intersectin-2 OS=Mus musculus OX=10090 GN=Itsn2 PE=1 SV=1;sp|Q9Z0R6-2|ITSN2_MOUSE Isoform 2 of Intersectin-2 OS=Mus musculus OX=10090 GN=Itsn2;sp|Q9Z0R6	Intersectin-2	6	6	6	188.78	5.3	1658	11.28	0	733;734								21.83		24.5365		22.5209								20.5916		22.1624		21.4432	14.1355	14.1355	14.1355	14.1355	14.1355	14.1355	14.1355	21.83	14.1355	24.5365	14.1355	22.5209
E9QNN1;A0A087WPL5;O70133-2;O70133;O70133-3;Q3UR42	E9QNN1;A0A087WPL5;O70133-2;O70133;O70133-3;Q3UR42;A0A0R4J2C3;A0A087WRT3	Dhx9	tr|E9QNN1|E9QNN1_MOUSE ATP-dependent RNA helicase A OS=Mus musculus OX=10090 GN=Dhx9 PE=1 SV=1;tr|A0A087WPL5|A0A087WPL5_MOUSE ATP-dependent RNA helicase A OS=Mus musculus OX=10090 GN=Dhx9 PE=1 SV=1;sp|O70133-2|DHX9_MOUSE Isoform 2 of ATP-dependent RNA heli	ATP-dependent RNA helicase A	51	51	51	149.69	46	1384	323.31	0	1142	30.8652	31.0146	31.0753	30.6407	30.8855	30.992	30.8184	30.5798	30.2583	30.8002	31.2492	31.0987	30.2031	30.2855	30.3323	30.1906	30.1223	31.1329	30.2036	29.976	29.6523	30.2965	30.6418	30.6365	30.8652	31.0146	31.0753	30.6407	30.8855	30.992	30.8184	30.5798	30.2583	30.8002	31.2492	31.0987
E9QP46;Q6ZWQ0	E9QP46;Q6ZWQ0;F7BX34;F6W8R9;Q6DFZ2;Q6ZWQ0-3	Syne2	tr|E9QP46|E9QP46_MOUSE Nesprin-2 OS=Mus musculus OX=10090 GN=Syne2 PE=1 SV=1;sp|Q6ZWQ0|SYNE2_MOUSE Nesprin-2 OS=Mus musculus OX=10090 GN=Syne2 PE=1 SV=2	Nesprin-2	6	6	6	782.13	1.1	6870	5.876	0	1150	23.0093	23.7627	23.3229	23.0007	24.5983	23.5912	23.3846	23.8092	26.3979	23.0538	24.4058	25.5782	22.8824	22.8928	22.6999	22.8802	23.0445	23.8361	23.0075	22.9562	23.5702	22.7421	23.9441	25.6211	23.0093	23.7627	23.3229	23.0007	24.5983	23.5912	23.3846	23.8092	26.3979	23.0538	24.4058	25.5782
E9QPI5;Q6A026	E9QPI5;Q6A026	Pds5a	tr|E9QPI5|E9QPI5_MOUSE Sister chromatid cohesion protein PDS5 homolog A OS=Mus musculus OX=10090 GN=Pds5a PE=1 SV=1;sp|Q6A026|PDS5A_MOUSE Sister chromatid cohesion protein PDS5 homolog A OS=Mus musculus OX=10090 GN=Pds5a PE=1 SV=3	Sister chromatid cohesion protein PDS5 homolog A	5	4	4	150.22	4.3	1332	3.3417	0.00066711	1151;1152		19.6849				19.2334					19.5078	20.3404		18.8747				18.9386					18.1946	19.2573	14.1355	19.6849	14.1355	14.1355	14.1355	19.2334	14.1355	14.1355	14.1355	14.1355	19.5078	20.3404
E9QQ10;Q70FJ1-3;Q70FJ1-2;Q70FJ1	E9QQ10;Q70FJ1-3;Q70FJ1-2;Q70FJ1;A0A140T8S1	Akap9	tr|E9QQ10|E9QQ10_MOUSE A-kinase anchor protein 9 OS=Mus musculus OX=10090 GN=Akap9 PE=1 SV=1;sp|Q70FJ1-3|AKAP9_MOUSE Isoform 3 of A-kinase anchor protein 9 OS=Mus musculus OX=10090 GN=Akap9;sp|Q70FJ1-2|AKAP9_MOUSE Isoform 2 of A-kinase anchor protein 9 OS=	A-kinase anchor protein 9	28	28	28	434.13	10.7	3779	303.72	0		24.8786	26.7878	25.8942	23.1768	26.6299	24.4686	25.3994	26.3116	25.0474	26.451	27.4221	27.3356	21.1301	22.5275	23.4692	19.3525	25.8602	22.2998	22.1591	23.298	20.8217	22.5825	24.6023	26.2167	24.8786	26.7878	25.8942	23.1768	26.6299	24.4686	25.3994	26.3116	25.0474	26.451	27.4221	27.3356
E9QQ30;Q9Z2B5	E9QQ30;Q9Z2B5	Eif2ak3	tr|E9QQ30|E9QQ30_MOUSE Eukaryotic translation initiation factor 2-alpha kinase 3 OS=Mus musculus OX=10090 GN=Eif2ak3 PE=1 SV=1;sp|Q9Z2B5|E2AK3_MOUSE Eukaryotic translation initiation factor 2-alpha kinase 3 OS=Mus musculus OX=10090 GN=Eif2ak3 PE=1 SV=1	Eukaryotic translation initiation factor 2-alpha kinase 3	4	4	4	124.67	6.1	1114	10.827	0	1154	23.2396	22.7077					24.343	22.9654	23.2881		23.5512	23.4656	21.9598	18.0984					22.6287	21.5137	21.8507		22.2096	21.9005	23.2396	22.7077	14.1355	14.1355	14.1355	14.1355	24.343	22.9654	23.2881	14.1355	23.5512	23.4656
F2Z3U3;F2Z4B7;G5E867	F2Z3U3;F2Z4B7;G5E867;S4R2K5;F2Z3X7	Raph1	tr|F2Z3U3|F2Z3U3_MOUSE Ras association (RalGDS/AF-6) and pleckstrin homology domains 1 OS=Mus musculus OX=10090 GN=Raph1 PE=1 SV=2;tr|F2Z4B7|F2Z4B7_MOUSE Ras association (RalGDS/AF-6) and pleckstrin homology domains 1 OS=Mus musculus OX=10090 GN=Raph1 PE=1		19	19	17	136.74	21.6	1266	81.574	0	1155;1156;1157;1158;1159;1160;1161;3335	24.0337	26.1844	25.2572	23.7717	25.3864	23.8766	26.8624	27.0071	24.6168	26.1968	27.6925	26.6634	21.6077	23.1504	22.7226	24.9548	22.257	21.7702	23.0742	24.445	20.1939	25.4849	25.3161	23.4055	24.0337	26.1844	25.2572	23.7717	25.3864	23.8766	26.8624	27.0071	24.6168	26.1968	27.6925	26.6634
F6QA74;P28352	F6QA74;P28352	Apex1	tr|F6QA74|F6QA74_MOUSE DNA-(apurinic or apyrimidinic site) lyase (Fragment) OS=Mus musculus OX=10090 GN=Apex1 PE=1 SV=1;sp|P28352|APEX1_MOUSE DNA-(apurinic or apyrimidinic site) lyase OS=Mus musculus OX=10090 GN=Apex1 PE=1 SV=2	DNA-(apurinic or apyrimidinic site) lyase;DNA-(apurinic or apyrimidinic site) lyase, mitochondrial	2	2	2	32.318	12.1	289	11.151	0							22.9596	22.2893				23.0478	23.6593						22.7708	23.5037				24.9148	23.0063	14.1355	14.1355	14.1355	14.1355	14.1355	22.9596	22.2893	14.1355	14.1355	14.1355	23.0478	23.6593
F6QZB1;Q9CX48	F6QZB1;Q9CX48	Zcchc10	tr|F6QZB1|F6QZB1_MOUSE Zinc finger CCHC domain-containing protein 10 (Fragment) OS=Mus musculus OX=10090 GN=Zcchc10 PE=1 SV=1;sp|Q9CX48|ZCH10_MOUSE Zinc finger CCHC domain-containing protein 10 OS=Mus musculus OX=10090 GN=Zcchc10 PE=2 SV=1	Zinc finger CCHC domain-containing protein 10	1	1	1	3.3249	44.8	29	3.1962	0.00066072					24.1765	25.0984				24.2388	24.7575	24.9334						23.4946								14.1355	14.1355	14.1355	24.1765	25.0984	14.1355	14.1355	14.1355	24.2388	24.7575	24.9334	14.1355
F6RJV6;Q9JJK2	F6RJV6;Q9JJK2	Lancl2	tr|F6RJV6|F6RJV6_MOUSE LanC-like protein 2 (Fragment) OS=Mus musculus OX=10090 GN=Lancl2 PE=1 SV=1;sp|Q9JJK2|LANC2_MOUSE LanC-like protein 2 OS=Mus musculus OX=10090 GN=Lancl2 PE=1 SV=1	LanC-like protein 2	17	17	17	49.742	54	441	91.868	0		28.3636	27.922	26.6763	27.8953	27.8899	27.142	27.4588	28.7802	27.2814	27.968	27.9536	29.828	27.8977	27.8073	26.7041	29.0604	29.1434	28.0319	29.5905	27.2246	29.3155	29.6193	27.6042	27.9287	28.3636	27.922	26.6763	27.8953	27.8899	27.142	27.4588	28.7802	27.2814	27.968	27.9536	29.828
F6RTE1;Q9D0B0	F6RTE1;Q9D0B0	Srsf9	tr|F6RTE1|F6RTE1_MOUSE Serine/arginine-rich-splicing factor 9 (Fragment) OS=Mus musculus OX=10090 GN=Srsf9 PE=1 SV=1;sp|Q9D0B0|SRSF9_MOUSE Serine/arginine-rich splicing factor 9 OS=Mus musculus OX=10090 GN=Srsf9 PE=1 SV=1	Serine/arginine-rich splicing factor 9	2	2	2	17.745	13.9	158	3.0111	0.00097308	1180	20.9382	21.1145						20.9403					21.0603	21.5391						20.369					20.9382	21.1145	14.1355	14.1355	14.1355	14.1355	14.1355	20.9403	14.1355	14.1355	14.1355	14.1355
F6S1R2;Q8N9S3-3;Q8N9S3;Q8N9S3-2;A2AF81	F6S1R2;Q8N9S3-3;Q8N9S3;Q8N9S3-2;A2AF81;A2AF82	Ahsa2	tr|F6S1R2|F6S1R2_MOUSE Activator of 90 kDa heat shock protein ATPase homolog 2 (Fragment) OS=Mus musculus OX=10090 GN=Ahsa2 PE=1 SV=1;sp|Q8N9S3-3|AHSA2_MOUSE Isoform 3 of Activator of 90 kDa heat shock protein ATPase homolog 2 OS=Mus musculus OX=10090 GN=A	Activator of 90 kDa heat shock protein ATPase homolog 2	5	5	5	35.523	20.5	317	8.1175	0		24.2857	24.8318	23.4368	24.3336			24.246	23.7515	23.674	24.4644	23.666		23.2591	25.2892	22.2367				23.3344	22.0518	22.3913	24.5739	26.7412		24.2857	24.8318	23.4368	24.3336	14.1355	14.1355	24.246	23.7515	23.674	24.4644	23.666	14.1355
F6SLP4;A0A494BAW5;A0A494BAK4;Q9DC16	F6SLP4;A0A494BAW5;A0A494BAK4;Q9DC16;A0A494BAX4;A0A494B9M5;F6Z6A5	Ergic1	tr|F6SLP4|F6SLP4_MOUSE Endoplasmic reticulum-Golgi intermediate compartment protein 1 OS=Mus musculus OX=10090 GN=Ergic1 PE=1 SV=2;tr|A0A494BAW5|A0A494BAW5_MOUSE Endoplasmic reticulum-Golgi intermediate compartment protein 1 OS=Mus musculus OX=10090 GN=Erg	Endoplasmic reticulum-Golgi intermediate compartment protein 1	9	9	9	21.445	55	191	17.515	0		26.3214	25.2759	25.2241	25.435	25.8142	24.2329	25.236	24.112	24.1749	26.2445	25.142	25.7012	26.959	24.5937	24.517	26.5461	24.8946	24.7057	24.4917	23.5558	23.3673	25.1626	24.1391	24.6328	26.3214	25.2759	25.2241	25.435	25.8142	24.2329	25.236	24.112	24.1749	26.2445	25.142	25.7012
F6U6U5;F6S7W6;E9PU87;Q6P4S6;F6U8X4;Q6P4S6-2	F6U6U5;F6S7W6;E9PU87;Q6P4S6;F6U8X4;Q6P4S6-2	Sik3	tr|F6U6U5|F6U6U5_MOUSE Serine/threonine-protein kinase SIK3 (Fragment) OS=Mus musculus OX=10090 GN=Sik3 PE=1 SV=1;tr|F6S7W6|F6S7W6_MOUSE Serine/threonine-protein kinase SIK3 (Fragment) OS=Mus musculus OX=10090 GN=Sik3 PE=1 SV=1;tr|E9PU87|E9PU87_MOUSE Serin	Serine/threonine-protein kinase SIK3	7	7	7	134.76	7.2	1214	36.087	0		21.7669	22.5234	23.2236	23.8131	23.6459	23.4282	24.2143	23.6211	23.5292	23.8605	22.385	24.8	21.3062	21.8321	22.2407	23.5785	23.1938	23.7	23.3766	23.865	22.3641	23.5367	22.1671	24.2186	21.7669	22.5234	23.2236	23.8131	23.6459	23.4282	24.2143	23.6211	23.5292	23.8605	22.385	24.8
F6UFG6;D3YYE1;D3Z7M9;O35381	F6UFG6;D3YYE1;D3Z7M9;O35381;Q64G17	Anp32a	tr|F6UFG6|F6UFG6_MOUSE Acidic leucine-rich nuclear phosphoprotein 32 family member A (Fragment) OS=Mus musculus OX=10090 GN=Anp32a PE=1 SV=1;tr|D3YYE1|D3YYE1_MOUSE Acidic leucine-rich nuclear phosphoprotein 32 family member A (Fragment) OS=Mus musculus OX=	Acidic leucine-rich nuclear phosphoprotein 32 family member A	3	2	2	15.306	25.4	138	73.575	0		24.2405	25.3817	24.9504		25.4335	24.4171	24.5284	24.0955	23.7611	25.27	24.8739	25.4187	23.6547	24.6814	24.4493		25.3196	24.3483	23.9843	23.2487	23.2012	24.3684	24.312	24.5468	24.2405	25.3817	24.9504	14.1355	25.4335	24.4171	24.5284	24.0955	23.7611	25.27	24.8739	25.4187
F6UK66;Q810U5-3;Q810U5;Q810U5-2	F6UK66;Q810U5-3;Q810U5;Q810U5-2	Ccdc50	tr|F6UK66|F6UK66_MOUSE Coiled-coil domain-containing protein 50 (Fragment) OS=Mus musculus OX=10090 GN=Ccdc50 PE=1 SV=1;sp|Q810U5-3|CCD50_MOUSE Isoform 3 of Coiled-coil domain-containing protein 50 OS=Mus musculus OX=10090 GN=Ccdc50;sp|Q810U5|CCD50_MOUSE C	Coiled-coil domain-containing protein 50	3	3	3	29.684	11.3	256	4.2415	0.00035336		24.1604				22.7734			24.2443	22.757	23.0879	28.1465	22.78	23.1504				22.3311			24.048	22.1428	23.6863	27.5105		24.1604	14.1355	14.1355	14.1355	22.7734	14.1355	14.1355	24.2443	22.757	23.0879	28.1465	22.78
[truncated: 2,272 more rows]
[truncated: 48 more columns]

## Sheet: 02_Enriched_ProteinGroups
Majority.protein.IDs	Protein.IDs	Gene.names	Fasta.headers	Protein.names	Peptides	Razor...unique.peptides	Unique.peptides	Mol..weight..kDa.	Sequence.coverage....	Sequence.length	Score	Q.value	log2_ratio_LH_DS_01	log2_ratio_LH_DS_02	log2_ratio_LH_DS_03	log2_ratio_LH_DSK_01	log2_ratio_LH_DSK_02	log2_ratio_LH_DSK_03	log2_ratio_LH_K_01	log2_ratio_LH_K_02	log2_ratio_LH_K_03	log2_ratio_LH_SK_01	log2_ratio_LH_SK_02	log2_ratio_LH_SK_03	log2_intensity_DS_L_01	log2_intensity_DS_L_02	log2_intensity_DS_L_03	log2_intensity_DSK_L_01	log2_intensity_DSK_L_02	log2_intensity_DSK_L_03	log2_intensity_K_L_01	log2_intensity_K_L_02	log2_intensity_K_L_03	log2_intensity_SK_L_01	log2_intensity_SK_L_02	log2_intensity_SK_L_03
[truncated: 1,779 more rows]

[truncated: 8 more sheets: 03_enr_DSK, 04_enr_DS, 05_enr_SK, 06_enr_K, 07_GO_enr_DSK, 08_GO_enr_DS, 09_GO_enr_SK, 10_GO_enr_K]
