# Supplementary material for: Proteomic investigation of neural stem cell to oligodendrocyte precursor cell differentiation reveals phosphorylation-dependent Dclk1 processing
Source: Cell Mol Life Sci. 2023 Aug 18;80(9):260. doi: 10.1007/s00018-023-04892-8 (PMC10439241; doi:10.1007/s00018-023-04892-8)
Supplement: Supplementary file 5 — Supplementary file5 Table S4: SILAC-based proximity biotinylation analysis for Dclk1 isoform interactomes. Differential expression analysis (binary comparisons) of individual protein level datasets. GO analyses of differentially expressed proteins (XLSX 1479 KB) [file 18_2023_4892_MOESM5_ESM.xlsx]

## Sheet: Info
Sheet	Description
01_Enriched_ProteinGroups_norm	Biotin-enriched ProteinGroups (at least 2 log2 L/H ratios >1 in any sample group). Given are normalized log2 abundances and results of differential expression analysis (limma trend).
02_Candidates_DSKvsDS	ProteinsGroups differentially regulated between BioID-constructs DSK and DS.
03_Candidates_DSKvsSK	ProteinsGroups differentially regulated between BioID-constructs DSK and SK.
04_Candidates_DSKvsK	ProteinsGroups differentially regulated between BioID-constructs DSK and K.
05_Candidates_DSvsSK	ProteinsGroups differentially regulated between BioID-constructs DS and SK.
06_Candidates_DSvsK	ProteinsGroups differentially regulated between BioID-constructs DS and K.
07_Candidates_SKvsK	ProteinsGroups differentially regulated between BioID-constructs SK and K.
08_GO_enr_Candidates	Results GO-term enrichment for proteins regulated in the respective serial comparisons of BioID-Dclk1 constructs (=Candidates) from clusterProfiler. Enriched terms were filtered at pvalue < 0.05 and qvalue < 0.2. Terms were simplified by semeantic similarity to reduce redundancy. In cases where no GO-annotations were significantly enriched, no results are reported.

## Sheet: 01_Enriched_ProteinGroups_norm
Majority.protein.IDs	Protein.IDs	Gene.names	Fasta.headers	Protein.names	Peptides	Razor...unique.peptides	Unique.peptides	Mol..weight..kDa.	Sequence.coverage....	Sequence.length	Score	Q.value	logFC_DSK_DS	AveExpr_DSK_DS	P.Value_DSK_DS	adj.P.Val_DSK_DS	significant_DSK_DS	logFC_DSK_SK	AveExpr_DSK_SK	P.Value_DSK_SK	adj.P.Val_DSK_SK	significant_DSK_SK	logFC_DSK_K	AveExpr_DSK_K	P.Value_DSK_K	adj.P.Val_DSK_K	significant_DSK_K	logFC_DS_SK	AveExpr_DS_SK	P.Value_DS_SK	adj.P.Val_DS_SK	significant_DS_SK	logFC_DS_K	AveExpr_DS_K	P.Value_DS_K	adj.P.Val_DS_K	significant_DS_K	logFC_SK_K	AveExpr_SK_K	P.Value_SK_K	adj.P.Val_SK_K	significant_SK_K	log2_norm_intensity_DS_L_01	log2_norm_intensity_DS_L_02	log2_norm_intensity_DS_L_03	log2_norm_intensity_DSK_L_01	log2_norm_intensity_DSK_L_02	log2_norm_intensity_DSK_L_03	log2_norm_intensity_K_L_01
A0A087WNV1;A0A087WSR7;A0A087WR52;Q8K2K6-3;Q8K2K6-1;Q8K2K6;Q8K2K6-2;A0A087WRL1	A0A087WNV1;A0A087WSR7;A0A087WR52;Q8K2K6-3;Q8K2K6-1;Q8K2K6;Q8K2K6-2;A0A087WRL1	Agfg1	tr|A0A087WNV1|A0A087WNV1_MOUSE Arf-GAP domain and FG repeat-containing protein 1 OS=Mus musculus OX=10090 GN=Agfg1 PE=1 SV=1;tr|A0A087WSR7|A0A087WSR7_MOUSE Arf-GAP domain and FG repeat-containing protein 1 OS=Mus musculus OX=10090 GN=Agfg1 PE=1 SV=1;tr|A0A	Arf-GAP domain and FG repeat-containing protein 1	8	8	8	53.974	21.7	521	52.496	0	-1.08017	25.8319	0.302997	0.644775	FALSE	-1.33073	25.8319	0.209577	0.476164	FALSE	-1.40306	25.8319	0.187447	0.428621	FALSE	-0.250561	25.8319	0.807086	0.920706	FALSE	-0.322887	25.8319	0.753212	0.919632	FALSE	-0.0723263	25.8319	0.94374	0.991441	FALSE	26.7151	25.7262	25.4344	21.8313	25.9015	26.9024	26.4562
A0A087WPH7	A0A087WPH7	Psmc3	tr|A0A087WPH7|A0A087WPH7_MOUSE 26S proteasome regulatory subunit 6A (Fragment) OS=Mus musculus OX=10090 GN=Psmc3 PE=1 SV=6		13	1	1	34.02	54.8	305	7.8319	0	1.18716	21.1848	0.38903	0.699782	FALSE	-0.833426	21.1848	0.542126	0.75465	FALSE	0.248665	21.1848	0.854627	0.930466	FALSE	-2.02059	21.1848	0.154119	0.427734	FALSE	-0.938498	21.1848	0.493342	0.787842	FALSE	1.08209	21.1848	0.431146	0.842914	FALSE					23.2789
A0A087WPX0;A0A087WP85;A0A087WS29;A0A087WP14;A0A087WS23;A0A087WQD0;A0A087WS04;Q61595-11;Q61595-10;Q61595-3;A0A087WQF8;A0A087WP48;A0A087WQG4;A0A087WPW5;Q61595-7;Q61595-4;Q61595-16;Q61595-13;Q61595-14;Q61595-8;Q61595-12;Q61595-2	A0A087WPX0;A0A087WP85;A0A087WS29;A0A087WP14;A0A087WS23;A0A087WQD0;A0A087WS04;Q61595-11;Q61595-10;Q61595-3;A0A087WQF8;A0A087WP48;A0A087WQG4;A0A087WPW5;Q61595-7;Q61595-4;Q61595-16;Q61595-13;Q61595-14;Q61595-8;Q61595-12;Q61595-2;A0A087WPY8;A0A087WR91	Ktn1	tr|A0A087WPX0|A0A087WPX0_MOUSE Kinectin OS=Mus musculus OX=10090 GN=Ktn1 PE=1 SV=1;tr|A0A087WP85|A0A087WP85_MOUSE Kinectin OS=Mus musculus OX=10090 GN=Ktn1 PE=1 SV=1;tr|A0A087WS29|A0A087WS29_MOUSE Kinectin OS=Mus musculus OX=10090 GN=Ktn1 PE=1 SV=1;tr|A0A0	Kinectin	52	52	1	149.94	48.2	1304	323.31	0	0.344484	29.3922	0.151811	0.466447	FALSE	-1.03132	29.3922	0.000630284	0.0196715	TRUE	-0.874643	29.3922	0.00216458	0.0315638	TRUE	-1.3758	29.3922	5.23703e-05	0.00291146	TRUE	-1.21913	29.3922	0.000155917	0.00454716	TRUE	0.156677	29.3922	0.499619	0.880894	FALSE	28.6308	28.74	28.6011	29.3444	28.8087	28.8523	29.6516
A0A087WQF1;E9QKH0;E9Q6L0;A0A087WQ95;A0A087WRE8;E9QNY9;A0A087WP42;A0A087WRK0;A0A087WNW8;Q80TV8;A0A087WS18;J3QP81;A0A087WQ31;Q80TV8-2;A0A0A6YXZ1	A0A087WQF1;E9QKH0;E9Q6L0;A0A087WQ95;A0A087WRE8;E9QNY9;A0A087WP42;A0A087WRK0;A0A087WNW8;Q80TV8;A0A087WS18;J3QP81;A0A087WQ31;Q80TV8-2;A0A0A6YXZ1;A0A0N4SVH2;A0A0A6YWK1;A0A0N4SUT7;A0A087WRU7	Clasp1	tr|A0A087WQF1|A0A087WQF1_MOUSE CLIP-associating protein 1 OS=Mus musculus OX=10090 GN=Clasp1 PE=1 SV=2;tr|E9QKH0|E9QKH0_MOUSE CLIP-associating protein 1 OS=Mus musculus OX=10090 GN=Clasp1 PE=1 SV=1;tr|E9Q6L0|E9Q6L0_MOUSE CLIP-associating protein 1 OS=Mus m	CLIP-associating protein 1	28	28	23	162.14	26.2	1468	144.42	0	-1.48881	24.5192	0.0400363	0.27107	FALSE	4.91766	24.5192	6.29842e-06	0.00124499	TRUE	4.98857	24.5192	5.45019e-06	0.00080799	TRUE	6.40647	24.5192	3.96667e-07	7.51484e-05	TRUE	6.47738	24.5192	3.52222e-07	8.16216e-05	TRUE	0.0709123	24.5192	0.914494	0.988567	FALSE	28.1808	28.3568	27.7994	27.261	26.218	26.3916	22.475
A0A087WQN7;F8VQ87;P97789-2;P97789;P97789-3;A0A087WNV6	A0A087WQN7;F8VQ87;P97789-2;P97789;P97789-3;A0A087WNV6	Xrn1	tr|A0A087WQN7|A0A087WQN7_MOUSE 5-3 exoribonuclease 1 OS=Mus musculus OX=10090 GN=Xrn1 PE=1 SV=1;tr|F8VQ87|F8VQ87_MOUSE 5-3 exoribonuclease 1 OS=Mus musculus OX=10090 GN=Xrn1 PE=1 SV=1;sp|P97789-2|XRN1_MOUSE Isoform 2 of 5-3 exoribonuclease 1 OS=Mus m	5-3 exoribonuclease 1	28	28	28	194.3	23.8	1719	116.25	0	-0.490194	27.2692	0.226903	0.564892	FALSE	0.884156	27.2692	0.0403979	0.201876	FALSE	0.400061	27.2692	0.319079	0.56935	FALSE	1.37435	27.2692	0.00384641	0.0503144	FALSE	0.890255	27.2692	0.0392551	0.203008	FALSE	-0.484095	27.2692	0.232387	0.743636	FALSE	27.891	28.2767	27.7059	27.5552	28.1533	26.6946	27.0012
A0A087WQQ5;F8VQC7;A0A087WNW3;A0A087WQ25;Q61595-5;Q61595;A0A087WQI3;A0A087WRS1;Q61595-6;Q61595-9;Q61595-15	A0A087WQQ5;F8VQC7;A0A087WNW3;A0A087WQ25;Q61595-5;Q61595;A0A087WQI3;A0A087WRS1;Q61595-6;Q61595-9;Q61595-15	Ktn1	tr|A0A087WQQ5|A0A087WQQ5_MOUSE Kinectin OS=Mus musculus OX=10090 GN=Ktn1 PE=1 SV=1;tr|F8VQC7|F8VQC7_MOUSE Kinectin OS=Mus musculus OX=10090 GN=Ktn1 PE=1 SV=1;tr|A0A087WNW3|A0A087WNW3_MOUSE Kinectin OS=Mus musculus OX=10090 GN=Ktn1 PE=1 SV=1;tr|A0A087WQ25|A	Kinectin	52	1	1	146.43	49.3	1275	2.5346	0.0021632	-2.40324	20.6527	0.162818	0.485663	FALSE	0.527524	20.6527	0.749743	0.88353	FALSE	-0.278721	20.6527	0.865953	0.934604	FALSE	2.93076	20.6527	0.0948454	0.334782	FALSE	2.12452	20.6527	0.213241	0.529299	FALSE	-0.806244	20.6527	0.626899	0.926247	FALSE	23.7282		23.9353
A0A087WRH2;Q9WUD8	A0A087WRH2;Q9WUD8	Faim	tr|A0A087WRH2|A0A087WRH2_MOUSE Fas apoptotic inhibitory molecule 1 (Fragment) OS=Mus musculus OX=10090 GN=Faim PE=1 SV=6;sp|Q9WUD8|FAIM1_MOUSE Fas apoptotic inhibitory molecule 1 OS=Mus musculus OX=10090 GN=Faim PE=1 SV=1	Fas apoptotic inhibitory molecule 1	1	1	1	19.632	9.8	174	3.7529	0.00068353	0.045128	19.507	0.952119	0.976828	FALSE	0.597725	19.507	0.432551	0.679177	FALSE	-0.146637	19.507	0.845419	0.927854	FALSE	0.552597	19.507	0.46725	0.726552	FALSE	-0.191765	19.507	0.798863	0.943676	FALSE	-0.744362	19.507	0.331818	0.825788	FALSE		19.4126	19.7782
A0A087WRZ7;A0A0G2JDM3;E9PWG4;A0A0G2JDW2;P05977-2;P05977;P09542	A0A087WRZ7;A0A0G2JDM3;E9PWG4;A0A0G2JDW2;P05977-2;P05977;P09542	Myl1;Myl3	tr|A0A087WRZ7|A0A087WRZ7_MOUSE Myosin light chain 1/3, skeletal muscle isoform OS=Mus musculus OX=10090 GN=Myl1 PE=1 SV=1;tr|A0A0G2JDM3|A0A0G2JDM3_MOUSE Myosin light chain 3 OS=Mus musculus OX=10090 GN=Myl3 PE=1 SV=1;tr|E9PWG4|E9PWG4_MOUSE Myosin light cha	Myosin light chain 1/3, skeletal muscle isoform;Myosin light chain 3	2	2	2	10.301	17.4	92	82.566	0	3.30708	26.9219	0.0759232	0.348112	FALSE	0.268796	26.9219	0.877177	0.945641	FALSE	0.959051	26.9219	0.583599	0.793785	FALSE	-3.03828	26.9219	0.099617	0.340309	FALSE	-2.34803	26.9219	0.193017	0.502768	FALSE	0.690255	26.9219	0.692299	0.949675	FALSE	27.4785		26.9966	28.2117	28.5721	27.3833	28.868
A0A0A0MQ79;Q3TLH4;S4R2J9;Q3TLH4-5;S4R294	A0A0A0MQ79;Q3TLH4;S4R2J9;Q3TLH4-5;S4R294;S4R209;S4R2L9;S4R2E2;S4R298	Prrc2c	tr|A0A0A0MQ79|A0A0A0MQ79_MOUSE Protein PRRC2C OS=Mus musculus OX=10090 GN=Prrc2c PE=1 SV=1;sp|Q3TLH4|PRC2C_MOUSE Protein PRRC2C OS=Mus musculus OX=10090 GN=Prrc2c PE=1 SV=3;tr|S4R2J9|S4R2J9_MOUSE Protein PRRC2C OS=Mus musculus OX=10090 GN=Prrc2c PE=1 SV=1;	Protein PRRC2C	73	73	71	310.72	29.7	2844	323.31	0	-0.690084	30.147	0.00236589	0.0817019	FALSE	-0.368252	30.147	0.0631474	0.257659	FALSE	-0.498568	30.147	0.0168968	0.108626	FALSE	0.321832	30.147	0.0987945	0.339952	FALSE	0.191515	30.147	0.3079	0.626131	FALSE	-0.130317	30.147	0.482598	0.875077	FALSE	30.648	30.4364	30.2593	29.8434	29.5487	29.8813	30.0337
A0A0A0MQ98;G3UZM1;Q69ZK6	A0A0A0MQ98;G3UZM1;Q69ZK6;G3UYW3	Jmjd1c	tr|A0A0A0MQ98|A0A0A0MQ98_MOUSE Probable JmjC domain-containing histone demethylation protein 2C OS=Mus musculus OX=10090 GN=Jmjd1c PE=1 SV=1;tr|G3UZM1|G3UZM1_MOUSE Probable JmjC domain-containing histone demethylation protein 2C OS=Mus musculus OX=10090 GN	Probable JmjC domain-containing histone demethylation protein 2C	7	7	7	281.53	4.4	2530	35.748	0	-0.140915	21.3043	0.905653	0.963301	FALSE	-2.48235	21.3043	0.054319	0.236268	FALSE	-0.574892	21.3043	0.630321	0.824595	FALSE	-2.34143	21.3043	0.0672966	0.27522	FALSE	-0.433977	21.3043	0.715794	0.907997	FALSE	1.90746	21.3043	0.127235	0.616615	FALSE	22.7882				21.6402
A0A0A0MQA5;P68368	A0A0A0MQA5;P68368;A0A087WQS4;A0A087WRB4;A0A087WSB0;A0A087WSL5;A0A087WS35	Tuba4a	tr|A0A0A0MQA5|A0A0A0MQA5_MOUSE Tubulin alpha chain (Fragment) OS=Mus musculus OX=10090 GN=Tuba4a PE=1 SV=1;sp|P68368|TBA4A_MOUSE Tubulin alpha-4A chain OS=Mus musculus OX=10090 GN=Tuba4a PE=1 SV=1	Tubulin alpha-4A chain	26	4	4	52.793	58.1	477	24.427	0	0.333278	26.0968	0.477153	0.761456	FALSE	1.08096	26.0968	0.0347597	0.185506	FALSE	1.00274	26.0968	0.0474653	0.204457	FALSE	0.747684	26.0968	0.125631	0.386304	FALSE	0.669463	26.0968	0.166219	0.470116	FALSE	-0.0782216	26.0968	0.866127	0.981525	FALSE	27.1158	25.5196	26.4678	26.4121	26.3992	27.2918	25.8
A0A0A0MQB0;Q4PJX1-3;Q4PJX1-2;Q4PJX1	A0A0A0MQB0;Q4PJX1-3;Q4PJX1-2;Q4PJX1	BC003331;Odr4	tr|A0A0A0MQB0|A0A0A0MQB0_MOUSE Protein odr-4 homolog OS=Mus musculus OX=10090 GN=Odr4 PE=1 SV=1;sp|Q4PJX1-3|ODR4_MOUSE Isoform 3 of Protein odr-4 homolog OS=Mus musculus OX=10090 GN=Odr4;sp|Q4PJX1-2|ODR4_MOUSE Isoform 2 of Protein odr-4 homolog OS=Mus musc	Protein odr-4 homolog	1	1	1	38.111	5	339	4.4177	0	-2.50976	20.9223	0.0162105	0.182522	FALSE	0.388585	20.9223	0.672929	0.838868	FALSE	-1.40363	20.9223	0.144061	0.372506	FALSE	2.89834	20.9223	0.00725843	0.0729534	FALSE	1.10613	20.9223	0.241682	0.562149	FALSE	-1.79221	20.9223	0.0691969	0.523835	FALSE	22.84	22.3316	22.481
A0A0A0MQE5;A2AHC3;A2AHC4;A2AHC3-2	A0A0A0MQE5;A2AHC3;A2AHC4;A2AHC3-2;F6QF29;F6W3X2;F6Q2D3	Camsap1	tr|A0A0A0MQE5|A0A0A0MQE5_MOUSE Calmodulin-regulated spectrin-associated protein 1 OS=Mus musculus OX=10090 GN=Camsap1 PE=1 SV=1;sp|A2AHC3|CAMP1_MOUSE Calmodulin-regulated spectrin-associated protein 1 OS=Mus musculus OX=10090 GN=Camsap1 PE=1 SV=1;tr|A2AHC4	Calmodulin-regulated spectrin-associated protein 1	22	22	22	176.01	21.5	1582	87.754	0	-4.1638	23.187	0.0103503	0.154732	FALSE	0.574586	23.187	0.682644	0.844082	FALSE	-0.264947	23.187	0.850043	0.929457	FALSE	4.73838	23.187	0.00476128	0.0572319	FALSE	3.89885	23.187	0.0148186	0.109843	FALSE	-0.839532	23.187	0.55186	0.89987	FALSE	27.0013	26.4259	25.7346	19.2967	25.3528	22.0209	23.9769
A0A0A0MQF6;P16858;A0A1D5RLD8;S4R1W1;S4R257	A0A0A0MQF6;P16858;A0A1D5RLD8;S4R1W1;S4R257;S4R1W8;V9GX06;S4R1N5;A0A0R4J0X7;S4R2G5;Q64467;V9GXA7;V9GXK0	Gapdh;Gm3839	tr|A0A0A0MQF6|A0A0A0MQF6_MOUSE Glyceraldehyde-3-phosphate dehydrogenase OS=Mus musculus OX=10090 GN=Gapdh PE=1 SV=1;sp|P16858|G3P_MOUSE Glyceraldehyde-3-phosphate dehydrogenase OS=Mus musculus OX=10090 GN=Gapdh PE=1 SV=2;tr|A0A1D5RLD8|A0A1D5RLD8_MOUSE Glyc	Glyceraldehyde-3-phosphate dehydrogenase	20	20	20	38.653	63.8	359	323.31	0	0.168078	34.0356	0.292366	0.633988	FALSE	0.432144	34.0356	0.0151333	0.122932	FALSE	0.247903	34.0356	0.130262	0.355423	FALSE	0.264067	34.0356	0.109196	0.361275	FALSE	0.0798258	34.0356	0.610464	0.857877	FALSE	-0.184241	34.0356	0.25061	0.757077	FALSE	34.0684	34.1609	34.0095	34.239	34.1005	34.4035	34.1904
A0A0A0MQM0;P63242;Q8BGY2	A0A0A0MQM0;P63242;Q8BGY2;J3QPS8	Eif5a;Eif5a2	tr|A0A0A0MQM0|A0A0A0MQM0_MOUSE Eukaryotic translation initiation factor 5A (Fragment) OS=Mus musculus OX=10090 GN=Eif5a PE=1 SV=1;sp|P63242|IF5A1_MOUSE Eukaryotic translation initiation factor 5A-1 OS=Mus musculus OX=10090 GN=Eif5a PE=1 SV=2;sp|Q8BGY2|IF5A	Eukaryotic translation initiation factor 5A;Eukaryotic translation initiation factor 5A-1;Eukaryotic translation initiation factor 5A-2	13	13	13	16.302	75.2	149	323.31	0	0.309436	30.7082	0.0519104	0.294104	FALSE	0.171327	30.7082	0.255262	0.535423	FALSE	0.116829	30.7082	0.43111	0.67991	FALSE	-0.138109	30.7082	0.3545	0.632552	FALSE	-0.192607	30.7082	0.204073	0.516574	FALSE	-0.0544984	30.7082	0.71055	0.952577	FALSE	30.8032	30.3663	30.475	30.9859	30.6866	30.9005	30.8989
A0A0A6YW28;P35123;A0A0A6YVY7	A0A0A6YW28;P35123;A0A0A6YVY7;A0A0A6YWM7;A0A0A6YW63;Q99K46	Usp4	tr|A0A0A6YW28|A0A0A6YW28_MOUSE Ubiquitin carboxyl-terminal hydrolase OS=Mus musculus OX=10090 GN=Usp4 PE=1 SV=1;sp|P35123|UBP4_MOUSE Ubiquitin carboxyl-terminal hydrolase 4 OS=Mus musculus OX=10090 GN=Usp4 PE=1 SV=3;tr|A0A0A6YVY7|A0A0A6YVY7_MOUSE Ubiquitin	Ubiquitin carboxyl-terminal hydrolase;Ubiquitin carboxyl-terminal hydrolase 4	17	15	15	103.72	26.8	915	78.229	0	-0.51583	25.9019	0.32169	0.655972	FALSE	-0.195811	25.9019	0.701664	0.855559	FALSE	-0.319821	25.9019	0.533658	0.758289	FALSE	0.32002	25.9019	0.533408	0.767125	FALSE	0.196009	25.9019	0.701378	0.903002	FALSE	-0.12401	25.9019	0.807953	0.972496	FALSE	26.6252	26.033	25.8215	26.3227	24.6056	26.0038	25.4148
A0A0A6YWM5;E9QKE4;Q8BMG7	A0A0A6YWM5;E9QKE4;Q8BMG7;Q8BMG7-2	Rab3gap2	tr|A0A0A6YWM5|A0A0A6YWM5_MOUSE Rab3 GTPase-activating protein non-catalytic subunit OS=Mus musculus OX=10090 GN=Rab3gap2 PE=1 SV=1;tr|E9QKE4|E9QKE4_MOUSE Rab3 GTPase-activating protein non-catalytic subunit OS=Mus musculus OX=10090 GN=Rab3gap2 PE=1 SV=1;sp	Rab3 GTPase-activating protein non-catalytic subunit	9	9	9	152.54	9.9	1367	28.992	0	0.261237	22.1732	0.82223	0.933953	FALSE	-2.73874	22.1732	0.0330586	0.180957	FALSE	1.31676	22.1732	0.269568	0.516769	FALSE	-2.99997	22.1732	0.0216848	0.152364	FALSE	1.05552	22.1732	0.371746	0.678196	FALSE	4.0555	22.1732	0.00388744	0.174856	FALSE	23.0899	21.1749	20.6005		23.4274	22.9862	20.2243
A0A0A6YX18;Q8BVE3;A0A0A6YWP6;A0A0A6YVU0	A0A0A6YX18;Q8BVE3;A0A0A6YWP6;A0A0A6YVU0;A0A0A6YW86	Atp6v1h	tr|A0A0A6YX18|A0A0A6YX18_MOUSE V-type proton ATPase subunit H OS=Mus musculus OX=10090 GN=Atp6v1h PE=1 SV=1;sp|Q8BVE3|VATH_MOUSE V-type proton ATPase subunit H OS=Mus musculus OX=10090 GN=Atp6v1h PE=1 SV=1;tr|A0A0A6YWP6|A0A0A6YWP6_MOUSE V-type proton ATPas	V-type proton ATPase subunit H	6	6	6	54.108	20.4	465	38.234	0	1.21467	22.9263	0.49772	0.776025	FALSE	-2.87673	22.9263	0.123605	0.366487	FALSE	-1.49097	22.9263	0.407534	0.660897	FALSE	-4.0914	22.9263	0.0363605	0.203413	FALSE	-2.70564	22.9263	0.145305	0.442894	FALSE	1.38576	22.9263	0.440514	0.849584	FALSE		23.7239				25.1835
A0A0A6YX33;A0A0A6YWI6;A0A0A6YX71;Q6PGN3-6;Q6PGN3-5;Q6PGN3-4;Q6PGN3-2;Q6PGN3;Q6PGN3-3	A0A0A6YX33;A0A0A6YWI6;A0A0A6YX71;Q6PGN3-6;Q6PGN3-5;Q6PGN3-4;Q6PGN3-2;Q6PGN3;Q6PGN3-3	Dclk2	tr|A0A0A6YX33|A0A0A6YX33_MOUSE Serine/threonine-protein kinase DCLK2 OS=Mus musculus OX=10090 GN=Dclk2 PE=1 SV=1;tr|A0A0A6YWI6|A0A0A6YWI6_MOUSE Serine/threonine-protein kinase DCLK2 OS=Mus musculus OX=10090 GN=Dclk2 PE=1 SV=1;tr|A0A0A6YX71|A0A0A6YX71_MOUSE	Serine/threonine-protein kinase DCLK2	3	2	2	64.926	9.8	591	2.6756	0.0012543	1.86669	24.3586	0.424912	0.725449	FALSE	-2.36294	24.3586	0.316348	0.601907	FALSE	-5.87697	24.3586	0.0232027	0.131531	FALSE	-4.22963	24.3586	0.0858293	0.320778	FALSE	-7.74366	24.3586	0.0050178	0.0538409	FALSE	-3.51403	24.3586	0.145921	0.633118	FALSE	23.724			22.1308	25.9239		25.4183
A0A0A6YX73;Q8K1M3;P12367;A0A0A6YY28	A0A0A6YX73;Q8K1M3;P12367;A0A0A6YY28	Prkar2a	tr|A0A0A6YX73|A0A0A6YX73_MOUSE cAMP-dependent protein kinase type II-alpha regulatory subunit OS=Mus musculus OX=10090 GN=Prkar2a PE=1 SV=1;tr|Q8K1M3|Q8K1M3_MOUSE Protein kinase, cAMP dependent regulatory, type II alpha OS=Mus musculus OX=10090 GN=Prkar2a	cAMP-dependent protein kinase type II-alpha regulatory subunit	14	14	11	43.165	49.2	380	69.785	0	0.218715	26.6803	0.570499	0.808699	FALSE	0.591642	26.6803	0.140588	0.38716	FALSE	0.545739	26.6803	0.171211	0.407923	FALSE	0.372927	26.6803	0.339586	0.620888	FALSE	0.327024	26.6803	0.400249	0.705692	FALSE	-0.0459032	26.6803	0.904594	0.986815	FALSE	27.2025	26.8635	26.3358	27.2349	26.5701	27.2529	26.555
A0A0A6YXC8;E9QKR1;A0A0A6YW06;J3QNM3;E9QKQ9;E9QLZ9;Q03173-2;Q03173-6;Q03173-3;Q03173-4;Q03173-5;Q03173	A0A0A6YXC8;E9QKR1;A0A0A6YW06;J3QNM3;E9QKQ9;E9QLZ9;Q03173-2;Q03173-6;Q03173-3;Q03173-4;Q03173-5;Q03173	Enah	tr|A0A0A6YXC8|A0A0A6YXC8_MOUSE Protein enabled homolog OS=Mus musculus OX=10090 GN=Enah PE=1 SV=1;tr|E9QKR1|E9QKR1_MOUSE Protein enabled homolog OS=Mus musculus OX=10090 GN=Enah PE=1 SV=2;tr|A0A0A6YW06|A0A0A6YW06_MOUSE Protein enabled homolog OS=Mus muscul	Protein enabled homolog	1	1	1	58.35	4.2	524	46.182	0	-1.1656	21.2209	0.0988567	0.390033	FALSE	-1.92522	21.2209	0.0120331	0.105975	FALSE	-2.34031	21.2209	0.00369962	0.0450481	TRUE	-0.759619	21.2209	0.266293	0.548306	FALSE	-1.17471	21.2209	0.0965305	0.350139	FALSE	-0.415094	21.2209	0.53601	0.897966	FALSE	20.8851	21.407	20.794		20.436		21.7425
A0A0A6YXE3;G3X9Q0;Q9JKP5	A0A0A6YXE3;G3X9Q0;Q9JKP5;Q3U581	Mbnl1	tr|A0A0A6YXE3|A0A0A6YXE3_MOUSE Muscleblind-like protein 1 OS=Mus musculus OX=10090 GN=Mbnl1 PE=1 SV=1;tr|G3X9Q0|G3X9Q0_MOUSE Muscleblind-like protein 1 OS=Mus musculus OX=10090 GN=Mbnl1 PE=1 SV=1;sp|Q9JKP5|MBNL1_MOUSE Muscleblind-like protein 1 OS=Mus musc	Muscleblind-like protein 1	7	1	1	33.05	34.8	302	35.11	0	-2.83287	22.8575	0.0334419	0.250095	FALSE	-2.49081	22.8575	0.0563988	0.242164	FALSE	-2.45825	22.8575	0.0592314	0.232611	FALSE	0.342055	22.8575	0.776808	0.909789	FALSE	0.374623	22.8575	0.756283	0.920596	FALSE	0.0325677	22.8575	0.97843	0.997858	FALSE	24.3474	23.5905	23.2969	23.9997			23.5454
A0A0B4J1E2;Q9CSN1	A0A0B4J1E2;Q9CSN1	Snw1	tr|A0A0B4J1E2|A0A0B4J1E2_MOUSE SNW domain-containing protein 1 OS=Mus musculus OX=10090 GN=Snw1 PE=1 SV=1;sp|Q9CSN1|SNW1_MOUSE SNW domain-containing protein 1 OS=Mus musculus OX=10090 GN=Snw1 PE=1 SV=3	SNW domain-containing protein 1	16	16	16	61.461	43.5	536	144.18	0	-0.840502	27.3227	0.00487833	0.112708	FALSE	-0.208229	27.3227	0.410521	0.673102	FALSE	-0.116443	27.3227	0.642045	0.828132	FALSE	0.632273	27.3227	0.0236958	0.160508	FALSE	0.724059	27.3227	0.0118108	0.0976283	FALSE	0.0917866	27.3227	0.713575	0.953041	FALSE	27.9619	27.525	28.1287	26.8431	27.2122	27.0388	27.1562
A0A0G2JEC4;Q9JK48-3;Q9JK48;Q9JK48-2	A0A0G2JEC4;Q9JK48-3;Q9JK48;Q9JK48-2;A0A0G2JE45;A0A0G2JF57	Sh3glb1	tr|A0A0G2JEC4|A0A0G2JEC4_MOUSE Endophilin-B1 OS=Mus musculus OX=10090 GN=Sh3glb1 PE=1 SV=1;sp|Q9JK48-3|SHLB1_MOUSE Isoform 3 of Endophilin-B1 OS=Mus musculus OX=10090 GN=Sh3glb1;sp|Q9JK48|SHLB1_MOUSE Endophilin-B1 OS=Mus musculus OX=10090 GN=Sh3glb1 PE=1 S	Endophilin-B1	6	6	6	44.303	20.3	394	44.01	0	0.105617	23.7768	0.89883	0.961527	FALSE	0.27982	23.7768	0.736768	0.878626	FALSE	-0.416723	23.7768	0.617695	0.816187	FALSE	0.174203	23.7768	0.834	0.931963	FALSE	-0.52234	23.7768	0.532806	0.810758	FALSE	-0.696543	23.7768	0.40855	0.839352	FALSE	23.2193	22.7813	24.9894	23.3434	24.1201	23.8435	24.394
A0A0G2JEX1;Q7TPW1;A0A0G2JG59;A0A0G2JFD8;A0A0G2JGI1	A0A0G2JEX1;Q7TPW1;A0A0G2JG59;A0A0G2JFD8;A0A0G2JGI1;A0A0G2JDY6;A0A0G2JDZ8;A0A0G2JDZ3;A0A0G2JFI0;A0A0G2JFT2	Nexn	tr|A0A0G2JEX1|A0A0G2JEX1_MOUSE Nexilin OS=Mus musculus OX=10090 GN=Nexn PE=1 SV=1;sp|Q7TPW1|NEXN_MOUSE Nexilin OS=Mus musculus OX=10090 GN=Nexn PE=1 SV=3;tr|A0A0G2JG59|A0A0G2JG59_MOUSE Nexilin (Fragment) OS=Mus musculus OX=10090 GN=Nexn PE=1 SV=1;tr|A0A0G2	Nexilin	7	7	7	80.035	16.1	671	34.782	0	-2.12171	21.9308	0.0669012	0.324298	FALSE	-0.264897	21.9308	0.80565	0.912318	FALSE	-0.567912	21.9308	0.599555	0.803775	FALSE	1.85682	21.9308	0.103289	0.3467	FALSE	1.5538	21.9308	0.165838	0.470116	FALSE	-0.303015	21.9308	0.778455	0.962632	FALSE	22.9498	23.7392	23.2527			23.011	22.6511
A0A0G2JFC3;E9QME5;E9QP19;Q99PP7-2;Q99PP7	A0A0G2JFC3;E9QME5;E9QP19;Q99PP7-2;Q99PP7	Trim33	tr|A0A0G2JFC3|A0A0G2JFC3_MOUSE E3 ubiquitin-protein ligase TRIM33 (Fragment) OS=Mus musculus OX=10090 GN=Trim33 PE=1 SV=1;tr|E9QME5|E9QME5_MOUSE E3 ubiquitin-protein ligase TRIM33 OS=Mus musculus OX=10090 GN=Trim33 PE=1 SV=1;tr|E9QP19|E9QP19_MOUSE E3 ubiqu	E3 ubiquitin-protein ligase TRIM33	1	1	1	32.786	6.2	291	2.6268	0.0015625	-0.265899	20.1594	0.662379	0.864543	FALSE	-0.276724	20.1594	0.649647	0.825201	FALSE	-0.847117	20.1594	0.17932	0.417553	FALSE	-0.010825	20.1594	0.985759	0.994188	FALSE	-0.581218	20.1594	0.347143	0.661572	FALSE	-0.570393	20.1594	0.355867	0.832421	FALSE	19.7584	20.0054		19.7618	19.1581
A0A0G2JFY0;A0A0A0MQ80;Q3UMC0	A0A0G2JFY0;A0A0A0MQ80;Q3UMC0;D6RGM7;Q9D3R6-3	Spata5	tr|A0A0G2JFY0|A0A0G2JFY0_MOUSE ATPase family protein 2 homolog OS=Mus musculus OX=10090 GN=Spata5 PE=1 SV=1;tr|A0A0A0MQ80|A0A0A0MQ80_MOUSE ATPase family protein 2 homolog OS=Mus musculus OX=10090 GN=Spata5 PE=1 SV=1;sp|Q3UMC0|AFG2H_MOUSE ATPase family prot	Spermatogenesis-associated protein 5	5	5	4	91.287	9.7	842	38.893	0	-0.30744	21.9275	0.862908	0.948658	FALSE	0.810171	21.9275	0.650327	0.825201	FALSE	1.38089	21.9275	0.443518	0.689702	FALSE	1.11761	21.9275	0.533376	0.767125	FALSE	1.68833	21.9275	0.351765	0.66432	FALSE	0.570715	21.9275	0.748939	0.957773	FALSE		23.1787	25.5238	23.3032		23.8548	23.4703
A0A0G2JGD2;P07091	A0A0G2JGD2;P07091	S100a4	tr|A0A0G2JGD2|A0A0G2JGD2_MOUSE Protein S100-A4 (Fragment) OS=Mus musculus OX=10090 GN=S100a4 PE=1 SV=1;sp|P07091|S10A4_MOUSE Protein S100-A4 OS=Mus musculus OX=10090 GN=S100a4 PE=1 SV=1	Protein S100-A4	6	6	6	9.0621	55.1	78	50.441	0	0.121827	28.8194	0.550964	0.804364	FALSE	0.336731	28.8194	0.115678	0.354768	FALSE	-0.167816	28.8194	0.414552	0.666203	FALSE	0.214905	28.8194	0.300381	0.588522	FALSE	-0.289643	28.8194	0.170318	0.475817	FALSE	-0.504547	28.8194	0.0258905	0.379987	FALSE	29.0779	28.6245	28.6083	29.2829	28.744	28.6493	29.1708
A0A0G2JGW0;Q91Z31;Q91Z31-2;Q3V328	A0A0G2JGW0;Q91Z31;Q91Z31-2;Q3V328	Ptbp2	tr|A0A0G2JGW0|A0A0G2JGW0_MOUSE Polypyrimidine tract-binding protein 2 OS=Mus musculus OX=10090 GN=Ptbp2 PE=1 SV=1;sp|Q91Z31|PTBP2_MOUSE Polypyrimidine tract-binding protein 2 OS=Mus musculus OX=10090 GN=Ptbp2 PE=1 SV=2;sp|Q91Z31-2|PTBP2_MOUSE Isoform 2 of	Polypyrimidine tract-binding protein 2	2	2	2	37.868	14	356	6.0797	0	-2.09367	21.5754	0.135056	0.444935	FALSE	-0.267215	21.5754	0.841382	0.929619	FALSE	-1.1111	21.5754	0.411768	0.664823	FALSE	1.82646	21.5754	0.187461	0.46742	FALSE	0.982577	21.5754	0.466543	0.771025	FALSE	-0.843882	21.5754	0.53053	0.89688	FALSE	22.895	22.6705	22.8376	23.3102			23.7092
A0A0J9YTU3;Q5SXY1;A0A0J9YUR2;Q5SXY1-3;A0A0J9YUF8;Q5SXY1-2;A0A0J9YV86	A0A0J9YTU3;Q5SXY1;A0A0J9YUR2;Q5SXY1-3;A0A0J9YUF8;Q5SXY1-2;A0A0J9YV86;A0A0J9YUG8;A0A0J9YV47	Specc1	tr|A0A0J9YTU3|A0A0J9YTU3_MOUSE Cytospin-B OS=Mus musculus OX=10090 GN=Specc1 PE=1 SV=1;sp|Q5SXY1|CYTSB_MOUSE Cytospin-B OS=Mus musculus OX=10090 GN=Specc1 PE=1 SV=2;tr|A0A0J9YUR2|A0A0J9YUR2_MOUSE Cytospin-B OS=Mus musculus OX=10090 GN=Specc1 PE=1 SV=1;sp|Q	Cytospin-B	17	17	17	117.1	19.4	1058	57.665	0	-0.825285	25.7812	0.195208	0.522336	FALSE	-0.0574479	25.7812	0.925497	0.970187	FALSE	0.363685	25.7812	0.556734	0.779848	FALSE	0.767838	25.7812	0.225973	0.510808	FALSE	1.18897	25.7812	0.0715515	0.292621	FALSE	0.421133	25.7812	0.497244	0.879321	FALSE	25.4055	27.36	26.6645	26.4067	25.0696	25.4779	25.2831
A0A0J9YTY0;A0A0J9YUL3;Q8C1B7-3;Q8C1B7-2;Q8C1B7	A0A0J9YTY0;A0A0J9YUL3;Q8C1B7-3;Q8C1B7-2;Q8C1B7;Q9R1T4-2;Q9R1T4-3;Q9R1T4;A0A0J9YUV6;A0A0J9YVA6;A2A3W1	Sept11	tr|A0A0J9YTY0|A0A0J9YTY0_MOUSE Septin-11 OS=Mus musculus OX=10090 GN=Septin11 PE=1 SV=1;tr|A0A0J9YUL3|A0A0J9YUL3_MOUSE Septin-11 OS=Mus musculus OX=10090 GN=Septin11 PE=1 SV=1;sp|Q8C1B7-3|SEP11_MOUSE Isoform 3 of Septin-11 OS=Mus musculus OX=10090 GN=Septi	Septin-11	19	19	16	48.978	50.8	425	214.9	0	0.16743	29.5883	0.378902	0.692772	FALSE	-0.434501	29.5883	0.0353397	0.18767	FALSE	-0.414576	29.5883	0.0430369	0.196314	FALSE	-0.601931	29.5883	0.00652492	0.0670973	FALSE	-0.582006	29.5883	0.0079828	0.0747442	FALSE	0.0199248	29.5883	0.915217	0.988567	FALSE	29.5368	29.2484	28.9662	29.4053	29.4763	29.3721	29.9597
A0A0J9YU44;A0A0J9YTV0	A0A0J9YU44;A0A0J9YTV0		tr|A0A0J9YU44|A0A0J9YU44_MOUSE Eukaryotic translation initiation factor 4 gamma 1 (Fragment) OS=Mus musculus OX=10090 GN=Eif4g1 PE=1 SV=1;tr|A0A0J9YTV0|A0A0J9YTV0_MOUSE Eukaryotic translation initiation factor 4 gamma 1 (Fragment) OS=Mus musculus OX=10090		2	1	1	12.752	27.7	119	2.7302	0.0012602	-0.110289	20.795	0.906565	0.963301	FALSE	-2.25524	20.795	0.030524	0.174292	FALSE	-1.05797	20.795	0.272577	0.521975	FALSE	-2.14495	20.795	0.0379762	0.209812	FALSE	-0.947678	20.795	0.323302	0.636937	FALSE	1.19728	20.795	0.217573	0.733073	FALSE
A0A0J9YUD5;B9EJ54	A0A0J9YUD5;B9EJ54;E9Q880	Nup205	tr|A0A0J9YUD5|A0A0J9YUD5_MOUSE Nucleoporin 205 OS=Mus musculus OX=10090 GN=Nup205 PE=1 SV=1;tr|B9EJ54|B9EJ54_MOUSE Nucleoporin 205 OS=Mus musculus OX=10090 GN=Nup205 PE=1 SV=1		7	7	7	233.1	4.1	2061	13.763	0	0.381439	22.7286	0.772627	0.913899	FALSE	0.804035	22.7286	0.544954	0.755629	FALSE	1.46477	22.7286	0.278567	0.527313	FALSE	0.422596	22.7286	0.748979	0.899228	FALSE	1.08333	22.7286	0.417663	0.72774	FALSE	0.66073	22.7286	0.617978	0.926131	FALSE	21.5344	22.8678	24.6271	22.0206	23.8669	24.2861	23.1632
A0A0J9YUG5;Q8BGM4;D3Z271;Q8BY07	A0A0J9YUG5;Q8BGM4;D3Z271;Q8BY07	Wbscr27	tr|A0A0J9YUG5|A0A0J9YUG5_MOUSE Methyltransferase-like 27 (Fragment) OS=Mus musculus OX=10090 GN=Mettl27 PE=1 SV=3;tr|Q8BGM4|Q8BGM4_MOUSE Methyltransferase-like 27 OS=Mus musculus OX=10090 GN=Mettl27 PE=1 SV=1;tr|D3Z271|D3Z271_MOUSE Methyltransferase-like 2		2	2	2	23.696	13.2	219	2.5587	0.0018587	1.40946	21.2197	0.373538	0.68934	FALSE	2.99416	21.2197	0.0731793	0.275818	FALSE	0.223489	21.2197	0.885911	0.944865	FALSE	1.58471	21.2197	0.319181	0.604331	FALSE	-1.18597	21.2197	0.451778	0.759654	FALSE	-2.77067	21.2197	0.0942632	0.571567	FALSE	23.8397			24.2161	23.613		23.0097
A0A0J9YV01;H9H9S3;A0A0M3HEP2;Q9R0G7	A0A0J9YV01;H9H9S3;A0A0M3HEP2;Q9R0G7	Zeb2	tr|A0A0J9YV01|A0A0J9YV01_MOUSE Zinc finger E-box-binding homeobox 2 OS=Mus musculus OX=10090 GN=Zeb2 PE=1 SV=1;tr|H9H9S3|H9H9S3_MOUSE Zinc finger E-box-binding homeobox 2 OS=Mus musculus OX=10090 GN=Zeb2 PE=1 SV=1;tr|A0A0M3HEP2|A0A0M3HEP2_MOUSE Zinc finger	Zinc finger E-box-binding homeobox 2	2	2	2	133.97	3	1191	4.191	0.00035174	1.78303	20.2468	0.0111942	0.156807	FALSE	0.620136	20.2468	0.318274	0.604924	FALSE	1.53046	20.2468	0.0245562	0.136092	FALSE	-1.16289	20.2468	0.0745889	0.293652	FALSE	-0.252569	20.2468	0.679003	0.895494	FALSE	0.910321	20.2468	0.152305	0.648209	FALSE	19.1725	19.6337	19.5352	20.583		21.6184
A0A0J9YV44;B2RR83	A0A0J9YV44;B2RR83	Ythdc2	tr|A0A0J9YV44|A0A0J9YV44_MOUSE 3-5 RNA helicase YTHDC2 (Fragment) OS=Mus musculus OX=10090 GN=Ythdc2 PE=1 SV=1;sp|B2RR83|YTDC2_MOUSE 3-5 RNA helicase YTHDC2 OS=Mus musculus OX=10090 GN=Ythdc2 PE=1 SV=1	Probable ATP-dependent RNA helicase YTHDC2	2	2	2	65.393	4.8	585	4.759	0	0.540473	20.3185	0.325273	0.659066	FALSE	-1.01306	20.3185	0.0785963	0.287349	FALSE	-2.17952	20.3185	0.00138051	0.02438	TRUE	-1.55353	20.3185	0.0121857	0.10679	FALSE	-2.71999	20.3185	0.000236393	0.00600775	TRUE	-1.16646	20.3185	0.0469729	0.457883	FALSE							22.3183
A0A0N4SUV6;Q9JHW4;A0A0N4SUU3;A0A0N4SWD9	A0A0N4SUV6;Q9JHW4;A0A0N4SUU3;A0A0N4SWD9;A0A0N4SWB3;A0A0N4SVA4	Eefsec	tr|A0A0N4SUV6|A0A0N4SUV6_MOUSE Selenocysteine-specific elongation factor OS=Mus musculus OX=10090 GN=Eefsec PE=1 SV=1;sp|Q9JHW4|SELB_MOUSE Selenocysteine-specific elongation factor OS=Mus musculus OX=10090 GN=Eefsec PE=1 SV=2;tr|A0A0N4SUU3|A0A0N4SUU3_MOUSE	Selenocysteine-specific elongation factor	4	4	4	58.016	12.5	534	7.3353	0	0.317014	22.7947	0.779655	0.917333	FALSE	0.0156129	22.7947	0.988988	0.995141	FALSE	1.3293	22.7947	0.253366	0.499709	FALSE	-0.301401	22.7947	0.790214	0.913216	FALSE	1.01229	22.7947	0.378878	0.68221	FALSE	1.31369	22.7947	0.258682	0.764443	FALSE	22.7046	23.3829	22.592	25.0795		23.8443	22.8617
A0A0N4SVA6;Q3U3K9;P70295	A0A0N4SVA6;Q3U3K9;P70295	Aup1	tr|A0A0N4SVA6|A0A0N4SVA6_MOUSE Ancient ubiquitous protein 1 (Fragment) OS=Mus musculus OX=10090 GN=Aup1 PE=1 SV=1;tr|Q3U3K9|Q3U3K9_MOUSE Ancient ubiquitous protein 1 OS=Mus musculus OX=10090 GN=Aup1 PE=1 SV=1;sp|P70295|AUP1_MOUSE Ancient ubiquitous protein	Ancient ubiquitous protein 1	1	1	1	43.725	4.6	391	4.9748	0	-0.588029	21.6874	0.640957	0.855534	FALSE	-0.257871	21.6874	0.837345	0.928088	FALSE	0.854009	21.6874	0.50041	0.738168	FALSE	0.330158	21.6874	0.792792	0.913216	FALSE	1.44204	21.6874	0.263474	0.581018	FALSE	1.11188	21.6874	0.383478	0.83392	FALSE	22.2771	21.791	22.7643		22.7063	22.867
A0A0N4SW73;Q8R361	A0A0N4SW73;Q8R361	Rab11fip5	tr|A0A0N4SW73|A0A0N4SW73_MOUSE Rab11 family-interacting protein 5 OS=Mus musculus OX=10090 GN=Rab11fip5 PE=1 SV=1;sp|Q8R361|RFIP5_MOUSE Rab11 family-interacting protein 5 OS=Mus musculus OX=10090 GN=Rab11fip5 PE=1 SV=2	Rab11 family-interacting protein 5	33	33	33	139.55	36.3	1318	323.31	0	-0.214149	28.8445	0.359138	0.677525	FALSE	-0.498968	28.8445	0.0462978	0.215612	FALSE	-0.510271	28.8445	0.042284	0.194879	FALSE	-0.284818	28.8445	0.228785	0.512546	FALSE	-0.296121	28.8445	0.211945	0.52808	FALSE	-0.0113029	28.8445	0.960689	0.9948	FALSE	28.6971	28.8435	28.7178	28.6603	28.1841	28.7716	29.3995
A0A0R4J000;Q8VC57	A0A0R4J000;Q8VC57;Q4VBE7;F6SH71;Q8CEZ0	Kctd5	tr|A0A0R4J000|A0A0R4J000_MOUSE BTB/POZ domain-containing protein KCTD5 OS=Mus musculus OX=10090 GN=Kctd5 PE=1 SV=1;sp|Q8VC57|KCTD5_MOUSE BTB/POZ domain-containing protein KCTD5 OS=Mus musculus OX=10090 GN=Kctd5 PE=1 SV=1	BTB/POZ domain-containing protein KCTD5	3	3	2	26.135	24.8	234	3.6176	0.00067797	1.32164	21.0404	0.300135	0.641756	FALSE	1.47693	21.0404	0.249527	0.528246	FALSE	2.12653	21.0404	0.106986	0.320294	FALSE	0.155292	21.0404	0.900858	0.956719	FALSE	0.804894	21.0404	0.522034	0.805462	FALSE	0.649601	21.0404	0.604264	0.915661	FALSE		22.9457	20.3501		22.8745	23.3239
A0A0R4J005;A0A5F8MPJ3;E9QP62;Q99JW4;Q9D7B2	A0A0R4J005;A0A5F8MPJ3;E9QP62;Q99JW4;Q9D7B2;Q91XD2;A0A286YCS7	Lims1	tr|A0A0R4J005|A0A0R4J005_MOUSE LIM and senescent cell antigen-like-containing domain protein OS=Mus musculus OX=10090 GN=Lims1 PE=1 SV=1;tr|A0A5F8MPJ3|A0A5F8MPJ3_MOUSE LIM and senescent cell antigen-like-containing domain protein OS=Mus musculus OX=10090 G	LIM and senescent cell antigen-like-containing domain protein 1	6	6	6	38.387	25.8	337	19.374	0	1.02867	24.4863	0.233356	0.571543	FALSE	0.773708	24.4863	0.363803	0.637181	FALSE	1.02719	24.4863	0.23399	0.48068	FALSE	-0.254961	24.4863	0.761085	0.902046	FALSE	-0.00148013	24.4863	0.998589	0.998941	FALSE	0.253481	24.4863	0.762425	0.961968	FALSE	24.7736	23.4104	24.311	25.1566	24.7039	25.7205	22.838
A0A0R4J007;P70261	A0A0R4J007;P70261	Pald1	tr|A0A0R4J007|A0A0R4J007_MOUSE Paladin OS=Mus musculus OX=10090 GN=Pald1 PE=1 SV=1;sp|P70261|PALD_MOUSE Paladin OS=Mus musculus OX=10090 GN=Pald1 PE=1 SV=1	Paladin	3	3	3	96.763	3.6	859	32.306	0	3.0053	21.6865	0.0231651	0.218269	FALSE	1.37594	21.6865	0.256663	0.53655	FALSE	3.00193	21.6865	0.0232897	0.131531	FALSE	-1.62936	21.6865	0.183811	0.463054	FALSE	-0.00336271	21.6865	0.997725	0.998941	FALSE	1.626	21.6865	0.184652	0.681526	FALSE		21.5581	20.7788	25.1011	24.0707	21.4252	21.5871
A0A0R4J034;Q99K01-2;Q99K01-3;Q99K01;Q99K01-4	A0A0R4J034;Q99K01-2;Q99K01-3;Q99K01;Q99K01-4;D3YZA7;Q99K01-5	Pdxdc1	tr|A0A0R4J034|A0A0R4J034_MOUSE Pyridoxal-dependent decarboxylase domain-containing protein 1 OS=Mus musculus OX=10090 GN=Pdxdc1 PE=1 SV=1;sp|Q99K01-2|PDXD1_MOUSE Isoform 2 of Pyridoxal-dependent decarboxylase domain-containing protein 1 OS=Mus musculus OX=	Pyridoxal-dependent decarboxylase domain-containing protein 1	11	11	11	87.479	19.8	789	50.211	0	1.27964	26.2151	0.0732593	0.338515	FALSE	0.843157	26.2151	0.220224	0.486811	FALSE	0.926551	26.2151	0.180693	0.4202	FALSE	-0.436478	26.2151	0.515824	0.76056	FALSE	-0.353084	26.2151	0.597992	0.851265	FALSE	0.083394	26.2151	0.900328	0.986815	FALSE	25.1309	25.7609	26.2017	25.3025	26.9546	28.6754	25.8357
A0A0R4J078;Q8VCH8	A0A0R4J078;Q8VCH8	Ubxn4	tr|A0A0R4J078|A0A0R4J078_MOUSE UBX domain-containing protein 4 OS=Mus musculus OX=10090 GN=Ubxn4 PE=1 SV=1;sp|Q8VCH8|UBXN4_MOUSE UBX domain-containing protein 4 OS=Mus musculus OX=10090 GN=Ubxn4 PE=1 SV=1	UBX domain-containing protein 4	3	3	3	56.459	11.1	506	50.759	0	0.630393	22.8832	0.761858	0.910646	FALSE	1.07306	22.8832	0.607306	0.793681	FALSE	-0.892314	22.8832	0.668574	0.839374	FALSE	0.442668	22.8832	0.831317	0.931306	FALSE	-1.52271	22.8832	0.468362	0.771496	FALSE	-1.96538	22.8832	0.352835	0.832421	FALSE		24.2522	23.6974		24.0724	25.7356	25.2715
A0A0R4J079;Q8BMP6	A0A0R4J079;Q8BMP6	Acbd3	tr|A0A0R4J079|A0A0R4J079_MOUSE Golgi resident protein GCP60 OS=Mus musculus OX=10090 GN=Acbd3 PE=1 SV=1;sp|Q8BMP6|GCP60_MOUSE Golgi resident protein GCP60 OS=Mus musculus OX=10090 GN=Acbd3 PE=1 SV=3	Golgi resident protein GCP60	5	5	5	60.181	16	525	13.74	0	-0.136207	22.8553	0.936862	0.973793	FALSE	1.42776	22.8553	0.413076	0.674716	FALSE	1.88	22.8553	0.286067	0.534573	FALSE	1.56396	22.8553	0.371294	0.648966	FALSE	2.01621	22.8553	0.254274	0.575709	FALSE	0.452243	22.8553	0.792815	0.969338	FALSE	23.3384	24.1961	23.8187		25.3397	25.1877	23.1218
A0A0R4J093;Q9DBP5	A0A0R4J093;Q9DBP5	Cmpk1	tr|A0A0R4J093|A0A0R4J093_MOUSE UMP-CMP kinase OS=Mus musculus OX=10090 GN=Cmpk1 PE=1 SV=1;sp|Q9DBP5|KCY_MOUSE UMP-CMP kinase OS=Mus musculus OX=10090 GN=Cmpk1 PE=1 SV=1	UMP-CMP kinase	5	5	5	25.714	30	227	39.56	0	-0.333073	25.228	0.5297	0.794784	FALSE	0.103139	25.228	0.84452	0.929703	FALSE	-0.721344	25.228	0.186362	0.427241	FALSE	0.436211	25.228	0.413255	0.697514	FALSE	-0.388271	25.228	0.465136	0.771025	FALSE	-0.824482	25.228	0.135133	0.623932	FALSE	25.3542	25.5113	25.1042	25.7522	24.5651	24.6533	25.6711
A0A0R4J098;O88291;D3YXQ7	A0A0R4J098;O88291;D3YXQ7;O88291-2;D6RG92;O88291-3	Znf326;Zfp326	tr|A0A0R4J098|A0A0R4J098_MOUSE Zinc finger protein 326 OS=Mus musculus OX=10090 GN=Zfp326 PE=1 SV=1;sp|O88291|ZN326_MOUSE DBIRD complex subunit ZNF326 OS=Mus musculus OX=10090 GN=Znf326 PE=1 SV=1;tr|D3YXQ7|D3YXQ7_MOUSE Zinc finger protein 326 (Fragment) OS	DBIRD complex subunit ZNF326	17	17	17	65.166	35.2	580	184.24	0	-0.617373	28.0641	0.0789806	0.355713	FALSE	0.239941	28.0641	0.469973	0.704698	FALSE	1.07473	28.0641	0.00586854	0.0573634	FALSE	0.857314	28.0641	0.0205706	0.148727	FALSE	1.6921	28.0641	0.00020063	0.00532717	TRUE	0.834789	28.0641	0.023409	0.379987	FALSE	28.8822	28.615	29.07	27.6758	28.6585	28.3808	26.7288
A0A0R4J0E4;Q7TQK1-2;Q7TQK1	A0A0R4J0E4;Q7TQK1-2;Q7TQK1	Ints7	tr|A0A0R4J0E4|A0A0R4J0E4_MOUSE Integrator complex subunit 7 OS=Mus musculus OX=10090 GN=Ints7 PE=1 SV=1;sp|Q7TQK1-2|INT7_MOUSE Isoform 2 of Integrator complex subunit 7 OS=Mus musculus OX=10090 GN=Ints7;sp|Q7TQK1|INT7_MOUSE Integrator complex subunit 7 OS=	Integrator complex subunit 7	3	3	3	106.87	2.9	966	2.0022	0.0087184	6.44763	24.7927	0.0004289	0.0443529	TRUE	-0.270024	24.7927	0.843839	0.929703	FALSE	1.77564	24.7927	0.210272	0.457749	FALSE	-6.71766	24.7927	0.000305404	0.00987844	TRUE	-4.67199	24.7927	0.00452343	0.0502949	FALSE	2.04566	24.7927	0.153179	0.649149	FALSE	21.1376	20.1083		27.3419	26.4442	26.557	27.2928
A0A0R4J0F6;Q99KY4-2;Q99KY4	A0A0R4J0F6;Q99KY4-2;Q99KY4;D6RHK5;F7BG02;F6SLK1;A0A0G2JEW6	Gak	tr|A0A0R4J0F6|A0A0R4J0F6_MOUSE Cyclin-G-associated kinase OS=Mus musculus OX=10090 GN=Gak PE=1 SV=1;sp|Q99KY4-2|GAK_MOUSE Isoform 2 of Cyclin-G-associated kinase OS=Mus musculus OX=10090 GN=Gak;sp|Q99KY4|GAK_MOUSE Cyclin-G-associated kinase OS=Mus musculus	Cyclin-G-associated kinase	11	11	11	143.67	10.8	1305	21.529	0	2.14927	24.7029	0.411441	0.715157	FALSE	-0.86957	24.7029	0.736581	0.878626	FALSE	-3.27901	24.7029	0.218587	0.466411	FALSE	-3.01884	24.7029	0.255068	0.538914	FALSE	-5.42828	24.7029	0.0527142	0.24093	FALSE	-2.40944	24.7029	0.358911	0.832421	FALSE	20.9141	24.6026	20.6448	21.2115	26.3458	25.052	34.4664
A0A0R4J0K2;K3W4R5;Z4YL78;A2AGT5-3;A2AGT5;A2AGT5-2	A0A0R4J0K2;K3W4R5;Z4YL78;A2AGT5-3;A2AGT5;A2AGT5-2	Ckap5	tr|A0A0R4J0K2|A0A0R4J0K2_MOUSE Cytoskeleton-associated protein 5 OS=Mus musculus OX=10090 GN=Ckap5 PE=1 SV=1;tr|K3W4R5|K3W4R5_MOUSE Cytoskeleton-associated protein 5 OS=Mus musculus OX=10090 GN=Ckap5 PE=1 SV=1;tr|Z4YL78|Z4YL78_MOUSE Cytoskeleton-associated	Cytoskeleton-associated protein 5	65	65	65	223.52	39.7	2011	322.83	0	-0.494353	29.2372	0.0535322	0.297571	FALSE	1.28578	29.2372	0.000122336	0.00604543	TRUE	0.95354	29.2372	0.00139833	0.02438	TRUE	1.78013	29.2372	5.4924e-06	0.000697927	TRUE	1.44789	29.2372	4.1333e-05	0.00162892	TRUE	-0.332235	29.2372	0.175822	0.676694	FALSE	30.2779	30.3644	29.861	29.6794	29.9989	29.3419	28.5045
A0A0R4J0M9;Q8CDG3;Q8CDG3-2	A0A0R4J0M9;Q8CDG3;Q8CDG3-2	Vcpip1	tr|A0A0R4J0M9|A0A0R4J0M9_MOUSE Deubiquitinating protein VCIP135 OS=Mus musculus OX=10090 GN=Vcpip1 PE=1 SV=1;sp|Q8CDG3|VCIP1_MOUSE Deubiquitinating protein VCIP135 OS=Mus musculus OX=10090 GN=Vcpip1 PE=1 SV=1;sp|Q8CDG3-2|VCIP1_MOUSE Isoform 2 of Deubiquiti	Deubiquitinating protein VCIP135	50	50	50	134.44	54.2	1220	323.31	0	-0.739206	29.469	0.000496781	0.0443529	TRUE	-1.08845	29.469	1.53827e-05	0.00182438	TRUE	-1.07789	29.469	1.69188e-05	0.00150493	TRUE	-0.349247	29.469	0.045595	0.226415	FALSE	-0.338683	29.469	0.051459	0.237441	FALSE	0.0105638	29.469	0.947328	0.992397	FALSE	29.3617	29.6049	29.4788	28.5305	29.013	28.6843	29.7619
A0A0R4J0Q4;P97873	A0A0R4J0Q4;P97873	Loxl1	tr|A0A0R4J0Q4|A0A0R4J0Q4_MOUSE Lysyl oxidase homolog 1 OS=Mus musculus OX=10090 GN=Loxl1 PE=4 SV=1;sp|P97873|LOXL1_MOUSE Lysyl oxidase homolog 1 OS=Mus musculus OX=10090 GN=Loxl1 PE=2 SV=3	Lysyl oxidase homolog 1	7	7	7	66.495	15.7	607	21.312	0	0.286835	26.7194	0.889639	0.957452	FALSE	1.72346	26.7194	0.411091	0.673417	FALSE	-1.56936	26.7194	0.453063	0.695426	FALSE	1.43662	26.7194	0.491333	0.738763	FALSE	-1.8562	26.7194	0.377091	0.67968	FALSE	-3.29282	26.7194	0.129668	0.621775	FALSE	28.5108	23.3837	27.7338	26.7612	24.5515	29.1763	28.4004
A0A0R4J0S1;Q91W92	A0A0R4J0S1;Q91W92	Cdc42ep1	tr|A0A0R4J0S1|A0A0R4J0S1_MOUSE Cdc42 effector protein 1 OS=Mus musculus OX=10090 GN=Cdc42ep1 PE=1 SV=1;sp|Q91W92|BORG5_MOUSE Cdc42 effector protein 1 OS=Mus musculus OX=10090 GN=Cdc42ep1 PE=1 SV=1	Cdc42 effector protein 1	3	3	3	43.063	10	409	4.8901	0	0.649651	20.7266	0.55744	0.804364	FALSE	1.71693	20.7266	0.136733	0.384884	FALSE	0.891549	20.7266	0.423749	0.67308	FALSE	1.06728	20.7266	0.341067	0.622317	FALSE	0.241898	20.7266	0.825995	0.949953	FALSE	-0.82538	20.7266	0.458085	0.859634	FALSE	21.642		21.5466	22.0491	20.5655	22.009	21.4881
A0A0R4J0V5;P08775	A0A0R4J0V5;P08775	Polr2a	tr|A0A0R4J0V5|A0A0R4J0V5_MOUSE DNA-directed RNA polymerase subunit OS=Mus musculus OX=10090 GN=Polr2a PE=1 SV=1;sp|P08775|RPB1_MOUSE DNA-directed RNA polymerase II subunit RPB1 OS=Mus musculus OX=10090 GN=Polr2a PE=1 SV=3	DNA-directed RNA polymerase II subunit RPB1	21	21	21	213.48	17.3	1932	87.397	0	-1.3954	24.4621	0.199913	0.526881	FALSE	-1.54482	24.4621	0.159009	0.409373	FALSE	-1.14594	24.4621	0.287094	0.535929	FALSE	-0.149424	24.4621	0.886918	0.954657	FALSE	0.249453	24.4621	0.812487	0.948203	FALSE	0.398877	24.4621	0.704984	0.950938	FALSE	24.1203	25.7212	24.6663	24.5148	25.1464	20.6604	24.1244
A0A0R4J0W6;Q9CRC8	A0A0R4J0W6;Q9CRC8	Lrrc40	tr|A0A0R4J0W6|A0A0R4J0W6_MOUSE Leucine-rich repeat-containing protein 40 OS=Mus musculus OX=10090 GN=Lrrc40 PE=1 SV=1;sp|Q9CRC8|LRC40_MOUSE Leucine-rich repeat-containing protein 40 OS=Mus musculus OX=10090 GN=Lrrc40 PE=1 SV=2	Leucine-rich repeat-containing protein 40	7	7	7	68.048	19.1	602	29.775	0	0.711334	23.9286	0.605669	0.834789	FALSE	4.2693	23.9286	0.0078935	0.0851993	FALSE	0.837917	23.9286	0.543985	0.766837	FALSE	3.55796	23.9286	0.0211107	0.150619	FALSE	0.126583	23.9286	0.926393	0.98403	FALSE	-3.43138	23.9286	0.025121	0.379987	FALSE	24.7631	24.7502	24.5025	25.1504	26.0893	24.91	24.6036
A0A0R4J0X8;Q9ES28-8;D3Z0V2;Q9ES28-4;Q9ES28-3;Q9ES28-2;Q9ES28-7;Q9ES28;Q9ES28-6;Q9ES28-5	A0A0R4J0X8;Q9ES28-8;D3Z0V2;Q9ES28-4;Q9ES28-3;Q9ES28-2;Q9ES28-7;Q9ES28;Q9ES28-6;Q9ES28-5;A0A1B0GRS3	Arhgef7	tr|A0A0R4J0X8|A0A0R4J0X8_MOUSE Rho guanine nucleotide exchange factor 7 OS=Mus musculus OX=10090 GN=Arhgef7 PE=1 SV=1;sp|Q9ES28-8|ARHG7_MOUSE Isoform H of Rho guanine nucleotide exchange factor 7 OS=Mus musculus OX=10090 GN=Arhgef7;tr|D3Z0V2|D3Z0V2_MOUSE R	Rho guanine nucleotide exchange factor 7	6	6	6	73.029	11.6	646	13.306	0	-0.675068	21.5955	0.504957	0.781146	FALSE	-0.697361	21.5955	0.491269	0.718661	FALSE	-2.37656	21.5955	0.0323402	0.159717	FALSE	-0.0222933	21.5955	0.982265	0.992305	FALSE	-1.70149	21.5955	0.108814	0.373705	FALSE	-1.6792	21.5955	0.113042	0.591783	FALSE	23.1052			21.1504		21.0268	23.5895
A0A0R4J140;Z4YLI8;Q5SW19;Q5SW19-3;Q5SW19-2	A0A0R4J140;Z4YLI8;Q5SW19;Q5SW19-3;Q5SW19-2	Cluh	tr|A0A0R4J140|A0A0R4J140_MOUSE Clustered mitochondria protein homolog OS=Mus musculus OX=10090 GN=Cluh PE=1 SV=1;tr|Z4YLI8|Z4YLI8_MOUSE Clustered mitochondria protein homolog OS=Mus musculus OX=10090 GN=Cluh PE=1 SV=1;sp|Q5SW19|CLU_MOUSE Clustered mitochon	Clustered mitochondria protein homolog	14	14	14	151.83	14.6	1353	42.227	0	-1.58302	25.4873	0.00687878	0.135971	FALSE	-0.962372	25.4873	0.0711673	0.271106	FALSE	-0.113908	25.4873	0.818704	0.911957	FALSE	0.620652	25.4873	0.22589	0.510808	FALSE	1.46912	25.4873	0.0106279	0.091034	FALSE	0.848464	25.4873	0.106479	0.588282	FALSE	26.484	26.6113	26.1211	25.2704	25.0199	24.177	24.6034
A0A0R4J170;Q3TKT4;Q3TKT4-2;G3UX35	A0A0R4J170;Q3TKT4;Q3TKT4-2;G3UX35;E9QAB8;F2Z4A9;H3BLH0;Q6DIC0;H3BJK2;A0A140LJD7;H3BKN5;A0A140LID0	Smarca4	tr|A0A0R4J170|A0A0R4J170_MOUSE Transcription activator BRG1 OS=Mus musculus OX=10090 GN=Smarca4 PE=1 SV=1;sp|Q3TKT4|SMCA4_MOUSE Transcription activator BRG1 OS=Mus musculus OX=10090 GN=Smarca4 PE=1 SV=1;sp|Q3TKT4-2|SMCA4_MOUSE Isoform 2 of Transcription ac	Transcription activator BRG1	27	27	27	181.85	23.3	1617	80.755	0	-0.691593	25.6256	0.291035	0.633609	FALSE	0.250673	25.6256	0.695947	0.852307	FALSE	-0.486021	25.6256	0.452664	0.695426	FALSE	0.942265	25.6256	0.158229	0.43507	FALSE	0.205571	25.6256	0.74834	0.91877	FALSE	-0.736694	25.6256	0.262199	0.768455	FALSE	25.8383	26.0776	26.3406	25.2201	24.0617	26.8999	25.7861
A0A0R4J1E3;Q9QXS6-3;Q9QXS6;Q9QXS6-2	A0A0R4J1E3;Q9QXS6-3;Q9QXS6;Q9QXS6-2;F7CPL2	Dbn1	tr|A0A0R4J1E3|A0A0R4J1E3_MOUSE Drebrin OS=Mus musculus OX=10090 GN=Dbn1 PE=1 SV=1;sp|Q9QXS6-3|DREB_MOUSE Isoform E2 of Drebrin OS=Mus musculus OX=10090 GN=Dbn1;sp|Q9QXS6|DREB_MOUSE Drebrin OS=Mus musculus OX=10090 GN=Dbn1 PE=1 SV=4;sp|Q9QXS6-2|DREB_MOUSE I	Drebrin	16	16	16	72.544	31.8	661	194.08	0	0.441183	27.5035	0.183913	0.51202	FALSE	0.39705	27.5035	0.228502	0.496949	FALSE	0.725811	27.5035	0.038786	0.183025	FALSE	-0.0441332	27.5035	0.890167	0.954657	FALSE	0.284628	27.5035	0.380891	0.683145	FALSE	0.328761	27.5035	0.314074	0.811019	FALSE	27.5231	27.7559	27.081	28.1401	27.9667	27.5768	26.9582
A0A0R4J1F8;A0A2K6EDP7;P59328-3;P59328	A0A0R4J1F8;A0A2K6EDP7;P59328-3;P59328;P59328-2;A0A2I3BQ38	Wdhd1	tr|A0A0R4J1F8|A0A0R4J1F8_MOUSE WD repeat and HMG-box DNA-binding protein 1 OS=Mus musculus OX=10090 GN=Wdhd1 PE=1 SV=1;tr|A0A2K6EDP7|A0A2K6EDP7_MOUSE WD repeat and HMG-box DNA-binding protein 1 OS=Mus musculus OX=10090 GN=Wdhd1 PE=1 SV=1;sp|P59328-3|WDHD1_	WD repeat and HMG-box DNA-binding protein 1	28	28	28	120.34	37	1081	323.31	0	-1.14856	27.4033	0.000882881	0.0607331	FALSE	-1.76049	27.4033	2.11373e-05	0.00190801	TRUE	-1.62009	27.4033	4.65485e-05	0.00276033	TRUE	-0.611934	27.4033	0.0375056	0.207858	FALSE	-0.471538	27.4033	0.096738	0.350139	FALSE	0.140395	27.4033	0.601441	0.915598	FALSE	27.2202	27.5036	27.5349	26.1368	26.2584	26.4177	27.4683
A0A0R4J1H6;E9QP99;P55937-1;P55937	A0A0R4J1H6;E9QP99;P55937-1;P55937	Golga3	tr|A0A0R4J1H6|A0A0R4J1H6_MOUSE Golgin subfamily A member 3 OS=Mus musculus OX=10090 GN=Golga3 PE=1 SV=1;tr|E9QP99|E9QP99_MOUSE Golgin subfamily A member 3 OS=Mus musculus OX=10090 GN=Golga3 PE=1 SV=1;sp|P55937-1|GOGA3_MOUSE Isoform 1 of Golgin subfamily A	Golgin subfamily A member 3	10	10	10	162.89	10.5	1447	21.237	0	-0.3571	21.1079	0.831877	0.937245	FALSE	-1.259	21.1079	0.45908	0.699362	FALSE	-2.73739	21.1079	0.12215	0.341478	FALSE	-0.901901	21.1079	0.593751	0.8119	FALSE	-2.38029	21.1079	0.173723	0.48139	FALSE	-1.47839	21.1079	0.38672	0.83392	FALSE		21.8486					26.8083
A0A0R4J1L2;Q91VK2;F6ZFU0;P57776-2;D3YY68;D3YZT9;D3Z7N2	A0A0R4J1L2;Q91VK2;F6ZFU0;P57776-2;D3YY68;D3YZT9;D3Z7N2	Eef1d	tr|A0A0R4J1L2|A0A0R4J1L2_MOUSE Elongation factor 1-delta OS=Mus musculus OX=10090 GN=Eef1d PE=1 SV=1;tr|Q91VK2|Q91VK2_MOUSE Eef1d protein OS=Mus musculus OX=10090 GN=Eef1d PE=1 SV=1;tr|F6ZFU0|F6ZFU0_MOUSE Elongation factor 1-delta (Fragment) OS=Mus musculu	Elongation factor 1-delta	14	1	1	28.728	70.4	257	3.1186	0.00065638	0.524367	21.4673	0.667942	0.868617	FALSE	-0.890364	21.4673	0.469642	0.704698	FALSE	-3.5748	21.4673	0.0111121	0.0846158	FALSE	-1.41473	21.4673	0.258422	0.541499	FALSE	-4.09917	21.4673	0.00491701	0.0536648	FALSE	-2.68444	21.4673	0.0439049	0.454109	FALSE							23.9654
A0A0R4J1L9;Q5HZI1;A0A0R4J147;Q5HZI1-4;A0A0R4J0N9;Q5HZI1-2;Q5HZI1-3	A0A0R4J1L9;Q5HZI1;A0A0R4J147;Q5HZI1-4;A0A0R4J0N9;Q5HZI1-2;Q5HZI1-3;D3Z7B3;D3Z2H5;E9Q8N4;F6Q593	Mtus1	tr|A0A0R4J1L9|A0A0R4J1L9_MOUSE Microtubule-associated tumor suppressor 1 homolog OS=Mus musculus OX=10090 GN=Mtus1 PE=1 SV=1;sp|Q5HZI1|MTUS1_MOUSE Microtubule-associated tumor suppressor 1 homolog OS=Mus musculus OX=10090 GN=Mtus1 PE=1 SV=2;tr|A0A0R4J147|A	Microtubule-associated tumor suppressor 1 homolog	24	24	24	134.41	24.1	1210	111.78	0	-0.655426	23.8156	0.510351	0.785393	FALSE	6.06258	23.8156	4.09625e-05	0.00275968	TRUE	6.77417	23.8156	1.41089e-05	0.00132104	TRUE	6.718	23.8156	1.53075e-05	0.00129676	TRUE	7.42959	23.8156	5.62065e-06	0.000624946	TRUE	0.711589	23.8156	0.475521	0.873917	FALSE	28.4047	27.6449	26.4994	27.519	27.4714	25.5924
A0A0R4J1Q0;G5E896;Q3UJB9-2;Q3UJB9;D6RE33	A0A0R4J1Q0;G5E896;Q3UJB9-2;Q3UJB9;D6RE33;F6ZJ27;F6V5I7	Edc4	tr|A0A0R4J1Q0|A0A0R4J1Q0_MOUSE Enhancer of mRNA-decapping protein 4 OS=Mus musculus OX=10090 GN=Edc4 PE=1 SV=1;tr|G5E896|G5E896_MOUSE Enhancer of mRNA-decapping protein 4 OS=Mus musculus OX=10090 GN=Edc4 PE=1 SV=1;sp|Q3UJB9-2|EDC4_MOUSE Isoform 2 of Enhanc	Enhancer of mRNA-decapping protein 4	22	22	22	150.65	25.5	1390	158.44	0	0.263974	26.4776	0.510867	0.785507	FALSE	-1.18293	26.4776	0.0103405	0.0977767	FALSE	-0.439625	26.4776	0.28116	0.529737	FALSE	-1.44691	26.4776	0.00295858	0.0421065	TRUE	-0.703599	26.4776	0.0960256	0.350061	FALSE	0.743307	26.4776	0.080593	0.533998	FALSE	25.9678	25.5955	26.0585	26.9778	25.801	25.6351	26.5416
A0A0R4J233;A0A1W2P6J7;Q8C650-2;Q8C650	A0A0R4J233;A0A1W2P6J7;Q8C650-2;Q8C650;A0A1W2P866	Sept10	tr|A0A0R4J233|A0A0R4J233_MOUSE Septin-10 OS=Mus musculus OX=10090 GN=Septin10 PE=1 SV=1;tr|A0A1W2P6J7|A0A1W2P6J7_MOUSE Septin-10 OS=Mus musculus OX=10090 GN=Septin10 PE=1 SV=1;sp|Q8C650-2|SEP10_MOUSE Isoform 2 of Septin-10 OS=Mus musculus OX=10090 GN=Septi	Septin-10	9	8	8	49.829	30.2	427	11.493	0	-3.48491	23.4012	0.0466934	0.286113	FALSE	-1.53749	23.4012	0.347336	0.626684	FALSE	-3.32821	23.4012	0.0558055	0.226146	FALSE	1.94743	23.4012	0.239075	0.522922	FALSE	0.156702	23.4012	0.922238	0.982432	FALSE	-1.79073	23.4012	0.276853	0.77834	FALSE	24.2977	24.6973	25.4004		23.7126		23.7
A0A0R4J259;Q7TMK9-2;G3UZI2;Q7TMK9;G3V018;G3UZ48;G3UXJ6	A0A0R4J259;Q7TMK9-2;G3UZI2;Q7TMK9;G3V018;G3UZ48;G3UXJ6;G3UWM1;G3XA76;G3UY67;G3UXU5;S4R1E9;G3UYK7	Syncrip	tr|A0A0R4J259|A0A0R4J259_MOUSE Heterogeneous nuclear ribonucleoprotein Q OS=Mus musculus OX=10090 GN=Syncrip PE=1 SV=1;sp|Q7TMK9-2|HNRPQ_MOUSE Isoform 2 of Heterogeneous nuclear ribonucleoprotein Q OS=Mus musculus OX=10090 GN=Syncrip;tr|G3UZI2|G3UZI2_MOUSE	Heterogeneous nuclear ribonucleoprotein Q	26	26	21	62.543	51.3	561	323.31	0	0.248768	30.1987	0.0811688	0.359202	FALSE	0.423112	30.1987	0.00710984	0.0815736	FALSE	0.552444	30.1987	0.00117212	0.0219495	FALSE	0.174345	30.1987	0.206858	0.493387	FALSE	0.303676	30.1987	0.038475	0.20073	FALSE	0.129332	30.1987	0.341789	0.826706	FALSE	30.2564	30.3751	30.1365	30.5563	30.4883	30.4697	29.9705
A0A0R4J260;B2RRE7	A0A0R4J260;B2RRE7	Otud4	tr|A0A0R4J260|A0A0R4J260_MOUSE OTU domain-containing protein 4 OS=Mus musculus OX=10090 GN=Otud4 PE=1 SV=1;sp|B2RRE7|OTUD4_MOUSE OTU domain-containing protein 4 OS=Mus musculus OX=10090 GN=Otud4 PE=1 SV=1	OTU domain-containing protein 4	11	11	11	122.93	13.1	1106	39.046	0	-2.47903	24.6578	0.00957505	0.148122	FALSE	-1.50687	24.6578	0.0859324	0.298	FALSE	-1.58849	24.6578	0.0720733	0.260509	FALSE	0.972161	24.6578	0.250674	0.53407	FALSE	0.890542	24.6578	0.290533	0.610221	FALSE	-0.0816191	24.6578	0.920955	0.990556	FALSE	25.5154	26.2218	25.4925	24.0857	24.4923	21.2147	24.9275
A0A0R4J2A7;Q3UHI0-2;S4R170;S4R211;S4R2U3;Q3UHI0;A0A286YEB1	A0A0R4J2A7;Q3UHI0-2;S4R170;S4R211;S4R2U3;Q3UHI0;A0A286YEB1	Ccser2	tr|A0A0R4J2A7|A0A0R4J2A7_MOUSE Serine-rich coiled-coil domain-containing protein 2 OS=Mus musculus OX=10090 GN=Ccser2 PE=1 SV=1;sp|Q3UHI0-2|CCSE2_MOUSE Isoform 2 of Serine-rich coiled-coil domain-containing protein 2 OS=Mus musculus OX=10090 GN=Ccser2;tr|S	Serine-rich coiled-coil domain-containing protein 2	4	4	4	54.431	11.5	485	8.5752	0	-0.216084	20.8739	0.843025	0.94234	FALSE	1.6373	20.8739	0.151131	0.401794	FALSE	1.83804	20.8739	0.110852	0.324351	FALSE	1.85339	20.8739	0.108203	0.359633	FALSE	2.05412	20.8739	0.0784424	0.306701	FALSE	0.200732	20.8739	0.854031	0.979879	FALSE	24.4124	20.5259		22.2841	22.7509	20.031
A0A0U1RNV6;Q6PCM1	A0A0U1RNV6;Q6PCM1	Kdm3a	tr|A0A0U1RNV6|A0A0U1RNV6_MOUSE Lysine-specific demethylase 3A (Fragment) OS=Mus musculus OX=10090 GN=Kdm3a PE=1 SV=1;sp|Q6PCM1|KDM3A_MOUSE Lysine-specific demethylase 3A OS=Mus musculus OX=10090 GN=Kdm3a PE=1 SV=1	Lysine-specific demethylase 3A	2	2	2	91.847	4.1	834	11.781	0	-0.940377	20.7116	0.196341	0.522336	FALSE	-1.56559	20.7116	0.04185	0.204301	FALSE	-0.418772	20.7116	0.553709	0.776852	FALSE	-0.625209	20.7116	0.380937	0.661157	FALSE	0.521606	20.7116	0.462572	0.77092	FALSE	1.14681	20.7116	0.121083	0.59977	FALSE		21.6183	20.9904			20.5761	20.9135
A0A0U1RP06;P51612	A0A0U1RP06;P51612	Xpc	tr|A0A0U1RP06|A0A0U1RP06_MOUSE DNA repair protein-complementing XP-C cells homolog (Fragment) OS=Mus musculus OX=10090 GN=Xpc PE=1 SV=1;sp|P51612|XPC_MOUSE DNA repair protein complementing XP-C cells homolog OS=Mus musculus OX=10090 GN=Xpc PE=1 SV=2	DNA repair protein complementing XP-C cells homolog	2	2	2	77.898	4.2	697	28.914	0	3.60555	21.6657	0.00134782	0.0632709	FALSE	2.70617	21.6657	0.00894633	0.0925321	FALSE	4.37505	21.6657	0.000291725	0.00926748	TRUE	-0.899379	21.6657	0.321036	0.605644	FALSE	0.769492	21.6657	0.393231	0.698161	FALSE	1.66887	21.6657	0.0788468	0.533998	FALSE	19.7434	21.611	20.8412	25.7866	23.8615	23.3641	19.6353
A0A0U1RP13;Q8VDP6	A0A0U1RP13;Q8VDP6;A0A0U1RNI6;A0A0U1RPV3;A0A0U1RQ57;A0A0U1RP60;Q05BY1	Cdipt	tr|A0A0U1RP13|A0A0U1RP13_MOUSE CDP-diacylglycerol--inositol 3-phosphatidyltransferase OS=Mus musculus OX=10090 GN=Cdipt PE=1 SV=1;sp|Q8VDP6|CDIPT_MOUSE CDP-diacylglycerol--inositol 3-phosphatidyltransferase OS=Mus musculus OX=10090 GN=Cdipt PE=1 SV=1	CDP-diacylglycerol--inositol 3-phosphatidyltransferase	5	5	5	20.292	31.4	185	31.364	0	0.576888	26.2536	0.163253	0.485663	FALSE	0.812889	26.2536	0.0582723	0.245655	FALSE	-0.310949	26.2536	0.438927	0.686764	FALSE	0.236	26.2536	0.554758	0.783022	FALSE	-0.887838	26.2536	0.041237	0.206233	FALSE	-1.12384	26.2536	0.0134884	0.307639	FALSE	25.8345	26.3723	25.6325	26.979	25.8739	26.7171	27.2026
A0A0U1RPD8;Q8K284-2;Q8K284	A0A0U1RPD8;Q8K284-2;Q8K284;A0A0U1RP70	Gtf3c1	tr|A0A0U1RPD8|A0A0U1RPD8_MOUSE General transcription factor 3C polypeptide 1 OS=Mus musculus OX=10090 GN=Gtf3c1 PE=1 SV=1;sp|Q8K284-2|TF3C1_MOUSE Isoform 2 of General transcription factor 3C polypeptide 1 OS=Mus musculus OX=10090 GN=Gtf3c1;sp|Q8K284|TF3C1_	General transcription factor 3C polypeptide 1	7	7	7	226.76	5.7	2005	64.258	0	0.111868	24.6231	0.816253	0.929403	FALSE	0.389426	24.6231	0.42445	0.678369	FALSE	2.26569	24.6231	0.000425842	0.0114805	TRUE	0.277557	24.6231	0.566566	0.791768	FALSE	2.15382	24.6231	0.000640121	0.0123796	TRUE	1.87626	24.6231	0.00181404	0.134466	FALSE	25.4159	25.1082	25.0848	24.9514	25.3456	25.6475	22.9152
A0A0U1RPE8;A0A0R4J0R1;O70404	A0A0U1RPE8;A0A0R4J0R1;O70404	Vamp8	tr|A0A0U1RPE8|A0A0U1RPE8_MOUSE Vesicle-associated membrane protein 8 OS=Mus musculus OX=10090 GN=Vamp8 PE=1 SV=1;tr|A0A0R4J0R1|A0A0R4J0R1_MOUSE Vesicle-associated membrane protein 8 OS=Mus musculus OX=10090 GN=Vamp8 PE=1 SV=1;sp|O70404|VAMP8_MOUSE Vesicle-	Vesicle-associated membrane protein 8	1	1	1	8.6632	18.7	75	3.1209	0.0006566	-0.813002	19.8059	0.289019	0.630104	FALSE	-0.317661	19.8059	0.672377	0.838868	FALSE	-1.1829	19.8059	0.132484	0.35819	FALSE	0.495342	19.8059	0.511922	0.757662	FALSE	-0.3699	19.8059	0.622888	0.863838	FALSE	-0.865242	19.8059	0.260625	0.768455	FALSE			20.276			20.6936	20.5414
A0A0U1RPK1;Q8BMB0-2;Q8BMB0-3;Q8BMB0;A0A0U1RPW3	A0A0U1RPK1;Q8BMB0-2;Q8BMB0-3;Q8BMB0;A0A0U1RPW3;A0A0U1RPN4;A0A0U1RNN7	Emsy	tr|A0A0U1RPK1|A0A0U1RPK1_MOUSE BRCA2-interacting transcriptional repressor EMSY OS=Mus musculus OX=10090 GN=Emsy PE=1 SV=1;sp|Q8BMB0-2|EMSY_MOUSE Isoform 2 of BRCA2-interacting transcriptional repressor EMSY OS=Mus musculus OX=10090 GN=Emsy;sp|Q8BMB0-3|EMS	Protein EMSY	3	3	3	113.8	4.2	1070	4.3534	0	3.18249	21.5908	0.0846005	0.365365	FALSE	0.346793	21.5908	0.841114	0.929619	FALSE	4.00398	21.5908	0.0357093	0.173098	FALSE	-2.8357	21.5908	0.11975	0.374404	FALSE	0.821485	21.5908	0.636219	0.870477	FALSE	3.65718	21.5908	0.0516756	0.469229	FALSE		20.5677		24.6712		26.0454
A0A140LHL5;Q8VDQ8-4;Q8VDQ8-2;Q8VDQ8;Q8VDQ8-3	A0A140LHL5;Q8VDQ8-4;Q8VDQ8-2;Q8VDQ8;Q8VDQ8-3	Sirt2	tr|A0A140LHL5|A0A140LHL5_MOUSE NAD-dependent protein deacetylase OS=Mus musculus OX=10090 GN=Sirt2 PE=1 SV=1;sp|Q8VDQ8-4|SIR2_MOUSE Isoform 4 of NAD-dependent protein deacetylase sirtuin-2 OS=Mus musculus OX=10090 GN=Sirt2;sp|Q8VDQ8-2|SIR2_MOUSE Isoform 2	NAD-dependent protein deacetylase sirtuin-2	2	2	2	39.425	10.3	351	8.5319	0	0.393396	20.9496	0.534852	0.799582	FALSE	-3.77393	20.9496	5.10334e-05	0.00315469	TRUE	0.85008	20.9496	0.19254	0.436342	FALSE	-4.16732	20.9496	1.99121e-05	0.00161017	TRUE	0.456685	20.9496	0.472501	0.772898	FALSE	4.62401	20.9496	7.13854e-06	0.0126995	TRUE
A0A140LIQ1;A0A140LIJ2;Q9JJG0-3;A0A140LIQ6;E9QL08;Q9JJG0-4;A0A140LJ29;Q9JJG0-2;A0A140LJA0	A0A140LIQ1;A0A140LIJ2;Q9JJG0-3;A0A140LIQ6;E9QL08;Q9JJG0-4;A0A140LJ29;Q9JJG0-2;A0A140LJA0	Tacc2	tr|A0A140LIQ1|A0A140LIQ1_MOUSE Transforming acidic coiled-coil-containing protein 2 OS=Mus musculus OX=10090 GN=Tacc2 PE=1 SV=1;tr|A0A140LIJ2|A0A140LIJ2_MOUSE Transforming acidic coiled-coil-containing protein 2 OS=Mus musculus OX=10090 GN=Tacc2 PE=1 SV=1;	Transforming acidic coiled-coil-containing protein 2	12	12	1	62.403	35	555	36.387	0	-1.03625	23.3986	0.565297	0.806026	FALSE	-0.584728	23.3986	0.744401	0.881685	FALSE	-1.53797	23.3986	0.397404	0.651596	FALSE	0.451522	23.3986	0.801048	0.918212	FALSE	-0.501719	23.3986	0.779543	0.934506	FALSE	-0.953241	23.3986	0.596454	0.913946	FALSE	23.5734	24.2287	23.1331	24.7285	23.0467		25.8722
A0A140LIT9;Q7TSJ2;D3Z6W1;Q7TSJ2-3;Q7TSJ2-2	A0A140LIT9;Q7TSJ2;D3Z6W1;Q7TSJ2-3;Q7TSJ2-2	Map6	tr|A0A140LIT9|A0A140LIT9_MOUSE Microtubule-associated protein 6 OS=Mus musculus OX=10090 GN=Map6 PE=1 SV=1;sp|Q7TSJ2|MAP6_MOUSE Microtubule-associated protein 6 OS=Mus musculus OX=10090 GN=Map6 PE=1 SV=2;tr|D3Z6W1|D3Z6W1_MOUSE Microtubule-associated protei	Microtubule-associated protein 6	14	14	14	74.54	31	703	126.81	0	0.387066	26.3672	0.461092	0.757417	FALSE	0.863902	26.3672	0.114979	0.353601	FALSE	0.86308	26.3672	0.11529	0.329745	FALSE	0.476837	26.3672	0.366717	0.645291	FALSE	0.476014	26.3672	0.367516	0.676823	FALSE	-0.00082269	26.3672	0.998735	0.999396	FALSE	26.762	26.7993	25.9647	26.3861	26.9774	27.3237	25.1203
A0A140T8T5;A0A0G2JG35	A0A140T8T5;A0A0G2JG35;A0A0G2JFT4;A0A0G2JDY5;A0A0G2JDU1;A0A0G2JE57		tr|A0A140T8T5|A0A140T8T5_MOUSE Microtubule-associated protein OS=Mus musculus OX=10090 GN=Map4 PE=1 SV=1;tr|A0A0G2JG35|A0A0G2JG35_MOUSE Microtubule-associated protein (Fragment) OS=Mus musculus OX=10090 GN=Map4 PE=1 SV=1		22	2	2	41.784	48.1	414	8.497	0	-0.124568	23.5866	0.933072	0.973793	FALSE	5.93984	23.5866	0.00150117	0.0351393	TRUE	7.32283	23.5866	0.000288725	0.00926748	TRUE	6.06441	23.5866	0.0012881	0.0254615	TRUE	7.4474	23.5866	0.000250357	0.00610117	TRUE	1.38299	23.5866	0.359821	0.832421	FALSE	27.1336	27.1669	26.6867	27.0438	26.8129	26.7567
A0A171EBL2;E9Q555	A0A171EBL2;E9Q555	Rnf213	tr|A0A171EBL2|A0A171EBL2_MOUSE E3 ubiquitin-protein ligase RNF213 OS=Mus musculus OX=10090 GN=Rnf213 PE=1 SV=1;sp|E9Q555|RN213_MOUSE E3 ubiquitin-protein ligase RNF213 OS=Mus musculus OX=10090 GN=Rnf213 PE=1 SV=2	E3 ubiquitin-protein ligase RNF213	3	3	3	584.62	1.1	5151	8.0849	0	0.0592402	21.2606	0.963523	0.983732	FALSE	-0.758135	21.2606	0.561207	0.76681	FALSE	-1.56224	21.2606	0.241739	0.48759	FALSE	-0.817375	21.2606	0.531498	0.767125	FALSE	-1.62148	21.2606	0.225364	0.545473	FALSE	-0.804106	21.2606	0.538073	0.897966	FALSE		22.6128		23.3217			23.4943
A0A1B0GR60;Q9CPX4;P49945;P29391	A0A1B0GR60;Q9CPX4;P49945;P29391	Ftl1;Ftl2	tr|A0A1B0GR60|A0A1B0GR60_MOUSE Ferritin OS=Mus musculus OX=10090 GN=Ftl1 PE=1 SV=1;tr|Q9CPX4|Q9CPX4_MOUSE Ferritin OS=Mus musculus OX=10090 GN=Ftl1 PE=1 SV=1;sp|P49945|FRIL2_MOUSE Ferritin light chain 2 OS=Mus musculus OX=10090 GN=Ftl2 PE=3 SV=2;sp|P29391|	Ferritin;Ferritin light chain 2;Ferritin light chain 1	1	1	1	17.999	10	160	2.7369	0.0012626	-2.95226	22.1194	0.0616392	0.317552	FALSE	-1.26726	22.1194	0.393658	0.663222	FALSE	-1.77394	22.1194	0.2392	0.485218	FALSE	1.685	22.1194	0.262229	0.544518	FALSE	1.17833	22.1194	0.426731	0.734902	FALSE	-0.506677	22.1194	0.72966	0.95469	FALSE	23.4136	23.9318	23.3745		23.4102
A0A1B0GS13;A0A1B0GT81;A0A1B0GTA4;A0A1B0GSH8;Q07813	A0A1B0GS13;A0A1B0GT81;A0A1B0GTA4;A0A1B0GSH8;Q07813	Bax	tr|A0A1B0GS13|A0A1B0GS13_MOUSE Apoptosis regulator BAX (Fragment) OS=Mus musculus OX=10090 GN=Bax PE=1 SV=1;tr|A0A1B0GT81|A0A1B0GT81_MOUSE Apoptosis regulator BAX OS=Mus musculus OX=10090 GN=Bax PE=1 SV=1;tr|A0A1B0GTA4|A0A1B0GTA4_MOUSE Apoptosis regulator	Apoptosis regulator BAX	1	1	1	12.513	11.4	114	5.5199	0	-1.14804	22.9046	0.492754	0.771728	FALSE	0.423813	22.9046	0.798374	0.909503	FALSE	0.077346	22.9046	0.962765	0.981524	FALSE	1.57186	22.9046	0.351809	0.630566	FALSE	1.22539	22.9046	0.4647	0.771025	FALSE	-0.346467	22.9046	0.834504	0.979879	FALSE	23.8742	23.6588	24.1396	23.8282	24.1714
A0A1B0GS22;A0A1B0GSK5;A0A1B0GR19;A0A1B0GR86;Q8BH97	A0A1B0GS22;A0A1B0GSK5;A0A1B0GR19;A0A1B0GR86;Q8BH97	Rcn3	tr|A0A1B0GS22|A0A1B0GS22_MOUSE Reticulocalbin-3 (Fragment) OS=Mus musculus OX=10090 GN=Rcn3 PE=1 SV=1;tr|A0A1B0GSK5|A0A1B0GSK5_MOUSE Reticulocalbin-3 (Fragment) OS=Mus musculus OX=10090 GN=Rcn3 PE=1 SV=1;tr|A0A1B0GR19|A0A1B0GR19_MOUSE Reticulocalbin-3 (Fra	Reticulocalbin-3	1	1	1	14.22	9.8	122	2.6599	0.0015654	0.812372	20.765	0.328115	0.660614	FALSE	0.554399	20.765	0.499868	0.726959	FALSE	0.439708	20.765	0.591228	0.79955	FALSE	-0.257973	20.765	0.751719	0.900544	FALSE	-0.372664	20.765	0.648416	0.879216	FALSE	-0.114691	20.765	0.88795	0.985678	FALSE		20.2525	21.3292	22.7074	20.5906
A0A1B0GSX7;Q6PFD9;B2RQL0;A0A140T8J8	A0A1B0GSX7;Q6PFD9;B2RQL0;A0A140T8J8;A0A1B0GRB5;A0A1B0GRA7	Nup98	tr|A0A1B0GSX7|A0A1B0GSX7_MOUSE Nuclear pore complex protein Nup98-Nup96 OS=Mus musculus OX=10090 GN=Nup98 PE=1 SV=1;sp|Q6PFD9|NUP98_MOUSE Nuclear pore complex protein Nup98-Nup96 OS=Mus musculus OX=10090 GN=Nup98 PE=1 SV=2;tr|B2RQL0|B2RQL0_MOUSE Nuclear po	Nuclear pore complex protein Nup98-Nup96;Nuclear pore complex protein Nup98;Nuclear pore complex protein Nup96	8	8	8	197.31	7.2	1816	12.452	0	-3.87369	23.225	0.0284068	0.231815	FALSE	-1.04379	23.225	0.514874	0.741302	FALSE	-2.71283	23.225	0.106666	0.320294	FALSE	2.8299	23.225	0.0938711	0.332663	FALSE	1.16086	23.225	0.469825	0.772874	FALSE	-1.66904	23.225	0.304342	0.801041	FALSE	24.7037	25.092	25.7776	20.137	24.1064		25.0494
A0A1B0GT42	A0A1B0GT42		tr|A0A1B0GT42|A0A1B0GT42_MOUSE Predicted gene, 32742 OS=Mus musculus OX=10090 GN=Gm32742 PE=4 SV=1		2	2	2	177.14	1	1604	1.8494	0.010017	0.209003	20.2485	0.863072	0.948658	FALSE	0.214275	20.2485	0.859658	0.938094	FALSE	0.0883515	20.2485	0.941851	0.972096	FALSE	0.00527255	20.2485	0.996526	0.997696	FALSE	-0.120651	20.2485	0.920661	0.982432	FALSE	-0.125924	20.2485	0.917207	0.989516	FALSE				22.9922			21.4767
A0A1C7CYV0;B1AX58;Q99K51	A0A1C7CYV0;B1AX58;Q99K51;Q61233	Pls3	tr|A0A1C7CYV0|A0A1C7CYV0_MOUSE Plastin-3 (Fragment) OS=Mus musculus OX=10090 GN=Pls3 PE=1 SV=1;tr|B1AX58|B1AX58_MOUSE Plastin-3 OS=Mus musculus OX=10090 GN=Pls3 PE=1 SV=1;sp|Q99K51|PLST_MOUSE Plastin-3 OS=Mus musculus OX=10090 GN=Pls3 PE=1 SV=3	Plastin-3	7	7	7	70.642	19.4	629	46.155	0	-1.47129	23.4844	0.406994	0.711241	FALSE	0.736375	23.4844	0.674748	0.840012	FALSE	0.431678	23.4844	0.805207	0.904275	FALSE	2.20766	23.4844	0.221548	0.505521	FALSE	1.90296	23.4844	0.288141	0.60735	FALSE	-0.304697	23.4844	0.861719	0.981212	FALSE	24.2484	25.9034	24.4879		24.4025	25.4449	24.6274
A0A1D5RLG3;Q80UJ7	A0A1D5RLG3;Q80UJ7	Rab3gap1	tr|A0A1D5RLG3|A0A1D5RLG3_MOUSE Rab3 GTPase-activating protein catalytic subunit OS=Mus musculus OX=10090 GN=Rab3gap1 PE=1 SV=1;sp|Q80UJ7|RB3GP_MOUSE Rab3 GTPase-activating protein catalytic subunit OS=Mus musculus OX=10090 GN=Rab3gap1 PE=1 SV=4	Rab3 GTPase-activating protein catalytic subunit	7	7	7	110.96	12	988	15.307	0	0.454904	22.9877	0.674239	0.873614	FALSE	-1.89279	22.9877	0.0982714	0.32375	FALSE	-0.840661	22.9877	0.441413	0.688837	FALSE	-2.34769	22.9877	0.0461596	0.226674	FALSE	-1.29557	22.9877	0.243367	0.563003	FALSE	1.05213	22.9877	0.338719	0.826585	FALSE		23.2867	22.772		23.2231	23.2132	23.1402
A0A1D5RLY9;Q80TE4-2;Q80TE4	A0A1D5RLY9;Q80TE4-2;Q80TE4	Sipa1l2	tr|A0A1D5RLY9|A0A1D5RLY9_MOUSE Signal-induced proliferation-associated 1-like protein 2 OS=Mus musculus OX=10090 GN=Sipa1l2 PE=1 SV=1;sp|Q80TE4-2|SI1L2_MOUSE Isoform 2 of Signal-induced proliferation-associated 1-like protein 2 OS=Mus musculus OX=10090 GN=	Signal-induced proliferation-associated 1-like protein 2	2	2	2	187.46	1.5	1704	2.494	0.0024578	2.21306	20.9888	0.0646927	0.318804	FALSE	1.27866	20.9888	0.262745	0.542255	FALSE	-0.0972899	20.9888	0.93023	0.966569	FALSE	-0.934401	20.9888	0.407318	0.69143	FALSE	-2.31035	20.9888	0.0552177	0.249042	FALSE	-1.37595	20.9888	0.230055	0.743636	FALSE						22.382	22.7275
A0A1D5RMB5;A0A0R4J055;Q6TXD4;A0A1D5RLL6;A0A1D5RLY0;Q6TXD4-2	A0A1D5RMB5;A0A0R4J055;Q6TXD4;A0A1D5RLL6;A0A1D5RLY0;Q6TXD4-2	Dnmbp	tr|A0A1D5RMB5|A0A1D5RMB5_MOUSE Dynamin-binding protein OS=Mus musculus OX=10090 GN=Dnmbp PE=1 SV=1;tr|A0A0R4J055|A0A0R4J055_MOUSE Dynamin-binding protein OS=Mus musculus OX=10090 GN=Dnmbp PE=1 SV=1;sp|Q6TXD4|DNMBP_MOUSE Dynamin-binding protein OS=Mus muscu	Dynamin-binding protein	2	2	2	177.04	1.9	1576	12.869	0	-1.56901	21.0703	0.100389	0.390033	FALSE	-1.61543	21.0703	0.0917682	0.30803	FALSE	0.0579777	21.0703	0.94864	0.973259	FALSE	-0.0464186	21.0703	0.958868	0.982053	FALSE	1.62699	21.0703	0.0897285	0.337768	FALSE	1.67341	21.0703	0.0819457	0.533998	FALSE		22.2255	22.1967			22.219	19.7294
A0A1I7Q4G8;E9QMN5;Q8CHY6	A0A1I7Q4G8;E9QMN5;Q8CHY6;A0A1D5RM58	Gatad2a	tr|A0A1I7Q4G8|A0A1I7Q4G8_MOUSE Transcriptional repressor p66 alpha OS=Mus musculus OX=10090 GN=Gatad2a PE=1 SV=1;tr|E9QMN5|E9QMN5_MOUSE Transcriptional repressor p66 alpha OS=Mus musculus OX=10090 GN=Gatad2a PE=1 SV=1;sp|Q8CHY6|P66A_MOUSE Transcriptional r	Transcriptional repressor p66 alpha	8	8	8	65.434	17.1	614	26.737	0	-1.70123	24.6208	0.146332	0.45922	FALSE	-1.62603	24.6208	0.163445	0.416989	FALSE	-2.71895	24.6208	0.0288316	0.150415	FALSE	0.0752058	24.6208	0.946388	0.974884	FALSE	-1.01771	24.6208	0.37111	0.678196	FALSE	-1.09292	24.6208	0.338052	0.826585	FALSE	24.8159	24.7032	24.9122	24.6946		24.8046	26.3072
A0A1L1SST5;Q9CQC8-2;Q9CQC8	A0A1L1SST5;Q9CQC8-2;Q9CQC8	Spg21	tr|A0A1L1SST5|A0A1L1SST5_MOUSE Maspardin OS=Mus musculus OX=10090 GN=Spg21 PE=1 SV=1;sp|Q9CQC8-2|SPG21_MOUSE Isoform 2 of Maspardin OS=Mus musculus OX=10090 GN=Spg21;sp|Q9CQC8|SPG21_MOUSE Maspardin OS=Mus musculus OX=10090 GN=Spg21 PE=1 SV=1	Maspardin	1	1	1	34.919	6.5	306	18.91	0	0.141186	22.0157	0.888603	0.957452	FALSE	0.811424	22.0157	0.426945	0.678369	FALSE	-0.648835	22.0157	0.523253	0.754961	FALSE	0.670238	22.0157	0.509887	0.756539	FALSE	-0.790021	22.0157	0.438922	0.742952	FALSE	-1.46026	22.0157	0.164689	0.665233	FALSE	22.8776	22.331		22.533	22.6779		23.136
A0A1L1SSU2;A0A1N9M8A6;Q9CXV9	A0A1L1SSU2;A0A1N9M8A6;Q9CXV9	Dcun1d5	tr|A0A1L1SSU2|A0A1L1SSU2_MOUSE DCN1-like protein (Fragment) OS=Mus musculus OX=10090 GN=Dcun1d5 PE=1 SV=1;tr|A0A1N9M8A6|A0A1N9M8A6_MOUSE DCN1-like protein 5 OS=Mus musculus OX=10090 GN=Dcun1d5 PE=1 SV=1;sp|Q9CXV9|DCNL5_MOUSE DCN1-like protein 5 OS=Mus musc	DCN1-like protein 5	1	1	1	17.223	6.1	147	2.1272	0.0067807	-1.70084	20.1784	0.0154622	0.176328	FALSE	-0.329425	20.1784	0.594951	0.784594	FALSE	-0.512976	20.1784	0.411693	0.664823	FALSE	1.37142	20.1784	0.0421505	0.219742	FALSE	1.18787	20.1784	0.0724276	0.294362	FALSE	-0.183552	20.1784	0.766092	0.962048	FALSE		21.5995	22.0387
A0A1L1STC6;Q6ZWR6-4;Q6ZWR6	A0A1L1STC6;Q6ZWR6-4;Q6ZWR6;Q6ZWR6-5	Syne1	tr|A0A1L1STC6|A0A1L1STC6_MOUSE Nesprin-1 OS=Mus musculus OX=10090 GN=Syne1 PE=1 SV=1;sp|Q6ZWR6-4|SYNE1_MOUSE Isoform 4 of Nesprin-1 OS=Mus musculus OX=10090 GN=Syne1;sp|Q6ZWR6|SYNE1_MOUSE Nesprin-1 OS=Mus musculus OX=10090 GN=Syne1 PE=1 SV=2	Nesprin-1	6	6	6	1009.9	0.7	8799	5.7256	0	-1.215	24.6618	0.486961	0.767734	FALSE	-0.763363	24.6618	0.660296	0.831508	FALSE	-2.51215	24.6618	0.16387	0.395639	FALSE	0.451637	24.6618	0.794298	0.913216	FALSE	-1.29715	24.6618	0.458638	0.766839	FALSE	-1.74879	24.6618	0.322276	0.820756	FALSE	24.9985	24.4116	24.8523	25.7282		25.4985	25.9104
A0A1L1STY4;A0A1L1SVG0;A0A0R4J0S7;Q8CGB3;Q8CGB3-3;Q8CGB3-2	A0A1L1STY4;A0A1L1SVG0;A0A0R4J0S7;Q8CGB3;Q8CGB3-3;Q8CGB3-2	Uaca	tr|A0A1L1STY4|A0A1L1STY4_MOUSE Uveal autoantigen with coiled-coil domains and ankyrin repeats (Fragment) OS=Mus musculus OX=10090 GN=Uaca PE=1 SV=1;tr|A0A1L1SVG0|A0A1L1SVG0_MOUSE Uveal autoantigen with coiled-coil domains and ankyrin repeats OS=Mus musculu	Uveal autoantigen with coiled-coil domains and ankyrin repeats	6	6	6	140.51	6.6	1236	20.164	0	-1.52523	21.6456	0.127831	0.436849	FALSE	-1.72592	21.6456	0.0889299	0.302498	FALSE	-1.7521	21.6456	0.0847339	0.28371	FALSE	-0.200691	21.6456	0.833199	0.931963	FALSE	-0.226876	21.6456	0.811869	0.948203	FALSE	-0.0261852	21.6456	0.978058	0.997858	FALSE	20.1724	21.971	23.6168		19.8025	21.5006	21.8131
A0A1L1STZ1;Q9D1P4;A0A1L1STQ1;A0A1L1SSG7;A0A1L1SU22	A0A1L1STZ1;Q9D1P4;A0A1L1STQ1;A0A1L1SSG7;A0A1L1SU22	Chordc1	tr|A0A1L1STZ1|A0A1L1STZ1_MOUSE Cysteine and histidine-rich domain-containing protein 1 OS=Mus musculus OX=10090 GN=Chordc1 PE=1 SV=1;sp|Q9D1P4|CHRD1_MOUSE Cysteine and histidine-rich domain-containing protein 1 OS=Mus musculus OX=10090 GN=Chordc1 PE=1 SV=1	Cysteine and histidine-rich domain-containing protein 1	3	3	3	20.628	26.1	184	10.401	0	-1.48081	23.4634	0.124242	0.430465	FALSE	-1.70086	23.4634	0.0819243	0.291945	FALSE	-1.67741	23.4634	0.0857117	0.284444	FALSE	-0.220047	23.4634	0.810119	0.921485	FALSE	-0.196596	23.4634	0.829986	0.949953	FALSE	0.023451	23.4634	0.979546	0.997858	FALSE	24.4184	24.2562	22.5138	20.6886	23.3249	22.7325	23.0432
A0A1L1SV73;Q8BY87-2;Q8BY87	A0A1L1SV73;Q8BY87-2;Q8BY87	Usp47	tr|A0A1L1SV73|A0A1L1SV73_MOUSE Ubiquitin carboxyl-terminal hydrolase 47 OS=Mus musculus OX=10090 GN=Usp47 PE=1 SV=1;sp|Q8BY87-2|UBP47_MOUSE Isoform 2 of Ubiquitin carboxyl-terminal hydrolase 47 OS=Mus musculus OX=10090 GN=Usp47;sp|Q8BY87|UBP47_MOUSE Ubiqui	Ubiquitin carboxyl-terminal hydrolase 47	23	23	23	157.15	20.9	1376	120.37	0	-0.620442	26.2099	0.146853	0.459498	FALSE	-0.3323	26.2099	0.422352	0.678369	FALSE	-0.907672	26.2099	0.0425089	0.195409	FALSE	0.288142	26.2099	0.485118	0.737172	FALSE	-0.28723	26.2099	0.486471	0.781076	FALSE	-0.575372	26.2099	0.175894	0.676694	FALSE	26.4614	26.397	26.2373	24.966	26.4699	25.7985	26.3515
A0A1U6URG8;Q9WV30-4;Q9WV30;Q9WV30-2	A0A1U6URG8;Q9WV30-4;Q9WV30;Q9WV30-2;F6VCW7;Q80TR0	Nfat5	tr|A0A1U6URG8|A0A1U6URG8_MOUSE Nuclear factor of-activated T-cells 5 OS=Mus musculus OX=10090 GN=Nfat5 PE=1 SV=1;sp|Q9WV30-4|NFAT5_MOUSE Isoform 4 of Nuclear factor of activated T-cells 5 OS=Mus musculus OX=10090 GN=Nfat5;sp|Q9WV30|NFAT5_MOUSE Nuclear fact	Nuclear factor of activated T-cells 5	6	6	6	158.01	4.9	1458	12.086	0	-1.40392	23.0724	0.251729	0.591426	FALSE	-2.92323	23.0724	0.0275419	0.168955	FALSE	-0.882464	23.0724	0.463697	0.706265	FALSE	-1.51931	23.0724	0.216966	0.504054	FALSE	0.521452	23.0724	0.662645	0.892151	FALSE	2.04076	23.0724	0.105542	0.588282	FALSE	22.8058	24.4269	22.2889	23.1546	21.7864		24.3946
A0A1W2P6N2;Q9D1J3	A0A1W2P6N2;Q9D1J3	Sarnp	tr|A0A1W2P6N2|A0A1W2P6N2_MOUSE SAP domain-containing ribonucleoprotein OS=Mus musculus OX=10090 GN=Sarnp PE=1 SV=1;sp|Q9D1J3|SARNP_MOUSE SAP domain-containing ribonucleoprotein OS=Mus musculus OX=10090 GN=Sarnp PE=1 SV=3	SAP domain-containing ribonucleoprotein	1	1	1	16.4	6.1	147	2.3426	0.0036309	0.385223	21.8622	0.756426	0.907639	FALSE	-2.4993	21.8622	0.0618832	0.253664	FALSE	-1.64563	21.8622	0.200157	0.446774	FALSE	-2.88452	21.8622	0.0349966	0.202139	FALSE	-2.03085	21.8622	0.120162	0.396601	FALSE	0.853669	21.8622	0.495303	0.879321	FALSE				23.2514			23.6895
A0A1W2P737;F8VPV0;P48725-3;P48725;P48725-2	A0A1W2P737;F8VPV0;P48725-3;P48725;P48725-2	Pcnt	tr|A0A1W2P737|A0A1W2P737_MOUSE Pericentrin OS=Mus musculus OX=10090 GN=Pcnt PE=1 SV=1;tr|F8VPV0|F8VPV0_MOUSE Pericentrin OS=Mus musculus OX=10090 GN=Pcnt PE=1 SV=1;sp|P48725-3|PCNT_MOUSE Isoform 3 of Pericentrin OS=Mus musculus OX=10090 GN=Pcnt;sp|P48725|P	Pericentrin	5	5	5	329.46	2	2898	19.773	0	-2.09135	21.3337	0.149569	0.463503	FALSE	-3.64387	21.3337	0.0199361	0.140183	FALSE	-2.66393	21.3337	0.0734677	0.262448	FALSE	-1.55251	21.3337	0.275321	0.555645	FALSE	-0.572578	21.3337	0.680802	0.895673	FALSE	0.979936	21.3337	0.484441	0.875226	FALSE			23.76				24.0555
A0A1W2P7L7;P59708	A0A1W2P7L7;P59708	Sf3b6	tr|A0A1W2P7L7|A0A1W2P7L7_MOUSE Splicing factor 3B subunit 6 (Fragment) OS=Mus musculus OX=10090 GN=Sf3b6 PE=1 SV=1;sp|P59708|SF3B6_MOUSE Splicing factor 3B subunit 6 OS=Mus musculus OX=10090 GN=Sf3b6 PE=1 SV=1	Splicing factor 3B subunit 6	2	2	2	13.037	23.4	111	17.579	0	-0.925387	25.8591	0.0471525	0.287275	FALSE	-0.411871	25.8591	0.344395	0.624607	FALSE	-0.199045	25.8591	0.642839	0.828132	FALSE	0.513516	25.8591	0.243272	0.527934	FALSE	0.726342	25.8591	0.108173	0.373705	FALSE	0.212826	25.8591	0.620239	0.926247	FALSE	26.6528	26.1694	26.3789	24.8849	26.2169	25.3231	25.2611
A0A1Y7VIX3;Z4YL44;Z4YMH1;A2CG63-2;A2CG63	A0A1Y7VIX3;Z4YL44;Z4YMH1;A2CG63-2;A2CG63	Arid4b	tr|A0A1Y7VIX3|A0A1Y7VIX3_MOUSE AT-rich interactive domain-containing protein 4B OS=Mus musculus OX=10090 GN=Arid4b PE=4 SV=1;tr|Z4YL44|Z4YL44_MOUSE AT-rich interactive domain-containing protein 4B OS=Mus musculus OX=10090 GN=Arid4b PE=1 SV=1;tr|Z4YMH1|Z4YM	AT-rich interactive domain-containing protein 4B	2	2	2	14.26	14.1	128	3.4256	0.00067069	-1.03605	19.8636	0.0730279	0.338515	FALSE	-0.536891	19.8636	0.328699	0.613993	FALSE	-1.08405	19.8636	0.0622367	0.237833	FALSE	0.499161	19.8636	0.362518	0.643361	FALSE	-0.0480011	19.8636	0.928972	0.98403	FALSE	-0.547162	19.8636	0.319903	0.820025	FALSE		20.8079	20.3796				20.2462
A0A1Y7VKX7;F8WJA0;Q9ESV0	A0A1Y7VKX7;F8WJA0;Q9ESV0;A0A1Y7VLU4;A0A1Y7VMS6;A0A1Y7VK75	Ddx24	tr|A0A1Y7VKX7|A0A1Y7VKX7_MOUSE ATP-dependent RNA helicase DDX24 OS=Mus musculus OX=10090 GN=Ddx24 PE=1 SV=1;tr|F8WJA0|F8WJA0_MOUSE ATP-dependent RNA helicase DDX24 OS=Mus musculus OX=10090 GN=Ddx24 PE=1 SV=1;sp|Q9ESV0|DDX24_MOUSE ATP-dependent RNA helicase	ATP-dependent RNA helicase DDX24	15	15	15	88.65	25.3	791	149.18	0	-0.719058	24.3898	0.394203	0.701391	FALSE	-0.0864669	24.3898	0.917125	0.966233	FALSE	1.17756	24.3898	0.173447	0.408316	FALSE	0.632591	24.3898	0.451942	0.722376	FALSE	1.89662	24.3898	0.0380054	0.20073	FALSE	1.26403	24.3898	0.146269	0.633118	FALSE	24.8236	24.5226	26.2593	25.7469	23.9549	23.7465	23.766
A0A1Y7VM65;Q9QUH0	A0A1Y7VM65;Q9QUH0	Glrx	tr|A0A1Y7VM65|A0A1Y7VM65_MOUSE Glutaredoxin-1 OS=Mus musculus OX=10090 GN=Glrx PE=1 SV=1;sp|Q9QUH0|GLRX1_MOUSE Glutaredoxin-1 OS=Mus musculus OX=10090 GN=Glrx PE=1 SV=3	Glutaredoxin-1	2	2	2	9.3868	25	84	2.7169	0.0012594	1.21215	22.8168	0.462466	0.758274	FALSE	2.50478	22.8168	0.142741	0.391272	FALSE	2.02061	22.8168	0.229773	0.477609	FALSE	1.29263	22.8168	0.434009	0.708616	FALSE	0.808457	22.8168	0.621843	0.863838	FALSE	-0.484173	22.8168	0.766933	0.962048	FALSE	24.7943	23.8642		24.2934	24.1925	24.2677
A0A1Y7VMD8;B2RQV3;S4R290;Q3UDP0-2;Q3UDP0	A0A1Y7VMD8;B2RQV3;S4R290;Q3UDP0-2;Q3UDP0	Wdr41	tr|A0A1Y7VMD8|A0A1Y7VMD8_MOUSE WD repeat-containing protein 41 OS=Mus musculus OX=10090 GN=Wdr41 PE=1 SV=1;tr|B2RQV3|B2RQV3_MOUSE WD repeat-containing protein 41 OS=Mus musculus OX=10090 GN=Wdr41 PE=1 SV=1;tr|S4R290|S4R290_MOUSE WD repeat-containing protei	WD repeat-containing protein 41	2	2	2	26.387	17.5	240	8.4788	0	-0.419837	21.7272	0.817099	0.929424	FALSE	-1.29645	21.7272	0.479374	0.714244	FALSE	-0.857145	21.7272	0.638018	0.826682	FALSE	-0.876613	21.7272	0.630479	0.830753	FALSE	-0.437308	21.7272	0.809649	0.948203	FALSE	0.439305	21.7272	0.808798	0.972855	FALSE		24.3767			23.6449		24.4096
A0A1Y7VMH7;A0A1Y7VME9;E9Q9B7	A0A1Y7VMH7;A0A1Y7VME9;E9Q9B7;A0A1Y7VNF8	Kidins220	tr|A0A1Y7VMH7|A0A1Y7VMH7_MOUSE Kinase D-interacting substrate 220 OS=Mus musculus OX=10090 GN=Kidins220 PE=1 SV=1;tr|A0A1Y7VME9|A0A1Y7VME9_MOUSE Kinase D-interacting substrate 220 OS=Mus musculus OX=10090 GN=Kidins220 PE=1 SV=1;tr|E9Q9B7|E9Q9B7_MOUSE Kinas		6	6	6	185.53	4.3	1672	36.217	0	-1.91055	22.5783	0.0686768	0.329063	FALSE	-2.44204	22.5783	0.02518	0.161134	FALSE	-2.11609	22.5783	0.0468606	0.203719	FALSE	-0.531494	22.5783	0.588207	0.809202	FALSE	-0.205546	22.5783	0.833262	0.949953	FALSE	0.325948	22.5783	0.738866	0.957351	FALSE	21.6649	23.1769	23.7731	20.4018		22.666	23.5197
A0A286YDA2	A0A286YDA2;A0A286YCD1;A0A286YDZ1		tr|A0A286YDA2|A0A286YDA2_MOUSE Nucleolar and coiled-body phosphoprotein 1 OS=Mus musculus OX=10090 GN=Nolc1 PE=1 SV=1		11	11	1	73.427	16.9	700	323.31	0	0.00395277	25.999	0.992411	0.996202	FALSE	0.258462	25.999	0.53735	0.750349	FALSE	0.646075	25.999	0.138433	0.366203	FALSE	0.254509	25.999	0.543491	0.777976	FALSE	0.642123	25.999	0.140647	0.43743	FALSE	0.387613	25.999	0.359734	0.832421	FALSE	26.3945	25.7308	26.5411	26.352	26.5148	25.8115	25.6307
A0A286YDC0;Q03147	A0A286YDC0;Q03147	Cdk7	tr|A0A286YDC0|A0A286YDC0_MOUSE Cyclin-dependent kinase 7 OS=Mus musculus OX=10090 GN=Cdk7 PE=1 SV=1;sp|Q03147|CDK7_MOUSE Cyclin-dependent kinase 7 OS=Mus musculus OX=10090 GN=Cdk7 PE=1 SV=2	Cyclin-dependent kinase 7	2	2	2	34.573	6.8	309	3.0202	0.00097466	-0.00240297	19.6611	0.995871	0.996992	FALSE	-0.019657	19.6611	0.966235	0.98846	FALSE	0.0474417	19.6611	0.918642	0.95923	FALSE	-0.017254	19.6611	0.970361	0.985877	FALSE	0.0498447	19.6611	0.914538	0.982286	FALSE	0.0670987	19.6611	0.885157	0.985678	FALSE						19.4924
A0A286YDD7;E9PUA2;Q5BLK4	A0A286YDD7;E9PUA2;Q5BLK4	Zcchc6	tr|A0A286YDD7|A0A286YDD7_MOUSE Terminal uridylyltransferase 7 (Fragment) OS=Mus musculus OX=10090 GN=Tut7 PE=1 SV=1;tr|E9PUA2|E9PUA2_MOUSE Terminal uridylyltransferase 7 OS=Mus musculus OX=10090 GN=Tut7 PE=1 SV=1;sp|Q5BLK4|TUT7_MOUSE Terminal uridylyltrans	Terminal uridylyltransferase 7	2	2	2	122.92	3.1	1089	2.6025	0.0018709	-0.965665	20.5412	0.383555	0.697257	FALSE	-0.983778	20.5412	0.374987	0.647671	FALSE	-0.486884	20.5412	0.656517	0.829683	FALSE	-0.0181133	20.5412	0.986743	0.994542	FALSE	0.47878	20.5412	0.661832	0.892151	FALSE	0.496894	20.5412	0.64998	0.942497	FALSE	22.2904	22.1947
A0A286YDJ6;B9EKS2;Q6ZPY7-2;Q6ZPY7;Q3UI14	A0A286YDJ6;B9EKS2;Q6ZPY7-2;Q6ZPY7;Q3UI14	Kdm3b	tr|A0A286YDJ6|A0A286YDJ6_MOUSE Lysine-specific demethylase 3B OS=Mus musculus OX=10090 GN=Kdm3b PE=1 SV=1;tr|B9EKS2|B9EKS2_MOUSE Jumonji domain containing 1B OS=Mus musculus OX=10090 GN=Kdm3b PE=1 SV=1;sp|Q6ZPY7-2|KDM3B_MOUSE Isoform 2 of Lysine-specific d	Lysine-specific demethylase 3B	4	4	4	144.94	6.6	1333	3.2671	0.00066423	-0.99567	20.4864	0.321643	0.655972	FALSE	-2.27747	20.4864	0.0357562	0.188754	FALSE	-0.0489758	20.4864	0.960283	0.979555	FALSE	-1.2818	20.4864	0.207987	0.495327	FALSE	0.946694	20.4864	0.345064	0.661572	FALSE	2.22849	20.4864	0.0392143	0.424907	FALSE		22.0208
A0A286YDU0;E9PYG6	A0A286YDU0;E9PYG6	Rasa1	tr|A0A286YDU0|A0A286YDU0_MOUSE RAS p21 protein activator 1 (Fragment) OS=Mus musculus OX=10090 GN=Rasa1 PE=1 SV=1;tr|E9PYG6|E9PYG6_MOUSE RAS p21 protein activator 1 OS=Mus musculus OX=10090 GN=Rasa1 PE=1 SV=1		1	1	1	56.782	2.2	497	12.371	0	0.195181	20.6025	0.829877	0.936611	FALSE	-3.35142	20.6025	0.00266918	0.0480122	TRUE	-1.38523	20.6025	0.145087	0.374071	FALSE	-3.5466	20.6025	0.00179332	0.0325542	TRUE	-1.58041	20.6025	0.100716	0.358347	FALSE	1.96619	20.6025	0.0471009	0.457883	FALSE							22.9259
A0A2I3BPP1;Q3UHB2;Q61037-3;Q61037-2;Q61037-6;Q61037-5;Q61037;A0A2I3BRT5;Q7TT21;Q61037-7;Q61037-4	A0A2I3BPP1;Q3UHB2;Q61037-3;Q61037-2;Q61037-6;Q61037-5;Q61037;A0A2I3BRT5;Q7TT21;Q61037-7;Q61037-4;A0A2I3BPE9	Tsc2	tr|A0A2I3BPP1|A0A2I3BPP1_MOUSE Tuberin OS=Mus musculus OX=10090 GN=Tsc2 PE=1 SV=1;tr|Q3UHB2|Q3UHB2_MOUSE Tuberin OS=Mus musculus OX=10090 GN=Tsc2 PE=1 SV=1;sp|Q61037-3|TSC2_MOUSE Isoform B of Tuberin OS=Mus musculus OX=10090 GN=Tsc2;sp|Q61037-2|TSC2_MOUSE	Tuberin	3	3	3	198.85	1.7	1785	2.1313	0.0067827	0.527738	23.7028	0.467304	0.761456	FALSE	0.726013	23.7028	0.322095	0.605939	FALSE	1.44893	23.7028	0.0616568	0.236906	FALSE	0.198276	23.7028	0.782717	0.909789	FALSE	0.921195	23.7028	0.214598	0.5295	FALSE	0.72292	23.7028	0.324077	0.820756	FALSE	23.8541	23.5868	24.1111	24.434	24.1959	24.5054	23.2816
A0A2I3BPY7;Q9EP71	A0A2I3BPY7;Q9EP71	Rai14	tr|A0A2I3BPY7|A0A2I3BPY7_MOUSE Ankycorbin OS=Mus musculus OX=10090 GN=Rai14 PE=1 SV=1;sp|Q9EP71|RAI14_MOUSE Ankycorbin OS=Mus musculus OX=10090 GN=Rai14 PE=1 SV=1	Ankycorbin	57	57	56	105.71	63.9	950	323.31	0	-0.742691	30.6657	0.000232381	0.0375824	TRUE	-1.34759	30.6657	7.08683e-07	0.000233952	TRUE	-1.64115	30.6657	8.31702e-08	4.12303e-05	TRUE	-0.604898	30.6657	0.00120488	0.0243577	TRUE	-0.898462	30.6657	4.21195e-05	0.00162892	TRUE	-0.293564	30.6657	0.0634946	0.515927	FALSE	30.4829	30.4695	30.4743	29.4441	29.8865	29.868	31.313
A0A2I3BQ07;Q505D1;A0A2I3BQJ1	A0A2I3BQ07;Q505D1;A0A2I3BQJ1;A0A2I3BRN1	Ankrd28	tr|A0A2I3BQ07|A0A2I3BQ07_MOUSE Serine/threonine-protein phosphatase 6 regulatory ankyrin repeat subunit A OS=Mus musculus OX=10090 GN=Ankrd28 PE=1 SV=1;sp|Q505D1|ANR28_MOUSE Serine/threonine-protein phosphatase 6 regulatory ankyrin repeat subunit A OS=Mus	Serine/threonine-protein phosphatase 6 regulatory ankyrin repeat subunit A	5	5	5	116.03	7.8	1083	31.837	0	0.255408	21.4709	0.882609	0.956803	FALSE	-0.277698	21.4709	0.872459	0.945606	FALSE	2.94059	21.4709	0.108028	0.322029	FALSE	-0.533106	21.4709	0.75829	0.901874	FALSE	2.68518	21.4709	0.138771	0.434635	FALSE	3.21829	21.4709	0.081635	0.533998	FALSE		23.2664	22.6753		23.4141	24.4954
A0A2I3BRB9;Z4YM84;E9QNH7;A0A2I3BQH8;A0A2I3BQ50;Q5XG73-2;Q5XG73-3;Q5XG73	A0A2I3BRB9;Z4YM84;E9QNH7;A0A2I3BQH8;A0A2I3BQ50;Q5XG73-2;Q5XG73-3;Q5XG73	Acbd5	tr|A0A2I3BRB9|A0A2I3BRB9_MOUSE Acyl-CoA-binding domain-containing protein 5 OS=Mus musculus OX=10090 GN=Acbd5 PE=1 SV=1;tr|Z4YM84|Z4YM84_MOUSE Acyl-CoA-binding domain-containing protein 5 OS=Mus musculus OX=10090 GN=Acbd5 PE=1 SV=2;tr|E9QNH7|E9QNH7_MOUSE A	Acyl-CoA-binding domain-containing protein 5	1	1	1	53.729	5.4	483	100.63	0	-1.74297	21.7678	0.218292	0.55419	FALSE	-2.11788	21.7678	0.140408	0.38716	FALSE	0.627056	21.7678	0.648591	0.828794	FALSE	-0.374911	21.7678	0.784657	0.910571	FALSE	2.37003	21.7678	0.102703	0.361301	FALSE	2.74494	21.7678	0.0633169	0.515927	FALSE		23.9626	23.8055			23.7339	21.9367
A0A2I3BRX9;A0A1W2P832;A0A1W2P712;Q6GYP7-6;Q6GYP7;Q6GYP7-2;Q6GYP7-4	A0A2I3BRX9;A0A1W2P832;A0A1W2P712;Q6GYP7-6;Q6GYP7;Q6GYP7-2;Q6GYP7-4	Ralgapa1	tr|A0A2I3BRX9|A0A2I3BRX9_MOUSE Ral GTPase-activating protein subunit alpha-1 OS=Mus musculus OX=10090 GN=Ralgapa1 PE=1 SV=1;tr|A0A1W2P832|A0A1W2P832_MOUSE Ral GTPase-activating protein subunit alpha-1 OS=Mus musculus OX=10090 GN=Ralgapa1 PE=1 SV=1;tr|A0A1W	Ral GTPase-activating protein subunit alpha-1	6	6	6	284.12	3.2	2538	12.402	0	-0.325396	20.4108	0.800715	0.923782	FALSE	-1.14494	20.4108	0.381705	0.653564	FALSE	-1.57852	20.4108	0.23443	0.481028	FALSE	-0.819544	20.4108	0.527934	0.766342	FALSE	-1.25313	20.4108	0.339891	0.657246	FALSE	-0.433584	20.4108	0.736879	0.955472	FALSE
A0A2R8VHF9;E9QPE7;A0A338P6K2;O08638-2;O08638	A0A2R8VHF9;E9QPE7;A0A338P6K2;O08638-2;O08638	Myh11	tr|A0A2R8VHF9|A0A2R8VHF9_MOUSE Myosin-11 OS=Mus musculus OX=10090 GN=Myh11 PE=1 SV=1;tr|E9QPE7|E9QPE7_MOUSE Myosin-11 OS=Mus musculus OX=10090 GN=Myh11 PE=1 SV=2;tr|A0A338P6K2|A0A338P6K2_MOUSE Myosin-11 OS=Mus musculus OX=10090 GN=Myh11 PE=1 SV=1;sp|O08638	Myosin-11	27	3	3	223.35	11.6	1938	3.5177	0.00067408	2.1605	23.0203	0.415391	0.717989	FALSE	2.76267	23.0203	0.301914	0.58636	FALSE	3.49626	23.0203	0.197247	0.44418	FALSE	0.602172	23.0203	0.818074	0.925665	FALSE	1.33576	23.0203	0.61146	0.857877	FALSE	0.73359	23.0203	0.779424	0.962632	FALSE	28.0586			28.0325	27.8192
A0A2R8VI72;Q8R0H9	A0A2R8VI72;Q8R0H9	Gga1	tr|A0A2R8VI72|A0A2R8VI72_MOUSE ADP-ribosylation factor-binding protein GGA1 OS=Mus musculus OX=10090 GN=Gga1 PE=1 SV=1;sp|Q8R0H9|GGA1_MOUSE ADP-ribosylation factor-binding protein GGA1 OS=Mus musculus OX=10090 GN=Gga1 PE=1 SV=1	ADP-ribosylation factor-binding protein GGA1	2	2	2	41.046	14	363	3.7555	0.00068376	-0.0284219	20.756	0.978328	0.990578	FALSE	-0.443792	20.756	0.672632	0.838868	FALSE	0.0247012	20.756	0.981165	0.987244	FALSE	-0.41537	20.756	0.692352	0.868001	FALSE	0.0531231	20.756	0.959508	0.985473	FALSE	0.468494	20.756	0.655697	0.943231	FALSE			21.9285		21.9224
A0A2R8VKL1;A0A2R8VHM0;F7B6A4;F7C1U0;E0CZ97;F6SYN4;E0CYD2;E0CYQ0	A0A2R8VKL1;A0A2R8VHM0;F7B6A4;F7C1U0;E0CZ97;F6SYN4;E0CYD2;E0CYQ0	Kctd17	tr|A0A2R8VKL1|A0A2R8VKL1_MOUSE Potassium channel tetramerisation domain-containing 17 OS=Mus musculus OX=10090 GN=Kctd17 PE=1 SV=1;tr|A0A2R8VHM0|A0A2R8VHM0_MOUSE Potassium channel tetramerisation domain-containing 17 (Fragment) OS=Mus musculus OX=10090 GN=		1	1	1	13.501	12.7	118	2.2435	0.0047847	-0.200459	20.9146	0.829152	0.936547	FALSE	-0.698751	20.9146	0.456891	0.69829	FALSE	-0.0670565	20.9146	0.942404	0.972096	FALSE	-0.498292	20.9146	0.593588	0.8119	FALSE	0.133402	20.9146	0.88575	0.968835	FALSE	0.631694	20.9146	0.500293	0.881209	FALSE		21.0964	21.3043			22.8504
A0A2R8VKL5;E9Q066;G3X9Q6;Q8BWW4;A0A2R8W6Y5	A0A2R8VKL5;E9Q066;G3X9Q6;Q8BWW4;A0A2R8W6Y5;A0A2R8VHW8	Larp4	tr|A0A2R8VKL5|A0A2R8VKL5_MOUSE La-related protein 4 OS=Mus musculus OX=10090 GN=Larp4 PE=1 SV=1;tr|E9Q066|E9Q066_MOUSE La-related protein 4 OS=Mus musculus OX=10090 GN=Larp4 PE=1 SV=1;tr|G3X9Q6|G3X9Q6_MOUSE La-related protein 4 OS=Mus musculus OX=10090 GN=	La-related protein 4	17	17	17	73.508	32.6	660	87.417	0	0.257131	26.6616	0.618804	0.84163	FALSE	0.278488	26.6616	0.590315	0.781959	FALSE	1.36629	26.6616	0.0188234	0.115871	FALSE	0.0213572	26.6616	0.966861	0.984018	FALSE	1.10916	26.6616	0.0478728	0.228326	FALSE	1.0878	26.6616	0.0516517	0.469229	FALSE	27.1166	27.3563	26.1669	26.7738	27.7881	26.8493	24.6952
A0A338P697;Q3TUF7-3;Q3TUF7;Q3TUF7-2;A0A338P689	A0A338P697;Q3TUF7-3;Q3TUF7;Q3TUF7-2;A0A338P689;A0A338P7J1;A0A338P6P2	Yeats2	tr|A0A338P697|A0A338P697_MOUSE YEATS domain-containing protein 2 (Fragment) OS=Mus musculus OX=10090 GN=Yeats2 PE=1 SV=1;sp|Q3TUF7-3|YETS2_MOUSE Isoform 3 of YEATS domain-containing protein 2 OS=Mus musculus OX=10090 GN=Yeats2;sp|Q3TUF7|YETS2_MOUSE YEATS d	YEATS domain-containing protein 2	8	8	8	144.77	9.3	1369	31.967	0	-1.61106	20.6929	0.195594	0.522336	FALSE	-1.67002	20.6929	0.180847	0.441932	FALSE	-0.918454	20.6929	0.449725	0.694498	FALSE	-0.0589656	20.6929	0.960816	0.982378	FALSE	0.692601	20.6929	0.566636	0.83344	FALSE	0.751566	20.6929	0.534583	0.897966	FALSE		20.282	24.1363				19.7944
A0A338P6A9;A0A338P6V8;A0A338P730;E9Q7C1;Q3TE00;Q924H2	A0A338P6A9;A0A338P6V8;A0A338P730;E9Q7C1;Q3TE00;Q924H2	Med15	tr|A0A338P6A9|A0A338P6A9_MOUSE Mediator of RNA polymerase II transcription subunit 15 (Fragment) OS=Mus musculus OX=10090 GN=Med15 PE=1 SV=1;tr|A0A338P6V8|A0A338P6V8_MOUSE Mediator of RNA polymerase II transcription subunit 15 (Fragment) OS=Mus musculus OX	Mediator of RNA polymerase II transcription subunit 15	1	1	1	25.609	7.8	218	4.1932	0.00035186	-0.826958	19.5303	0.13662	0.448426	FALSE	-0.556205	19.5303	0.304368	0.588556	FALSE	-0.688801	19.5303	0.208623	0.455842	FALSE	0.270753	19.5303	0.610947	0.820067	FALSE	0.138157	19.5303	0.794356	0.941648	FALSE	-0.132596	19.5303	0.802436	0.970451	FALSE		19.1658	20.2937			19.3144	19.8046
A0A338P6F2;G5E8A0;Q8CI95	A0A338P6F2;G5E8A0;Q8CI95;A0A0R4J0F9;S4R296;S4R1M9;A0A5F8MQ99	Osbpl11	tr|A0A338P6F2|A0A338P6F2_MOUSE Oxysterol-binding protein OS=Mus musculus OX=10090 GN=Osbpl11 PE=1 SV=1;tr|G5E8A0|G5E8A0_MOUSE Oxysterol-binding protein OS=Mus musculus OX=10090 GN=Osbpl11 PE=1 SV=1;sp|Q8CI95|OSB11_MOUSE Oxysterol-binding protein-related pr	Oxysterol-binding protein;Oxysterol-binding protein-related protein 11	6	6	6	83.655	11.9	751	14.153	0	0.0833694	23.5349	0.947324	0.975283	FALSE	-1.36944	23.5349	0.289507	0.573532	FALSE	-1.62787	23.5349	0.212341	0.459881	FALSE	-1.45281	23.5349	0.262542	0.544518	FALSE	-1.71124	23.5349	0.191335	0.502042	FALSE	-0.25843	23.5349	0.837858	0.979879	FALSE	23.5627	20.0696	24.5368		23.4795	24.4091	23.9195
A0A338P6K3;Q61624	A0A338P6K3;Q61624	Znf148	tr|A0A338P6K3|A0A338P6K3_MOUSE Zinc finger protein 148 OS=Mus musculus OX=10090 GN=Zfp148 PE=1 SV=1;sp|Q61624|ZN148_MOUSE Zinc finger protein 148 OS=Mus musculus OX=10090 GN=Znf148 PE=1 SV=2	Zinc finger protein 148	3	3	3	83.742	6.5	752	5.6109	0	-3.66437	21.4668	0.0180786	0.195579	FALSE	-1.28859	21.4668	0.355039	0.632857	FALSE	0.0950206	21.4668	0.944616	0.972495	FALSE	2.37578	21.4668	0.101481	0.343222	FALSE	3.75939	21.4668	0.0158515	0.113248	FALSE	1.38361	21.4668	0.322007	0.820756	FALSE	21.921	25.08	24.749	21.1009
A0A338P6N4;A0A384DV78;Q80W49-2	A0A338P6N4;A0A384DV78;Q80W49-2;Q80W49;Q80W49-3	Crybg3	tr|A0A338P6N4|A0A338P6N4_MOUSE Beta/gamma crystallin domain-containing protein 3 OS=Mus musculus OX=10090 GN=Crybg3 PE=1 SV=1;tr|A0A384DV78|A0A384DV78_MOUSE Beta/gamma crystallin domain-containing protein 3 OS=Mus musculus OX=10090 GN=Crybg3 PE=1 SV=1;sp|Q	Beta/gamma crystallin domain-containing protein 3	10	10	10	325.52	6.3	2952	17.871	0	-0.150192	21.8101	0.882456	0.956803	FALSE	-1.99149	21.8101	0.0683347	0.265202	FALSE	-3.99938	21.8101	0.00169414	0.0266871	TRUE	-1.84129	21.8101	0.0888308	0.322362	FALSE	-3.84919	21.8101	0.00222498	0.030448	TRUE	-2.0079	21.8101	0.0663819	0.515927	FALSE			22.1102		20.4614		24.4251
A0A338P6W1;P97868-2;P97868	A0A338P6W1;P97868-2;P97868;D3YZU8;A0A0R4J165;P97868-3	Rbbp6	tr|A0A338P6W1|A0A338P6W1_MOUSE E3 ubiquitin-protein ligase RBBP6 (Fragment) OS=Mus musculus OX=10090 GN=Rbbp6 PE=1 SV=1;sp|P97868-2|RBBP6_MOUSE Isoform 2 of E3 ubiquitin-protein ligase RBBP6 OS=Mus musculus OX=10090 GN=Rbbp6;sp|P97868|RBBP6_MOUSE E3 ubiqui	E3 ubiquitin-protein ligase RBBP6	15	15	15	195.75	13.9	1759	116.65	0	-0.985288	25.2371	0.137901	0.450141	FALSE	0.0200413	25.2371	0.974737	0.991617	FALSE	-0.0833461	25.2371	0.89526	0.95157	FALSE	1.00533	25.2371	0.130771	0.394218	FALSE	0.901942	25.2371	0.171278	0.476099	FALSE	-0.103387	25.2371	0.870302	0.982988	FALSE	26.0496	25.076	26.7552	25.1782	25.0672	24.6795	25.3124
A0A338P7B7;P51807	A0A338P7B7;P51807	Dynlt1	tr|A0A338P7B7|A0A338P7B7_MOUSE Dynein light chain Tctex-type 1A OS=Mus musculus OX=10090 GN=Dynlt1a PE=1 SV=1;sp|P51807|DYLT1_MOUSE Dynein light chain Tctex-type 1 OS=Mus musculus OX=10090 GN=Dynlt1 PE=1 SV=1	Dynein light chain Tctex-type 1	1	1	1	12.242	16.1	112	102.12	0	0.769842	23.6978	0.446656	0.745589	FALSE	0.603372	23.6978	0.548974	0.757348	FALSE	0.297645	23.6978	0.766182	0.888487	FALSE	-0.16647	23.6978	0.867736	0.948326	FALSE	-0.472197	23.6978	0.638061	0.870518	FALSE	-0.305727	23.6978	0.760051	0.961002	FALSE	22.4302	23.8353	23.7714	24.6404	23.0123	24.6938	22.9001
A0A338P7L1;A0A338P6S3;A0A338P695;Q6ZPR5-3;Q6ZPR5-2;Q6ZPR5-4;Q6ZPR5;Q6ZPR5-5	A0A338P7L1;A0A338P6S3;A0A338P695;Q6ZPR5-3;Q6ZPR5-2;Q6ZPR5-4;Q6ZPR5;Q6ZPR5-5;A0A338P6E2;A0A338P715;A0A338P6P4;A0A338P7A7;A0A338P6I0;A0A338P6B0;A0A338P6U9	Smpd4	tr|A0A338P7L1|A0A338P7L1_MOUSE Sphingomyelin phosphodiesterase 4 OS=Mus musculus OX=10090 GN=Smpd4 PE=1 SV=1;tr|A0A338P6S3|A0A338P6S3_MOUSE Sphingomyelin phosphodiesterase 4 OS=Mus musculus OX=10090 GN=Smpd4 PE=1 SV=1;tr|A0A338P695|A0A338P695_MOUSE Sphingo	Sphingomyelin phosphodiesterase 4	4	4	1	65.497	9.9	573	26.699	0	-1.30396	21.4779	0.350799	0.672905	FALSE	2.04486	21.4779	0.153809	0.405973	FALSE	2.02188	21.4779	0.158102	0.388977	FALSE	3.34882	21.4779	0.0282643	0.176742	FALSE	3.32584	21.4779	0.0291648	0.171235	FALSE	-0.0229808	21.4779	0.98663	0.998411	FALSE	24.0628	23.0562	23.2987		23.1135	23.398
A0A338P7L8;Q8BJF9	A0A338P7L8;Q8BJF9;B1AVH5;Q8C0P5	Chmp2b	tr|A0A338P7L8|A0A338P7L8_MOUSE Charged multivesicular body protein 2b OS=Mus musculus OX=10090 GN=Chmp2b PE=1 SV=1;sp|Q8BJF9|CHM2B_MOUSE Charged multivesicular body protein 2b OS=Mus musculus OX=10090 GN=Chmp2b PE=1 SV=1	Charged multivesicular body protein 2b	4	4	4	23.528	17.7	209	14.162	0	0.136501	21.846	0.890551	0.957854	FALSE	-0.104434	21.846	0.91614	0.966233	FALSE	-0.756573	21.846	0.451039	0.695319	FALSE	-0.240935	21.846	0.808256	0.920706	FALSE	-0.893074	21.846	0.375892	0.678207	FALSE	-0.652139	21.846	0.514611	0.88912	FALSE	22.2994	21.8128		22.7302		22.6275	22.4666
A0A3B2W3M7;P18608	A0A3B2W3M7;P18608	Hmgn1	tr|A0A3B2W3M7|A0A3B2W3M7_MOUSE Non-histone chromosomal protein HMG-14 OS=Mus musculus OX=10090 GN=Hmgn1 PE=1 SV=1;sp|P18608|HMGN1_MOUSE Non-histone chromosomal protein HMG-14 OS=Mus musculus OX=10090 GN=Hmgn1 PE=1 SV=2	Non-histone chromosomal protein HMG-14	2	2	2	9.029	38.4	86	292.19	0	-0.45521	22.0586	0.58355	0.818074	FALSE	0.50447	22.0586	0.544088	0.755018	FALSE	-0.586785	22.0586	0.481629	0.722443	FALSE	0.95968	22.0586	0.25792	0.541085	FALSE	-0.131576	22.0586	0.873353	0.961882	FALSE	-1.09126	22.0586	0.201755	0.714896	FALSE	22.5974	22.428	22.1128	21.7329	22.2758	21.764	22.3324
A0A3B2WAL8;Q8CAY6;G3XA25;Q80X81	A0A3B2WAL8;Q8CAY6;G3XA25;Q80X81	Acat2;Acat3	tr|A0A3B2WAL8|A0A3B2WAL8_MOUSE Acetyl-CoA acetyltransferase, cytosolic OS=Mus musculus OX=10090 GN=Acat2 PE=1 SV=1;sp|Q8CAY6|THIC_MOUSE Acetyl-CoA acetyltransferase, cytosolic OS=Mus musculus OX=10090 GN=Acat2 PE=1 SV=2;tr|G3XA25|G3XA25_MOUSE Acetyl-CoA ac	Acetyl-CoA acetyltransferase, cytosolic	4	4	4	35.931	26.4	349	9.9574	0	-1.54818	22.2602	0.333381	0.665564	FALSE	-3.78919	22.2602	0.0296622	0.174155	FALSE	-5.57908	22.2602	0.00343738	0.0427629	TRUE	-2.24101	22.2602	0.170245	0.446047	FALSE	-4.0309	22.2602	0.0222104	0.142131	FALSE	-1.78989	22.2602	0.266543	0.76996	FALSE	24.4047						24.6348
A0A3B2WCL5;Q9CT10	A0A3B2WCL5;Q9CT10	Ranbp3	tr|A0A3B2WCL5|A0A3B2WCL5_MOUSE Ran-binding protein 3 OS=Mus musculus OX=10090 GN=Ranbp3 PE=1 SV=1;sp|Q9CT10|RANB3_MOUSE Ran-binding protein 3 OS=Mus musculus OX=10090 GN=Ranbp3 PE=1 SV=2	Ran-binding protein 3	15	15	15	59.33	35.7	558	323.31	0	1.01395	28.6034	0.129205	0.437072	FALSE	-0.30863	28.6034	0.628901	0.806643	FALSE	-0.0647992	28.6034	0.91879	0.95923	FALSE	-1.32258	28.6034	0.0550234	0.248705	FALSE	-1.07874	28.6034	0.108617	0.373705	FALSE	0.243831	28.6034	0.702069	0.950938	FALSE	27.7985	27.8574	27.5928	27.9375	27.6316	30.7213	28.8474
A0A3B2WCN9	A0A3B2WCN9		tr|A0A3B2WCN9|A0A3B2WCN9_MOUSE Tight junction protein ZO-2 OS=Mus musculus OX=10090 GN=Tjp2 PE=1 SV=1		57	57	2	133.87	54.9	1190	323.31	0	-0.189929	29.6292	0.352528	0.672905	FALSE	-0.198153	29.6292	0.332847	0.61745	FALSE	0.0101128	29.6292	0.959775	0.979555	FALSE	-0.00822354	29.6292	0.967284	0.984018	FALSE	0.200042	29.6292	0.32844	0.642789	FALSE	0.208265	29.6292	0.309758	0.80919	FALSE	29.69	29.4907	29.9931	29.3224	29.5755	29.7061	29.3553
A0A3Q4EBK4;Q6P1B9;O08539-2;O08539	A0A3Q4EBK4;Q6P1B9;O08539-2;O08539;A0A3Q4EBR8	Bin1	tr|A0A3Q4EBK4|A0A3Q4EBK4_MOUSE Myc box-dependent-interacting protein 1 OS=Mus musculus OX=10090 GN=Bin1 PE=1 SV=1;tr|Q6P1B9|Q6P1B9_MOUSE Bin1 protein OS=Mus musculus OX=10090 GN=Bin1 PE=1 SV=1;sp|O08539-2|BIN1_MOUSE Isoform 2 of Myc box-dependent-interacti	Myc box-dependent-interacting protein 1	9	9	9	45.786	38.5	410	46.27	0	0.254999	24.3133	0.756621	0.907639	FALSE	-0.605342	24.3133	0.466112	0.701534	FALSE	0.100249	24.3133	0.902856	0.953789	FALSE	-0.860342	24.3133	0.305738	0.594294	FALSE	-0.15475	24.3133	0.850621	0.951164	FALSE	0.705592	24.3133	0.397491	0.834167	FALSE	23.6913	25.0931	23.203	23.8055	23.9554	24.9914	23.1891
A0A3Q4EHZ1;Q9DBC3	A0A3Q4EHZ1;Q9DBC3;E0CXC2;A0A3Q4EH87;A0A3Q4EBV9;G3UZ59;D3Z491;A0A3Q4L303;A0A3Q4EIE2;A0A3Q4EGE1	Cmtr1	tr|A0A3Q4EHZ1|A0A3Q4EHZ1_MOUSE Cap-specific mRNA (nucleoside-2-O-)-methyltransferase 1 (Fragment) OS=Mus musculus OX=10090 GN=Cmtr1 PE=1 SV=1;sp|Q9DBC3|CMTR1_MOUSE Cap-specific mRNA (nucleoside-2-O-)-methyltransferase 1 OS=Mus musculus OX=10090 GN=Cmtr1	Cap-specific mRNA (nucleoside-2-O-)-methyltransferase 1	13	13	13	96.524	23.2	844	104.2	0	-2.7736	23.9783	0.0206163	0.203758	FALSE	-3.92429	23.9783	0.00267184	0.0480122	TRUE	-3.50391	23.9783	0.00560998	0.0570295	FALSE	-1.15069	23.9783	0.290625	0.577678	FALSE	-0.730309	23.9783	0.496303	0.790049	FALSE	0.420383	23.9783	0.693416	0.949878	FALSE	24.1751	24.3282	24.101		24.3553	20.0331	25.0342
A0A3Q4L2S1;Q9R061;A0A3Q4L320;A0A3Q4EGA7;A0A3Q4EC31;A0A3Q4EIH1;A0A3Q4EH93;A0A3Q4EGU9	A0A3Q4L2S1;Q9R061;A0A3Q4L320;A0A3Q4EGA7;A0A3Q4EC31;A0A3Q4EIH1;A0A3Q4EH93;A0A3Q4EGU9	Nubp2	tr|A0A3Q4L2S1|A0A3Q4L2S1_MOUSE Cytosolic Fe-S cluster assembly factor NUBP2 OS=Mus musculus OX=10090 GN=Nubp2 PE=1 SV=1;sp|Q9R061|NUBP2_MOUSE Cytosolic Fe-S cluster assembly factor NUBP2 OS=Mus musculus OX=10090 GN=Nubp2 PE=1 SV=1;tr|A0A3Q4L320|A0A3Q4L320_	Cytosolic Fe-S cluster assembly factor NUBP2	4	4	4	26.861	20.7	251	6.9556	0	-0.660714	23.2893	0.384212	0.697257	FALSE	0.100124	23.2893	0.893408	0.953597	FALSE	-0.119456	23.2893	0.873007	0.939552	FALSE	0.760838	23.2893	0.31883	0.604331	FALSE	0.541258	23.2893	0.473605	0.772898	FALSE	-0.21958	23.2893	0.769195	0.962048	FALSE	24.9129	23.2814	23.1457	22.9263	23.0866	23.3449	23.3394
A0A3Q4L343;A0A0A6YWT4;A0A0A6YY35;A6H6A9-3	A0A3Q4L343;A0A0A6YWT4;A0A0A6YY35;A6H6A9-3	Rabgap1l	tr|A0A3Q4L343|A0A3Q4L343_MOUSE Rab GTPase-activating protein 1-like (Fragment) OS=Mus musculus OX=10090 GN=Rabgap1l PE=1 SV=1;tr|A0A0A6YWT4|A0A0A6YWT4_MOUSE Rab GTPase-activating protein 1-like (Fragment) OS=Mus musculus OX=10090 GN=Rabgap1l PE=1 SV=1;tr|A		1	1	1	23.549	7.6	198	1.9593	0.0089725	0.295232	19.7817	0.547233	0.802578	FALSE	0.359775	19.7817	0.464918	0.701534	FALSE	-0.54551	19.7817	0.274738	0.523738	FALSE	0.0645432	19.7817	0.894531	0.955718	FALSE	-0.840742	19.7817	0.103171	0.361301	FALSE	-0.905285	19.7817	0.0818255	0.533998	FALSE
A0A494B9F0;A0A494B953;A0A494BAG2;A0A494BAX0;Q8CFI0-3;Q8CFI0;A0A494BA39;A0A494BAE4	A0A494B9F0;A0A494B953;A0A494BAG2;A0A494BAX0;Q8CFI0-3;Q8CFI0;A0A494BA39;A0A494BAE4;A0A286YCR1;A0A494BAD8	Nedd4l	tr|A0A494B9F0|A0A494B9F0_MOUSE E3 ubiquitin-protein ligase OS=Mus musculus OX=10090 GN=Nedd4l PE=1 SV=1;tr|A0A494B953|A0A494B953_MOUSE E3 ubiquitin-protein ligase NEDD4-like OS=Mus musculus OX=10090 GN=Nedd4l PE=1 SV=1;tr|A0A494BAG2|A0A494BAG2_MOUSE E3 ubi	E3 ubiquitin-protein ligase NEDD4-like	11	5	1	105.06	13.9	912	25.137	0	0.447104	28.4205	0.0579944	0.310759	FALSE	0.799577	28.4205	0.00278301	0.0490196	TRUE	0.593126	28.4205	0.0166499	0.108468	FALSE	0.352473	28.4205	0.124424	0.385627	FALSE	0.146022	28.4205	0.506711	0.798338	FALSE	-0.206451	28.4205	0.352311	0.832421	FALSE	28.3895	28.2023	28.7082	28.5387	29.1359	28.9667	28.2564
A0A494B9K4;Q9QYB5-2;Q9QYB5	A0A494B9K4;Q9QYB5-2;Q9QYB5;A0A494BAX9;A0A494BBK1;A0A494B969;Q9QYB8-3	Add3	tr|A0A494B9K4|A0A494B9K4_MOUSE Gamma-adducin OS=Mus musculus OX=10090 GN=Add3 PE=1 SV=1;sp|Q9QYB5-2|ADDG_MOUSE Isoform 1 of Gamma-adducin OS=Mus musculus OX=10090 GN=Add3;sp|Q9QYB5|ADDG_MOUSE Gamma-adducin OS=Mus musculus OX=10090 GN=Add3 PE=1 SV=2	Gamma-adducin	12	11	11	78.317	21.9	700	107.17	0	-0.813413	25.1915	0.117286	0.41564	FALSE	-1.43881	25.1915	0.0113781	0.101717	FALSE	-1.36386	25.1915	0.0151873	0.102085	FALSE	-0.625393	25.1915	0.218844	0.504734	FALSE	-0.550449	25.1915	0.275719	0.596719	FALSE	0.0749435	25.1915	0.879022	0.9838	FALSE	25.3956	25.2163	24.6907	23.6654	24.7876	24.4094	24.9564
A0A494B9L0;Q5RL57;Q9R0L7;A0A494BBL1	A0A494B9L0;Q5RL57;Q9R0L7;A0A494BBL1;A0A494BAS2;A0A494BAE8	Akap8l	tr|A0A494B9L0|A0A494B9L0_MOUSE A-kinase anchor protein 8-like OS=Mus musculus OX=10090 GN=Akap8l PE=1 SV=1;tr|Q5RL57|Q5RL57_MOUSE A kinase (PRKA) anchor protein 8-like OS=Mus musculus OX=10090 GN=Akap8l PE=1 SV=1;sp|Q9R0L7|AKP8L_MOUSE A-kinase anchor prote	A-kinase anchor protein 8-like	8	8	8	67.884	18.5	607	25.024	0	-0.672678	24.1165	0.30858	0.64912	FALSE	0.632126	24.1165	0.337425	0.620123	FALSE	0.12775	24.1165	0.843352	0.927844	FALSE	1.3048	24.1165	0.0615023	0.260168	FALSE	0.800428	24.1165	0.229809	0.551906	FALSE	-0.504376	24.1165	0.440791	0.849584	FALSE	25.0887	24.8913	24.4528	23.5382	24.6292	24.2475	24.0543
A0A494BAB5;Q9D5T0;A0A494B9Y0;A0A494B9L7	A0A494BAB5;Q9D5T0;A0A494B9Y0;A0A494B9L7	Atad1	tr|A0A494BAB5|A0A494BAB5_MOUSE ATPase family AAA domain-containing protein 1 OS=Mus musculus OX=10090 GN=Atad1 PE=1 SV=1;sp|Q9D5T0|ATAD1_MOUSE ATPase family AAA domain-containing protein 1 OS=Mus musculus OX=10090 GN=Atad1 PE=1 SV=1;tr|A0A494B9Y0|A0A494B9Y	ATPase family AAA domain-containing protein 1	7	7	7	31.071	35.1	276	31.142	0	-0.444933	23.5136	0.683433	0.876438	FALSE	-0.688456	23.5136	0.530091	0.748438	FALSE	-0.031379	23.5136	0.976975	0.986961	FALSE	-0.243523	23.5136	0.822951	0.927776	FALSE	0.413554	23.5136	0.704533	0.903002	FALSE	0.657077	23.5136	0.548707	0.89987	FALSE	22.6856	23.9298	24.3867	23.5917	23.0936	22.9819	24.1013
A0A494BAJ6;Q9WUL7	A0A494BAJ6;Q9WUL7	Arl3	tr|A0A494BAJ6|A0A494BAJ6_MOUSE ADP-ribosylation factor-like protein 3 OS=Mus musculus OX=10090 GN=Arl3 PE=1 SV=1;sp|Q9WUL7|ARL3_MOUSE ADP-ribosylation factor-like protein 3 OS=Mus musculus OX=10090 GN=Arl3 PE=1 SV=1	ADP-ribosylation factor-like protein 3	3	3	3	20.227	18.3	180	3.0306	0.00097593	-0.97568	22.3346	0.529667	0.794784	FALSE	-2.64728	22.3346	0.104535	0.336899	FALSE	-1.05847	22.3346	0.495978	0.73436	FALSE	-1.6716	22.3346	0.28921	0.576799	FALSE	-0.0827875	22.3346	0.957107	0.985473	FALSE	1.58881	22.3346	0.312659	0.811019	FALSE	23.7407	23.19				23.1108	23.9802
A0A494BB58;A0A494BAJ5;A0A494BBF1;Q9WU84	A0A494BB58;A0A494BAJ5;A0A494BBF1;Q9WU84	Ccs	tr|A0A494BB58|A0A494BB58_MOUSE Copper chaperone for superoxide dismutase OS=Mus musculus OX=10090 GN=Ccs PE=4 SV=1;tr|A0A494BAJ5|A0A494BAJ5_MOUSE Superoxide dismutase [Cu-Zn] OS=Mus musculus OX=10090 GN=Ccs PE=1 SV=1;tr|A0A494BBF1|A0A494BBF1_MOUSE Copper c	Copper chaperone for superoxide dismutase	3	3	3	24.23	19.3	228	36.44	0	0.0808747	25.0546	0.895841	0.96099	FALSE	0.482248	25.0546	0.44074	0.687184	FALSE	-0.0677703	25.0546	0.912635	0.958428	FALSE	0.401373	25.0546	0.519472	0.761857	FALSE	-0.148645	25.0546	0.810013	0.948203	FALSE	-0.550018	25.0546	0.381041	0.83392	FALSE	25.5147	25.0799	24.6981	25.7933	25.6137	24.1283	24.775
A0A494BBG8;S4R1I3;Q3UE92;Q6P1B1	A0A494BBG8;S4R1I3;Q3UE92;Q6P1B1	Xpnpep1	tr|A0A494BBG8|A0A494BBG8_MOUSE Xaa-Pro aminopeptidase 1 OS=Mus musculus OX=10090 GN=Xpnpep1 PE=1 SV=1;tr|S4R1I3|S4R1I3_MOUSE Xaa-Pro aminopeptidase 1 OS=Mus musculus OX=10090 GN=Xpnpep1 PE=1 SV=1;tr|Q3UE92|Q3UE92_MOUSE Xaa-Pro aminopeptidase 1 OS=Mus muscu	Xaa-Pro aminopeptidase 1	3	3	3	65.186	7	587	6.204	0	-1.03498	22.0675	0.532146	0.796206	FALSE	-0.0288959	22.0675	0.985966	0.993739	FALSE	0.736071	22.0675	0.655488	0.829683	FALSE	1.00608	22.0675	0.543473	0.777976	FALSE	1.77105	22.0675	0.292589	0.613093	FALSE	0.764967	22.0675	0.643001	0.940033	FALSE		24.42	22.4907	24.2496			23.1048
A0A494BBL8;E9QP49;A0A494B9G7;G5E8Y6;A0A494BA91;Q99MS7-4;Q99MS7-5;Q99MS7-3;Q99MS7-2	A0A494BBL8;E9QP49;A0A494B9G7;G5E8Y6;A0A494BA91;Q99MS7-4;Q99MS7-5;Q99MS7-3;Q99MS7-2	Ehbp1l1	tr|A0A494BBL8|A0A494BBL8_MOUSE EH domain-binding protein 1-like protein 1 (Fragment) OS=Mus musculus OX=10090 GN=Ehbp1l1 PE=1 SV=1;tr|E9QP49|E9QP49_MOUSE EH domain-binding protein 1-like protein 1 OS=Mus musculus OX=10090 GN=Ehbp1l1 PE=1 SV=1;tr|A0A494B9G7	EH domain-binding protein 1-like protein 1	3	2	1	79.554	5.2	744	3.6313	0.00067843	-0.2242	21.0739	0.723356	0.890481	FALSE	-1.51348	21.0739	0.0307973	0.174486	FALSE	-0.896379	21.0739	0.172988	0.408152	FALSE	-1.28928	21.0739	0.0592041	0.256607	FALSE	-0.672179	21.0739	0.298597	0.621292	FALSE	0.617103	21.0739	0.338218	0.826585	FALSE	19.9223	21.0833	20.9131	20.4641		20.6317	21.0458
A0A498WFS2;Q922Y1	A0A498WFS2;Q922Y1	Ubxn1	tr|A0A498WFS2|A0A498WFS2_MOUSE UBX domain-containing protein 1 OS=Mus musculus OX=10090 GN=Ubxn1 PE=1 SV=1;sp|Q922Y1|UBXN1_MOUSE UBX domain-containing protein 1 OS=Mus musculus OX=10090 GN=Ubxn1 PE=1 SV=1	UBX domain-containing protein 1	6	6	6	29.93	36.3	262	47.996	0	1.32196	25.1038	0.0421502	0.274367	FALSE	0.854525	25.1038	0.167345	0.418716	FALSE	1.116	25.1038	0.0790056	0.272292	FALSE	-0.467439	25.1038	0.437035	0.708738	FALSE	-0.20596	25.1038	0.729296	0.910534	FALSE	0.261479	25.1038	0.660909	0.943755	FALSE	24.8934	23.6366	25.2848	25.4571	26.0087	26.315	24.7228
A0A498WGD8;Q8CDN6;A0A494B955;A0A494BBI1	A0A498WGD8;Q8CDN6;A0A494B955;A0A494BBI1;A0A494BB31	Txnl1	tr|A0A498WGD8|A0A498WGD8_MOUSE Thioredoxin-like protein 1 OS=Mus musculus OX=10090 GN=Txnl1 PE=1 SV=1;sp|Q8CDN6|TXNL1_MOUSE Thioredoxin-like protein 1 OS=Mus musculus OX=10090 GN=Txnl1 PE=1 SV=3;tr|A0A494B955|A0A494B955_MOUSE Thioredoxin-like protein 1 OS=	Thioredoxin-like protein 1	12	12	12	32.715	57.5	292	156.33	0	-0.821174	26.8076	0.0876956	0.365365	FALSE	0.259755	26.8076	0.567379	0.771687	FALSE	-0.0305518	26.8076	0.945994	0.973182	FALSE	1.08093	26.8076	0.0307512	0.184114	FALSE	0.790622	26.8076	0.0987065	0.355186	FALSE	-0.290307	26.8076	0.523425	0.889372	FALSE	26.9616	27.6732	27.8075	26.7843	26.7372	26.4573	26.3344
A0A498WGK2;Q8BP47;A0A494BAX5;A0A494BB89	A0A498WGK2;Q8BP47;A0A494BAX5;A0A494BB89;A0A494B927;A0A494BAW6;A0A494B9G0;A0A494B949;A0A494B996	Nars	tr|A0A498WGK2|A0A498WGK2_MOUSE Asparaginyl-tRNA synthetase OS=Mus musculus OX=10090 GN=Nars PE=4 SV=1;sp|Q8BP47|SYNC_MOUSE Asparagine--tRNA ligase, cytoplasmic OS=Mus musculus OX=10090 GN=NARS1 PE=1 SV=2;tr|A0A494BAX5|A0A494BAX5_MOUSE Asparaginyl-tRNA synt	Asparagine--tRNA ligase, cytoplasmic	16	16	16	64.208	39.1	558	201.52	0	0.225683	28.4699	0.318558	0.655623	FALSE	0.216331	28.4699	0.338207	0.620918	FALSE	-0.0423387	28.4699	0.848482	0.929205	FALSE	-0.00935273	28.4699	0.96631	0.984018	FALSE	-0.268022	28.4699	0.240157	0.562149	FALSE	-0.258669	28.4699	0.256024	0.759399	FALSE	28.41	27.9705	28.6519	28.5869	28.6026	28.5199	28.6827
A0A498WGK6;Q9ET30	A0A498WGK6;Q9ET30	Tm9sf3	tr|A0A498WGK6|A0A498WGK6_MOUSE Transmembrane 9 superfamily member OS=Mus musculus OX=10090 GN=Tm9sf3 PE=1 SV=1;sp|Q9ET30|TM9S3_MOUSE Transmembrane 9 superfamily member 3 OS=Mus musculus OX=10090 GN=Tm9sf3 PE=1 SV=1	Transmembrane 9 superfamily member 3	7	7	7	67.507	13.7	584	13.781	0	-0.188551	26.8919	0.888953	0.957452	FALSE	3.01002	26.8919	0.0419168	0.204301	FALSE	-0.63539	26.8919	0.639425	0.826742	FALSE	3.19858	26.8919	0.0323492	0.191194	FALSE	-0.446839	26.8919	0.741202	0.915693	FALSE	-3.64541	26.8919	0.017361	0.358445	FALSE	27.9692	27.4272	27.4845	25.8385	24.7866	31.6902	28.4221
A0A571BEC9;O88492-2;O88492	A0A571BEC9;O88492-2;O88492	Plin4	tr|A0A571BEC9|A0A571BEC9_MOUSE Perilipin-4 OS=Mus musculus OX=10090 GN=Plin4 PE=1 SV=1;sp|O88492-2|PLIN4_MOUSE Isoform 2 of Perilipin-4 OS=Mus musculus OX=10090 GN=Plin4;sp|O88492|PLIN4_MOUSE Perilipin-4 OS=Mus musculus OX=10090 GN=Plin4 PE=1 SV=2	Perilipin-4	2	2	2	158.67	11.2	1601	12.06	0	-1.41117	21.4851	0.316079	0.654603	FALSE	-1.05124	21.4851	0.450859	0.69508	FALSE	-4.59121	21.4851	0.00523318	0.0544435	FALSE	0.35993	21.4851	0.794118	0.913216	FALSE	-3.18004	21.4851	0.036209	0.198044	FALSE	-3.53997	21.4851	0.0222025	0.372624	FALSE		23.5718					24.0782
A0A571BEI2;Q6PIU9	A0A571BEI2;Q6PIU9		tr|A0A571BEI2|A0A571BEI2_MOUSE AP2-associated protein kinase 1 (Fragment) OS=Mus musculus OX=10090 GN=Aak1 PE=1 SV=1;sp|Q6PIU9|YJ005_MOUSE Uncharacterized protein FLJ45252 homolog OS=Mus musculus OX=10090 PE=1 SV=2	Uncharacterized protein FLJ45252 homolog	12	11	10	53.987	35.3	510	84.656	0	-0.489654	26.2402	0.233421	0.571543	FALSE	-1.48404	26.2402	0.0025156	0.0480122	TRUE	-1.82462	26.2402	0.000536067	0.0127155	TRUE	-0.994384	26.2402	0.0255448	0.166463	FALSE	-1.33497	26.2402	0.00506823	0.0539903	FALSE	-0.340587	26.2402	0.399881	0.834167	FALSE	25.9846	25.7209	25.6354	24.8562	24.9552	26.0605	27.152
A0A571BGG1;A0A571BEF4;Q91X43;A0A571BET4;Q91X43-2	A0A571BGG1;A0A571BEF4;Q91X43;A0A571BET4;Q91X43-2	Sh3d19	tr|A0A571BGG1|A0A571BGG1_MOUSE SH3 domain-containing protein 19 OS=Mus musculus OX=10090 GN=Sh3d19 PE=1 SV=1;tr|A0A571BEF4|A0A571BEF4_MOUSE SH3 domain-containing protein 19 OS=Mus musculus OX=10090 GN=Sh3d19 PE=1 SV=1;sp|Q91X43|SH319_MOUSE SH3 domain-conta	SH3 domain-containing protein 19	5	5	5	109.51	11.9	1006	15.717	0	-0.947084	22.4469	0.378566	0.692772	FALSE	2.83728	22.4469	0.017964	0.131514	FALSE	-0.944984	22.4469	0.379589	0.637116	FALSE	3.78437	22.4469	0.00330674	0.0452515	TRUE	0.0020994	22.4469	0.998416	0.998941	FALSE	-3.78227	22.4469	0.00331904	0.164016	FALSE	24.4137	23.4122	23.065	23.1759	24.3771		23.5433
A0A589P973;Q8CH77-2	A0A589P973;Q8CH77-2	Nav1	tr|A0A589P973|A0A589P973_MOUSE Neuron navigator 1 OS=Mus musculus OX=10090 GN=Nav1 PE=1 SV=1;sp|Q8CH77-2|NAV1_MOUSE Isoform 2 of Neuron navigator 1 OS=Mus musculus OX=10090 GN=Nav1	Neuron navigator 1	15	15	1	225.91	10.4	2098	52.249	0	0.42535	22.9138	0.693689	0.880851	FALSE	4.01504	22.9138	0.00249086	0.0480122	TRUE	4.3257	22.9138	0.00146397	0.0247004	TRUE	3.58969	22.9138	0.00522051	0.0603071	FALSE	3.90035	22.9138	0.0030372	0.0372632	TRUE	0.310657	22.9138	0.773269	0.962632	FALSE	24.3475	24.9602	24.7323	24.7884	26.0784	24.4491	21.8339
A0A5F8MPF0;Q60575-2;Q60575	A0A5F8MPF0;Q60575-2;Q60575;E9QAN4;G3UW47;Q6TA13;E9Q9G6;A0A087WQE8;P33173;F6XNB6	Kif1b	tr|A0A5F8MPF0|A0A5F8MPF0_MOUSE Kinesin-like protein KIF1B OS=Mus musculus OX=10090 GN=Kif1b PE=1 SV=1;sp|Q60575-2|KIF1B_MOUSE Isoform 2 of Kinesin-like protein KIF1B OS=Mus musculus OX=10090 GN=Kif1b;sp|Q60575|KIF1B_MOUSE Kinesin-like protein KIF1B OS=Mus	Kinesin-like protein KIF1B	11	11	3	211.59	8.1	1883	33.016	0	0.885309	24.5084	0.284771	0.624472	FALSE	0.603008	24.5084	0.460414	0.699362	FALSE	0.799603	24.5084	0.331848	0.583934	FALSE	-0.282301	24.5084	0.727271	0.887999	FALSE	-0.0857062	24.5084	0.915475	0.982286	FALSE	0.196595	24.5084	0.807848	0.972496	FALSE	22.6583	25.8384	24.0884	25.9626	24.706	24.5725	24.0557
A0A5F8MPP4;P57080	A0A5F8MPP4;P57080	Usp25	tr|A0A5F8MPP4|A0A5F8MPP4_MOUSE Ubiquitin carboxyl-terminal hydrolase 25 OS=Mus musculus OX=10090 GN=Usp25 PE=1 SV=1;sp|P57080|UBP25_MOUSE Ubiquitin carboxyl-terminal hydrolase 25 OS=Mus musculus OX=10090 GN=Usp25 PE=1 SV=2	Ubiquitin carboxyl-terminal hydrolase 25	2	2	2	128.96	2.4	1125	4.2555	0.00035386	1.08665	20.0882	0.137119	0.448482	FALSE	0.229177	20.0882	0.742677	0.88146	FALSE	-0.113949	20.0882	0.870105	0.937563	FALSE	-0.857471	20.0882	0.232626	0.513107	FALSE	-1.2006	20.0882	0.103819	0.362858	FALSE	-0.343126	20.0882	0.624032	0.926247	FALSE		20.1536			21.35		20.2209
A0A5F8MPP7;A2AAY5	A0A5F8MPP7;A2AAY5	Sh3pxd2b	tr|A0A5F8MPP7|A0A5F8MPP7_MOUSE SH3 and PX domain-containing protein 2B OS=Mus musculus OX=10090 GN=Sh3pxd2b PE=1 SV=1;sp|A2AAY5|SPD2B_MOUSE SH3 and PX domain-containing protein 2B OS=Mus musculus OX=10090 GN=Sh3pxd2b PE=1 SV=1	SH3 and PX domain-containing protein 2B	22	22	20	104.88	30.7	936	74.564	0	0.265443	27.7806	0.338534	0.670092	FALSE	0.842715	27.7806	0.00815169	0.0873606	FALSE	0.860523	27.7806	0.00720032	0.0637282	FALSE	0.577272	27.7806	0.0509966	0.239348	FALSE	0.595079	27.7806	0.0452302	0.21925	FALSE	0.0178078	27.7806	0.947784	0.992397	FALSE	28.1035	27.7495	28.169	28.4406	27.7557	28.622	27.53
A0A5F8MPT3;Q5NCJ0;B2RUJ6;Q5NCJ1;Q5NCJ4;Q5NCJ5	A0A5F8MPT3;Q5NCJ0;B2RUJ6;Q5NCJ1;Q5NCJ4;Q5NCJ5;A0A1W2P734	Rapgef6	tr|A0A5F8MPT3|A0A5F8MPT3_MOUSE Rap guanine nucleotide exchange factor (GEF) 6 OS=Mus musculus OX=10090 GN=Rapgef6 PE=1 SV=1;tr|Q5NCJ0|Q5NCJ0_MOUSE Rap guanine nucleotide exchange factor (GEF) 6 OS=Mus musculus OX=10090 GN=Rapgef6 PE=1 SV=1;tr|B2RUJ6|B2RUJ6		3	3	2	141.67	3.9	1267	5.3455	0	-0.639718	20.2376	0.513153	0.786379	FALSE	1.21329	20.2376	0.225383	0.493789	FALSE	-1.73341	20.2376	0.0928213	0.296989	FALSE	1.85301	20.2376	0.0746697	0.293652	FALSE	-1.0937	20.2376	0.27171	0.591018	FALSE	-2.94671	20.2376	0.00912109	0.269376	FALSE							21.2125
A0A5F8MPZ2;Q5UE59;E9Q7C9;Q7TNF4;Q8CD76;O88447	A0A5F8MPZ2;Q5UE59;E9Q7C9;Q7TNF4;Q8CD76;O88447;F6UYN4;O88448;Q9DBS5	Klc1	tr|A0A5F8MPZ2|A0A5F8MPZ2_MOUSE Kinesin light chain 1 OS=Mus musculus OX=10090 GN=Klc1 PE=1 SV=1;tr|Q5UE59|Q5UE59_MOUSE Kinesin light chain 1 OS=Mus musculus OX=10090 GN=Klc1 PE=1 SV=1;tr|E9Q7C9|E9Q7C9_MOUSE Kinesin light chain 1 OS=Mus musculus OX=10090 GN	Kinesin light chain 1	11	11	9	71.798	20.4	637	17.602	0	-3.63616	23.3501	0.000461571	0.0443529	TRUE	-5.12725	23.3501	2.14503e-05	0.00190801	TRUE	-4.49874	23.3501	7.33069e-05	0.00372608	TRUE	-1.49109	23.3501	0.0744928	0.293652	FALSE	-0.862583	23.3501	0.28056	0.599147	FALSE	0.628512	23.3501	0.426364	0.842048	FALSE	23.6887	23.4577	23.8658				24.3615
A0A5H1ZRL7;P70399-5;P70399;A2AU90	A0A5H1ZRL7;P70399-5;P70399;A2AU90;P70399-6;F6QNC8;F7CE65;F6S5E4;F6ZRL3	Tp53bp1;Trp53bp1	tr|A0A5H1ZRL7|A0A5H1ZRL7_MOUSE Transformation related protein 53 binding protein 1 OS=Mus musculus OX=10090 GN=Trp53bp1 PE=1 SV=1;sp|P70399-5|TP53B_MOUSE Isoform 2 of TP53-binding protein 1 OS=Mus musculus OX=10090 GN=Tp53bp1;sp|P70399|TP53B_MOUSE TP53-bin	Tumor suppressor p53-binding protein 1	26	26	26	207.65	23.3	1919	242.22	0	0.852525	25.4081	0.366479	0.682597	FALSE	-0.964942	25.4081	0.309016	0.593031	FALSE	-0.539851	25.4081	0.56334	0.783116	FALSE	-1.81747	25.4081	0.0685583	0.279737	FALSE	-1.39238	25.4081	0.151247	0.450471	FALSE	0.425092	25.4081	0.648186	0.942497	FALSE	23.2213	24.4813	25.475	22.6749	26.6663	26.394	25.6348
A0JNY3;Q8BUV3	A0JNY3;Q8BUV3	Gphn	tr|A0JNY3|A0JNY3_MOUSE Molybdopterin molybdenumtransferase OS=Mus musculus OX=10090 GN=Gphn PE=1 SV=1;sp|Q8BUV3|GEPH_MOUSE Gephyrin OS=Mus musculus OX=10090 GN=Gphn PE=1 SV=2	Gephyrin;Molybdopterin adenylyltransferase;Molybdopterin molybdenumtransferase	16	16	16	83.665	28.9	772	63.948	0	1.25123	26.7213	0.00247609	0.0817019	FALSE	-0.615759	26.7213	0.0851951	0.297693	FALSE	-0.599031	26.7213	0.0929865	0.296989	FALSE	-1.86699	26.7213	0.000101097	0.00449628	TRUE	-1.85026	26.7213	0.000109583	0.0034172	TRUE	0.0167282	26.7213	0.960193	0.9948	FALSE	26.0707	25.177	25.1899	27.2342	26.7122	26.2449	27.4383
A0JP43-3;A0JP43;A0A0A0MQI1;A0JP43-2	A0JP43-3;A0JP43;A0A0A0MQI1;A0JP43-2	Efcab5	sp|A0JP43-3|EFCB5_MOUSE Isoform 3 of EF-hand calcium-binding domain-containing protein 5 OS=Mus musculus OX=10090 GN=Efcab5;sp|A0JP43|EFCB5_MOUSE EF-hand calcium-binding domain-containing protein 5 OS=Mus musculus OX=10090 GN=Efcab5 PE=1 SV=2;tr|A0A0A0MQI1	EF-hand calcium-binding domain-containing protein 5	2	2	2	158.88	1.4	1402	2.35	0.0036364	0.0460253	24.0182	0.966362	0.983732	FALSE	6.8415	24.0182	3.40111e-05	0.00252107	TRUE	2.20807	24.0182	0.0611436	0.235953	FALSE	6.79547	24.0182	3.62525e-05	0.00230333	TRUE	2.16205	24.0182	0.0659691	0.278847	FALSE	-4.63343	24.0182	0.000970619	0.107921	FALSE	26.1857	26.2631	26.2895	26.3014	26.2295	26.3454
A1L3S7;Q8VHR5;Q8VHR5-2;A0A0U1RNM2	A1L3S7;Q8VHR5;Q8VHR5-2;A0A0U1RNM2	Gatad2b	tr|A1L3S7|A1L3S7_MOUSE Gatad2b protein OS=Mus musculus OX=10090 GN=Gatad2b PE=1 SV=1;sp|Q8VHR5|P66B_MOUSE Transcriptional repressor p66-beta OS=Mus musculus OX=10090 GN=Gatad2b PE=1 SV=1;sp|Q8VHR5-2|P66B_MOUSE Isoform 2 of Transcriptional repressor p66-bet	Transcriptional repressor p66-beta	6	6	6	63.638	14.5	578	23.712	0	-2.98144	23.585	0.0148002	0.174273	FALSE	-3.40292	23.585	0.0070151	0.0815736	FALSE	-3.26119	23.585	0.00901572	0.0749485	FALSE	-0.421482	23.585	0.694759	0.869758	FALSE	-0.279755	23.585	0.79414	0.941648	FALSE	0.141728	23.585	0.894716	0.986183	FALSE	24.7087	24.0691	23.6873		23.7823		25.1618
A2A4N9;A2A4P0	A2A4N9;A2A4P0	Dhx8	tr|A2A4N9|A2A4N9_MOUSE ATP-dependent RNA helicase DHX8 (Fragment) OS=Mus musculus OX=10090 GN=Dhx8 PE=1 SV=8;sp|A2A4P0|DHX8_MOUSE ATP-dependent RNA helicase DHX8 OS=Mus musculus OX=10090 GN=Dhx8 PE=2 SV=1	ATP-dependent RNA helicase DHX8	4	3	3	134.36	6	1174	8.1965	0	-2.6584	21.2674	0.0128884	0.169841	FALSE	-1.00608	21.2674	0.291097	0.573844	FALSE	-1.93779	21.2674	0.0548439	0.224293	FALSE	1.65232	21.2674	0.0947949	0.334782	FALSE	0.720605	21.2674	0.444306	0.750636	FALSE	-0.931713	21.2674	0.326621	0.821257	FALSE	22.4564	22.3783	22.7411
A2A4U6	A2A4U6	Zfp334	tr|A2A4U6|A2A4U6_MOUSE Zinc finger protein 334 OS=Mus musculus OX=10090 GN=Zfp334 PE=4 SV=1		2	2	2	78.257	4.9	679	2.2238	0.0047676	0.468473	20.3148	0.433975	0.731861	FALSE	0.38821	20.3148	0.515036	0.741302	FALSE	-0.0389319	20.3148	0.947471	0.973182	FALSE	-0.0802632	20.3148	0.891992	0.954657	FALSE	-0.507405	20.3148	0.397812	0.704186	FALSE	-0.427142	20.3148	0.474642	0.873917	FALSE		19.5358	20.1464	20.5664	20.0135	20.9777	21.0125
A2A5Z6;A2A5Z6-2	A2A5Z6;A2A5Z6-2;A0A338P709	Smurf2	sp|A2A5Z6|SMUF2_MOUSE E3 ubiquitin-protein ligase SMURF2 OS=Mus musculus OX=10090 GN=Smurf2 PE=1 SV=1;sp|A2A5Z6-2|SMUF2_MOUSE Isoform 2 of E3 ubiquitin-protein ligase SMURF2 OS=Mus musculus OX=10090 GN=Smurf2	E3 ubiquitin-protein ligase SMURF2	4	3	2	86.174	5.5	748	2.7309	0.0012606	-1.46167	21.5864	0.308205	0.64912	FALSE	-0.395041	21.5864	0.778555	0.89777	FALSE	-0.505151	21.5864	0.719449	0.865382	FALSE	1.06663	21.5864	0.452461	0.722556	FALSE	0.95652	21.5864	0.499456	0.793332	FALSE	-0.11011	21.5864	0.937428	0.991441	FALSE	22.3616	21.9555	23.0558		21.8203	21.9255	24.2312
A2A6Q5;A2A6Q5-3;A2A6Q5-2	A2A6Q5;A2A6Q5-3;A2A6Q5-2;Q8R568	Cdc27	sp|A2A6Q5|CDC27_MOUSE Cell division cycle protein 27 homolog OS=Mus musculus OX=10090 GN=Cdc27 PE=1 SV=1;sp|A2A6Q5-3|CDC27_MOUSE Isoform 3 of Cell division cycle protein 27 homolog OS=Mus musculus OX=10090 GN=Cdc27;sp|A2A6Q5-2|CDC27_MOUSE Isoform 2 of Cell	Cell division cycle protein 27 homolog	7	7	7	91.841	11.5	825	33.394	0	-1.9949	21.1792	0.0455793	0.286113	FALSE	2.91901	21.1792	0.00678398	0.0815453	FALSE	1.65076	21.1792	0.0897518	0.291978	FALSE	4.9139	21.1792	0.00013763	0.00532269	TRUE	3.64566	21.1792	0.00153722	0.0229809	TRUE	-1.26825	21.1792	0.181642	0.678869	FALSE	22.5053	23.9839	24.9643		23.6013
A2A791;A2A791-2;F6VYE2	A2A791;A2A791-2;F6VYE2	Zmym4	sp|A2A791|ZMYM4_MOUSE Zinc finger MYM-type protein 4 OS=Mus musculus OX=10090 GN=Zmym4 PE=1 SV=1;sp|A2A791-2|ZMYM4_MOUSE Isoform 2 of Zinc finger MYM-type protein 4 OS=Mus musculus OX=10090 GN=Zmym4;tr|F6VYE2|F6VYE2_MOUSE Zinc finger MYM-type protein 4 (Fr	Zinc finger MYM-type protein 4	8	8	8	172.44	7.2	1549	87.106	0	-1.1199	23.7359	0.206324	0.538988	FALSE	-1.97912	23.7359	0.0359827	0.189388	FALSE	-1.81183	23.7359	0.051575	0.213376	FALSE	-0.859219	23.7359	0.325564	0.609662	FALSE	-0.691928	23.7359	0.425214	0.734902	FALSE	0.167291	23.7359	0.845153	0.979879	FALSE	24.4352	23.3828	23.0665	23.4061	21.2245	22.8941	24.6879
A2A8L9;Q8BW72-2;Q8BW72	A2A8L9;Q8BW72-2;Q8BW72	Kdm4a	tr|A2A8L9|A2A8L9_MOUSE Lysine-specific demethylase 4A OS=Mus musculus OX=10090 GN=Kdm4a PE=1 SV=1;sp|Q8BW72-2|KDM4A_MOUSE Isoform 2 of Lysine-specific demethylase 4A OS=Mus musculus OX=10090 GN=Kdm4a;sp|Q8BW72|KDM4A_MOUSE Lysine-specific demethylase 4A OS=	Lysine-specific demethylase 4A	1	1	1	115.97	2.2	1033	17.144	0	0.568644	21.2268	0.560405	0.804364	FALSE	-2.88343	21.2268	0.0103398	0.0977767	FALSE	-2.10354	21.2268	0.0468345	0.203719	FALSE	-3.45207	21.2268	0.00341687	0.0457039	TRUE	-2.67218	21.2268	0.0156299	0.113248	FALSE	0.779887	21.2268	0.42748	0.842048	FALSE							23.4885
A2A8V8;A2A8V9;E9PUK6;Q52KI8;E9QKA4;Q52KI8-2	A2A8V8;A2A8V9;E9PUK6;Q52KI8;E9QKA4;Q52KI8-2;F6UK16;A2A983;F7BWM1;F6T4M4	Srrm1	tr|A2A8V8|A2A8V8_MOUSE Serine/arginine repetitive matrix protein 1 OS=Mus musculus OX=10090 GN=Srrm1 PE=1 SV=1;tr|A2A8V9|A2A8V9_MOUSE Serine/arginine repetitive matrix protein 1 OS=Mus musculus OX=10090 GN=Srrm1 PE=1 SV=1;tr|E9PUK6|E9PUK6_MOUSE Serine/argi	Serine/arginine repetitive matrix protein 1	11	11	11	102.66	18	909	182.76	0	-0.674385	22.8066	0.598422	0.831873	FALSE	-1.45284	22.8066	0.266486	0.544816	FALSE	2.1747	22.8066	0.106607	0.320294	FALSE	-0.778455	22.8066	0.544015	0.777976	FALSE	2.84908	22.8066	0.0412697	0.206233	FALSE	3.62754	22.8066	0.0130839	0.306266	FALSE	24.2624	24.917	21.2991	23.9811		24.1433
A2A934;A2A930;A2A931;A2A933;A2A935-2;A2A935;A2A935-3	A2A934;A2A930;A2A931;A2A933;A2A935-2;A2A935;A2A935-3	Prdm16	tr|A2A934|A2A934_MOUSE Histone-lysine N-methyltransferase PRDM16 OS=Mus musculus OX=10090 GN=Prdm16 PE=1 SV=1;tr|A2A930|A2A930_MOUSE Histone-lysine N-methyltransferase PRDM16 OS=Mus musculus OX=10090 GN=Prdm16 PE=1 SV=1;tr|A2A931|A2A931_MOUSE Histone-lysin	PR domain zinc finger protein 16	1	1	1	130.34	0.8	1177	2.4168	0.0033598	0.464936	28.6624	0.0274404	0.229185	FALSE	0.0559245	28.6624	0.767941	0.894692	FALSE	0.245133	28.6624	0.210477	0.457749	FALSE	-0.409012	28.6624	0.0474911	0.230838	FALSE	-0.219803	28.6624	0.258448	0.580494	FALSE	0.189209	28.6624	0.327303	0.821257	FALSE	28.4685	28.2758	28.4225	28.9604	28.6641	28.9371	28.9786
A2A9M5;A2A9M4;Q8R1A4-2;Q8R1A4;A0A0U1RNK7;E9PX48	A2A9M5;A2A9M4;Q8R1A4-2;Q8R1A4;A0A0U1RNK7;E9PX48;A0A0U1RNY4;A2AW79;F6ZJ55;A0A0U1RPH6;A0A0U1RP53;A0A1L1ST98	Dock7	tr|A2A9M5|A2A9M5_MOUSE Dedicator of cytokinesis protein 7 OS=Mus musculus OX=10090 GN=Dock7 PE=1 SV=1;tr|A2A9M4|A2A9M4_MOUSE Dedicator of cytokinesis protein 7 OS=Mus musculus OX=10090 GN=Dock7 PE=1 SV=2;sp|Q8R1A4-2|DOCK7_MOUSE Isoform 2 of Dedicator of cy	Dedicator of cytokinesis protein 7	42	42	38	241.17	24.2	2128	233.14	0	0.841627	27.4488	0.00759172	0.137813	FALSE	0.238934	27.4488	0.38109	0.653213	FALSE	0.403735	27.4488	0.15036	0.378387	FALSE	-0.602693	27.4488	0.0406639	0.215944	FALSE	-0.437892	27.4488	0.121488	0.397788	FALSE	0.164801	27.4488	0.542292	0.898603	FALSE	27.4231	26.835	26.6766	27.9894	27.9044	27.5658	27.4772
A2A9P6;P24788;P24788-2	A2A9P6;P24788;P24788-2	Cdk11b	tr|A2A9P6|A2A9P6_MOUSE Cyclin-dependent kinase 11B OS=Mus musculus OX=10090 GN=Cdk11b PE=1 SV=1;sp|P24788|CD11B_MOUSE Cyclin-dependent kinase 11B OS=Mus musculus OX=10090 GN=Cdk11b PE=1 SV=2;sp|P24788-2|CD11B_MOUSE Isoform 2 of Cyclin-dependent kinase 11B	Cyclin-dependent kinase 11B	15	15	15	87.319	20.8	750	27.596	0	-3.43307	24.3367	0.00355862	0.0959209	FALSE	-3.4079	24.3367	0.00373592	0.0598756	FALSE	-4.2653	24.3367	0.00074064	0.0160683	TRUE	0.025174	24.3367	0.979298	0.990996	FALSE	-0.832225	24.3367	0.398271	0.704298	FALSE	-0.857399	24.3367	0.384595	0.83392	FALSE	24.4484	24.1432	26.388	23.5922			25.9509
A2A9R3	A2A9R3	Mageb4	sp|A2A9R3|MAGB4_MOUSE Melanoma-associated antigen B4 OS=Mus musculus OX=10090 GN=Mageb4 PE=1 SV=1		1	1	1	60.922	2	556	1.9815	0.0087057	-4.08446	25.8611	0.206705	0.539191	FALSE	-1.09815	25.8611	0.725917	0.874344	FALSE	2.6465	25.8611	0.404054	0.658253	FALSE	2.98632	25.8611	0.348354	0.629639	FALSE	6.73096	25.8611	0.048162	0.228481	FALSE	3.74465	25.8611	0.244522	0.748717	FALSE	29.2416	29.0625	29.6306	29.9052	25.9342
A2A9X5;Q9JM14	A2A9X5;Q9JM14	Nt5c	tr|A2A9X5|A2A9X5_MOUSE 5(3)-deoxyribonucleotidase, cytosolic type OS=Mus musculus OX=10090 GN=Nt5c PE=1 SV=1;sp|Q9JM14|NT5C_MOUSE 5(3)-deoxyribonucleotidase, cytosolic type OS=Mus musculus OX=10090 GN=Nt5c PE=1 SV=1	5(3)-deoxyribonucleotidase, cytosolic type	2	2	2	21.939	22.2	194	3.2269	0.00066225	-3.45679	21.3423	0.0109923	0.156807	FALSE	0.836397	21.3423	0.481307	0.714729	FALSE	-1.87073	21.3423	0.130011	0.355355	FALSE	4.29319	21.3423	0.00287211	0.0415405	TRUE	1.58606	21.3423	0.193307	0.502768	FALSE	-2.70712	21.3423	0.0365626	0.416954	FALSE	24.0925	23.4694	23.4669				23.683
A2AA71;Q3U2P1;A2AA72;Q3U2P1-2	A2AA71;Q3U2P1;A2AA72;Q3U2P1-2	Sec24a	tr|A2AA71|A2AA71_MOUSE Protein transport protein Sec24A OS=Mus musculus OX=10090 GN=Sec24a PE=1 SV=1;sp|Q3U2P1|SC24A_MOUSE Protein transport protein Sec24A OS=Mus musculus OX=10090 GN=Sec24a PE=1 SV=1;tr|A2AA72|A2AA72_MOUSE Protein transport protein Sec24A	Protein transport protein Sec24A	4	4	4	118.65	5.3	1089	10.306	0	1.59476	22.551	0.203604	0.532664	FALSE	0.120103	22.551	0.921011	0.968368	FALSE	-0.0280898	22.551	0.981494	0.987244	FALSE	-1.47466	22.551	0.237471	0.520913	FALSE	-1.62285	22.551	0.196282	0.509759	FALSE	-0.148193	22.551	0.902631	0.986815	FALSE	21.3769	21.3156	21.4414	23.1139	22.3455	23.4587	24.3344
A2ACV6;E1U8D0	A2ACV6;E1U8D0	Soga1	tr|A2ACV6|A2ACV6_MOUSE Protein SOGA1 OS=Mus musculus OX=10090 GN=Soga1 PE=1 SV=1;sp|E1U8D0|SOGA1_MOUSE Protein SOGA1 OS=Mus musculus OX=10090 GN=Soga1 PE=1 SV=3	Protein SOGA1;N-terminal form;C-terminal 80 kDa form	4	4	4	183.14	3.5	1654	14.016	0	-1.01147	20.7676	0.531934	0.796206	FALSE	2.03225	20.7676	0.220301	0.486811	FALSE	0.342212	20.7676	0.831279	0.920252	FALSE	3.04372	20.7676	0.0766764	0.298634	FALSE	1.35368	20.7676	0.405919	0.712826	FALSE	-1.69004	20.7676	0.303345	0.800668	FALSE	20.7643	24.2662	21.329	25.4866		19.5277
A2AE89;P10649;F6WHQ7	A2AE89;P10649;F6WHQ7;P19639	Gstm1	tr|A2AE89|A2AE89_MOUSE Glutathione S-transferase Mu 1 OS=Mus musculus OX=10090 GN=Gstm1 PE=1 SV=2;sp|P10649|GSTM1_MOUSE Glutathione S-transferase Mu 1 OS=Mus musculus OX=10090 GN=Gstm1 PE=1 SV=2;tr|F6WHQ7|F6WHQ7_MOUSE Glutathione S-transferase Mu 1 (Fragme	Glutathione S-transferase Mu 1	6	6	4	28.556	30.7	244	14.984	0	0.947849	24.6093	0.474179	0.761456	FALSE	2.57397	24.6093	0.0678753	0.265106	FALSE	-0.265858	24.6093	0.839291	0.926493	FALSE	1.62612	24.6093	0.228975	0.512546	FALSE	-1.21371	24.6093	0.362741	0.671407	FALSE	-2.83983	24.6093	0.046963	0.457883	FALSE	23.7856	24.7685	24.8723	25.6938	25.5578	25.0182	25.4354
A2AFQ0;Q7TMY8-4;Q7TMY8-3;Q7TMY8;Q7TMY8-2	A2AFQ0;Q7TMY8-4;Q7TMY8-3;Q7TMY8;Q7TMY8-2;F6XP90;F6UYC1	Huwe1	tr|A2AFQ0|A2AFQ0_MOUSE E3 ubiquitin-protein ligase HUWE1 OS=Mus musculus OX=10090 GN=Huwe1 PE=1 SV=1;sp|Q7TMY8-4|HUWE1_MOUSE Isoform 4 of E3 ubiquitin-protein ligase HUWE1 OS=Mus musculus OX=10090 GN=Huwe1;sp|Q7TMY8-3|HUWE1_MOUSE Isoform 3 of E3 ubiquitin-	E3 ubiquitin-protein ligase HUWE1	17	17	17	482.69	5.7	4378	75.735	0	-0.977209	24.7947	0.109937	0.402601	FALSE	-0.248093	24.7947	0.668987	0.836991	FALSE	0.0845032	24.7947	0.883817	0.943197	FALSE	0.729116	24.7947	0.222038	0.505521	FALSE	1.06171	24.7947	0.0852579	0.32548	FALSE	0.332596	24.7947	0.56774	0.900816	FALSE	25.7824	25.7863	24.8915	24.71	23.8448	24.9738	24.3708
A2AFQ9;Q8BX17	A2AFQ9;Q8BX17	Gemin5	tr|A2AFQ9|A2AFQ9_MOUSE Gem-associated protein 5 OS=Mus musculus OX=10090 GN=Gemin5 PE=1 SV=1;sp|Q8BX17|GEMI5_MOUSE Gem-associated protein 5 OS=Mus musculus OX=10090 GN=Gemin5 PE=1 SV=2	Gem-associated protein 5	18	18	2	166.52	14.7	1501	63.593	0	0.694629	25.6444	0.384883	0.697257	FALSE	1.03063	25.6444	0.205676	0.474206	FALSE	0.271749	25.6444	0.730346	0.872004	FALSE	0.336	25.6444	0.670412	0.854341	FALSE	-0.42288	25.6444	0.593053	0.847738	FALSE	-0.75888	25.6444	0.343944	0.826706	FALSE	25.1219	25.653	25.5723	25.3894	26.8349	26.2068	25.5744
A2AG83;Q9Z2X2	A2AG83;Q9Z2X2	Psmd10	tr|A2AG83|A2AG83_MOUSE 26S proteasome non-ATPase regulatory subunit 10 OS=Mus musculus OX=10090 GN=Psmd10 PE=1 SV=1;sp|Q9Z2X2|PSD10_MOUSE 26S proteasome non-ATPase regulatory subunit 10 OS=Mus musculus OX=10090 GN=Psmd10 PE=1 SV=3	26S proteasome non-ATPase regulatory subunit 10	1	1	1	16.243	6.6	151	4.6885	0	0.652923	21.481	0.531047	0.7959	FALSE	1.26618	21.481	0.234822	0.503919	FALSE	0.0155825	21.481	0.987971	0.990755	FALSE	0.613257	21.481	0.555906	0.783022	FALSE	-0.637341	21.481	0.540736	0.81592	FALSE	-1.2506	21.481	0.240296	0.747481	FALSE	22.4225		22.0142	22.6058	20.683	22.6053
A2AH25;Q5FWK3	A2AH25;Q5FWK3	Arhgap1	tr|A2AH25|A2AH25_MOUSE Rho GTPase-activating protein 1 OS=Mus musculus OX=10090 GN=Arhgap1 PE=1 SV=1;sp|Q5FWK3|RHG01_MOUSE Rho GTPase-activating protein 1 OS=Mus musculus OX=10090 GN=Arhgap1 PE=1 SV=1	Rho GTPase-activating protein 1	6	6	6	54.437	14	479	26.325	0	-0.128549	23.0526	0.923816	0.973793	FALSE	1.1646	23.0526	0.393683	0.663222	FALSE	2.26708	23.0526	0.11067	0.324351	FALSE	1.29314	23.0526	0.345301	0.628109	FALSE	2.39563	23.0526	0.0937901	0.346167	FALSE	1.10248	23.0526	0.418655	0.841568	FALSE	23.9733	23.9763	24.0711	23.728	23.5091	24.3978	19.9714
A2AJ72;Q3TIX6;A0A0A6YVV5	A2AJ72;Q3TIX6;A0A0A6YVV5;F7AM43;A2AJ71;A0A0A6YY39	Fubp3	tr|A2AJ72|A2AJ72_MOUSE Far upstream element (FUSE)-binding protein 3 OS=Mus musculus OX=10090 GN=Fubp3 PE=1 SV=1;tr|Q3TIX6|Q3TIX6_MOUSE Far upstream element (FUSE)-binding protein 3 OS=Mus musculus OX=10090 GN=Fubp3 PE=1 SV=1;tr|A0A0A6YVV5|A0A0A6YVV5_MOUSE		11	10	10	61.447	24.1	569	27.164	0	-0.651314	25.5811	0.194109	0.522336	FALSE	1.56708	25.5811	0.00623095	0.078616	FALSE	0.834534	25.5811	0.103422	0.317222	FALSE	2.21839	25.5811	0.000527872	0.0147721	TRUE	1.48585	25.5811	0.00856543	0.0785459	FALSE	-0.732545	25.5811	0.147807	0.638224	FALSE	26.4933	26.9113	26.6054	25.3514	26.1995	26.5052	24.8765
A2AJI0;A2AJI0-2;F6WF36	A2AJI0;A2AJI0-2;F6WF36	Map7d1	sp|A2AJI0|MA7D1_MOUSE MAP7 domain-containing protein 1 OS=Mus musculus OX=10090 GN=Map7d1 PE=1 SV=1;sp|A2AJI0-2|MA7D1_MOUSE Isoform 2 of MAP7 domain-containing protein 1 OS=Mus musculus OX=10090 GN=Map7d1;tr|F6WF36|F6WF36_MOUSE MAP7 domain-containing prote	MAP7 domain-containing protein 1	25	25	2	93.275	29.1	846	112.9	0	0.946683	27.2228	0.00135149	0.0632709	FALSE	1.94054	27.2228	2.00518e-06	0.000509602	TRUE	1.98213	27.2228	1.60697e-06	0.000476467	TRUE	0.993857	27.2228	0.000937142	0.0214532	TRUE	1.03545	27.2228	0.000681519	0.0130368	TRUE	0.0415929	27.2228	0.85843	0.979879	FALSE	27.4077	27.6394	27.4333	28.525	28.2643	28.5311	26.4638
A2AJK8;Q91Z38	A2AJK8;Q91Z38	Ttc1	tr|A2AJK8|A2AJK8_MOUSE Tetratricopeptide repeat protein 1 OS=Mus musculus OX=10090 GN=Ttc1 PE=1 SV=1;sp|Q91Z38|TTC1_MOUSE Tetratricopeptide repeat protein 1 OS=Mus musculus OX=10090 GN=Ttc1 PE=1 SV=1	Tetratricopeptide repeat protein 1	2	2	2	28.553	12.4	250	7.0733	0	-0.243742	21.953	0.86055	0.947937	FALSE	-2.85452	21.953	0.0573403	0.244039	FALSE	-2.12875	21.953	0.14296	0.371512	FALSE	-2.61078	21.953	0.0785956	0.30199	FALSE	-1.885	21.953	0.190343	0.502042	FALSE	0.725773	21.953	0.602792	0.915598	FALSE		23.0358			23.2662
A2AM05-4;A2AM05	A2AM05-4;A2AM05;A2AM05-3;A2AM05-2	Cntln	sp|A2AM05-4|CNTLN_MOUSE Isoform 4 of Centlein OS=Mus musculus OX=10090 GN=Cntln;sp|A2AM05|CNTLN_MOUSE Centlein OS=Mus musculus OX=10090 GN=Cntln PE=1 SV=1	Centlein	4	4	4	160.66	3.4	1396	26.844	0	-3.22621	22.2455	0.0367465	0.259413	FALSE	-2.0793	22.2455	0.155845	0.407076	FALSE	-1.32453	22.2455	0.35378	0.606333	FALSE	1.14691	22.2455	0.419898	0.698309	FALSE	1.90167	22.2455	0.191287	0.502042	FALSE	0.754765	22.2455	0.592631	0.912015	FALSE		25.5291	25.8589		20.2411	21.7374	20.9406
A2AMY5;Q91VX2	A2AMY5;Q91VX2;A2AMY7;F6PYV5	Ubap2	tr|A2AMY5|A2AMY5_MOUSE Ubiquitin-associated protein 2 OS=Mus musculus OX=10090 GN=Ubap2 PE=1 SV=1;sp|Q91VX2|UBAP2_MOUSE Ubiquitin-associated protein 2 OS=Mus musculus OX=10090 GN=Ubap2 PE=1 SV=1	Ubiquitin-associated protein 2	7	7	7	117.83	10.1	1131	73.719	0	-0.232321	25.8517	0.732962	0.894948	FALSE	-0.138629	25.8517	0.838415	0.928152	FALSE	0.510354	25.8517	0.457797	0.700922	FALSE	0.0936919	25.8517	0.890331	0.954657	FALSE	0.742675	25.8517	0.286095	0.605649	FALSE	0.648983	25.8517	0.348527	0.826706	FALSE	26.695	26.8648	24.7966	26.2585	26.9404	24.4606	25.7319
A2AN08-3;A2AN08;A2AN08-5;A2AN08-2	A2AN08-3;A2AN08;A2AN08-5;A2AN08-2;F6SSP6;Z4YMA7	Ubr4	sp|A2AN08-3|UBR4_MOUSE Isoform 3 of E3 ubiquitin-protein ligase UBR4 OS=Mus musculus OX=10090 GN=Ubr4;sp|A2AN08|UBR4_MOUSE E3 ubiquitin-protein ligase UBR4 OS=Mus musculus OX=10090 GN=Ubr4 PE=1 SV=1;sp|A2AN08-5|UBR4_MOUSE Isoform 5 of E3 ubiquitin-protein	E3 ubiquitin-protein ligase UBR4	13	13	13	570.29	3.9	5156	78.882	0	-1.61861	24.8874	0.028579	0.232155	FALSE	0.171067	24.8874	0.797111	0.909013	FALSE	-0.247231	24.8874	0.710654	0.858868	FALSE	1.78968	24.8874	0.0176008	0.134385	FALSE	1.37138	24.8874	0.0568037	0.254544	FALSE	-0.418298	24.8874	0.532461	0.897015	FALSE	26.3869	26.1859	25.6742	24.6928	24.4841	24.2142	24.6587
A2APB8	A2APB8	Tpx2	sp|A2APB8|TPX2_MOUSE Targeting protein for Xklp2 OS=Mus musculus OX=10090 GN=Tpx2 PE=1 SV=1	Targeting protein for Xklp2	18	18	18	85.893	30.2	745	49.897	0	-1.76477	25.505	0.00566246	0.121547	FALSE	-2.53413	25.505	0.000414565	0.0147092	TRUE	-2.15287	25.505	0.00147175	0.0247004	TRUE	-0.769359	25.505	0.168539	0.446047	FALSE	-0.388096	25.505	0.474015	0.772898	FALSE	0.381263	25.505	0.481668	0.875077	FALSE	25.7712	25.7016	25.4975	23.8439	23.9328	23.8993	25.7532
A2API8;O54931-2;F7AA26;O54931-5;O54931;O54931-4;O54931-3	A2API8;O54931-2;F7AA26;O54931-5;O54931;O54931-4;O54931-3;A0A5F8MPZ6;A2APJ1;A2API9	Akap2;Pakap	tr|A2API8|A2API8_MOUSE Paralemmin A kinase anchor protein OS=Mus musculus OX=10090 GN=Pakap PE=1 SV=1;sp|O54931-2|AKAP2_MOUSE Isoform 2 of A-kinase anchor protein 2 OS=Mus musculus OX=10090 GN=Akap2;tr|F7AA26|F7AA26_MOUSE Paralemmin A kinase anchor protein	A-kinase anchor protein 2	21	21	21	101.6	29	921	306.36	0	-0.0590572	28.4925	0.781033	0.917409	FALSE	-0.314202	28.4925	0.156286	0.407076	FALSE	-0.271905	28.4925	0.21508	0.463524	FALSE	-0.255145	28.4925	0.24291	0.527934	FALSE	-0.212848	28.4925	0.325759	0.638947	FALSE	0.0422971	28.4925	0.842069	0.979879	FALSE	28.3028	28.3211	28.5471	28.6655	28.0576	28.2706	28.5296
A2APM2;A2APM4;A2APM1;Q3U8S1;E9QKM8;Q80X37;A2APM3;A2APM5;P15379-6;P15379-11;P15379-5;P15379-3;P15379-10;P15379-9;P15379-4;P15379-8;P15379-7;P15379;P15379-2;P15379-12;P15379-13	A2APM2;A2APM4;A2APM1;Q3U8S1;E9QKM8;Q80X37;A2APM3;A2APM5;P15379-6;P15379-11;P15379-5;P15379-3;P15379-10;P15379-9;P15379-4;P15379-8;P15379-7;P15379;P15379-2;P15379-12;P15379-13	Cd44	tr|A2APM2|A2APM2_MOUSE CD44 antigen OS=Mus musculus OX=10090 GN=Cd44 PE=1 SV=1;tr|A2APM4|A2APM4_MOUSE CD44 antigen OS=Mus musculus OX=10090 GN=Cd44 PE=1 SV=1;tr|A2APM1|A2APM1_MOUSE CD44 antigen OS=Mus musculus OX=10090 GN=Cd44 PE=1 SV=1;tr|Q3U8S1|Q3U8S1_MO	CD44 antigen	2	2	2	85.837	3.2	780	7.0554	0	-1.99766	21.6329	0.246675	0.584881	FALSE	0.94658	21.6329	0.574547	0.77492	FALSE	-1.39142	21.6329	0.412878	0.665027	FALSE	2.94424	21.6329	0.0978689	0.339393	FALSE	0.606236	21.6329	0.718124	0.907997	FALSE	-2.338	21.6329	0.179539	0.676694	FALSE		24.3185	24.3446		23.9868		23.9262
A2ARP8;Q9QYR6;Q9QYR6-2	A2ARP8;Q9QYR6;Q9QYR6-2	Map1a	tr|A2ARP8|A2ARP8_MOUSE Microtubule-associated protein 1A OS=Mus musculus OX=10090 GN=Map1a PE=1 SV=1;sp|Q9QYR6|MAP1A_MOUSE Microtubule-associated protein 1A OS=Mus musculus OX=10090 GN=Map1a PE=1 SV=2;sp|Q9QYR6-2|MAP1A_MOUSE Isoform 2 of Microtubule-associ	Microtubule-associated protein 1A;MAP1A heavy chain;MAP1 light chain LC2	62	60	60	325.88	28.2	3014	323.31	0	-0.1842	28.5082	0.646286	0.856079	FALSE	0.961103	28.5082	0.0302585	0.174292	FALSE	1.76498	28.5082	0.000713936	0.0160683	TRUE	1.1453	28.5082	0.0126814	0.11005	FALSE	1.94918	28.5082	0.000319419	0.00719299	TRUE	0.803879	28.5082	0.0624018	0.515927	FALSE	29.741	29.6455	28.597	28.7246	29.6072	29.0991	26.9189
A2ATI9;Q99JX3-2;Q99JX3;A2ATI8;A2ATI6	A2ATI9;Q99JX3-2;Q99JX3;A2ATI8;A2ATI6	Gorasp2	tr|A2ATI9|A2ATI9_MOUSE Golgi reassembly-stacking protein 2 OS=Mus musculus OX=10090 GN=Gorasp2 PE=1 SV=1;sp|Q99JX3-2|GORS2_MOUSE Isoform 2 of Golgi reassembly-stacking protein 2 OS=Mus musculus OX=10090 GN=Gorasp2;sp|Q99JX3|GORS2_MOUSE Golgi reassembly-sta	Golgi reassembly-stacking protein 2	3	3	3	45.026	9.3	431	3.9904	0.00069493	-0.423279	22.1889	0.652176	0.859665	FALSE	4.3898	22.1889	0.000438216	0.0147092	TRUE	3.47577	22.1889	0.00255005	0.0354418	TRUE	4.81308	22.1889	0.000202435	0.00734963	TRUE	3.89905	22.1889	0.00111179	0.0188369	TRUE	-0.914024	22.1889	0.337904	0.826585	FALSE	24.2639	25.1108	24.0436	23.5513	24.0568	24.5404
A2AUR3;Q60866;Q60866-2;A2AUR5	A2AUR3;Q60866;Q60866-2;A2AUR5	Pter	tr|A2AUR3|A2AUR3_MOUSE Phosphotriesterase-related protein (Fragment) OS=Mus musculus OX=10090 GN=Pter PE=1 SV=2;sp|Q60866|PTER_MOUSE Phosphotriesterase-related protein OS=Mus musculus OX=10090 GN=Pter PE=1 SV=1;sp|Q60866-2|PTER_MOUSE Isoform 2 of Phosphotr	Phosphotriesterase-related protein	9	9	9	35.855	31.2	321	43.878	0	2.01958	27.0551	0.005878	0.121593	FALSE	2.24165	27.0551	0.00299024	0.0516469	FALSE	1.40892	27.0551	0.0380184	0.181067	FALSE	0.222068	27.0551	0.719741	0.885185	FALSE	-0.610664	27.0551	0.332325	0.648965	FALSE	-0.832732	27.0551	0.193481	0.701022	FALSE	27.4039	26.126	25.8295	28.6257	28.2905	28.5019	27.3112
A2AVJ7;Q99PL5	A2AVJ7;Q99PL5;Q99PL5-11;Q99PL5-10;Q99PL5-9;Q99PL5-8;Q99PL5-7;Q99PL5-6;Q99PL5-5;Q99PL5-4;Q99PL5-3;Q99PL5-2;Q99PL5-12	Rrbp1	tr|A2AVJ7|A2AVJ7_MOUSE Ribosome-binding protein 1 OS=Mus musculus OX=10090 GN=Rrbp1 PE=1 SV=1;sp|Q99PL5|RRBP1_MOUSE Ribosome-binding protein 1 OS=Mus musculus OX=10090 GN=Rrbp1 PE=1 SV=2	Ribosome-binding protein 1	43	43	43	158.39	34.2	1464	323.31	0	0.0429694	30.44	0.798498	0.922692	FALSE	0.523707	30.44	0.00790213	0.0851993	FALSE	0.837291	30.44	0.000267935	0.00926748	TRUE	0.480738	30.44	0.0128335	0.110829	FALSE	0.794321	30.44	0.00041545	0.00890464	TRUE	0.313584	30.44	0.0810325	0.533998	FALSE	30.8811	30.7649	30.598	31.0583	30.6328	30.6819	29.8781
A2AW05;Q08943;Q08943-2	A2AW05;Q08943;Q08943-2	Ssrp1	tr|A2AW05|A2AW05_MOUSE FACT complex subunit SSRP1 (Fragment) OS=Mus musculus OX=10090 GN=Ssrp1 PE=1 SV=1;sp|Q08943|SSRP1_MOUSE FACT complex subunit SSRP1 OS=Mus musculus OX=10090 GN=Ssrp1 PE=1 SV=2;sp|Q08943-2|SSRP1_MOUSE Isoform 2 of FACT complex subunit	FACT complex subunit SSRP1	14	14	14	71.527	31.3	623	65.817	0	-0.399155	26.43	0.369455	0.684802	FALSE	-0.434325	26.43	0.330283	0.614617	FALSE	0.509341	26.43	0.257085	0.505363	FALSE	-0.0351694	26.43	0.935871	0.969665	FALSE	0.908496	26.43	0.055296	0.249042	FALSE	0.943666	26.43	0.0477425	0.459102	FALSE	26.857	26.5047	26.8826	26.3025	25.5416	27.2027	26.5218
A2AWA9;A2AWA9-2	A2AWA9;A2AWA9-2;A2AWA7;A2AWA9-3	Rabgap1	sp|A2AWA9|RBGP1_MOUSE Rab GTPase-activating protein 1 OS=Mus musculus OX=10090 GN=Rabgap1 PE=1 SV=1;sp|A2AWA9-2|RBGP1_MOUSE Isoform 2 of Rab GTPase-activating protein 1 OS=Mus musculus OX=10090 GN=Rabgap1	Rab GTPase-activating protein 1	7	7	7	120.8	7.8	1064	27.684	0	0.43098	22.4894	0.683045	0.876438	FALSE	-2.16319	22.4894	0.0575425	0.244315	FALSE	-0.835352	22.4894	0.433175	0.680758	FALSE	-2.59417	22.4894	0.0269879	0.172084	FALSE	-1.26633	22.4894	0.242496	0.562149	FALSE	1.32784	22.4894	0.221668	0.736658	FALSE		22.6752	20.6313			23.2373	23.6699
A2AWN8;P59326	A2AWN8;P59326	Ythdf1	tr|A2AWN8|A2AWN8_MOUSE YTH domain-containing family protein 1 OS=Mus musculus OX=10090 GN=Ythdf1 PE=1 SV=1;sp|P59326|YTHD1_MOUSE YTH domain-containing family protein 1 OS=Mus musculus OX=10090 GN=Ythdf1 PE=1 SV=1	YTH domain-containing family protein 1	12	12	7	63.899	27.1	586	186.56	0	-0.431885	26.9491	0.142761	0.456036	FALSE	0.153226	26.9491	0.588125	0.781378	FALSE	0.115938	26.9491	0.681167	0.844745	FALSE	0.585111	26.9491	0.0550555	0.248705	FALSE	0.547823	26.9491	0.0699355	0.289338	FALSE	-0.037288	26.9491	0.894529	0.986183	FALSE	27.3831	27.3346	27.3032	27.1003	26.4604	27.1645	26.7016
A2BE28-2;A2BE28	A2BE28-2;A2BE28	Las1l	sp|A2BE28-2|LAS1L_MOUSE Isoform 2 of Ribosomal biogenesis protein LAS1L OS=Mus musculus OX=10090 GN=Las1l;sp|A2BE28|LAS1L_MOUSE Ribosomal biogenesis protein LAS1L OS=Mus musculus OX=10090 GN=Las1l PE=1 SV=1	Ribosomal biogenesis protein LAS1L	3	3	3	87.577	7.9	759	23.266	0	-2.32122	21.7115	0.12923	0.437072	FALSE	-1.10469	21.7115	0.453148	0.695556	FALSE	-0.58088	21.7115	0.690676	0.848532	FALSE	1.21653	21.7115	0.409919	0.693859	FALSE	1.74034	21.7115	0.245361	0.564681	FALSE	0.523812	21.7115	0.719541	0.95469	FALSE	22.9649	22.7376	23.3906	22.9888			19.8756
A2BE93;Q9EQU5;A2BE92;Q9EQU5-2;Q9EQU5-3	A2BE93;Q9EQU5;A2BE92;Q9EQU5-2;Q9EQU5-3	Set	tr|A2BE93|A2BE93_MOUSE Protein SET (Fragment) OS=Mus musculus OX=10090 GN=Set PE=1 SV=1;sp|Q9EQU5|SET_MOUSE Protein SET OS=Mus musculus OX=10090 GN=Set PE=1 SV=1;tr|A2BE92|A2BE92_MOUSE Protein SET (Fragment) OS=Mus musculus OX=10090 GN=Set PE=1 SV=1;sp|Q9E	Protein SET	9	9	9	24.923	40.5	215	183.5	0	0.431682	28.4282	0.0405544	0.271227	FALSE	-0.061675	28.4282	0.748629	0.88353	FALSE	0.692412	28.4282	0.00314145	0.0402769	TRUE	-0.493357	28.4282	0.0222608	0.154695	FALSE	0.260731	28.4282	0.190893	0.502042	FALSE	0.754088	28.4282	0.00173288	0.134034	FALSE	28.1241	28.4248	28.2374	28.9483	28.5482	28.585	28.0599
A2BFB2;A2BFB1;A2BFB0;O08609-2;O08609-3;O08609	A2BFB2;A2BFB1;A2BFB0;O08609-2;O08609-3;O08609	Mlx	tr|A2BFB2|A2BFB2_MOUSE Max-like protein X OS=Mus musculus OX=10090 GN=Mlx PE=1 SV=1;tr|A2BFB1|A2BFB1_MOUSE Max-like protein X OS=Mus musculus OX=10090 GN=Mlx PE=1 SV=1;tr|A2BFB0|A2BFB0_MOUSE Max-like protein X OS=Mus musculus OX=10090 GN=Mlx PE=1 SV=1;sp|O	Max-like protein X	1	1	1	24.912	8.4	214	6.1538	0	-0.312865	20.7912	0.627389	0.850057	FALSE	-1.25735	20.7912	0.0684247	0.265202	FALSE	-1.84736	20.7912	0.0123423	0.0907313	FALSE	-0.944483	20.7912	0.158492	0.435119	FALSE	-1.5345	20.7912	0.0309775	0.178925	FALSE	-0.590015	20.7912	0.366044	0.832421	FALSE		20.1706	20.2946				21.0577
A2BFF8;Q3TPJ8;A2BFF5;A2BFF9;O88487	A2BFF8;Q3TPJ8;A2BFF5;A2BFF9;O88487	Dync1i2	tr|A2BFF8|A2BFF8_MOUSE Cytoplasmic dynein 1 intermediate chain 2 OS=Mus musculus OX=10090 GN=Dync1i2 PE=1 SV=1;tr|Q3TPJ8|Q3TPJ8_MOUSE Cytoplasmic dynein 1 intermediate chain 2 OS=Mus musculus OX=10090 GN=Dync1i2 PE=1 SV=1;tr|A2BFF5|A2BFF5_MOUSE Cytoplasmic	Cytoplasmic dynein 1 intermediate chain 2	4	4	4	68.265	13.6	611	18.766	0	-1.98744	21.3048	0.0988796	0.390033	FALSE	-2.06084	21.3048	0.0883203	0.301588	FALSE	-0.285305	21.3048	0.801677	0.902077	FALSE	-0.0734014	21.3048	0.94841	0.97559	FALSE	1.70214	21.3048	0.151423	0.450471	FALSE	1.77554	21.3048	0.135985	0.623932	FALSE		22.0346	23.8617
A2BG76;I7HIP8;A2BG75;A2BG77;P97863-3;P97863-2;P97863;A2ADI3	A2BG76;I7HIP8;A2BG75;A2BG77;P97863-3;P97863-2;P97863;A2ADI3	Nfib	tr|A2BG76|A2BG76_MOUSE Nuclear factor 1 OS=Mus musculus OX=10090 GN=Nfib PE=1 SV=1;tr|I7HIP8|I7HIP8_MOUSE Nuclear factor 1 OS=Mus musculus OX=10090 GN=Nfib PE=1 SV=1;tr|A2BG75|A2BG75_MOUSE Nuclear factor 1 OS=Mus musculus OX=10090 GN=Nfib PE=1 SV=1;tr|A2BG	Nuclear factor 1;Nuclear factor 1 B-type	9	8	7	54.776	21.6	486	41.608	0	-0.253823	25.9349	0.699725	0.884099	FALSE	0.598323	25.9349	0.370072	0.641346	FALSE	0.09793	25.9349	0.881385	0.942864	FALSE	0.852147	25.9349	0.209419	0.496743	FALSE	0.351753	25.9349	0.594077	0.847738	FALSE	-0.500393	25.9349	0.451157	0.856802	FALSE	26.4295	26.3167	26.1517	27.1046	26.6916	24.3402	26.4362
A2CES4;Q9CQI7	A2CES4;Q9CQI7	Snrpb2	tr|A2CES4|A2CES4_MOUSE U2 small nuclear ribonucleoprotein B (Fragment) OS=Mus musculus OX=10090 GN=Snrpb2 PE=1 SV=1;sp|Q9CQI7|RU2B_MOUSE U2 small nuclear ribonucleoprotein B OS=Mus musculus OX=10090 GN=Snrpb2 PE=1 SV=1	U2 small nuclear ribonucleoprotein B	2	1	1	16.009	13.3	143	3.7307	0.00068236	-1.47749	21.5032	0.061529	0.317552	FALSE	-1.8792	21.5032	0.0222653	0.14975	FALSE	-1.7204	21.5032	0.0334415	0.163441	FALSE	-0.401717	21.5032	0.585315	0.80719	FALSE	-0.242917	21.5032	0.740426	0.915371	FALSE	0.1588	21.5032	0.828314	0.979879	FALSE	22.1022	21.543	21.489		21.1345		21.9795
A2CG35;P35283	A2CG35;P35283	Rab12	tr|A2CG35|A2CG35_MOUSE Ras-related protein Rab-12 OS=Mus musculus OX=10090 GN=Rab12 PE=1 SV=1;sp|P35283|RAB12_MOUSE Ras-related protein Rab-12 OS=Mus musculus OX=10090 GN=Rab12 PE=1 SV=3	Ras-related protein Rab-12	4	4	4	32.238	17.5	291	6.1953	0	0.848128	20.5943	0.446839	0.745589	FALSE	-0.239959	20.5943	0.827653	0.924871	FALSE	0.210126	20.5943	0.848768	0.929205	FALSE	-1.08809	20.5943	0.332888	0.614961	FALSE	-0.638002	20.5943	0.565078	0.832592	FALSE	0.450085	20.5943	0.683777	0.949646	FALSE					23.5449
A2RSJ4	A2RSJ4;Q8C318;A0A1W2P7J6;A0A1W2P7N7	Uhrf1bp1l	sp|A2RSJ4|UH1BL_MOUSE UHRF1-binding protein 1-like OS=Mus musculus OX=10090 GN=Uhrf1bp1l PE=1 SV=2	UHRF1-binding protein 1-like	12	12	12	161.94	13.4	1457	38.154	0	-2.00074	24.3177	0.0621722	0.317552	FALSE	-2.84868	24.3177	0.0126554	0.108763	FALSE	-2.40897	24.3177	0.0291761	0.150885	FALSE	-0.847938	24.3177	0.400577	0.684559	FALSE	-0.408237	24.3177	0.682202	0.895673	FALSE	0.439701	24.3177	0.659384	0.943231	FALSE	23.9224	24.5961	24.9929	24.0184	23.5232		24.7392
A2RSX9;E9Q3G5;G5E8V9;E9QAY5	A2RSX9;E9Q3G5;G5E8V9;E9QAY5	Arfip1	tr|A2RSX9|A2RSX9_MOUSE ADP-ribosylation factor interacting protein 1 OS=Mus musculus OX=10090 GN=Arfip1 PE=1 SV=1;tr|E9Q3G5|E9Q3G5_MOUSE ADP-ribosylation factor interacting protein 1 OS=Mus musculus OX=10090 GN=Arfip1 PE=1 SV=1;tr|G5E8V9|G5E8V9_MOUSE ADP-r		3	3	3	38.416	13.2	341	12.916	0	-0.0830646	21.8339	0.954713	0.977798	FALSE	-1.93876	21.8339	0.20086	0.466554	FALSE	-2.11158	21.8339	0.166203	0.399444	FALSE	-1.85569	21.8339	0.21953	0.504734	FALSE	-2.02851	21.8339	0.182177	0.489518	FALSE	-0.172822	21.8339	0.905967	0.986815	FALSE		22.7663	20.7899			21.9816	24.9728
A3KG82;D3YUX2;Q8VBX6-2;Q8VBX6;Q8VBX6-4;F7D0H8;B2RQR2	A3KG82;D3YUX2;Q8VBX6-2;Q8VBX6;Q8VBX6-4;F7D0H8;B2RQR2	Mpdz	tr|A3KG82|A3KG82_MOUSE Multiple PDZ domain protein (Fragment) OS=Mus musculus OX=10090 GN=Mpdz PE=1 SV=1;tr|D3YUX2|D3YUX2_MOUSE Multiple PDZ domain protein OS=Mus musculus OX=10090 GN=Mpdz PE=1 SV=1;sp|Q8VBX6-2|MPDZ_MOUSE Isoform 2 of Multiple PDZ domain p	Multiple PDZ domain protein	2	2	2	14.877	16.7	138	2.5971	0.0018692	-0.109866	20.6292	0.933522	0.973793	FALSE	0.434475	20.6292	0.742041	0.88146	FALSE	0.379503	20.6292	0.773603	0.889302	FALSE	0.54434	20.6292	0.680458	0.858573	FALSE	0.489369	20.6292	0.711005	0.905424	FALSE	-0.0549712	20.6292	0.966705	0.995841	FALSE		22.8967	19.5876			23.2583
A3KGU5;A3KGU7;E9Q447;A3KGU9;P16546-2;P16546	A3KGU5;A3KGU7;E9Q447;A3KGU9;P16546-2;P16546;A3KGU4;A0A5F8MQC3;P08032	Sptan1	tr|A3KGU5|A3KGU5_MOUSE Spectrin alpha chain, non-erythrocytic 1 OS=Mus musculus OX=10090 GN=Sptan1 PE=1 SV=1;tr|A3KGU7|A3KGU7_MOUSE Spectrin alpha chain, non-erythrocytic 1 OS=Mus musculus OX=10090 GN=Sptan1 PE=1 SV=1;tr|E9Q447|E9Q447_MOUSE Spectrin alpha	Spectrin alpha chain, non-erythrocytic 1	82	82	82	282.89	43.6	2457	323.31	0	-0.0837963	29.1114	0.768651	0.911951	FALSE	-1.74363	29.1114	4.18839e-05	0.00275968	TRUE	-1.50119	29.1114	0.000162688	0.00673074	TRUE	-1.65983	29.1114	6.61521e-05	0.00318066	TRUE	-1.4174	29.1114	0.000266552	0.00640804	TRUE	0.242436	29.1114	0.401103	0.834167	FALSE	28.5251	28.7763	27.7876	28.2284	28.8324	27.7768	29.6928
A4QPD3;P15307;A0A494B901;Q4U113	A4QPD3;P15307;A0A494B901;Q4U113	Rel;Rela	tr|A4QPD3|A4QPD3_MOUSE Proto-oncogene c-Rel OS=Mus musculus OX=10090 GN=Rel PE=1 SV=1;sp|P15307|REL_MOUSE Proto-oncogene c-Rel OS=Mus musculus OX=10090 GN=Rel PE=1 SV=2;tr|A0A494B901|A0A494B901_MOUSE Transcription factor p65 (Fragment) OS=Mus musculus OX=1	Proto-oncogene c-Rel	2	2	1	65.144	3.9	588	12.805	0	-0.486154	20.8315	0.579912	0.81619	FALSE	-0.929669	20.8315	0.298002	0.582217	FALSE	0.414176	20.8315	0.636632	0.82609	FALSE	-0.443515	20.8315	0.613192	0.820117	FALSE	0.90033	20.8315	0.312828	0.626131	FALSE	1.34384	20.8315	0.141797	0.629081	FALSE		22.0692	21.4113			20.8124	21.9181
A6H8H2-2;A6H8H2;E9Q449	A6H8H2-2;A6H8H2;E9Q449	Dennd4c	sp|A6H8H2-2|DEN4C_MOUSE Isoform 2 of DENN domain-containing protein 4C OS=Mus musculus OX=10090 GN=Dennd4c;sp|A6H8H2|DEN4C_MOUSE DENN domain-containing protein 4C OS=Mus musculus OX=10090 GN=Dennd4c PE=1 SV=1;tr|E9Q449|E9Q449_MOUSE DENN domain-containing p	DENN domain-containing protein 4C	36	36	36	216.45	25.1	1955	204.13	0	-0.395383	27.1081	0.317846	0.655388	FALSE	-0.71113	27.1081	0.0853984	0.297693	FALSE	-0.244376	27.1081	0.53158	0.757757	FALSE	-0.315747	27.1081	0.421487	0.698813	FALSE	0.151007	27.1081	0.697579	0.902541	FALSE	0.466754	27.1081	0.242134	0.747481	FALSE	27.3001	27.1081	27.0892	26.7697	27.0533	26.4883	27.6766
A6PW84;A2A7Q5;Q3V1T4;Q3V1T4-2;Q3V1T4-3;F2Z499	A6PW84;A2A7Q5;Q3V1T4;Q3V1T4-2;Q3V1T4-3;F2Z499	P3h1;Lepre1	tr|A6PW84|A6PW84_MOUSE Prolyl 3-hydroxylase 1 OS=Mus musculus OX=10090 GN=P3h1 PE=1 SV=1;tr|A2A7Q5|A2A7Q5_MOUSE Prolyl 3-hydroxylase 1 OS=Mus musculus OX=10090 GN=P3h1 PE=1 SV=1;sp|Q3V1T4|P3H1_MOUSE Prolyl 3-hydroxylase 1 OS=Mus musculus OX=10090 GN=P3h1 P	Prolyl 3-hydroxylase 1	4	4	4	84.472	9.7	746	14.04	0	-2.26422	21.2037	0.0926791	0.377717	FALSE	2.73826	21.2037	0.0473349	0.217594	FALSE	0.0554697	21.2037	0.965038	0.982715	FALSE	5.00248	21.2037	0.00165083	0.0315788	TRUE	2.31969	21.2037	0.0858245	0.326942	FALSE	-2.68279	21.2037	0.0512874	0.469229	FALSE	22.9483	23.7954	24.0571	22.6425	22.5669		23.9826
A6X8Z5	A6X8Z5	Arhgap31	sp|A6X8Z5|RHG31_MOUSE Rho GTPase-activating protein 31 OS=Mus musculus OX=10090 GN=Arhgap31 PE=1 SV=1	Rho GTPase-activating protein 31	4	4	4	155.27	3.6	1425	10.639	0	0.184459	21.3747	0.774029	0.914375	FALSE	-0.00743995	21.3747	0.990744	0.995498	FALSE	-1.03696	21.3747	0.124671	0.346545	FALSE	-0.191898	21.3747	0.765211	0.903325	FALSE	-1.22142	21.3747	0.0756432	0.302248	FALSE	-1.02952	21.3747	0.127139	0.616615	FALSE	20.8843	20.8862	21.1552	20.885	21.4944	21.0996	22.1734
A7E1Z5;E9Q8N8;O88343-2;O88343	A7E1Z5;E9Q8N8;O88343-2;O88343;D3Z7G8	Slc4a4	tr|A7E1Z5|A7E1Z5_MOUSE Anion exchange protein OS=Mus musculus OX=10090 GN=Slc4a4 PE=1 SV=1;tr|E9Q8N8|E9Q8N8_MOUSE Anion exchange protein OS=Mus musculus OX=10090 GN=Slc4a4 PE=1 SV=1;sp|O88343-2|S4A4_MOUSE Isoform 2 of Electrogenic sodium bicarbonate cotran	Anion exchange protein;Electrogenic sodium bicarbonate cotransporter 1	4	4	4	120.46	5.5	1070	15.323	0	-1.69247	20.17	0.0688091	0.329063	FALSE	1.10321	20.17	0.217075	0.48272	FALSE	0.00674905	20.17	0.993772	0.99489	FALSE	2.79569	20.17	0.00632299	0.0661682	FALSE	1.69922	20.17	0.0678533	0.284026	FALSE	-1.09647	20.17	0.219723	0.736135	FALSE		21.2021	23.7348
A7ISP9;F8WJ93;Q3UMY5;A0A0R4J1G7;Q3UMY5-2;A0A0R4J0H0;A0A3Q4EHV9;Q3UMY5-4;Q3UMY5-3	A7ISP9;F8WJ93;Q3UMY5;A0A0R4J1G7;Q3UMY5-2;A0A0R4J0H0;A0A3Q4EHV9;Q3UMY5-4;Q3UMY5-3;A0A217FL67;Q5SQM0;Q8BQM8	Eml4	tr|A7ISP9|A7ISP9_MOUSE EMAP-like protein 4 OS=Mus musculus OX=10090 GN=Eml4 PE=1 SV=1;tr|F8WJ93|F8WJ93_MOUSE Echinoderm microtubule-associated protein-like 4 OS=Mus musculus OX=10090 GN=Eml4 PE=1 SV=1;sp|Q3UMY5|EMAL4_MOUSE Echinoderm microtubule-associated	Echinoderm microtubule-associated protein-like 4	27	27	25	108.71	36.2	977	215.32	0	-0.157328	26.6558	0.912149	0.967179	FALSE	4.68663	26.6558	0.00571142	0.0741651	FALSE	6.92715	26.6558	0.000330227	0.0103065	TRUE	4.84396	26.6558	0.00463835	0.056518	FALSE	7.08448	26.6558	0.000273526	0.00648803	TRUE	2.24053	26.6558	0.134551	0.623932	FALSE	30.085	29.5769	29.3699	29.7362	29.442	29.3817	26.8114
A7YY80;A0A3B2WD96	A7YY80;A0A3B2WD96	Epb4.1l3	tr|A7YY80|A7YY80_MOUSE 130kDa Protein 4.1B MEF cell isoform OS=Mus musculus OX=10090 GN=Epb41l3 PE=1 SV=1;tr|A0A3B2WD96|A0A3B2WD96_MOUSE Band 4.1-like protein 3 OS=Mus musculus OX=10090 GN=Epb41l3 PE=1 SV=1		42	1	0	97.596	56.8	876	21.244	0	0.869786	21.4972	0.484289	0.76515	FALSE	-4.6809	21.4972	0.00217217	0.0439123	TRUE	-1.60985	21.4972	0.206395	0.453865	FALSE	-5.55069	21.4972	0.000605003	0.0151592	TRUE	-2.47963	21.4972	0.0620424	0.269518	FALSE	3.07105	21.4972	0.0255479	0.379987	FALSE
B0QZF8;B1AQJ2	B0QZF8;B1AQJ2	Usp36	tr|B0QZF8|B0QZF8_MOUSE Ubiquitin carboxyl-terminal hydrolase 36 (Fragment) OS=Mus musculus OX=10090 GN=Usp36 PE=1 SV=1;sp|B1AQJ2|UBP36_MOUSE Ubiquitin carboxyl-terminal hydrolase 36 OS=Mus musculus OX=10090 GN=Usp36 PE=1 SV=1	Ubiquitin carboxyl-terminal hydrolase 36	4	4	4	96.528	7.2	890	4.7769	0	-1.47685	21.1949	0.252328	0.591426	FALSE	1.22153	21.1949	0.339527	0.621549	FALSE	0.020675	21.1949	0.986845	0.990546	FALSE	2.69838	21.1949	0.0483751	0.233223	FALSE	1.49753	21.1949	0.246111	0.565573	FALSE	-1.20085	21.1949	0.347454	0.826706	FALSE	22.0554	22.4625	23.3214	22.0608	18.8167	22.5313	19.2159
B0QZT2;Q5SS80-2;Q5SS80	B0QZT2;Q5SS80-2;Q5SS80	Dhrs13	tr|B0QZT2|B0QZT2_MOUSE Dehydrogenase/reductase SDR family member 13 OS=Mus musculus OX=10090 GN=Dhrs13 PE=1 SV=1;sp|Q5SS80-2|DHR13_MOUSE Isoform 2 of Dehydrogenase/reductase SDR family member 13 OS=Mus musculus OX=10090 GN=Dhrs13;sp|Q5SS80|DHR13_MOUSE Dehy	Dehydrogenase/reductase SDR family member 13	2	2	2	35.708	11	326	3.089	0.00065424	-0.570782	20.9648	0.506859	0.782728	FALSE	-1.75405	20.9648	0.0572883	0.244039	FALSE	-0.778805	20.9648	0.36895	0.625702	FALSE	-1.18327	20.9648	0.181533	0.461353	FALSE	-0.208023	20.9648	0.807305	0.948203	FALSE	0.975249	20.9648	0.265101	0.76996	FALSE		22.1934
B0QZV7;Q99MK9;Q99MK9-2	B0QZV7;Q99MK9;Q99MK9-2	Rassf1	tr|B0QZV7|B0QZV7_MOUSE Ras association domain-containing protein 1 OS=Mus musculus OX=10090 GN=Rassf1 PE=1 SV=1;sp|Q99MK9|RASF1_MOUSE Ras association domain-containing protein 1 OS=Mus musculus OX=10090 GN=Rassf1 PE=1 SV=1;sp|Q99MK9-2|RASF1_MOUSE Isoform C	Ras association domain-containing protein 1	4	4	4	39.135	10.5	344	3.8212	0.00068681	-2.23033	20.6481	0.0126383	0.167788	FALSE	-0.747274	20.6481	0.345851	0.625643	FALSE	-1.08969	20.6481	0.177999	0.416229	FALSE	1.48305	20.6481	0.0752749	0.294317	FALSE	1.14064	20.6481	0.160037	0.462184	FALSE	-0.342415	20.6481	0.661	0.943755	FALSE	22.2336	21.4929	21.8584
B1AQF4;Q9D7X3;Q3V2Y9;H3BKL8;H3BKD1	B1AQF4;Q9D7X3;Q3V2Y9;H3BKL8;H3BKD1	Dusp3	tr|B1AQF4|B1AQF4_MOUSE Dual specificity protein phosphatase OS=Mus musculus OX=10090 GN=Dusp3 PE=1 SV=1;sp|Q9D7X3|DUS3_MOUSE Dual specificity protein phosphatase 3 OS=Mus musculus OX=10090 GN=Dusp3 PE=1 SV=1;tr|Q3V2Y9|Q3V2Y9_MOUSE Dual-specificity protein	Dual specificity protein phosphatase 3	6	6	6	23.223	41.4	210	20.224	0	1.61153	23.01	0.202877	0.531543	FALSE	1.44622	23.01	0.250019	0.528246	FALSE	1.93115	23.01	0.132472	0.35819	FALSE	-0.165308	23.01	0.892397	0.954657	FALSE	0.319625	23.01	0.793886	0.941648	FALSE	0.484933	23.01	0.692372	0.949675	FALSE		23.2601	24.2257	25.3203	24.3449	23.1065	22.719
B1AR17;F7C528;E9Q614	B1AR17;F7C528;E9Q614;F6V4V3	Chd3	tr|B1AR17|B1AR17_MOUSE Chromodomain helicase DNA-binding protein 3 OS=Mus musculus OX=10090 GN=Chd3 PE=1 SV=1;tr|F7C528|F7C528_MOUSE Chromodomain helicase DNA-binding protein 3 (Fragment) OS=Mus musculus OX=10090 GN=Chd3 PE=1 SV=1;tr|E9Q614|E9Q614_MOUSE Ch		21	8	6	232.74	13.4	2055	94.953	0	-0.782688	22.8453	0.328265	0.660614	FALSE	-1.93395	22.8453	0.0270054	0.167396	FALSE	-0.927938	22.8453	0.250236	0.496241	FALSE	-1.15126	22.8453	0.159716	0.43646	FALSE	-0.14525	22.8453	0.853157	0.952773	FALSE	1.00601	22.8453	0.214762	0.727018	FALSE	22.5354	23.385	22.2301	21.9577	21.7312	22.1135	22.3833
B1AR76;F7CPM1;F7C0F2;Q0VF62;B1AR74;Q8CCN5;F6VJ09	B1AR76;F7CPM1;F7C0F2;Q0VF62;B1AR74;Q8CCN5;F6VJ09	Bcas3	tr|B1AR76|B1AR76_MOUSE Breast carcinoma-amplified sequence 3 homolog (Fragment) OS=Mus musculus OX=10090 GN=Bcas3 PE=1 SV=1;tr|F7CPM1|F7CPM1_MOUSE Breast carcinoma-amplified sequence 3 homolog (Fragment) OS=Mus musculus OX=10090 GN=Bcas3 PE=1 SV=1;tr|F7C0F	Breast carcinoma-amplified sequence 3 homolog	2	2	2	49.475	7	458	3.4613	0.00067159	-1.31835	20.8567	0.267246	0.607192	FALSE	-1.16832	20.8567	0.322839	0.606473	FALSE	-0.814069	20.8567	0.48624	0.727519	FALSE	0.150033	20.8567	0.896856	0.955965	FALSE	0.504285	20.8567	0.664207	0.892151	FALSE	0.354253	20.8567	0.759921	0.961002	FALSE	22.6673	21.9802					19.4025
B1ARD6;A0A5H1ZRL4	B1ARD6;A0A5H1ZRL4;B1ARD8;A0A5H1ZRL2;A0A5H1ZRM2	Slfn9	sp|B1ARD6|SLFN9_MOUSE Schlafen family member 9 OS=Mus musculus OX=10090 GN=Slfn9 PE=2 SV=1;tr|A0A5H1ZRL4|A0A5H1ZRL4_MOUSE Schlafen family member 9 (Fragment) OS=Mus musculus OX=10090 GN=Slfn9 PE=1 SV=1		11	11	11	103.99	16.3	910	17.77	0	-3.70281	24.5036	0.000450901	0.0443529	TRUE	-1.65998	24.5036	0.0534398	0.235051	FALSE	-2.91474	24.5036	0.00271934	0.036929	TRUE	2.04283	24.5036	0.021754	0.152364	FALSE	0.788065	24.5036	0.329352	0.643865	FALSE	-1.25476	24.5036	0.131454	0.621992	FALSE	26.5199	25.7935	26.0977	22.7584	22.4057	22.1386	23.4881
B1ARU4;E9PVY8;E9QA63;A0A571BGC6;A0A571BF93;A0A0A0MQA6;Q9QXZ0;Q9QXZ0-2;E9QNP1;Q9QXZ0-4	B1ARU4;E9PVY8;E9QA63;A0A571BGC6;A0A571BF93;A0A0A0MQA6;Q9QXZ0;Q9QXZ0-2;E9QNP1;Q9QXZ0-4;F6SHS0;A0A5F8MP99	Macf1	tr|B1ARU4|B1ARU4_MOUSE Microtubule-actin cross-linking factor 1 OS=Mus musculus OX=10090 GN=Macf1 PE=1 SV=1;tr|E9PVY8|E9PVY8_MOUSE Microtubule-actin cross-linking factor 1 OS=Mus musculus OX=10090 GN=Macf1 PE=1 SV=2;tr|E9QA63|E9QA63_MOUSE Microtubule-actin	Microtubule-actin cross-linking factor 1	163	3	0	831.64	28.5	7353	23.448	0	-3.6694	22.6949	0.0855821	0.365365	FALSE	0.686196	22.6949	0.732173	0.878166	FALSE	-1.76358	22.6949	0.38565	0.643184	FALSE	4.3556	22.6949	0.0461393	0.226674	FALSE	1.90582	22.6949	0.349779	0.663336	FALSE	-2.44978	22.6949	0.234896	0.743636	FALSE	25.2303	25.1297	25.1728	24.7638			26.6438
B1AT03;Q3UC82;Q80ZH7;K4DI59;P97386-2;P97386	B1AT03;Q3UC82;Q80ZH7;K4DI59;P97386-2;P97386;Q3TJN5	Lig3	tr|B1AT03|B1AT03_MOUSE DNA ligase OS=Mus musculus OX=10090 GN=Lig3 PE=1 SV=1;tr|Q3UC82|Q3UC82_MOUSE DNA ligase OS=Mus musculus OX=10090 GN=Lig3 PE=1 SV=1;tr|Q80ZH7|Q80ZH7_MOUSE DNA ligase OS=Mus musculus OX=10090 GN=Lig3 PE=1 SV=1;tr|K4DI59|K4DI59_MOUSE DN	DNA ligase;DNA ligase 3	3	3	3	106.14	4	953	4.1576	0.00035051	-0.323646	21.4837	0.648547	0.857181	FALSE	-1.04295	21.4837	0.157834	0.408714	FALSE	-0.458779	21.4837	0.520088	0.752837	FALSE	-0.719306	21.4837	0.319321	0.604331	FALSE	-0.135133	21.4837	0.848518	0.951164	FALSE	0.584173	21.4837	0.415314	0.840798	FALSE	21.7232	20.8811	21.4488	21.3223		21.3159	21.8266
B1AT82;Q9D0M1	B1AT82;Q9D0M1;B1AT84;B1AT83	Prpsap1	tr|B1AT82|B1AT82_MOUSE Phosphoribosyl pyrophosphate synthase-associated protein 1 OS=Mus musculus OX=10090 GN=Prpsap1 PE=1 SV=1;sp|Q9D0M1|KPRA_MOUSE Phosphoribosyl pyrophosphate synthase-associated protein 1 OS=Mus musculus OX=10090 GN=Prpsap1 PE=1 SV=1	Phosphoribosyl pyrophosphate synthase-associated protein 1	7	7	7	42.467	25.7	385	15.75	0	1.09673	23.1694	0.327063	0.659687	FALSE	1.29819	23.1694	0.249789	0.528246	FALSE	2.03587	23.1694	0.0821992	0.278538	FALSE	0.201462	23.1694	0.854258	0.941006	FALSE	0.939139	23.1694	0.398788	0.704512	FALSE	0.737677	23.1694	0.504998	0.884343	FALSE	23.7223	23.5863	22.2325	24.901	24.474	23.4564	23.6115
B1ATP7;Q80Y81-2;Q80Y81;B1ATP9	B1ATP7;Q80Y81-2;Q80Y81;B1ATP9	Elac2	tr|B1ATP7|B1ATP7_MOUSE Zinc phosphodiesterase ELAC protein 2 OS=Mus musculus OX=10090 GN=Elac2 PE=1 SV=1;sp|Q80Y81-2|RNZ2_MOUSE Isoform 2 of Zinc phosphodiesterase ELAC protein 2 OS=Mus musculus OX=10090 GN=Elac2;sp|Q80Y81|RNZ2_MOUSE Zinc phosphodiesterase	Zinc phosphodiesterase ELAC protein 2	4	4	4	91.946	8.3	823	7.6589	0	2.66124	22.0573	0.00714595	0.137813	FALSE	0.27548	22.0573	0.743457	0.88146	FALSE	3.87935	22.0573	0.000500068	0.0125299	TRUE	-2.38576	22.0573	0.0133117	0.113853	FALSE	1.21811	22.0573	0.164384	0.469405	FALSE	3.60387	22.0573	0.00089398	0.106026	FALSE		22.4218		23.5082	24.3866	23.3892
B1ATR2;Q6ZPJ0	B1ATR2;Q6ZPJ0	Tex2	tr|B1ATR2|B1ATR2_MOUSE Testis-expressed protein 2 OS=Mus musculus OX=10090 GN=Tex2 PE=1 SV=1;sp|Q6ZPJ0|TEX2_MOUSE Testis-expressed protein 2 OS=Mus musculus OX=10090 GN=Tex2 PE=1 SV=2	Testis-expressed sequence 2 protein	2	2	2	92.798	3.4	844	2.8144	0.0012767	0.740483	20.4975	0.315339	0.653832	FALSE	-0.833589	20.4975	0.261	0.540268	FALSE	-0.195039	20.4975	0.787238	0.895458	FALSE	-1.57407	20.4975	0.0458155	0.226415	FALSE	-0.935521	20.4975	0.210205	0.52448	FALSE	0.63855	20.4975	0.383969	0.83392	FALSE		20.0653				20.416	21.4756
B1ATV0;B1ATV1;Q9WVD4	B1ATV0;B1ATV1;Q9WVD4	Clcn5	tr|B1ATV0|B1ATV0_MOUSE Chloride channel protein OS=Mus musculus OX=10090 GN=Clcn5 PE=1 SV=1;tr|B1ATV1|B1ATV1_MOUSE H(+)/Cl(-) exchange transporter 5 (Fragment) OS=Mus musculus OX=10090 GN=Clcn5 PE=1 SV=8;sp|Q9WVD4|CLCN5_MOUSE H(+)/Cl(-) exchange transporte	Chloride channel protein;H(+)/Cl(-) exchange transporter 5	2	2	2	90.705	5.3	816	5.8513	0	-2.80938	20.1892	0.0051545	0.114623	FALSE	0.220926	20.1892	0.793011	0.907245	FALSE	0.0299905	20.1892	0.971543	0.983998	FALSE	3.03031	20.1892	0.0031473	0.0434035	TRUE	2.83937	20.1892	0.00481931	0.0532383	FALSE	-0.190935	20.1892	0.820527	0.975747	FALSE		22.908	23.6153
B1AU75;Q99MD9;B1AU76	B1AU75;Q99MD9;B1AU76;Q99MD9-2	Nasp	tr|B1AU75|B1AU75_MOUSE Nuclear autoantigenic sperm protein OS=Mus musculus OX=10090 GN=Nasp PE=1 SV=1;sp|Q99MD9|NASP_MOUSE Nuclear autoantigenic sperm protein OS=Mus musculus OX=10090 GN=Nasp PE=1 SV=2;tr|B1AU76|B1AU76_MOUSE Nuclear autoantigenic sperm pro	Nuclear autoantigenic sperm protein	35	35	35	84.012	62.7	773	323.31	0	0.166716	29.3508	0.445442	0.745589	FALSE	-0.556852	29.3508	0.0217659	0.147902	FALSE	-0.0656693	29.3508	0.761305	0.887674	FALSE	-0.723567	29.3508	0.00504012	0.0589893	FALSE	-0.232385	29.3508	0.293022	0.613277	FALSE	0.491182	29.3508	0.0384566	0.424907	FALSE	29.2922	29.0379	28.8804	29.4243	29.2162	29.0702	28.8059
B1AUN2;B1AUN3;Q3UKV0	B1AUN2;B1AUN3;Q3UKV0	Eif2b3	tr|B1AUN2|B1AUN2_MOUSE Eukaryotic translation initiation factor 2B, subunit 3 OS=Mus musculus OX=10090 GN=Eif2b3 PE=1 SV=1;tr|B1AUN3|B1AUN3_MOUSE Eukaryotic translation initiation factor 2B, subunit 3 OS=Mus musculus OX=10090 GN=Eif2b3 PE=1 SV=1;tr|Q3UKV0|		14	14	14	50.488	42.7	452	48.8	0	0.326432	26.4279	0.439539	0.738376	FALSE	0.532182	26.4279	0.216883	0.48272	FALSE	0.999772	26.4279	0.0306701	0.156825	FALSE	0.20575	26.4279	0.623437	0.828919	FALSE	0.673341	26.4279	0.12503	0.402949	FALSE	0.467591	26.4279	0.274441	0.77834	FALSE	25.9288	26.7497	27.0196	26.8194	26.819	27.0389	25.3682
B1AUX2;Q61191	B1AUX2;Q61191;F6SJS2;F6T088;Q9D968	Hcfc1	tr|B1AUX2|B1AUX2_MOUSE Host cell factor 1 OS=Mus musculus OX=10090 GN=Hcfc1 PE=1 SV=1;sp|Q61191|HCFC1_MOUSE Host cell factor 1 OS=Mus musculus OX=10090 GN=Hcfc1 PE=1 SV=2	Host cell factor 1;HCF N-terminal chain 1;HCF N-terminal chain 2;HCF N-terminal chain 3;HCF N-terminal chain 4;HCF N-terminal chain 5;HCF N-terminal chain 6;HCF C-terminal chain 1;HCF C-terminal chain 2;HCF C-terminal chain 3;HCF C-terminal chain 4;HCF C-terminal chain 5;HCF C-terminal chain 6	34	34	34	215.05	23	2090	274.3	0	-0.245524	28.8017	0.244601	0.583305	FALSE	-0.93007	28.8017	0.000575308	0.0182763	TRUE	-1.64891	28.8017	2.85694e-06	0.00057279	TRUE	-0.684547	28.8017	0.00516041	0.0600025	FALSE	-1.40339	28.8017	1.44787e-05	0.000990679	TRUE	-0.718844	28.8017	0.00376665	0.174856	FALSE	28.1084	28.387	28.5279	28.1628	27.8582	28.2656	29.622
B1AV09	B1AV09	Luzp4	tr|B1AV09|B1AV09_MOUSE Leucine zipper protein 4 OS=Mus musculus OX=10090 GN=Luzp4 PE=4 SV=1		14	1	0	52.903	33.9	449	2.4112	0.0036619	-2.29835	21.7132	0.0663079	0.324071	FALSE	-0.0334057	21.7132	0.977062	0.99258	FALSE	-0.680986	21.7132	0.56066	0.781274	FALSE	2.26495	21.7132	0.0698148	0.284212	FALSE	1.61737	21.7132	0.180677	0.488669	FALSE	-0.647581	21.7132	0.579783	0.900816	FALSE	24.1098	22.445	23.2203			22.484
B1AV77;B1ATI0;P47740	B1AV77;B1ATI0;P47740;P47739	Aldh3a2	tr|B1AV77|B1AV77_MOUSE Aldehyde dehydrogenase OS=Mus musculus OX=10090 GN=Aldh3a2 PE=1 SV=1;tr|B1ATI0|B1ATI0_MOUSE Aldehyde dehydrogenase OS=Mus musculus OX=10090 GN=Aldh3a2 PE=1 SV=1;sp|P47740|AL3A2_MOUSE Aldehyde dehydrogenase family 3 member A2 OS=Mus m	Aldehyde dehydrogenase;Fatty aldehyde dehydrogenase	6	6	6	54.33	15.4	487	9.7252	0	1.4464	23.4623	0.355795	0.675274	FALSE	-1.1452	23.4623	0.461679	0.699362	FALSE	1.06505	23.4623	0.492946	0.732213	FALSE	-2.5916	23.4623	0.110935	0.363018	FALSE	-0.381351	23.4623	0.804383	0.94768	FALSE	2.21025	23.4623	0.167922	0.669804	FALSE		24.416	23.4098	24.4351	24.0099	22.9665
B1AWL2;B1AWL4;B1AWL5	B1AWL2;B1AWL4;B1AWL5	Zfp462	sp|B1AWL2|ZN462_MOUSE Zinc finger protein 462 OS=Mus musculus OX=10090 GN=Znf462 PE=1 SV=1;tr|B1AWL4|B1AWL4_MOUSE Zinc finger protein 462 OS=Mus musculus OX=10090 GN=Zfp462 PE=1 SV=1;tr|B1AWL5|B1AWL5_MOUSE Zinc finger protein 462 OS=Mus musculus OX=10090 G		5	5	5	282.71	3	2495	11.951	0	-1.57091	19.861	0.0313626	0.243642	FALSE	-0.431007	19.861	0.516478	0.741518	FALSE	-0.41806	19.861	0.528937	0.756098	FALSE	1.1399	19.861	0.102461	0.345224	FALSE	1.15285	19.861	0.0990288	0.355186	FALSE	0.0129467	19.861	0.984309	0.998339	FALSE		21.8				20.1588
B1AXI9;J3QMP9;Q62036	B1AXI9;J3QMP9;Q62036	Cep131	tr|B1AXI9|B1AXI9_MOUSE 5-azacytidine induced gene 1 OS=Mus musculus OX=10090 GN=Cep131 PE=1 SV=1;tr|J3QMP9|J3QMP9_MOUSE Centrosomal protein of 131 kDa OS=Mus musculus OX=10090 GN=Cep131 PE=1 SV=1;sp|Q62036|CP131_MOUSE Centrosomal protein of 131 kDa OS=Mus	Centrosomal protein of 131 kDa	3	3	3	120.23	3.9	1059	7.5004	0	-1.75058	20.427	0.0349212	0.251517	FALSE	0.336711	20.427	0.655623	0.829437	FALSE	-1.06975	20.427	0.171907	0.408152	FALSE	2.08729	20.427	0.0150416	0.123313	FALSE	0.680832	20.427	0.373361	0.678196	FALSE	-1.40646	20.427	0.0803001	0.533998	FALSE		21.6527	22.3408				22.2094
B1AY10-2;B1AY10-3;B1AY10	B1AY10-2;B1AY10-3;B1AY10	Nfx1	sp|B1AY10-2|NFX1_MOUSE Isoform 2 of Transcriptional repressor NF-X1 OS=Mus musculus OX=10090 GN=Nfx1;sp|B1AY10-3|NFX1_MOUSE Isoform 3 of Transcriptional repressor NF-X1 OS=Mus musculus OX=10090 GN=Nfx1;sp|B1AY10|NFX1_MOUSE Transcriptional repressor NF-X1 O	Transcriptional repressor NF-X1	5	5	5	89.438	9.1	804	12.831	0	-1.11592	21.426	0.238703	0.577057	FALSE	0.113205	21.426	0.901985	0.959708	FALSE	-1.29662	21.426	0.175249	0.411304	FALSE	1.22913	21.426	0.197083	0.480948	FALSE	-0.180697	21.426	0.844236	0.951032	FALSE	-1.40983	21.426	0.143214	0.629081	FALSE	21.1333	22.5725	22.1955	21.0121	20.2242	21.3171	22.4252
B1AYG7;B1AYG6;Q9Z0T9	B1AYG7;B1AYG6;Q9Z0T9	Itgb6	tr|B1AYG7|B1AYG7_MOUSE Integrin beta (Fragment) OS=Mus musculus OX=10090 GN=Itgb6 PE=1 SV=1;tr|B1AYG6|B1AYG6_MOUSE Integrin beta OS=Mus musculus OX=10090 GN=Itgb6 PE=1 SV=1;sp|Q9Z0T9|ITB6_MOUSE Integrin beta-6 OS=Mus musculus OX=10090 GN=Itgb6 PE=1 SV=1	Integrin beta;Integrin beta-6	1	1	1	82.521	1.2	755	3.1114	0.00065531	0.159826	23.7752	0.798446	0.922692	FALSE	0.677376	23.7752	0.290169	0.573532	FALSE	0.564049	23.7752	0.374974	0.633503	FALSE	0.517549	23.7752	0.414384	0.697685	FALSE	0.404223	23.7752	0.521506	0.805346	FALSE	-0.113326	23.7752	0.856217	0.979879	FALSE	23.7157	24.0565	24.1249	23.5176	24.3659	24.4932	23.2674
B1AYU4;B1AYU7;Q8C5N3-2;Q8C5N3;A2AK44;A2AK42	B1AYU4;B1AYU7;Q8C5N3-2;Q8C5N3;A2AK44;A2AK42;J3QNR0;J3QM48;B1AYU8	Cwc22;Gm13695;Gm13697	tr|B1AYU4|B1AYU4_MOUSE Pre-mRNA-splicing factor CWC22 homolog OS=Mus musculus OX=10090 GN=Cwc22 PE=1 SV=1;tr|B1AYU7|B1AYU7_MOUSE Pre-mRNA-splicing factor CWC22 homolog OS=Mus musculus OX=10090 GN=Cwc22 PE=1 SV=1;sp|Q8C5N3-2|CWC22_MOUSE Isoform 2 of Pre-mRN	Pre-mRNA-splicing factor CWC22 homolog	6	6	6	82.752	8.4	723	6.9155	0	-1.38671	22.3395	0.171763	0.498476	FALSE	0.107555	22.3395	0.91211	0.966233	FALSE	0.810457	22.3395	0.412268	0.664936	FALSE	1.49427	22.3395	0.143299	0.413175	FALSE	2.19717	22.3395	0.0399943	0.204633	FALSE	0.702902	22.3395	0.47546	0.873917	FALSE	22.0922	24.334	24.4009	22.007	23.3976		22.0798
B1AZ14;Q3UMF0-4;Q3UMF0-2;B1AZ15	B1AZ14;Q3UMF0-4;Q3UMF0-2;B1AZ15;B1AZ26;B1AZ25	Cobll1	tr|B1AZ14|B1AZ14_MOUSE Cordon-bleu protein-like 1 OS=Mus musculus OX=10090 GN=Cobll1 PE=1 SV=1;sp|Q3UMF0-4|COBL1_MOUSE Isoform 4 of Cordon-bleu protein-like 1 OS=Mus musculus OX=10090 GN=Cobll1;sp|Q3UMF0-2|COBL1_MOUSE Isoform 2 of Cordon-bleu protein-like	Cordon-bleu protein-like 1	50	50	1	133.37	56	1241	300.13	0	-0.727663	28.0262	0.0195208	0.197315	FALSE	-0.785953	28.0262	0.013083	0.111422	FALSE	-1.17481	28.0262	0.00094556	0.01979	TRUE	-0.0582906	28.0262	0.832753	0.931963	FALSE	-0.447151	28.0262	0.123709	0.40087	FALSE	-0.38886	28.0262	0.175515	0.676694	FALSE	28.1976	28.204	27.8437	26.9707	27.6801	27.4114	28.4606
B1AZ46;Q8BKX1-4;Q8BKX1-3;Q8BKX1-2;Q8BKX1	B1AZ46;Q8BKX1-4;Q8BKX1-3;Q8BKX1-2;Q8BKX1	Baiap2	tr|B1AZ46|B1AZ46_MOUSE Brain-specific angiogenesis inhibitor 1-associated protein 2 OS=Mus musculus OX=10090 GN=Baiap2 PE=1 SV=1;sp|Q8BKX1-4|BAIP2_MOUSE Isoform 4 of Brain-specific angiogenesis inhibitor 1-associated protein 2 OS=Mus musculus OX=10090 GN=B	Brain-specific angiogenesis inhibitor 1-associated protein 2	3	3	3	57.681	7.3	521	8.844	0	-2.27918	21.7637	0.17664	0.506842	FALSE	-1.1483	21.7637	0.483333	0.715819	FALSE	-1.03473	21.7637	0.526818	0.755205	FALSE	1.13088	21.7637	0.48986	0.738763	FALSE	1.24445	21.7637	0.448294	0.755939	FALSE	0.113572	21.7637	0.944146	0.991441	FALSE		23.7256	23.7894		23.2155
B1AZI6;E9Q5E2	B1AZI6;E9Q5E2;F6QCT0;B1AZI7;F6RBN0;F6SBF2	Thoc2;BC005561	sp|B1AZI6|THOC2_MOUSE THO complex subunit 2 OS=Mus musculus OX=10090 GN=Thoc2 PE=1 SV=1;tr|E9Q5E2|E9Q5E2_MOUSE THO complex subunit 2-like OS=Mus musculus OX=10090 GN=Thoc2l PE=1 SV=1	THO complex subunit 2	14	14	14	182.77	11.8	1594	26.188	0	1.17935	26.0269	0.110544	0.402987	FALSE	1.03739	26.0269	0.155522	0.407076	FALSE	1.23893	26.0269	0.0953952	0.300713	FALSE	-0.141961	26.0269	0.839178	0.934813	FALSE	0.0595783	26.0269	0.932075	0.98403	FALSE	0.20154	26.0269	0.773455	0.962632	FALSE	25.6931	24.4652	26.9762	26.978	26.9632	26.7312	26.4044
B1AZM2	B1AZM2	Gm15091	tr|B1AZM2|B1AZM2_MOUSE Predicted gene 15091 OS=Mus musculus OX=10090 GN=Gm15091 PE=1 SV=1		15	15	2	52.911	33.9	449	142.5	0	0.158404	28.4704	0.656816	0.861707	FALSE	1.31276	28.4704	0.00264475	0.0480122	TRUE	0.141329	28.4704	0.691543	0.848532	FALSE	1.15436	28.4704	0.00610993	0.0650872	FALSE	-0.0170754	28.4704	0.961638	0.985473	FALSE	-1.17143	28.4704	0.00557917	0.220563	FALSE	29.2267	28.2781	28.6406	29.2679	28.6024	28.7503	28.0017
B1Q2W7;D3YZK4;Q80UV9-3;Q80UV9;S4R1B9;Q80UV9-2	B1Q2W7;D3YZK4;Q80UV9-3;Q80UV9;S4R1B9;Q80UV9-2	Taf1	tr|B1Q2W7|B1Q2W7_MOUSE Transcription initiation factor TFIID subunit OS=Mus musculus OX=10090 GN=Taf1 PE=1 SV=1;tr|D3YZK4|D3YZK4_MOUSE Transcription initiation factor TFIID subunit OS=Mus musculus OX=10090 GN=Taf1 PE=1 SV=1;sp|Q80UV9-3|TAF1_MOUSE Isoform 3	Transcription initiation factor TFIID subunit 1	4	4	4	214.62	3.2	1893	6.2436	0	-0.802351	20.2429	0.235876	0.575393	FALSE	0.161783	20.2429	0.805593	0.912318	FALSE	-0.327618	20.2429	0.619615	0.81712	FALSE	0.964134	20.2429	0.159586	0.43646	FALSE	0.474733	20.2429	0.474498	0.772898	FALSE	-0.489401	20.2429	0.461259	0.863769	FALSE		22.1234	20.0619
B2KG46;Q8BR07-4;G3UXK5;Q8BR07-2;Q8BR07-3;Q8BR07	B2KG46;Q8BR07-4;G3UXK5;Q8BR07-2;Q8BR07-3;Q8BR07	Bicd1	tr|B2KG46|B2KG46_MOUSE Protein bicaudal D homolog 1 OS=Mus musculus OX=10090 GN=Bicd1 PE=1 SV=1;sp|Q8BR07-4|BICD1_MOUSE Isoform 4 of Protein bicaudal D homolog 1 OS=Mus musculus OX=10090 GN=Bicd1;tr|G3UXK5|G3UXK5_MOUSE Protein bicaudal D homolog 1 OS=Mus m	Protein bicaudal D homolog 1	3	3	3	110.99	2.7	975	2.4897	0.0027641	2.25945	21.8869	0.31511	0.653832	FALSE	2.52937	21.8869	0.263304	0.542269	FALSE	2.26678	21.8869	0.31361	0.564117	FALSE	0.269921	21.8869	0.902403	0.956719	FALSE	0.00732466	21.8869	0.997344	0.998941	FALSE	-0.262596	21.8869	0.905037	0.986815	FALSE		25.103		25.4181	25.4924		24.4503
B2LVG5;B2LVG6;E0CXT7;Q8BQZ5;Q8BQZ5-3;Q8BQZ5-2;M0QWM8;F7B6Z5	B2LVG5;B2LVG6;E0CXT7;Q8BQZ5;Q8BQZ5-3;Q8BQZ5-2;M0QWM8;F7B6Z5	Cpsf4	tr|B2LVG5|B2LVG5_MOUSE Cleavage and polyadenylation specific factor 4 isoform 1 OS=Mus musculus OX=10090 GN=Cpsf4 PE=1 SV=1;tr|B2LVG6|B2LVG6_MOUSE Cleavage and polyadenylation specific factor 4 isoform 2 OS=Mus musculus OX=10090 GN=Cpsf4 PE=1 SV=1;tr|E0CXT	Cleavage and polyadenylation specificity factor subunit 4	3	3	3	27.419	13.2	243	7.6731	0	-2.36573	21.7825	0.102518	0.39306	FALSE	0.24151	21.7825	0.859809	0.938094	FALSE	-1.37407	21.7825	0.324823	0.575558	FALSE	2.60724	21.7825	0.0751801	0.294317	FALSE	0.991665	21.7825	0.472971	0.772898	FALSE	-1.61558	21.7825	0.250639	0.757077	FALSE	23.3754	23.3793	23.0663			23.2466	23.2585
B2RQC6;E9QAI5;G3UWN2;B2RQC6-2	B2RQC6;E9QAI5;G3UWN2;B2RQC6-2;E9QAT6;F6S3Z3	Cad	sp|B2RQC6|PYR1_MOUSE CAD protein OS=Mus musculus OX=10090 GN=Cad PE=1 SV=1;tr|E9QAI5|E9QAI5_MOUSE CAD protein OS=Mus musculus OX=10090 GN=Cad PE=1 SV=1;tr|G3UWN2|G3UWN2_MOUSE CAD protein OS=Mus musculus OX=10090 GN=Cad PE=1 SV=1;sp|B2RQC6-2|PYR1_MOUSE Isof	CAD protein;Glutamine-dependent carbamoyl-phosphate synthase;Aspartate carbamoyltransferase;Dihydroorotase	84	84	81	243.24	53.1	2225	323.31	0	0.13934	31.1996	0.313092	0.653204	FALSE	0.339696	31.1996	0.024681	0.159703	FALSE	0.347789	31.1996	0.0220502	0.128194	FALSE	0.200356	31.1996	0.155896	0.430651	FALSE	0.208449	31.1996	0.141189	0.438248	FALSE	0.00809294	31.1996	0.952241	0.992757	FALSE	31.3376	31.3693	31.094	31.5908	31.2418	31.3864	30.9469
B2RQG2	B2RQG2;A0A087WP76	Phf3	tr|B2RQG2|B2RQG2_MOUSE PHD finger protein 3 OS=Mus musculus OX=10090 GN=Phf3 PE=1 SV=1		17	17	17	225.54	13.7	2025	94.933	0	-4.87514	22.515	0.00277219	0.0875597	FALSE	-3.80837	22.515	0.0126211	0.108763	FALSE	-3.45094	22.515	0.0210096	0.125536	FALSE	1.06677	22.515	0.427907	0.706163	FALSE	1.42421	22.515	0.29481	0.615573	FALSE	0.357434	22.515	0.788045	0.966184	FALSE	23.3235	24.7326	25.0134		19.0871		23.5331
B2RQS1;Q9ERG2	B2RQS1;Q9ERG2	Strn3	tr|B2RQS1|B2RQS1_MOUSE Striatin-3 OS=Mus musculus OX=10090 GN=Strn3 PE=1 SV=1;sp|Q9ERG2|STRN3_MOUSE Striatin-3 OS=Mus musculus OX=10090 GN=Strn3 PE=1 SV=1	Striatin-3	10	10	8	77.731	22.6	712	49.776	0	-1.06425	25.4224	0.0514848	0.294104	FALSE	-0.656373	25.4224	0.207066	0.474206	FALSE	-0.797392	25.4224	0.131147	0.3562	FALSE	0.407879	25.4224	0.423408	0.701344	FALSE	0.266861	25.4224	0.597579	0.851265	FALSE	-0.141019	25.4224	0.779352	0.962632	FALSE	26.0907	26.19	25.2907	25.2262	23.7373	25.4151	25.5855
B2RUE8;A0A0A6YWM8	B2RUE8;A0A0A6YWM8	Map4k4	tr|B2RUE8|B2RUE8_MOUSE Map4k4 protein OS=Mus musculus OX=10090 GN=Map4k4 PE=1 SV=1;tr|A0A0A6YWM8|A0A0A6YWM8_MOUSE Mitogen-activated protein kinase kinase kinase kinase 4 OS=Mus musculus OX=10090 GN=Map4k4 PE=1 SV=1		16	16	1	139.06	15.7	1221	74.232	0	-0.369689	24.5987	0.700442	0.884376	FALSE	0.254451	24.5987	0.790822	0.906579	FALSE	-0.507007	24.5987	0.598778	0.803775	FALSE	0.62414	24.5987	0.51844	0.761606	FALSE	-0.137318	24.5987	0.886056	0.968835	FALSE	-0.761457	24.5987	0.432783	0.844212	FALSE	24.9475	25.541	23.9499	24.7502	25.2081	23.371	25.5681
B2RUG9;Q61315-3;Q61315;E9QLQ9;Q61315-4;Q61315-2	B2RUG9;Q61315-3;Q61315;E9QLQ9;Q61315-4;Q61315-2;E9Q4H1	Apc	tr|B2RUG9|B2RUG9_MOUSE Adenomatosis polyposis coli OS=Mus musculus OX=10090 GN=Apc PE=1 SV=1;sp|Q61315-3|APC_MOUSE Isoform 3 of Adenomatous polyposis coli protein OS=Mus musculus OX=10090 GN=Apc;sp|Q61315|APC_MOUSE Adenomatous polyposis coli protein OS=Mus	Adenomatous polyposis coli protein	5	5	5	310.88	2.7	2842	9.7435	0	-0.485866	19.8801	0.509154	0.784467	FALSE	0.786031	19.8801	0.292585	0.57458	FALSE	0.277866	19.8801	0.703996	0.855433	FALSE	1.2719	19.8801	0.100187	0.341442	FALSE	0.763732	19.8801	0.305865	0.626131	FALSE	-0.508165	19.8801	0.490287	0.877066	FALSE		22.3984	19.6267		20.2648		19.5505
B2RUR8	B2RUR8;D3Z210	Otud7b	sp|B2RUR8|OTU7B_MOUSE OTU domain-containing protein 7B OS=Mus musculus OX=10090 GN=Otud7b PE=1 SV=1	OTU domain-containing protein 7B	5	5	5	91.982	13.6	840	40.446	0	0.843537	22.7535	0.356591	0.675586	FALSE	1.29965	22.7535	0.165382	0.417325	FALSE	-0.267795	22.7535	0.766051	0.888487	FALSE	0.456109	22.7535	0.61359	0.820117	FALSE	-1.11133	22.7535	0.230525	0.551996	FALSE	-1.56744	22.7535	0.100122	0.580916	FALSE	22.0811	23.8409	21.2145	23.2987	23.2176	23.1508	23.7984
B2RWS6	B2RWS6	Ep300	sp|B2RWS6|EP300_MOUSE Histone acetyltransferase p300 OS=Mus musculus OX=10090 GN=Ep300 PE=1 SV=2	Histone acetyltransferase p300	1	1	1	263.3	1	2412	2.779	0.0012698	0.0504445	20.5094	0.927684	0.973793	FALSE	0.307167	20.5094	0.582897	0.780854	FALSE	-0.0700149	20.5094	0.899772	0.952795	FALSE	0.256723	20.5094	0.645611	0.839264	FALSE	-0.120459	20.5094	0.82856	0.949953	FALSE	-0.377182	20.5094	0.501495	0.882452	FALSE	20.4772	20.4767	20.6387	20.366	20.7693	20.6086	20.98
B2RX14;A2A8R7;A2A9H0	B2RX14;A2A8R7;A2A9H0	Zcchc11	sp|B2RX14|TUT4_MOUSE Terminal uridylyltransferase 4 OS=Mus musculus OX=10090 GN=Tut4 PE=1 SV=2;tr|A2A8R7|A2A8R7_MOUSE Terminal uridylyltransferase 4 OS=Mus musculus OX=10090 GN=Tut4 PE=1 SV=1;tr|A2A9H0|A2A9H0_MOUSE Terminal uridylyltransferase 4 (Fragment)	Terminal uridylyltransferase 4	2	2	2	184.65	1.3	1644	4.3902	0	1.61426	21.8221	0.175923	0.505601	FALSE	1.76291	21.8221	0.14223	0.390475	FALSE	2.15428	21.8221	0.0790217	0.272292	FALSE	0.14865	21.8221	0.896828	0.955965	FALSE	0.540021	21.8221	0.639065	0.870518	FALSE	0.391371	21.8221	0.733353	0.95469	FALSE	22.4601		21.7643	24.0578	23.3473	22.2097	23.3495
B2RY56;S4R2B0	B2RY56;S4R2B0;S4R2J1;S4R2A4	Rbm25	sp|B2RY56|RBM25_MOUSE RNA-binding protein 25 OS=Mus musculus OX=10090 GN=Rbm25 PE=1 SV=2;tr|S4R2B0|S4R2B0_MOUSE RNA-binding protein 25 (Fragment) OS=Mus musculus OX=10090 GN=Rbm25 PE=1 SV=1	RNA-binding protein 25	13	13	13	99.551	17.1	838	111.34	0	-1.07869	26.975	0.0146718	0.174273	FALSE	-0.853919	26.975	0.0436247	0.209298	FALSE	-0.297385	26.975	0.447542	0.694032	FALSE	0.224773	26.975	0.563863	0.789231	FALSE	0.781306	26.975	0.0614451	0.268592	FALSE	0.556533	26.975	0.167422	0.669804	FALSE	27.7269	27.2937	27.468	26.1551	25.6997	27.3979	26.6923
B7FAU9;Q8BTM8;B7FAV1	B7FAU9;Q8BTM8;B7FAV1;F6XC15;Q8BTM8-2;J3JS91;F6Z2C0;F7AVL7	Flna	tr|B7FAU9|B7FAU9_MOUSE Filamin, alpha OS=Mus musculus OX=10090 GN=Flna PE=1 SV=1;sp|Q8BTM8|FLNA_MOUSE Filamin-A OS=Mus musculus OX=10090 GN=Flna PE=1 SV=5;tr|B7FAV1|B7FAV1_MOUSE Filamin, alpha (Fragment) OS=Mus musculus OX=10090 GN=Flna PE=1 SV=1	Filamin-A	131	131	119	280.5	67.6	2639	323.31	0	-0.179787	33.7344	0.0628321	0.317552	FALSE	-0.265688	33.7344	0.0104671	0.0977767	FALSE	-0.1238	33.7344	0.18339	0.423892	FALSE	-0.0859011	33.7344	0.346594	0.628534	FALSE	0.0559869	33.7344	0.535144	0.812219	FALSE	0.141888	33.7344	0.131597	0.621992	FALSE	33.7046	33.8177	33.7934	33.4605	33.5816	33.7342	33.7043
B7ZBY7;E9PY39;Q9CZY3;Q9D2M8;B7ZBY6;Q9D2M8-2;Q9CZY3-2;A6X925	B7ZBY7;E9PY39;Q9CZY3;Q9D2M8;B7ZBY6;Q9D2M8-2;Q9CZY3-2;A6X925;B2KF55	Ube2v1;Gm20431;Ube2v2	tr|B7ZBY7|B7ZBY7_MOUSE Ubiquitin-conjugating enzyme E2 variant 1 OS=Mus musculus OX=10090 GN=Ube2v1 PE=4 SV=1;tr|E9PY39|E9PY39_MOUSE Predicted gene 20431 OS=Mus musculus OX=10090 GN=Gm20431 PE=4 SV=1;sp|Q9CZY3|UB2V1_MOUSE Ubiquitin-conjugating enzyme E2 va	Ubiquitin-conjugating enzyme E2 variant 1;Ubiquitin-conjugating enzyme E2 variant 2	6	6	6	19.339	42.2	173	69.63	0	1.34834	26.2562	0.069999	0.330314	FALSE	0.90646	26.2562	0.205974	0.474206	FALSE	0.355078	26.2562	0.609967	0.81101	FALSE	-0.441877	26.2562	0.526804	0.766342	FALSE	-0.993259	26.2562	0.168579	0.473032	FALSE	-0.551382	26.2562	0.431858	0.843331	FALSE	26.2061	26.1307	24.3443	27.9077	26.0925	26.7259	26.8777
B7ZC46;B1AQY9;B1AQZ0;Q8CHH9;Q8CHH9-2	B7ZC46;B1AQY9;B1AQZ0;Q8CHH9;Q8CHH9-2	Sept8	tr|B7ZC46|B7ZC46_MOUSE Septin-8 OS=Mus musculus OX=10090 GN=Septin8 PE=1 SV=1;tr|B1AQY9|B1AQY9_MOUSE Septin-8 OS=Mus musculus OX=10090 GN=Septin8 PE=1 SV=1;tr|B1AQZ0|B1AQZ0_MOUSE Septin-8 OS=Mus musculus OX=10090 GN=Septin8 PE=1 SV=1;sp|Q8CHH9|SEPT8_MOUSE	Septin-8	9	6	6	50.895	26.6	440	115.01	0	-1.4651	23.8782	0.187135	0.515015	FALSE	-1.43674	23.8782	0.195204	0.459974	FALSE	-2.09488	23.8782	0.0686182	0.252214	FALSE	0.0283649	23.8782	0.978837	0.990996	FALSE	-0.629779	23.8782	0.558795	0.827723	FALSE	-0.658144	23.8782	0.541495	0.898603	FALSE	23.737	25.3645	23.1809	23.5567		24.1635	24.0765
B7ZNL2;Q78ZA7	B7ZNL2;Q78ZA7;A0A140LJB5;A0A140LJ37;A0A140LI78	Nap1l4	tr|B7ZNL2|B7ZNL2_MOUSE Nap1l4 protein OS=Mus musculus OX=10090 GN=Nap1l4 PE=1 SV=1;sp|Q78ZA7|NP1L4_MOUSE Nucleosome assembly protein 1-like 4 OS=Mus musculus OX=10090 GN=Nap1l4 PE=1 SV=1	Nucleosome assembly protein 1-like 4	13	12	12	43.934	42	386	299.19	0	-0.727924	28.5303	0.134923	0.444935	FALSE	-1.47075	28.5303	0.00710393	0.0815736	FALSE	-0.893168	28.5303	0.072758	0.260961	FALSE	-0.742823	28.5303	0.127827	0.389391	FALSE	-0.165244	28.5303	0.722274	0.909314	FALSE	0.57758	28.5303	0.227507	0.740321	FALSE	28.1886	28.4908	28.7763	28.284	28.0979	26.8901	28.2637
B7ZP47;Q65Z40;F6YCH1	B7ZP47;Q65Z40;F6YCH1;G3UXQ2	Wapal	tr|B7ZP47|B7ZP47_MOUSE Wapal protein OS=Mus musculus OX=10090 GN=Wapl PE=1 SV=1;sp|Q65Z40|WAPL_MOUSE Wings apart-like protein homolog OS=Mus musculus OX=10090 GN=Wapl PE=1 SV=2;tr|F6YCH1|F6YCH1_MOUSE Wings apart-like protein homolog (Fragment) OS=Mus muscu	Wings apart-like protein homolog	13	13	13	133.35	17.6	1194	30.223	0	-4.26087	22.7127	0.00168527	0.0666244	FALSE	-4.60778	22.7127	0.000940985	0.0265716	TRUE	-3.54135	22.7127	0.00583323	0.0573332	FALSE	-0.346907	22.7127	0.748795	0.899228	FALSE	0.71952	22.7127	0.509622	0.798523	FALSE	1.06643	22.7127	0.333653	0.826585	FALSE	24.1132	24.0193	23.4806			20.6393	22.4057
B7ZWL1;A0A1D5RMJ8;Q6ZQ08-2;Q6ZQ08;Q6ZQ08-4;A0A1D5RMD8	B7ZWL1;A0A1D5RMJ8;Q6ZQ08-2;Q6ZQ08;Q6ZQ08-4;A0A1D5RMD8;A0A1D5RML9;A0A1D5RM04;Q6ZQ08-3;A0A1D5RMB6	Cnot1	tr|B7ZWL1|B7ZWL1_MOUSE CCR4-NOT transcription complex subunit 1 OS=Mus musculus OX=10090 GN=Cnot1 PE=1 SV=1;tr|A0A1D5RMJ8|A0A1D5RMJ8_MOUSE CCR4-NOT transcription complex subunit 1 OS=Mus musculus OX=10090 GN=Cnot1 PE=1 SV=1;sp|Q6ZQ08-2|CNOT1_MOUSE Isoform	CCR4-NOT transcription complex subunit 1	10	10	10	260.95	4.9	2326	21.827	0	-3.8324	23.0573	0.000458199	0.0443529	TRUE	-4.73494	23.0573	7.36361e-05	0.00422576	TRUE	-5.15329	23.0573	3.34956e-05	0.00225436	TRUE	-0.902536	23.0573	0.283483	0.568564	FALSE	-1.32089	23.0573	0.126257	0.405434	FALSE	-0.418351	23.0573	0.612216	0.922993	FALSE	22.7437	23.6794	23.9554				25.1284
B8JJG9;B8JJG7;B8JJG8;Q9Z1A1	B8JJG9;B8JJG7;B8JJG8;Q9Z1A1	Tfg	tr|B8JJG9|B8JJG9_MOUSE Trk-fused gene (Fragment) OS=Mus musculus OX=10090 GN=Tfg PE=1 SV=1;tr|B8JJG7|B8JJG7_MOUSE Trk-fused gene (Fragment) OS=Mus musculus OX=10090 GN=Tfg PE=1 SV=1;tr|B8JJG8|B8JJG8_MOUSE Trk-fused gene (Fragment) OS=Mus musculus OX=10090		2	2	2	10.233	32.6	89	4.9305	0	1.2675	21.025	0.465872	0.761456	FALSE	0.93122	21.025	0.590191	0.781959	FALSE	3.06438	21.025	0.0936375	0.298532	FALSE	-0.336284	21.025	0.844965	0.938817	FALSE	1.79688	21.025	0.306655	0.626131	FALSE	2.13316	21.025	0.229005	0.743431	FALSE		23.2972		23.827		23.9596
B9EHJ3;A0A0U1RPW2	B9EHJ3;A0A0U1RPW2;A0A0U1RPB2	Tjp1	tr|B9EHJ3|B9EHJ3_MOUSE Tight junction protein ZO-1 OS=Mus musculus OX=10090 GN=Tjp1 PE=1 SV=1;tr|A0A0U1RPW2|A0A0U1RPW2_MOUSE Tight junction protein ZO-1 OS=Mus musculus OX=10090 GN=Tjp1 PE=1 SV=1		50	50	2	188.85	40.3	1685	298.78	0	-0.328958	28.8916	0.347836	0.672905	FALSE	-0.512872	28.8916	0.153599	0.405973	FALSE	-0.579563	28.8916	0.11084	0.324351	FALSE	-0.183913	28.8916	0.59491	0.812861	FALSE	-0.250605	28.8916	0.471007	0.772898	FALSE	-0.0666915	28.8916	0.846298	0.979879	FALSE	28.8152	28.9347	28.8458	27.8008	29.0286	28.7794	28.4776
B9EKI3	B9EKI3;D6RJK7	Tmf1	sp|B9EKI3|TMF1_MOUSE TATA element modulatory factor OS=Mus musculus OX=10090 GN=Tmf1 PE=1 SV=2	TATA element modulatory factor	3	3	3	121.8	2.8	1091	3.9012	0.00069061	-1.7827	22.0997	0.269169	0.608013	FALSE	-0.00866789	22.0997	0.995598	0.99728	FALSE	-3.40657	22.0997	0.0469505	0.203719	FALSE	1.77403	22.0997	0.271386	0.553031	FALSE	-1.62387	22.0997	0.31205	0.626131	FALSE	-3.3979	22.0997	0.0474279	0.458556	FALSE	24.4663	23.316			22.6596		24.3998
C0HKD9;C0HKD8	C0HKD9;C0HKD8		sp|C0HKD9|MFA1B_MOUSE Microfibrillar-associated protein 1B OS=Mus musculus OX=10090 GN=Mfap1b PE=1 SV=1;sp|C0HKD8|MFA1A_MOUSE Microfibrillar-associated protein 1A OS=Mus musculus OX=10090 GN=Mfap1a PE=1 SV=1		7	7	7	51.954	19.6	439	25.473	0	-1.5169	23.7907	0.138735	0.451206	FALSE	-0.024944	23.7907	0.979622	0.993739	FALSE	1.70353	23.7907	0.100205	0.310565	FALSE	1.49195	23.7907	0.144762	0.414454	FALSE	3.22043	23.7907	0.00560143	0.0583503	FALSE	1.72848	23.7907	0.0958555	0.571567	FALSE	25.3516	25.3983	25.2943	21.7182	24.6161	25.1592	21.3586
D3YUD2;D3Z7L2	D3YUD2;D3Z7L2	Mllt4	tr|D3YUD2|D3YUD2_MOUSE Afadin (Fragment) OS=Mus musculus OX=10090 GN=Afdn PE=1 SV=1;tr|D3Z7L2|D3Z7L2_MOUSE Afadin (Fragment) OS=Mus musculus OX=10090 GN=Afdn PE=1 SV=8		5	1	1	26.648	26.2	229	3.0025	0.00097182	1.28499	23.206	0.516559	0.786379	FALSE	3.31011	23.206	0.110784	0.346979	FALSE	1.46726	23.206	0.460109	0.703022	FALSE	2.02512	23.206	0.312945	0.601219	FALSE	0.182278	23.206	0.926033	0.98403	FALSE	-1.84285	23.206	0.356721	0.832421	FALSE	25.7145		24.9332	24.52	24.9958	24.649	24.1332
D3YUV1;Q99J45	D3YUV1;Q99J45;A0A0J9YTX8;A0A0J9YUQ4;A0A0J9YUZ6	Nrbp1	tr|D3YUV1|D3YUV1_MOUSE Nuclear receptor-binding protein OS=Mus musculus OX=10090 GN=Nrbp1 PE=1 SV=1;sp|Q99J45|NRBP_MOUSE Nuclear receptor-binding protein OS=Mus musculus OX=10090 GN=Nrbp1 PE=1 SV=1	Nuclear receptor-binding protein	5	5	5	60.85	14.5	543	11.134	0	4.49275	21.8068	0.00107601	0.0632709	FALSE	3.25787	21.8068	0.00917363	0.0937925	FALSE	0.0484141	21.8068	0.964002	0.982222	FALSE	-1.23489	21.8068	0.262617	0.544518	FALSE	-4.44434	21.8068	0.00116752	0.0195944	TRUE	-3.20945	21.8068	0.0099937	0.269376	FALSE				23.2183	24.2432	23.8081	23.4705
D3YUW8;D3YUX1;Q0VGT3;Q8BZH4	D3YUW8;D3YUX1;Q0VGT3;Q8BZH4	Pogz	tr|D3YUW8|D3YUW8_MOUSE Pogo transposable element with ZNF domain OS=Mus musculus OX=10090 GN=Pogz PE=1 SV=1;tr|D3YUX1|D3YUX1_MOUSE Pogo transposable element with ZNF domain OS=Mus musculus OX=10090 GN=Pogz PE=1 SV=1;tr|Q0VGT3|Q0VGT3_MOUSE Pogo transposable	Pogo transposable element with ZNF domain	11	11	11	144.86	15.8	1314	55.634	0	-1.33021	22.9115	0.453047	0.750317	FALSE	-0.700665	22.9115	0.690108	0.847275	FALSE	-0.728946	22.9115	0.678372	0.844434	FALSE	0.629541	22.9115	0.71999	0.885185	FALSE	0.60126	22.9115	0.732011	0.910534	FALSE	-0.0282813	22.9115	0.987116	0.998411	FALSE		25.484	25.1787			25.5176
D3YV77;Q3UEB4;Q9R008;A0A0G2JEG0;A0A0G2JFX8;A0A0G2JDI0	D3YV77;Q3UEB4;Q9R008;A0A0G2JEG0;A0A0G2JFX8;A0A0G2JDI0	Mvk	tr|D3YV77|D3YV77_MOUSE Mevalonate kinase (Fragment) OS=Mus musculus OX=10090 GN=Mvk PE=1 SV=8;tr|Q3UEB4|Q3UEB4_MOUSE Mevalonate kinase OS=Mus musculus OX=10090 GN=Mvk PE=1 SV=1;sp|Q9R008|KIME_MOUSE Mevalonate kinase OS=Mus musculus OX=10090 GN=Mvk PE=1 SV=	Mevalonate kinase	4	4	4	28.621	21.8	266	6.3525	0	-0.915939	22.457	0.563132	0.805514	FALSE	0.455418	22.457	0.772543	0.897098	FALSE	1.26934	22.457	0.425979	0.674766	FALSE	1.37136	22.457	0.390809	0.671308	FALSE	2.18528	22.457	0.181435	0.488795	FALSE	0.813924	22.457	0.606853	0.918801	FALSE	24.195	24.3472	22.1833		22.8754	25.5221	22.4805
D3YWX2;E9Q803;Q9R0I7;F6YTL8	D3YWX2;E9Q803;Q9R0I7;F6YTL8	Ylpm1	tr|D3YWX2|D3YWX2_MOUSE YLP motif-containing protein 1 OS=Mus musculus OX=10090 GN=Ylpm1 PE=1 SV=2;tr|E9Q803|E9Q803_MOUSE YLP motif-containing protein 1 OS=Mus musculus OX=10090 GN=Ylpm1 PE=1 SV=1;sp|Q9R0I7|YLPM1_MOUSE YLP motif-containing protein 1 OS=Mus	YLP motif-containing protein 1	17	17	17	241.05	11.9	2139	71.351	0	-1.88861	24.1736	0.0549269	0.302726	FALSE	-1.05326	24.1736	0.258664	0.538494	FALSE	-0.869521	24.1736	0.346949	0.598938	FALSE	0.835349	24.1736	0.365539	0.644494	FALSE	1.01909	24.1736	0.27362	0.592899	FALSE	0.183743	24.1736	0.839589	0.979879	FALSE	23.8817	25.8259	25.6205	22.0648	25.0267	22.5708	23.3746
D3YXP6;Q9D1G2;Q9D1G2-2	D3YXP6;Q9D1G2;Q9D1G2-2;Q9D1G2-3	Pmvk	tr|D3YXP6|D3YXP6_MOUSE Phosphomevalonate kinase OS=Mus musculus OX=10090 GN=Pmvk PE=1 SV=1;sp|Q9D1G2|PMVK_MOUSE Phosphomevalonate kinase OS=Mus musculus OX=10090 GN=Pmvk PE=1 SV=3;sp|Q9D1G2-2|PMVK_MOUSE Isoform 2 of Phosphomevalonate kinase OS=Mus musculus	Phosphomevalonate kinase	5	5	5	17.942	40.5	158	9.8495	0	3.43776	21.7462	0.0141898	0.174273	FALSE	1.98908	21.7462	0.123129	0.365687	FALSE	0.978415	21.7462	0.430535	0.679611	FALSE	-1.44869	21.7462	0.250374	0.53407	FALSE	-2.45935	21.7462	0.0628197	0.270834	FALSE	-1.01066	21.7462	0.415909	0.840798	FALSE				22.1731	23.8702	23.9992	23.5748
D3YYK8;E9Q6X0;Q8R001-2;Q8R001;Q3TG90	D3YYK8;E9Q6X0;Q8R001-2;Q8R001;Q3TG90	Mapre2	tr|D3YYK8|D3YYK8_MOUSE Microtubule-associated protein RP/EB family member 2 (Fragment) OS=Mus musculus OX=10090 GN=Mapre2 PE=1 SV=1;tr|E9Q6X0|E9Q6X0_MOUSE Microtubule-associated protein RP/EB family member 2 OS=Mus musculus OX=10090 GN=Mapre2 PE=1 SV=1;sp|	Microtubule-associated protein RP/EB family member 2	12	12	11	29.425	50.8	260	69.049	0	-0.937494	27.2461	0.0932994	0.378949	FALSE	0.803535	27.2461	0.144143	0.393902	FALSE	1.4833	27.2461	0.0137204	0.0972453	FALSE	1.74103	27.2461	0.00541344	0.0613409	FALSE	2.4208	27.2461	0.000508015	0.010388	TRUE	0.679768	27.2461	0.210866	0.724191	FALSE	28.6699	28.4797	28.4133	27.9965	26.2159	28.5379	26.5896
D3YYT1;Q922P9	D3YYT1;Q922P9	Glyr1	tr|D3YYT1|D3YYT1_MOUSE Putative oxidoreductase GLYR1 OS=Mus musculus OX=10090 GN=Glyr1 PE=1 SV=1;sp|Q922P9|GLYR1_MOUSE Putative oxidoreductase GLYR1 OS=Mus musculus OX=10090 GN=Glyr1 PE=1 SV=1	Putative oxidoreductase GLYR1	10	10	10	60.435	26.1	552	58.367	0	-1.40276	25.482	0.149811	0.463503	FALSE	-0.486457	25.482	0.603352	0.789818	FALSE	2.26587	25.482	0.028668	0.150306	FALSE	0.916299	25.482	0.334675	0.615445	FALSE	3.66862	25.482	0.00168686	0.0243977	TRUE	2.75233	25.482	0.0106811	0.272587	FALSE	27.1967	26.8175	26.9226	25.3019	25.265	26.1616	23.2586
D3YYU8;A0A0B4J1L4;A0A0A0MQG1	D3YYU8;A0A0B4J1L4;A0A0A0MQG1;D3YYU8-2	Obsl1	sp|D3YYU8|OBSL1_MOUSE Obscurin-like protein 1 OS=Mus musculus OX=10090 GN=Obsl1 PE=1 SV=1;tr|A0A0B4J1L4|A0A0B4J1L4_MOUSE Obscurin-like protein 1 OS=Mus musculus OX=10090 GN=Obsl1 PE=1 SV=1;tr|A0A0A0MQG1|A0A0A0MQG1_MOUSE Obscurin-like protein 1 (Fragment) O	Obscurin-like protein 1	9	9	9	197.93	6.7	1804	12.997	0	-0.45947	23.0908	0.75582	0.907639	FALSE	-1.3573	23.0908	0.365799	0.638623	FALSE	0.139091	23.0908	0.924857	0.963303	FALSE	-0.897831	23.0908	0.545747	0.77803	FALSE	0.598561	23.0908	0.685825	0.897383	FALSE	1.49639	23.0908	0.320527	0.820025	FALSE		25.3579	23.6665	23.9105	23.6567	20.4469
D3YZP9	D3YZP9;F6SXB0	Ccdc6	sp|D3YZP9|CCDC6_MOUSE Coiled-coil domain-containing protein 6 OS=Mus musculus OX=10090 GN=Ccdc6 PE=1 SV=1	Coiled-coil domain-containing protein 6	5	5	5	52.938	12.2	469	10.158	0	1.38761	21.5123	0.338625	0.670092	FALSE	-2.76041	21.5123	0.0707831	0.270221	FALSE	-0.37369	21.5123	0.792954	0.899329	FALSE	-4.14801	21.5123	0.0115038	0.101313	FALSE	-1.7613	21.5123	0.229883	0.551906	FALSE	2.38672	21.5123	0.11218	0.591783	FALSE				23.9464
D3Z030;Q6EDY6-3;Q6EDY6;F7AI27	D3Z030;Q6EDY6-3;Q6EDY6;F7AI27;E9Q4H6;Q6EDY6-2	Lrrc16a	tr|D3Z030|D3Z030_MOUSE F-actin-uncapping protein LRRC16A OS=Mus musculus OX=10090 GN=Carmil1 PE=1 SV=2;sp|Q6EDY6-3|CARL1_MOUSE Isoform 3 of F-actin-uncapping protein LRRC16A OS=Mus musculus OX=10090 GN=Carmil1;sp|Q6EDY6|CARL1_MOUSE F-actin-uncapping protei	Leucine-rich repeat-containing protein 16A	3	3	3	147.15	2.6	1332	6.7675	0	-1.69692	20.7918	0.112685	0.405803	FALSE	-3.26665	20.7918	0.00640328	0.0788944	FALSE	-2.03765	20.7918	0.0622991	0.237833	FALSE	-1.56973	20.7918	0.139352	0.406735	FALSE	-0.340737	20.7918	0.73704	0.913088	FALSE	1.22899	20.7918	0.238828	0.747481	FALSE		23.1884
D3Z1C6;Q8C4S8	D3Z1C6;Q8C4S8	Dennd2a	tr|D3Z1C6|D3Z1C6_MOUSE DENN domain-containing protein 2A (Fragment) OS=Mus musculus OX=10090 GN=Dennd2a PE=1 SV=8;sp|Q8C4S8|DEN2A_MOUSE DENN domain-containing protein 2A OS=Mus musculus OX=10090 GN=Dennd2a PE=1 SV=1	DENN domain-containing protein 2A	1	1	1	47.017	3.8	420	2.5255	0.0024684	0.256016	19.9851	0.753925	0.907464	FALSE	-0.688194	19.9851	0.405491	0.671665	FALSE	0.0985426	19.9851	0.90379	0.954209	FALSE	-0.94421	19.9851	0.25975	0.542366	FALSE	-0.157473	19.9851	0.846907	0.951164	FALSE	0.786737	19.9851	0.343771	0.826706	FALSE		20.9841
D3Z1Z8;D3Z5N2;P54227	D3Z1Z8;D3Z5N2;P54227	Stmn1	tr|D3Z1Z8|D3Z1Z8_MOUSE Stathmin (Fragment) OS=Mus musculus OX=10090 GN=Stmn1 PE=1 SV=1;tr|D3Z5N2|D3Z5N2_MOUSE Stathmin OS=Mus musculus OX=10090 GN=Stmn1 PE=1 SV=1;sp|P54227|STMN1_MOUSE Stathmin OS=Mus musculus OX=10090 GN=Stmn1 PE=1 SV=2	Stathmin	3	3	2	11.729	29.4	102	8.2213	0	-1.16328	22.2699	0.425887	0.725721	FALSE	-0.0801513	22.2699	0.955647	0.986348	FALSE	-2.66949	22.2699	0.0829436	0.279994	FALSE	1.08313	22.2699	0.457653	0.724963	FALSE	-1.50621	22.2699	0.306875	0.626131	FALSE	-2.58934	22.2699	0.091457	0.562584	FALSE	23.4688	23.4576	20.4386	24.3745		20.5805	23.8085
D3Z2E3;F6R6F1;E9Q632;O54916;O54916-3;O54916-4;F6YT69;O54916-2	D3Z2E3;F6R6F1;E9Q632;O54916;O54916-3;O54916-4;F6YT69;O54916-2;A0A1L1SRE4;D6RIN6;F7AB82	Reps1	tr|D3Z2E3|D3Z2E3_MOUSE RalBP1-associated Eps domain-containing protein 1 OS=Mus musculus OX=10090 GN=Reps1 PE=1 SV=1;tr|F6R6F1|F6R6F1_MOUSE RalBP1-associated Eps domain-containing protein 1 (Fragment) OS=Mus musculus OX=10090 GN=Reps1 PE=1 SV=1;tr|E9Q632|E	RalBP1-associated Eps domain-containing protein 1	5	5	5	76.826	10.8	705	31.488	0	1.45008	22.1783	0.286443	0.626022	FALSE	-2.23503	22.1783	0.111195	0.347655	FALSE	-1.46344	22.1783	0.282238	0.529737	FALSE	-3.68511	22.1783	0.0150356	0.123313	FALSE	-2.91353	22.1783	0.0446824	0.217186	FALSE	0.771585	22.1783	0.563802	0.900344	FALSE					24.2486		22.1739
D3Z3A8;Q8C170;Q8C170-2	D3Z3A8;Q8C170;Q8C170-2	Myo9a	tr|D3Z3A8|D3Z3A8_MOUSE Unconventional myosin-IXa OS=Mus musculus OX=10090 GN=Myo9a PE=1 SV=1;sp|Q8C170|MYO9A_MOUSE Unconventional myosin-IXa OS=Mus musculus OX=10090 GN=Myo9a PE=1 SV=2;sp|Q8C170-2|MYO9A_MOUSE Isoform 2 of Unconventional myosin-IXa OS=Mus m	Unconventional myosin-IXa	4	4	4	301.83	2.1	2631	7.86	0	0.228535	20.2023	0.73623	0.895864	FALSE	-0.536207	20.2023	0.434295	0.680442	FALSE	-0.396332	20.2023	0.561008	0.781274	FALSE	-0.764742	20.2023	0.271078	0.553031	FALSE	-0.624867	20.2023	0.364429	0.672847	FALSE	0.139875	20.2023	0.836412	0.979879	FALSE							20.6508
D3Z3E8;E9PW39;D3YVL0;P23249	D3Z3E8;E9PW39;D3YVL0;P23249	Mov10	tr|D3Z3E8|D3Z3E8_MOUSE Putative helicase MOV-10 OS=Mus musculus OX=10090 GN=Mov10 PE=1 SV=1;tr|E9PW39|E9PW39_MOUSE Putative helicase MOV-10 OS=Mus musculus OX=10090 GN=Mov10 PE=1 SV=1;tr|D3YVL0|D3YVL0_MOUSE Putative helicase MOV-10 OS=Mus musculus OX=10090	Putative helicase MOV-10	14	14	14	113.6	21.3	1004	125.19	0	0.61829	25.2692	0.261252	0.5997	FALSE	0.776814	25.2692	0.164311	0.416989	FALSE	2.80201	25.2692	0.000175664	0.00684812	TRUE	0.158523	25.2692	0.767613	0.90556	FALSE	2.18372	25.2692	0.00131367	0.0206815	TRUE	2.02519	25.2692	0.00226194	0.140528	FALSE	25.6458	25.9226	25.5321	25.3645	26.779	26.8118	23.8656
D3Z3F8;Q8R1X6-2;Q8R1X6	D3Z3F8;Q8R1X6-2;Q8R1X6;D3Z1M5;D3Z2D6	Spg20	tr|D3Z3F8|D3Z3F8_MOUSE Spastic paraplegia 20, spartin (Troyer syndrome) homolog (human) OS=Mus musculus OX=10090 GN=Spg20 PE=1 SV=1;sp|Q8R1X6-2|SPART_MOUSE Isoform 2 of Spartin OS=Mus musculus OX=10090 GN=Spart;sp|Q8R1X6|SPART_MOUSE Spartin OS=Mus musculus	Spartin	7	7	7	63.079	12.2	582	36.142	0	0.229379	25.5673	0.646751	0.856079	FALSE	-1.20171	25.5673	0.0299005	0.174292	FALSE	-1.10933	25.5673	0.0421928	0.194879	FALSE	-1.43109	25.5673	0.0125447	0.109397	FALSE	-1.33871	25.5673	0.0178243	0.12243	FALSE	0.0923839	25.5673	0.853011	0.979879	FALSE	25.0261	24.789	24.6376	24.9026	25.1569	25.0813	25.3693
D3Z3R3;P97930	D3Z3R3;P97930	Dtymk	tr|D3Z3R3|D3Z3R3_MOUSE Thymidylate kinase OS=Mus musculus OX=10090 GN=Dtymk PE=1 SV=1;sp|P97930|KTHY_MOUSE Thymidylate kinase OS=Mus musculus OX=10090 GN=Dtymk PE=1 SV=2	Thymidylate kinase	3	3	3	17.621	20.8	154	4.9409	0	0.187739	22.2396	0.924645	0.973793	FALSE	-0.0256097	22.2396	0.989704	0.995298	FALSE	0.531458	22.2396	0.789168	0.896507	FALSE	-0.213349	22.2396	0.914408	0.959219	FALSE	0.343719	22.2396	0.862581	0.958484	FALSE	0.557068	22.2396	0.779299	0.962632	FALSE	23.5417		23.6833	23.9075		23.7236	23.2901
D3Z4C0;Q91VS8	D3Z4C0;Q91VS8	Farp2	tr|D3Z4C0|D3Z4C0_MOUSE FERM, ARHGEF and pleckstrin domain-containing protein 2 OS=Mus musculus OX=10090 GN=Farp2 PE=1 SV=1;sp|Q91VS8|FARP2_MOUSE FERM, ARHGEF and pleckstrin domain-containing protein 2 OS=Mus musculus OX=10090 GN=Farp2 PE=1 SV=2	FERM, RhoGEF and pleckstrin domain-containing protein 2	4	4	4	87.861	6.2	795	16.491	0	1.78775	22.4777	0.22112	0.555759	FALSE	2.0284	22.4777	0.168773	0.41934	FALSE	2.43037	22.4777	0.104793	0.320294	FALSE	0.240652	22.4777	0.864963	0.948326	FALSE	0.642616	22.4777	0.650985	0.881357	FALSE	0.401964	22.4777	0.776611	0.962632	FALSE		23.7055	23.4159	23.8492	24.7359	23.5328	23.4659
D3Z4J3;D3YZ62	D3Z4J3;D3YZ62;F6TDE5;B8JK05;F6Z2S4;G5E8G6;G3X9Y9;P21271;P21271-3;D6RFU0;A0A1L1SUF0	Myo5a	tr|D3Z4J3|D3Z4J3_MOUSE Unconventional myosin-Va OS=Mus musculus OX=10090 GN=Myo5a PE=1 SV=1;tr|D3YZ62|D3YZ62_MOUSE Unconventional myosin-Va OS=Mus musculus OX=10090 GN=Myo5a PE=1 SV=1		59	59	2	215.52	40	1855	323.31	0	0.153665	29.3491	0.603998	0.834555	FALSE	-0.0316401	29.3491	0.91448	0.966233	FALSE	0.45484	29.3491	0.140868	0.367994	FALSE	-0.185305	29.3491	0.532741	0.767125	FALSE	0.301175	29.3491	0.317076	0.631493	FALSE	0.48648	29.3491	0.117543	0.599017	FALSE	29.1633	29.7375	29.1182	29.4054	29.8235	29.2509	28.8852
D3Z4U0;Q9R020;E9PUD0;Q9R020-2;A0A0H2UH20	D3Z4U0;Q9R020;E9PUD0;Q9R020-2;A0A0H2UH20;A0A0G2JGE3;V9GX51	Zranb2	tr|D3Z4U0|D3Z4U0_MOUSE Zinc finger Ran-binding domain-containing protein 2 OS=Mus musculus OX=10090 GN=Zranb2 PE=1 SV=2;sp|Q9R020|ZRAB2_MOUSE Zinc finger Ran-binding domain-containing protein 2 OS=Mus musculus OX=10090 GN=Zranb2 PE=1 SV=2;tr|E9PUD0|E9PUD0_	Zinc finger Ran-binding domain-containing protein 2	16	16	16	36.281	37.2	320	323.31	0	-0.288733	25.1536	0.582006	0.818074	FALSE	-0.680408	25.1536	0.207243	0.474206	FALSE	-1.21413	25.1536	0.0348355	0.169323	FALSE	-0.391676	25.1536	0.457665	0.724963	FALSE	-0.925398	25.1536	0.0948818	0.348749	FALSE	-0.533722	25.1536	0.316291	0.8143	FALSE	24.1315	25.3581	25.2	25.3533	24.0457	24.4244	25.8138
D3Z5I1;Q3UPF5-2;G3X9X5	D3Z5I1;Q3UPF5-2;G3X9X5	Zc3hav1	tr|D3Z5I1|D3Z5I1_MOUSE Zinc finger CCCH-type antiviral protein 1 OS=Mus musculus OX=10090 GN=Zc3hav1 PE=1 SV=1;sp|Q3UPF5-2|ZCCHV_MOUSE Isoform 2 of Zinc finger CCCH-type antiviral protein 1 OS=Mus musculus OX=10090 GN=Zc3hav1;tr|G3X9X5|G3X9X5_MOUSE Zinc fi	Zinc finger CCCH-type antiviral protein 1	27	27	4	112.53	33.4	996	106.12	0	-0.222415	27.7875	0.323807	0.658346	FALSE	0.0491074	27.7875	0.824109	0.923374	FALSE	0.439474	27.7875	0.0647785	0.243124	FALSE	0.271523	27.7875	0.232983	0.513107	FALSE	0.661889	27.7875	0.00986332	0.0866868	FALSE	0.390367	27.7875	0.0960644	0.571567	FALSE	28.4533	28.1015	27.6746	27.8721	27.6878	28.0023	27.3342
D3Z5I9;Q9CXK9	D3Z5I9;Q9CXK9;D3YV48;Q9CXK9-2;F6RNF9	Rbm33	tr|D3Z5I9|D3Z5I9_MOUSE RNA-binding protein 33 OS=Mus musculus OX=10090 GN=Rbm33 PE=1 SV=1;sp|Q9CXK9|RBM33_MOUSE RNA-binding protein 33 OS=Mus musculus OX=10090 GN=Rbm33 PE=1 SV=2	RNA-binding protein 33	9	9	9	132.82	10.3	1191	85.969	0	-3.53142	21.9094	0.0248057	0.220702	FALSE	0.992776	21.9094	0.484781	0.715819	FALSE	1.9982	21.9094	0.172422	0.408152	FALSE	4.52419	21.9094	0.00651784	0.0670973	FALSE	5.52962	21.9094	0.0017143	0.0245947	TRUE	1.00543	21.9094	0.479351	0.875077	FALSE	25.3083	25.455	25.154		23.9124	22.3083	19.4779
D3Z5N5;Q9Z1T6-1;Q9Z1T6;Q9Z1T6-3	D3Z5N5;Q9Z1T6-1;Q9Z1T6;Q9Z1T6-3	Pikfyve	tr|D3Z5N5|D3Z5N5_MOUSE 1-phosphatidylinositol 3-phosphate 5-kinase OS=Mus musculus OX=10090 GN=Pikfyve PE=1 SV=2;sp|Q9Z1T6-1|FYV1_MOUSE Isoform 2 of 1-phosphatidylinositol 3-phosphate 5-kinase OS=Mus musculus OX=10090 GN=Pikfyve;sp|Q9Z1T6|FYV1_MOUSE 1-phos	1-phosphatidylinositol 3-phosphate 5-kinase	2	2	2	232.08	1.6	2052	17.534	0	0.0815265	21.2203	0.904726	0.963301	FALSE	0.16026	21.2203	0.814148	0.917851	FALSE	-0.36048	21.2203	0.598719	0.803775	FALSE	0.0787338	21.2203	0.907973	0.959195	FALSE	-0.442006	21.2203	0.519998	0.8041	FALSE	-0.52074	21.2203	0.450026	0.856802	FALSE	20.8215	21.3222	21.1836			20.7355	21.2582
D3Z600;O09012-2;O09012	D3Z600;O09012-2;O09012	Pex5	tr|D3Z600|D3Z600_MOUSE Peroxisomal targeting signal 1 receptor OS=Mus musculus OX=10090 GN=Pex5 PE=1 SV=1;sp|O09012-2|PEX5_MOUSE Isoform 2 of Peroxisomal targeting signal 1 receptor OS=Mus musculus OX=10090 GN=Pex5;sp|O09012|PEX5_MOUSE Peroxisomal targetin	Peroxisomal targeting signal 1 receptor	16	16	16	69.836	40.3	632	113.37	0	-0.338301	26.2522	0.54256	0.801082	FALSE	-0.826713	26.2522	0.151548	0.401794	FALSE	-0.27261	26.2522	0.622669	0.819325	FALSE	-0.488412	26.2522	0.383348	0.663401	FALSE	0.0656909	26.2522	0.905149	0.978286	FALSE	0.554103	26.2522	0.324876	0.820959	FALSE	26.406	25.9269	26.3603	24.3681	26.7616	26.5486	25.8569
D3Z666;D3Z4T3;A0A0J9YVH9;Q99LS3	D3Z666;D3Z4T3;A0A0J9YVH9;Q99LS3	Psph	tr|D3Z666|D3Z666_MOUSE Phosphoserine phosphatase (Fragment) OS=Mus musculus OX=10090 GN=Psph PE=1 SV=2;tr|D3Z4T3|D3Z4T3_MOUSE Phosphoserine phosphatase OS=Mus musculus OX=10090 GN=Psph PE=1 SV=2;tr|A0A0J9YVH9|A0A0J9YVH9_MOUSE Phosphoserine phosphatase (Fra	Phosphoserine phosphatase	2	2	2	6.5404	36.7	60	2.5805	0.0018657	-1.81626	22.6423	0.147443	0.459507	FALSE	-0.613244	22.6423	0.610588	0.795381	FALSE	-1.81995	22.6423	0.146693	0.376418	FALSE	1.20302	22.6423	0.32526	0.609662	FALSE	-0.00368742	22.6423	0.997543	0.998941	FALSE	-1.2067	22.6423	0.32384	0.820756	FALSE	23.0509	22.8136	24.3242		22.5104	22.6994	23.6818
D3Z742;Q8C525	D3Z742;Q8C525	Mb21d2	tr|D3Z742|D3Z742_MOUSE Protein MB21D2 OS=Mus musculus OX=10090 GN=Mb21d2 PE=1 SV=1;sp|Q8C525|M21D2_MOUSE Protein MB21D2 OS=Mus musculus OX=10090 GN=Mb21d2 PE=1 SV=1	Protein MB21D2	2	2	2	55.656	7.1	491	2.96	0.0012932	1.26225	21.1213	0.375644	0.691791	FALSE	1.09507	21.1213	0.440244	0.687013	FALSE	-0.457068	21.1213	0.744751	0.878589	FALSE	-0.167185	21.1213	0.90502	0.956933	FALSE	-1.71932	21.1213	0.233974	0.555144	FALSE	-1.55213	21.1213	0.279987	0.78317	FALSE			22.229			24.9215	22.5491
D3Z780;Q61749;Q61749-2;A0A0J9YUY0	D3Z780;Q61749;Q61749-2;A0A0J9YUY0;A0A0J9YTQ7	Eif2b4	tr|D3Z780|D3Z780_MOUSE Translation initiation factor eIF-2B subunit delta OS=Mus musculus OX=10090 GN=Eif2b4 PE=1 SV=1;sp|Q61749|EI2BD_MOUSE Translation initiation factor eIF-2B subunit delta OS=Mus musculus OX=10090 GN=Eif2b4 PE=1 SV=2;sp|Q61749-2|EI2BD_M	Translation initiation factor eIF-2B subunit delta	4	4	4	62.352	9.7	566	10.481	0	0.726923	21.5059	0.616469	0.840629	FALSE	-2.18386	21.5059	0.148374	0.398564	FALSE	-0.647599	21.5059	0.655091	0.829683	FALSE	-2.91078	21.5059	0.0618967	0.260777	FALSE	-1.37452	21.5059	0.350125	0.663336	FALSE	1.53626	21.5059	0.298545	0.795078	FALSE		20.5361	20.332	21.4579	20.2172	21.2641
D3Z781;E9QAU4;A2AQ25-9;A2AQ25-6;A2AQ25-5;A2AQ25-4;A2AQ25-3;A2AQ25-2;A2AQ25;A2AQ25-8	D3Z781;E9QAU4;A2AQ25-9;A2AQ25-6;A2AQ25-5;A2AQ25-4;A2AQ25-3;A2AQ25-2;A2AQ25;A2AQ25-8	Etl4;Skt	tr|D3Z781|D3Z781_MOUSE Enhancer trap locus 4 OS=Mus musculus OX=10090 GN=Etl4 PE=1 SV=2;tr|E9QAU4|E9QAU4_MOUSE Enhancer trap locus 4 OS=Mus musculus OX=10090 GN=Etl4 PE=1 SV=1;sp|A2AQ25-9|SKT_MOUSE Isoform 9 of Sickle tail protein OS=Mus musculus OX=10090	Sickle tail protein	2	2	2	146.61	3.5	1347	5.5838	0	-1.131	20.3017	0.105614	0.394832	FALSE	-0.437435	20.3017	0.511329	0.737757	FALSE	-0.884181	20.3017	0.196343	0.442706	FALSE	0.693561	20.3017	0.304299	0.592933	FALSE	0.246815	20.3017	0.709206	0.904174	FALSE	-0.446746	20.3017	0.502549	0.882761	FALSE		21.9754	20.47
D3Z783;P31750;D3YXX3	D3Z783;P31750;D3YXX3;D3YYP9;D3YXM7;D3Z3N2;F8WHG5;Q60823	Akt1	tr|D3Z783|D3Z783_MOUSE RAC-alpha serine/threonine-protein kinase OS=Mus musculus OX=10090 GN=Akt1 PE=1 SV=2;sp|P31750|AKT1_MOUSE RAC-alpha serine/threonine-protein kinase OS=Mus musculus OX=10090 GN=Akt1 PE=1 SV=2;tr|D3YXX3|D3YXX3_MOUSE RAC-alpha serine/th	RAC-alpha serine/threonine-protein kinase	8	8	8	50.98	22.9	437	13.56	0	1.91342	23.1045	0.241595	0.577686	FALSE	0.411726	23.1045	0.795453	0.90825	FALSE	2.48279	23.1045	0.135933	0.362013	FALSE	-1.50169	23.1045	0.35273	0.631294	FALSE	0.569372	23.1045	0.720326	0.908193	FALSE	2.07106	23.1045	0.207175	0.71845	FALSE	23.6338		23.831	25.6553	23.8386	23.4257	25.5431
D3Z7B5;Q8BWY9	D3Z7B5;Q8BWY9	C330027C09Rik;Kiaa1524	tr|D3Z7B5|D3Z7B5_MOUSE Protein CIP2A OS=Mus musculus OX=10090 GN=Cip2a PE=1 SV=1;sp|Q8BWY9|CIP2A_MOUSE Protein CIP2A OS=Mus musculus OX=10090 GN=Cip2a PE=1 SV=3	Protein CIP2A	3	3	3	102.13	2.9	907	2.06	0.0076023	-1.12091	20.3401	0.345299	0.672905	FALSE	-0.297119	20.3401	0.798967	0.909503	FALSE	-2.75208	20.3401	0.0327943	0.160719	FALSE	0.823787	20.3401	0.484132	0.737172	FALSE	-1.63118	20.3401	0.178345	0.485131	FALSE	-2.45497	20.3401	0.0524949	0.471468	FALSE	21.9885						23.8081
D3Z7D3;F8WI56;Q8BWT5	D3Z7D3;F8WI56;Q8BWT5	Dip2a	tr|D3Z7D3|D3Z7D3_MOUSE Disco-interacting protein 2 homolog A OS=Mus musculus OX=10090 GN=Dip2a PE=1 SV=1;tr|F8WI56|F8WI56_MOUSE Disco-interacting protein 2 homolog A OS=Mus musculus OX=10090 GN=Dip2a PE=1 SV=1;sp|Q8BWT5|DIP2A_MOUSE Disco-interacting protei	Disco-interacting protein 2 homolog A	6	6	3	170.58	6.3	1572	10.612	0	-3.75921	21.9707	0.0272633	0.229185	FALSE	-1.41633	21.9707	0.362431	0.637118	FALSE	-1.25311	21.9707	0.418592	0.670274	FALSE	2.34288	21.9707	0.143295	0.413175	FALSE	2.5061	21.9707	0.119727	0.3959	FALSE	0.163224	21.9707	0.914918	0.988567	FALSE	24.3739	23.4464	24.548	23.6764
D6RDT6;Q91W96	D6RDT6;Q91W96	Anapc4	tr|D6RDT6|D6RDT6_MOUSE Anaphase-promoting complex subunit 4 OS=Mus musculus OX=10090 GN=Anapc4 PE=1 SV=1;sp|Q91W96|APC4_MOUSE Anaphase-promoting complex subunit 4 OS=Mus musculus OX=10090 GN=Anapc4 PE=1 SV=1	Anaphase-promoting complex subunit 4	1	1	1	9.4089	19.5	82	4.7003	0	-1.21673	22.5666	0.361418	0.678351	FALSE	-0.751152	22.5666	0.568883	0.772874	FALSE	0.554254	22.5666	0.673243	0.841855	FALSE	0.465583	22.5666	0.722863	0.885338	FALSE	1.77099	22.5666	0.192436	0.502768	FALSE	1.30541	22.5666	0.328767	0.82377	FALSE	23.511	23.7513	23.0273		23.2426	23.6606	22.9881
D6RET6;Q9DBM1	D6RET6;Q9DBM1	Gpatch1	tr|D6RET6|D6RET6_MOUSE G patch domain-containing protein 1 OS=Mus musculus OX=10090 GN=Gpatch1 PE=1 SV=1;sp|Q9DBM1|GPTC1_MOUSE G patch domain-containing protein 1 OS=Mus musculus OX=10090 GN=Gpatch1 PE=2 SV=1	G patch domain-containing protein 1	3	3	3	97.893	3.5	883	12.506	0	-1.11914	20.9121	0.111532	0.404392	FALSE	-0.642416	20.9121	0.343608	0.624607	FALSE	-0.517108	20.9121	0.442807	0.689198	FALSE	0.476727	20.9121	0.47841	0.734332	FALSE	0.602035	20.9121	0.373693	0.678196	FALSE	0.125308	20.9121	0.850706	0.979879	FALSE	21.1649	22.357	20.8627	19.9774	20.8976	20.1522	20.3797
D6RFS0;Q3THM8;B7FAU5;I7HJS1;O08579	D6RFS0;Q3THM8;B7FAU5;I7HJS1;O08579	Emd	tr|D6RFS0|D6RFS0_MOUSE Emerin OS=Mus musculus OX=10090 GN=Emd PE=1 SV=1;tr|Q3THM8|Q3THM8_MOUSE Emerin OS=Mus musculus OX=10090 GN=Emd PE=1 SV=1;tr|B7FAU5|B7FAU5_MOUSE Emerin OS=Mus musculus OX=10090 GN=Emd PE=1 SV=1;tr|I7HJS1|I7HJS1_MOUSE Emerin OS=Mus mus	Emerin	1	1	1	7.5797	26.2	65	6.0334	0	-0.548621	20.1204	0.431211	0.730148	FALSE	-0.839373	20.1204	0.236471	0.505293	FALSE	-0.100783	20.1204	0.883541	0.943197	FALSE	-0.290752	20.1204	0.673631	0.856425	FALSE	0.447837	20.1204	0.518691	0.8041	FALSE	0.738589	20.1204	0.294348	0.791905	FALSE	20.4141	20.4074					20.6218
D6RII3;Q05BC3-2;Q05BC3;D3Z4J9;Q05BC3-3	D6RII3;Q05BC3-2;Q05BC3;D3Z4J9;Q05BC3-3	Eml1	tr|D6RII3|D6RII3_MOUSE Echinoderm microtubule-associated protein-like 1 OS=Mus musculus OX=10090 GN=Eml1 PE=1 SV=1;sp|Q05BC3-2|EMAL1_MOUSE Isoform 2 of Echinoderm microtubule-associated protein-like 1 OS=Mus musculus OX=10090 GN=Eml1;sp|Q05BC3|EMAL1_MOUSE	Echinoderm microtubule-associated protein-like 1	13	11	11	76.762	24.2	699	27.754	0	-1.08737	22.7675	0.266707	0.607192	FALSE	6.32368	22.7675	1.97507e-05	0.00190801	TRUE	5.74038	22.7675	4.95269e-05	0.00281299	TRUE	7.41106	22.7675	4.06796e-06	0.000556685	TRUE	6.82775	22.7675	9.29967e-06	0.000752005	TRUE	-0.583306	22.7675	0.54375	0.899007	FALSE	27.2021	25.9352	26.6598	25.8753	24.5108	26.149
E0CXE7;Q5SUQ9-3;Q5SUQ9-2;Q5SUQ9	E0CXE7;Q5SUQ9-3;Q5SUQ9-2;Q5SUQ9	Ctc1	tr|E0CXE7|E0CXE7_MOUSE CST complex subunit CTC1 OS=Mus musculus OX=10090 GN=Ctc1 PE=1 SV=1;sp|Q5SUQ9-3|CTC1_MOUSE Isoform 3 of CST complex subunit CTC1 OS=Mus musculus OX=10090 GN=Ctc1;sp|Q5SUQ9-2|CTC1_MOUSE Isoform 2 of CST complex subunit CTC1 OS=Mus mus	CST complex subunit CTC1	2	2	2	106.47	2.9	965	4.185	0.00035149	0.149792	21.6328	0.911551	0.967179	FALSE	-2.26201	21.6328	0.112372	0.348884	FALSE	-0.120916	21.6328	0.928544	0.965447	FALSE	-2.4118	21.6328	0.0927223	0.329247	FALSE	-0.270707	21.6328	0.840988	0.950519	FALSE	2.14109	21.6328	0.130852	0.621992	FALSE		21.8335	21.8906			23.9319	22.5697
E0CYM1;E0CYH7;Q6P6L0-3;Q6P6L0	E0CYM1;E0CYH7;Q6P6L0-3;Q6P6L0	Filip1l	tr|E0CYM1|E0CYM1_MOUSE Filamin A-interacting protein 1-like OS=Mus musculus OX=10090 GN=Filip1l PE=1 SV=1;tr|E0CYH7|E0CYH7_MOUSE Filamin A-interacting protein 1-like OS=Mus musculus OX=10090 GN=Filip1l PE=1 SV=1;sp|Q6P6L0-3|FIL1L_MOUSE Isoform 3 of Filamin	Filamin A-interacting protein 1-like	15	15	14	101.92	20.7	893	104.29	0	0.149842	24.6269	0.83438	0.938091	FALSE	-0.151396	24.6269	0.83269	0.926427	FALSE	-0.330912	24.6269	0.645461	0.82851	FALSE	-0.301238	24.6269	0.675109	0.856425	FALSE	-0.480753	24.6269	0.506002	0.79803	FALSE	-0.179515	24.6269	0.802285	0.970451	FALSE	23.4397	25.5089	24.2333	24.8931	23.8911	24.8472	25.2609
E2QRQ3;D3Z6D2;Q8CJ67-3;Q8CJ67-2;Q8CJ67;Q8CJ67-4	E2QRQ3;D3Z6D2;Q8CJ67-3;Q8CJ67-2;Q8CJ67;Q8CJ67-4	Stau2	tr|E2QRQ3|E2QRQ3_MOUSE Double-stranded RNA-binding protein Staufen homolog 2 OS=Mus musculus OX=10090 GN=Stau2 PE=1 SV=1;tr|D3Z6D2|D3Z6D2_MOUSE Double-stranded RNA-binding protein Staufen homolog 2 OS=Mus musculus OX=10090 GN=Stau2 PE=1 SV=1;sp|Q8CJ67-3|ST	Double-stranded RNA-binding protein Staufen homolog 2	4	4	4	51.996	11.6	473	7.4848	0	0.188812	22.4434	0.886595	0.957452	FALSE	2.98443	22.4434	0.0400093	0.201063	FALSE	4.5411	22.4434	0.00435315	0.048706	TRUE	2.79562	22.4434	0.0519965	0.242037	FALSE	4.35229	22.4434	0.00569624	0.0589164	FALSE	1.55667	22.4434	0.252908	0.757077	FALSE	24.6388	23.8594	24.0513	24.2486	23.7005	25.1668	19.5618
E9PU96;Q571H0	E9PU96;Q571H0	Urb1	tr|E9PU96|E9PU96_MOUSE Nucleolar pre-ribosomal-associated protein 1 OS=Mus musculus OX=10090 GN=Urb1 PE=1 SV=1;sp|Q571H0|NPA1P_MOUSE Nucleolar pre-ribosomal-associated protein 1 OS=Mus musculus OX=10090 GN=Urb1 PE=1 SV=2	Nucleolar pre-ribosomal-associated protein 1	3	3	3	254.84	1.6	2277	4.0367	0.00069662	-1.16204	20.3521	0.285965	0.625746	FALSE	-0.026787	20.3521	0.979885	0.993739	FALSE	0.701826	20.3521	0.512795	0.747143	FALSE	1.13525	20.3521	0.296693	0.584516	FALSE	1.86386	20.3521	0.0984952	0.355186	FALSE	0.728613	20.3521	0.497143	0.879321	FALSE		21.8206	23.4664
E9PUA5;Q9QWT9-2;Q9QWT9;Q9QWT9-3;G3UXN2	E9PUA5;Q9QWT9-2;Q9QWT9;Q9QWT9-3;G3UXN2	Kifc5b;Kifc1	tr|E9PUA5|E9PUA5_MOUSE Kinesin-like protein OS=Mus musculus OX=10090 GN=Kifc5b PE=1 SV=1;sp|Q9QWT9-2|KIFC1_MOUSE Isoform 2 of Kinesin-like protein KIFC1 OS=Mus musculus OX=10090 GN=Kifc1;sp|Q9QWT9|KIFC1_MOUSE Kinesin-like protein KIFC1 OS=Mus musculus OX=1	Kinesin-like protein;Kinesin-like protein KIFC1	8	8	8	73.681	14.9	672	28.328	0	0.487163	25.1841	0.349873	0.672905	FALSE	1.11626	25.1841	0.0457003	0.214861	FALSE	1.14433	25.1841	0.0413067	0.191866	FALSE	0.629097	25.1841	0.23296	0.513107	FALSE	0.657165	25.1841	0.213994	0.529479	FALSE	0.0280679	25.1841	0.956228	0.994016	FALSE	26.0591	25.0376	25.0551	25.677	26.212	25.7243	24.9722
E9PUB7;Q2YDW2;D3YX87;Q2YDW2-2	E9PUB7;Q2YDW2;D3YX87;Q2YDW2-2	Msto1	tr|E9PUB7|E9PUB7_MOUSE Protein misato homolog 1 OS=Mus musculus OX=10090 GN=Msto1 PE=1 SV=1;sp|Q2YDW2|MSTO1_MOUSE Protein misato homolog 1 OS=Mus musculus OX=10090 GN=Msto1 PE=1 SV=1;tr|D3YX87|D3YX87_MOUSE Protein misato homolog 1 OS=Mus musculus OX=10090	Protein misato homolog 1	16	16	16	61.207	34	556	57.016	0	0.31743	26.4421	0.29167	0.633609	FALSE	0.853202	26.4421	0.0118202	0.104618	FALSE	0.722463	26.4421	0.0273928	0.146342	FALSE	0.535772	26.4421	0.0873178	0.322362	FALSE	0.405033	26.4421	0.184692	0.494087	FALSE	-0.130739	26.4421	0.657737	0.943231	FALSE	26.8281	26.6638	26.3019	26.9745	27.243	26.5286	26.3294
E9PUD2;Q8K1M6-3;Q8K1M6-2;Q8K1M6;Q8K1M6-4;A0A2U3TZ67	E9PUD2;Q8K1M6-3;Q8K1M6-2;Q8K1M6;Q8K1M6-4;A0A2U3TZ67;Q8K1M6-5	Dnm1l	tr|E9PUD2|E9PUD2_MOUSE Dynamin-1-like protein OS=Mus musculus OX=10090 GN=Dnm1l PE=1 SV=1;sp|Q8K1M6-3|DNM1L_MOUSE Isoform 3 of Dynamin-1-like protein OS=Mus musculus OX=10090 GN=Dnm1l;sp|Q8K1M6-2|DNM1L_MOUSE Isoform 2 of Dynamin-1-like protein OS=Mus muscu	Dynamin-1-like protein	18	18	18	79.532	39.6	712	181.39	0	0.614151	25.9829	0.227267	0.564892	FALSE	-1.18265	25.9829	0.0305619	0.174292	FALSE	-1.36426	25.9829	0.0152639	0.102085	FALSE	-1.7968	25.9829	0.00291043	0.0417552	TRUE	-1.97842	25.9829	0.00147397	0.0224118	TRUE	-0.181618	25.9829	0.713237	0.953041	FALSE	24.3091	24.4024	25.9453	25.3118	25.4866	25.7009	27.1986
E9PUF4;E9Q640;E9PYZ7;Q6NZN0-5;Q6NZN0-3;Q6NZN0-4;Q6NZN0-2;Q6NZN0	E9PUF4;E9Q640;E9PYZ7;Q6NZN0-5;Q6NZN0-3;Q6NZN0-4;Q6NZN0-2;Q6NZN0;A0A0R4J214	Rbm26	tr|E9PUF4|E9PUF4_MOUSE RNA-binding protein 26 OS=Mus musculus OX=10090 GN=Rbm26 PE=1 SV=1;tr|E9Q640|E9Q640_MOUSE RNA-binding protein 26 OS=Mus musculus OX=10090 GN=Rbm26 PE=1 SV=1;tr|E9PYZ7|E9PYZ7_MOUSE RNA-binding protein 26 OS=Mus musculus OX=10090 GN=Rb	RNA-binding protein 26	4	4	3	111.01	5	983	9.4021	0	-2.14536	22.5419	0.111611	0.404392	FALSE	1.77013	22.5419	0.181952	0.442202	FALSE	-0.321582	22.5419	0.801225	0.902077	FALSE	3.91549	22.5419	0.00862653	0.0825086	FALSE	1.82377	22.5419	0.170018	0.475817	FALSE	-2.09171	22.5419	0.119917	0.599017	FALSE	23.8077	24.6831	25.0483		23.4243	23.7444	23.0503
E9PUF7;Q61210-3;Q61210-4;Q61210;F6ZN61;Q61210-2;Q61210-5	E9PUF7;Q61210-3;Q61210-4;Q61210;F6ZN61;Q61210-2;Q61210-5	Arhgef1	tr|E9PUF7|E9PUF7_MOUSE Rho guanine nucleotide exchange factor 1 OS=Mus musculus OX=10090 GN=Arhgef1 PE=1 SV=1;sp|Q61210-3|ARHG1_MOUSE Isoform 3 of Rho guanine nucleotide exchange factor 1 OS=Mus musculus OX=10090 GN=Arhgef1;sp|Q61210-4|ARHG1_MOUSE Isoform	Rho guanine nucleotide exchange factor 1	3	3	3	108.69	3.5	976	4.5447	0	2.08654	20.7521	0.120762	0.424578	FALSE	-0.367689	20.7521	0.773558	0.89769	FALSE	1.44816	20.7521	0.268957	0.516153	FALSE	-2.45423	20.7521	0.0730743	0.292133	FALSE	-0.638381	20.7521	0.618647	0.863838	FALSE	1.81585	20.7521	0.171758	0.672657	FALSE		19.1416	19.4566	23.3182		22.6305	20.2552
E9PUI7;E9QK36;Q3U3T8-2;Q3U3T8-3;Q3U3T8;F6R9F0	E9PUI7;E9QK36;Q3U3T8-2;Q3U3T8-3;Q3U3T8;F6R9F0	Wdr62	tr|E9PUI7|E9PUI7_MOUSE WD repeat-containing protein 62 OS=Mus musculus OX=10090 GN=Wdr62 PE=1 SV=1;tr|E9QK36|E9QK36_MOUSE WD repeat-containing protein 62 OS=Mus musculus OX=10090 GN=Wdr62 PE=1 SV=1;sp|Q3U3T8-2|WDR62_MOUSE Isoform 2 of WD repeat-containing	WD repeat-containing protein 62	2	2	2	119.31	3.2	1076	3.0059	0.00097213	-0.304877	19.9604	0.613778	0.838642	FALSE	-0.229923	19.9604	0.702826	0.855802	FALSE	-0.94307	19.9604	0.13497	0.361127	FALSE	0.0749544	19.9604	0.900745	0.956719	FALSE	-0.638193	19.9604	0.299403	0.62224	FALSE	-0.713147	19.9604	0.248837	0.756619	FALSE		20.175
E9PUR6;P06537-5;P06537-3;P06537;E9PYV1;P06537-4;P06537-2;E9Q310	E9PUR6;P06537-5;P06537-3;P06537;E9PYV1;P06537-4;P06537-2;E9Q310;E9Q8A6;D6RIL1;D3Z473;A3KN90	Nr3c1	tr|E9PUR6|E9PUR6_MOUSE Glucocorticoid receptor OS=Mus musculus OX=10090 GN=Nr3c1 PE=1 SV=1;sp|P06537-5|GCR_MOUSE Isoform 3 of Glucocorticoid receptor OS=Mus musculus OX=10090 GN=Nr3c1;sp|P06537-3|GCR_MOUSE Isoform 1-B of Glucocorticoid receptor OS=Mus musc	Glucocorticoid receptor	6	6	6	87.163	10.5	792	20.013	0	-4.57369	23.2506	3.89794e-05	0.0111554	TRUE	-3.84772	23.2506	0.000186136	0.00804773	TRUE	-3.97973	23.2506	0.000138617	0.006165	TRUE	0.725978	23.2506	0.336399	0.6176	FALSE	0.593963	23.2506	0.428587	0.735961	FALSE	-0.132015	23.2506	0.858545	0.979879	FALSE	24.806	24.7321	24.6339		20.0546		23.4996
E9PVA8	E9PVA8	Gcn1l1	sp|E9PVA8|GCN1_MOUSE eIF-2-alpha kinase activator GCN1 OS=Mus musculus OX=10090 GN=Gcn1 PE=1 SV=1		105	105	105	293.02	48.4	2671	323.31	0	-0.31192	30.0366	0.0702798	0.330761	FALSE	-0.516359	30.0366	0.00647475	0.0788944	FALSE	-0.756424	30.0366	0.000420754	0.0114805	TRUE	-0.20444	30.0366	0.217318	0.504054	FALSE	-0.444504	30.0366	0.0151455	0.1118	FALSE	-0.240064	30.0366	0.152186	0.648209	FALSE	29.9589	29.8745	30.0236	29.2876	29.9077	29.7259	30.4785
E9PVC5;E9Q9E1;Q6NZJ6;E9PVC6;A0A0J9YUS5;Q6NZJ6-2	E9PVC5;E9Q9E1;Q6NZJ6;E9PVC6;A0A0J9YUS5;Q6NZJ6-2;E9Q770;A0A0J9YUC1;A0A0J9YVC1;A0A338P7C5;D3YWM1;A0A0J9YUL1;D3YWY7;D3YWC6;A0A338P758;D3Z439	Eif4g1	tr|E9PVC5|E9PVC5_MOUSE Eukaryotic translation initiation factor 4 gamma 1 OS=Mus musculus OX=10090 GN=Eif4g1 PE=1 SV=1;tr|E9Q9E1|E9Q9E1_MOUSE Eukaryotic translation initiation factor 4 gamma 1 OS=Mus musculus OX=10090 GN=Eif4g1 PE=1 SV=1;sp|Q6NZJ6|IF4G1_MO	Eukaryotic translation initiation factor 4 gamma 1	64	64	58	175.46	42	1594	323.31	0	-0.226577	31.9567	0.0786623	0.355713	FALSE	-0.489361	31.9567	0.00134392	0.0327738	FALSE	-0.292001	31.9567	0.0291175	0.150885	FALSE	-0.262784	31.9567	0.0456788	0.226415	FALSE	-0.0654235	31.9567	0.589099	0.84585	FALSE	0.197361	31.9567	0.119935	0.599017	FALSE	31.809	31.9659	32.0188	31.6754	31.6813	31.7573	31.8136
E9PVS0;P19182	E9PVS0;P19182	Ifrd1	tr|E9PVS0|E9PVS0_MOUSE Interferon-related developmental regulator 1 OS=Mus musculus OX=10090 GN=Ifrd1 PE=1 SV=2;sp|P19182|IFRD1_MOUSE Interferon-related developmental regulator 1 OS=Mus musculus OX=10090 GN=Ifrd1 PE=1 SV=2	Interferon-related developmental regulator 1	1	1	1	45.263	3.7	401	4.1701	0.00035075	3.08387	20.6209	0.00323791	0.0944302	FALSE	2.86031	20.6209	0.00527851	0.0722049	FALSE	2.97237	20.6209	0.00412916	0.0476998	TRUE	-0.223557	20.6209	0.794999	0.913216	FALSE	-0.111491	20.6209	0.896788	0.97352	FALSE	0.112066	20.6209	0.896259	0.986662	FALSE				24.2875	22.3737	21.8889
E9PVX6;E9PVX6-2	E9PVX6;E9PVX6-2;A0A1B0GQV9	Mki67	sp|E9PVX6|KI67_MOUSE Proliferation marker protein Ki-67 OS=Mus musculus OX=10090 GN=Mki67 PE=1 SV=1;sp|E9PVX6-2|KI67_MOUSE Isoform 2 of Proliferation marker protein Ki-67 OS=Mus musculus OX=10090 GN=Mki67		33	33	33	350.86	18.1	3177	323.31	0	-0.399213	25.2045	0.503335	0.781146	FALSE	-0.177181	25.2045	0.764678	0.894506	FALSE	0.980473	25.2045	0.115925	0.330423	FALSE	0.222032	25.2045	0.707878	0.876604	FALSE	1.37969	25.2045	0.0344765	0.192269	FALSE	1.15765	25.2045	0.0685581	0.522758	FALSE	26.0991	26.4952	24.5198	25.4954	24.8234	25.5977	24.9774
E9PVZ8;E9QAH1	E9PVZ8;E9QAH1;Q9CTU9	Golgb1	tr|E9PVZ8|E9PVZ8_MOUSE Golgi autoantigen, golgin subfamily b, macrogolgin 1 OS=Mus musculus OX=10090 GN=Golgb1 PE=1 SV=1;tr|E9QAH1|E9QAH1_MOUSE Golgi autoantigen, golgin subfamily b, macrogolgin 1 OS=Mus musculus OX=10090 GN=Golgb1 PE=1 SV=1		15	15	15	370.15	6.4	3238	30.234	0	-2.99694	22.4849	0.0345306	0.251517	FALSE	-3.74916	22.4849	0.0114442	0.101796	FALSE	-4.12651	22.4849	0.00655494	0.0607356	FALSE	-0.752217	22.4849	0.560764	0.78737	FALSE	-1.12956	22.4849	0.386627	0.690182	FALSE	-0.377347	22.4849	0.76921	0.962048	FALSE	23.5388	21.0047	23.7475				23.4552
E9PWB1;D3Z4N0;D3Z0X5;Q6PDH0;Q6PDH0-2;F6RUK9;F6RYD0	E9PWB1;D3Z4N0;D3Z0X5;Q6PDH0;Q6PDH0-2;F6RUK9;F6RYD0;E9Q307;E9PWW4;D3YVB9;D3YVQ3;F7B296	Phldb1	tr|E9PWB1|E9PWB1_MOUSE Pleckstrin homology-like domain family B member 1 OS=Mus musculus OX=10090 GN=Phldb1 PE=1 SV=1;tr|D3Z4N0|D3Z4N0_MOUSE Pleckstrin homology-like domain family B member 1 OS=Mus musculus OX=10090 GN=Phldb1 PE=1 SV=1;tr|D3Z0X5|D3Z0X5_MOU	Pleckstrin homology-like domain family B member 1	7	7	7	145.04	9.1	1324	82.856	0	-0.870236	22.1225	0.479214	0.761861	FALSE	-1.35061	22.1225	0.279164	0.561802	FALSE	-1.40496	22.1225	0.261225	0.507335	FALSE	-0.480372	22.1225	0.693939	0.869379	FALSE	-0.534723	22.1225	0.66161	0.892151	FALSE	-0.0543506	22.1225	0.96437	0.995841	FALSE		22.6507	23.7904		20.2965	23.2586	22.4851
E9PWE8;Q3TT92;Q62188	E9PWE8;Q3TT92;Q62188	Dpysl3	tr|E9PWE8|E9PWE8_MOUSE Dihydropyrimidinase-related protein 3 OS=Mus musculus OX=10090 GN=Dpysl3 PE=1 SV=1;tr|Q3TT92|Q3TT92_MOUSE Dihydropyrimidinase-related protein 3 OS=Mus musculus OX=10090 GN=Dpysl3 PE=1 SV=1;sp|Q62188|DPYL3_MOUSE Dihydropyrimidinase-re	Dihydropyrimidinase-related protein 3	33	33	27	73.884	66.9	683	323.31	0	0.0803129	29.8033	0.552855	0.804364	FALSE	0.00724781	29.8033	0.956963	0.986348	FALSE	-0.154696	29.8033	0.262358	0.50898	FALSE	-0.0730651	29.8033	0.588763	0.809202	FALSE	-0.235008	29.8033	0.0992543	0.355228	FALSE	-0.161943	29.8033	0.24183	0.747481	FALSE	29.7585	29.5693	29.7907	29.8434	29.7053	29.8108	29.9586
E9PWG6	E9PWG6	Ncapg	tr|E9PWG6|E9PWG6_MOUSE Non-SMC condensin I complex, subunit G OS=Mus musculus OX=10090 GN=Ncapg PE=1 SV=1		7	7	7	112.87	9.3	1004	21.872	0	-2.13363	22.5019	0.135895	0.446871	FALSE	-2.58373	22.5019	0.0768016	0.283742	FALSE	-2.08933	22.5019	0.143467	0.371512	FALSE	-0.4501	22.5019	0.741767	0.89907	FALSE	0.0443035	22.5019	0.974066	0.991592	FALSE	0.494404	22.5019	0.717521	0.95469	FALSE	22.4258	23.3672	23.0086			23.9425	22.8679
E9PWK1;Q9D379	E9PWK1;Q9D379;F6YTS6;D3Z4M3	Ephx1	tr|E9PWK1|E9PWK1_MOUSE Epoxide hydrolase OS=Mus musculus OX=10090 GN=Ephx1 PE=1 SV=1;sp|Q9D379|HYEP_MOUSE Epoxide hydrolase 1 OS=Mus musculus OX=10090 GN=Ephx1 PE=1 SV=2	Epoxide hydrolase 1	10	10	10	50.969	24.7	441	22.473	0	0.202484	26.7302	0.722163	0.890481	FALSE	0.0286646	26.7302	0.959747	0.987473	FALSE	-0.461144	26.7302	0.423249	0.672907	FALSE	-0.173819	26.7302	0.760022	0.901891	FALSE	-0.663627	26.7302	0.255884	0.576955	FALSE	-0.489808	26.7302	0.395825	0.834167	FALSE	25.3824	26.728	27.3002	26.2992	26.0291	27.6898	26.9745
E9PWK7;Q8C8K1;P54761;E0CYA3;P54754	E9PWK7;Q8C8K1;P54761;E0CYA3;P54754	Ephb4;Ephb3	tr|E9PWK7|E9PWK7_MOUSE Ephrin type-B receptor 4 OS=Mus musculus OX=10090 GN=Ephb4 PE=1 SV=1;tr|Q8C8K1|Q8C8K1_MOUSE Ephrin type-B receptor 4 OS=Mus musculus OX=10090 GN=Ephb4 PE=1 SV=1;sp|P54761|EPHB4_MOUSE Ephrin type-B receptor 4 OS=Mus musculus OX=10090	Receptor protein-tyrosine kinase;Ephrin type-B receptor 4;Ephrin type-B receptor 3	2	2	2	103.15	2.9	935	2.3784	0.0036474	0.166491	19.508	0.711067	0.887588	FALSE	0.97661	19.508	0.0460157	0.214861	FALSE	-0.705406	19.508	0.13399	0.359841	FALSE	0.810119	19.508	0.0897306	0.323794	FALSE	-0.871898	19.508	0.0702971	0.289487	FALSE	-1.68202	19.508	0.00238602	0.141491	FALSE		18.8632
E9PWW6;E9Q0D3;E9Q8M5	E9PWW6;E9Q0D3;E9Q8M5;D6RI42;D3YVH9;D3Z5I3;D3YZY2	Zc3h7a	tr|E9PWW6|E9PWW6_MOUSE Zinc finger CCCH type-containing 7 A OS=Mus musculus OX=10090 GN=Zc3h7a PE=1 SV=1;tr|E9Q0D3|E9Q0D3_MOUSE Zinc finger CCCH type-containing 7 A (Fragment) OS=Mus musculus OX=10090 GN=Zc3h7a PE=1 SV=1;tr|E9Q8M5|E9Q8M5_MOUSE Zinc finger		8	8	8	110.8	10.1	970	36.318	0	-0.390889	22.943	0.73715	0.896371	FALSE	-1.49759	22.943	0.212725	0.481472	FALSE	0.299704	22.943	0.796721	0.899406	FALSE	-1.1067	22.943	0.349954	0.629639	FALSE	0.690593	22.943	0.555223	0.823804	FALSE	1.7973	22.943	0.140208	0.62671	FALSE		24.6891	23.0061	21.3244	23.7349	22.5782	23.9764
E9PWW9	E9PWW9;A0A0U1RPA7	Rsf1	tr|E9PWW9|E9PWW9_MOUSE Remodeling and spacing factor 1 OS=Mus musculus OX=10090 GN=Rsf1 PE=1 SV=2		5	5	5	161.75	7.4	1441	35.702	0	-2.24862	21.9985	0.106272	0.394832	FALSE	-0.833624	21.9985	0.529548	0.748432	FALSE	-3.44092	21.9985	0.0203238	0.122563	FALSE	1.41499	21.9985	0.293354	0.581155	FALSE	-1.1923	21.9985	0.372703	0.678196	FALSE	-2.60729	21.9985	0.065715	0.515927	FALSE	22.2147	22.855	22.7794			22.2443	22.3673
E9PX30;Q8BPM2;Q8BPM2-2;E9Q1T3	E9PX30;Q8BPM2;Q8BPM2-2;E9Q1T3	Map4k5	tr|E9PX30|E9PX30_MOUSE Mitogen-activated protein kinase kinase kinase kinase 5 OS=Mus musculus OX=10090 GN=Map4k5 PE=1 SV=1;sp|Q8BPM2|M4K5_MOUSE Mitogen-activated protein kinase kinase kinase kinase 5 OS=Mus musculus OX=10090 GN=Map4k5 PE=1 SV=2;sp|Q8BPM2-	Mitogen-activated protein kinase kinase kinase kinase;Mitogen-activated protein kinase kinase kinase kinase 5	13	13	13	94.986	25.3	847	30.157	0	0.0786422	24.916	0.882042	0.956803	FALSE	1.26555	24.916	0.0312052	0.174887	FALSE	0.770242	24.916	0.163452	0.395639	FALSE	1.18691	24.916	0.0411095	0.216917	FALSE	0.6916	24.916	0.207296	0.521611	FALSE	-0.49531	24.916	0.358591	0.832421	FALSE	26.1052	24.8322	25.1605	25.0187	25.8021	25.5131	24.4824
E9PXY1;A2A432;A2A432-2;J3QJX0	E9PXY1;A2A432;A2A432-2;J3QJX0	Cul4b	tr|E9PXY1|E9PXY1_MOUSE Cullin-4B OS=Mus musculus OX=10090 GN=Cul4b PE=1 SV=2;sp|A2A432|CUL4B_MOUSE Cullin-4B OS=Mus musculus OX=10090 GN=Cul4b PE=1 SV=1;sp|A2A432-2|CUL4B_MOUSE Isoform 2 of Cullin-4B OS=Mus musculus OX=10090 GN=Cul4b;tr|J3QJX0|J3QJX0_MOUSE	Cullin-4B	28	28	17	102.41	36.9	896	177.42	0	0.704618	27.6588	0.0666797	0.324298	FALSE	0.263328	27.6588	0.465588	0.701534	FALSE	0.162488	27.6588	0.650223	0.829252	FALSE	-0.44129	27.6588	0.230585	0.512763	FALSE	-0.54213	27.6588	0.146724	0.44467	FALSE	-0.10084	27.6588	0.777806	0.962632	FALSE	27.1972	27.6399	26.8733	28.5581	27.5101	27.7561	27.8335
E9PY26;Q8R016	E9PY26;Q8R016	Blmh	tr|E9PY26|E9PY26_MOUSE Bleomycin hydrolase (Fragment) OS=Mus musculus OX=10090 GN=Blmh PE=1 SV=1;sp|Q8R016|BLMH_MOUSE Bleomycin hydrolase OS=Mus musculus OX=10090 GN=Blmh PE=1 SV=1	Bleomycin hydrolase	1	1	1	20.909	6.7	179	4.007	0.00069614	0.26862	20.1541	0.769261	0.911951	FALSE	0.733557	20.1541	0.428516	0.678369	FALSE	-0.313679	20.1541	0.732112	0.872356	FALSE	0.464937	20.1541	0.612951	0.820117	FALSE	-0.582298	20.1541	0.527649	0.808517	FALSE	-1.04724	20.1541	0.264781	0.76996	FALSE			21.0497			21.3088
E9PYB0	E9PYB0	Ahnak2	tr|E9PYB0|E9PYB0_MOUSE AHNAK nucleoprotein 2 (Fragment) OS=Mus musculus OX=10090 GN=Ahnak2 PE=1 SV=8		35	21	19	182.61	61.9	1738	323.31	0	0.483035	29.0311	0.0283209	0.231815	FALSE	-0.692554	29.0311	0.00383072	0.0604818	FALSE	-0.841491	29.0311	0.000959193	0.0198419	TRUE	-1.17559	29.0311	5.62833e-05	0.00294494	TRUE	-1.32453	29.0311	1.81475e-05	0.00106845	TRUE	-0.148937	29.0311	0.457092	0.859584	FALSE	28.7368	28.0428	28.0761	28.7556	28.6584	28.8909	29.5933
E9PYF4;F6TFN2;F6VG99;E9PYI7	E9PYF4;F6TFN2;F6VG99;E9PYI7;A0A5F8MPW2	Lmo7	tr|E9PYF4|E9PYF4_MOUSE LIM domain only 7 OS=Mus musculus OX=10090 GN=Lmo7 PE=1 SV=1;tr|F6TFN2|F6TFN2_MOUSE LIM domain only 7 (Fragment) OS=Mus musculus OX=10090 GN=Lmo7 PE=1 SV=1;tr|F6VG99|F6VG99_MOUSE LIM domain only 7 (Fragment) OS=Mus musculus OX=10090		10	10	10	192.55	9.3	1699	20.874	0	-0.594693	22.0783	0.591972	0.826705	FALSE	-1.05044	22.0783	0.349924	0.629364	FALSE	-1.26826	22.0783	0.263036	0.509739	FALSE	-0.455745	22.0783	0.680488	0.858573	FALSE	-0.673566	22.0783	0.544504	0.818575	FALSE	-0.217821	22.0783	0.843536	0.979879	FALSE		22.2588	23.2182		23.0182		23.1655
E9PYH6;A0A0U1RNP2	E9PYH6;A0A0U1RNP2;D3YUD4	Setd1a	sp|E9PYH6|SET1A_MOUSE Histone-lysine N-methyltransferase SETD1A OS=Mus musculus OX=10090 GN=Setd1a PE=1 SV=1;tr|A0A0U1RNP2|A0A0U1RNP2_MOUSE Predicted gene, 49388 (Fragment) OS=Mus musculus OX=10090 GN=Gm49388 PE=4 SV=1	Histone-lysine N-methyltransferase	7	7	7	186.06	6.6	1716	36.911	0	-1.0592	22.7824	0.437701	0.73668	FALSE	-2.1692	22.7824	0.126079	0.369715	FALSE	-2.54963	22.7824	0.0772538	0.269479	FALSE	-1.11	22.7824	0.416626	0.697685	FALSE	-1.49043	22.7824	0.2807	0.599147	FALSE	-0.380432	22.7824	0.778004	0.962632	FALSE	19.3791	24.2302	23.5819	22.4664	22.5076	19.0396	24.2259
E9PYI8;Q9JMA1	E9PYI8;Q9JMA1	Usp14	tr|E9PYI8|E9PYI8_MOUSE Ubiquitin carboxyl-terminal hydrolase OS=Mus musculus OX=10090 GN=Usp14 PE=1 SV=1;sp|Q9JMA1|UBP14_MOUSE Ubiquitin carboxyl-terminal hydrolase 14 OS=Mus musculus OX=10090 GN=Usp14 PE=1 SV=3	Ubiquitin carboxyl-terminal hydrolase;Ubiquitin carboxyl-terminal hydrolase 14	13	13	13	52.318	36	458	91.171	0	0.272311	27.4419	0.239299	0.577057	FALSE	-0.135253	27.4419	0.550023	0.757712	FALSE	0.0349891	27.4419	0.876234	0.940748	FALSE	-0.407564	27.4419	0.0885811	0.322362	FALSE	-0.237322	27.4419	0.301732	0.624891	FALSE	0.170242	27.4419	0.453837	0.856802	FALSE	27.3798	27.2278	27.0301	27.6749	27.4963	27.2835	27.52
E9PYK3	E9PYK3	Parp4	sp|E9PYK3|PARP4_MOUSE Protein mono-ADP-ribosyltransferase PARP4 OS=Mus musculus OX=10090 GN=Parp4 PE=1 SV=1		5	5	5	216.13	4.1	1969	12.323	0	0.12776	21.7427	0.900725	0.962396	FALSE	0.878543	21.7427	0.398151	0.666959	FALSE	1.70047	21.7427	0.115685	0.330344	FALSE	0.750783	21.7427	0.46844	0.726552	FALSE	1.57271	21.7427	0.142764	0.440168	FALSE	0.821931	21.7427	0.428375	0.842048	FALSE	20.4066	24.7031	21.7652	22.3454	23.0796	21.8331	20.6328
E9PYT0;P97393	E9PYT0;P97393;A0A1W2P6H9	Arhgap5	tr|E9PYT0|E9PYT0_MOUSE Rho GTPase-activating protein 5 OS=Mus musculus OX=10090 GN=Arhgap5 PE=1 SV=1;sp|P97393|RHG05_MOUSE Rho GTPase-activating protein 5 OS=Mus musculus OX=10090 GN=Arhgap5 PE=1 SV=2	Rho GTPase-activating protein 5	15	15	15	172.47	13.2	1503	63.417	0	2.76196	24.4437	0.000498627	0.0443529	TRUE	0.936081	24.4437	0.135781	0.384395	FALSE	1.48954	24.4437	0.0257227	0.14037	FALSE	-1.82588	24.4437	0.00886995	0.0843831	FALSE	-1.27242	24.4437	0.0504639	0.235014	FALSE	0.553456	24.4437	0.363069	0.832421	FALSE	22.7076	23.6718	22.5564	25.7377	25.5726	25.9114	24.6951
E9PZ88;F8WIE1;Q91W89;E9PYM7	E9PZ88;F8WIE1;Q91W89;E9PYM7;F6TFL1;E0CZB0;E0CXM6;E0CXI0;F6U7S0;E0CYW2	Man2c1	tr|E9PZ88|E9PZ88_MOUSE Alpha-mannosidase 2C1 OS=Mus musculus OX=10090 GN=Man2c1 PE=1 SV=1;tr|F8WIE1|F8WIE1_MOUSE Alpha-mannosidase 2C1 OS=Mus musculus OX=10090 GN=Man2c1 PE=1 SV=1;sp|Q91W89|MA2C1_MOUSE Alpha-mannosidase 2C1 OS=Mus musculus OX=10090 GN=Man2	Alpha-mannosidase;Alpha-mannosidase 2C1	7	7	7	104.68	10.7	940	22.251	0	-0.787425	23.306	0.39781	0.701391	FALSE	0.696869	23.306	0.452793	0.695556	FALSE	0.929469	23.306	0.321093	0.571225	FALSE	1.48429	23.306	0.124285	0.385627	FALSE	1.71689	23.306	0.0800784	0.310369	FALSE	0.232601	23.306	0.800024	0.969338	FALSE	24.3523	25.1534	23.4037	25.1375	22.1911	23.2185	22.4859
E9PZJ8	E9PZJ8;E9PZJ8-2;A0A1W2P6I6	Ascc3	sp|E9PZJ8|ASCC3_MOUSE Activating signal cointegrator 1 complex subunit 3 OS=Mus musculus OX=10090 GN=Ascc3 PE=1 SV=1	Activating signal cointegrator 1 complex subunit 3	16	16	16	250.55	10.7	2198	32.104	0	-1.25421	24.6622	0.0401827	0.27107	FALSE	0.549054	24.6622	0.333825	0.618086	FALSE	-0.666721	24.6622	0.244889	0.490054	FALSE	1.80326	24.6622	0.00625763	0.0658717	FALSE	0.58749	24.6622	0.302459	0.62539	FALSE	-1.21577	24.6622	0.0456342	0.457883	FALSE	25.8609	25.2463	25.6132	24.7226	23.5593	24.6758	25.3087
E9PZM7;A0A2I3BQU5;A0A2I3BRQ7	E9PZM7;A0A2I3BQU5;A0A2I3BRQ7	Scaf11	tr|E9PZM7|E9PZM7_MOUSE SR-related CTD-associated factor 11 OS=Mus musculus OX=10090 GN=Scaf11 PE=1 SV=1;tr|A0A2I3BQU5|A0A2I3BQU5_MOUSE SR-related CTD-associated factor 11 OS=Mus musculus OX=10090 GN=Scaf11 PE=1 SV=1;tr|A0A2I3BRQ7|A0A2I3BRQ7_MOUSE SR-relate		6	6	6	162.1	4.7	1456	12.923	0	-0.451826	21.1936	0.461542	0.757457	FALSE	-0.641071	21.1936	0.301685	0.58636	FALSE	-0.693988	21.1936	0.265353	0.511998	FALSE	-0.189245	21.1936	0.755505	0.901874	FALSE	-0.242162	21.1936	0.690681	0.898336	FALSE	-0.0529168	21.1936	0.930482	0.991441	FALSE	21.2012	21.2371	21.1579	21.0245	20.5464	20.6698	21.3642
E9PZY8;A2AIV2;A2AIV2-2	E9PZY8;A2AIV2;A2AIV2-2	1110037F02Rik;Kiaa1429	tr|E9PZY8|E9PZY8_MOUSE Protein virilizer homolog OS=Mus musculus OX=10090 GN=Virma PE=1 SV=1;sp|A2AIV2|VIR_MOUSE Protein virilizer homolog OS=Mus musculus OX=10090 GN=Virma PE=1 SV=1;sp|A2AIV2-2|VIR_MOUSE Isoform 2 of Protein virilizer homolog OS=Mus muscu	Protein virilizer homolog	7	7	7	207.17	6	1861	21.608	0	-3.54204	21.5908	0.0149679	0.174273	FALSE	-1.17742	21.5908	0.364173	0.637181	FALSE	-1.07729	21.5908	0.405056	0.658678	FALSE	2.36462	21.5908	0.0825412	0.312129	FALSE	2.46475	21.5908	0.0717953	0.292945	FALSE	0.100136	21.5908	0.937386	0.991441	FALSE	23.2708	23.8386	23.9414	22.653			23.3154
E9Q0A3;Q68FM7;A0A1D5RLI4;D6RGQ8	E9Q0A3;Q68FM7;A0A1D5RLI4;D6RGQ8	Arhgef11	tr|E9Q0A3|E9Q0A3_MOUSE Rho guanine nucleotide exchange factor (GEF) 11 (Fragment) OS=Mus musculus OX=10090 GN=Arhgef11 PE=1 SV=8;tr|Q68FM7|Q68FM7_MOUSE Rho guanine nucleotide exchange factor (GEF) 11 OS=Mus musculus OX=10090 GN=Arhgef11 PE=1 SV=1;tr|A0A1D5		2	2	2	163.51	1.5	1475	2.0892	0.0070526	-0.522497	21.2155	0.714029	0.888985	FALSE	-4.24268	21.2155	0.0101429	0.0977767	FALSE	-2.87995	21.2155	0.0608736	0.235953	FALSE	-3.72019	21.2155	0.0203474	0.148727	FALSE	-2.35745	21.2155	0.116224	0.387923	FALSE	1.36273	21.2155	0.347061	0.826706	FALSE
E9Q0A7;Q4KMM3-3;Q4KMM3-2;Q4KMM3-4;Q4KMM3;A0A2R8VHT3;B1H3M0;A0A2R8W6N3	E9Q0A7;Q4KMM3-3;Q4KMM3-2;Q4KMM3-4;Q4KMM3;A0A2R8VHT3;B1H3M0;A0A2R8W6N3;A0A2R8VHF5;A0A2R8VI09	Oxr1	tr|E9Q0A7|E9Q0A7_MOUSE Oxidation resistance protein 1 OS=Mus musculus OX=10090 GN=Oxr1 PE=1 SV=1;sp|Q4KMM3-3|OXR1_MOUSE Isoform 3 of Oxidation resistance protein 1 OS=Mus musculus OX=10090 GN=Oxr1;sp|Q4KMM3-2|OXR1_MOUSE Isoform 2 of Oxidation resistance pr	Oxidation resistance protein 1	6	6	6	91.741	12.7	832	57.789	0	1.0797	23.7831	0.347604	0.672905	FALSE	-2.94599	23.7831	0.0205177	0.142582	FALSE	-2.37748	23.7831	0.0524106	0.215917	FALSE	-4.02569	23.7831	0.00335935	0.0456205	TRUE	-3.45718	23.7831	0.00869238	0.0793012	FALSE	0.568507	23.7831	0.616104	0.925351	FALSE		23.3719		24.3247	23.793		25.5607
E9Q0T4;E9PWQ9;A0A0J9YUM4;Q91YZ2;A0A0J9YU62;O88712-2;O88712;P56546;P56546-2;A0A0J9YVC3;A0A0J9YU66;A0A0J9YVI3;A0A0J9YUR5;A0A0J9YTW3;O88712-3	E9Q0T4;E9PWQ9;A0A0J9YUM4;Q91YZ2;A0A0J9YU62;O88712-2;O88712;P56546;P56546-2;A0A0J9YVC3;A0A0J9YU66;A0A0J9YVI3;A0A0J9YUR5;A0A0J9YTW3;O88712-3	Ctbp2;Ctbp1	tr|E9Q0T4|E9Q0T4_MOUSE C-terminal-binding protein 2 (Fragment) OS=Mus musculus OX=10090 GN=Ctbp2 PE=1 SV=8;tr|E9PWQ9|E9PWQ9_MOUSE C-terminal-binding protein 2 (Fragment) OS=Mus musculus OX=10090 GN=Ctbp2 PE=1 SV=1;tr|A0A0J9YUM4|A0A0J9YUM4_MOUSE C-terminal-	C-terminal-binding protein 1;C-terminal-binding protein 2	2	2	2	19.578	9.7	176	3.6806	0.00067958	1.10493	23.0126	0.364833	0.68172	FALSE	0.0588289	23.0126	0.96083	0.987473	FALSE	1.1371	23.0126	0.35153	0.604224	FALSE	-1.0461	23.0126	0.39007	0.671308	FALSE	0.0321665	23.0126	0.978576	0.993657	FALSE	1.07827	23.0126	0.376125	0.83392	FALSE	22.7085	22.158	22.5823	23.103	24.1298	23.5308	23.8153
E9Q0Y4;P46062;Q3V403	E9Q0Y4;P46062;Q3V403;A0A494BAM3	Sipa1	tr|E9Q0Y4|E9Q0Y4_MOUSE Signal-induced proliferation-associated protein 1 OS=Mus musculus OX=10090 GN=Sipa1 PE=1 SV=1;sp|P46062|SIPA1_MOUSE Signal-induced proliferation-associated protein 1 OS=Mus musculus OX=10090 GN=Sipa1 PE=1 SV=2;tr|Q3V403|Q3V403_MOUSE	Signal-induced proliferation-associated protein 1	24	24	24	112.22	31.1	1038	56.584	0	0.365869	26.1165	0.567732	0.808164	FALSE	0.69171	26.1165	0.288416	0.573287	FALSE	1.79278	26.1165	0.0138578	0.0978293	FALSE	0.325841	26.1165	0.610319	0.820067	FALSE	1.42691	26.1165	0.0408261	0.205767	FALSE	1.10107	26.1165	0.102422	0.582536	FALSE	26.6705	26.1623	26.5568	27.0994	26.7614	26.6265	23.3334
E9Q150;Q61062;E9Q967	E9Q150;Q61062;E9Q967	Dvl3	tr|E9Q150|E9Q150_MOUSE Segment polarity protein dishevelled homolog DVL-3 OS=Mus musculus OX=10090 GN=Dvl3 PE=1 SV=1;sp|Q61062|DVL3_MOUSE Segment polarity protein dishevelled homolog DVL-3 OS=Mus musculus OX=10090 GN=Dvl3 PE=1 SV=2;tr|E9Q967|E9Q967_MOUSE S	Segment polarity protein dishevelled homolog DVL-3	10	7	7	76.323	19.7	699	16.295	0	-3.71161	24.272	0.0694765	0.330314	FALSE	-3.97214	24.272	0.0542519	0.236268	FALSE	-2.80557	24.272	0.157762	0.388723	FALSE	-0.260531	24.272	0.89105	0.954657	FALSE	0.906036	24.272	0.635331	0.870477	FALSE	1.16657	24.272	0.542736	0.898603	FALSE	25.474	25.5984	25.0114		25.5731
E9Q1L5;Q8BUH8	E9Q1L5;Q8BUH8;Q9CRF0;Q9CX65;Q9CQN9;A0A0J9YUC9	Senp7	tr|E9Q1L5|E9Q1L5_MOUSE Sentrin-specific protease 7 OS=Mus musculus OX=10090 GN=Senp7 PE=1 SV=1;sp|Q8BUH8|SENP7_MOUSE Sentrin-specific protease 7 OS=Mus musculus OX=10090 GN=Senp7 PE=1 SV=1	Sentrin-specific protease 7	3	3	3	113.36	5.6	1010	27.027	0	-1.29082	21.2059	0.128572	0.437072	FALSE	-0.160924	21.2059	0.842162	0.929619	FALSE	-0.823293	21.2059	0.318368	0.568651	FALSE	1.1299	21.2059	0.178581	0.457116	FALSE	0.467531	21.2059	0.565357	0.832592	FALSE	-0.66237	21.2059	0.41864	0.841568	FALSE	21.5466	22.1998	22.0375	20.2216		21.5536	21.3707
E9Q1S3;Q01405	E9Q1S3;Q01405	Sec23a	tr|E9Q1S3|E9Q1S3_MOUSE Protein transport protein SEC23 OS=Mus musculus OX=10090 GN=Sec23a PE=1 SV=1;sp|Q01405|SC23A_MOUSE Protein transport protein Sec23A OS=Mus musculus OX=10090 GN=Sec23a PE=1 SV=2	Protein transport protein Sec23A	15	12	12	82.955	29.2	736	43.359	0	0.391257	25.089	0.543371	0.801082	FALSE	0.298191	25.089	0.64214	0.819489	FALSE	-0.499108	25.089	0.440438	0.688314	FALSE	-0.0930655	25.089	0.8842	0.954485	FALSE	-0.890365	25.089	0.180108	0.488569	FALSE	-0.797299	25.089	0.226585	0.739842	FALSE	25.2721	23.5501	25.4138	24.2468	25.9968	25.1662	26.1545
E9Q2B0;Q8BMQ2-2;Q8BMQ2	E9Q2B0;Q8BMQ2-2;Q8BMQ2	Gtf3c4	tr|E9Q2B0|E9Q2B0_MOUSE General transcription factor 3C polypeptide 4 OS=Mus musculus OX=10090 GN=Gtf3c4 PE=1 SV=1;sp|Q8BMQ2-2|TF3C4_MOUSE Isoform 2 of General transcription factor 3C polypeptide 4 OS=Mus musculus OX=10090 GN=Gtf3c4;sp|Q8BMQ2|TF3C4_MOUSE Ge	General transcription factor 3C polypeptide 4	2	2	2	76.704	7.7	676	10.391	0	-0.0469937	20.2129	0.932008	0.973793	FALSE	-0.452525	20.2129	0.417883	0.675216	FALSE	-3.78932	20.2129	1.38526e-05	0.00132104	TRUE	-0.405531	20.2129	0.466632	0.726552	FALSE	-3.74233	20.2129	1.56533e-05	0.000994544	TRUE	-3.3368	20.2129	4.68413e-05	0.0277769	TRUE							22.4485
E9Q2B2;Q5RIM6;Q60974-2;Q60974;F7C134;E9Q9Y2;Q8CHB6	E9Q2B2;Q5RIM6;Q60974-2;Q60974;F7C134;E9Q9Y2;Q8CHB6;E9Q8K6;Q3UV08;E0CYX5;F6U338;F6TWR1;F6SFD2;Q8BK32;Q5RIN0	Ncor1	tr|E9Q2B2|E9Q2B2_MOUSE Nuclear receptor corepressor 1 OS=Mus musculus OX=10090 GN=Ncor1 PE=1 SV=1;tr|Q5RIM6|Q5RIM6_MOUSE Nuclear receptor corepressor 1 OS=Mus musculus OX=10090 GN=Ncor1 PE=1 SV=1;sp|Q60974-2|NCOR1_MOUSE Isoform 2 of Nuclear receptor corepr	Nuclear receptor corepressor 1	7	7	6	264.04	3.9	2386	15.864	0	-0.713222	21.0466	0.544902	0.801082	FALSE	-1.85245	21.0466	0.131569	0.376305	FALSE	-1.38167	21.0466	0.250681	0.496241	FALSE	-1.13923	21.0466	0.339274	0.620888	FALSE	-0.668452	21.0466	0.570066	0.83344	FALSE	0.470778	21.0466	0.688126	0.949675	FALSE	23.6361	20.044		21.2565			21.3167
E9Q2X6;Q8CG47	E9Q2X6;Q8CG47;Q3U763;A0A0A6YXY3	Smc4	tr|E9Q2X6|E9Q2X6_MOUSE Structural maintenance of chromosomes protein OS=Mus musculus OX=10090 GN=Smc4 PE=1 SV=1;sp|Q8CG47|SMC4_MOUSE Structural maintenance of chromosomes protein 4 OS=Mus musculus OX=10090 GN=Smc4 PE=1 SV=1	Structural maintenance of chromosomes protein;Structural maintenance of chromosomes protein 4	25	25	25	144.21	22.7	1261	58.624	0	0.0120715	26.5341	0.983344	0.993323	FALSE	0.315752	26.5341	0.587391	0.781378	FALSE	-0.159275	26.5341	0.783306	0.89327	FALSE	0.30368	26.5341	0.601585	0.818315	FALSE	-0.171347	26.5341	0.767397	0.926004	FALSE	-0.475027	26.5341	0.417966	0.841568	FALSE	25.8537	26.6073	27.2314	26.7801	26.1659	26.7827	26.4858
E9Q317;O55128;D3Z2N9;D3YY73	E9Q317;O55128;D3Z2N9;D3YY73;D3YY55	Gm10094;Sap18	tr|E9Q317|E9Q317_MOUSE Histone deacetylase complex subunit SAP18 OS=Mus musculus OX=10090 GN=Sap18 PE=1 SV=1;sp|O55128|SAP18_MOUSE Histone deacetylase complex subunit SAP18 OS=Mus musculus OX=10090 GN=Sap18 PE=1 SV=1;tr|D3Z2N9|D3Z2N9_MOUSE Histone deacetyl	Histone deacetylase complex subunit SAP18	12	12	12	19.586	62.2	172	192.94	0	-0.507779	29.2656	0.0494607	0.291359	FALSE	-0.569715	29.2656	0.0305171	0.174292	FALSE	-0.337987	29.2656	0.171516	0.407923	FALSE	-0.0619365	29.2656	0.794376	0.913216	FALSE	0.169792	29.2656	0.479053	0.776878	FALSE	0.231728	29.2656	0.338403	0.826585	FALSE	29.2244	29.6219	29.4123	28.885	29.3274	28.5229	29.2876
E9Q390;A0A286YDF5;Q69ZN7;Q69ZN7-4;A0A286YCZ3	E9Q390;A0A286YDF5;Q69ZN7;Q69ZN7-4;A0A286YCZ3;Q69ZN7-2;Q69ZN7-3;A0A286YE65	Myof	tr|E9Q390|E9Q390_MOUSE Myoferlin OS=Mus musculus OX=10090 GN=Myof PE=1 SV=2;tr|A0A286YDF5|A0A286YDF5_MOUSE Myoferlin OS=Mus musculus OX=10090 GN=Myof PE=1 SV=1;sp|Q69ZN7|MYOF_MOUSE Myoferlin OS=Mus musculus OX=10090 GN=Myof PE=1 SV=2;sp|Q69ZN7-4|MYOF_MOUSE	Myoferlin	46	46	45	233.32	28.6	2048	195.45	0	0.962528	28.2922	0.000887611	0.0607331	FALSE	0.122437	28.2922	0.587184	0.781378	FALSE	0.325529	28.2922	0.163791	0.395639	FALSE	-0.840091	28.2922	0.00240552	0.0380821	TRUE	-0.637	28.2922	0.013267	0.100863	FALSE	0.203091	28.2922	0.373007	0.833743	FALSE	27.4738	28.0152	27.558	28.8182	28.2633	28.8531	28.099
E9Q3T3;L0N7N1	E9Q3T3;L0N7N1;A0A0J9YUN5;L0N759	Kif14	tr|E9Q3T3|E9Q3T3_MOUSE Kinesin-like protein KIF14 OS=Mus musculus OX=10090 GN=Kif14 PE=1 SV=1;sp|L0N7N1|KIF14_MOUSE Kinesin-like protein KIF14 OS=Mus musculus OX=10090 GN=Kif14 PE=1 SV=1	Kinesin-like protein;Kinesin-like protein KIF14	22	22	22	180.95	18.1	1624	198.82	0	-1.25932	25.3096	0.0147748	0.174273	FALSE	1.45289	25.3096	0.0065604	0.0793942	FALSE	1.25952	25.3096	0.0147624	0.101399	FALSE	2.71222	25.3096	5.13089e-05	0.00291146	TRUE	2.51885	25.3096	0.000100848	0.00332239	TRUE	-0.193367	25.3096	0.670037	0.945577	FALSE	27.1621	27.296	26.3385	26.0314	25.3194	25.6678	24.6675
E9Q3X0	E9Q3X0;D3Z2N7	Mvp	tr|E9Q3X0|E9Q3X0_MOUSE Major vault protein OS=Mus musculus OX=10090 GN=Mvp PE=1 SV=1		39	39	1	96.856	62.3	870	323.31	0	0.00435549	29.7118	0.98857	0.995284	FALSE	0.197433	29.7118	0.519843	0.74337	FALSE	-0.204468	29.7118	0.505351	0.741154	FALSE	0.193078	29.7118	0.528935	0.766342	FALSE	-0.208823	29.7118	0.496501	0.790049	FALSE	-0.401901	29.7118	0.202029	0.714896	FALSE	29.4537	30.1438	29.5228	29.4171	30.0023	29.7139	29.277
E9Q3Y4;Q9ESE1;A0A0A6YXL6;Q9ESE1-2;A0A0A6YXX3;Q9ESE1-3;Q8BSM6	E9Q3Y4;Q9ESE1;A0A0A6YXL6;Q9ESE1-2;A0A0A6YXX3;Q9ESE1-3;Q8BSM6;A0A1D5RM41	Lrba	tr|E9Q3Y4|E9Q3Y4_MOUSE Lipopolysaccharide-responsive and beige-like anchor protein OS=Mus musculus OX=10090 GN=Lrba PE=1 SV=1;sp|Q9ESE1|LRBA_MOUSE Lipopolysaccharide-responsive and beige-like anchor protein OS=Mus musculus OX=10090 GN=Lrba PE=1 SV=1;tr|A0A	Lipopolysaccharide-responsive and beige-like anchor protein	11	11	9	316.81	4.7	2854	44.411	0	2.18812	25.8521	0.0522392	0.295027	FALSE	3.50075	25.8521	0.00483506	0.0682664	FALSE	3.91251	25.8521	0.00230179	0.0330233	TRUE	1.31263	25.8521	0.220564	0.504734	FALSE	1.7244	25.8521	0.11531	0.386321	FALSE	0.411768	25.8521	0.69231	0.949675	FALSE	27.6985	27.7333	22.761	27.7494	28.2835	28.7243	24.3244
E9Q3Y7;E9Q5L4;A0A5F8MPP1;Q5PR69-2;Q5PR69	E9Q3Y7;E9Q5L4;A0A5F8MPP1;Q5PR69-2;Q5PR69	C530008M17Rik;Kiaa1211	tr|E9Q3Y7|E9Q3Y7_MOUSE RIKEN cDNA C530008M17 gene OS=Mus musculus OX=10090 GN=C530008M17Rik PE=1 SV=1;tr|E9Q5L4|E9Q5L4_MOUSE RIKEN cDNA C530008M17 gene OS=Mus musculus OX=10090 GN=C530008M17Rik PE=1 SV=1;tr|A0A5F8MPP1|A0A5F8MPP1_MOUSE RIKEN cDNA C530008M17	Uncharacterized protein KIAA1211	7	7	7	142.54	7.7	1288	20.518	0	-0.499371	20.5179	0.434723	0.732361	FALSE	-1.24422	20.5179	0.0670365	0.265106	FALSE	-2.07504	20.5179	0.00569413	0.0572309	FALSE	-0.744845	20.5179	0.251269	0.53407	FALSE	-1.57567	20.5179	0.0254668	0.157858	FALSE	-0.830822	20.5179	0.203628	0.71517	FALSE		20.4168					22.0995
E9Q3Z5;A0A1B0GS91;Q8K4L3-3;Q8K4L3;Q8K4L2	E9Q3Z5;A0A1B0GS91;Q8K4L3-3;Q8K4L3;Q8K4L2;F6R6A4;F6TBK9	Svil	tr|E9Q3Z5|E9Q3Z5_MOUSE Supervillin OS=Mus musculus OX=10090 GN=Svil PE=1 SV=1;tr|A0A1B0GS91|A0A1B0GS91_MOUSE Supervillin OS=Mus musculus OX=10090 GN=Svil PE=1 SV=1;sp|Q8K4L3-3|SVIL_MOUSE Isoform 2 of Supervillin OS=Mus musculus OX=10090 GN=Svil;sp|Q8K4L3|S	Supervillin	29	29	29	230.42	17.7	2056	177.09	0	-0.117944	25.338	0.802695	0.924867	FALSE	0.0249047	25.338	0.957869	0.98671	FALSE	0.518479	25.338	0.283408	0.531175	FALSE	0.142848	25.338	0.762323	0.902311	FALSE	0.636423	25.338	0.193223	0.502768	FALSE	0.493574	25.338	0.306082	0.801943	FALSE	25.5346	26.3837	24.7687	25.0621	25.6284	25.6428	25.0382
E9Q411	E9Q411	Nbas	tr|E9Q411|E9Q411_MOUSE Neuroblastoma-amplified sequence OS=Mus musculus OX=10090 GN=Nbas PE=1 SV=1		8	8	8	265.77	5.3	2356	58.879	0	-1.40888	22.1983	0.250087	0.589424	FALSE	-3.28811	22.1983	0.0154403	0.124291	FALSE	-2.48433	22.1983	0.0544402	0.22367	FALSE	-1.87923	22.1983	0.132912	0.396643	FALSE	-1.07545	22.1983	0.374404	0.678196	FALSE	0.803782	22.1983	0.503605	0.883544	FALSE		22.4466	22.7501	23.0327			23.4086
E9Q414;E9Q1Y3	E9Q414;E9Q1Y3;F7A3M3	Apob	sp|E9Q414|APOB_MOUSE Apolipoprotein B-100 OS=Mus musculus OX=10090 GN=Apob PE=1 SV=1;tr|E9Q1Y3|E9Q1Y3_MOUSE Apolipoprotein B-100 (Fragment) OS=Mus musculus OX=10090 GN=Apob PE=1 SV=1	Apolipoprotein B-100;Apolipoprotein B-48	5	3	3	509.43	1.1	4505	104.76	0	0.197694	28.145	0.71624	0.888985	FALSE	0.528255	28.145	0.339599	0.621549	FALSE	0.821102	28.145	0.148095	0.377451	FALSE	0.330561	28.145	0.545365	0.77803	FALSE	0.623407	28.145	0.263298	0.581018	FALSE	0.292846	28.145	0.591525	0.912015	FALSE	28.5772	28.3075	28.1176	27.0877	28.8044	29.7033	27.7566
E9Q421;Q8BXX3;Q9CXY9;Q8BL63	E9Q421;Q8BXX3;Q9CXY9;Q8BL63	Pigk	tr|E9Q421|E9Q421_MOUSE GPI-anchor transamidase OS=Mus musculus OX=10090 GN=Pigk PE=1 SV=1;tr|Q8BXX3|Q8BXX3_MOUSE GPI-anchor transamidase OS=Mus musculus OX=10090 GN=Pigk PE=1 SV=1;sp|Q9CXY9|GPI8_MOUSE GPI-anchor transamidase OS=Mus musculus OX=10090 GN=Pig	GPI-anchor transamidase	8	8	8	40.862	38.1	362	62.605	0	0.336755	25.8179	0.448659	0.745589	FALSE	1.9604	25.8179	0.000655282	0.0200991	TRUE	1.54729	25.8179	0.00365426	0.0449899	TRUE	1.62364	25.8179	0.00264122	0.0394852	TRUE	1.21054	25.8179	0.0155883	0.113248	FALSE	-0.413103	25.8179	0.355597	0.832421	FALSE	26.0448	26.2955	26.9864	26.9831	27.14	26.2139	25.2835
E9Q481;Q6P2K6	E9Q481;Q6P2K6;A0A1Y7VJG9;Q6P2K6-2	Smek1	tr|E9Q481|E9Q481_MOUSE Serine/threonine-protein phosphatase 4 regulatory subunit 3A OS=Mus musculus OX=10090 GN=Ppp4r3a PE=1 SV=1;sp|Q6P2K6|P4R3A_MOUSE Serine/threonine-protein phosphatase 4 regulatory subunit 3A OS=Mus musculus OX=10090 GN=Ppp4r3a PE=1 SV	Serine/threonine-protein phosphatase 4 regulatory subunit 3A	7	7	5	95.313	10.3	833	49.183	0	-0.339659	24.335	0.626149	0.849023	FALSE	-1.17324	24.335	0.109809	0.344885	FALSE	-0.204369	24.335	0.768702	0.88899	FALSE	-0.833581	24.335	0.243362	0.527934	FALSE	0.135289	24.335	0.84549	0.951032	FALSE	0.968871	24.335	0.179332	0.676694	FALSE	24.4896	23.4381	24.8082	23.1923	24.559	23.9656	23.4914
E9Q4K9;E9PYU8;Q9CUN6	E9Q4K9;E9PYU8;Q9CUN6;A0A0G2JEN5	Smurf1	tr|E9Q4K9|E9Q4K9_MOUSE E3 ubiquitin-protein ligase OS=Mus musculus OX=10090 GN=Smurf1 PE=1 SV=1;tr|E9PYU8|E9PYU8_MOUSE E3 ubiquitin-protein ligase OS=Mus musculus OX=10090 GN=Smurf1 PE=1 SV=1;sp|Q9CUN6|SMUF1_MOUSE E3 ubiquitin-protein ligase SMURF1 OS=Mus	E3 ubiquitin-protein ligase SMURF1	3	1	1	83.109	3.6	728	5.6498	0	-2.41568	24.1151	0.325678	0.659137	FALSE	3.2298	24.1151	0.195728	0.459974	FALSE	4.4883	24.1151	0.0811565	0.276585	FALSE	5.64549	24.1151	0.0338306	0.196682	FALSE	6.90398	24.1151	0.0126326	0.0998817	FALSE	1.2585	24.1151	0.603171	0.915598	FALSE	27.8787	27.7704	27.9201		28.4268	28.0201
E9Q4Q2;D3YZC9;D3YZD0;Q64213-2;Q64213-3;Q64213;D3YVH4	E9Q4Q2;D3YZC9;D3YZD0;Q64213-2;Q64213-3;Q64213;D3YVH4;F8WHF9;D6RDB7	Sf1	tr|E9Q4Q2|E9Q4Q2_MOUSE Splicing factor 1 OS=Mus musculus OX=10090 GN=Sf1 PE=1 SV=1;tr|D3YZC9|D3YZC9_MOUSE Splicing factor 1 OS=Mus musculus OX=10090 GN=Sf1 PE=1 SV=1;tr|D3YZD0|D3YZD0_MOUSE Splicing factor 1 OS=Mus musculus OX=10090 GN=Sf1 PE=1 SV=1;sp|Q642	Splicing factor 1	12	12	12	59.698	31.6	548	62.403	0	-0.0834678	27.1222	0.843061	0.94234	FALSE	0.273044	27.1222	0.520594	0.74337	FALSE	0.0775579	27.1222	0.854027	0.930466	FALSE	0.356512	27.1222	0.404458	0.689784	FALSE	0.161026	27.1222	0.703153	0.903002	FALSE	-0.195486	27.1222	0.644126	0.940033	FALSE	27.1246	26.9049	27.7877	26.5976	27.4765	27.4927	27.3087
E9Q4R3;Q3TE27;E9PYS6;B1AUX5;B1AUY2;Q80Z68;B1AUY3	E9Q4R3;Q3TE27;E9PYS6;B1AUX5;B1AUY2;Q80Z68;B1AUY3	Arhgap4	tr|E9Q4R3|E9Q4R3_MOUSE Rho GTPase-activating protein 4 OS=Mus musculus OX=10090 GN=Arhgap4 PE=1 SV=1;tr|Q3TE27|Q3TE27_MOUSE Rho GTPase-activating protein 4 OS=Mus musculus OX=10090 GN=Arhgap4 PE=1 SV=1;tr|E9PYS6|E9PYS6_MOUSE Rho GTPase-activating protein 4		1	1	1	68.568	1.7	605	4.3008	0.00035499	-4.13326	23.052	0.013776	0.174273	FALSE	-1.0952	23.052	0.459801	0.699362	FALSE	-6.52625	23.052	0.0006654	0.0151762	TRUE	3.03807	23.052	0.0556868	0.248912	FALSE	-2.39298	23.052	0.121047	0.397788	FALSE	-5.43105	23.052	0.00259017	0.143997	FALSE	24.4901	24.87	23.3798				26.7995
E9Q4V9;Q8BH74	E9Q4V9;Q8BH74	Nup107	tr|E9Q4V9|E9Q4V9_MOUSE Nuclear pore complex protein OS=Mus musculus OX=10090 GN=Nup107 PE=1 SV=1;sp|Q8BH74|NU107_MOUSE Nuclear pore complex protein Nup107 OS=Mus musculus OX=10090 GN=Nup107 PE=1 SV=1	Nuclear pore complex protein Nup107	4	4	4	106.5	6.9	924	10.107	0	0.332491	22.6465	0.772146	0.913899	FALSE	-0.109738	22.6465	0.923738	0.970089	FALSE	1.68568	22.6465	0.159036	0.389169	FALSE	-0.44223	22.6465	0.700528	0.872224	FALSE	1.35319	22.6465	0.251259	0.572434	FALSE	1.79542	22.6465	0.135713	0.623932	FALSE	22.7389	21.7666	23.8677	23.3398	22.1201	23.9109	22.7719
E9Q512;H3BJG4	E9Q512;H3BJG4;Q8BVJ9;H3BJH8	Trip11	tr|E9Q512|E9Q512_MOUSE Thyroid hormone receptor interactor 11 OS=Mus musculus OX=10090 GN=Trip11 PE=1 SV=1;tr|H3BJG4|H3BJG4_MOUSE Thyroid hormone receptor interactor 11 (Fragment) OS=Mus musculus OX=10090 GN=Trip11 PE=1 SV=1		14	14	14	226.45	9.5	1976	41.059	0	-0.904418	23.3821	0.43028	0.729712	FALSE	-3.13429	23.3821	0.0152156	0.123039	FALSE	-3.20762	23.3821	0.0134567	0.0961424	FALSE	-2.22987	23.3821	0.0671766	0.27522	FALSE	-2.3032	23.3821	0.059774	0.263305	FALSE	-0.0733258	23.3821	0.948328	0.992397	FALSE	21.7055	23.5179	22.2015	19.8743	23.9146	20.9227	24.8244
E9Q532;A2A7F4	E9Q532;A2A7F4	Rlf	tr|E9Q532|E9Q532_MOUSE Rearranged L-myc fusion sequence OS=Mus musculus OX=10090 GN=Rlf PE=1 SV=1;tr|A2A7F4|A2A7F4_MOUSE Rearranged L-myc fusion sequence OS=Mus musculus OX=10090 GN=Rlf PE=1 SV=1		4	4	4	206.28	2.9	1808	12.583	0	-0.694205	19.9982	0.30227	0.644771	FALSE	-0.12688	19.9982	0.847118	0.930836	FALSE	0.374153	19.9982	0.572022	0.785671	FALSE	0.567325	19.9982	0.395677	0.67814	FALSE	1.06836	19.9982	0.123036	0.400147	FALSE	0.501034	19.9982	0.451658	0.856802	FALSE		20.8626				19.1466
E9Q557;E9PZW0	E9Q557;E9PZW0	Dsp	sp|E9Q557|DESP_MOUSE Desmoplakin OS=Mus musculus OX=10090 GN=Dsp PE=1 SV=1;tr|E9PZW0|E9PZW0_MOUSE Desmoplakin OS=Mus musculus OX=10090 GN=Dsp PE=1 SV=1	Desmoplakin	22	22	22	332.91	10.6	2883	93.038	0	0.73039	25.7385	0.340431	0.672172	FALSE	0.962981	25.7385	0.215086	0.48272	FALSE	-0.902832	25.7385	0.243305	0.488559	FALSE	0.232592	25.7385	0.757328	0.901874	FALSE	-1.63322	25.7385	0.0464508	0.22372	FALSE	-1.86581	25.7385	0.0261307	0.379987	FALSE	25.6753	24.9473	24.9947	24.2834	25.7926	27.7325	27.054
E9Q585;E9PX68;E9Q1Q0	E9Q585;E9PX68;E9Q1Q0;A0A0J9YTU2	Slc4a1ap	tr|E9Q585|E9Q585_MOUSE Solute carrier family 4 (anion exchanger), member 1, adaptor protein OS=Mus musculus OX=10090 GN=Slc4a1ap PE=1 SV=1;tr|E9PX68|E9PX68_MOUSE Solute carrier family 4 (anion exchanger), member 1, adaptor protein OS=Mus musculus OX=10090		5	5	5	79.671	9.5	715	69.412	0	-1.97348	20.3111	0.0591684	0.314198	FALSE	-0.520134	20.3111	0.592839	0.783424	FALSE	-0.706719	20.3111	0.469785	0.713158	FALSE	1.45334	20.3111	0.150724	0.4214	FALSE	1.26676	20.3111	0.205727	0.518397	FALSE	-0.186585	20.3111	0.847073	0.979879	FALSE			24.2341	19.1972		19.7409	20.0757
E9Q586;E9Q3M3;O08788-2;O08788;D3YX34	E9Q586;E9Q3M3;O08788-2;O08788;D3YX34;D3Z2M9;D3YYG9	Dctn1	tr|E9Q586|E9Q586_MOUSE Dynactin subunit 1 OS=Mus musculus OX=10090 GN=Dctn1 PE=1 SV=1;tr|E9Q3M3|E9Q3M3_MOUSE Dynactin subunit 1 OS=Mus musculus OX=10090 GN=Dctn1 PE=1 SV=1;sp|O08788-2|DCTN1_MOUSE Isoform 2 of Dynactin subunit 1 OS=Mus musculus OX=10090 GN=	Dynactin subunit 1	39	39	39	136.85	43.8	1239	323.31	0	-0.537516	28.5758	0.00574749	0.121593	FALSE	0.659644	28.5758	0.00143374	0.0340083	TRUE	0.5341	28.5758	0.00597866	0.0575424	FALSE	1.19716	28.5758	7.5547e-06	0.000839988	TRUE	1.07162	28.5758	2.24552e-05	0.00115044	TRUE	-0.125544	28.5758	0.448707	0.8561	FALSE	29.3098	29.3387	29.1836	28.8124	28.802	28.6051	28.1551
E9Q5F9-2;E9Q5F9;A0A0G2JH06	E9Q5F9-2;E9Q5F9;A0A0G2JH06;A0A0G2JEZ4	Setd2	sp|E9Q5F9-2|SETD2_MOUSE Isoform 2 of Histone-lysine N-methyltransferase SETD2 OS=Mus musculus OX=10090 GN=Setd2;sp|E9Q5F9|SETD2_MOUSE Histone-lysine N-methyltransferase SETD2 OS=Mus musculus OX=10090 GN=Setd2 PE=1 SV=1;tr|A0A0G2JH06|A0A0G2JH06_MOUSE Histon	Histone-lysine N-methyltransferase SETD2	17	17	17	285.56	9.1	2536	91.257	0	-1.00643	22.2356	0.376498	0.692647	FALSE	-0.185432	22.2356	0.868447	0.943779	FALSE	-1.22356	22.2356	0.286048	0.534573	FALSE	0.820994	22.2356	0.468175	0.726552	FALSE	-0.21713	22.2356	0.846253	0.951032	FALSE	-1.03812	22.2356	0.362158	0.832421	FALSE		23.8123	23.6	21.502	21.4874	21.906	24.0264
E9Q5G3;A0A1L1SRP4	E9Q5G3;A0A1L1SRP4	Kif23	sp|E9Q5G3|KIF23_MOUSE Kinesin-like protein KIF23 OS=Mus musculus OX=10090 GN=Kif23 PE=1 SV=1;tr|A0A1L1SRP4|A0A1L1SRP4_MOUSE Kinesin-like protein (Fragment) OS=Mus musculus OX=10090 GN=Kif23 PE=1 SV=1	Kinesin-like protein KIF23	6	6	6	108.77	9	953	21.151	0	-3.6188	22.8984	0.0333848	0.250095	FALSE	-2.54885	22.8984	0.116434	0.355295	FALSE	-1.8474	22.8984	0.243593	0.488559	FALSE	1.06995	22.8984	0.49112	0.738763	FALSE	1.7714	22.8984	0.262443	0.581018	FALSE	0.701446	22.8984	0.649816	0.942497	FALSE	24.7686	24.2153	24.5565		23.0909		25.1215
E9Q5K9-3;E9Q5K9-2;E9Q5K9;D6RG95	E9Q5K9-3;E9Q5K9-2;E9Q5K9;D6RG95	Ythdc1	sp|E9Q5K9-3|YTDC1_MOUSE Isoform 3 of YTH domain-containing protein 1 OS=Mus musculus OX=10090 GN=Ythdc1;sp|E9Q5K9-2|YTDC1_MOUSE Isoform 2 of YTH domain-containing protein 1 OS=Mus musculus OX=10090 GN=Ythdc1;sp|E9Q5K9|YTDC1_MOUSE YTH domain-containing prot	YTH domain-containing protein 1	9	9	9	82.753	11.3	710	18.959	0	0.158366	24.7024	0.872296	0.954821	FALSE	-0.540777	24.7024	0.585289	0.781378	FALSE	1.2916	24.7024	0.205293	0.452561	FALSE	-0.699143	24.7024	0.482374	0.737172	FALSE	1.13323	24.7024	0.262755	0.581018	FALSE	1.83237	24.7024	0.0817213	0.533998	FALSE	25.4331	25.0651	23.8157	23.2048	25.4739	26.1103	25.049
E9Q616	E9Q616;A0A494BBD5;G5E8K8;A0A494B8Y7	Ahnak	tr|E9Q616|E9Q616_MOUSE AHNAK nucleoprotein (desmoyokin) OS=Mus musculus OX=10090 GN=Ahnak PE=1 SV=1		338	338	338	604.25	80.8	5656	323.31	0	-0.0662925	37.6413	0.516704	0.786379	FALSE	-0.660642	37.6413	2.33408e-05	0.0019773	TRUE	-0.835567	37.6413	2.21716e-06	0.000563475	TRUE	-0.59435	37.6413	6.31565e-05	0.00318066	TRUE	-0.769275	37.6413	5.17974e-06	0.000614317	TRUE	-0.174925	37.6413	0.103335	0.585455	FALSE	37.4669	37.2302	37.2539	37.1768	37.4448	37.1305	38.0962
E9Q634	E9Q634;A0A1L1STM1;G3V011;Q8CG29;P70248	Myo1e	sp|E9Q634|MYO1E_MOUSE Unconventional myosin-Ie OS=Mus musculus OX=10090 GN=Myo1e PE=1 SV=1	Unconventional myosin-Ie	37	37	37	126.82	37.4	1107	233.05	0	0.347042	29.4316	0.0579477	0.310759	FALSE	0.139097	29.4316	0.41726	0.675216	FALSE	0.110046	29.4316	0.518833	0.752187	FALSE	-0.207945	29.4316	0.233035	0.513107	FALSE	-0.236996	29.4316	0.177836	0.484706	FALSE	-0.029051	29.4316	0.86364	0.981525	FALSE	29.2568	29.3008	29.1432	29.5073	29.465	29.7696	29.6468
E9Q642;Q8BN58-2;Q8BN58;Q8BN58-3	E9Q642;Q8BN58-2;Q8BN58;Q8BN58-3;F6XG99;F6ZDY5	Arhgap28	tr|E9Q642|E9Q642_MOUSE Rho GTPase-activating protein 28 OS=Mus musculus OX=10090 GN=Arhgap28 PE=1 SV=1;sp|Q8BN58-2|RHG28_MOUSE Isoform 2 of Rho GTPase-activating protein 28 OS=Mus musculus OX=10090 GN=Arhgap28;sp|Q8BN58|RHG28_MOUSE Rho GTPase-activating pr	Rho GTPase-activating protein 28	8	8	8	76.256	17.5	679	18.288	0	0.108313	24.8684	0.844968	0.942614	FALSE	0.647919	24.8684	0.255057	0.535423	FALSE	-0.381588	24.8684	0.494887	0.73367	FALSE	0.539606	24.8684	0.339151	0.620888	FALSE	-0.489901	24.8684	0.383893	0.687068	FALSE	-1.02951	24.8684	0.0818291	0.533998	FALSE	24.5051	25.1754	24.8807	25.0061	25.0908	24.7893	25.3549
E9Q6A7;A2A655;A2A654	E9Q6A7;A2A655;A2A654	Bptf	tr|E9Q6A7|E9Q6A7_MOUSE Bromodomain PHD finger transcription factor OS=Mus musculus OX=10090 GN=Bptf PE=1 SV=1;tr|A2A655|A2A655_MOUSE Bromodomain PHD finger transcription factor OS=Mus musculus OX=10090 GN=Bptf PE=1 SV=1;tr|A2A654|A2A654_MOUSE Bromodomain P		8	8	8	321.59	4.4	2921	29.462	0	-0.344659	22.7587	0.717085	0.888985	FALSE	-1.3938	22.7587	0.159348	0.409653	FALSE	-1.49494	22.7587	0.133525	0.359841	FALSE	-1.04914	22.7587	0.280798	0.564452	FALSE	-1.15028	22.7587	0.239289	0.562149	FALSE	-0.101142	22.7587	0.915097	0.988567	FALSE		23.0791	23.333	22.1653	22.2735	21.4122	23.3613
E9Q6D8;Q91X70;Q8BRY4	E9Q6D8;Q91X70;Q8BRY4	C6	tr|E9Q6D8|E9Q6D8_MOUSE Complement component 6 OS=Mus musculus OX=10090 GN=C6 PE=1 SV=2;tr|Q91X70|Q91X70_MOUSE Complement component 6 OS=Mus musculus OX=10090 GN=C6 PE=1 SV=1;tr|Q8BRY4|Q8BRY4_MOUSE Complement component 6 (Fragment) OS=Mus musculus OX=10090		2	2	2	104.62	2.7	934	6.0232	0	-3.96539	21.3103	0.00173812	0.06722	FALSE	1.18358	21.3103	0.254726	0.535423	FALSE	-0.331296	21.3103	0.743538	0.878432	FALSE	5.14897	21.3103	0.000220603	0.00784905	TRUE	3.63409	21.3103	0.00319122	0.0383593	TRUE	-1.51488	21.3103	0.151696	0.648209	FALSE	24.779	24.1731	24.5402
E9Q6J5-2;E9Q6J5;E9Q6J5-3	E9Q6J5-2;E9Q6J5;E9Q6J5-3	Bod1l	sp|E9Q6J5-2|BD1L1_MOUSE Isoform 2 of Biorientation of chromosomes in cell division protein 1-like 1 OS=Mus musculus OX=10090 GN=Bod1l;sp|E9Q6J5|BD1L1_MOUSE Biorientation of chromosomes in cell division protein 1-like 1 OS=Mus musculus OX=10090 GN=Bod1l PE=		15	15	15	322.3	8.2	2985	71.683	0	-0.437664	22.0587	0.659567	0.864043	FALSE	-1.8805	22.0587	0.0761606	0.283049	FALSE	-1.03204	22.0587	0.307819	0.558468	FALSE	-1.44284	22.0587	0.162298	0.439442	FALSE	-0.594371	22.0587	0.551074	0.822451	FALSE	0.848467	22.0587	0.398434	0.834167	FALSE	23.5533	20.7141	20.7092	21.4311	20.3052	21.9272	22.7364
E9Q6R3;O08547	E9Q6R3;O08547;D6RES2;A0A0G2JF08	Sec22b	tr|E9Q6R3|E9Q6R3_MOUSE Vesicle-trafficking protein SEC22b OS=Mus musculus OX=10090 GN=Sec22b PE=1 SV=1;sp|O08547|SC22B_MOUSE Vesicle-trafficking protein SEC22b OS=Mus musculus OX=10090 GN=Sec22b PE=1 SV=3	Vesicle-trafficking protein SEC22b	4	4	4	18.922	23.5	166	9.8907	0	1.66167	21.1374	0.329157	0.660915	FALSE	2.1305	21.1374	0.216654	0.48272	FALSE	2.69252	21.1374	0.125239	0.347582	FALSE	0.468833	21.1374	0.779021	0.909789	FALSE	1.03086	21.1374	0.539868	0.815899	FALSE	0.562025	21.1374	0.736779	0.955472	FALSE		21.7926	22.4393		23.6243	25.4088
E9Q6R4;E9Q4N7;A0A338P6U8;E9Q4N6	E9Q6R4;E9Q4N7;A0A338P6U8;E9Q4N6	Arid1b	tr|E9Q6R4|E9Q6R4_MOUSE AT-rich interactive domain-containing protein 1B OS=Mus musculus OX=10090 GN=Arid1b PE=1 SV=1;sp|E9Q4N7|ARI1B_MOUSE AT-rich interactive domain-containing protein 1B OS=Mus musculus OX=10090 GN=Arid1b PE=1 SV=1;tr|A0A338P6U8|A0A338P6U		4	4	4	237.02	3.1	2243	5.3804	0	-1.50954	20.5881	0.227354	0.564892	FALSE	-0.613567	20.5881	0.614445	0.7973	FALSE	-0.717896	20.5881	0.556387	0.779848	FALSE	0.895971	20.5881	0.464702	0.726454	FALSE	0.791642	20.5881	0.517237	0.803828	FALSE	-0.104329	20.5881	0.931378	0.991441	FALSE	23.6987						19.7738
E9Q6R7	E9Q6R7;A0A1W2P7C0;Q61636;A0A1W2P8G5;A0A1W2P8A5;A0A1W2P6L4;P11531	Utrn	tr|E9Q6R7|E9Q6R7_MOUSE Utrophin OS=Mus musculus OX=10090 GN=Utrn PE=1 SV=1		71	71	71	392.7	26.1	3430	323.31	0	-0.441926	29.0451	0.0939314	0.378996	FALSE	-0.725376	29.0451	0.011364	0.101717	FALSE	-0.689556	29.0451	0.0149438	0.101858	FALSE	-0.28345	29.0451	0.265981	0.548297	FALSE	-0.24763	29.0451	0.328175	0.642789	FALSE	0.0358203	29.0451	0.88523	0.985678	FALSE	28.8702	29.2695	28.9286	28.1906	28.9267	28.6253	29.5872
E9Q748;P97430	E9Q748;P97430	Slpi	tr|E9Q748|E9Q748_MOUSE Antileukoproteinase OS=Mus musculus OX=10090 GN=Slpi PE=1 SV=1;sp|P97430|SLPI_MOUSE Antileukoproteinase OS=Mus musculus OX=10090 GN=Slpi PE=1 SV=1	Antileukoproteinase	3	3	3	11.931	22.4	107	4.2079	0.00035236	-0.324544	23.9141	0.734533	0.895637	FALSE	-0.0134715	23.9141	0.988742	0.995141	FALSE	1.66836	23.9141	0.099666	0.309975	FALSE	0.311073	23.9141	0.745112	0.89907	FALSE	1.9929	23.9141	0.0544247	0.246365	FALSE	1.68183	23.9141	0.0972536	0.574798	FALSE	24.7218	24.1476	24.8443	25.0071	23.9748	23.7581	24.8715
E9Q784;A0A2I3BPQ5	E9Q784;A0A2I3BPQ5	Zc3h13	sp|E9Q784|ZC3HD_MOUSE Zinc finger CCCH domain-containing protein 13 OS=Mus musculus OX=10090 GN=Zc3h13 PE=1 SV=1;tr|A0A2I3BPQ5|A0A2I3BPQ5_MOUSE Zinc finger CCCH domain-containing protein 13 OS=Mus musculus OX=10090 GN=Zc3h13 PE=1 SV=1		11	11	11	203.75	6.8	1729	17.911	0	-1.68334	20.3098	0.0828263	0.362653	FALSE	-0.505053	20.3098	0.580679	0.779056	FALSE	-0.403205	20.3098	0.658456	0.831365	FALSE	1.17829	20.3098	0.210001	0.497458	FALSE	1.28013	20.3098	0.175716	0.483152	FALSE	0.101849	20.3098	0.910743	0.986815	FALSE	20.9911	22.7393				20.4845
E9Q7E2	E9Q7E2	Arid2	sp|E9Q7E2|ARID2_MOUSE AT-rich interactive domain-containing protein 2 OS=Mus musculus OX=10090 GN=Arid2 PE=1 SV=1		3	3	3	195.99	3.4	1828	1.9363	0.0089492	3.70101	22.7458	0.21294	0.545851	FALSE	1.53143	22.7458	0.596195	0.785049	FALSE	-2.4798	22.7458	0.395416	0.650353	FALSE	-2.16958	22.7458	0.455543	0.724963	FALSE	-6.18081	22.7458	0.0484123	0.229057	FALSE	-4.01122	22.7458	0.179445	0.676694	FALSE					24.7507	24.587	29.6635
E9Q7G0	E9Q7G0;A0A1B0GSW3;A0A1B0GT61;A0A1B0GSH2;A0A1B0GT38	Numa1	sp|E9Q7G0|NUMA1_MOUSE Nuclear mitotic apparatus protein 1 OS=Mus musculus OX=10090 GN=Numa1 PE=1 SV=1		73	73	48	235.63	42.3	2094	323.31	0	-0.959751	29.6672	0.00348357	0.0959209	FALSE	-0.672597	29.6672	0.0259227	0.163738	FALSE	-0.549805	29.6672	0.0599868	0.234542	FALSE	0.287154	29.6672	0.299424	0.588522	FALSE	0.409946	29.6672	0.147499	0.44626	FALSE	0.122792	29.6672	0.651106	0.942497	FALSE	29.9647	30.2415	30.0381	28.8846	29.2256	29.2547	30.1024
E9Q7L3;D3Z1W6;E9Q7L2;D3Z1N4;E9Q4Y5;F8VQD1;Q8BSQ9-2;Q8BSQ9;D3YYF2;D3Z3R4;F6THL5;D6RIL0;D6RI94	E9Q7L3;D3Z1W6;E9Q7L2;D3Z1N4;E9Q4Y5;F8VQD1;Q8BSQ9-2;Q8BSQ9;D3YYF2;D3Z3R4;F6THL5;D6RIL0;D6RI94;D3YYG4;D3Z1M8	Pbrm1	tr|E9Q7L3|E9Q7L3_MOUSE Protein polybromo-1 OS=Mus musculus OX=10090 GN=Pbrm1 PE=1 SV=1;tr|D3Z1W6|D3Z1W6_MOUSE Protein polybromo-1 OS=Mus musculus OX=10090 GN=Pbrm1 PE=1 SV=1;tr|E9Q7L2|E9Q7L2_MOUSE Protein polybromo-1 OS=Mus musculus OX=10090 GN=Pbrm1 PE=1	Protein polybromo-1	8	8	8	182.12	10.8	1582	73.151	0	-1.18455	22.9632	0.169278	0.496121	FALSE	-0.365999	22.9632	0.659399	0.831376	FALSE	-0.739127	22.9632	0.37942	0.637116	FALSE	0.818554	22.9632	0.332119	0.614817	FALSE	0.445425	22.9632	0.592429	0.847738	FALSE	-0.373128	22.9632	0.653248	0.942521	FALSE	23.1481	23.3959	24.1821	21.641	23.1225	22.4089	23.4269
E9Q804;Q99NH0;E9QKG6;A0A0G2JDZ9;A0A1W2P6X1;Q99NH0-2;Q99NH0-3	E9Q804;Q99NH0;E9QKG6;A0A0G2JDZ9;A0A1W2P6X1;Q99NH0-2;Q99NH0-3;F7C545;F6SI14;F7DD37;F6YYD3;F6RRY0	Ankrd17	tr|E9Q804|E9Q804_MOUSE Ankyrin repeat domain-containing protein 17 OS=Mus musculus OX=10090 GN=Ankrd17 PE=1 SV=3;sp|Q99NH0|ANR17_MOUSE Ankyrin repeat domain-containing protein 17 OS=Mus musculus OX=10090 GN=Ankrd17 PE=1 SV=2;tr|E9QKG6|E9QKG6_MOUSE Ankyrin	Ankyrin repeat domain-containing protein 17	43	43	29	274.14	23.3	2602	323.31	0	0.227891	28.9944	0.342584	0.672905	FALSE	-0.386444	28.9944	0.119647	0.361888	FALSE	0.0631182	28.9944	0.78898	0.896507	FALSE	-0.614336	28.9944	0.0206473	0.148727	FALSE	-0.164773	28.9944	0.488604	0.782381	FALSE	0.449563	28.9944	0.0750165	0.533998	FALSE	29.1156	28.4393	28.6731	28.8062	29.1592	28.9462	29.3385
E9Q8K8;A0A1B0GRU3	E9Q8K8;A0A1B0GRU3	Zc3h4	tr|E9Q8K8|E9Q8K8_MOUSE Zinc finger CCCH domain-containing protein 4 OS=Mus musculus OX=10090 GN=Zc3h4 PE=1 SV=1;tr|A0A1B0GRU3|A0A1B0GRU3_MOUSE Zinc finger CCCH domain-containing protein 4 OS=Mus musculus OX=10090 GN=Zc3h4 PE=1 SV=1		9	9	1	136.02	13.8	1255	20.538	0	0.459329	23.3569	0.654085	0.860664	FALSE	-0.185501	23.3569	0.85588	0.937568	FALSE	-0.190146	23.3569	0.852318	0.930466	FALSE	-0.644831	23.3569	0.531018	0.767125	FALSE	-0.649476	23.3569	0.528113	0.808531	FALSE	-0.00464483	23.3569	0.996369	0.999177	FALSE	24.8945	23.1565	20.7045	23.3387	23.0899	23.7049	23.3844
E9Q8N5;Q08EB6;Q08EB5;F7DCH5;Q8BRT1	E9Q8N5;Q08EB6;Q08EB5;F7DCH5;Q8BRT1	Clasp2	tr|E9Q8N5|E9Q8N5_MOUSE CLIP-associating protein 2 OS=Mus musculus OX=10090 GN=Clasp2 PE=1 SV=1;tr|Q08EB6|Q08EB6_MOUSE CLIP-associating protein 2 OS=Mus musculus OX=10090 GN=Clasp2 PE=1 SV=1;tr|Q08EB5|Q08EB5_MOUSE CLIP-associating protein 2 OS=Mus musculus	CLIP-associating protein 2	22	17	13	140.72	21.5	1286	51.784	0	-3.79671	21.9654	0.00383143	0.0987843	FALSE	2.20022	21.9654	0.060624	0.250357	FALSE	2.287	21.9654	0.0524317	0.215917	FALSE	5.99694	21.9654	0.000108409	0.00460502	TRUE	6.08371	21.9654	9.52985e-05	0.00319879	TRUE	0.0867728	21.9654	0.936262	0.991441	FALSE	25.6969	25.9798	26.1274	23.0696	23.6782
E9Q9B0;O35071	E9Q9B0;O35071;Q3V3Y9;E7FLY0;A0A1D5RMD4;B1AVY7	Kif1c	tr|E9Q9B0|E9Q9B0_MOUSE Kinesin-like protein KIF1C OS=Mus musculus OX=10090 GN=Kif1c PE=1 SV=1;sp|O35071|KIF1C_MOUSE Kinesin-like protein KIF1C OS=Mus musculus OX=10090 GN=Kif1c PE=1 SV=2	Kinesin-like protein;Kinesin-like protein KIF1C	5	2	1	123.76	5.7	1112	3.7664	0.0006847	-0.0556421	22.9947	0.939834	0.973793	FALSE	-0.31752	22.9947	0.667882	0.836733	FALSE	0.329068	22.9947	0.656657	0.829683	FALSE	-0.261878	22.9947	0.723101	0.885338	FALSE	0.38471	22.9947	0.603835	0.854293	FALSE	0.646588	22.9947	0.388057	0.83392	FALSE	23.0091	22.8045	23.3042	23.3585	22.5831	23.0093	23.0221
E9Q9C3;Q9QZQ1-2;Q9QZQ1;E9Q852;E9PYX7	E9Q9C3;Q9QZQ1-2;Q9QZQ1;E9Q852;E9PYX7;F7C3I9	Mllt4	tr|E9Q9C3|E9Q9C3_MOUSE Afadin OS=Mus musculus OX=10090 GN=Afdn PE=1 SV=1;sp|Q9QZQ1-2|AFAD_MOUSE Isoform 1 of Afadin OS=Mus musculus OX=10090 GN=Afdn;sp|Q9QZQ1|AFAD_MOUSE Afadin OS=Mus musculus OX=10090 GN=Afdn PE=1 SV=3;tr|E9Q852|E9Q852_MOUSE Afadin OS=Mus	Afadin	62	62	58	207.31	41.4	1827	323.31	0	-0.0678341	30.4124	0.754585	0.907639	FALSE	-0.501779	30.4124	0.0356653	0.188754	FALSE	-0.523426	30.4124	0.0296027	0.152647	FALSE	-0.433945	30.4124	0.0633079	0.265624	FALSE	-0.455592	30.4124	0.0528177	0.24093	FALSE	-0.0216467	30.4124	0.920389	0.990556	FALSE	30.3237	30.5292	29.7679	29.9711	30.3988	30.0475	30.6341
E9Q9C5;P63082	E9Q9C5;P63082	Atp6v0c	tr|E9Q9C5|E9Q9C5_MOUSE V-type proton ATPase proteolipid subunit (Fragment) OS=Mus musculus OX=10090 GN=Atp6v0c PE=1 SV=1;sp|P63082|VATL_MOUSE V-type proton ATPase 16 kDa proteolipid subunit OS=Mus musculus OX=10090 GN=Atp6v0c PE=1 SV=1	V-type proton ATPase 16 kDa proteolipid subunit	1	1	1	15.265	12	150	4.7616	0	1.11708	22.9988	0.553555	0.804364	FALSE	1.65798	22.9988	0.383463	0.653966	FALSE	-0.761249	22.9988	0.685212	0.845935	FALSE	0.540899	22.9988	0.77294	0.908239	FALSE	-1.87833	22.9988	0.325646	0.638947	FALSE	-2.41923	22.9988	0.211467	0.724855	FALSE	24.4289	23.86		26.1253		25.0289	24.2317
E9Q9F5;E9Q1G8;O55131	E9Q9F5;E9Q1G8;O55131;S4R2P6;A0A5F8MP96;P28661-5;P28661-4;Q9DA97;P28661-3;P28661-2;P28661	Sept7	tr|E9Q9F5|E9Q9F5_MOUSE Septin-7 OS=Mus musculus OX=10090 GN=Septin7 PE=1 SV=2;tr|E9Q1G8|E9Q1G8_MOUSE Septin-7 OS=Mus musculus OX=10090 GN=Septin7 PE=1 SV=2;sp|O55131|SEPT7_MOUSE Septin-7 OS=Mus musculus OX=10090 GN=Septin7 PE=1 SV=1	Septin-7	25	25	23	50.68	59	437	323.31	0	-0.091994	30.5312	0.457065	0.753267	FALSE	-0.328866	30.5312	0.017696	0.131172	FALSE	-0.63246	30.5312	0.000193644	0.00688985	TRUE	-0.236872	30.5312	0.0712667	0.287491	FALSE	-0.540466	30.5312	0.000708405	0.0133558	FALSE	-0.303595	30.5312	0.0261276	0.379987	FALSE	30.3778	30.3945	30.3072	30.086	30.378	30.3396	30.9292
E9Q9M5;A0A0A6YWX1;J3KMM1;Q3UJD6-2;Q3UJD6;A0A0A6YWN9	E9Q9M5;A0A0A6YWX1;J3KMM1;Q3UJD6-2;Q3UJD6;A0A0A6YWN9;A0A0A6YX42	Usp19	tr|E9Q9M5|E9Q9M5_MOUSE Ubiquitin carboxyl-terminal hydrolase 19 OS=Mus musculus OX=10090 GN=Usp19 PE=1 SV=1;tr|A0A0A6YWX1|A0A0A6YWX1_MOUSE Ubiquitin carboxyl-terminal hydrolase 19 OS=Mus musculus OX=10090 GN=Usp19 PE=1 SV=1;tr|J3KMM1|J3KMM1_MOUSE Ubiquitin	Ubiquitin carboxyl-terminal hydrolase;Ubiquitin carboxyl-terminal hydrolase 19	4	4	4	143.45	5.2	1299	6.2112	0	-0.990913	20.5467	0.186335	0.514606	FALSE	0.989452	20.5467	0.186938	0.448722	FALSE	-0.893961	20.5467	0.230037	0.477609	FALSE	1.98036	20.5467	0.0160054	0.127016	FALSE	0.0969518	20.5467	0.89319	0.973063	FALSE	-1.88341	20.5467	0.0206319	0.359844	FALSE	21.8832	20.8167	21.2415	21.3409	20.409		21.2638
E9Q9V3;E9PY55;E9Q701;F8VQL9;Q9WU42-2;Q9WU42;F6Z4B2;D3Z2J5	E9Q9V3;E9PY55;E9Q701;F8VQL9;Q9WU42-2;Q9WU42;F6Z4B2;D3Z2J5;F6YAU7	Ncor2	tr|E9Q9V3|E9Q9V3_MOUSE Nuclear receptor corepressor 2 OS=Mus musculus OX=10090 GN=Ncor2 PE=1 SV=1;tr|E9PY55|E9PY55_MOUSE Nuclear receptor corepressor 2 OS=Mus musculus OX=10090 GN=Ncor2 PE=1 SV=1;tr|E9Q701|E9Q701_MOUSE Nuclear receptor corepressor 2 OS=Mus	Nuclear receptor corepressor 2	6	5	5	253.86	4.4	2332	5.5386	0	-0.422967	20.5743	0.606423	0.834789	FALSE	-0.224769	20.5743	0.783392	0.899783	FALSE	-1.38594	20.5743	0.108598	0.32253	FALSE	0.198198	20.5743	0.8084	0.920706	FALSE	-0.962971	20.5743	0.251626	0.572434	FALSE	-1.16117	20.5743	0.17204	0.672657	FALSE				20.2511	19.9342	20.0124	20.1534
E9QA15	E9QA15;REV__B2RXW8;REV__F7CYX4;REV__Q8BSS9;REV__B8QI34;REV__B2RXQ2	Cald1	tr|E9QA15|E9QA15_MOUSE Caldesmon 1 OS=Mus musculus OX=10090 GN=Cald1 PE=1 SV=1		44	4	0	89.272	40.4	768	12.341	0	3.25966	23.4071	0.0142256	0.174273	FALSE	-1.56089	23.4071	0.195213	0.459974	FALSE	-1.9826	23.4071	0.106969	0.320294	FALSE	-4.82055	23.4071	0.00115441	0.0241611	TRUE	-5.24225	23.4071	0.000603386	0.0119269	TRUE	-0.421702	23.4071	0.717373	0.95469	FALSE					24.9873	24.801	25.2991
E9QAF9;Q0VGY8;Q0VGY8-2	E9QAF9;Q0VGY8;Q0VGY8-2	Tanc1	tr|E9QAF9|E9QAF9_MOUSE Protein TANC1 OS=Mus musculus OX=10090 GN=Tanc1 PE=1 SV=1;sp|Q0VGY8|TANC1_MOUSE Protein TANC1 OS=Mus musculus OX=10090 GN=Tanc1 PE=1 SV=2;sp|Q0VGY8-2|TANC1_MOUSE Isoform 2 of Protein TANC1 OS=Mus musculus OX=10090 GN=Tanc1	Protein TANC1	4	4	4	200.06	4.4	1849	4.3058	0.00035511	-1.07739	20.7698	0.41724	0.719253	FALSE	-0.119165	20.7698	0.927495	0.970596	FALSE	-0.916289	20.7698	0.488562	0.729154	FALSE	0.958227	20.7698	0.469307	0.726897	FALSE	0.161103	20.7698	0.902104	0.975589	FALSE	-0.797124	20.7698	0.545826	0.89987	FALSE		23.7205					22.2932
E9QAS4;E9QAS5;Q6PDQ2	E9QAS4;E9QAS5;Q6PDQ2;F6WR45	Chd4	tr|E9QAS4|E9QAS4_MOUSE Chromodomain-helicase-DNA-binding protein 4 OS=Mus musculus OX=10090 GN=Chd4 PE=1 SV=1;tr|E9QAS5|E9QAS5_MOUSE Chromodomain-helicase-DNA-binding protein 4 OS=Mus musculus OX=10090 GN=Chd4 PE=1 SV=1;sp|Q6PDQ2|CHD4_MOUSE Chromodomain-he	Chromodomain-helicase-DNA-binding protein 4	69	69	50	216.37	45.2	1902	323.31	0	-0.313786	30.4221	0.0829678	0.362653	FALSE	-0.788063	30.4221	0.000472366	0.0155618	TRUE	-0.52308	30.4221	0.00833321	0.0709814	FALSE	-0.474277	30.4221	0.0143924	0.119646	FALSE	-0.209294	30.4221	0.23111	0.551996	FALSE	0.264983	30.4221	0.136222	0.623932	FALSE	30.045	30.4096	30.5343	29.9696	29.8896	30.1883	30.4135
E9QAT4-2;E9QAT4;F7BPW6	E9QAT4-2;E9QAT4;F7BPW6	Sec16a	sp|E9QAT4-2|SC16A_MOUSE Isoform 2 of Protein transport protein Sec16A OS=Mus musculus OX=10090 GN=Sec16a;sp|E9QAT4|SC16A_MOUSE Protein transport protein Sec16A OS=Mus musculus OX=10090 GN=Sec16a PE=1 SV=1;tr|F7BPW6|F7BPW6_MOUSE Protein transport protein se		14	14	14	256.47	8.2	2377	65.184	0	-1.36104	24.7361	0.0341239	0.251517	FALSE	-1.87525	24.7361	0.00642144	0.0788944	FALSE	-1.12696	24.7361	0.0712133	0.25953	FALSE	-0.514209	24.7361	0.384276	0.66436	FALSE	0.234077	24.7361	0.688261	0.897968	FALSE	0.748286	24.7361	0.213375	0.727018	FALSE	24.9203	24.9466	25.1521	24.8379	22.9075	23.1904	24.4088
E9QJU8;Q8CG79	E9QJU8;Q8CG79	Trp53bp2;Tp53bp2	tr|E9QJU8|E9QJU8_MOUSE Transformation-related protein 53-binding protein 2 OS=Mus musculus OX=10090 GN=Trp53bp2 PE=1 SV=1;sp|Q8CG79|ASPP2_MOUSE Apoptosis-stimulating of p53 protein 2 OS=Mus musculus OX=10090 GN=Tp53bp2 PE=1 SV=3	Apoptosis-stimulating of p53 protein 2	5	5	5	126.01	6.1	1134	10.693	0	-1.27884	21.3082	0.387346	0.699491	FALSE	-2.87383	21.3082	0.0667765	0.265106	FALSE	-1.35938	21.3082	0.359139	0.613155	FALSE	-1.59498	21.3082	0.285129	0.57122	FALSE	-0.0805396	21.3082	0.955878	0.985473	FALSE	1.51444	21.3082	0.309016	0.808439	FALSE		23.2139					24.1601
E9QKD1;Q3UHX0	E9QKD1;Q3UHX0	Nol8	tr|E9QKD1|E9QKD1_MOUSE Nucleolar protein 8 OS=Mus musculus OX=10090 GN=Nol8 PE=1 SV=1;sp|Q3UHX0|NOL8_MOUSE Nucleolar protein 8 OS=Mus musculus OX=10090 GN=Nol8 PE=1 SV=2	Nucleolar protein 8	4	4	4	130.66	5.1	1165	52.538	0	-3.71236	20.5598	0.0134943	0.174273	FALSE	-0.677318	20.5598	0.607204	0.793681	FALSE	-0.911096	20.5598	0.491223	0.731748	FALSE	3.03505	20.5598	0.0356992	0.202803	FALSE	2.80127	20.5598	0.0496084	0.232859	FALSE	-0.233778	20.5598	0.858468	0.979879	FALSE	24.6763	24.7657
E9QKE9;H3BK24;P53564-3;H3BKF6;H3BLS0;H3BJQ9;P53564-4;P53564-2;P53564;H3BJ26;H3BKT0;H3BJN3	E9QKE9;H3BK24;P53564-3;H3BKF6;H3BLS0;H3BJQ9;P53564-4;P53564-2;P53564;H3BJ26;H3BKT0;H3BJN3;H3BL09;P53564-5	Cux1	tr|E9QKE9|E9QKE9_MOUSE Homeobox protein cut-like OS=Mus musculus OX=10090 GN=Cux1 PE=1 SV=1;tr|H3BK24|H3BK24_MOUSE Homeobox protein cut-like OS=Mus musculus OX=10090 GN=Cux1 PE=1 SV=2;sp|P53564-3|CUX1_MOUSE Isoform 3 of Homeobox protein cut-like 1 OS=Mus m	Homeobox protein cut-like;Homeobox protein cut-like 1	5	5	3	156.4	5.9	1426	26.087	0	1.37799	21.5905	0.227895	0.565054	FALSE	-2.30773	21.5905	0.0547357	0.236921	FALSE	-2.52583	21.5905	0.0381209	0.181067	FALSE	-3.68572	21.5905	0.0052809	0.0606111	FALSE	-3.90383	21.5905	0.0036461	0.0429564	TRUE	-0.218104	21.5905	0.843964	0.979879	FALSE						22.9866	22.5148
E9QKG3;A0A1L1SSB7;A0A1L1SQZ0;Q9CWH5	E9QKG3;A0A1L1SSB7;A0A1L1SQZ0;Q9CWH5	Trmt11	tr|E9QKG3|E9QKG3_MOUSE tRNA (guanine(10)-N2)-methyltransferase homolog OS=Mus musculus OX=10090 GN=Trmt11 PE=1 SV=1;tr|A0A1L1SSB7|A0A1L1SSB7_MOUSE tRNA (guanine(10)-N2)-methyltransferase homolog OS=Mus musculus OX=10090 GN=Trmt11 PE=1 SV=1;tr|A0A1L1SQZ0|A0	tRNA (guanine(10)-N2)-methyltransferase homolog	3	3	3	52.938	10	460	6.1167	0	0.638046	20.3919	0.424432	0.725327	FALSE	-0.243695	20.3919	0.75756	0.889571	FALSE	-3.23119	20.3919	0.00125975	0.023104	TRUE	-0.881742	20.3919	0.275441	0.555645	FALSE	-3.86923	20.3919	0.000302022	0.00688843	TRUE	-2.98749	20.3919	0.00222131	0.140528	FALSE							22.1327
E9QKZ2;Q91YE6;E0CXB2	E9QKZ2;Q91YE6;E0CXB2;F6TLX3;E0CY46	Ipo9	tr|E9QKZ2|E9QKZ2_MOUSE Importin-9 OS=Mus musculus OX=10090 GN=Ipo9 PE=1 SV=1;sp|Q91YE6|IPO9_MOUSE Importin-9 OS=Mus musculus OX=10090 GN=Ipo9 PE=1 SV=3;tr|E0CXB2|E0CXB2_MOUSE Importin-9 OS=Mus musculus OX=10090 GN=Ipo9 PE=1 SV=1	Importin-9	10	10	10	115.95	13.5	1040	55.874	0	2.58635	24.8634	0.0427205	0.274367	FALSE	0.126223	24.8634	0.913757	0.966233	FALSE	1.66464	24.8634	0.170329	0.407279	FALSE	-2.46013	24.8634	0.052108	0.242037	FALSE	-0.921715	24.8634	0.434997	0.741018	FALSE	1.53842	24.8634	0.202534	0.714896	FALSE	24.5888		25.6821	25.7649	26.4365	25.6717	24.8612
E9QL31;A0A0R4J104;P98078-2;P98078;E9PX84;Q3TRE6;P98078-3;Q9DCE6;E0CXT5;F6TQN9	E9QL31;A0A0R4J104;P98078-2;P98078;E9PX84;Q3TRE6;P98078-3;Q9DCE6;E0CXT5;F6TQN9;E0CZ53;E0CYJ2	Dab2	tr|E9QL31|E9QL31_MOUSE Disabled homolog 2 OS=Mus musculus OX=10090 GN=Dab2 PE=1 SV=1;tr|A0A0R4J104|A0A0R4J104_MOUSE Disabled homolog 2 OS=Mus musculus OX=10090 GN=Dab2 PE=1 SV=1;sp|P98078-2|DAB2_MOUSE Isoform p93 of Disabled homolog 2 OS=Mus musculus OX=10	Disabled homolog 2	10	10	10	79.992	17.6	745	28.528	0	0.179928	25.0626	0.79003	0.919133	FALSE	-0.865964	25.0626	0.214568	0.48272	FALSE	-0.748671	25.0626	0.279359	0.527579	FALSE	-1.04589	25.0626	0.139465	0.406735	FALSE	-0.928599	25.0626	0.185305	0.494824	FALSE	0.117293	25.0626	0.862076	0.981212	FALSE	24.7356	24.5614	24.2749	25.3386	24.4014	24.3716	25.7762
E9QLA5;Q0GNC1-3;Q0GNC1	E9QLA5;Q0GNC1-3;Q0GNC1	Inf2	tr|E9QLA5|E9QLA5_MOUSE Inverted formin-2 OS=Mus musculus OX=10090 GN=Inf2 PE=1 SV=1;sp|Q0GNC1-3|INF2_MOUSE Isoform 2 of Inverted formin-2 OS=Mus musculus OX=10090 GN=Inf2;sp|Q0GNC1|INF2_MOUSE Inverted formin-2 OS=Mus musculus OX=10090 GN=Inf2 PE=1 SV=1	Inverted formin-2	3	3	3	138.36	2.5	1271	5.0486	0	0.838086	20.4319	0.393999	0.701391	FALSE	-1.90007	20.4319	0.0681231	0.265188	FALSE	-1.22527	20.4319	0.220495	0.467169	FALSE	-2.73816	20.4319	0.0136135	0.115034	FALSE	-2.06335	20.4319	0.0501919	0.234977	FALSE	0.674808	20.4319	0.49015	0.877066	FALSE							22.5364
E9QM14;A0A1X7SB71;Q9JIY2-3;Q9JIY2-2;Q9JIY2;Q9JIY2-4	E9QM14;A0A1X7SB71;Q9JIY2-3;Q9JIY2-2;Q9JIY2;Q9JIY2-4	Cbll1	tr|E9QM14|E9QM14_MOUSE E3 ubiquitin-protein ligase Hakai OS=Mus musculus OX=10090 GN=Cbll1 PE=1 SV=1;tr|A0A1X7SB71|A0A1X7SB71_MOUSE E3 ubiquitin-protein ligase Hakai OS=Mus musculus OX=10090 GN=Cbll1 PE=1 SV=1;sp|Q9JIY2-3|HAKAI_MOUSE Isoform 3 of E3 ubiqui	E3 ubiquitin-protein ligase Hakai	5	5	5	46.428	17.1	416	5.5052	0	-0.178495	21.1167	0.90557	0.963301	FALSE	-0.756672	21.1167	0.616846	0.798316	FALSE	1.80436	21.1167	0.244164	0.489152	FALSE	-0.578177	21.1167	0.701603	0.872224	FALSE	1.98286	21.1167	0.203205	0.516308	FALSE	2.56103	21.1167	0.107712	0.591258	FALSE		20.171	24.3383		23.5537
E9QM38;P55012	E9QM38;P55012	Slc12a2	tr|E9QM38|E9QM38_MOUSE Solute carrier family 12 member 2 OS=Mus musculus OX=10090 GN=Slc12a2 PE=1 SV=1;sp|P55012|S12A2_MOUSE Solute carrier family 12 member 2 OS=Mus musculus OX=10090 GN=Slc12a2 PE=1 SV=2	Solute carrier family 12 member 2	9	9	9	130.67	11.7	1206	13.494	0	-2.04904	23.3379	0.164335	0.48661	FALSE	-2.25106	23.3379	0.129649	0.375603	FALSE	-1.20204	23.3379	0.401941	0.655977	FALSE	-0.202018	23.3379	0.886321	0.954657	FALSE	0.847003	23.3379	0.551786	0.822823	FALSE	1.04902	23.3379	0.462906	0.865335	FALSE	23.4661	24.0033	24.5647	21.9057	23.451	20.5302	24.4405
E9QM77;O70305-2;O70305;O70305-3;F7B6X4;A0A286YDU2	E9QM77;O70305-2;O70305;O70305-3;F7B6X4;A0A286YDU2;F6V8M6	Atxn2	tr|E9QM77|E9QM77_MOUSE Ataxin-2 OS=Mus musculus OX=10090 GN=Atxn2 PE=1 SV=1;sp|O70305-2|ATX2_MOUSE Isoform 2 of Ataxin-2 OS=Mus musculus OX=10090 GN=Atxn2;sp|O70305|ATX2_MOUSE Ataxin-2 OS=Mus musculus OX=10090 GN=Atxn2 PE=1 SV=1;sp|O70305-3|ATX2_MOUSE Isof	Ataxin-2	18	18	3	136.46	20.4	1286	86.239	0	0.98887	26.2714	0.0226616	0.218269	FALSE	1.50248	26.2714	0.0018574	0.0398111	TRUE	1.59337	26.2714	0.00120849	0.0223948	TRUE	0.513611	26.2714	0.199646	0.483224	FALSE	0.604498	26.2714	0.136125	0.428531	FALSE	0.0908862	26.2714	0.814234	0.975747	FALSE	26.641	26.2414	26.0288	27.4929	27.7727	26.6121	25.8273
E9QMD3;Q61329	E9QMD3;Q61329	Zfhx3	tr|E9QMD3|E9QMD3_MOUSE Zinc finger homeobox protein 3 OS=Mus musculus OX=10090 GN=Zfhx3 PE=1 SV=1;sp|Q61329|ZFHX3_MOUSE Zinc finger homeobox protein 3 OS=Mus musculus OX=10090 GN=Zfhx3 PE=1 SV=1	Zinc finger homeobox protein 3	7	7	5	406.1	2.9	3723	25.091	0	2.08593	21.8351	0.0464346	0.286113	FALSE	1.60486	21.8351	0.113341	0.350666	FALSE	2.79128	21.8351	0.0116856	0.0877156	FALSE	-0.481069	21.8351	0.617939	0.823456	FALSE	0.705346	21.8351	0.467297	0.771025	FALSE	1.18642	21.8351	0.230681	0.743636	FALSE		21.6621	21.4662	24.9311	21.3608	24.075	20.5035
E9QMJ1;H3BL41;H3BJY2;E9QN63;Q9QWY8-4;Q9QWY8-3;Q9QWY8;H3BKD4;H3BKE6;E9QMI7;Q9QWY8-2	E9QMJ1;H3BL41;H3BJY2;E9QN63;Q9QWY8-4;Q9QWY8-3;Q9QWY8;H3BKD4;H3BKE6;E9QMI7;Q9QWY8-2;H3BK40;H3BJM7	Asap1	tr|E9QMJ1|E9QMJ1_MOUSE Arf-GAP with SH3 domain, ANK repeat and PH domain-containing protein 1 OS=Mus musculus OX=10090 GN=Asap1 PE=1 SV=1;tr|H3BL41|H3BL41_MOUSE Arf-GAP with SH3 domain, ANK repeat and PH domain-containing protein 1 OS=Mus musculus OX=10090	Arf-GAP with SH3 domain, ANK repeat and PH domain-containing protein 1	21	21	20	123.53	22.7	1112	147.84	0	2.53292	23.4746	0.0614481	0.317552	FALSE	-3.13201	23.4746	0.0254242	0.162114	FALSE	-3.6298	23.4746	0.0120028	0.0893428	FALSE	-5.66492	23.4746	0.000596615	0.0151592	TRUE	-6.16272	23.4746	0.00029957	0.00688843	TRUE	-0.497794	23.4746	0.692291	0.949675	FALSE				25.1562	22.9485		25.7272
E9QNA7;A0A286YCI8;Q62417-2;Q62417-7;Q62417;A0A286YCQ0;A0A286YDN0;E9Q6A3;E9PYX6;D3Z5J3;A0A5F8MPJ2;Q62417-5;Q62417-6;Q62417-4;Q62417-3	E9QNA7;A0A286YCI8;Q62417-2;Q62417-7;Q62417;A0A286YCQ0;A0A286YDN0;E9Q6A3;E9PYX6;D3Z5J3;A0A5F8MPJ2;Q62417-5;Q62417-6;Q62417-4;Q62417-3	Sorbs1	tr|E9QNA7|E9QNA7_MOUSE Sorbin and SH3 domain-containing protein 1 OS=Mus musculus OX=10090 GN=Sorbs1 PE=1 SV=1;tr|A0A286YCI8|A0A286YCI8_MOUSE Sorbin and SH3 domain-containing protein 1 OS=Mus musculus OX=10090 GN=Sorbs1 PE=1 SV=1;sp|Q62417-2|SRBS1_MOUSE Is	Sorbin and SH3 domain-containing protein 1	6	6	5	82.874	11.8	740	13.292	0	-1.16392	20.9709	0.224632	0.560478	FALSE	0.739748	20.9709	0.431655	0.678369	FALSE	1.15573	20.9709	0.227713	0.475471	FALSE	1.90367	20.9709	0.0581596	0.253593	FALSE	2.31965	20.9709	0.0253921	0.157858	FALSE	0.415979	20.9709	0.65543	0.943231	FALSE	22.5258	21.7184	22.7088		22.7903
E9QNG1;B2RR82;Q9Z0R6-2;Q9Z0R6;A0A1W2P775	E9QNG1;B2RR82;Q9Z0R6-2;Q9Z0R6;A0A1W2P775	Itsn2	tr|E9QNG1|E9QNG1_MOUSE Intersectin-2 OS=Mus musculus OX=10090 GN=Itsn2 PE=1 SV=1;tr|B2RR82|B2RR82_MOUSE Intersectin-2 OS=Mus musculus OX=10090 GN=Itsn2 PE=1 SV=1;sp|Q9Z0R6-2|ITSN2_MOUSE Isoform 2 of Intersectin-2 OS=Mus musculus OX=10090 GN=Itsn2;sp|Q9Z0R6	Intersectin-2	6	6	6	188.78	5.3	1658	11.28	0	-0.241502	20.5977	0.824632	0.934491	FALSE	-2.03529	20.5977	0.0804935	0.291945	FALSE	-0.37795	20.5977	0.729147	0.871474	FALSE	-1.79379	20.5977	0.118331	0.372615	FALSE	-0.136448	20.5977	0.900295	0.974817	FALSE	1.65734	20.5977	0.146075	0.633118	FALSE
E9QPI5;Q6A026	E9QPI5;Q6A026	Pds5a	tr|E9QPI5|E9QPI5_MOUSE Sister chromatid cohesion protein PDS5 homolog A OS=Mus musculus OX=10090 GN=Pds5a PE=1 SV=1;sp|Q6A026|PDS5A_MOUSE Sister chromatid cohesion protein PDS5 homolog A OS=Mus musculus OX=10090 GN=Pds5a PE=1 SV=3	Sister chromatid cohesion protein PDS5 homolog A	5	4	4	150.22	4.3	1332	3.3417	0.00066711	0.405323	20.0514	0.470254	0.761456	FALSE	1.09117	20.0514	0.0677867	0.265106	FALSE	-0.278244	20.0514	0.618048	0.816187	FALSE	0.685849	20.0514	0.231047	0.513107	FALSE	-0.683567	20.0514	0.23251	0.55373	FALSE	-1.36942	20.0514	0.0269547	0.380193	FALSE		19.4879				20.2533
E9QQ10;Q70FJ1-3;Q70FJ1-2;Q70FJ1	E9QQ10;Q70FJ1-3;Q70FJ1-2;Q70FJ1;A0A140T8S1	Akap9	tr|E9QQ10|E9QQ10_MOUSE A-kinase anchor protein 9 OS=Mus musculus OX=10090 GN=Akap9 PE=1 SV=1;sp|Q70FJ1-3|AKAP9_MOUSE Isoform 3 of A-kinase anchor protein 9 OS=Mus musculus OX=10090 GN=Akap9;sp|Q70FJ1-2|AKAP9_MOUSE Isoform 2 of A-kinase anchor protein 9 OS=	A-kinase anchor protein 9	28	28	28	434.13	10.7	3779	303.72	0	-0.774577	25.6218	0.27987	0.617728	FALSE	-1.58278	25.6218	0.0392976	0.199744	FALSE	-0.658179	25.6218	0.35521	0.608027	FALSE	-0.808201	25.6218	0.260548	0.542757	FALSE	0.116399	25.6218	0.867792	0.960585	FALSE	0.9246	25.6218	0.201654	0.714896	FALSE	25.0665	26.2502	25.6107	23.4409	26.5768	24.5859	25.0732
E9QQ30;Q9Z2B5	E9QQ30;Q9Z2B5	Eif2ak3	tr|E9QQ30|E9QQ30_MOUSE Eukaryotic translation initiation factor 2-alpha kinase 3 OS=Mus musculus OX=10090 GN=Eif2ak3 PE=1 SV=1;sp|Q9Z2B5|E2AK3_MOUSE Eukaryotic translation initiation factor 2-alpha kinase 3 OS=Mus musculus OX=10090 GN=Eif2ak3 PE=1 SV=1	Eukaryotic translation initiation factor 2-alpha kinase 3	4	4	4	124.67	6.1	1114	10.827	0	-2.20326	22.0744	0.0395963	0.27107	FALSE	-1.55271	22.0744	0.129744	0.375603	FALSE	-3.30455	22.0744	0.00469911	0.0501817	FALSE	0.650555	22.0744	0.508443	0.755656	FALSE	-1.10128	22.0744	0.271041	0.590909	FALSE	-1.75184	22.0744	0.0913416	0.562584	FALSE	23.615	22.2729					24.1495
F2Z3U3;F2Z4B7;G5E867	F2Z3U3;F2Z4B7;G5E867;S4R2K5;F2Z3X7	Raph1	tr|F2Z3U3|F2Z3U3_MOUSE Ras association (RalGDS/AF-6) and pleckstrin homology domains 1 OS=Mus musculus OX=10090 GN=Raph1 PE=1 SV=2;tr|F2Z4B7|F2Z4B7_MOUSE Ras association (RalGDS/AF-6) and pleckstrin homology domains 1 OS=Mus musculus OX=10090 GN=Raph1 PE=1		19	19	17	136.74	21.6	1266	81.574	0	-0.498697	25.4225	0.446662	0.745589	FALSE	-1.78002	25.4225	0.015799	0.124323	FALSE	-1.65476	25.4225	0.0227731	0.130268	FALSE	-1.28133	25.4225	0.0661056	0.272226	FALSE	-1.15606	25.4225	0.0931534	0.345551	FALSE	0.125268	25.4225	0.846637	0.979879	FALSE	24.2193	25.6378	24.9562	24.0241	25.3158	23.9774	26.5291
F6QZB1;Q9CX48	F6QZB1;Q9CX48	Zcchc10	tr|F6QZB1|F6QZB1_MOUSE Zinc finger CCHC domain-containing protein 10 (Fragment) OS=Mus musculus OX=10090 GN=Zcchc10 PE=1 SV=1;sp|Q9CX48|ZCH10_MOUSE Zinc finger CCHC domain-containing protein 10 OS=Mus musculus OX=10090 GN=Zcchc10 PE=2 SV=1	Zinc finger CCHC domain-containing protein 10	1	1	1	3.3249	44.8	29	3.1962	0.00066072	3.11165	21.8037	0.0879012	0.365365	FALSE	0.0942394	21.8037	0.956057	0.986348	FALSE	1.99437	21.8037	0.256788	0.505338	FALSE	-3.01741	21.8037	0.0967864	0.338508	FALSE	-1.11727	21.8037	0.51736	0.803828	FALSE	1.90013	21.8037	0.27876	0.780967	FALSE				24.3817	24.9426
F6S1R2;Q8N9S3-3;Q8N9S3;Q8N9S3-2;A2AF81	F6S1R2;Q8N9S3-3;Q8N9S3;Q8N9S3-2;A2AF81;A2AF82	Ahsa2	tr|F6S1R2|F6S1R2_MOUSE Activator of 90 kDa heat shock protein ATPase homolog 2 (Fragment) OS=Mus musculus OX=10090 GN=Ahsa2 PE=1 SV=1;sp|Q8N9S3-3|AHSA2_MOUSE Isoform 3 of Activator of 90 kDa heat shock protein ATPase homolog 2 OS=Mus musculus OX=10090 GN=A	Activator of 90 kDa heat shock protein ATPase homolog 2	5	5	5	35.523	20.5	317	8.1175	0	-2.9677	22.6951	0.0820725	0.361611	FALSE	-0.865804	22.6951	0.59002	0.781959	FALSE	-2.82971	22.6951	0.0955046	0.300713	FALSE	2.10189	22.6951	0.203823	0.489504	FALSE	0.13799	22.6951	0.931148	0.98403	FALSE	-1.9639	22.6951	0.233116	0.743636	FALSE	24.5647	24.3272	23.0992	24.5316			23.9159
F6SLP4;A0A494BAW5;A0A494BAK4;Q9DC16	F6SLP4;A0A494BAW5;A0A494BAK4;Q9DC16;A0A494BAX4;A0A494B9M5;F6Z6A5	Ergic1	tr|F6SLP4|F6SLP4_MOUSE Endoplasmic reticulum-Golgi intermediate compartment protein 1 OS=Mus musculus OX=10090 GN=Ergic1 PE=1 SV=2;tr|A0A494BAW5|A0A494BAW5_MOUSE Endoplasmic reticulum-Golgi intermediate compartment protein 1 OS=Mus musculus OX=10090 GN=Erg	Endoplasmic reticulum-Golgi intermediate compartment protein 1	9	9	9	21.445	55	191	17.515	0	-0.152389	25.0162	0.81544	0.929403	FALSE	0.182845	25.0162	0.77954	0.89777	FALSE	0.796622	25.0162	0.236082	0.482883	FALSE	0.335234	25.0162	0.60922	0.820067	FALSE	0.949011	25.0162	0.163099	0.467988	FALSE	0.613777	25.0162	0.35551	0.832421	FALSE	26.5169	24.7184	24.8906	25.6681	25.7064	24.2943	24.8905
F6VYQ6;Q8K366;P56960	F6VYQ6;Q8K366;P56960	Exosc10	tr|F6VYQ6|F6VYQ6_MOUSE Exosome component 10 OS=Mus musculus OX=10090 GN=Exosc10 PE=1 SV=1;tr|Q8K366|Q8K366_MOUSE Exosc10 protein OS=Mus musculus OX=10090 GN=Exosc10 PE=1 SV=1;sp|P56960|EXOSX_MOUSE Exosome component 10 OS=Mus musculus OX=10090 GN=Exosc10 PE	Exosome component 10	11	11	11	71.037	26.7	618	20.844	0	0.921642	24.1011	0.503821	0.781146	FALSE	-0.0471866	24.1011	0.972433	0.991617	FALSE	1.68874	24.1011	0.230654	0.477687	FALSE	-0.968828	24.1011	0.48267	0.737172	FALSE	0.767097	24.1011	0.576823	0.837949	FALSE	1.73593	24.1011	0.218659	0.735339	FALSE		23.8272	25.3738	23.6453	25.3481	25.2323	24.9957
F6WJB7;Q6ZQ93-4;Q6ZQ93-3;Q6ZQ93-2;Q6ZQ93;Z4YLQ1	F6WJB7;Q6ZQ93-4;Q6ZQ93-3;Q6ZQ93-2;Q6ZQ93;Z4YLQ1	Usp34	tr|F6WJB7|F6WJB7_MOUSE Ubiquitin carboxyl-terminal hydrolase 34 (Fragment) OS=Mus musculus OX=10090 GN=Usp34 PE=1 SV=1;sp|Q6ZQ93-4|UBP34_MOUSE Isoform 4 of Ubiquitin carboxyl-terminal hydrolase 34 OS=Mus musculus OX=10090 GN=Usp34;sp|Q6ZQ93-3|UBP34_MOUSE I	Ubiquitin carboxyl-terminal hydrolase;Ubiquitin carboxyl-terminal hydrolase 34	2	2	2	409.82	0.7	3602	3.2824	0.00066467	-2.22912	20.2714	0.00247999	0.0817019	FALSE	0.316819	20.2714	0.597969	0.786243	FALSE	-0.260106	20.2714	0.664455	0.836349	FALSE	2.54594	20.2714	0.00094061	0.0214532	TRUE	1.96901	20.2714	0.00560872	0.0583503	FALSE	-0.576926	20.2714	0.343433	0.826706	FALSE	22.1622	22.2293	21.4807
F6WZH1;D3YTR5;D3YTR4;Q9Z2D8-2;Q9Z2D8	F6WZH1;D3YTR5;D3YTR4;Q9Z2D8-2;Q9Z2D8	Mbd3	tr|F6WZH1|F6WZH1_MOUSE Methyl-CpG-binding domain protein 3 (Fragment) OS=Mus musculus OX=10090 GN=Mbd3 PE=1 SV=1;tr|D3YTR5|D3YTR5_MOUSE Methyl-CpG-binding domain protein 3 OS=Mus musculus OX=10090 GN=Mbd3 PE=1 SV=1;tr|D3YTR4|D3YTR4_MOUSE Methyl-CpG-binding	Methyl-CpG-binding domain protein 3	3	3	3	20.445	25.4	185	20.562	0	0.656914	23.8237	0.321902	0.655972	FALSE	0.521422	23.8237	0.428166	0.678369	FALSE	0.257971	23.8237	0.692085	0.848532	FALSE	-0.135491	23.8237	0.834831	0.932306	FALSE	-0.398942	23.8237	0.542127	0.816634	FALSE	-0.263451	23.8237	0.685933	0.949646	FALSE	23.2566	23.686	23.635	24.2134	24.4161	23.9189	23.7225
F6X8L5;Q8CBG6;Q9CQ60;D3Z4X1	F6X8L5;Q8CBG6;Q9CQ60;D3Z4X1	Pgls	tr|F6X8L5|F6X8L5_MOUSE 6-phosphogluconolactonase (Fragment) OS=Mus musculus OX=10090 GN=Pgls PE=1 SV=1;tr|Q8CBG6|Q8CBG6_MOUSE 6-phosphogluconolactonase OS=Mus musculus OX=10090 GN=Pgls PE=1 SV=1;sp|Q9CQ60|6PGL_MOUSE 6-phosphogluconolactonase OS=Mus musculu	6-phosphogluconolactonase	2	2	2	19.972	22.3	188	6.9331	0	-2.50024	21.2615	0.0594261	0.314198	FALSE	-2.63686	21.2615	0.048516	0.221308	FALSE	-2.66308	21.2615	0.0466513	0.203719	FALSE	-0.136624	21.2615	0.911307	0.959219	FALSE	-0.162841	21.2615	0.89439	0.973063	FALSE	-0.0262177	21.2615	0.982942	0.998339	FALSE	22.6148		22.9419				23.2019
F6XWD4;Q3UMT1	F6XWD4;Q3UMT1	Ppp1r12c	tr|F6XWD4|F6XWD4_MOUSE Protein phosphatase 1 regulatory subunit 12C (Fragment) OS=Mus musculus OX=10090 GN=Ppp1r12c PE=1 SV=1;sp|Q3UMT1|PP12C_MOUSE Protein phosphatase 1 regulatory subunit 12C OS=Mus musculus OX=10090 GN=Ppp1r12c PE=1 SV=1	Protein phosphatase 1 regulatory subunit 12C	3	3	3	76.641	8	704	4.28	0.00035461	-0.639798	20.2978	0.415123	0.717989	FALSE	-0.254025	20.2978	0.743304	0.88146	FALSE	-2.09092	20.2978	0.0173252	0.109296	FALSE	0.385774	20.2978	0.620007	0.824976	FALSE	-1.45112	20.2978	0.0796986	0.309572	FALSE	-1.8369	20.2978	0.0321153	0.4052	FALSE							20.941
F6YD49;F6RK91;F6V3F1;F6QQB5;A2A6N9;Q810S7;Q9Z160	F6YD49;F6RK91;F6V3F1;F6QQB5;A2A6N9;Q810S7;Q9Z160	Cog1	tr|F6YD49|F6YD49_MOUSE Conserved oligomeric Golgi complex subunit 1 (Fragment) OS=Mus musculus OX=10090 GN=Cog1 PE=1 SV=1;tr|F6RK91|F6RK91_MOUSE Conserved oligomeric Golgi complex subunit 1 (Fragment) OS=Mus musculus OX=10090 GN=Cog1 PE=1 SV=1;tr|F6V3F1|F6	Conserved oligomeric Golgi complex subunit 1	1	1	1	9.1353	28.4	81	4.231	0.00035311	-2.27098	21.7197	0.0369769	0.260007	FALSE	-3.65296	21.7197	0.002654	0.0480122	TRUE	-3.65676	21.7197	0.00263511	0.03634	TRUE	-1.38199	21.7197	0.178885	0.457236	FALSE	-1.38579	21.7197	0.177782	0.484706	FALSE	-0.00379797	21.7197	0.996934	0.999181	FALSE		21.7365	22.8557				23.0897
F6YZU5;E9Q9I2;E9Q9R9	F6YZU5;E9Q9I2;E9Q9R9;F6VMK9	Dlg5	tr|F6YZU5|F6YZU5_MOUSE Disks large homolog 5 (Fragment) OS=Mus musculus OX=10090 GN=Dlg5 PE=1 SV=1;tr|E9Q9I2|E9Q9I2_MOUSE Disks large homolog 5 OS=Mus musculus OX=10090 GN=Dlg5 PE=1 SV=1;sp|E9Q9R9|DLG5_MOUSE Disks large homolog 5 OS=Mus musculus OX=10090 G		8	8	8	174.58	8.1	1572	28.56	0	0.551936	19.7522	0.515325	0.786379	FALSE	0.145128	19.7522	0.863024	0.939106	FALSE	0.272383	19.7522	0.746482	0.879465	FALSE	-0.406808	19.7522	0.630163	0.830753	FALSE	-0.279553	19.7522	0.740077	0.915371	FALSE	0.127255	19.7522	0.879739	0.9838	FALSE		18.5151	19.5821		19.9879	20.4475	19.6632
F6Z1P8;E9QNZ2;Q7TPV2-3;Q7TPV2-2;Q7TPV2	F6Z1P8;E9QNZ2;Q7TPV2-3;Q7TPV2-2;Q7TPV2	Dzip3	tr|F6Z1P8|F6Z1P8_MOUSE E3 ubiquitin-protein ligase DZIP3 (Fragment) OS=Mus musculus OX=10090 GN=Dzip3 PE=1 SV=1;tr|E9QNZ2|E9QNZ2_MOUSE E3 ubiquitin-protein ligase DZIP3 OS=Mus musculus OX=10090 GN=Dzip3 PE=1 SV=1;sp|Q7TPV2-3|DZIP3_MOUSE Isoform 3 of E3 ubi	E3 ubiquitin-protein ligase DZIP3	1	1	1	18.555	14.4	167	5.6409	0	0.270361	20.627	0.633541	0.852548	FALSE	0.442948	20.627	0.438463	0.684834	FALSE	0.59264	20.627	0.304689	0.55594	FALSE	0.172587	20.627	0.760199	0.901891	FALSE	0.322279	20.627	0.570619	0.83344	FALSE	0.149692	20.627	0.791116	0.968613	FALSE		20.9291	21.1781	20.6925	21.025	21.1429	20.5365
F6ZDS4	F6ZDS4;F6RX08	Tpr	sp|F6ZDS4|TPR_MOUSE Nucleoprotein TPR OS=Mus musculus OX=10090 GN=Tpr PE=1 SV=1	Nucleoprotein TPR	87	1	1	273.99	42	2431	3.1831	0.00065941	0.650101	20.6043	0.55764	0.804364	FALSE	0.19512	20.6043	0.859368	0.938094	FALSE	-3.02722	20.6043	0.0157928	0.104444	FALSE	-0.454981	20.6043	0.680403	0.858573	FALSE	-3.67732	20.6043	0.0051577	0.0546164	FALSE	-3.22234	20.6043	0.011284	0.278809	FALSE
F6ZQA3	F6ZQA3	Numa1	tr|F6ZQA3|F6ZQA3_MOUSE Nuclear mitotic apparatus protein 1 (Fragment) OS=Mus musculus OX=10090 GN=Numa1 PE=1 SV=1		26	1	1	82.882	41.2	741	52.514	0	-1.90236	24.4565	0.2574	0.59702	FALSE	0.0371439	24.4565	0.981859	0.993739	FALSE	-1.93215	24.4565	0.25042	0.496241	FALSE	1.9395	24.4565	0.248721	0.532461	FALSE	-0.0297938	24.4565	0.985448	0.997787	FALSE	-1.9693	24.4565	0.241928	0.747481	FALSE	25.5473	25.4407	25.2404		25.4057	25.2218	25.3488
F7AC58;E2JF22	F7AC58;E2JF22;F6PYU5;E9PUQ9	Piezo1	tr|F7AC58|F7AC58_MOUSE Piezo-type mechanosensitive ion channel component OS=Mus musculus OX=10090 GN=Piezo1 PE=1 SV=2;sp|E2JF22|PIEZ1_MOUSE Piezo-type mechanosensitive ion channel component 1 OS=Mus musculus OX=10090 GN=Piezo1 PE=1 SV=1	Piezo-type mechanosensitive ion channel component;Piezo-type mechanosensitive ion channel component 1	3	3	3	292.12	1.5	2547	4.9191	0	-0.549902	20.1742	0.466079	0.761456	FALSE	-0.595042	20.1742	0.431169	0.678369	FALSE	-0.819874	20.1742	0.283652	0.531175	FALSE	-0.0451406	20.1742	0.951742	0.977005	FALSE	-0.269972	20.1742	0.718129	0.907997	FALSE	-0.224832	20.1742	0.763518	0.961968	FALSE		21.1698	19.9933			20.3198
F7ACR9;F6Q750	F7ACR9;F6Q750;F6RL59;S4R2C6	Macf1	tr|F7ACR9|F7ACR9_MOUSE Microtubule-actin cross-linking factor 1 (Fragment) OS=Mus musculus OX=10090 GN=Macf1 PE=1 SV=1;tr|F6Q750|F6Q750_MOUSE Microtubule-actin cross-linking factor 1 (Fragment) OS=Mus musculus OX=10090 GN=Macf1 PE=1 SV=1		164	164	0	608.23	39.6	5333	323.31	0	-0.724472	29.6759	0.00549974	0.120791	FALSE	1.65638	29.6759	5.40263e-06	0.00120141	TRUE	1.62574	29.6759	6.5235e-06	0.000828951	TRUE	2.38085	29.6759	1.15086e-07	4.22136e-05	TRUE	2.35021	29.6759	1.32699e-07	7.54712e-05	TRUE	-0.0306336	29.6759	0.888824	0.985678	FALSE	31.1574	31.1639	30.7981	30.073	30.7534	30.1195	28.6529
F7APP3;A2AJH3;O70311	F7APP3;A2AJH3;O70311	Nmt2	tr|F7APP3|F7APP3_MOUSE Glycylpeptide N-tetradecanoyltransferase OS=Mus musculus OX=10090 GN=Nmt2 PE=1 SV=1;tr|A2AJH3|A2AJH3_MOUSE Glycylpeptide N-tetradecanoyltransferase OS=Mus musculus OX=10090 GN=Nmt2 PE=1 SV=1;sp|O70311|NMT2_MOUSE Glycylpeptide N-tetra	Glycylpeptide N-tetradecanoyltransferase;Glycylpeptide N-tetradecanoyltransferase 2	7	3	3	56.537	20.4	485	12.641	0	-3.47387	22.6844	0.0267668	0.227048	FALSE	-3.78293	22.6844	0.0176895	0.131172	FALSE	-1.6252	22.6844	0.260745	0.507271	FALSE	-0.309051	22.6844	0.826183	0.929064	FALSE	1.84867	22.6844	0.204246	0.516574	FALSE	2.15772	22.6844	0.14308	0.629081	FALSE	23.3401	24.3096	24.1636		23.101
F7BE84	F7BE84;A6H6J9	Ankrd50	tr|F7BE84|F7BE84_MOUSE Ankyrin repeat domain 50 (Fragment) OS=Mus musculus OX=10090 GN=Ankrd50 PE=1 SV=1		3	3	3	150.86	3.5	1390	11.696	0	-0.662984	21.5816	0.611716	0.837135	FALSE	-0.08121	21.5816	0.950147	0.983884	FALSE	-0.812392	21.5816	0.535052	0.759057	FALSE	0.581774	21.5816	0.655588	0.845752	FALSE	-0.149409	21.5816	0.908442	0.979466	FALSE	-0.731182	21.5816	0.576041	0.900816	FALSE	22.4456	21.5664	21.5542			22.4047	23.4902
F7CB97	F7CB97	Clip1	tr|F7CB97|F7CB97_MOUSE CAP-Gly domain-containing linker protein 1 (Fragment) OS=Mus musculus OX=10090 GN=Clip1 PE=1 SV=1		17	3	3	135.88	17.5	1182	19.976	0	-0.624791	20.334	0.563724	0.805514	FALSE	-1.1879	20.334	0.281036	0.564293	FALSE	0.0251406	20.334	0.981333	0.987244	FALSE	-0.563105	20.334	0.602355	0.818315	FALSE	0.649932	20.334	0.548374	0.821176	FALSE	1.21304	20.334	0.271476	0.773966	FALSE		22.7947
F7CBP1;G3XA17	F7CBP1;G3XA17;F6TW20;F6UU81;F7DAB1	Eif4g2	tr|F7CBP1|F7CBP1_MOUSE Eukaryotic translation initiation factor 4 gamma 2 OS=Mus musculus OX=10090 GN=Eif4g2 PE=1 SV=1;tr|G3XA17|G3XA17_MOUSE Eukaryotic translation initiation factor 4 gamma 2 OS=Mus musculus OX=10090 GN=Eif4g2 PE=1 SV=1		30	30	1	97.888	40.4	868	267.18	0	-0.507059	28.4008	0.0595193	0.314198	FALSE	-0.144244	28.4008	0.564847	0.77001	FALSE	-0.490652	28.4008	0.0670294	0.248946	FALSE	0.362815	28.4008	0.16229	0.439442	FALSE	0.0164073	28.4008	0.947423	0.985473	FALSE	-0.346408	28.4008	0.180587	0.678869	FALSE	28.3659	28.9092	28.5921	27.969	28.1526	28.2244	28.4983
F7CRQ2;A2AC02;A2AC03;A2AC05;Q8VBT9-3;Q8VBT9-2;Q8VBT9	F7CRQ2;A2AC02;A2AC03;A2AC05;Q8VBT9-3;Q8VBT9-2;Q8VBT9	Aspscr1	tr|F7CRQ2|F7CRQ2_MOUSE Tether-containing UBX domain for GLUT4 (Fragment) OS=Mus musculus OX=10090 GN=Aspscr1 PE=1 SV=1;tr|A2AC02|A2AC02_MOUSE Tether-containing UBX domain for GLUT4 (Fragment) OS=Mus musculus OX=10090 GN=Aspscr1 PE=1 SV=1;tr|A2AC03|A2AC03_M	Tether containing UBX domain for GLUT4	1	1	1	14.138	20.6	136	30.09	0	-0.509535	23.3153	0.47346	0.761456	FALSE	-1.02753	23.3153	0.161382	0.412497	FALSE	-1.027	23.3153	0.161581	0.393233	FALSE	-0.517992	23.3153	0.466313	0.726552	FALSE	-0.51746	23.3153	0.46676	0.771025	FALSE	0.00053175	23.3153	0.999396	0.999396	FALSE	22.6734	23.4411	23.437	22.3708	22.4681	23.1841	23.4068
F7CVJ5	F7CVJ5	Ahnak2	tr|F7CVJ5|F7CVJ5_MOUSE AHNAK nucleoprotein 2 (Fragment) OS=Mus musculus OX=10090 GN=Ahnak2 PE=1 SV=1		18	1	1	115.14	72.6	1126	78.708	0	-0.794763	25.4358	0.485391	0.766203	FALSE	-2.07137	25.4358	0.0851591	0.297693	FALSE	-2.46519	25.4358	0.0453764	0.201812	FALSE	-1.27661	25.4358	0.270058	0.553031	FALSE	-1.67043	25.4358	0.15616	0.45747	FALSE	-0.393821	25.4358	0.727503	0.95469	FALSE	25.7934	23.3838	25.5159		25.6928	25.8207	26.6145
F7CXJ2;A2ALF0;A2ALF3;Q6NZB0;F6TQL3	F7CXJ2;A2ALF0;A2ALF3;Q6NZB0;F6TQL3	Dnajc8	tr|F7CXJ2|F7CXJ2_MOUSE DnaJ homolog subfamily C member 8 (Fragment) OS=Mus musculus OX=10090 GN=Dnajc8 PE=1 SV=1;tr|A2ALF0|A2ALF0_MOUSE DnaJ homolog subfamily C member 8 OS=Mus musculus OX=10090 GN=Dnajc8 PE=1 SV=1;tr|A2ALF3|A2ALF3_MOUSE DnaJ homolog subfa	DnaJ homolog subfamily C member 8	3	3	3	11.412	36.8	95	2.1676	0.0059242	-0.0593806	20.2535	0.942076	0.973793	FALSE	-0.184077	20.2535	0.821961	0.922567	FALSE	-3.43736	20.2535	0.00104131	0.020325	TRUE	-0.124696	20.2535	0.878774	0.952534	FALSE	-3.37798	20.2535	0.0011875	0.0197435	TRUE	-3.25328	20.2535	0.00156795	0.12679	FALSE							23.9247
F7DBB3;Q3URZ6	F7DBB3;Q3URZ6	Ahnak2	tr|F7DBB3|F7DBB3_MOUSE AHNAK nucleoprotein 2 (Fragment) OS=Mus musculus OX=10090 GN=Ahnak2 PE=1 SV=1;tr|Q3URZ6|Q3URZ6_MOUSE AHNAK nucleoprotein 2 OS=Mus musculus OX=10090 GN=Ahnak2 PE=1 SV=1		54	54	39	166.49	55.1	1576	323.31	0	-0.162165	34.1372	0.240967	0.577057	FALSE	-0.941533	34.1372	1.14536e-05	0.00156738	TRUE	-1.24367	34.1372	6.5033e-07	0.000231388	TRUE	-0.779368	34.1372	6.94109e-05	0.00324953	TRUE	-1.08151	34.1372	2.82202e-06	0.000361813	TRUE	-0.30214	34.1372	0.0403157	0.426914	FALSE	33.7523	33.804	33.5811	33.4928	33.6233	33.5349	34.5776
F8VPK5;A0A1Y7VMN0;P70336;P70336-2;A0A3Q4EGR2;P70335-2;P70335	F8VPK5;A0A1Y7VMN0;P70336;P70336-2;A0A3Q4EGR2;P70335-2;P70335;A0A3Q4L2X0;A0A1Y7VLD1	Rock2;Rock1	tr|F8VPK5|F8VPK5_MOUSE Rho-associated protein kinase OS=Mus musculus OX=10090 GN=Rock2 PE=1 SV=1;tr|A0A1Y7VMN0|A0A1Y7VMN0_MOUSE Rho-associated protein kinase 2 (Fragment) OS=Mus musculus OX=10090 GN=Rock2 PE=1 SV=1;sp|P70336|ROCK2_MOUSE Rho-associated prot	Rho-associated protein kinase;Rho-associated protein kinase 2;Rho-associated protein kinase 1	9	9	9	160.61	9.8	1388	29.061	0	-2.0858	23.0612	0.185103	0.513726	FALSE	-2.94152	23.0612	0.0707638	0.270221	FALSE	-3.63253	23.0612	0.0306773	0.156825	FALSE	-0.855723	23.0612	0.574731	0.799411	FALSE	-1.54673	23.0612	0.317691	0.631493	FALSE	-0.691006	23.0612	0.649715	0.942497	FALSE	24.2285	24.2497	20.4679		23.3701		25.9537
F8VPL2;Q61194;Q61194-2	F8VPL2;Q61194;Q61194-2;A0A0U1RNH9;A0A0U1RNT0	Pik3c2a	tr|F8VPL2|F8VPL2_MOUSE Phosphatidylinositol 4-phosphate 3-kinase C2 domain-containing subunit alpha OS=Mus musculus OX=10090 GN=Pik3c2a PE=1 SV=1;sp|Q61194|P3C2A_MOUSE Phosphatidylinositol 4-phosphate 3-kinase C2 domain-containing subunit alpha OS=Mus musc	Phosphatidylinositol 4-phosphate 3-kinase C2 domain-containing subunit alpha	12	12	12	190.74	8.3	1686	17.719	0	-0.393769	23.2807	0.817847	0.92968	FALSE	-1.7035	23.2807	0.328541	0.613993	FALSE	-1.11502	23.2807	0.517608	0.751693	FALSE	-1.30973	23.2807	0.448769	0.719244	FALSE	-0.721253	23.2807	0.67395	0.895358	FALSE	0.588475	23.2807	0.73106	0.95469	FALSE	24.5007	24.7445		25.3174	23.0972		22.7436
F8VPP8	F8VPP8	Zc3h7b	tr|F8VPP8|F8VPP8_MOUSE Zinc finger CCCH type-containing 7B OS=Mus musculus OX=10090 GN=Zc3h7b PE=1 SV=1		1	1	1	110.29	1.5	982	2.1651	0.0059224	-0.34294	20.2826	0.519833	0.787894	FALSE	-0.679221	20.2826	0.213666	0.48272	FALSE	-0.253907	20.2826	0.632345	0.825342	FALSE	-0.336281	20.2826	0.527831	0.766342	FALSE	0.0890332	20.2826	0.866197	0.960103	FALSE	0.425314	20.2826	0.426937	0.842048	FALSE	19.8665	20.5505	20.5027	19.7451		20.6274	20.3136
F8VPU2	F8VPU2;E9Q805	Farp1	sp|F8VPU2|FARP1_MOUSE FERM, ARHGEF and pleckstrin domain-containing protein 1 OS=Mus musculus OX=10090 GN=Farp1 PE=1 SV=1	FERM, RhoGEF and pleckstrin domain-containing protein 1	28	28	28	118.87	31.9	1048	323.31	0	0.340311	28.0233	0.269341	0.608013	FALSE	0.553123	28.0233	0.084255	0.29638	FALSE	0.531993	28.0233	0.0953203	0.300713	FALSE	0.212812	28.0233	0.482805	0.737172	FALSE	0.191682	28.0233	0.52649	0.808133	FALSE	-0.0211298	28.0233	0.94386	0.991441	FALSE	27.6783	28.1684	28.2714	28.295	28.0364	28.8076	27.6611
F8VQ05;A0A0J9YUH4;A0A0J9YTS1	F8VQ05;A0A0J9YUH4;A0A0J9YTS1;F6Q1V8;A0A0J9YUJ6;A0A0J9YU33;H3BLH9;E9Q8I9;E9Q8I9-2	Fryl	tr|F8VQ05|F8VQ05_MOUSE FRY-like transcription coactivator OS=Mus musculus OX=10090 GN=Fryl PE=1 SV=1;tr|A0A0J9YUH4|A0A0J9YUH4_MOUSE FRY-like transcription coactivator (Fragment) OS=Mus musculus OX=10090 GN=Fryl PE=1 SV=3;tr|A0A0J9YTS1|A0A0J9YTS1_MOUSE FRY-		19	19	18	337.82	8.3	3007	50.087	0	0.896737	24.4492	0.219733	0.555262	FALSE	-1.17961	24.4492	0.114247	0.352857	FALSE	-1.24116	24.4492	0.0983354	0.307913	FALSE	-2.07635	24.4492	0.0111057	0.100375	FALSE	-2.13789	24.4492	0.00941527	0.0833322	FALSE	-0.061543	24.4492	0.930655	0.991441	FALSE	24.0114	23.999	21.5041	24.4381	24.1652	23.6014	25.3249
F8VQ28;A0A1D5RMM8;Q8VI36-2;Q8VI36;A0A0J9YV30	F8VQ28;A0A1D5RMM8;Q8VI36-2;Q8VI36;A0A0J9YV30	Pxn	tr|F8VQ28|F8VQ28_MOUSE Paxillin OS=Mus musculus OX=10090 GN=Pxn PE=1 SV=1;tr|A0A1D5RMM8|A0A1D5RMM8_MOUSE Paxillin OS=Mus musculus OX=10090 GN=Pxn PE=1 SV=2;sp|Q8VI36-2|PAXI_MOUSE Isoform Alpha of Paxillin OS=Mus musculus OX=10090 GN=Pxn;sp|Q8VI36|PAXI_MOUS	Paxillin	4	4	4	64.506	11.3	591	22.181	0	-2.80359	22.9688	0.020343	0.20232	FALSE	-2.36561	22.9688	0.0436479	0.209298	FALSE	-2.88227	22.9688	0.0177075	0.110921	FALSE	0.437975	22.9688	0.683761	0.862091	FALSE	-0.0786831	22.9688	0.941462	0.984468	FALSE	-0.516658	22.9688	0.631336	0.929757	FALSE	23.71	24.3743	23.1941	23.6315			24.1058
F8VQ42;E0CZ72;P28740-2;P28740;P28740-1	F8VQ42;E0CZ72;P28740-2;P28740;P28740-1	Kif2a	tr|F8VQ42|F8VQ42_MOUSE Kinesin-like protein (Fragment) OS=Mus musculus OX=10090 GN=Kif2a PE=1 SV=1;tr|E0CZ72|E0CZ72_MOUSE Kinesin-like protein OS=Mus musculus OX=10090 GN=Kif2a PE=1 SV=1;sp|P28740-2|KIF2A_MOUSE Isoform 2 of Kinesin-like protein KIF2A OS=Mu	Kinesin-like protein;Kinesin-like protein KIF2A	7	6	5	75.968	12.1	671	14.215	0	-1.26042	23.6789	0.307414	0.64912	FALSE	0.267156	23.6789	0.82505	0.923703	FALSE	2.88736	23.6789	0.0310506	0.157173	FALSE	1.52758	23.6789	0.220715	0.504734	FALSE	4.14778	23.6789	0.00431933	0.0486335	TRUE	2.6202	23.6789	0.0467775	0.457883	FALSE	25.0935	25.6308	25.5142	25.4685	25.2076	21.781	23.7208
F8WGW3;Q497V5	F8WGW3;Q497V5;B7ZWI7;B7ZWI4;Q8CHZ0;Q497V5-2	Srbd1	tr|F8WGW3|F8WGW3_MOUSE S1 RNA-binding domain-containing protein 1 OS=Mus musculus OX=10090 GN=Srbd1 PE=1 SV=1;sp|Q497V5|SRBD1_MOUSE S1 RNA-binding domain-containing protein 1 OS=Mus musculus OX=10090 GN=Srbd1 PE=2 SV=3	S1 RNA-binding domain-containing protein 1	6	6	6	110.19	9.5	981	9.3041	0	-0.206617	20.8155	0.883205	0.956803	FALSE	-2.47022	20.8155	0.0980098	0.323487	FALSE	-0.69654	20.8155	0.622092	0.819173	FALSE	-2.2636	20.8155	0.126089	0.386747	FALSE	-0.489923	20.8155	0.728143	0.910534	FALSE	1.77368	20.8155	0.221954	0.736658	FALSE	21.47
F8WH20;D3Z194;D3YTT6;Q9DBS9	F8WH20;D3Z194;D3YTT6;Q9DBS9;A0A0N4SVU7;D3YVF7;F8VQM4;A2A716;A0A3Q4EGW0	Osbpl3	tr|F8WH20|F8WH20_MOUSE Oxysterol-binding protein OS=Mus musculus OX=10090 GN=Osbpl3 PE=1 SV=1;tr|D3Z194|D3Z194_MOUSE Oxysterol-binding protein OS=Mus musculus OX=10090 GN=Osbpl3 PE=1 SV=1;tr|D3YTT6|D3YTT6_MOUSE Oxysterol-binding protein OS=Mus musculus OX=	Oxysterol-binding protein;Oxysterol-binding protein-related protein 3	13	13	13	93.02	22.5	819	34.277	0	-2.24298	24.5744	0.0618266	0.317552	FALSE	-0.914748	24.5744	0.417372	0.675216	FALSE	-0.734716	24.5744	0.512707	0.747143	FALSE	1.32823	24.5744	0.246052	0.531055	FALSE	1.50827	24.5744	0.191294	0.502042	FALSE	0.180032	24.5744	0.871455	0.982988	FALSE	25.9475	25.7254	25.8599	25.2197	25.2659		24.6728
F8WHP5;E9QQ38;F8WIJ5;Q80YA3-2;Q80YA3	F8WHP5;E9QQ38;F8WIJ5;Q80YA3-2;Q80YA3	Ddhd1	tr|F8WHP5|F8WHP5_MOUSE Phospholipase DDHD1 OS=Mus musculus OX=10090 GN=Ddhd1 PE=1 SV=1;tr|E9QQ38|E9QQ38_MOUSE Phospholipase DDHD1 OS=Mus musculus OX=10090 GN=Ddhd1 PE=1 SV=1;tr|F8WIJ5|F8WIJ5_MOUSE Phospholipase DDHD1 OS=Mus musculus OX=10090 GN=Ddhd1 PE=1	Phospholipase DDHD1	1	1	1	94.786	1.2	856	2.5345	0.0021625	-0.784784	24.9205	0.415699	0.717989	FALSE	-0.866606	24.9205	0.370243	0.641346	FALSE	-0.837927	24.9205	0.385766	0.643184	FALSE	-0.0818216	24.9205	0.93141	0.967492	FALSE	-0.0531423	24.9205	0.955416	0.985473	FALSE	0.0286793	24.9205	0.975929	0.997344	FALSE	25.3573	24.852	25.0396	25.8552		25.6212	24.9141
F8WHT2;Q76I79-2;Q76I79	F8WHT2;Q76I79-2;Q76I79	Ssh1	tr|F8WHT2|F8WHT2_MOUSE Protein phosphatase Slingshot homolog 1 OS=Mus musculus OX=10090 GN=Ssh1 PE=1 SV=1;sp|Q76I79-2|SSH1_MOUSE Isoform 2 of Protein phosphatase Slingshot homolog 1 OS=Mus musculus OX=10090 GN=Ssh1;sp|Q76I79|SSH1_MOUSE Protein phosphatase	Protein phosphatase Slingshot homolog 1	1	1	1	110.77	1.4	999	3.4219	0.00067024	0.422503	19.9896	0.557508	0.804364	FALSE	-0.108093	19.9896	0.879891	0.945817	FALSE	0.297019	19.9896	0.678957	0.844434	FALSE	-0.530596	19.9896	0.463245	0.72609	FALSE	-0.125484	19.9896	0.860774	0.957671	FALSE	0.405112	19.9896	0.573614	0.900816	FALSE		20.4415
F8WHT3;Q7TPM1;F7AYW2	F8WHT3;Q7TPM1;F7AYW2;Q7TPM1-2;F6Q3E1;F6V431	Prrc2b	tr|F8WHT3|F8WHT3_MOUSE Protein PRRC2B OS=Mus musculus OX=10090 GN=Prrc2b PE=1 SV=1;sp|Q7TPM1|PRC2B_MOUSE Protein PRRC2B OS=Mus musculus OX=10090 GN=Prrc2b PE=1 SV=1;tr|F7AYW2|F7AYW2_MOUSE Protein PRRC2B (Fragment) OS=Mus musculus OX=10090 GN=Prrc2b PE=1 SV	Protein PRRC2B	19	18	18	243.12	12.3	2230	177.67	0	-0.242642	24.9236	0.704312	0.885895	FALSE	-1.14033	24.9236	0.0927101	0.310021	FALSE	0.0953329	24.9236	0.88116	0.942864	FALSE	-0.897685	24.9236	0.175995	0.45376	FALSE	0.337975	24.9236	0.598135	0.851265	FALSE	1.23566	24.9236	0.0711771	0.529932	FALSE	24.3792	25.8627	24.291	23.9786	24.2558	25.5705	24.1056
F8WHU5;Q4VA53;Q4VA53-3;Q4VA53-2	F8WHU5;Q4VA53;Q4VA53-3;Q4VA53-2	Pds5b	tr|F8WHU5|F8WHU5_MOUSE Sister chromatid cohesion protein PDS5 homolog B OS=Mus musculus OX=10090 GN=Pds5b PE=1 SV=1;sp|Q4VA53|PDS5B_MOUSE Sister chromatid cohesion protein PDS5 homolog B OS=Mus musculus OX=10090 GN=Pds5b PE=1 SV=1;sp|Q4VA53-3|PDS5B_MOUSE I	Sister chromatid cohesion protein PDS5 homolog B	13	13	12	164.76	13.3	1449	123.99	0	-0.934571	24.0664	0.356047	0.675274	FALSE	-1.14807	24.0664	0.261175	0.540268	FALSE	-0.37031	24.0664	0.710334	0.858868	FALSE	-0.213499	24.0664	0.830113	0.930542	FALSE	0.564261	24.0664	0.572934	0.834973	FALSE	0.77776	24.0664	0.439907	0.849584	FALSE	22.7839	25.6983	24.681	22.4941	23.1555	24.7099	23.1242
F8WHY8;E9PX23;Q8K4B0	F8WHY8;E9PX23;Q8K4B0	Mta1	tr|F8WHY8|F8WHY8_MOUSE Metastasis-associated protein MTA1 OS=Mus musculus OX=10090 GN=Mta1 PE=1 SV=1;tr|E9PX23|E9PX23_MOUSE Metastasis-associated protein MTA1 OS=Mus musculus OX=10090 GN=Mta1 PE=1 SV=1;sp|Q8K4B0|MTA1_MOUSE Metastasis-associated protein MTA	Metastasis-associated protein MTA1	17	17	12	79.189	33	698	133.41	0	-0.178615	25.6099	0.679872	0.875217	FALSE	-1.29697	25.6099	0.00970821	0.0959495	FALSE	-2.02197	25.6099	0.000443424	0.0117739	TRUE	-1.11835	25.6099	0.0212719	0.150768	FALSE	-1.84335	25.6099	0.000921972	0.0162395	TRUE	-0.724999	25.6099	0.111765	0.591783	FALSE	24.7089	25.0481	24.9853	23.9572	25.4004	24.8488	26.8241
F8WI90;P05480;D3YZ57;E9Q696;P06240;P39688-2;P39688;Q04736	F8WI90;P05480;D3YZ57;E9Q696;P06240;P39688-2;P39688;Q04736	Src;Fyn;Lck;Yes1	tr|F8WI90|F8WI90_MOUSE Tyrosine-protein kinase OS=Mus musculus OX=10090 GN=Src PE=1 SV=1;sp|P05480|SRC_MOUSE Neuronal proto-oncogene tyrosine-protein kinase Src OS=Mus musculus OX=10090 GN=Src PE=1 SV=4;tr|D3YZ57|D3YZ57_MOUSE Tyrosine-protein kinase OS=Mus	Neuronal proto-oncogene tyrosine-protein kinase Src;Non-specific protein-tyrosine kinase;Proto-oncogene tyrosine-protein kinase LCK;Tyrosine-protein kinase Fyn;Tyrosine-protein kinase Yes	2	2	2	59.89	4.9	535	5.7044	0	1.46912	21.4962	0.412161	0.715351	FALSE	1.48043	21.4962	0.408675	0.673102	FALSE	-0.87535	21.4962	0.621861	0.819173	FALSE	0.0113089	21.4962	0.994889	0.997693	FALSE	-2.34447	21.4962	0.20011	0.513772	FALSE	-2.35578	21.4962	0.198094	0.709954	FALSE		23.0408			23.2258	23.3047	24.8342
F8WIE5;Q69ZR2	F8WIE5;Q69ZR2	Hectd1	tr|F8WIE5|F8WIE5_MOUSE E3 ubiquitin-protein ligase HECTD1 OS=Mus musculus OX=10090 GN=Hectd1 PE=1 SV=1;sp|Q69ZR2|HECD1_MOUSE E3 ubiquitin-protein ligase HECTD1 OS=Mus musculus OX=10090 GN=Hectd1 PE=1 SV=2	E3 ubiquitin-protein ligase HECTD1	9	9	9	289.23	6.3	2610	70.353	0	-1.1485	22.1356	0.348565	0.672905	FALSE	-1.95514	22.1356	0.122672	0.364938	FALSE	-0.643334	22.1356	0.594785	0.801001	FALSE	-0.806632	22.1356	0.50628	0.753701	FALSE	0.505169	22.1356	0.675469	0.895425	FALSE	1.3118	22.1356	0.28701	0.791786	FALSE	22.1292	22.9617	21.9512		23.668	21.2787	20.9567
F8WIJ0;Q9JIS8	F8WIJ0;Q9JIS8;F6TQE2;A2AGJ9;Q6P6P5;Q3V0N8;Q924N4-2;Q924N4	Slc12a4	tr|F8WIJ0|F8WIJ0_MOUSE Solute carrier family 12 member 4 OS=Mus musculus OX=10090 GN=Slc12a4 PE=1 SV=2;sp|Q9JIS8|S12A4_MOUSE Solute carrier family 12 member 4 OS=Mus musculus OX=10090 GN=Slc12a4 PE=1 SV=2	Solute carrier family 12 member 4	4	4	4	120.81	6.1	1087	16.419	0	2.66983	21.5494	0.0252484	0.223467	FALSE	1.42605	21.5494	0.197438	0.462769	FALSE	3.41849	21.5494	0.00669081	0.0616733	FALSE	-1.24378	21.5494	0.257004	0.541085	FALSE	0.748663	21.5494	0.487467	0.781969	FALSE	1.99244	21.5494	0.080809	0.533998	FALSE		23.0716		22.9929	23.5913	23.6998
F8WIR1;P18242;F6Y6L6;A0A1B0GT66	F8WIR1;P18242;F6Y6L6;A0A1B0GT66	Ctsd	tr|F8WIR1|F8WIR1_MOUSE Cathepsin D OS=Mus musculus OX=10090 GN=Ctsd PE=1 SV=2;sp|P18242|CATD_MOUSE Cathepsin D OS=Mus musculus OX=10090 GN=Ctsd PE=1 SV=1;tr|F6Y6L6|F6Y6L6_MOUSE Predicted gene, 49369 (Fragment) OS=Mus musculus OX=10090 GN=Gm49369 PE=1 SV=1;	Cathepsin D	7	7	7	44.215	24.3	404	88.775	0	0.178319	26.973	0.610961	0.837135	FALSE	0.818205	26.973	0.0337302	0.184067	FALSE	0.143061	26.973	0.682593	0.844745	FALSE	0.639885	26.973	0.0854396	0.320669	FALSE	-0.0352587	26.973	0.91945	0.982432	FALSE	-0.675144	26.973	0.0714116	0.529932	FALSE	27.1197	26.9897	27.1291	27.5398	27.3721	26.8617	26.7893
F8WIT2;P14824	F8WIT2;P14824	Anxa6	tr|F8WIT2|F8WIT2_MOUSE Annexin OS=Mus musculus OX=10090 GN=Anxa6 PE=1 SV=1;sp|P14824|ANXA6_MOUSE Annexin A6 OS=Mus musculus OX=10090 GN=Anxa6 PE=1 SV=3	Annexin;Annexin A6	9	9	9	75.288	18.1	667	14.385	0	0.504	23.8417	0.55444	0.804364	FALSE	1.05235	23.8417	0.228244	0.496949	FALSE	0.285474	23.8417	0.736467	0.875149	FALSE	0.548346	23.8417	0.520709	0.761941	FALSE	-0.218526	23.8417	0.796505	0.941648	FALSE	-0.766872	23.8417	0.373042	0.833743	FALSE	24.0578	23.2149	24.1219	25.0542	23.406	24.4465	23.8629
G3UVU2;D3YW09;Q62203	G3UVU2;D3YW09;Q62203;D3Z5A6	Sf3a2	tr|G3UVU2|G3UVU2_MOUSE Splicing factor 3A subunit 2 OS=Mus musculus OX=10090 GN=Sf3a2 PE=1 SV=1;tr|D3YW09|D3YW09_MOUSE Splicing factor 3A subunit 2 OS=Mus musculus OX=10090 GN=Sf3a2 PE=1 SV=1;sp|Q62203|SF3A2_MOUSE Splicing factor 3A subunit 2 OS=Mus muscul	Splicing factor 3A subunit 2	7	7	7	51.278	21.6	485	40.23	0	-0.178243	26.807	0.6623	0.864543	FALSE	-0.908883	26.807	0.0414395	0.203649	FALSE	-0.515979	26.807	0.219286	0.466411	FALSE	-0.730641	26.807	0.0913347	0.327031	FALSE	-0.337736	26.807	0.412805	0.720687	FALSE	0.392904	26.807	0.34312	0.826706	FALSE	26.2953	26.5487	26.9093	26.1377	25.6393	27.4416	26.9347
G3UVV3	G3UVV3	Zfp407	tr|G3UVV3|G3UVV3_MOUSE Zinc finger protein 407 OS=Mus musculus OX=10090 GN=Zfp407 PE=1 SV=1		1	1	1	245.96	1.1	2246	5.1772	0	-0.39925	20.1924	0.541057	0.801082	FALSE	-0.706885	20.1924	0.287141	0.572031	FALSE	-0.338294	20.1924	0.603714	0.806312	FALSE	-0.307634	20.1924	0.636573	0.833306	FALSE	0.0609562	20.1924	0.925064	0.98403	FALSE	0.368591	20.1924	0.572111	0.900816	FALSE		20.8887				20.5572
G3UWZ0;O88379	G3UWZ0;O88379;G3UZD1;G3UXR5;G3UZ82	Baz1a	tr|G3UWZ0|G3UWZ0_MOUSE Bromodomain adjacent to zinc finger domain protein 1A OS=Mus musculus OX=10090 GN=Baz1a PE=1 SV=1;sp|O88379|BAZ1A_MOUSE Bromodomain adjacent to zinc finger domain protein 1A OS=Mus musculus OX=10090 GN=Baz1a PE=1 SV=3	Bromodomain adjacent to zinc finger domain protein 1A	20	20	20	178.17	18.4	1552	98.163	0	-4.36121	23.6767	0.00192088	0.0711926	FALSE	-4.0079	23.6767	0.00343906	0.0571647	FALSE	-1.19501	23.6767	0.300129	0.549893	FALSE	0.353309	23.6767	0.754348	0.901874	FALSE	3.1662	23.6767	0.0141121	0.10593	FALSE	2.8129	23.6767	0.0255127	0.379987	FALSE	24.7969	26.2477	25.8961		23.4037	19.9345	20.7631
G3UXH4;G3UZM9;Q8BWW9-2;Q8BWW9;Q8BWW9-3	G3UXH4;G3UZM9;Q8BWW9-2;Q8BWW9;Q8BWW9-3;P70268;P70268-2	Pkn2	tr|G3UXH4|G3UXH4_MOUSE Serine/threonine-protein kinase N2 OS=Mus musculus OX=10090 GN=Pkn2 PE=1 SV=1;tr|G3UZM9|G3UZM9_MOUSE Serine/threonine-protein kinase N2 OS=Mus musculus OX=10090 GN=Pkn2 PE=1 SV=1;sp|Q8BWW9-2|PKN2_MOUSE Isoform 2 of Serine/threonine-p	Serine/threonine-protein kinase N2	5	5	5	105.79	8.1	935	13.884	0	-0.962552	21.1849	0.519948	0.787894	FALSE	0.205456	21.1849	0.889832	0.952474	FALSE	0.252868	21.1849	0.86466	0.934604	FALSE	1.16801	21.1849	0.436841	0.708738	FALSE	1.21542	21.1849	0.41895	0.728555	FALSE	0.0474118	21.1849	0.97449	0.997176	FALSE	21.0051	23.8405	21.2186		23.2075
G3UXL2;Q9D7G0	G3UXL2;Q9D7G0	Prps1l3;Prps1	tr|G3UXL2|G3UXL2_MOUSE Phosphoribosyl pyrophosphate synthetase 1-like 3 OS=Mus musculus OX=10090 GN=Prps1l3 PE=3 SV=1;sp|Q9D7G0|PRPS1_MOUSE Ribose-phosphate pyrophosphokinase 1 OS=Mus musculus OX=10090 GN=Prps1 PE=1 SV=4	Ribose-phosphate pyrophosphokinase 1	7	7	1	34.824	31.1	318	40.26	0	0.939068	26.1062	0.145494	0.45922	FALSE	0.643653	26.1062	0.306951	0.592262	FALSE	0.822255	26.1062	0.197874	0.44425	FALSE	-0.295415	26.1062	0.633151	0.830753	FALSE	-0.116813	26.1062	0.849688	0.951164	FALSE	0.178602	26.1062	0.772227	0.962632	FALSE	24.6637	26.0231	26.6183	26.7143	26.4436	26.9644	26.2915
G3UYD0;Q3UHU8;Q9ESZ8-5;Q9ESZ8-4;Q9ESZ8-3;Q9ESZ8-6;Q9ESZ8-2;Q9ESZ8	G3UYD0;Q3UHU8;Q9ESZ8-5;Q9ESZ8-4;Q9ESZ8-3;Q9ESZ8-6;Q9ESZ8-2;Q9ESZ8;G3UYJ6;G3UX27	Gtf2i	tr|G3UYD0|G3UYD0_MOUSE General transcription factor II-I OS=Mus musculus OX=10090 GN=Gtf2i PE=1 SV=1;tr|Q3UHU8|Q3UHU8_MOUSE General transcription factor II-I OS=Mus musculus OX=10090 GN=Gtf2i PE=1 SV=1;sp|Q9ESZ8-5|GTF2I_MOUSE Isoform 5 of General transcrip	General transcription factor II-I	9	9	9	103.08	15.8	913	26.75	0	-0.0505266	25.6147	0.926276	0.973793	FALSE	-0.499579	25.6147	0.368565	0.641346	FALSE	-0.818614	25.6147	0.151707	0.378522	FALSE	-0.449052	25.6147	0.417431	0.697685	FALSE	-0.768087	25.6147	0.176425	0.484353	FALSE	-0.319035	25.6147	0.561824	0.900344	FALSE	25.4052	24.5111	26.0529	24.4758	25.4322	25.9094	26.4382
G3X8U8;O88622;O88622-2;E9Q088;A0A2I3BRU5	G3X8U8;O88622;O88622-2;E9Q088;A0A2I3BRU5;E9Q954;E9Q7T9	Parg	tr|G3X8U8|G3X8U8_MOUSE Poly(ADP-ribose) glycohydrolase OS=Mus musculus OX=10090 GN=Parg PE=1 SV=1;sp|O88622|PARG_MOUSE Poly(ADP-ribose) glycohydrolase OS=Mus musculus OX=10090 GN=Parg PE=1 SV=2;sp|O88622-2|PARG_MOUSE Isoform 2 of Poly(ADP-ribose) glycohydr	Poly(ADP-ribose) glycohydrolase	10	10	10	108.55	13.8	961	44.254	0	-1.62276	23.5308	0.124615	0.430465	FALSE	0.548323	23.5308	0.587155	0.781378	FALSE	-2.03589	23.5308	0.0605258	0.235613	FALSE	2.17108	23.5308	0.0473601	0.230832	FALSE	-0.413136	23.5308	0.681646	0.895673	FALSE	-2.58421	23.5308	0.0219994	0.372624	FALSE	24.6716	23.8541	24.6023	22.7731	23.3573	22.1293	25.2113
G3X8W7;A0A0R4J1W7;Q8BGZ4;Q8BGZ4-2	G3X8W7;A0A0R4J1W7;Q8BGZ4;Q8BGZ4-2	Cdc23	tr|G3X8W7|G3X8W7_MOUSE Cell division cycle protein 23 homolog OS=Mus musculus OX=10090 GN=Cdc23 PE=1 SV=1;tr|A0A0R4J1W7|A0A0R4J1W7_MOUSE Cell division cycle protein 23 homolog OS=Mus musculus OX=10090 GN=Cdc23 PE=1 SV=1;sp|Q8BGZ4|CDC23_MOUSE Cell division	Cell division cycle protein 23 homolog	6	6	6	65.877	18	571	41.09	0	-0.174894	24.1048	0.876984	0.956803	FALSE	-0.0191398	24.1048	0.986477	0.993739	FALSE	-0.596815	24.1048	0.599335	0.803775	FALSE	0.155754	24.1048	0.890344	0.954657	FALSE	-0.421921	24.1048	0.709515	0.904174	FALSE	-0.577676	24.1048	0.610964	0.921887	FALSE	25.0203	23.4926	23.7332	25.215	25.0727	21.4337	25.2603
G3X8X7;Q920Q4-2;Q920Q4	G3X8X7;Q920Q4-2;Q920Q4	Vps16	tr|G3X8X7|G3X8X7_MOUSE Vacuolar protein sorting-associated protein 16 homolog OS=Mus musculus OX=10090 GN=Vps16 PE=1 SV=1;sp|Q920Q4-2|VPS16_MOUSE Isoform 2 of Vacuolar protein sorting-associated protein 16 homolog OS=Mus musculus OX=10090 GN=Vps16;sp|Q920Q	Vacuolar protein sorting-associated protein 16 homolog	2	2	2	94.825	4.1	839	5.9941	0	-0.565625	21.7552	0.714596	0.888985	FALSE	0.0119654	21.7552	0.99381	0.996611	FALSE	0.545301	21.7552	0.724372	0.868368	FALSE	0.577591	21.7552	0.708865	0.876962	FALSE	1.11093	21.7552	0.476188	0.773642	FALSE	0.533336	21.7552	0.730151	0.95469	FALSE	23.5101		24.0199			24.3132	22.4548
G3X8Y3;Q80UM3;A0A0A6YW80	G3X8Y3;Q80UM3;A0A0A6YW80;A0A0A6YX86;E9PZ53;Q9DBB4	Naa15	tr|G3X8Y3|G3X8Y3_MOUSE N-alpha-acetyltransferase 15, NatA auxiliary subunit OS=Mus musculus OX=10090 GN=Naa15 PE=1 SV=1;sp|Q80UM3|NAA15_MOUSE N-alpha-acetyltransferase 15, NatA auxiliary subunit OS=Mus musculus OX=10090 GN=Naa15 PE=1 SV=1;tr|A0A0A6YW80|A0A	N-alpha-acetyltransferase 15, NatA auxiliary subunit	8	8	8	101.09	11.8	865	44.822	0	-1.7032	23.6069	0.149472	0.463503	FALSE	-3.04289	23.6069	0.0175523	0.131172	FALSE	-2.06229	23.6069	0.0868357	0.286606	FALSE	-1.33969	23.6069	0.249046	0.532516	FALSE	-0.359093	23.6069	0.750988	0.919632	FALSE	0.9806	23.6069	0.392654	0.834167	FALSE	23.674	24.4396	22.7104	22.891	23.4269		22.4646
G3X922;D4AFX7	G3X922;D4AFX7;A0A087WS25;A0A087WRC9;A0A1L1STR9;A0A087WSI0	Dnajc13	tr|G3X922|G3X922_MOUSE DnaJ heat shock protein family (Hsp40) member C13 OS=Mus musculus OX=10090 GN=Dnajc13 PE=1 SV=1;tr|D4AFX7|D4AFX7_MOUSE DnaJ heat shock protein family (Hsp40) member C13 OS=Mus musculus OX=10090 GN=Dnajc13 PE=1 SV=1		89	89	89	254.44	47.5	2243	323.31	0	0.0433334	30.6745	0.783711	0.918361	FALSE	-0.818913	30.6745	0.000186913	0.00804773	TRUE	-1.13332	30.6745	8.96089e-06	0.000996339	TRUE	-0.862246	30.6745	0.000118879	0.00491828	TRUE	-1.17666	30.6745	6.15095e-06	0.00062731	TRUE	-0.314411	30.6745	0.0643598	0.515927	FALSE	30.009	30.3521	30.1006	30.2676	30.3775	29.9466	31.4019
G3X928;Q6NZC7	G3X928;Q6NZC7	Sec23ip	tr|G3X928|G3X928_MOUSE SEC23-interacting protein OS=Mus musculus OX=10090 GN=Sec23ip PE=1 SV=1;sp|Q6NZC7|S23IP_MOUSE SEC23-interacting protein OS=Mus musculus OX=10090 GN=Sec23ip PE=1 SV=2	SEC23-interacting protein	17	17	17	110.76	28.1	998	77.414	0	0.235213	25.9786	0.692026	0.880851	FALSE	-0.00599628	25.9786	0.991916	0.995498	FALSE	0.858486	25.9786	0.164349	0.395639	FALSE	-0.24121	25.9786	0.684644	0.862594	FALSE	0.623273	25.9786	0.303379	0.62539	FALSE	0.864483	25.9786	0.161654	0.664568	FALSE	25.7969	26.3754	25.8735	25.7052	26.1232	26.923	24.0231
G3X956;Q920B9	G3X956;Q920B9	Supt16;Supt16h	tr|G3X956|G3X956_MOUSE SPT16, facilitates chromatin-remodeling subunit OS=Mus musculus OX=10090 GN=Supt16 PE=1 SV=1;sp|Q920B9|SP16H_MOUSE FACT complex subunit SPT16 OS=Mus musculus OX=10090 GN=Supt16h PE=1 SV=2	FACT complex subunit SPT16	14	14	14	119.84	18.6	1047	43.139	0	-0.718307	24.9075	0.450756	0.748037	FALSE	-0.395209	24.9075	0.675591	0.84032	FALSE	0.365363	24.9075	0.698686	0.853097	FALSE	0.323098	24.9075	0.731932	0.891243	FALSE	1.08367	24.9075	0.262374	0.581018	FALSE	0.760571	24.9075	0.425239	0.842048	FALSE	24.9784	26.5626	24.7752	25.0595	26.1478	22.954	22.7485
G3X963;Q8CDM1	G3X963;Q8CDM1	Atad2	tr|G3X963|G3X963_MOUSE ATPase family AAA domain-containing protein 2 OS=Mus musculus OX=10090 GN=Atad2 PE=1 SV=1;sp|Q8CDM1|ATAD2_MOUSE ATPase family AAA domain-containing protein 2 OS=Mus musculus OX=10090 GN=Atad2 PE=1 SV=1	ATPase family AAA domain-containing protein 2	4	4	4	155.28	5.6	1364	10.163	0	-2.20288	20.9819	0.033401	0.250095	FALSE	1.19592	20.9819	0.216696	0.48272	FALSE	-0.532327	20.9819	0.572361	0.785671	FALSE	3.39881	20.9819	0.00300348	0.0424063	TRUE	1.67056	20.9819	0.0935357	0.345946	FALSE	-1.72825	20.9819	0.0839555	0.53938	FALSE	23.7961		23.9555	21.5851			21.0436
G3X9A3;E9Q3R9;E9Q444	G3X9A3;E9Q3R9;E9Q444	Zbtb21	tr|G3X9A3|G3X9A3_MOUSE Zinc finger and BTB domain-containing 21 OS=Mus musculus OX=10090 GN=Zbtb21 PE=1 SV=1;tr|E9Q3R9|E9Q3R9_MOUSE Zinc finger and BTB domain-containing 21 OS=Mus musculus OX=10090 GN=Zbtb21 PE=1 SV=1;tr|E9Q444|E9Q444_MOUSE Zinc finger and		3	3	3	98.529	4.7	894	13.253	0	-4.53082	20.5216	1.27754e-05	0.00719962	TRUE	0.25926	20.5216	0.692371	0.849467	FALSE	-0.475441	20.5216	0.471602	0.715066	FALSE	4.79008	20.5216	7.34844e-06	0.000839988	TRUE	4.05538	20.5216	3.72042e-05	0.0015549	TRUE	-0.734701	20.5216	0.273092	0.777328	FALSE	24.419	23.3257	23.8525
G3X9B1;A0A1Y7VNI1	G3X9B1;A0A1Y7VNI1	Heatr1	tr|G3X9B1|G3X9B1_MOUSE HEAT repeat-containing 1 OS=Mus musculus OX=10090 GN=Heatr1 PE=1 SV=1;tr|A0A1Y7VNI1|A0A1Y7VNI1_MOUSE HEAT repeat-containing 1 (Fragment) OS=Mus musculus OX=10090 GN=Heatr1 PE=1 SV=1		9	9	9	242.07	5.5	2143	18.938	0	-0.0228586	23.5466	0.979192	0.990889	FALSE	-0.0394672	23.5466	0.964082	0.988313	FALSE	0.310511	23.5466	0.723826	0.868299	FALSE	-0.0166086	23.5466	0.98488	0.994188	FALSE	0.33337	23.5466	0.704534	0.903002	FALSE	0.349978	23.5466	0.69065	0.949675	FALSE	21.9409	24.8069	24.1468	22.7404	24.2513	23.8343	24.0345
G3X9J0;S4R1S0	G3X9J0;S4R1S0;S4R1U8	Sipa1l3	sp|G3X9J0|SI1L3_MOUSE Signal-induced proliferation-associated 1-like protein 3 OS=Mus musculus OX=10090 GN=Sipa1l3 PE=1 SV=1;tr|S4R1S0|S4R1S0_MOUSE Signal-induced proliferation-associated 1-like protein 3 (Fragment) OS=Mus musculus OX=10090 GN=Sipa1l3 PE=1		9	9	4	195.06	9.2	1776	22.726	0	-3.06917	21.9623	0.0401462	0.27107	FALSE	-1.2257	21.9623	0.376289	0.647701	FALSE	-0.972834	21.9623	0.479834	0.720358	FALSE	1.84347	21.9623	0.192184	0.472885	FALSE	2.09634	21.9623	0.142056	0.438747	FALSE	0.25287	21.9623	0.852824	0.979879	FALSE	23.9431	22.9798	24.2208			22.9787	22.461
G3X9J4;E9QM90;Q148V7;A0A087WSS1;Q148V7-2;A0A087WRM8;Q148V7-3	G3X9J4;E9QM90;Q148V7;A0A087WSS1;Q148V7-2;A0A087WRM8;Q148V7-3	2310035C23Rik;Kiaa1468	tr|G3X9J4|G3X9J4_MOUSE RAB11-binding protein RELCH OS=Mus musculus OX=10090 GN=Relch PE=1 SV=2;tr|E9QM90|E9QM90_MOUSE RAB11-binding protein RELCH OS=Mus musculus OX=10090 GN=Relch PE=1 SV=2;sp|Q148V7|RELCH_MOUSE RAB11-binding protein RELCH OS=Mus musculus	LisH domain and HEAT repeat-containing protein KIAA1468	5	5	5	134.58	5	1216	9.2664	0	-1.22268	23.0302	0.387884	0.699491	FALSE	-1.19042	23.0302	0.400141	0.668887	FALSE	-2.66911	23.0302	0.0741598	0.262809	FALSE	0.032258	23.0302	0.981529	0.992305	FALSE	-1.44643	23.0302	0.310039	0.626131	FALSE	-1.47869	23.0302	0.299842	0.797086	FALSE	21.7844	23.3888	23.7738	22.3209		23.6727	22.7592
G3X9Z4;F6UFZ5	G3X9Z4;F6UFZ5;Q80V88	Pcf11	tr|G3X9Z4|G3X9Z4_MOUSE PCF11 cleavage and polyadenylation factor subunit OS=Mus musculus OX=10090 GN=Pcf11 PE=1 SV=1;tr|F6UFZ5|F6UFZ5_MOUSE PCF11 cleavage and polyadenylation factor subunit (Fragment) OS=Mus musculus OX=10090 GN=Pcf11 PE=1 SV=1		6	6	6	172.72	5.2	1553	15.347	0	0.500017	23.3439	0.688478	0.880185	FALSE	3.32452	23.3439	0.0182288	0.132906	FALSE	0.457958	23.3439	0.713319	0.860919	FALSE	2.8245	23.3439	0.0387419	0.212067	FALSE	-0.0420588	23.3439	0.973005	0.991592	FALSE	-2.86656	23.3439	0.0363865	0.416954	FALSE	25.8541	21.0635	24.8258	24.5356	24.1184	24.5895	24.5549
G3XA48;P58044;H3BLF8	G3XA48;P58044;H3BLF8;H3BLP1;H3BKD7	Idi1	tr|G3XA48|G3XA48_MOUSE Isopentenyl-diphosphate Delta-isomerase 1 OS=Mus musculus OX=10090 GN=Idi1 PE=1 SV=1;sp|P58044|IDI1_MOUSE Isopentenyl-diphosphate Delta-isomerase 1 OS=Mus musculus OX=10090 GN=Idi1 PE=1 SV=1;tr|H3BLF8|H3BLF8_MOUSE Isopentenyl-diphosp	Isopentenyl-diphosphate Delta-isomerase 1	3	3	3	32.477	14.5	283	14.546	0	-2.43186	22.1899	0.101033	0.391584	FALSE	-3.95007	22.1899	0.0137	0.114963	FALSE	-2.54994	22.1899	0.087189	0.286708	FALSE	-1.51821	22.1899	0.289198	0.576799	FALSE	-0.118088	22.1899	0.932688	0.98403	FALSE	1.40012	22.1899	0.326643	0.821257	FALSE	23.155		24.3183				24.4418
G5E829	G5E829;A0A1W2P7C7;F7AAP4;Q6Q477;E9Q828;Q6Q477-2;Q0VF55;Q3UHH0;A2ALL9;Q8C048;F8WHB1;Q9R0K7;S4R1C4;A0A1W2P7R3;A0A1W2P772;A0A1W2P867;A0A1W2P882;A0A1W2P6X7	Atp2b1	sp|G5E829|AT2B1_MOUSE Plasma membrane calcium-transporting ATPase 1 OS=Mus musculus OX=10090 GN=Atp2b1 PE=1 SV=1	Plasma membrane calcium-transporting ATPase 1	23	23	23	134.75	26.9	1220	84.267	0	0.447932	26.5972	0.400879	0.703576	FALSE	0.948145	26.5972	0.0900789	0.304715	FALSE	0.890576	26.5972	0.108952	0.323043	FALSE	0.500214	26.5972	0.349957	0.629639	FALSE	0.442644	26.5972	0.406299	0.712826	FALSE	-0.0575698	26.5972	0.912725	0.988276	FALSE	26.5931	26.8811	26.6886	27.0585	26.7652	27.6828	26.1073
G5E850;P56395;E0CY88	G5E850;P56395;E0CY88	Cyb5a	tr|G5E850|G5E850_MOUSE Cytochrome b5 OS=Mus musculus OX=10090 GN=Cyb5a PE=1 SV=1;sp|P56395|CYB5_MOUSE Cytochrome b5 OS=Mus musculus OX=10090 GN=Cyb5a PE=1 SV=2;tr|E0CY88|E0CY88_MOUSE Cytochrome b5 OS=Mus musculus OX=10090 GN=Cyb5a PE=1 SV=1	Cytochrome b5	3	3	3	11.142	46.9	98	21.894	0	-3.16452	22.604	0.0142058	0.174273	FALSE	-1.44145	22.604	0.216264	0.48272	FALSE	-1.53154	22.604	0.1907	0.433831	FALSE	1.72307	22.604	0.144656	0.414454	FALSE	1.63298	22.604	0.164974	0.469975	FALSE	-0.0900912	22.604	0.936324	0.991441	FALSE	23.9502	25.008	23.7444		21.5577	21.501	21.0545
G5E8B1;Q64512	G5E8B1;Q64512	Ptpn13	tr|G5E8B1|G5E8B1_MOUSE Tyrosine-protein phosphatase non-receptor type 13 OS=Mus musculus OX=10090 GN=Ptpn13 PE=1 SV=1;sp|Q64512|PTN13_MOUSE Tyrosine-protein phosphatase non-receptor type 13 OS=Mus musculus OX=10090 GN=Ptpn13 PE=1 SV=2	Tyrosine-protein phosphatase non-receptor type 13	4	4	4	270.23	2.1	2451	32.163	0	1.28901	21.8208	0.182997	0.511873	FALSE	-0.979615	21.8208	0.303933	0.588556	FALSE	-0.139266	21.8208	0.881181	0.942864	FALSE	-2.26863	21.8208	0.0285764	0.177134	FALSE	-1.42828	21.8208	0.143344	0.441191	FALSE	0.840349	21.8208	0.375025	0.83392	FALSE	20.1222	22.2792		21.1547	22.2978	22.1376	21.7461
G5E8D1;A9JTY7;O70562;O70558;O70555;O70554;O70559	G5E8D1;A9JTY7;O70562;O70558;O70555;O70554;O70559	Sprr2k;Sprr2b;Sprr2g;Sprr2d;Sprr2h	tr|G5E8D1|G5E8D1_MOUSE Small proline-rich protein 2K OS=Mus musculus OX=10090 GN=Sprr2k PE=4 SV=1;tr|A9JTY7|A9JTY7_MOUSE Small proline-rich protein 2B OS=Mus musculus OX=10090 GN=Sprr2b PE=2 SV=1;sp|O70562|SPR2K_MOUSE Small proline-rich protein 2K OS=Mus m	Small proline-rich protein 2K;Small proline-rich protein 2G;Small proline-rich protein 2D;Small proline-rich protein 2B;Small proline-rich protein 2H	1	1	1	7.559	13.2	68	2.0238	0.0084499	-0.730409	22.5421	0.47385	0.761456	FALSE	-0.652464	22.5421	0.521384	0.74337	FALSE	-0.231984	22.5421	0.81828	0.911957	FALSE	0.0779451	22.5421	0.938405	0.971085	FALSE	0.498425	22.5421	0.622979	0.863838	FALSE	0.42048	22.5421	0.677871	0.948744	FALSE	22.8427	22.509	23.2546	23.3703	22.6553		23.4826
G5E8E1;A0A087WNU6;A0A087WSF5	G5E8E1;A0A087WNU6;A0A087WSF5	Lrrfip1	tr|G5E8E1|G5E8E1_MOUSE Leucine-rich repeat flightless-interacting protein 1 OS=Mus musculus OX=10090 GN=Lrrfip1 PE=1 SV=1;tr|A0A087WNU6|A0A087WNU6_MOUSE Leucine-rich repeat flightless-interacting protein 1 (Fragment) OS=Mus musculus OX=10090 GN=Lrrfip1 PE=		8	1	1	48.918	23.1	428	29.951	0	-0.316878	24.0687	0.874711	0.95643	FALSE	-2.61308	24.0687	0.208788	0.475588	FALSE	-1.09172	24.0687	0.589122	0.799426	FALSE	-2.2962	24.0687	0.265791	0.548297	FALSE	-0.774841	24.0687	0.700583	0.903002	FALSE	1.52136	24.0687	0.454279	0.856802	FALSE	25.4458	24.8683		25.1891	25.1474
G5E8I8;A0A1D5RL92;Q8CGZ0	G5E8I8;A0A1D5RL92;Q8CGZ0	Cherp	tr|G5E8I8|G5E8I8_MOUSE Calcium homeostasis endoplasmic reticulum protein OS=Mus musculus OX=10090 GN=Cherp PE=1 SV=2;tr|A0A1D5RL92|A0A1D5RL92_MOUSE Calcium homeostasis endoplasmic reticulum protein OS=Mus musculus OX=10090 GN=Cherp PE=1 SV=1;sp|Q8CGZ0|CHER	Calcium homeostasis endoplasmic reticulum protein	23	23	23	107.67	27.1	949	162.08	0	-1.08295	27.8154	0.00395579	0.0991177	FALSE	-0.790478	27.8154	0.0234252	0.154418	FALSE	-1.15612	27.8154	0.00254908	0.0354418	TRUE	0.29247	27.8154	0.355866	0.634355	FALSE	-0.073175	27.8154	0.814186	0.948227	FALSE	-0.365645	27.8154	0.253096	0.757077	FALSE	28.1011	27.8437	28.478	26.6342	26.8059	27.7339	28.2917
G5E8J4;Q62136;A0A1Y7VNU2	G5E8J4;Q62136;A0A1Y7VNU2;A0A1Y7VNX8;A0A1Y7VKP4	Ptpn21	tr|G5E8J4|G5E8J4_MOUSE Tyrosine-protein phosphatase non-receptor type OS=Mus musculus OX=10090 GN=Ptpn21 PE=1 SV=1;sp|Q62136|PTN21_MOUSE Tyrosine-protein phosphatase non-receptor type 21 OS=Mus musculus OX=10090 GN=Ptpn21 PE=1 SV=1;tr|A0A1Y7VNU2|A0A1Y7VNU2	Protein-tyrosine-phosphatase;Tyrosine-protein phosphatase non-receptor type 21	12	11	11	133.53	11	1176	43.801	0	3.02507	21.8288	0.0505006	0.292911	FALSE	1.89157	21.8288	0.199161	0.46497	FALSE	2.42926	21.8288	0.106476	0.320294	FALSE	-1.1335	21.8288	0.43132	0.708512	FALSE	-0.595818	21.8288	0.676199	0.895494	FALSE	0.537685	21.8288	0.706048	0.950938	FALSE		23.5652		23.413	23.6096	23.9731
G5E8N3;D3YYC3;O88974;O88974-4;O88974-3;O88974-7	G5E8N3;D3YYC3;O88974;O88974-4;O88974-3;O88974-7	Setdb1	tr|G5E8N3|G5E8N3_MOUSE Histone-lysine N-methyltransferase SETDB1 OS=Mus musculus OX=10090 GN=Setdb1 PE=1 SV=1;tr|D3YYC3|D3YYC3_MOUSE Histone-lysine N-methyltransferase SETDB1 OS=Mus musculus OX=10090 GN=Setdb1 PE=1 SV=1;sp|O88974|SETB1_MOUSE Histone-lysine	Histone-lysine N-methyltransferase SETDB1	2	2	2	144.54	2.3	1307	3.2341	0.00066269	-0.550007	19.8587	0.378573	0.692772	FALSE	0.271949	19.8587	0.659286	0.831376	FALSE	-0.146978	19.8587	0.811108	0.909239	FALSE	0.821956	19.8587	0.196889	0.480948	FALSE	0.40303	19.8587	0.515569	0.803828	FALSE	-0.418926	19.8587	0.499454	0.880894	FALSE		21.1417	19.5851		19.3019	20.1809	20.4319
G5E8R4;Q922D4-2;Q922D4;Q922D4-4;Q922D4-3	G5E8R4;Q922D4-2;Q922D4;Q922D4-4;Q922D4-3;A0A286YCG3;A0A286YE88;A0A286YD27	Ppp6r3	tr|G5E8R4|G5E8R4_MOUSE Serine/threonine-protein phosphatase 6 regulatory subunit 3 OS=Mus musculus OX=10090 GN=Ppp6r3 PE=1 SV=1;sp|Q922D4-2|PP6R3_MOUSE Isoform 2 of Serine/threonine-protein phosphatase 6 regulatory subunit 3 OS=Mus musculus OX=10090 GN=Ppp	Serine/threonine-protein phosphatase 6 regulatory subunit 3	18	18	18	97.862	25.1	873	100.09	0	-2.04669	25.025	0.13145	0.441227	FALSE	-2.05507	25.025	0.130024	0.375603	FALSE	-0.69536	25.025	0.592411	0.79962	FALSE	-0.0083747	25.025	0.994824	0.997693	FALSE	1.35133	25.025	0.306173	0.626131	FALSE	1.35971	25.025	0.303317	0.800668	FALSE	26.2879	26.0566	25.2727		26.8062	24.5213	24.9521
G5E8R8;Q6P5G6	G5E8R8;Q6P5G6	Ubxn7	tr|G5E8R8|G5E8R8_MOUSE UBX domain-containing protein 7 OS=Mus musculus OX=10090 GN=Ubxn7 PE=1 SV=1;sp|Q6P5G6|UBXN7_MOUSE UBX domain-containing protein 7 OS=Mus musculus OX=10090 GN=Ubxn7 PE=1 SV=2	UBX domain-containing protein 7	4	4	4	54.812	11.9	489	8.8439	0	1.25716	21.325	0.371723	0.687416	FALSE	-0.0603989	21.325	0.965173	0.988313	FALSE	0.957789	21.325	0.493081	0.732213	FALSE	-1.31755	21.325	0.349982	0.629639	FALSE	-0.299367	21.325	0.828828	0.949953	FALSE	1.01819	21.325	0.466801	0.867752	FALSE	22.7108				22.2849	23.2207
G5E8V8;Q9JJT9	G5E8V8;Q9JJT9;F6RPD4	Phax	tr|G5E8V8|G5E8V8_MOUSE Phosphorylated adapter RNA export protein OS=Mus musculus OX=10090 GN=Phax PE=1 SV=1;sp|Q9JJT9|PHAX_MOUSE Phosphorylated adapter RNA export protein OS=Mus musculus OX=10090 GN=Phax PE=1 SV=1	Phosphorylated adapter RNA export protein	4	4	4	40.866	15.2	363	25.955	0	-0.548511	23.6049	0.629845	0.850267	FALSE	-2.50803	23.6049	0.0431108	0.208408	FALSE	-1.81148	23.6049	0.128356	0.35293	FALSE	-1.95952	23.6049	0.102671	0.345276	FALSE	-1.26297	23.6049	0.27704	0.5974	FALSE	0.69655	23.6049	0.541752	0.898603	FALSE	23.908	22.3417	22.5596	24.0413	23.7063		23.5462
G8JL51;Q8K202-3;Q8K202-2;Q8K202	G8JL51;Q8K202-3;Q8K202-2;Q8K202	Polr1e	tr|G8JL51|G8JL51_MOUSE DNA-directed RNA polymerase I subunit RPA49 (Fragment) OS=Mus musculus OX=10090 GN=Polr1e PE=1 SV=1;sp|Q8K202-3|RPA49_MOUSE Isoform 3 of DNA-directed RNA polymerase I subunit RPA49 OS=Mus musculus OX=10090 GN=Polr1e;sp|Q8K202-2|RPA49	DNA-directed RNA polymerase I subunit RPA49	2	2	2	45.828	6.4	407	2.7776	0.0012694	-1.75501	20.246	0.124573	0.430465	FALSE	-0.0028198	20.246	0.997927	0.998488	FALSE	-1.90737	20.246	0.0979089	0.307196	FALSE	1.75219	20.246	0.125122	0.386304	FALSE	-0.152363	20.246	0.888381	0.970184	FALSE	-1.90455	20.246	0.0983519	0.575553	FALSE		21.0617	21.7638				24.0593
H3BIW0;G3X8T2;Q0P678	H3BIW0;G3X8T2;Q0P678;Q0P678-2;H3BKL4;H3BJJ9	Zc3h18	tr|H3BIW0|H3BIW0_MOUSE Zinc finger CCCH domain-containing protein 18 OS=Mus musculus OX=10090 GN=Zc3h18 PE=1 SV=1;tr|G3X8T2|G3X8T2_MOUSE Zinc finger CCCH domain-containing protein 18 OS=Mus musculus OX=10090 GN=Zc3h18 PE=1 SV=1;sp|Q0P678|ZCH18_MOUSE Zinc f	Zinc finger CCCH domain-containing protein 18	15	15	15	106.14	26.4	950	247.25	0	-0.734277	26.5084	0.0737601	0.339946	FALSE	-0.693194	26.5084	0.089172	0.302742	FALSE	-0.543574	26.5084	0.172626	0.408152	FALSE	0.0410836	26.5084	0.914531	0.959219	FALSE	0.190703	26.5084	0.620125	0.863838	FALSE	0.14962	26.5084	0.696774	0.950938	FALSE	26.8209	26.9364	26.4924	25.311	26.8242	25.9115	26.3897
H3BIY9;Q9DBG3;Q9DBG3-2;H3BKM0	H3BIY9;Q9DBG3;Q9DBG3-2;H3BKM0;H3BJ06	Ap2b1	tr|H3BIY9|H3BIY9_MOUSE AP complex subunit beta OS=Mus musculus OX=10090 GN=Ap2b1 PE=1 SV=1;sp|Q9DBG3|AP2B1_MOUSE AP-2 complex subunit beta OS=Mus musculus OX=10090 GN=Ap2b1 PE=1 SV=1;sp|Q9DBG3-2|AP2B1_MOUSE Isoform 2 of AP-2 complex subunit beta OS=Mus mus	AP complex subunit beta;AP-2 complex subunit beta	7	7	2	104.83	9.6	942	49.018	0	0.0467934	24.6217	0.944332	0.974459	FALSE	-0.423421	24.6217	0.530948	0.74846	FALSE	0.185347	24.6217	0.782432	0.89327	FALSE	-0.470214	24.6217	0.4874	0.738386	FALSE	0.138553	24.6217	0.836336	0.949953	FALSE	0.608767	24.6217	0.371893	0.833743	FALSE	24.9117	25.3778	23.2918	24.7619	23.8654	25.0943	24.8605
H3BJ02;H3BJE3;I1E4X1;Q8K1E0-2;Q8K1E0;H3BKP0;H3BKJ7	H3BJ02;H3BJE3;I1E4X1;Q8K1E0-2;Q8K1E0;H3BKP0;H3BKJ7	Stx5a;Stx5	tr|H3BJ02|H3BJ02_MOUSE Syntaxin 5A OS=Mus musculus OX=10090 GN=Stx5a PE=1 SV=1;tr|H3BJE3|H3BJE3_MOUSE Syntaxin 5A (Fragment) OS=Mus musculus OX=10090 GN=Stx5a PE=1 SV=1;tr|I1E4X1|I1E4X1_MOUSE Syntaxin 5A OS=Mus musculus OX=10090 GN=Stx5a PE=1 SV=1;sp|Q8K1E	Syntaxin-5	2	2	2	29.376	14.3	259	2.6089	0.0018727	-0.256818	21.3551	0.847904	0.942735	FALSE	1.957	21.3551	0.16115	0.412497	FALSE	-2.62567	21.3551	0.0682143	0.252214	FALSE	2.21382	21.3551	0.116935	0.371479	FALSE	-2.36885	21.3551	0.0957689	0.349841	FALSE	-4.58267	21.3551	0.00440601	0.191178	FALSE		22.7394	22.2402		24.1315		24.0994
H3BJ30;H3BJW3;Q6NVF9;H3BKW0	H3BJ30;H3BJW3;Q6NVF9;H3BKW0;H3BLM1;H3BLM9	Cpsf6	tr|H3BJ30|H3BJ30_MOUSE Cleavage and polyadenylation-specificity factor subunit 6 OS=Mus musculus OX=10090 GN=Cpsf6 PE=1 SV=1;tr|H3BJW3|H3BJW3_MOUSE Cleavage and polyadenylation-specificity factor subunit 6 OS=Mus musculus OX=10090 GN=Cpsf6 PE=1 SV=1;sp|Q6N	Cleavage and polyadenylation specificity factor subunit 6	8	8	8	59.308	15.4	552	82.245	0	-0.680288	25.9358	0.548792	0.803212	FALSE	0.692853	25.9358	0.54155	0.754439	FALSE	-0.537497	25.9358	0.634719	0.825374	FALSE	1.37314	25.9358	0.236791	0.520062	FALSE	0.142791	25.9358	0.899109	0.974126	FALSE	-1.23035	25.9358	0.286353	0.791786	FALSE	26.4081	26.0793	26.9672	25.0935	25.5697	26.7506	25.6149
H3BJ49;H3BJQ0;Q9D6K9-2;Q9D6K9;H3BJH5	H3BJ49;H3BJQ0;Q9D6K9-2;Q9D6K9;H3BJH5	Cers5	tr|H3BJ49|H3BJ49_MOUSE Ceramide synthase 5 (Fragment) OS=Mus musculus OX=10090 GN=Cers5 PE=1 SV=1;tr|H3BJQ0|H3BJQ0_MOUSE Ceramide synthase 5 OS=Mus musculus OX=10090 GN=Cers5 PE=1 SV=2;sp|Q9D6K9-2|CERS5_MOUSE Isoform 2 of Ceramide synthase 5 OS=Mus musculu	Ceramide synthase 5	2	2	2	28.851	11.2	241	7.0084	0	-1.08728	22.3468	0.351952	0.672905	FALSE	-1.19085	22.3468	0.309727	0.593088	FALSE	1.45092	22.3468	0.220586	0.467169	FALSE	-0.103569	22.3468	0.928025	0.967168	FALSE	2.53821	22.3468	0.0431572	0.213863	FALSE	2.64178	22.3468	0.0365176	0.416954	FALSE	23.6568	22.7305	23.2943		22.556	23.7511
H3BJQ7;P99029-2;P99029;G3UZJ4;A0A494BAZ4	H3BJQ7;P99029-2;P99029;G3UZJ4;A0A494BAZ4	Prdx5	tr|H3BJQ7|H3BJQ7_MOUSE Peroxiredoxin OS=Mus musculus OX=10090 GN=Prdx5 PE=1 SV=1;sp|P99029-2|PRDX5_MOUSE Isoform Cytoplasmic+peroxisomal of Peroxiredoxin-5, mitochondrial OS=Mus musculus OX=10090 GN=Prdx5;sp|P99029|PRDX5_MOUSE Peroxiredoxin-5, mitochondria	Peroxiredoxin-5, mitochondrial	6	6	6	22.677	34.7	213	23.224	0	0.35795	21.291	0.769589	0.911951	FALSE	1.26757	21.291	0.309565	0.593088	FALSE	1.68988	21.291	0.182629	0.423043	FALSE	0.909621	21.291	0.461116	0.724963	FALSE	1.33193	21.291	0.286725	0.605649	FALSE	0.422305	21.291	0.72985	0.95469	FALSE		22.5495	23.349		22.5435	22.9343	22.3257
H3BJS1;Q8CBE3;H3BK66;Q05BF4;H3BJR7	H3BJS1;Q8CBE3;H3BK66;Q05BF4;H3BJR7;H3BJB3	Wdr37	tr|H3BJS1|H3BJS1_MOUSE WD repeat-containing protein 37 (Fragment) OS=Mus musculus OX=10090 GN=Wdr37 PE=1 SV=1;sp|Q8CBE3|WDR37_MOUSE WD repeat-containing protein 37 OS=Mus musculus OX=10090 GN=Wdr37 PE=1 SV=1;tr|H3BK66|H3BK66_MOUSE WD repeat-containing prot	WD repeat-containing protein 37	3	3	3	20.466	28.1	185	7.5594	0	-3.60591	22.3241	0.0532318	0.297571	FALSE	-0.406776	22.3241	0.812989	0.917708	FALSE	-2.04934	22.3241	0.246494	0.49271	FALSE	3.19913	22.3241	0.0814504	0.310945	FALSE	1.55657	22.3241	0.372987	0.678196	FALSE	-1.64256	22.3241	0.348074	0.826706	FALSE	24.7771	25.1419	23.3246			24.0684	25.2558
H3BJX8;Q60875;Q60875-4;Q60875-5;H3BKH9;H3BJ40;H3BJ45;H3BJU7	H3BJX8;Q60875;Q60875-4;Q60875-5;H3BKH9;H3BJ40;H3BJ45;H3BJU7;Q60875-3;Q60875-2;H3BJ59;H3BL15;H3BLF9;H3BIX8;H3BLJ1;H3BJ48;H3BJM4	Arhgef2	tr|H3BJX8|H3BJX8_MOUSE Rho guanine nucleotide exchange factor 2 OS=Mus musculus OX=10090 GN=Arhgef2 PE=1 SV=2;sp|Q60875|ARHG2_MOUSE Rho guanine nucleotide exchange factor 2 OS=Mus musculus OX=10090 GN=Arhgef2 PE=1 SV=4;sp|Q60875-4|ARHG2_MOUSE Isoform 4 of	Rho guanine nucleotide exchange factor 2	30	30	30	133.7	33	1183	204.45	0	-0.682664	26.6412	0.142784	0.456036	FALSE	2.1728	26.6412	0.000313729	0.011875	TRUE	2.34785	26.6412	0.000161744	0.00673074	TRUE	2.85547	26.6412	2.69114e-05	0.00191502	TRUE	3.03051	26.6412	1.51341e-05	0.000994544	TRUE	0.175041	26.6412	0.694655	0.949878	FALSE	28.5612	28.3011	27.9878	27.7948	27.7112	27.2961	25.1998
H3BK65;P42567;F6W2Q5;Q5JC28	H3BK65;P42567;F6W2Q5;Q5JC28;A0A0R4J0A0;P42567-2;H3BJB8;H3BLE4	Eps15	tr|H3BK65|H3BK65_MOUSE Epidermal growth factor receptor substrate 15 OS=Mus musculus OX=10090 GN=Eps15 PE=1 SV=1;sp|P42567|EPS15_MOUSE Epidermal growth factor receptor substrate 15 OS=Mus musculus OX=10090 GN=Eps15 PE=1 SV=1;tr|F6W2Q5|F6W2Q5_MOUSE Epiderma	Epidermal growth factor receptor substrate 15	20	20	20	102.23	27.9	933	212.59	0	0.41279	27.1384	0.212374	0.545185	FALSE	-1.31127	27.1384	0.00126737	0.0326762	TRUE	-0.993694	27.1384	0.00805831	0.0699304	FALSE	-1.72406	27.1384	0.000136017	0.00532269	TRUE	-1.40648	27.1384	0.000742199	0.0135828	TRUE	0.317572	27.1384	0.330889	0.825788	FALSE	26.8825	26.1453	25.7301	26.5021	26.9997	26.4944	27.4913
H3BKH6;Q9R0P3;H3BLJ9;H3BJL6;H3BJP2;H3BK43	H3BKH6;Q9R0P3;H3BLJ9;H3BJL6;H3BJP2;H3BK43;H3BJC6;H3BL99	Esd	tr|H3BKH6|H3BKH6_MOUSE S-formylglutathione hydrolase OS=Mus musculus OX=10090 GN=Esd PE=1 SV=1;sp|Q9R0P3|ESTD_MOUSE S-formylglutathione hydrolase OS=Mus musculus OX=10090 GN=Esd PE=1 SV=1;tr|H3BLJ9|H3BLJ9_MOUSE S-formylglutathione hydrolase OS=Mus musculus	S-formylglutathione hydrolase	11	11	11	32.829	54.9	295	71.683	0	-0.820782	27.5777	0.0373688	0.261728	FALSE	-0.177942	27.5777	0.621097	0.800935	FALSE	-0.972668	27.5777	0.0168585	0.108626	FALSE	0.642841	27.5777	0.0917306	0.327031	FALSE	-0.151886	27.5777	0.672647	0.895128	FALSE	-0.794727	27.5777	0.0427488	0.45	FALSE	27.8621	28.2048	27.6501	26.3843	27.8601	27.0103	28.1551
H3BL37;O08784;H3BIX0;F6R3V4	H3BL37;O08784;H3BIX0;F6R3V4;H3BK88	Tcof1	tr|H3BL37|H3BL37_MOUSE Treacle protein OS=Mus musculus OX=10090 GN=Tcof1 PE=1 SV=1;sp|O08784|TCOF_MOUSE Treacle protein OS=Mus musculus OX=10090 GN=Tcof1 PE=1 SV=1;tr|H3BIX0|H3BIX0_MOUSE Treacle protein (Fragment) OS=Mus musculus OX=10090 GN=Tcof1 PE=1 SV=	Treacle protein	21	21	21	138.55	25	1356	136.54	0	-0.991391	26.2447	0.0115092	0.159772	FALSE	-0.0337965	26.2447	0.920789	0.968368	FALSE	0.685105	26.2447	0.0619234	0.237417	FALSE	0.957594	26.2447	0.0138987	0.116631	FALSE	1.6765	26.2447	0.000290581	0.00680188	TRUE	0.718902	26.2447	0.051697	0.469229	FALSE	26.776	27.1977	27.4796	26.0342	26.119	26.3259	25.3557
H3BLB9;H3BJH6;H3BKF3;Q640Q5	H3BLB9;H3BJH6;H3BKF3;Q640Q5	Pan3	tr|H3BLB9|H3BLB9_MOUSE PAN2-PAN3 deadenylation complex subunit Pan3 (Fragment) OS=Mus musculus OX=10090 GN=Pan3 PE=1 SV=1;tr|H3BJH6|H3BJH6_MOUSE PAN2-PAN3 deadenylation complex subunit Pan3 (Fragment) OS=Mus musculus OX=10090 GN=Pan3 PE=1 SV=1;tr|H3BKF3|H3	PAB-dependent poly(A)-specific ribonuclease subunit PAN3	2	2	2	51.779	4.8	458	3.8777	0.00068918	-2.28564	21.8598	0.149636	0.463503	FALSE	-0.90498	21.8598	0.553534	0.759827	FALSE	-0.845465	21.8598	0.579552	0.790662	FALSE	1.38066	21.8598	0.370739	0.648966	FALSE	1.44017	21.8598	0.351187	0.663933	FALSE	0.0595156	21.8598	0.968684	0.995841	FALSE	23.4354	23.0214	22.9524	23.545
H7BWX1;Q9WU28	H7BWX1;Q9WU28;E9PZ62	Pfdn5	tr|H7BWX1|H7BWX1_MOUSE Prefoldin subunit 5 OS=Mus musculus OX=10090 GN=Pfdn5 PE=1 SV=1;sp|Q9WU28|PFD5_MOUSE Prefoldin subunit 5 OS=Mus musculus OX=10090 GN=Pfdn5 PE=1 SV=1	Prefoldin subunit 5	3	3	3	8.2584	60.3	73	92.842	0	0.218278	23.7992	0.764535	0.91099	FALSE	-0.115578	23.7992	0.873809	0.945641	FALSE	0.371287	23.7992	0.611699	0.811494	FALSE	-0.333856	23.7992	0.647704	0.840456	FALSE	0.153009	23.7992	0.833533	0.949953	FALSE	0.486865	23.7992	0.507294	0.884781	FALSE	24.3544	23.6369	23.1071	23.9128	24.0097	23.8306	24.3632
H7BWX9;D3Z794;P61957	H7BWX9;D3Z794;P61957;G3UZX6;G3UZ60;G3UWI9;G3UWX9;G3UZA7;Q9Z172-2;Q9Z172	Sumo2	tr|H7BWX9|H7BWX9_MOUSE Small ubiquitin-related modifier 2 OS=Mus musculus OX=10090 GN=Sumo2 PE=1 SV=1;tr|D3Z794|D3Z794_MOUSE Small ubiquitin-related modifier 2 OS=Mus musculus OX=10090 GN=Sumo2 PE=1 SV=1;sp|P61957|SUMO2_MOUSE Small ubiquitin-related modifi	Small ubiquitin-related modifier 2	3	3	3	6.0139	49.1	53	20.43	0	2.68454	25.1488	0.294729	0.637088	FALSE	3.49393	25.1488	0.179361	0.438903	FALSE	2.84604	25.1488	0.267991	0.515412	FALSE	0.80939	25.1488	0.746836	0.899228	FALSE	0.161505	25.1488	0.94853	0.985473	FALSE	-0.647885	25.1488	0.795937	0.969338	FALSE	27.3295	19.7661	27.0655	27.5641	27.1921	27.4584	27.4136
H7BX02;Q4VGL6	H7BX02;Q4VGL6;A0A0N4SVF7;A2AVP4;P0C090	Rc3h1	tr|H7BX02|H7BX02_MOUSE Roquin-1 OS=Mus musculus OX=10090 GN=Rc3h1 PE=1 SV=1;sp|Q4VGL6|RC3H1_MOUSE Roquin-1 OS=Mus musculus OX=10090 GN=Rc3h1 PE=1 SV=1	Roquin-1	3	3	3	124.4	4.9	1121	12.279	0	-1.75066	20.9466	0.109985	0.402601	FALSE	-0.76843	20.9466	0.463314	0.700285	FALSE	0.0445939	20.9466	0.965655	0.982781	FALSE	0.982233	20.9466	0.351969	0.630566	FALSE	1.79526	20.9466	0.102119	0.361174	FALSE	0.813024	20.9466	0.438394	0.849176	FALSE	22.9093	21.5238	21.8029	22.3522			20.0071
H7BX94;Q9Z2Q2;K4DI66;Q9Z2Q2-2;F6ZLH4;Q9Z2Q2-3	H7BX94;Q9Z2Q2;K4DI66;Q9Z2Q2-2;F6ZLH4;Q9Z2Q2-3;D3Z5V3;E9QKQ3	Knop1	tr|H7BX94|H7BX94_MOUSE Lysine-rich nucleolar protein 1 OS=Mus musculus OX=10090 GN=Knop1 PE=1 SV=2;sp|Q9Z2Q2|KNOP1_MOUSE Lysine-rich nucleolar protein 1 OS=Mus musculus OX=10090 GN=Knop1 PE=1 SV=2;tr|K4DI66|K4DI66_MOUSE Lysine-rich nucleolar protein 1 OS=M	Lysine-rich nucleolar protein 1	12	12	12	59.679	30.1	532	85.966	0	-1.78622	24.8325	0.0863177	0.365365	FALSE	-0.844414	24.8325	0.394462	0.663637	FALSE	0.686141	24.8325	0.48669	0.727582	FALSE	0.94181	24.8325	0.34402	0.626419	FALSE	2.47236	24.8325	0.0238338	0.150891	FALSE	1.53055	24.8325	0.13538	0.623932	FALSE	26.1408	25.9334	26.3236	24.465	24.6288	23.9454	24.8986
H7BXB6;Z4YLG3;Q80U30-4;Q80U30-3;Q80U30-2;Q80U30	H7BXB6;Z4YLG3;Q80U30-4;Q80U30-3;Q80U30-2;Q80U30	Clec16a	tr|H7BXB6|H7BXB6_MOUSE Protein CLEC16A OS=Mus musculus OX=10090 GN=Clec16a PE=1 SV=1;tr|Z4YLG3|Z4YLG3_MOUSE Protein CLEC16A OS=Mus musculus OX=10090 GN=Clec16a PE=1 SV=1;sp|Q80U30-4|CL16A_MOUSE Isoform 4 of Protein CLEC16A OS=Mus musculus OX=10090 GN=Clec1	Protein CLEC16A	1	1	1	76.619	3.3	667	8.3047	0	-0.730313	20.9389	0.298486	0.641313	FALSE	-0.93993	20.9389	0.187215	0.448722	FALSE	-0.836918	20.9389	0.236752	0.482883	FALSE	-0.209617	20.9389	0.760448	0.901891	FALSE	-0.106605	20.9389	0.876592	0.963223	FALSE	0.103011	20.9389	0.880717	0.9838	FALSE		21.4589	21.1793		20.7576	20.9708	20.6645
H9KV00;H9KV15;Q9QX47-3;Q9QX47;H9KV01;Q9QX47-4	H9KV00;H9KV15;Q9QX47-3;Q9QX47;H9KV01;Q9QX47-4;H9KV02;F7CU80	Son	tr|H9KV00|H9KV00_MOUSE Protein SON OS=Mus musculus OX=10090 GN=Son PE=1 SV=1;tr|H9KV15|H9KV15_MOUSE Protein SON OS=Mus musculus OX=10090 GN=Son PE=1 SV=1;sp|Q9QX47-3|SON_MOUSE Isoform 3 of Protein SON OS=Mus musculus OX=10090 GN=Son;sp|Q9QX47|SON_MOUSE Pro	Protein SON	48	48	3	268.82	27	2477	323.31	0	-0.374622	29.5773	0.0474841	0.287327	FALSE	-0.582702	29.5773	0.0049512	0.0688139	FALSE	-0.438778	29.5773	0.0238478	0.134257	FALSE	-0.208081	29.5773	0.243639	0.527934	FALSE	-0.0641559	29.5773	0.711983	0.906021	FALSE	0.143925	29.5773	0.412957	0.840798	FALSE	29.6956	29.5471	29.566	29.2259	29.3088	29.15	29.6738
I6L974;Q8BYH7	I6L974;Q8BYH7;A0A140LIS2;A0A140LHP1	Tbc1d17	tr|I6L974|I6L974_MOUSE TBC1 domain family member 17 OS=Mus musculus OX=10090 GN=Tbc1d17 PE=1 SV=1;sp|Q8BYH7|TBC17_MOUSE TBC1 domain family member 17 OS=Mus musculus OX=10090 GN=Tbc1d17 PE=1 SV=2	TBC1 domain family member 17	3	3	3	62.096	9.9	546	5.2012	0	-2.05967	21.732	0.201405	0.530029	FALSE	-2.24538	21.732	0.166343	0.417971	FALSE	-2.83139	21.732	0.0878445	0.288004	FALSE	-0.185708	21.732	0.905016	0.956933	FALSE	-0.77172	21.732	0.621715	0.863838	FALSE	-0.586012	21.732	0.707278	0.950938	FALSE	23.0649		23.2556
I7H459;Q9DCD5	I7H459;Q9DCD5;A0A286YE98;A0A286YDT8;A0A286YDX8;A0A286YCJ7;A0A286YD04;A0A286YDK3	Tjap1	tr|I7H459|I7H459_MOUSE Protein incorporated later into tight junctions OS=Mus musculus OX=10090 GN=Tjap1 PE=1 SV=1;sp|Q9DCD5|TJAP1_MOUSE Tight junction-associated protein 1 OS=Mus musculus OX=10090 GN=Tjap1 PE=1 SV=1	Tight junction-associated protein 1	9	9	9	60.519	19.3	549	79.929	0	0.0412197	25.3344	0.933172	0.973793	FALSE	-0.582747	25.3344	0.249351	0.528246	FALSE	-0.126676	25.3344	0.796892	0.899406	FALSE	-0.623966	25.3344	0.219269	0.504734	FALSE	-0.167895	25.3344	0.733291	0.910534	FALSE	0.456071	25.3344	0.362099	0.832421	FALSE	24.9459	24.831	25.6015	25.0256	25.0461	25.4304	24.9858
J3QJV7;O35551-2;O35551-3;O35551;O35551-6;O35551-5	J3QJV7;O35551-2;O35551-3;O35551;O35551-6;O35551-5;O35551-4;Q3U983	Rabep1	tr|J3QJV7|J3QJV7_MOUSE Rab GTPase-binding effector protein 1 OS=Mus musculus OX=10090 GN=Rabep1 PE=1 SV=1;sp|O35551-2|RABE1_MOUSE Isoform 2 of Rab GTPase-binding effector protein 1 OS=Mus musculus OX=10090 GN=Rabep1;sp|O35551-3|RABE1_MOUSE Isoform 3 of Rab	Rab GTPase-binding effector protein 1	8	8	8	89.827	15.3	778	29.956	0	-0.234974	22.9788	0.857687	0.946387	FALSE	-2.92058	22.9788	0.0418867	0.204301	FALSE	-2.13447	22.9788	0.121925	0.341478	FALSE	-2.6856	22.9788	0.0581582	0.253593	FALSE	-1.8995	22.9788	0.164356	0.469405	FALSE	0.786106	22.9788	0.551348	0.89987	FALSE	23.155	23.28			22.6093	22.9043	23.1591
J3QMC5;A2ANY6	J3QMC5;A2ANY6	Mdn1	tr|J3QMC5|J3QMC5_MOUSE Midasin OS=Mus musculus OX=10090 GN=Mdn1 PE=1 SV=1;tr|A2ANY6|A2ANY6_MOUSE Midasin OS=Mus musculus OX=10090 GN=Mdn1 PE=1 SV=1		5	5	5	629.58	1.3	5582	8.2983	0	-2.85443	21.2354	0.00222677	0.0808452	FALSE	-2.24437	21.2354	0.0102143	0.0977767	FALSE	-0.59928	21.2354	0.432286	0.679962	FALSE	0.610064	21.2354	0.424269	0.701463	FALSE	2.25515	21.2354	0.00994048	0.0866868	FALSE	1.64509	21.2354	0.0455625	0.457883	FALSE	22.9452	22.7255	22.3253				20.6607
J3QNY6;Q9QY30	J3QNY6;Q9QY30	Abcb11	tr|J3QNY6|J3QNY6_MOUSE Bile salt export pump OS=Mus musculus OX=10090 GN=Abcb11 PE=1 SV=1;sp|Q9QY30|ABCBB_MOUSE Bile salt export pump OS=Mus musculus OX=10090 GN=Abcb11 PE=1 SV=2	Bile salt export pump	2	2	2	146.74	1.9	1321	7.2995	0	-1.12495	21.2661	0.487224	0.767734	FALSE	2.58687	21.2661	0.125213	0.369715	FALSE	-0.155513	21.2661	0.922704	0.961623	FALSE	3.71183	21.2661	0.0357231	0.202803	FALSE	0.969441	21.2661	0.548318	0.821176	FALSE	-2.74239	21.2661	0.106093	0.588282	FALSE	24.4961		24.3279	24.167
K3W4R2;Q6URW6-2;Q6URW6;Q6URW6-3;A0A140LI60	K3W4R2;Q6URW6-2;Q6URW6;Q6URW6-3;A0A140LI60	Myh14	tr|K3W4R2|K3W4R2_MOUSE Myosin-14 OS=Mus musculus OX=10090 GN=Myh14 PE=1 SV=1;sp|Q6URW6-2|MYH14_MOUSE Isoform 2 of Myosin-14 OS=Mus musculus OX=10090 GN=Myh14;sp|Q6URW6|MYH14_MOUSE Myosin-14 OS=Mus musculus OX=10090 GN=Myh14 PE=1 SV=1;sp|Q6URW6-3|MYH14_MOUS	Myosin-14	17	6	6	228.56	8.2	2000	16.142	0	-0.143395	29.5894	0.713243	0.888985	FALSE	-0.607874	29.5894	0.136629	0.384884	FALSE	-0.610105	29.5894	0.135324	0.361127	FALSE	-0.464479	29.5894	0.246273	0.531055	FALSE	-0.46671	29.5894	0.244138	0.563322	FALSE	-0.00223152	29.5894	0.995424	0.999177	FALSE	29.5091	29.4487	29.2195	29.7114	29.9483	28.0875	29.6385
myc-BioID	myc-BioID		sp|myc-BioID|myc-BioID BioID OS=Escherichia coli OX=83333 GN=BioID PE=1 SV=1		26	26	26	36.513	74.4	332	323.31	0	0.0230627	38.1265	0.894075	0.960981	FALSE	-0.147444	38.1265	0.401642	0.669028	FALSE	-0.128046	38.1265	0.464758	0.706924	FALSE	-0.170507	38.1265	0.334511	0.615445	FALSE	-0.151109	38.1265	0.390398	0.693824	FALSE	0.0193979	38.1265	0.910821	0.986815	FALSE	37.5598	38.3262	38.2351	37.9267	38.1366	38.1269	38.1269
O08553	O08553;Q71H75	Dpysl2	sp|O08553|DPYL2_MOUSE Dihydropyrimidinase-related protein 2 OS=Mus musculus OX=10090 GN=Dpysl2 PE=1 SV=2	Dihydropyrimidinase-related protein 2	25	21	20	62.277	67.5	572	323.31	0	-0.0220384	29.6781	0.882784	0.956803	FALSE	-0.140091	29.6781	0.357264	0.634304	FALSE	-0.357717	29.6781	0.0308959	0.157173	FALSE	-0.118053	29.6781	0.435495	0.708616	FALSE	-0.335679	29.6781	0.0406356	0.205767	FALSE	-0.217626	29.6781	0.162745	0.664568	FALSE	29.6977	29.6079	29.405	29.5963	29.5422	29.506	30.0797
O08582	O08582;A0A2R8W6Z1;A0A2R8VI47;A0A2R8W6M4;A0A2R8VKJ2;A0A2R8W725;A0A2R8VHC2	Gtpbp1	sp|O08582|GTPB1_MOUSE GTP-binding protein 1 OS=Mus musculus OX=10090 GN=Gtpbp1 PE=1 SV=2	GTP-binding protein 1	10	10	10	72.3	21.7	668	48.94	0	0.384303	25.2368	0.560868	0.804364	FALSE	0.830346	25.2368	0.220563	0.486811	FALSE	0.0115506	25.2368	0.985952	0.990406	FALSE	0.446044	25.2368	0.500756	0.74987	FALSE	-0.372752	25.2368	0.57254	0.834973	FALSE	-0.818796	25.2368	0.226652	0.739842	FALSE	24.7999	25.1641	25.5132	25.9617	26.3744	24.294	25.4746
O08715;O08715-4;O08715-6;O08715-2;O08715-5;O08715-3	O08715;O08715-4;O08715-6;O08715-2;O08715-5;O08715-3	Akap1	sp|O08715|AKAP1_MOUSE A-kinase anchor protein 1, mitochondrial OS=Mus musculus OX=10090 GN=Akap1 PE=1 SV=4;sp|O08715-4|AKAP1_MOUSE Isoform 4 of A-kinase anchor protein 1, mitochondrial OS=Mus musculus OX=10090 GN=Akap1;sp|O08715-6|AKAP1_MOUSE Isoform 6 of	A-kinase anchor protein 1, mitochondrial	16	16	16	92.194	24.3	857	156.44	0	0.33727	25.8394	0.618612	0.84163	FALSE	-1.19042	25.8394	0.0964322	0.319465	FALSE	-0.959911	25.8394	0.171488	0.407923	FALSE	-1.52769	25.8394	0.0391455	0.212316	FALSE	-1.29718	25.8394	0.072941	0.295585	FALSE	0.230505	25.8394	0.732954	0.95469	FALSE	23.6457	25.6515	25.8493	24.465	25.3488	26.3445	25.4845
O08736;D6RCG7;E9Q575	O08736;D6RCG7;E9Q575	Casp12	sp|O08736|CASPC_MOUSE Caspase-12 OS=Mus musculus OX=10090 GN=Casp12 PE=1 SV=1;tr|D6RCG7|D6RCG7_MOUSE Caspase-12 OS=Mus musculus OX=10090 GN=Casp12 PE=1 SV=1;tr|E9Q575|E9Q575_MOUSE Caspase-12 OS=Mus musculus OX=10090 GN=Casp12 PE=1 SV=1	Caspase-12;Caspase	2	2	2	47.853	5.7	419	5.2108	0	-0.335736	21.8106	0.78656	0.918361	FALSE	-0.285178	21.8106	0.81801	0.920455	FALSE	-2.11736	21.8106	0.106269	0.320294	FALSE	0.0505578	21.8106	0.967424	0.984018	FALSE	-1.78162	21.8106	0.167432	0.47154	FALSE	-1.83218	21.8106	0.156626	0.656885	FALSE		22.8756		23.48			23.9193
O08759-2;O08759;O08759-3	O08759-2;O08759;O08759-3;A0A0J9YVG1;A0A0J9YUY4;A0A0J9YUK0	Ube3a	sp|O08759-2|UBE3A_MOUSE Isoform 2 of Ubiquitin-protein ligase E3A OS=Mus musculus OX=10090 GN=Ube3a;sp|O08759|UBE3A_MOUSE Ubiquitin-protein ligase E3A OS=Mus musculus OX=10090 GN=Ube3a PE=1 SV=2;sp|O08759-3|UBE3A_MOUSE Isoform 3 of Ubiquitin-protein ligase	Ubiquitin-protein ligase E3A	9	9	9	97.583	15.3	849	30.093	0	-0.418372	24.6758	0.556719	0.804364	FALSE	-0.670057	24.6758	0.352017	0.629385	FALSE	-0.896204	24.6758	0.219657	0.466411	FALSE	-0.251684	24.6758	0.722408	0.885338	FALSE	-0.477832	24.6758	0.503017	0.795438	FALSE	-0.226147	24.6758	0.74945	0.957773	FALSE	24.4773	24.3697	24.9472	24.537	24.1757	23.8264	25.9939
O08796	O08796;D3Z088;F6ZEU2;D3Z1Y3;F7A9F2	Eef2k	sp|O08796|EF2K_MOUSE Eukaryotic elongation factor 2 kinase OS=Mus musculus OX=10090 GN=Eef2k PE=1 SV=1	Eukaryotic elongation factor 2 kinase	13	13	13	81.738	23.2	724	29.702	0	-0.513418	23.2907	0.709151	0.887588	FALSE	-3.6001	23.2907	0.0200946	0.140741	FALSE	-4.15779	23.2907	0.00930422	0.0759276	FALSE	-3.08668	23.2907	0.0404549	0.215477	FALSE	-3.64437	23.2907	0.0189069	0.128157	FALSE	-0.557695	23.2907	0.685517	0.949646	FALSE		24.3764		23.5114	20.5925		24.9636
O08810;A2AH85;G3UZ34	O08810;A2AH85;G3UZ34;G3UXK8	Eftud2	sp|O08810|U5S1_MOUSE 116 kDa U5 small nuclear ribonucleoprotein component OS=Mus musculus OX=10090 GN=Eftud2 PE=1 SV=1;tr|A2AH85|A2AH85_MOUSE 116 kDa U5 small nuclear ribonucleoprotein component OS=Mus musculus OX=10090 GN=Eftud2 PE=1 SV=1;tr|G3UZ34|G3UZ34	116 kDa U5 small nuclear ribonucleoprotein component	34	33	33	109.36	54.3	971	323.31	0	-0.080522	28.7437	0.643843	0.856079	FALSE	0.395252	28.7437	0.038221	0.19687	FALSE	0.373248	28.7437	0.0482892	0.206083	FALSE	0.475774	28.7437	0.0159836	0.127016	FALSE	0.45377	28.7437	0.0203182	0.134372	FALSE	-0.0220034	28.7437	0.899038	0.986815	FALSE	28.9312	28.8979	29.1596	28.8146	29.0898	28.8428	28.3988
O08848	O08848	Trove2	sp|O08848|RO60_MOUSE 60 kDa SS-A/Ro ribonucleoprotein OS=Mus musculus OX=10090 GN=RO60 PE=1 SV=1	60 kDa SS-A/Ro ribonucleoprotein	5	5	5	60.123	13.8	538	14.343	0	-0.678943	22.8001	0.607204	0.834789	FALSE	-0.531077	22.8001	0.686951	0.845149	FALSE	0.051409	22.8001	0.968774	0.98334	FALSE	0.147866	22.8001	0.910373	0.959219	FALSE	0.730352	22.8001	0.580604	0.83907	FALSE	0.582486	22.8001	0.65871	0.943231	FALSE	23.2539	21.2241	25.0902	23.9885	23.9498		22.6752
O08917;G3UZZ5;G3UWW8;G3UYU4	O08917;G3UZZ5;G3UWW8;G3UYU4	Flot1	sp|O08917|FLOT1_MOUSE Flotillin-1 OS=Mus musculus OX=10090 GN=Flot1 PE=1 SV=1;tr|G3UZZ5|G3UZZ5_MOUSE Flotillin (Fragment) OS=Mus musculus OX=10090 GN=Flot1 PE=1 SV=1;tr|G3UWW8|G3UWW8_MOUSE Flotillin (Fragment) OS=Mus musculus OX=10090 GN=Flot1 PE=1 SV=1;tr	Flotillin-1	4	4	4	47.513	14.5	428	12.499	0	0.892912	23.0956	0.51775	0.786379	FALSE	1.24951	23.0956	0.369429	0.641346	FALSE	2.05582	23.0956	0.15088	0.378387	FALSE	0.356598	23.0956	0.794645	0.913216	FALSE	1.1629	23.0956	0.402458	0.708884	FALSE	0.806307	23.0956	0.558517	0.900344	FALSE	23.2186	23.4897	23.0484	24.0767	24.0376	24.3212	18.6441
O08919	O08919;Q05BE7;Q9QZS3-4;Q9QZS3-2;Q9QZS3-3;Q9QZS3;D3Z549;D3Z7I6;D3Z1E8	Numbl	sp|O08919|NUMBL_MOUSE Numb-like protein OS=Mus musculus OX=10090 GN=Numbl PE=1 SV=3	Numb-like protein	9	9	9	64.13	17.7	604	20.949	0	0.710753	22.4366	0.608738	0.835974	FALSE	-3.98264	22.4366	0.0122547	0.106868	FALSE	-3.29243	22.4366	0.0314593	0.157651	FALSE	-4.6934	22.4366	0.00462498	0.056518	FALSE	-4.00318	22.4366	0.0119137	0.0976283	FALSE	0.690215	22.4366	0.619018	0.926131	FALSE					24.6668		24.1799
O09106	O09106;Q3UM33;O88895	Hdac1	sp|O09106|HDAC1_MOUSE Histone deacetylase 1 OS=Mus musculus OX=10090 GN=Hdac1 PE=1 SV=1	Histone deacetylase 1	14	14	10	55.074	47.7	482	111.59	0	-0.0882367	28.8453	0.636059	0.853131	FALSE	0.17457	28.8453	0.355738	0.632857	FALSE	0.186613	28.8453	0.324766	0.575558	FALSE	0.262807	28.8453	0.173773	0.450333	FALSE	0.27485	28.8453	0.156337	0.45747	FALSE	0.0120426	28.8453	0.94826	0.992397	FALSE	29.0242	28.7073	29.2738	28.799	29.039	28.9027	28.7839
O09110;O09110-2;A0A0R4J1Q6	O09110;O09110-2;A0A0R4J1Q6;A2AGS2;P70236	Map2k3	sp|O09110|MP2K3_MOUSE Dual specificity mitogen-activated protein kinase kinase 3 OS=Mus musculus OX=10090 GN=Map2k3 PE=1 SV=2;sp|O09110-2|MP2K3_MOUSE Isoform 1 of Dual specificity mitogen-activated protein kinase kinase 3 OS=Mus musculus OX=10090 GN=Map2k3	Dual specificity mitogen-activated protein kinase kinase 3	11	11	11	39.296	39.2	347	169.83	0	-0.106522	27.0659	0.774466	0.914375	FALSE	0.753178	27.0659	0.0604453	0.250357	FALSE	-0.285133	27.0659	0.447951	0.694032	FALSE	0.8597	27.0659	0.035703	0.202803	FALSE	-0.178611	27.0659	0.631988	0.869533	FALSE	-1.03831	27.0659	0.0144408	0.325193	FALSE	27.2497	27.0879	27.4509	27.3298	26.8627	27.2764	27.713
O09131;A0A494BAB1	O09131;A0A494BAB1;A0A494B9X6;A0A494BAY2;A0A494BB82;Q8K2Q2	Gsto1	sp|O09131|GSTO1_MOUSE Glutathione S-transferase omega-1 OS=Mus musculus OX=10090 GN=Gsto1 PE=1 SV=2;tr|A0A494BAB1|A0A494BAB1_MOUSE Glutathione S-transferase omega-1 OS=Mus musculus OX=10090 GN=Gsto1 PE=1 SV=1	Glutathione S-transferase omega-1	11	11	11	27.497	55.8	240	79.382	0	-1.08121	27.4705	0.00726895	0.137813	FALSE	-0.503488	27.4705	0.158838	0.409373	FALSE	-1.56988	27.4705	0.000528236	0.0126991	TRUE	0.577719	27.4705	0.110361	0.362237	FALSE	-0.488677	27.4705	0.170449	0.475817	FALSE	-1.0664	27.4705	0.00789022	0.262059	FALSE	27.8634	27.7996	27.6262	27.0193	26.9647	26.0616	27.8259
O09172;A0A0G2JDI4;H3BJA3	O09172;A0A0G2JDI4;H3BJA3;F6VNW5	Gclm	sp|O09172|GSH0_MOUSE Glutamate--cysteine ligase regulatory subunit OS=Mus musculus OX=10090 GN=Gclm PE=1 SV=1;tr|A0A0G2JDI4|A0A0G2JDI4_MOUSE Glutamate--cysteine ligase regulatory subunit (Fragment) OS=Mus musculus OX=10090 GN=Gclm PE=1 SV=1;tr|H3BJA3|H3BJA	Glutamate--cysteine ligase regulatory subunit	7	7	7	30.534	31.8	274	123.55	0	0.239955	27.4852	0.439133	0.738376	FALSE	0.227896	27.4852	0.461917	0.699362	FALSE	0.29757	27.4852	0.340606	0.594095	FALSE	-0.012059	27.4852	0.968582	0.984633	FALSE	0.0576153	27.4852	0.850844	0.951164	FALSE	0.0696743	27.4852	0.820175	0.975747	FALSE	28.081	27.0552	27.1738	27.6279	27.886	27.5159	27.3452
O35075	O35075;A0A338P6T5	Dscr3	sp|O35075|VP26C_MOUSE Vacuolar protein sorting-associated protein 26C OS=Mus musculus OX=10090 GN=Vps26c PE=1 SV=1	Down syndrome critical region protein 3 homolog	4	4	4	32.97	18.5	297	13.363	0	0.746713	24.2729	0.217021	0.553635	FALSE	0.762938	24.2729	0.207823	0.474206	FALSE	0.830678	24.2729	0.172819	0.408152	FALSE	0.0162247	24.2729	0.977879	0.990996	FALSE	0.0839647	24.2729	0.885945	0.968835	FALSE	0.06774	24.2729	0.90786	0.986815	FALSE	23.915	24.5983	23.8206	25.1905	24.7426	24.6409	23.9616
O35134;A0A0U1RPM9	O35134;A0A0U1RPM9;A0A0U1RPX8	Polr1a	sp|O35134|RPA1_MOUSE DNA-directed RNA polymerase I subunit RPA1 OS=Mus musculus OX=10090 GN=Polr1a PE=1 SV=2;tr|A0A0U1RPM9|A0A0U1RPM9_MOUSE DNA-directed RNA polymerase I subunit RPA1 (Fragment) OS=Mus musculus OX=10090 GN=Polr1a PE=1 SV=1	DNA-directed RNA polymerase I subunit RPA1	9	9	9	194.11	8	1717	30.721	0	1.17546	22.0688	0.560517	0.804364	FALSE	1.21112	22.0688	0.548861	0.757348	FALSE	0.582359	22.0688	0.771838	0.889302	FALSE	0.0356652	22.0688	0.985806	0.994188	FALSE	-0.593097	22.0688	0.767766	0.926004	FALSE	-0.628762	22.0688	0.754293	0.959362	FALSE	22.7521	23.0279	19.1267		22.6869	26.1582
O35218	O35218	Cpsf2	sp|O35218|CPSF2_MOUSE Cleavage and polyadenylation specificity factor subunit 2 OS=Mus musculus OX=10090 GN=Cpsf2 PE=1 SV=1	Cleavage and polyadenylation specificity factor subunit 2	6	6	6	88.382	13	782	13.018	0	-1.67882	21.2233	0.237949	0.577057	FALSE	0.63079	21.2233	0.649089	0.825201	FALSE	-1.74326	21.2233	0.221454	0.467338	FALSE	2.30961	21.2233	0.113217	0.366515	FALSE	-0.0644376	21.2233	0.962761	0.985473	FALSE	-2.37405	21.2233	0.104487	0.585869	FALSE		24.2263	22.3029				23.5734
O35226-2;O35226-5;O35226-3;O35226;O35226-4	O35226-2;O35226-5;O35226-3;O35226;O35226-4;F7AI87	Psmd4	sp|O35226-2|PSMD4_MOUSE Isoform Rpn10B of 26S proteasome non-ATPase regulatory subunit 4 OS=Mus musculus OX=10090 GN=Psmd4;sp|O35226-5|PSMD4_MOUSE Isoform Rpn10E of 26S proteasome non-ATPase regulatory subunit 4 OS=Mus musculus OX=10090 GN=Psmd4;sp|O35226-	26S proteasome non-ATPase regulatory subunit 4	10	10	10	41.046	40.1	379	81.924	0	0.342099	26.5364	0.575479	0.812522	FALSE	0.517226	26.5364	0.401182	0.668887	FALSE	0.430365	26.5364	0.482829	0.723634	FALSE	0.175127	26.5364	0.773264	0.908239	FALSE	0.0882655	26.5364	0.884393	0.968835	FALSE	-0.0868619	26.5364	0.886217	0.985678	FALSE	26.581	26.6344	26.3348	26.2764	26.3987	27.9012	26.6185
O35295	O35295	Purb	sp|O35295|PURB_MOUSE Transcriptional activator protein Pur-beta OS=Mus musculus OX=10090 GN=Purb PE=1 SV=3	Transcriptional activator protein Pur-beta	1	1	1	33.901	6.5	324	57.514	0	0.00602055	20.9106	0.991679	0.996202	FALSE	0.294187	20.9106	0.612304	0.795682	FALSE	0.0348069	20.9106	0.951925	0.974381	FALSE	0.288166	20.9106	0.619523	0.824948	FALSE	0.0287863	20.9106	0.960232	0.985473	FALSE	-0.25938	20.9106	0.654604	0.943231	FALSE	21.1597	20.9728	20.8324	20.9637	21.3779	20.6413	21.0628
O35350;A0A494BBB0	O35350;A0A494BBB0	Capn1	sp|O35350|CAN1_MOUSE Calpain-1 catalytic subunit OS=Mus musculus OX=10090 GN=Capn1 PE=1 SV=1;tr|A0A494BBB0|A0A494BBB0_MOUSE Calpain-1 catalytic subunit (Fragment) OS=Mus musculus OX=10090 GN=Capn1 PE=1 SV=1	Calpain-1 catalytic subunit	3	3	3	82.105	7.2	713	3.3997	0.00066957	1.92246	22.1268	0.254751	0.592141	FALSE	-4.16784	22.1268	0.0235229	0.154418	FALSE	0.785768	22.1268	0.633733	0.825374	FALSE	-6.0903	22.1268	0.00258022	0.0392326	TRUE	-1.1367	22.1268	0.492931	0.787842	FALSE	4.95361	22.1268	0.00950302	0.269376	FALSE						26.4184
O35379	O35379;E9Q1I5	Abcc1	sp|O35379|MRP1_MOUSE Multidrug resistance-associated protein 1 OS=Mus musculus OX=10090 GN=Abcc1 PE=1 SV=1	Multidrug resistance-associated protein 1	4	4	4	171.18	5.7	1528	6.7986	0	0.960895	21.436	0.453818	0.750317	FALSE	-0.313016	21.436	0.805164	0.912318	FALSE	-2.08779	21.436	0.118375	0.334268	FALSE	-1.27391	21.436	0.324972	0.609662	FALSE	-3.04869	21.436	0.0302483	0.175855	FALSE	-1.77477	21.436	0.17827	0.676694	FALSE		19.8349	20.5064		23.1451		23.7972
O35382;Q8C391	O35382;Q8C391;Q9CXE1	Exoc4	sp|O35382|EXOC4_MOUSE Exocyst complex component 4 OS=Mus musculus OX=10090 GN=Exoc4 PE=1 SV=2;tr|Q8C391|Q8C391_MOUSE Exocyst complex component 4 OS=Mus musculus OX=10090 GN=Exoc4 PE=1 SV=1	Exocyst complex component 4	23	23	23	110.54	31.4	975	201.56	0	-0.138961	27.3469	0.56785	0.808164	FALSE	-0.301926	27.3469	0.226041	0.494013	FALSE	-0.93779	27.3469	0.00188066	0.028875	TRUE	-0.162965	27.3469	0.504037	0.752483	FALSE	-0.798829	27.3469	0.00550463	0.0579452	FALSE	-0.635864	27.3469	0.0197565	0.359844	FALSE	27.1722	27.0734	27.1779	26.738	26.9928	27.2758	28.2632
O35682;A0A0N4SW94	O35682;A0A0N4SW94	Myadm	sp|O35682|MYADM_MOUSE Myeloid-associated differentiation marker OS=Mus musculus OX=10090 GN=Myadm PE=1 SV=2;tr|A0A0N4SW94|A0A0N4SW94_MOUSE Myeloid-associated differentiation marker (Fragment) OS=Mus musculus OX=10090 GN=Myadm PE=1 SV=1	Myeloid-associated differentiation marker	3	3	3	35.284	10.9	320	45.678	0	2.91503	24.1244	0.00794847	0.14075	FALSE	1.35886	24.1244	0.164239	0.416989	FALSE	4.21206	24.1244	0.000619251	0.0143071	TRUE	-1.55617	24.1244	0.115523	0.368969	FALSE	1.29703	24.1244	0.182741	0.489602	FALSE	2.8532	24.1244	0.0090084	0.269376	FALSE	25.1079	23.1267	21.758	26.0113	26.4181	26.3083	22.1309
O35685	O35685	Nudc	sp|O35685|NUDC_MOUSE Nuclear migration protein nudC OS=Mus musculus OX=10090 GN=Nudc PE=1 SV=1	Nuclear migration protein nudC	13	13	13	38.358	47.3	332	70.228	0	0.163644	27.0483	0.556597	0.804364	FALSE	-0.869931	27.0483	0.00742494	0.0825561	FALSE	-1.04951	27.0483	0.0021939	0.0317313	TRUE	-1.03358	27.0483	0.00244132	0.0380821	TRUE	-1.21316	27.0483	0.000748236	0.0135828	TRUE	-0.179583	27.0483	0.51945	0.88912	FALSE	26.0467	26.6213	26.669	26.5629	26.7102	26.5548	27.3246
O35691;Q3TUQ5	O35691;Q3TUQ5;A0A1W2P6S1	Pnn	sp|O35691|PININ_MOUSE Pinin OS=Mus musculus OX=10090 GN=Pnn PE=1 SV=4;tr|Q3TUQ5|Q3TUQ5_MOUSE Pinin OS=Mus musculus OX=10090 GN=Pnn PE=1 SV=1	Pinin	36	36	36	82.435	50.8	725	323.31	0	-0.409585	31.2071	0.0431353	0.276035	FALSE	-0.115913	31.2071	0.534287	0.749603	FALSE	0.165818	31.2071	0.378035	0.636861	FALSE	0.293672	31.2071	0.130954	0.394218	FALSE	0.575403	31.2071	0.0079761	0.0747442	FALSE	0.281731	31.2071	0.145864	0.633118	FALSE	31.2383	31.647	31.695	31.0109	31.4277	30.913	30.7714
O35730;O35730-2;O35730-3	O35730;O35730-2;O35730-3	Ring1	sp|O35730|RING1_MOUSE E3 ubiquitin-protein ligase RING1 OS=Mus musculus OX=10090 GN=Ring1 PE=1 SV=2;sp|O35730-2|RING1_MOUSE Isoform 2 of E3 ubiquitin-protein ligase RING1 OS=Mus musculus OX=10090 GN=Ring1;sp|O35730-3|RING1_MOUSE Isoform 3 of E3 ubiquitin-p	E3 ubiquitin-protein ligase RING1	2	2	2	42.63	10.6	406	8.9718	0	-1.01709	20.5966	0.382913	0.697257	FALSE	-0.746185	20.5966	0.518951	0.743328	FALSE	0.198776	20.5966	0.862453	0.934604	FALSE	0.270901	20.5966	0.813444	0.922906	FALSE	1.21586	20.5966	0.300209	0.623188	FALSE	0.944961	20.5966	0.41653	0.841098	FALSE	20.4945	19.4295	23.7439	20.1332	20.1724	20.3109	19.9993
O35864;A0A087WQA8	O35864;A0A087WQA8;A0A087WQ60;A0A087WRH6	Cops5	sp|O35864|CSN5_MOUSE COP9 signalosome complex subunit 5 OS=Mus musculus OX=10090 GN=Cops5 PE=1 SV=3;tr|A0A087WQA8|A0A087WQA8_MOUSE COP9 signalosome complex subunit 5 (Fragment) OS=Mus musculus OX=10090 GN=Cops5 PE=1 SV=1	COP9 signalosome complex subunit 5	6	6	6	37.548	25.1	334	10.697	0	-0.384894	22.4669	0.788896	0.919087	FALSE	-0.57637	22.4669	0.689027	0.847117	FALSE	-1.75253	22.4669	0.236304	0.482883	FALSE	-0.191477	22.4669	0.893915	0.955694	FALSE	-1.36764	22.4669	0.349818	0.663336	FALSE	-1.17616	22.4669	0.419128	0.841568	FALSE		23.7432	22.3672	23.5035	22.6636		23.1986
O35887;G3V004;Q6XLQ8;G3UWV3	O35887;G3V004;Q6XLQ8;G3UWV3;G3UXA3;G3UXA8;G3UWR0;G3UY49	Calu	sp|O35887|CALU_MOUSE Calumenin OS=Mus musculus OX=10090 GN=Calu PE=1 SV=1;tr|G3V004|G3V004_MOUSE Calumenin OS=Mus musculus OX=10090 GN=Calu PE=1 SV=1;tr|Q6XLQ8|Q6XLQ8_MOUSE Calumenin OS=Mus musculus OX=10090 GN=Calu PE=1 SV=1;tr|G3UWV3|G3UWV3_MOUSE Calumen	Calumenin	5	5	5	37.063	23.8	315	11.743	0	-2.532	23.2762	0.0474142	0.287327	FALSE	0.1357	23.2762	0.907741	0.964233	FALSE	0.633847	23.2762	0.590516	0.79955	FALSE	2.6677	23.2762	0.0382934	0.21091	FALSE	3.16585	23.2762	0.017239	0.119798	FALSE	0.498147	23.2762	0.671642	0.946042	FALSE	25.0541	25.2768	25.7718	23.6843		24.3247	21.2598
O54692	O54692;A0A1L1SST9	Zw10	sp|O54692|ZW10_MOUSE Centromere/kinetochore protein zw10 homolog OS=Mus musculus OX=10090 GN=Zw10 PE=1 SV=3	Centromere/kinetochore protein zw10 homolog	3	3	3	88.062	5.5	779	55.974	0	-2.01506	24.6944	0.422198	0.724991	FALSE	-2.82441	24.6944	0.266742	0.544816	FALSE	-2.87507	24.6944	0.258701	0.506303	FALSE	-0.809354	24.6944	0.744309	0.89907	FALSE	-0.860009	24.6944	0.728995	0.910534	FALSE	-0.0506548	24.6944	0.983677	0.998339	FALSE	23.1861	28.0144	23.1421		23.6416	23.8881	23.4413
O54724	O54724	Ptrf	sp|O54724|CAVN1_MOUSE Caveolae-associated protein 1 OS=Mus musculus OX=10090 GN=Cavin1 PE=1 SV=1	Polymerase I and transcript release factor	16	16	16	43.953	49	392	323.31	0	0.0571689	29.7726	0.671277	0.871045	FALSE	0.556186	29.7726	0.00116393	0.0313733	FALSE	0.976882	29.7726	7.91747e-06	0.000939012	TRUE	0.499017	29.7726	0.0025437	0.0390107	FALSE	0.919713	29.7726	1.43884e-05	0.000990679	TRUE	0.420696	29.7726	0.00761733	0.262059	FALSE	30.2091	30.0606	30.0694	30.0277	30.3135	30.1694	29.2948
O54774	O54774;A0A1W2P6Q6	Ap3d1	sp|O54774|AP3D1_MOUSE AP-3 complex subunit delta-1 OS=Mus musculus OX=10090 GN=Ap3d1 PE=1 SV=1	AP-3 complex subunit delta-1	18	18	18	135.08	23.9	1199	206.23	0	1.06481	24.3078	0.278459	0.616141	FALSE	-0.306731	24.3078	0.749295	0.88353	FALSE	3.64887	24.3078	0.00214875	0.0315638	TRUE	-1.37154	24.3078	0.169377	0.446047	FALSE	2.58406	24.3078	0.0174453	0.120759	FALSE	3.9556	24.3078	0.00119537	0.119521	FALSE	22.3599	24.627	26.0473	25.1343	25.7298	25.3645
O54941	O54941	Smarce1	sp|O54941|SMCE1_MOUSE SWI/SNF-related matrix-associated actin-dependent regulator of chromatin subfamily E member 1 OS=Mus musculus OX=10090 GN=Smarce1 PE=1 SV=1	SWI/SNF-related matrix-associated actin-dependent regulator of chromatin subfamily E member 1	8	7	7	46.638	29.4	411	31.246	0	0.0547841	24.6346	0.964814	0.983732	FALSE	1.89148	24.6346	0.145876	0.395832	FALSE	1.46776	24.6346	0.25077	0.496241	FALSE	1.8367	24.6346	0.156889	0.432052	FALSE	1.41297	24.6346	0.267931	0.587006	FALSE	-0.423729	24.6346	0.733586	0.95469	FALSE	25.653	25.4097	25.2372	24.8595	25.5761	26.0286	26.3107
O54950;A0A2R8VHU2	O54950;A0A2R8VHU2;A0A2R8W6Y3;D3YUS1;Q8BIQ9;Q91WG5-2;Q91WG5	Prkag1	sp|O54950|AAKG1_MOUSE 5-AMP-activated protein kinase subunit gamma-1 OS=Mus musculus OX=10090 GN=Prkag1 PE=1 SV=2;tr|A0A2R8VHU2|A0A2R8VHU2_MOUSE 5-AMP-activated protein kinase subunit gamma-1 (Fragment) OS=Mus musculus OX=10090 GN=Prkag1 PE=1 SV=1	5-AMP-activated protein kinase subunit gamma-1	7	7	7	37.52	24.8	330	23.986	0	1.09491	24.8089	0.240257	0.577057	FALSE	-0.83568	24.8089	0.364257	0.637181	FALSE	-0.5846	24.8089	0.521901	0.754233	FALSE	-1.93059	24.8089	0.0500181	0.237286	FALSE	-1.67951	24.8089	0.0823941	0.317271	FALSE	0.251079	24.8089	0.781746	0.963226	FALSE	24.1893	25.5699		24.7513	24.8029	24.6285	25.8026
O54984	O54984	Asna1	sp|O54984|ASNA_MOUSE ATPase Asna1 OS=Mus musculus OX=10090 GN=Asna1 PE=1 SV=2	ATPase Asna1	3	3	3	38.822	17.2	348	4.9412	0	-1.96462	21.3485	0.142758	0.456036	FALSE	1.67151	21.3485	0.206828	0.474206	FALSE	0.524634	21.3485	0.682732	0.844745	FALSE	3.63613	21.3485	0.0132562	0.113853	FALSE	2.48925	21.3485	0.0702043	0.289487	FALSE	-1.14688	21.3485	0.377906	0.83392	FALSE	23.6334	22.5678	23.9117		23.4693	20.9986
O54988-2;O54988	O54988-2;O54988;A0A5F8MPV2	Slk	sp|O54988-2|SLK_MOUSE Isoform 2 of STE20-like serine/threonine-protein kinase OS=Mus musculus OX=10090 GN=Slk;sp|O54988|SLK_MOUSE STE20-like serine/threonine-protein kinase OS=Mus musculus OX=10090 GN=Slk PE=1 SV=2	STE20-like serine/threonine-protein kinase	43	43	41	137.71	48.6	1202	323.31	0	-0.417192	28.6416	0.192445	0.521096	FALSE	-1.26997	28.6416	0.00122344	0.0324851	TRUE	-1.21274	28.6416	0.00171654	0.0267871	TRUE	-0.852781	28.6416	0.0153762	0.124905	FALSE	-0.795549	28.6416	0.0218349	0.141182	FALSE	0.0572322	28.6416	0.852901	0.979879	FALSE	28.3865	28.4068	28.2083	27.4081	28.7351	27.6068	29.0694
O55022	O55022	Pgrmc1	sp|O55022|PGRC1_MOUSE Membrane-associated progesterone receptor component 1 OS=Mus musculus OX=10090 GN=Pgrmc1 PE=1 SV=4	Membrane-associated progesterone receptor component 1	9	8	8	21.694	58.5	195	308.61	0	1.25409	24.9816	0.0297586	0.237094	FALSE	1.18233	24.9816	0.0384822	0.19687	FALSE	0.19194	24.9816	0.712543	0.860566	FALSE	-0.0717549	24.9816	0.890172	0.954657	FALSE	-1.06215	24.9816	0.058801	0.261517	FALSE	-0.990392	24.9816	0.0753483	0.533998	FALSE	24.8775	24.6489	23.6273	25.8224	25.4506	25.643	24.963
O55029	O55029	Copb2	sp|O55029|COPB2_MOUSE Coatomer subunit beta OS=Mus musculus OX=10090 GN=Copb2 PE=1 SV=2	Coatomer subunit beta	10	10	10	102.45	16.1	905	16.241	0	-2.1922	22.7755	0.177953	0.508969	FALSE	0.297526	22.7755	0.849255	0.932106	FALSE	0.982235	22.7755	0.533464	0.758289	FALSE	2.48973	22.7755	0.130074	0.393541	FALSE	3.17444	22.7755	0.0604563	0.26556	FALSE	0.684709	22.7755	0.662865	0.944714	FALSE	24.1271	24.9713	25.1203		23.7997	23.7374	23.3721
O55091	O55091;A0A3Q4L314;A0A3Q4EC12;A0A3Q4L328;A0A3Q4EIE8;A0A3Q4L2V8	Impact	sp|O55091|IMPCT_MOUSE Protein IMPACT OS=Mus musculus OX=10090 GN=Impact PE=1 SV=2	Protein IMPACT	11	11	11	36.276	49.4	318	70.93	0	0.0406108	25.5674	0.940436	0.973793	FALSE	-0.434865	25.5674	0.429819	0.678369	FALSE	1.5854	25.5674	0.0115134	0.0871591	FALSE	-0.475476	25.5674	0.38923	0.671308	FALSE	1.54479	25.5674	0.0132669	0.100863	FALSE	2.02026	25.5674	0.00254963	0.143997	FALSE	24.8055	25.9182	26.7501	25.6003	25.9408	26.0545	23.8919
O55098	O55098	Stk10	sp|O55098|STK10_MOUSE Serine/threonine-protein kinase 10 OS=Mus musculus OX=10090 GN=Stk10 PE=1 SV=2	Serine/threonine-protein kinase 10	4	2	2	111.9	4.6	966	3.9051	0.00069085	0.652506	20.2728	0.294486	0.637088	FALSE	-0.295397	20.2728	0.62866	0.806643	FALSE	0.00427842	20.2728	0.994383	0.994942	FALSE	-0.947903	20.2728	0.137253	0.40426	FALSE	-0.648228	20.2728	0.297518	0.619771	FALSE	0.299676	20.2728	0.623747	0.926247	FALSE		20.2054				20.7307	20.9689
O55135	O55135;A6PWZ2;D6RG53;D6RJJ3;B1AZQ4	Eif6	sp|O55135|IF6_MOUSE Eukaryotic translation initiation factor 6 OS=Mus musculus OX=10090 GN=Eif6 PE=1 SV=2	Eukaryotic translation initiation factor 6	8	8	8	26.511	49.4	245	157.22	0	-0.521049	26.8993	0.221179	0.555759	FALSE	0.52736	26.8993	0.215981	0.48272	FALSE	0.191292	26.8993	0.644151	0.828132	FALSE	1.04841	26.8993	0.0233695	0.159901	FALSE	0.712341	26.8993	0.103094	0.361301	FALSE	-0.336067	26.8993	0.421457	0.842048	FALSE	27.7094	27.6052	27.0948	27.14	27.5151	26.1911	26.3809
O55143;O55143-2	O55143;O55143-2;B1ATS4;B1ATS5;E9Q559;Q64518-2;Q64518-3;Q64518	Atp2a2	sp|O55143|AT2A2_MOUSE Sarcoplasmic/endoplasmic reticulum calcium ATPase 2 OS=Mus musculus OX=10090 GN=Atp2a2 PE=1 SV=2;sp|O55143-2|AT2A2_MOUSE Isoform 2 of Sarcoplasmic/endoplasmic reticulum calcium ATPase 2 OS=Mus musculus OX=10090 GN=Atp2a2	Sarcoplasmic/endoplasmic reticulum calcium ATPase 2	42	42	30	114.86	49	1044	323.31	0	0.330977	30.5001	0.0240956	0.218704	FALSE	0.532478	30.5001	0.00134485	0.0327738	FALSE	0.617112	30.5001	0.000425923	0.0114805	TRUE	0.201501	30.5001	0.142218	0.411391	FALSE	0.286135	30.5001	0.0455695	0.220294	FALSE	0.0846341	30.5001	0.521873	0.889284	FALSE	30.5698	30.5671	30.4808	31.139	30.7883	30.6833	30.3312
O55201-2;O55201	O55201-2;O55201	Supt5h	sp|O55201-2|SPT5H_MOUSE Isoform 2 of Transcription elongation factor SPT5 OS=Mus musculus OX=10090 GN=Supt5h;sp|O55201|SPT5H_MOUSE Transcription elongation factor SPT5 OS=Mus musculus OX=10090 GN=Supt5h PE=1 SV=1	Transcription elongation factor SPT5	3	3	3	98.309	5.3	888	8.5189	0	-1.12221	23.2004	0.313481	0.653204	FALSE	0.249248	23.2004	0.819176	0.920602	FALSE	-0.498409	23.2004	0.648678	0.828794	FALSE	1.37146	23.2004	0.222782	0.505521	FALSE	0.623804	23.2004	0.569496	0.83344	FALSE	-0.747657	23.2004	0.496706	0.879321	FALSE	24.0821	23.7909	24.0662	24.4574		23.1514	22.495
O55222;D3YZA5	O55222;D3YZA5;A0A1B0GRF6;A0A1B0GR42	Ilk	sp|O55222|ILK_MOUSE Integrin-linked protein kinase OS=Mus musculus OX=10090 GN=Ilk PE=1 SV=2;tr|D3YZA5|D3YZA5_MOUSE Integrin-linked protein kinase (Fragment) OS=Mus musculus OX=10090 GN=Ilk PE=1 SV=2	Integrin-linked protein kinase	14	14	14	51.373	32.5	452	49.803	0	0.854827	26.6248	0.0508962	0.293975	FALSE	0.341606	26.6248	0.403083	0.669665	FALSE	0.52439	26.6248	0.208083	0.455491	FALSE	-0.513221	26.6248	0.2173	0.504054	FALSE	-0.330436	26.6248	0.418194	0.727952	FALSE	0.182784	26.6248	0.651113	0.942497	FALSE	25.5765	25.9863	27.0378	27.2196	26.8133	27.1322	26.003
O70251;A0A087WS46	O70251;A0A087WS46;G3UX43;G3UZ47;M0QWK5;M0QWH8	Eef1b;Eef1b2	sp|O70251|EF1B_MOUSE Elongation factor 1-beta OS=Mus musculus OX=10090 GN=Eef1b PE=1 SV=5;tr|A0A087WS46|A0A087WS46_MOUSE Eukaryotic translation elongation factor 1 beta 2 OS=Mus musculus OX=10090 GN=Eef1b2 PE=1 SV=1	Elongation factor 1-beta	9	9	9	24.693	53.8	225	190.12	0	1.25262	28.215	0.007589	0.137813	FALSE	0.00393327	28.215	0.99214	0.995498	FALSE	-0.244303	28.215	0.543848	0.766837	FALSE	-1.24868	28.215	0.00773198	0.0753175	FALSE	-1.49692	28.215	0.00240531	0.0319392	TRUE	-0.248236	28.215	0.537486	0.897966	FALSE	27.9645	27.1299	26.552	28.2722	29.0846	28.0475	28.4284
O70252;D3YX62;D3YXN4	O70252;D3YX62;D3YXN4	Hmox2	sp|O70252|HMOX2_MOUSE Heme oxygenase 2 OS=Mus musculus OX=10090 GN=Hmox2 PE=1 SV=1;tr|D3YX62|D3YX62_MOUSE Heme oxygenase 2 (Fragment) OS=Mus musculus OX=10090 GN=Hmox2 PE=1 SV=1;tr|D3YXN4|D3YXN4_MOUSE Heme oxygenase 2 (Fragment) OS=Mus musculus OX=10090 GN	Heme oxygenase 2	4	4	4	35.738	28.6	315	108.44	0	-2.67406	23.7643	0.0841797	0.365258	FALSE	-1.34517	23.7643	0.362236	0.637118	FALSE	-0.438246	23.7643	0.762931	0.887674	FALSE	1.32889	23.7643	0.367871	0.646044	FALSE	2.23581	23.7643	0.141402	0.438248	FALSE	0.906922	23.7643	0.535088	0.897966	FALSE	24.8459	25.4569	25.6691		24.9937	24.3991	24.576
O70310	O70310	Nmt1	sp|O70310|NMT1_MOUSE Glycylpeptide N-tetradecanoyltransferase 1 OS=Mus musculus OX=10090 GN=Nmt1 PE=1 SV=1	Glycylpeptide N-tetradecanoyltransferase 1	16	16	12	56.888	40.7	496	291.31	0	0.243002	28.0398	0.346074	0.672905	FALSE	0.0673932	28.0398	0.790246	0.906579	FALSE	0.294172	28.0398	0.25809	0.505662	FALSE	-0.175608	28.0398	0.492016	0.738763	FALSE	0.0511707	28.0398	0.839843	0.949953	FALSE	0.226779	28.0398	0.37807	0.83392	FALSE	27.8209	28.2683	27.7545	28.4874	27.869	28.2163	28.0696
O70318;Q8C928;A0A1W2P6I5	O70318;Q8C928;A0A1W2P6I5;A0A1W2P7I4;A0A1W2P7I2;A0A1W2P7H7;A0A1W2P896;A0A1W2P6H2	Epb41l2;Epb4.1l2	sp|O70318|E41L2_MOUSE Band 4.1-like protein 2 OS=Mus musculus OX=10090 GN=Epb41l2 PE=1 SV=2;tr|Q8C928|Q8C928_MOUSE Band 4.1-like protein 2 (Fragment) OS=Mus musculus OX=10090 GN=Epb41l2 PE=1 SV=1;tr|A0A1W2P6I5|A0A1W2P6I5_MOUSE Band 4.1-like protein 2 (Frag	Band 4.1-like protein 2	53	53	4	109.94	60.4	988	323.31	0	0.161165	30.5958	0.266797	0.607192	FALSE	-0.543805	30.5958	0.00200007	0.0409106	FALSE	-0.293853	30.5958	0.0551933	0.224474	FALSE	-0.704971	30.5958	0.000264362	0.00887357	TRUE	-0.455018	30.5958	0.00648266	0.0659009	FALSE	0.249952	30.5958	0.0960076	0.571567	FALSE	30.1092	30.3305	30.3569	30.4256	30.2596	30.5949	30.7644
O70378;M0QWP2;M0QWY0	O70378;M0QWP2;M0QWY0;M0QWS0;M0QWI7;M0QWE2;M0QWC9	Emc8	sp|O70378|EMC8_MOUSE ER membrane protein complex subunit 8 OS=Mus musculus OX=10090 GN=Emc8 PE=1 SV=1;tr|M0QWP2|M0QWP2_MOUSE ER membrane protein complex subunit 8 (Fragment) OS=Mus musculus OX=10090 GN=Emc8 PE=1 SV=1;tr|M0QWY0|M0QWY0_MOUSE ER membrane prot	ER membrane protein complex subunit 8	7	7	7	23.348	44.9	207	54.477	0	-0.317449	27.302	0.545762	0.801082	FALSE	0.833456	27.302	0.128567	0.374337	FALSE	0.903128	27.302	0.102326	0.314831	FALSE	1.15091	27.302	0.0436829	0.22267	FALSE	1.22058	27.302	0.0341091	0.19142	FALSE	0.069672	27.302	0.893728	0.986183	FALSE	28.8101	26.7545	28.3582	27.7627	27.6293	27.5784	26.6016
O70400;S4R1V0	O70400;S4R1V0	Pdlim1	sp|O70400|PDLI1_MOUSE PDZ and LIM domain protein 1 OS=Mus musculus OX=10090 GN=Pdlim1 PE=1 SV=4;tr|S4R1V0|S4R1V0_MOUSE PDZ and LIM domain protein 1 (Fragment) OS=Mus musculus OX=10090 GN=Pdlim1 PE=1 SV=1	PDZ and LIM domain protein 1	12	12	12	35.774	59.6	327	152.34	0	-0.800143	27.7681	0.00754047	0.137813	FALSE	0.163982	27.7681	0.523479	0.743826	FALSE	0.153977	27.7681	0.548718	0.772897	FALSE	0.964125	27.7681	0.00225363	0.0371223	TRUE	0.95412	27.7681	0.00242372	0.0319392	TRUE	-0.0100049	27.7681	0.968677	0.995841	FALSE	28.4441	28.4939	28.405	28.0758	27.2764	27.5903	27.4406
O70433	O70433	Fhl2	sp|O70433|FHL2_MOUSE Four and a half LIM domains protein 2 OS=Mus musculus OX=10090 GN=Fhl2 PE=1 SV=1	Four and a half LIM domains protein 2	16	16	16	32.072	58.8	279	156.19	0	1.25082	29.7853	0.00930052	0.147729	FALSE	0.367849	29.7853	0.380842	0.653213	FALSE	1.23857	29.7853	0.00983877	0.0788431	FALSE	-0.882968	29.7853	0.0495545	0.235715	FALSE	-0.0122429	29.7853	0.976341	0.993017	FALSE	0.870725	29.7853	0.0523124	0.471468	FALSE	29.2017	28.9895	29.5553	30.4497	30.417	30.6323	30.2488
O70456	O70456	Sfn	sp|O70456|1433S_MOUSE 14-3-3 protein sigma OS=Mus musculus OX=10090 GN=Sfn PE=1 SV=2	14-3-3 protein sigma	4	1	1	27.706	13.3	248	2.3465	0.0036331	-0.529141	25.5137	0.233565	0.571543	FALSE	-0.915854	25.5137	0.0506847	0.227697	FALSE	-0.698397	25.5137	0.12368	0.344329	FALSE	-0.386712	25.5137	0.377311	0.656145	FALSE	-0.169256	25.5137	0.695283	0.90135	FALSE	0.217457	25.5137	0.615548	0.925351	FALSE	25.7916	25.2528	25.4766	25.3667	24.2113	25.3556	25.5074
O70475	O70475;D3YXP9	Ugdh	sp|O70475|UGDH_MOUSE UDP-glucose 6-dehydrogenase OS=Mus musculus OX=10090 GN=Ugdh PE=1 SV=1	UDP-glucose 6-dehydrogenase	27	27	27	54.831	69.2	493	323.31	0	0.220581	30.726	0.350387	0.672905	FALSE	0.285489	30.726	0.232457	0.502479	FALSE	0.267845	30.726	0.260907	0.507271	FALSE	0.0649077	30.726	0.77981	0.909789	FALSE	0.0472643	30.726	0.838561	0.949953	FALSE	-0.0176434	30.726	0.939331	0.991441	FALSE	30.8974	30.6957	30.5036	31.313	31.0648	30.3808	30.8692
O70551	O70551;F8WGJ7;A0A3B2W430;A0A3B2W4B9;A0A3B2W883	Srpk1	sp|O70551|SRPK1_MOUSE SRSF protein kinase 1 OS=Mus musculus OX=10090 GN=Srpk1 PE=1 SV=2	SRSF protein kinase 1	6	6	4	73.088	10.8	648	13.324	0	1.56749	23.7896	0.169197	0.496121	FALSE	0.696375	23.7896	0.528003	0.747431	FALSE	1.53208	23.7896	0.178284	0.416229	FALSE	-0.871115	23.7896	0.432066	0.708574	FALSE	-0.0354103	23.7896	0.97418	0.991592	FALSE	0.835705	23.7896	0.450542	0.856802	FALSE	25.0051		23.9862	24.8846	24.9904	24.3406	23.6961
O70591;F8WJ30	O70591;F8WJ30	Pfdn2	sp|O70591|PFD2_MOUSE Prefoldin subunit 2 OS=Mus musculus OX=10090 GN=Pfdn2 PE=1 SV=2;tr|F8WJ30|F8WJ30_MOUSE Prefoldin subunit 2 (Fragment) OS=Mus musculus OX=10090 GN=Pfdn2 PE=1 SV=1	Prefoldin subunit 2	4	4	4	16.534	29.9	154	22.862	0	0.77921	25.5558	0.0799438	0.356441	FALSE	0.669644	25.5558	0.126148	0.369715	FALSE	0.277397	25.5558	0.508842	0.744433	FALSE	-0.109566	25.5558	0.792534	0.913216	FALSE	-0.501813	25.5558	0.241616	0.562149	FALSE	-0.392247	25.5558	0.354625	0.832421	FALSE	25.6737	24.6576	25.2931	26.0471	26.2341	25.6808	26.1914
O88271	O88271	Cfdp1	sp|O88271|CFDP1_MOUSE Craniofacial development protein 1 OS=Mus musculus OX=10090 GN=Cfdp1 PE=1 SV=1	Craniofacial development protein 1	4	4	4	32.921	21	295	10.788	0	0.210881	25.0939	0.697052	0.883372	FALSE	-0.691258	25.0939	0.215633	0.48272	FALSE	-1.06762	25.0939	0.0664099	0.24768	FALSE	-0.90214	25.0939	0.113731	0.366536	FALSE	-1.2785	25.0939	0.032453	0.18587	FALSE	-0.37636	25.0939	0.49024	0.877066	FALSE	24.7943	23.6889	25.0049	24.6189	24.6621	24.8398	25.3236
O88342;A0A0J9YU05	O88342;A0A0J9YU05	Wdr1	sp|O88342|WDR1_MOUSE WD repeat-containing protein 1 OS=Mus musculus OX=10090 GN=Wdr1 PE=1 SV=3;tr|A0A0J9YU05|A0A0J9YU05_MOUSE WD repeat-containing protein 1 OS=Mus musculus OX=10090 GN=Wdr1 PE=1 SV=1	WD repeat-containing protein 1	4	4	4	66.406	13	606	4.89	0	-4.79806	21.5167	0.00886059	0.14404	FALSE	-0.980889	21.5167	0.535599	0.750261	FALSE	-1.90033	21.5167	0.240253	0.485692	FALSE	3.81718	21.5167	0.0288573	0.177637	FALSE	2.89774	21.5167	0.0840008	0.321774	FALSE	-0.919437	21.5167	0.561073	0.900344	FALSE	24.7157	24.5543	23.9147
O88477	O88477	Igf2bp1	sp|O88477|IF2B1_MOUSE Insulin-like growth factor 2 mRNA-binding protein 1 OS=Mus musculus OX=10090 GN=Igf2bp1 PE=1 SV=1	Insulin-like growth factor 2 mRNA-binding protein 1	24	23	23	63.45	48.4	577	323.31	0	0.395748	29.2001	0.0273709	0.229185	FALSE	0.276027	29.2001	0.105405	0.33698	FALSE	0.795706	29.2001	0.000285457	0.00926748	TRUE	-0.119721	29.2001	0.462182	0.725063	FALSE	0.399958	29.2001	0.0260606	0.159233	FALSE	0.519679	29.2001	0.0063766	0.240147	FALSE	29.0104	29.4165	29.0868	29.3998	29.6911	29.6101	28.7655
O88532	O88532;F6QJP7;F6V459;D3Z5G4	Zfr	sp|O88532|ZFR_MOUSE Zinc finger RNA-binding protein OS=Mus musculus OX=10090 GN=Zfr PE=1 SV=2	Zinc finger RNA-binding protein	19	19	19	116.86	19.4	1074	89.27	0	-0.357137	26.5881	0.326473	0.659687	FALSE	0.0115885	26.5881	0.974064	0.991617	FALSE	0.0970807	26.5881	0.785675	0.894868	FALSE	0.368725	26.5881	0.311664	0.600054	FALSE	0.454218	26.5881	0.217644	0.534054	FALSE	0.0854922	26.5881	0.810674	0.973407	FALSE	26.8445	26.956	26.8487	26.5527	26.7453	26.2798	26.6087
O88543;D3Z036	O88543;D3Z036	Cops3	sp|O88543|CSN3_MOUSE COP9 signalosome complex subunit 3 OS=Mus musculus OX=10090 GN=Cops3 PE=1 SV=3;tr|D3Z036|D3Z036_MOUSE COP9 signalosome complex subunit 3 (Fragment) OS=Mus musculus OX=10090 GN=Cops3 PE=1 SV=1	COP9 signalosome complex subunit 3	2	2	2	47.832	5.9	423	25.878	0	0.329674	23.575	0.600493	0.832673	FALSE	0.0784469	23.575	0.900277	0.958463	FALSE	-0.143225	23.575	0.819172	0.911957	FALSE	-0.251227	23.575	0.689109	0.865766	FALSE	-0.4729	23.575	0.455301	0.764133	FALSE	-0.221672	23.575	0.723887	0.95469	FALSE	23.3016	23.3209	23.3122	23.8588	23.4549	23.61	23.8086
O88544;F6QTS1	O88544;F6QTS1;D3YV99;D3Z1R9	Cops4	sp|O88544|CSN4_MOUSE COP9 signalosome complex subunit 4 OS=Mus musculus OX=10090 GN=Cops4 PE=1 SV=1;tr|F6QTS1|F6QTS1_MOUSE COP9 signalosome complex subunit 4 (Fragment) OS=Mus musculus OX=10090 GN=Cops4 PE=1 SV=1	COP9 signalosome complex subunit 4	5	5	5	46.284	18	406	8.9504	0	-0.448565	21.893	0.782026	0.917694	FALSE	-0.898251	21.893	0.581405	0.779443	FALSE	1.97171	21.893	0.237326	0.482883	FALSE	-0.449686	21.893	0.781497	0.909789	FALSE	2.42027	21.893	0.152741	0.452481	FALSE	2.86996	21.893	0.0953248	0.571567	FALSE	23.8501	23.4627	20.1807		23.2378	23.5643	19.6288
O88545;D3Z0F5;F6QK86	O88545;D3Z0F5;F6QK86	Cops6	sp|O88545|CSN6_MOUSE COP9 signalosome complex subunit 6 OS=Mus musculus OX=10090 GN=Cops6 PE=1 SV=1;tr|D3Z0F5|D3Z0F5_MOUSE COP9 signalosome complex subunit 6 OS=Mus musculus OX=10090 GN=Cops6 PE=1 SV=1;tr|F6QK86|F6QK86_MOUSE COP9 signalosome complex subuni	COP9 signalosome complex subunit 6	2	2	2	35.88	7.7	324	8.183	0	-2.48399	21.5487	0.108326	0.399921	FALSE	-1.38818	21.5487	0.35138	0.629364	FALSE	-2.13612	21.5487	0.161509	0.393233	FALSE	1.09581	21.5487	0.458824	0.724963	FALSE	0.347868	21.5487	0.812126	0.948203	FALSE	-0.747943	21.5487	0.610886	0.921887	FALSE	23.5128	23.6653					23.0015
O88569-3;O88569-2;O88569;A0A0N4SUM2	O88569-3;O88569-2;O88569;A0A0N4SUM2	Hnrnpa2b1	sp|O88569-3|ROA2_MOUSE Isoform 3 of Heterogeneous nuclear ribonucleoproteins A2/B1 OS=Mus musculus OX=10090 GN=Hnrnpa2b1;sp|O88569-2|ROA2_MOUSE Isoform 2 of Heterogeneous nuclear ribonucleoproteins A2/B1 OS=Mus musculus OX=10090 GN=Hnrnpa2b1;sp|O88569|ROA2	Heterogeneous nuclear ribonucleoproteins A2/B1	14	14	14	32.46	44.5	301	140.09	0	-0.162862	29.199	0.365194	0.68172	FALSE	0.200498	29.199	0.269145	0.547836	FALSE	0.282138	29.199	0.128965	0.353672	FALSE	0.36336	29.199	0.05757	0.252881	FALSE	0.445	29.199	0.0244771	0.154414	FALSE	0.0816401	29.199	0.645546	0.941334	FALSE	29.3576	29.591	29.3768	29.505	29.1562	29.1756	29.1306
O88587;O88587-2	O88587;O88587-2;D3Z227	Comt	sp|O88587|COMT_MOUSE Catechol O-methyltransferase OS=Mus musculus OX=10090 GN=Comt PE=1 SV=2;sp|O88587-2|COMT_MOUSE Isoform Soluble of Catechol O-methyltransferase OS=Mus musculus OX=10090 GN=Comt	Catechol O-methyltransferase	9	9	9	29.486	54.7	265	126.22	0	0.442613	26.0514	0.373407	0.68934	FALSE	0.537677	26.0514	0.283342	0.566365	FALSE	-0.322218	26.0514	0.51365	0.747652	FALSE	0.0950642	26.0514	0.845916	0.938817	FALSE	-0.764831	26.0514	0.136105	0.428531	FALSE	-0.859895	26.0514	0.097659	0.575282	FALSE	25.0687	25.9582	26.2932	25.9947	25.6446	27.0085	26.962
O88665	O88665	Brd7	sp|O88665|BRD7_MOUSE Bromodomain-containing protein 7 OS=Mus musculus OX=10090 GN=Brd7 PE=1 SV=1	Bromodomain-containing protein 7	3	3	3	73.999	8.6	651	15.709	0	-2.14716	22.0098	0.0652805	0.320526	FALSE	-2.05913	22.0098	0.0755174	0.282238	FALSE	-1.11055	22.0098	0.314723	0.564978	FALSE	0.0880348	22.0098	0.935082	0.969412	FALSE	1.03661	22.0098	0.34671	0.661572	FALSE	0.948572	22.0098	0.387753	0.83392	FALSE	22.5727	22.8872	23.0235		22.6213		22.7288
O88685;A2AGN7;B7ZCF1	O88685;A2AGN7;B7ZCF1;F6Q2E3	Psmc3	sp|O88685|PRS6A_MOUSE 26S proteasome regulatory subunit 6A OS=Mus musculus OX=10090 GN=Psmc3 PE=1 SV=2;tr|A2AGN7|A2AGN7_MOUSE 26S proteasome regulatory subunit 6A OS=Mus musculus OX=10090 GN=Psmc3 PE=1 SV=1;tr|B7ZCF1|B7ZCF1_MOUSE 26S proteasome regulatory	26S protease regulatory subunit 6A	19	19	7	49.548	56.8	442	233.67	0	0.12734	27.8796	0.665402	0.867217	FALSE	-0.340536	27.8796	0.258724	0.538494	FALSE	-0.158269	27.8796	0.591725	0.79955	FALSE	-0.467876	27.8796	0.129276	0.392413	FALSE	-0.285609	27.8796	0.339669	0.657246	FALSE	0.182267	27.8796	0.537611	0.897966	FALSE	27.1401	27.6852	28.153	27.6852	27.86	27.8151	28.101
O88811;O88811-2	O88811;O88811-2;B0R0N7;A2ARJ0	Stam2	sp|O88811|STAM2_MOUSE Signal transducing adapter molecule 2 OS=Mus musculus OX=10090 GN=Stam2 PE=1 SV=1;sp|O88811-2|STAM2_MOUSE Isoform 2 of Signal transducing adapter molecule 2 OS=Mus musculus OX=10090 GN=Stam2	Signal transducing adapter molecule 2	13	13	11	57.454	33.8	523	174.19	0	0.43662	27.0917	0.252099	0.591426	FALSE	-0.656758	27.0917	0.09542	0.317294	FALSE	-0.968167	27.0917	0.0204878	0.123134	FALSE	-1.09338	27.0917	0.0108027	0.0985539	FALSE	-1.40479	27.0917	0.00222347	0.030448	TRUE	-0.311409	27.0917	0.40762	0.839352	FALSE	25.4672	26.5242	27.0828	26.6883	26.8853	26.8105	27.5337
O88844;A0A087WPT4;A0A087WRS9	O88844;A0A087WPT4;A0A087WRS9;D3YVY3;A0A087WRM4	Idh1	sp|O88844|IDHC_MOUSE Isocitrate dehydrogenase [NADP] cytoplasmic OS=Mus musculus OX=10090 GN=Idh1 PE=1 SV=2;tr|A0A087WPT4|A0A087WPT4_MOUSE Isocitrate dehydrogenase [NADP] cytoplasmic (Fragment) OS=Mus musculus OX=10090 GN=Idh1 PE=1 SV=1;tr|A0A087WRS9|A0A08	Isocitrate dehydrogenase [NADP] cytoplasmic	17	16	16	46.674	50.5	414	105.96	0	0.166965	27.1016	0.646498	0.856079	FALSE	-0.893832	27.1016	0.0269958	0.167396	FALSE	-1.01182	27.1016	0.0146052	0.100708	FALSE	-1.0608	27.1016	0.0113029	0.1006	FALSE	-1.17878	27.1016	0.00609856	0.0623525	FALSE	-0.117985	27.1016	0.745313	0.957773	FALSE	26.6379	26.4114	26.4505	27.2496	27.0103	25.741	27.3506
O89013	O89013	Leprot	sp|O89013|OBRG_MOUSE Leptin receptor gene-related protein OS=Mus musculus OX=10090 GN=Leprot PE=1 SV=1	Leptin receptor gene-related protein	1	1	1	14.316	9.9	131	3.3813	0.00066845	-0.144825	23.0624	0.930634	0.973793	FALSE	0.0866712	23.0624	0.95845	0.986737	FALSE	-1.69795	23.0624	0.317871	0.568651	FALSE	0.231496	23.0624	0.889367	0.954657	FALSE	-1.55313	23.0624	0.359253	0.671407	FALSE	-1.78462	23.0624	0.29485	0.791905	FALSE	24.1106		24.1938		23.946	24.5099	24.4401
O89032-3;O89032-2;O89032;A0A494BBI9	O89032-3;O89032-2;O89032;A0A494BBI9	Sh3pxd2a	sp|O89032-3|SPD2A_MOUSE Isoform 3 of SH3 and PX domain-containing protein 2A OS=Mus musculus OX=10090 GN=Sh3pxd2a;sp|O89032-2|SPD2A_MOUSE Isoform 2 of SH3 and PX domain-containing protein 2A OS=Mus musculus OX=10090 GN=Sh3pxd2a;sp|O89032|SPD2A_MOUSE SH3 an	SH3 and PX domain-containing protein 2A	15	13	13	119.03	17.9	1081	103.65	0	-0.817129	23.3607	0.558233	0.804364	FALSE	1.29529	23.3607	0.3586	0.6354	FALSE	0.491742	23.3607	0.723345	0.868299	FALSE	2.11242	23.3607	0.145475	0.414454	FALSE	1.30887	23.3607	0.353765	0.665272	FALSE	-0.803552	23.3607	0.564697	0.900344	FALSE	24.833	25.3275	23.1003	24.3409	24.8918	21.5767	22.7161
O89086;Q8BG13	O89086;Q8BG13;S4R2M6	Rbm3	sp|O89086|RBM3_MOUSE RNA-binding protein 3 OS=Mus musculus OX=10090 GN=Rbm3 PE=1 SV=1;tr|Q8BG13|Q8BG13_MOUSE RNA-binding protein 3 OS=Mus musculus OX=10090 GN=Rbm3 PE=1 SV=1	RNA-binding protein 3	5	5	5	16.604	55.6	153	85.988	0	-0.00854426	26.1222	0.98815	0.995284	FALSE	0.357946	26.1222	0.537169	0.750349	FALSE	-0.0587083	26.1222	0.918735	0.95923	FALSE	0.366491	26.1222	0.527659	0.766342	FALSE	-0.050164	26.1222	0.930526	0.98403	FALSE	-0.416655	26.1222	0.473834	0.873917	FALSE	26.6895	26.5257	25.3951	26.1749	26.329	26.0808	26.4561
P00375	P00375	Dhfr	sp|P00375|DYR_MOUSE Dihydrofolate reductase OS=Mus musculus OX=10090 GN=Dhfr PE=1 SV=3	Dihydrofolate reductase	6	6	6	21.606	44.4	187	84.312	0	0.227294	26.4922	0.600985	0.832673	FALSE	0.581366	26.4922	0.194594	0.459974	FALSE	0.415448	26.4922	0.345581	0.598938	FALSE	0.354072	26.4922	0.419083	0.698309	FALSE	0.188154	26.4922	0.664485	0.892151	FALSE	-0.165918	26.4922	0.701857	0.950938	FALSE	26.7025	26.1177	26.8927	27.0488	26.4658	26.8801	26.0581
P04184	P04184	Tk1	sp|P04184|KITH_MOUSE Thymidine kinase, cytosolic OS=Mus musculus OX=10090 GN=Tk1 PE=1 SV=3	Thymidine kinase, cytosolic	2	2	2	25.776	10.7	233	4.0463	0.00069686	-0.884307	20.5949	0.332501	0.664629	FALSE	0.350129	20.5949	0.696305	0.852307	FALSE	0.0143387	20.5949	0.987205	0.990546	FALSE	1.23444	20.5949	0.184024	0.463054	FALSE	0.898645	20.5949	0.325033	0.638932	FALSE	-0.335791	20.5949	0.708086	0.950938	FALSE	21.784	20.9979	21.2658			21.5377	21.4223
P05132-2;P05132	P05132-2;P05132	Prkaca	sp|P05132-2|KAPCA_MOUSE Isoform 2 of cAMP-dependent protein kinase catalytic subunit alpha OS=Mus musculus OX=10090 GN=Prkaca;sp|P05132|KAPCA_MOUSE cAMP-dependent protein kinase catalytic subunit alpha OS=Mus musculus OX=10090 GN=Prkaca PE=1 SV=3	cAMP-dependent protein kinase catalytic subunit alpha	8	1	1	39.802	27.4	343	5.7677	0	1.86492	22.0725	0.369143	0.684802	FALSE	4.01461	22.0725	0.0676082	0.265106	FALSE	1.29598	22.0725	0.5289	0.756098	FALSE	2.14968	22.0725	0.303246	0.592639	FALSE	-0.568947	22.0725	0.780741	0.934693	FALSE	-2.71863	22.0725	0.198739	0.709954	FALSE	23.7454		23.0845	25.4122		26.0869	23.9052
P05213;A0A2R8VHF3	P05213;A0A2R8VHF3	Tuba1b	sp|P05213|TBA1B_MOUSE Tubulin alpha-1B chain OS=Mus musculus OX=10090 GN=Tuba1b PE=1 SV=2;tr|A0A2R8VHF3|A0A2R8VHF3_MOUSE Tubulin alpha chain (Fragment) OS=Mus musculus OX=10090 GN=Gm49450 PE=3 SV=1	Tubulin alpha-1B chain	29	29	0	50.151	73.2	451	323.31	0	-0.0573154	34.6363	0.705239	0.886032	FALSE	0.31388	34.6363	0.0553818	0.239137	FALSE	0.186905	34.6363	0.230466	0.477687	FALSE	0.371195	34.6363	0.027461	0.174476	FALSE	0.244221	34.6363	0.124704	0.402949	FALSE	-0.126974	34.6363	0.407574	0.839352	FALSE	34.8631	34.7834	34.7669	34.9317	34.918	34.3917	34.5847
P05627	P05627;P15066	Jun	sp|P05627|JUN_MOUSE Transcription factor AP-1 OS=Mus musculus OX=10090 GN=Jun PE=1 SV=3	Transcription factor AP-1	4	4	4	35.943	15.3	334	9.9071	0	1.73517	21.3361	0.309713	0.64912	FALSE	2.86562	21.3361	0.105314	0.33698	FALSE	1.79214	21.3361	0.294791	0.544582	FALSE	1.13045	21.3361	0.502693	0.752117	FALSE	0.0569714	21.3361	0.972791	0.991592	FALSE	-1.07348	21.3361	0.524073	0.889625	FALSE		23.8819			24.7149	24.5846
P06745	P06745;CON__Q3ZBD7;A0A0U1RP97;A0A0U1RQ18	Gpi	sp|P06745|G6PI_MOUSE Glucose-6-phosphate isomerase OS=Mus musculus OX=10090 GN=Gpi PE=1 SV=4	Glucose-6-phosphate isomerase	5	5	5	62.766	11.6	558	8.6235	0	-0.950256	20.9772	0.479803	0.762116	FALSE	-2.47359	20.9772	0.0819437	0.291945	FALSE	-0.382984	20.9772	0.773828	0.889302	FALSE	-1.52334	20.9772	0.265044	0.547774	FALSE	0.567273	20.9772	0.671016	0.895128	FALSE	2.09061	20.9772	0.134579	0.623932	FALSE	23.6758	20.5257			20.0157		19.6968
P06795;P21447	P06795;P21447;A0A0G2JF49	Abcb1b;Abcb1a	sp|P06795|MDR1B_MOUSE ATP-dependent translocase ABCB1 OS=Mus musculus OX=10090 GN=Abcb1b PE=1 SV=1;sp|P21447|MDR1A_MOUSE ATP-dependent translocase ABCB1 OS=Mus musculus OX=10090 GN=Abcb1a PE=1 SV=3	Multidrug resistance protein 1B;Multidrug resistance protein 1A	10	10	9	140.99	11.7	1276	43.448	0	0.539282	24.7979	0.40456	0.708378	FALSE	0.618069	24.7979	0.341644	0.623369	FALSE	-0.259281	24.7979	0.6852	0.845935	FALSE	0.0787865	24.7979	0.90165	0.956719	FALSE	-0.798563	24.7979	0.224972	0.545266	FALSE	-0.877349	24.7979	0.185224	0.682224	FALSE	24.0538	23.9557	25.44	24.9158	25.4791	24.6724	25.2247
P07742	P07742;A0A1B0GSB1	Rrm1	sp|P07742|RIR1_MOUSE Ribonucleoside-diphosphate reductase large subunit OS=Mus musculus OX=10090 GN=Rrm1 PE=1 SV=2	Ribonucleoside-diphosphate reductase large subunit	10	10	10	90.209	20.1	792	39.433	0	0.93192	24.8808	0.307495	0.64912	FALSE	-0.790657	24.8808	0.383667	0.653966	FALSE	1.3728	24.8808	0.142396	0.370897	FALSE	-1.72258	24.8808	0.0723574	0.29123	FALSE	0.440885	24.8808	0.623238	0.863838	FALSE	2.16346	24.8808	0.0292673	0.386426	FALSE	24.9467	23.2257	24.8098	26.4013	23.6904	25.6863	25.1479
P07901	P07901;B7ZC50;A2A6A2;B7ZC49	Hsp90aa1	sp|P07901|HS90A_MOUSE Heat shock protein HSP 90-alpha OS=Mus musculus OX=10090 GN=Hsp90aa1 PE=1 SV=4	Heat shock protein HSP 90-alpha	44	29	29	84.787	61.8	733	323.31	0	-0.139003	30.8456	0.223708	0.558956	FALSE	0.0393448	30.8456	0.7228	0.872361	FALSE	-0.218927	30.8456	0.0661985	0.247561	FALSE	0.178348	30.8456	0.125644	0.386304	FALSE	-0.0799246	30.8456	0.474861	0.772898	FALSE	-0.258272	30.8456	0.0345173	0.412792	FALSE	30.8209	31.0167	30.8771	30.8025	30.6906	30.8047	31.0237
P08030	P08030;A0A1D5RLR6	Aprt	sp|P08030|APT_MOUSE Adenine phosphoribosyltransferase OS=Mus musculus OX=10090 GN=Aprt PE=1 SV=2	Adenine phosphoribosyltransferase	8	8	8	19.724	67.2	180	110.29	0	0.0788639	26.3128	0.845938	0.942614	FALSE	-0.0140443	26.3128	0.972375	0.991617	FALSE	-0.230785	26.3128	0.571969	0.785671	FALSE	-0.0929082	26.3128	0.818998	0.925665	FALSE	-0.309649	26.3128	0.450737	0.759339	FALSE	-0.216741	26.3128	0.595287	0.913594	FALSE	25.5823	26.2659	26.7293	25.5604	26.3544	26.8991	26.3955
P08207	P08207	S100a10	sp|P08207|S10AA_MOUSE Protein S100-A10 OS=Mus musculus OX=10090 GN=S100a10 PE=1 SV=2	Protein S100-A10	3	3	3	11.186	45.4	97	39.356	0	-0.400284	26.4921	0.488466	0.76833	FALSE	0.430984	26.4921	0.456469	0.69829	FALSE	-0.573724	26.4921	0.325867	0.576023	FALSE	0.831268	26.4921	0.16354	0.439442	FALSE	-0.17344	26.4921	0.762121	0.924445	FALSE	-1.00471	26.4921	0.0980498	0.575553	FALSE	26.7776	26.705	26.7873	26.9957	24.7507	27.3227	27.1727
P08249	P08249;A0A0G2JF23;A0A0G2JGY4	Mdh2	sp|P08249|MDHM_MOUSE Malate dehydrogenase, mitochondrial OS=Mus musculus OX=10090 GN=Mdh2 PE=1 SV=3	Malate dehydrogenase, mitochondrial	13	13	13	35.611	50.6	338	90.866	0	0.114166	26.4738	0.7685	0.911951	FALSE	0.265708	26.4738	0.496823	0.725378	FALSE	-0.775919	26.4738	0.0632835	0.239948	FALSE	0.151542	26.4738	0.696429	0.870659	FALSE	-0.890086	26.4738	0.0368878	0.199145	FALSE	-1.04163	26.4738	0.0176996	0.358445	FALSE	26.4898	26.3255	25.9666	26.5294	26.313	26.2821	26.8934
P09055;P09055-2	P09055;P09055-2	Itgb1	sp|P09055|ITB1_MOUSE Integrin beta-1 OS=Mus musculus OX=10090 GN=Itgb1 PE=1 SV=1;sp|P09055-2|ITB1_MOUSE Isoform 2 of Integrin beta-1 OS=Mus musculus OX=10090 GN=Itgb1	Integrin beta-1	6	6	6	88.231	9.9	798	26.876	0	-1.80201	23.0387	0.318782	0.655623	FALSE	2.0454	23.0387	0.260626	0.540268	FALSE	3.60428	23.0387	0.0595803	0.233466	FALSE	3.84741	23.0387	0.0463773	0.226674	FALSE	5.40629	23.0387	0.00884671	0.0797784	FALSE	1.55888	23.0387	0.385928	0.83392	FALSE	25.4444	25.7609	26.2027		25.996	26.0491
P09405	P09405;A0A087WRM5	Ncl	sp|P09405|NUCL_MOUSE Nucleolin OS=Mus musculus OX=10090 GN=Ncl PE=1 SV=2	Nucleolin	32	32	32	76.722	45.1	707	323.31	0	-0.516864	32.9398	0.000636063	0.0538836	FALSE	-0.0399585	32.9398	0.7296	0.876407	FALSE	0.312836	32.9398	0.0169574	0.108626	FALSE	0.476905	32.9398	0.00118282	0.0243577	FALSE	0.8297	32.9398	8.89565e-06	0.000752005	TRUE	0.352795	32.9398	0.00878992	0.269376	FALSE	33.2667	33.6442	33.2761	32.8643	33.0027	32.7694	32.5165
P09411;S4R2M7	P09411;S4R2M7	Pgk1	sp|P09411|PGK1_MOUSE Phosphoglycerate kinase 1 OS=Mus musculus OX=10090 GN=Pgk1 PE=1 SV=4;tr|S4R2M7|S4R2M7_MOUSE Phosphoglycerate kinase OS=Mus musculus OX=10090 GN=Pgk1 PE=1 SV=1	Phosphoglycerate kinase 1;Phosphoglycerate kinase	21	21	16	44.55	64.3	417	101.39	0	-0.961205	27.9893	0.032113	0.247589	FALSE	1.06134	27.9893	0.0201882	0.140843	FALSE	-0.982704	27.9893	0.0290815	0.150885	FALSE	2.02254	27.9893	0.000262128	0.00887357	TRUE	-0.0214986	27.9893	0.957664	0.985473	FALSE	-2.04404	27.9893	0.000239614	0.0608962	FALSE	28.7801	28.6778	28.7316	27.2295	28.1822	27.8942	28.7969
P0DP28;P0DP27;P0DP26;Q3UKW2;A0A3Q4EHJ0;Q9D6P8	P0DP28;P0DP27;P0DP26;Q3UKW2;A0A3Q4EHJ0;Q9D6P8;A0A1Y7VK66	Calm1;Calml3	sp|P0DP28|CALM3_MOUSE Calmodulin-3 OS=Mus musculus OX=10090 GN=Calm3 PE=1 SV=1;sp|P0DP27|CALM2_MOUSE Calmodulin-2 OS=Mus musculus OX=10090 GN=Calm2 PE=1 SV=1;sp|P0DP26|CALM1_MOUSE Calmodulin-1 OS=Mus musculus OX=10090 GN=Calm1 PE=1 SV=1;tr|Q3UKW2|Q3UKW2_MO	Calmodulin-like protein 3	4	4	4	16.837	38.3	149	11.776	0	0.177391	24.5351	0.903571	0.963301	FALSE	-2.50608	24.5351	0.105961	0.337821	FALSE	-2.63826	24.5351	0.0905767	0.292957	FALSE	-2.68347	24.5351	0.0857983	0.320778	FALSE	-2.81565	24.5351	0.0731168	0.295625	FALSE	-0.132183	24.5351	0.928058	0.991441	FALSE	24.5289	24.4586			26.04	24.2097	25.854
P10126;D3YZ68;D3Z3I8	P10126;D3YZ68;D3Z3I8;P62631	Eef1a1	sp|P10126|EF1A1_MOUSE Elongation factor 1-alpha 1 OS=Mus musculus OX=10090 GN=Eef1a1 PE=1 SV=3;tr|D3YZ68|D3YZ68_MOUSE Elongation factor 1-alpha 1 (Fragment) OS=Mus musculus OX=10090 GN=Eef1a1 PE=1 SV=1;tr|D3Z3I8|D3Z3I8_MOUSE Elongation factor 1-alpha 1 (Fr	Elongation factor 1-alpha 1	27	27	27	50.113	60.6	462	323.31	0	0.1716	35.0315	0.213391	0.546221	FALSE	-0.247933	35.0315	0.0819247	0.291945	FALSE	0.0912739	35.0315	0.497907	0.736306	FALSE	-0.419533	35.0315	0.00745623	0.0742383	FALSE	-0.080326	35.0315	0.549966	0.822176	FALSE	0.339207	35.0315	0.0233327	0.379987	FALSE	34.8453	34.7924	34.9533	34.944	35.1098	35.052	35.1838
P11031	P11031	Sub1	sp|P11031|TCP4_MOUSE Activated RNA polymerase II transcriptional coactivator p15 OS=Mus musculus OX=10090 GN=Sub1 PE=1 SV=3	Activated RNA polymerase II transcriptional coactivator p15	3	3	3	14.427	26.8	127	8.5102	0	-1.24583	22.3069	0.539278	0.801082	FALSE	-0.991479	22.3069	0.624121	0.803408	FALSE	-1.05518	22.3069	0.602265	0.804981	FALSE	0.254349	22.3069	0.899481	0.956719	FALSE	0.19065	22.3069	0.924556	0.98403	FALSE	-0.0636995	22.3069	0.974755	0.997176	FALSE	22.709	24.7513		24.7966			23.2337
P11152	P11152	Lpl	sp|P11152|LIPL_MOUSE Lipoprotein lipase OS=Mus musculus OX=10090 GN=Lpl PE=1 SV=3	Lipoprotein lipase	1	1	1	53.109	3.6	474	2.6204	0.0018744	-1.82422	20.6247	0.034907	0.251517	FALSE	0.728675	20.6247	0.36096	0.636421	FALSE	-1.67559	20.6247	0.0495368	0.209274	FALSE	2.5529	20.6247	0.00602634	0.064701	FALSE	0.148625	20.6247	0.849632	0.951164	FALSE	-2.40427	20.6247	0.00863152	0.269376	FALSE	22.3375		22.3754
P11276	P11276	Fn1	sp|P11276|FINC_MOUSE Fibronectin OS=Mus musculus OX=10090 GN=Fn1 PE=1 SV=4	Fibronectin;Anastellin	97	97	2	272.53	57.3	2477	323.31	0	1.20593	34.0211	0.0150861	0.174273	FALSE	1.34546	34.0211	0.0082058	0.0874139	FALSE	1.49506	34.0211	0.00428273	0.0485303	TRUE	0.139528	34.0211	0.748703	0.899228	FALSE	0.289124	34.0211	0.509856	0.798523	FALSE	0.149595	34.0211	0.731336	0.95469	FALSE	34.1518	33.2694	34.0593	36.143	34.2237	34.7315	33.5415
P12382	P12382;A0A1W2P7T1	Pfkl	sp|P12382|PFKAL_MOUSE ATP-dependent 6-phosphofructokinase, liver type OS=Mus musculus OX=10090 GN=Pfkl PE=1 SV=4	ATP-dependent 6-phosphofructokinase, liver type	25	25	21	85.359	42.9	780	323.31	0	-0.320335	29.3384	0.228055	0.565054	FALSE	-0.0950132	29.3384	0.712915	0.863518	FALSE	-0.160256	29.3384	0.537031	0.760651	FALSE	0.225322	29.3384	0.389144	0.671308	FALSE	0.160079	29.3384	0.537472	0.813218	FALSE	-0.0652428	29.3384	0.800233	0.969338	FALSE	29.5701	29.1361	29.8382	29.5257	28.5967	29.4611	29.2741
P13020-2;P13020;A0A0J9YUQ8	P13020-2;P13020;A0A0J9YUQ8;CON__Q3SX14;A6PWS5;A0A0J9YUJ8	Gsn	sp|P13020-2|GELS_MOUSE Isoform 2 of Gelsolin OS=Mus musculus OX=10090 GN=Gsn;sp|P13020|GELS_MOUSE Gelsolin OS=Mus musculus OX=10090 GN=Gsn PE=1 SV=3;tr|A0A0J9YUQ8|A0A0J9YUQ8_MOUSE Gelsolin (Fragment) OS=Mus musculus OX=10090 GN=Gsn PE=1 SV=1	Gelsolin	22	22	22	80.762	40.6	731	323.31	0	0.380674	29.0278	0.0903658	0.370416	FALSE	-0.146667	29.0278	0.491534	0.718661	FALSE	-0.191339	29.0278	0.372855	0.630522	FALSE	-0.527341	29.0278	0.0254101	0.166193	FALSE	-0.572013	29.0278	0.0170471	0.119397	FALSE	-0.0446719	29.0278	0.832525	0.979879	FALSE	28.5723	28.8223	28.5788	29.2054	28.8647	29.0453	29.1662
P13439	P13439;D6RJ62	Umps	sp|P13439|UMPS_MOUSE Uridine 5-monophosphate synthase OS=Mus musculus OX=10090 GN=Umps PE=1 SV=3	Uridine 5-monophosphate synthase;Orotate phosphoribosyltransferase;Orotidine 5-phosphate decarboxylase	12	12	12	52.292	35.3	481	95.18	0	-0.0522812	26.5953	0.905158	0.963301	FALSE	-0.188259	26.5953	0.669028	0.836991	FALSE	-0.0741672	26.5953	0.865817	0.934604	FALSE	-0.135978	26.5953	0.757057	0.901874	FALSE	-0.021886	26.5953	0.960209	0.985473	FALSE	0.114092	26.5953	0.795083	0.969338	FALSE	26.3757	26.3482	26.9829	26.1355	26.9303	26.4841	26.6938
P14069	P14069	S100a6	sp|P14069|S10A6_MOUSE Protein S100-A6 OS=Mus musculus OX=10090 GN=S100a6 PE=1 SV=3	Protein S100-A6	2	2	2	10.051	16.9	89	4.2701	0.00035436	0.113853	29.0087	0.786914	0.918361	FALSE	-0.183188	29.0087	0.664391	0.834122	FALSE	-0.195281	29.0087	0.643905	0.828132	FALSE	-0.297041	29.0087	0.484587	0.737172	FALSE	-0.309134	29.0087	0.467365	0.771025	FALSE	-0.012093	29.0087	0.977058	0.997811	FALSE	29.4596	29.0804	27.946	29.312	28.8417	28.6738	28.9782
P14152;A0A5F8MPN8	P14152;A0A5F8MPN8;B1ATQ3	Mdh1	sp|P14152|MDHC_MOUSE Malate dehydrogenase, cytoplasmic OS=Mus musculus OX=10090 GN=Mdh1 PE=1 SV=3;tr|A0A5F8MPN8|A0A5F8MPN8_MOUSE Malate dehydrogenase OS=Mus musculus OX=10090 GN=Mdh1 PE=1 SV=1	Malate dehydrogenase, cytoplasmic	6	6	6	36.511	23.7	334	33.483	0	0.195843	24.8302	0.84671	0.942614	FALSE	0.809863	24.8302	0.429911	0.678369	FALSE	-0.000944151	24.8302	0.999256	0.999256	FALSE	0.61402	24.8302	0.547266	0.77803	FALSE	-0.196787	24.8302	0.845981	0.951032	FALSE	-0.810807	24.8302	0.429388	0.842048	FALSE	25.5112	24.9553	24.19	26.2943	25.0723	23.8775	25.4155
[truncated: 1,173 more rows]
[truncated: 29 more columns]

## Sheet: 02_Candidates_DSKvsDS
Majority.protein.IDs	logFC	AveExpr	P.Value	adj.P.Val	log2_norm_imputed_intensity_DSK_L_01	log2_norm_imputed_intensity_DSK_L_02	log2_norm_imputed_intensity_DSK_L_03	log2_norm_imputed_intensity_DS_L_01	log2_norm_imputed_intensity_DS_L_02	log2_norm_imputed_intensity_DS_L_03	Gene.names	Fasta.headers
[truncated: 20 more rows]

[truncated: 6 more sheets: 03_Candidates_DSKvsSK, 04_Candidates_DSKvsK, 05_Candidates_DSvsSK, 06_Candidates_DSvsK, 07_Candidates_SKvsK, 08_GO_enr_Candidates]
