# Supplementary material for: Proteomic investigation of neural stem cell to oligodendrocyte precursor cell differentiation reveals phosphorylation-dependent Dclk1 processing
Source: Cell Mol Life Sci. 2023 Aug 18;80(9):260. doi: 10.1007/s00018-023-04892-8 (PMC10439241; doi:10.1007/s00018-023-04892-8)
Supplement: Supplementary file 6 — Supplementary file6 Table S5: SILAC-based proximity biotinylation analysis for Dclk1 isoform interactomes. Quantified class I phosphosites, enrichment determined by relative quantification relative to heavy SILAC labeled control cells, and Gene ontology (GO) annotation enrichment of individual class I phosphosite-based datasets (XLSX 1565 KB) [file 18_2023_4892_MOESM6_ESM.xlsx]

## Sheet: Info
Sheet	Description
01_Quantified_P-sites	Class I phosphosites remaining after removal of rows with less than 2 valid light channel values in any sample group (BIoID-construct).
02_Enriched_P-sites	Biotin-enriched class I phosphosites i.e. having at least two log2 L/H ratios >1 in any sample group
03_enr_DSK	Biotin-enriched class I phosphosites for construct DSK i.e. having at least two log2 L/H ratios >1 in this sample group.
04_enr_DS	Biotin-enriched class I phosphosites for construct DS i.e. having at least two log2 L/H ratios >1 in this sample group.
05_enr_SK	Biotin-enriched class I phosphosites for construct SK i.e. having at least two log2 L/H ratios >1 in this sample group.
06_enr_K	Biotin-enriched class I phosphosites for construct K i.e. having at least two log2 L/H ratios >1 in this sample group.
07_GO_enr_DSK	Results GO-term enrichment for BioID-construct DSK phosphosites from clusterProfiler. Enriched terms were filtered at pvalue < 0.05 and qvalue < 0.2. Terms were simplified by semeantic similarity to reduce redundancy.
08_GO_enr_DS	Results GO-term enrichment for BioID-construct DS phosphosites from clusterProfiler. Enriched terms were filtered at pvalue < 0.05 and qvalue < 0.2. Terms were simplified by semeantic similarity to reduce redundancy.
09_GO_enr_SK	Results GO-term enrichment for BioID-construct SK phosphosites from clusterProfiler. Enriched terms were filtered at pvalue < 0.05 and qvalue < 0.2. Terms were simplified by semeantic similarity to reduce redundancy.
10_GO_enr_K	Results GO-term enrichment for BioID-construct K phosphosites from clusterProfiler. Enriched terms were filtered at pvalue < 0.05 and qvalue < 0.2. Terms were simplified by semeantic similarity to reduce redundancy.

## Sheet: 01_Quantified_P-sites
Site	Leading.proteins	Gene.names	Amino.acid	Position	Fasta.headers	Localization.prob	Score	PEP	log2_intensity_DS_L_01	log2_intensity_DS_L_02	log2_intensity_DS_L_03	log2_intensity_DSK_L_01	log2_intensity_DSK_L_02	log2_intensity_DSK_L_03	log2_intensity_K_L_01	log2_intensity_K_L_02	log2_intensity_K_L_03	log2_intensity_SK_L_01	log2_intensity_SK_L_02	log2_intensity_SK_L_03	log2_intensity_DS_H_01	log2_intensity_DS_H_02	log2_intensity_DS_H_03	log2_intensity_DSK_H_01	log2_intensity_DSK_H_02	log2_intensity_DSK_H_03	log2_intensity_K_H_01	log2_intensity_K_H_02	log2_intensity_K_H_03	log2_intensity_SK_H_01	log2_intensity_SK_H_02	log2_intensity_SK_H_03	log2_imputed_intensity_DS_L_01	log2_imputed_intensity_DS_L_02	log2_imputed_intensity_DS_L_03	log2_imputed_intensity_DSK_L_01	log2_imputed_intensity_DSK_L_02	log2_imputed_intensity_DSK_L_03	log2_imputed_intensity_K_L_01	log2_imputed_intensity_K_L_02	log2_imputed_intensity_K_L_03	log2_imputed_intensity_SK_L_01	log2_imputed_intensity_SK_L_02	log2_imputed_intensity_SK_L_03	log2_imputed_intensity_DS_H_01	log2_imputed_intensity_DS_H_02	log2_imputed_intensity_DS_H_03	log2_imputed_intensity_DSK_H_01	log2_imputed_intensity_DSK_H_02
A0A087WPX0;A0A087WQQ5_S75	A0A087WPX0;A0A087WQQ5	Ktn1	S	75	tr|A0A087WPX0|A0A087WPX0_MOUSE Kinectin OS=Mus musculus OX=10090 GN=Ktn1 PE=1 SV=1;tr|A0A087WP85|A0A087WP85_MOUSE Kinectin OS=Mus musculus OX=10090 GN=Ktn1 PE=1 SV=1;tr|A0A087WS29|A0A087WS29_MOUSE Kinectin OS=Mus musculus OX=10090 GN=Ktn1 PE=1 SV=1;tr|A0A0	0.996383	147.41	1.01713e-11			24.4541			24.2903	24.2649		23.8139	24.9832					21.0878			22.3847	20.6938		20.2643	21.1101			12.9171	12.9171	24.4541	12.9171	12.9171	24.2903	24.2649	12.9171	23.8139	24.9832	12.9171	12.9171	12.9171	12.9171	21.0878	12.9171	12.9171
A0A087WQF1_S1060	A0A087WQF1	Clasp1	S	1060	tr|A0A087WQF1|A0A087WQF1_MOUSE CLIP-associating protein 1 OS=Mus musculus OX=10090 GN=Clasp1 PE=1 SV=2;tr|E9QKH0|E9QKH0_MOUSE CLIP-associating protein 1 OS=Mus musculus OX=10090 GN=Clasp1 PE=1 SV=1;tr|E9Q6L0|E9Q6L0_MOUSE CLIP-associating protein 1 OS=Mus m	0.880691	130.39	5.80302e-10		22.5966	21.168	20.7613				19.0966		21.3918	21.0836	20.956		19.5778	19.1103	17.4111				18.6299		18.8069	19.2407	19.9635	12.9171	22.5966	21.168	20.7613	12.9171	12.9171	12.9171	19.0966	12.9171	21.3918	21.0836	20.956	12.9171	19.5778	19.1103	17.4111	12.9171
A0A087WQF1_S598	A0A087WQF1	Clasp1	S	598	tr|A0A087WQF1|A0A087WQF1_MOUSE CLIP-associating protein 1 OS=Mus musculus OX=10090 GN=Clasp1 PE=1 SV=2;tr|E9QKH0|E9QKH0_MOUSE CLIP-associating protein 1 OS=Mus musculus OX=10090 GN=Clasp1 PE=1 SV=1;tr|E9Q6L0|E9Q6L0_MOUSE CLIP-associating protein 1 OS=Mus m	0.807524	167.98	0.000553909	21.287		20.3944	19.4368								20.9269	18.3969			16.7947								17.3709	21.287	12.9171	20.3944	19.4368	12.9171	12.9171	12.9171	12.9171	12.9171	12.9171	12.9171	20.9269	18.3969	12.9171	12.9171	16.7947	12.9171
A0A087WQF1_S600	A0A087WQF1	Clasp1	S	600	tr|A0A087WQF1|A0A087WQF1_MOUSE CLIP-associating protein 1 OS=Mus musculus OX=10090 GN=Clasp1 PE=1 SV=2;tr|E9QKH0|E9QKH0_MOUSE CLIP-associating protein 1 OS=Mus musculus OX=10090 GN=Clasp1 PE=1 SV=1;tr|E9Q6L0|E9Q6L0_MOUSE CLIP-associating protein 1 OS=Mus m	0.998607	226.23	2.82151e-52	21.287	23.9073	22.6088	19.4368						22.4965		20.9269	18.3969	18.4955	22.0029	16.7947						19.3951		17.3709	21.287	23.9073	22.6088	19.4368	12.9171	12.9171	12.9171	12.9171	12.9171	22.4965	12.9171	20.9269	18.3969	18.4955	22.0029	16.7947	12.9171
A0A0A0MQ73_S2299	A0A0A0MQ73	Kmt2d	S	2299	tr|A0A0A0MQ73|A0A0A0MQ73_MOUSE Histone-lysine N-methyltransferase 2D OS=Mus musculus OX=10090 GN=Kmt2d PE=1 SV=1;sp|Q6PDK2|KMT2D_MOUSE Histone-lysine N-methyltransferase 2D OS=Mus musculus OX=10090 GN=Kmt2d PE=1 SV=2	0.999915	55.841	0.00920725											20.1454	19.7909												18.0794	12.9171	12.9171	12.9171	12.9171	12.9171	12.9171	12.9171	12.9171	12.9171	12.9171	20.1454	19.7909	12.9171	12.9171	12.9171	12.9171	12.9171
A0A0A0MQ79_S1514	A0A0A0MQ79	Prrc2c	S	1514	tr|A0A0A0MQ79|A0A0A0MQ79_MOUSE Protein PRRC2C OS=Mus musculus OX=10090 GN=Prrc2c PE=1 SV=1;sp|Q3TLH4|PRC2C_MOUSE Protein PRRC2C OS=Mus musculus OX=10090 GN=Prrc2c PE=1 SV=3;tr|S4R2J9|S4R2J9_MOUSE Protein PRRC2C OS=Mus musculus OX=10090 GN=Prrc2c PE=1 SV=1;	0.998435	102.62	0.000115137	23.3656	24.0419		21.2648		20.9117	22.3851		22.3191	25.085	24.7971		20.3993	21.2249		19.4501		19.6746	19.7397		19.7056	21.7435	21.1258		23.3656	24.0419	12.9171	21.2648	12.9171	20.9117	22.3851	12.9171	22.3191	25.085	24.7971	12.9171	20.3993	21.2249	12.9171	19.4501	12.9171
A0A0A0MQ79_S753	A0A0A0MQ79	Prrc2c	S	753	tr|A0A0A0MQ79|A0A0A0MQ79_MOUSE Protein PRRC2C OS=Mus musculus OX=10090 GN=Prrc2c PE=1 SV=1;sp|Q3TLH4|PRC2C_MOUSE Protein PRRC2C OS=Mus musculus OX=10090 GN=Prrc2c PE=1 SV=3;tr|S4R2J9|S4R2J9_MOUSE Protein PRRC2C OS=Mus musculus OX=10090 GN=Prrc2c PE=1 SV=1;	0.97605	104.18	9.65346e-09		22.1537								21.2263	19.9511			16.991								17.9115	16.3275		12.9171	22.1537	12.9171	12.9171	12.9171	12.9171	12.9171	12.9171	12.9171	21.2263	19.9511	12.9171	12.9171	16.991	12.9171	12.9171	12.9171
A0A0A0MQ98_S1964	A0A0A0MQ98	Jmjd1c	S	1964	tr|A0A0A0MQ98|A0A0A0MQ98_MOUSE Probable JmjC domain-containing histone demethylation protein 2C OS=Mus musculus OX=10090 GN=Jmjd1c PE=1 SV=1;tr|G3UZM1|G3UZM1_MOUSE Probable JmjC domain-containing histone demethylation protein 2C OS=Mus musculus OX=10090 GN	0.869662	119.32	1.2065e-06	21.1995	22.1011	21.3544		20.8036	19.9498	21.9535						19.4928		19.471		19.0173	19.5345	19.5526						21.1995	22.1011	21.3544	12.9171	20.8036	19.9498	21.9535	12.9171	12.9171	12.9171	12.9171	12.9171	19.4928	12.9171	19.471	12.9171	19.0173
A0A0A0MQ98_S1969	A0A0A0MQ98	Jmjd1c	S	1969	tr|A0A0A0MQ98|A0A0A0MQ98_MOUSE Probable JmjC domain-containing histone demethylation protein 2C OS=Mus musculus OX=10090 GN=Jmjd1c PE=1 SV=1;tr|G3UZM1|G3UZM1_MOUSE Probable JmjC domain-containing histone demethylation protein 2C OS=Mus musculus OX=10090 GN	0.994927	142.54	7.28034e-15								22.3625	21.7211	21.9653	22.2434	22.2887								18.9984	19.776	19.8273	19.3534	19.9143	12.9171	12.9171	12.9171	12.9171	12.9171	12.9171	12.9171	22.3625	21.7211	21.9653	22.2434	22.2887	12.9171	12.9171	12.9171	12.9171	12.9171
A0A0A0MQE5_S1069	A0A0A0MQE5	Camsap1	S	1069	tr|A0A0A0MQE5|A0A0A0MQE5_MOUSE Calmodulin-regulated spectrin-associated protein 1 OS=Mus musculus OX=10090 GN=Camsap1 PE=1 SV=1;sp|A2AHC3|CAMP1_MOUSE Calmodulin-regulated spectrin-associated protein 1 OS=Mus musculus OX=10090 GN=Camsap1 PE=1 SV=1	0.998971	58.997	0.0048881											21.0128	21.1893											25.3809	25.5039	12.9171	12.9171	12.9171	12.9171	12.9171	12.9171	12.9171	12.9171	12.9171	12.9171	21.0128	21.1893	12.9171	12.9171	12.9171	12.9171	12.9171
A0A0A0MQE5_S553	A0A0A0MQE5	Camsap1	S	553	tr|A0A0A0MQE5|A0A0A0MQE5_MOUSE Calmodulin-regulated spectrin-associated protein 1 OS=Mus musculus OX=10090 GN=Camsap1 PE=1 SV=1;sp|A2AHC3|CAMP1_MOUSE Calmodulin-regulated spectrin-associated protein 1 OS=Mus musculus OX=10090 GN=Camsap1 PE=1 SV=1;tr|A2AHC4	0.999836	67.456	0.00980194	19.3743	21.6974									19.4569	20.6567	18.6986	21.3358									20.2558	18.7112	19.3743	21.6974	12.9171	12.9171	12.9171	12.9171	12.9171	12.9171	12.9171	12.9171	19.4569	20.6567	18.6986	21.3358	12.9171	12.9171	12.9171
A0A0A0MQE5_S560	A0A0A0MQE5	Camsap1	S	560	tr|A0A0A0MQE5|A0A0A0MQE5_MOUSE Calmodulin-regulated spectrin-associated protein 1 OS=Mus musculus OX=10090 GN=Camsap1 PE=1 SV=1;sp|A2AHC3|CAMP1_MOUSE Calmodulin-regulated spectrin-associated protein 1 OS=Mus musculus OX=10090 GN=Camsap1 PE=1 SV=1;tr|A2AHC4	0.776211	66.059	0.0100444	23.0458	24.2236	22.9596	22.0954	22.46	22.3546	22.5766	22.7616	22.2094	23.6112	23.8091	23.7744	18.4994	19.3425	18.6291	18.258	18.2899	19.1911	19.5121	18.7685	18.8638	20.0505	19.9225	19.9783	23.0458	24.2236	22.9596	22.0954	22.46	22.3546	22.5766	22.7616	22.2094	23.6112	23.8091	23.7744	18.4994	19.3425	18.6291	18.258	18.2899
A0A0A0MQN9_S2250	A0A0A0MQN9	Ttc28	S	2250	tr|A0A0A0MQN9|A0A0A0MQN9_MOUSE Tetratricopeptide repeat protein 28 OS=Mus musculus OX=10090 GN=Ttc28 PE=1 SV=1;sp|Q80XJ3|TTC28_MOUSE Tetratricopeptide repeat protein 28 OS=Mus musculus OX=10090 GN=Ttc28 PE=1 SV=3	0.996848	72.11	0.00268978		20.0261							19.7231		21.029	20.9963		16.8708							17.0654		17.5491	17.1867	12.9171	20.0261	12.9171	12.9171	12.9171	12.9171	12.9171	12.9171	19.7231	12.9171	21.029	20.9963	12.9171	16.8708	12.9171	12.9171	12.9171
A0A0A6YWR8_S557	A0A0A6YWR8	Map4k4	S	557	tr|A0A0A6YWR8|A0A0A6YWR8_MOUSE Mitogen-activated protein kinase kinase kinase kinase 4 OS=Mus musculus OX=10090 GN=Map4k4 PE=1 SV=1;tr|E9PVG7|E9PVG7_MOUSE Mitogen-activated protein kinase kinase kinase kinase 4 OS=Mus musculus OX=10090 GN=Map4k4 PE=1 SV=2;	0.998553	98.943	0.00032115	17.9628									19.577	19.0626	19.8935	17.9641									17.8788	16.9942	17.8867	17.9628	12.9171	12.9171	12.9171	12.9171	12.9171	12.9171	12.9171	12.9171	19.577	19.0626	19.8935	17.9641	12.9171	12.9171	12.9171	12.9171
A0A0A6YXK7;Q6A065_S1048	A0A0A6YXK7;Q6A065	Cep170	S	1048	tr|A0A0A6YXK7|A0A0A6YXK7_MOUSE Centrosomal protein of 170 kDa (Fragment) OS=Mus musculus OX=10090 GN=Cep170 PE=1 SV=1;sp|Q6A065|CE170_MOUSE Centrosomal protein of 170 kDa OS=Mus musculus OX=10090 GN=Cep170 PE=1 SV=2;tr|H7BX26|H7BX26_MOUSE Centrosomal prote	0.999628	202.34	2.3652e-29	22.6746	23.264	20.8718	21.5291	20.9987		20.0154	20.6805		21.7071	21.7682	21.3676	18.5536	18.4092	19.2552	18.2644	18.6916		17.3129	17.5864		18.9832	18.4964	20.0739	22.6746	23.264	20.8718	21.5291	20.9987	12.9171	20.0154	20.6805	12.9171	21.7071	21.7682	21.3676	18.5536	18.4092	19.2552	18.2644	18.6916
A0A0A6YXK7;Q6A065_S1102	A0A0A6YXK7;Q6A065	Cep170	S	1102	tr|A0A0A6YXK7|A0A0A6YXK7_MOUSE Centrosomal protein of 170 kDa (Fragment) OS=Mus musculus OX=10090 GN=Cep170 PE=1 SV=1;sp|Q6A065|CE170_MOUSE Centrosomal protein of 170 kDa OS=Mus musculus OX=10090 GN=Cep170 PE=1 SV=2;tr|H7BX26|H7BX26_MOUSE Centrosomal prote	0.999999	340.47	6.2719e-137	21.2787	25.0164	23.2126		23.849	23.3381		22.4775	21.9451	24.3906	23.3281	22.8635	17.4577	21.6501	20.8721		18.654	21.1446		18.668	18.6207	20.7196	19.0182	19.7188	21.2787	25.0164	23.2126	12.9171	23.849	23.3381	12.9171	22.4775	21.9451	24.3906	23.3281	22.8635	17.4577	21.6501	20.8721	12.9171	18.654
A0A0A6YXK7;Q6A065_S1188	A0A0A6YXK7;Q6A065	Cep170	S	1188	tr|A0A0A6YXK7|A0A0A6YXK7_MOUSE Centrosomal protein of 170 kDa (Fragment) OS=Mus musculus OX=10090 GN=Cep170 PE=1 SV=1;tr|A0A0A6YVZ3|A0A0A6YVZ3_MOUSE Centrosomal protein of 170 kDa (Fragment) OS=Mus musculus OX=10090 GN=Cep170 PE=1 SV=1;sp|Q6A065|CE170_MOUS	0.999852	76.522	0.00180664	20.4636	21.1828		20.1722		22.6078	19.0497	18.9083		19.1537	19.4397	19.8189	16.9712	17.5404		15.2023		19.2432	16.7297	16.4514		17.3064	17.1516	17.453	20.4636	21.1828	12.9171	20.1722	12.9171	22.6078	19.0497	18.9083	12.9171	19.1537	19.4397	19.8189	16.9712	17.5404	12.9171	15.2023	12.9171
A0A0A6YXK7;Q6A065_S950	A0A0A6YXK7;Q6A065	Cep170	S	950	tr|A0A0A6YXK7|A0A0A6YXK7_MOUSE Centrosomal protein of 170 kDa (Fragment) OS=Mus musculus OX=10090 GN=Cep170 PE=1 SV=1;sp|Q6A065|CE170_MOUSE Centrosomal protein of 170 kDa OS=Mus musculus OX=10090 GN=Cep170 PE=1 SV=2;tr|H7BX26|H7BX26_MOUSE Centrosomal prote	0.999296	91.961	0.000281681	20.7091	22.1756	22.1896	20.2306		22.2085				20.3466	21.5486	21.9796	17.1444					17.312						18.3545	20.7091	22.1756	22.1896	20.2306	12.9171	22.2085	12.9171	12.9171	12.9171	20.3466	21.5486	21.9796	17.1444	12.9171	12.9171	12.9171	12.9171
A0A0A6YY67_S1131	A0A0A6YY67	Camsap2	S	1131	tr|A0A0A6YY67|A0A0A6YY67_MOUSE Calmodulin-regulated spectrin-associated protein 2 OS=Mus musculus OX=10090 GN=Camsap2 PE=1 SV=1;tr|H7BX08|H7BX08_MOUSE Calmodulin-regulated spectrin-associated protein 2 OS=Mus musculus OX=10090 GN=Camsap2 PE=1 SV=1;sp|Q8C1B	1	206.94	1.12791e-39	20.5764	23.7093	20.4485		21.5303	22.0957				21.8559		21.5128	16.8327	18.5562			18.2032	18.9118				19.554			20.5764	23.7093	20.4485	12.9171	21.5303	22.0957	12.9171	12.9171	12.9171	21.8559	12.9171	21.5128	16.8327	18.5562	12.9171	12.9171	18.2032
A0A0A6YY67_S450	A0A0A6YY67	Camsap2	S	450	tr|A0A0A6YY67|A0A0A6YY67_MOUSE Calmodulin-regulated spectrin-associated protein 2 OS=Mus musculus OX=10090 GN=Camsap2 PE=1 SV=1;tr|H7BX08|H7BX08_MOUSE Calmodulin-regulated spectrin-associated protein 2 OS=Mus musculus OX=10090 GN=Camsap2 PE=1 SV=1;sp|Q8C1B	1	255.85	1.34836e-64	22.4702	23.2124	20.601			20.079	20.1592	20.2193	19.8536		22.2377	22.372	18.2737	18.5283	16.6967			17.2039	17.0714	17.0769	16.8378		18.7015	18.9908	22.4702	23.2124	20.601	12.9171	12.9171	20.079	20.1592	20.2193	19.8536	12.9171	22.2377	22.372	18.2737	18.5283	16.6967	12.9171	12.9171
A0A0B4J1E2_S224	A0A0B4J1E2	Snw1	S	224	tr|A0A0B4J1E2|A0A0B4J1E2_MOUSE SNW domain-containing protein 1 OS=Mus musculus OX=10090 GN=Snw1 PE=1 SV=1;sp|Q9CSN1|SNW1_MOUSE SNW domain-containing protein 1 OS=Mus musculus OX=10090 GN=Snw1 PE=1 SV=3	1	76.768	0.000107975	20.2143	24.6919	22.7891		22.1058	19.685	22.0744	22.5263	21.7389	21.7604	22.9709	23.3055	19.4131	24.2349	23.285		21.1156	19.9893	21.8664	21.3976	21.3289	23.0877	22.6823	23.2398	20.2143	24.6919	22.7891	12.9171	22.1058	19.685	22.0744	22.5263	21.7389	21.7604	22.9709	23.3055	19.4131	24.2349	23.285	12.9171	21.1156
A0A0B4J1E2_S232	A0A0B4J1E2	Snw1	S	232	tr|A0A0B4J1E2|A0A0B4J1E2_MOUSE SNW domain-containing protein 1 OS=Mus musculus OX=10090 GN=Snw1 PE=1 SV=1;sp|Q9CSN1|SNW1_MOUSE SNW domain-containing protein 1 OS=Mus musculus OX=10090 GN=Snw1 PE=1 SV=3	0.913916	76.768	0.000107975	20.2143	24.3652	19.8352		19.5771	19.685	19.9362	20.4856	19.6833	21.7604	22.1876	23.3055	19.4131	24.0071	20.8786		19.8094	19.9893	20.7812	20.0555	20.1566	23.0877	22.0075	23.2398	20.2143	24.3652	19.8352	12.9171	19.5771	19.685	19.9362	20.4856	19.6833	21.7604	22.1876	23.3055	19.4131	24.0071	20.8786	12.9171	19.8094
A0A0G2JDW7_S9	A0A0G2JDW7	Rps27	S	9	tr|A0A0G2JDW7|A0A0G2JDW7_MOUSE 40S ribosomal protein S27 (Fragment) OS=Mus musculus OX=10090 GN=Rps27 PE=1 SV=1;sp|Q6ZWU9|RS27_MOUSE 40S ribosomal protein S27 OS=Mus musculus OX=10090 GN=Rps27 PE=1 SV=3;tr|A0A0G2JG29|A0A0G2JG29_MOUSE 40S ribosomal protein	1	79.022	0.000201316		20.7532		18.7832		20.3089		20.8878		21.7721		21.172		20.4		18.6118		20.6019		20.2818		21.33		20.6064	12.9171	20.7532	12.9171	18.7832	12.9171	20.3089	12.9171	20.8878	12.9171	21.7721	12.9171	21.172	12.9171	20.4	12.9171	18.6118	12.9171
A0A0G2JE56_S12	A0A0G2JE56	Zfp655	S	12	tr|A0A0G2JE56|A0A0G2JE56_MOUSE Zinc finger protein 655 OS=Mus musculus OX=10090 GN=Zfp655 PE=1 SV=1;tr|A0A0G2JEF7|A0A0G2JEF7_MOUSE Zinc finger protein 655 OS=Mus musculus OX=10090 GN=Zfp655 PE=1 SV=1;tr|A0A0G2JEM1|A0A0G2JEM1_MOUSE Zinc finger protein 655 O	0.999999	108.71	6.70828e-09	19.5946	20.6768	19.064			19.6054		18.8312		19.9988	20.5371	20.3238	18.2483	19.1347	17.7422			18.515		17.8386		18.2516	18.8993	19.2005	19.5946	20.6768	19.064	12.9171	12.9171	19.6054	12.9171	18.8312	12.9171	19.9988	20.5371	20.3238	18.2483	19.1347	17.7422	12.9171	12.9171
A0A0G2JEX1_S80	A0A0G2JEX1	Nexn	S	80	tr|A0A0G2JEX1|A0A0G2JEX1_MOUSE Nexilin OS=Mus musculus OX=10090 GN=Nexn PE=1 SV=1;sp|Q7TPW1|NEXN_MOUSE Nexilin OS=Mus musculus OX=10090 GN=Nexn PE=1 SV=3;tr|A0A0G2JFD8|A0A0G2JFD8_MOUSE Nexilin OS=Mus musculus OX=10090 GN=Nexn PE=1 SV=1;tr|A0A0G2JGI1|A0A0G2	0.999985	137.46	5.01729e-09	19.9406	21.3444		19.682		20.5424		21.2126			22.7142	22.8709	17.9007							18.6298			18.956	19.3574	19.9406	21.3444	12.9171	19.682	12.9171	20.5424	12.9171	21.2126	12.9171	12.9171	22.7142	22.8709	17.9007	12.9171	12.9171	12.9171	12.9171
A0A0G2JFW6_S309	A0A0G2JFW6	Rprd2	S	309	tr|A0A0G2JFW6|A0A0G2JFW6_MOUSE Regulation of nuclear pre-mRNA domain-containing protein 2 (Fragment) OS=Mus musculus OX=10090 GN=Rprd2 PE=1 SV=1;sp|Q6NXI6-2|RPRD2_MOUSE Isoform 2 of Regulation of nuclear pre-mRNA domain-containing protein 2 OS=Mus musculus	1	166.92	2.37738e-15	21.2383	22.2784	21.9411	19.5686	20.0152	20.6475	21.2384	22.4528	20.7575	21.763	23.0713	23.0968	18.5032	19.2794	18.9509	17.4716	17.4133	18.3074	18.0749	19.0214	17.8334	18.8848	18.1154	18.6302	21.2383	22.2784	21.9411	19.5686	20.0152	20.6475	21.2384	22.4528	20.7575	21.763	23.0713	23.0968	18.5032	19.2794	18.9509	17.4716	17.4133
A0A0G2JFW6_T659	A0A0G2JFW6	Rprd2	T	659	tr|A0A0G2JFW6|A0A0G2JFW6_MOUSE Regulation of nuclear pre-mRNA domain-containing protein 2 (Fragment) OS=Mus musculus OX=10090 GN=Rprd2 PE=1 SV=1;sp|Q6NXI6-2|RPRD2_MOUSE Isoform 2 of Regulation of nuclear pre-mRNA domain-containing protein 2 OS=Mus musculus	0.987768	95.206	4.33124e-08			20.2591					20.954	19.813	21.1094	21.4716				18.0731					19.1713	18.2676	18.8324	18.8667		12.9171	12.9171	20.2591	12.9171	12.9171	12.9171	12.9171	20.954	19.813	21.1094	21.4716	12.9171	12.9171	12.9171	18.0731	12.9171	12.9171
A0A0G2JGQ6;Q80VB6;Q8CCN4;Q9JLM8_S330	A0A0G2JGQ6;Q80VB6;Q8CCN4;Q9JLM8	Dclk1	S	330	tr|A0A0G2JGQ6|A0A0G2JGQ6_MOUSE Serine/threonine-protein kinase DCLK1 OS=Mus musculus OX=10090 GN=Dclk1 PE=1 SV=1;tr|Q80VB6|Q80VB6_MOUSE Dclk1 protein OS=Mus musculus OX=10090 GN=Dclk1 PE=1 SV=1;sp|Q9JLM8-2|DCLK1_MOUSE Isoform 2 of Serine/threonine-protein	0.999995	311.73	1.96496e-117	30.41	31.5075	30.9526	30.4136	30.6036	30.5455				29.6578	30.4488	30.2231	23.0194	24.1962	23.4096	22.2661	22.5464	22.9078				22.4149	23.2057	23.6649	30.41	31.5075	30.9526	30.4136	30.6036	30.5455	12.9171	12.9171	12.9171	29.6578	30.4488	30.2231	23.0194	24.1962	23.4096	22.2661	22.5464
A0A0G2JGQ6;Q80VB6;Q8CCN4;Q9JLM8_S332	A0A0G2JGQ6;Q80VB6;Q8CCN4;Q9JLM8	Dclk1	S	332	tr|A0A0G2JGQ6|A0A0G2JGQ6_MOUSE Serine/threonine-protein kinase DCLK1 OS=Mus musculus OX=10090 GN=Dclk1 PE=1 SV=1;tr|Q80VB6|Q80VB6_MOUSE Dclk1 protein OS=Mus musculus OX=10090 GN=Dclk1 PE=1 SV=1;sp|Q9JLM8-2|DCLK1_MOUSE Isoform 2 of Serine/threonine-protein	1	331.44	3.59757e-136	30.214	31.4217	30.6593	30.1669	30.494	30.0368				30.4941	31.1593	31.5086	23.2269	25.1168	26.5871	24.0601	24.4685	26.8447				23.585	25.7732	25.7791	30.214	31.4217	30.6593	30.1669	30.494	30.0368	12.9171	12.9171	12.9171	30.4941	31.1593	31.5086	23.2269	25.1168	26.5871	24.0601	24.4685
A0A0G2JGQ6;Q80VB6;Q8CCN4;Q9JLM8_S334	A0A0G2JGQ6;Q80VB6;Q8CCN4;Q9JLM8	Dclk1	S	334	tr|A0A0G2JGQ6|A0A0G2JGQ6_MOUSE Serine/threonine-protein kinase DCLK1 OS=Mus musculus OX=10090 GN=Dclk1 PE=1 SV=1;tr|Q80VB6|Q80VB6_MOUSE Dclk1 protein OS=Mus musculus OX=10090 GN=Dclk1 PE=1 SV=1;sp|Q9JLM8-2|DCLK1_MOUSE Isoform 2 of Serine/threonine-protein	0.999982	255.34	2.7097e-66	26.4387	27.2536	28.2143	26.0872	26.9404	27.759				29.2293	25.891	24.1715	20.0039	21.1508	22.6515	20.7023	20.5344	21.3305				22.3665	20.8114	20.0629	26.4387	27.2536	28.2143	26.0872	26.9404	27.759	12.9171	12.9171	12.9171	29.2293	25.891	24.1715	20.0039	21.1508	22.6515	20.7023	20.5344
A0A0G2JGQ6;Q80VB6;Q8CCN4;Q9JLM8_S337	A0A0G2JGQ6;Q80VB6;Q8CCN4;Q9JLM8	Dclk1	S	337	tr|A0A0G2JGQ6|A0A0G2JGQ6_MOUSE Serine/threonine-protein kinase DCLK1 OS=Mus musculus OX=10090 GN=Dclk1 PE=1 SV=1;tr|Q80VB6|Q80VB6_MOUSE Dclk1 protein OS=Mus musculus OX=10090 GN=Dclk1 PE=1 SV=1;sp|Q9JLM8-2|DCLK1_MOUSE Isoform 2 of Serine/threonine-protein	0.999661	311.73	1.96496e-117	32.5098	33.563	33.1652	32.1329	33.2913	32.9282				34.2493	34.3137	34.328	23.7292	24.6787	24.1887	23.1806	23.2096	23.8492				24.3246	24.6644	24.4377	32.5098	33.563	33.1652	32.1329	33.2913	32.9282	12.9171	12.9171	12.9171	34.2493	34.3137	34.328	23.7292	24.6787	24.1887	23.1806	23.2096
A0A0G2JGQ6;Q80VB6;Q8CCN4;Q9JLM8_T336	A0A0G2JGQ6;Q80VB6;Q8CCN4;Q9JLM8	Dclk1	T	336	tr|A0A0G2JGQ6|A0A0G2JGQ6_MOUSE Serine/threonine-protein kinase DCLK1 OS=Mus musculus OX=10090 GN=Dclk1 PE=1 SV=1;tr|Q80VB6|Q80VB6_MOUSE Dclk1 protein OS=Mus musculus OX=10090 GN=Dclk1 PE=1 SV=1;sp|Q9JLM8-2|DCLK1_MOUSE Isoform 2 of Serine/threonine-protein	0.945279	270.99	2.68249e-80	21.7844	24.48	32.1991	27.5938	27.335					26.0895	25.2015	26.9399	18.437	19.6515	19.9638	18.9846	20.7247					20.012	20.9666	22.4833	21.7844	24.48	32.1991	27.5938	27.335	12.9171	12.9171	12.9171	12.9171	26.0895	25.2015	26.9399	18.437	19.6515	19.9638	18.9846	20.7247
A0A0G2JGQ6;Q80VB6;Q9JLM8_S305	A0A0G2JGQ6;Q80VB6;Q9JLM8	Dclk1	S	305	tr|A0A0G2JGQ6|A0A0G2JGQ6_MOUSE Serine/threonine-protein kinase DCLK1 OS=Mus musculus OX=10090 GN=Dclk1 PE=1 SV=1;tr|Q80VB6|Q80VB6_MOUSE Dclk1 protein OS=Mus musculus OX=10090 GN=Dclk1 PE=1 SV=1;sp|Q9JLM8-2|DCLK1_MOUSE Isoform 2 of Serine/threonine-protein	0.999967	221.05	8.46128e-22	22.5025	23.0726		21.3591	21.6728	21.3775											19.9286	19.139							22.5025	23.0726	12.9171	21.3591	21.6728	21.3775	12.9171	12.9171	12.9171	12.9171	12.9171	12.9171	12.9171	12.9171	12.9171	12.9171	19.9286
A0A0G2JGQ6;Q80VB6;Q9JLM8_S307	A0A0G2JGQ6;Q80VB6;Q9JLM8	Dclk1	S	307	tr|A0A0G2JGQ6|A0A0G2JGQ6_MOUSE Serine/threonine-protein kinase DCLK1 OS=Mus musculus OX=10090 GN=Dclk1 PE=1 SV=1;tr|Q80VB6|Q80VB6_MOUSE Dclk1 protein OS=Mus musculus OX=10090 GN=Dclk1 PE=1 SV=1;sp|Q9JLM8-2|DCLK1_MOUSE Isoform 2 of Serine/threonine-protein	0.999542	433.58	3.06556e-280	28.8869	30.2507	33.1866	28.5894	29.476	29.3167				30.5535	30.7008	30.6072	22.9794	23.2068	24.979	21.1634	23.836	23.3598				23.8169	24.1391	23.8543	28.8869	30.2507	33.1866	28.5894	29.476	29.3167	12.9171	12.9171	12.9171	30.5535	30.7008	30.6072	22.9794	23.2068	24.979	21.1634	23.836
A0A0G2JGQ6;Q80VB6;Q9JLM8_S310	A0A0G2JGQ6;Q80VB6;Q9JLM8	Dclk1	S	310	tr|A0A0G2JGQ6|A0A0G2JGQ6_MOUSE Serine/threonine-protein kinase DCLK1 OS=Mus musculus OX=10090 GN=Dclk1 PE=1 SV=1;tr|Q80VB6|Q80VB6_MOUSE Dclk1 protein OS=Mus musculus OX=10090 GN=Dclk1 PE=1 SV=1;sp|Q9JLM8-2|DCLK1_MOUSE Isoform 2 of Serine/threonine-protein	0.944267	338.41	5.52596e-145	24.6732	24.1884	21.8773	24.7296		32.3109						25.5963	19.393	20.2989	15.9504	16.8671		23.8978						20.7203	24.6732	24.1884	21.8773	24.7296	12.9171	32.3109	12.9171	12.9171	12.9171	12.9171	12.9171	25.5963	19.393	20.2989	15.9504	16.8671	12.9171
A0A0G2JGQ6;Q80VB6;Q9JLM8_S312	A0A0G2JGQ6;Q80VB6;Q9JLM8	Dclk1	S	312	tr|A0A0G2JGQ6|A0A0G2JGQ6_MOUSE Serine/threonine-protein kinase DCLK1 OS=Mus musculus OX=10090 GN=Dclk1 PE=1 SV=1;tr|Q80VB6|Q80VB6_MOUSE Dclk1 protein OS=Mus musculus OX=10090 GN=Dclk1 PE=1 SV=1;sp|Q9JLM8-2|DCLK1_MOUSE Isoform 2 of Serine/threonine-protein	0.872123	137.09	3.93921e-15			21.8773							22.0717	20.4336				15.9504							18.4975	17.4436		12.9171	12.9171	21.8773	12.9171	12.9171	12.9171	12.9171	12.9171	12.9171	22.0717	20.4336	12.9171	12.9171	12.9171	15.9504	12.9171	12.9171
A0A0G2JGQ6;Q80VB6;Q9JLM8_S313	A0A0G2JGQ6;Q80VB6;Q9JLM8	Dclk1	S	313	tr|A0A0G2JGQ6|A0A0G2JGQ6_MOUSE Serine/threonine-protein kinase DCLK1 OS=Mus musculus OX=10090 GN=Dclk1 PE=1 SV=1;tr|Q80VB6|Q80VB6_MOUSE Dclk1 protein OS=Mus musculus OX=10090 GN=Dclk1 PE=1 SV=1;sp|Q9JLM8-2|DCLK1_MOUSE Isoform 2 of Serine/threonine-protein	0.874548	137.44	2.04207e-13	21.4489		23.3945									22.2443			15.9504										21.4489	12.9171	23.3945	12.9171	12.9171	12.9171	12.9171	12.9171	12.9171	12.9171	12.9171	22.2443	12.9171	12.9171	15.9504	12.9171	12.9171
A0A0G2JGQ6;Q80VB6;Q9JLM8_S32	A0A0G2JGQ6;Q80VB6;Q9JLM8	Dclk1	S	32	tr|A0A0G2JGQ6|A0A0G2JGQ6_MOUSE Serine/threonine-protein kinase DCLK1 OS=Mus musculus OX=10090 GN=Dclk1 PE=1 SV=1;tr|A0A0G2JGR9|A0A0G2JGR9_MOUSE Serine/threonine-protein kinase DCLK1 (Fragment) OS=Mus musculus OX=10090 GN=Dclk1 PE=1 SV=1;tr|Q80VB6|Q80VB6_MO	0.789325	161.47	1.35859e-16		23.9434	27.4761			26.7074								20.4741	18.1766			18.5015							12.9171	23.9434	27.4761	12.9171	12.9171	26.7074	12.9171	12.9171	12.9171	12.9171	12.9171	12.9171	12.9171	20.4741	18.1766	12.9171	12.9171
A0A0G2JGQ6;Q80VB6;Q9JLM8_S320	A0A0G2JGQ6;Q80VB6;Q9JLM8	Dclk1	S	320	tr|A0A0G2JGQ6|A0A0G2JGQ6_MOUSE Serine/threonine-protein kinase DCLK1 OS=Mus musculus OX=10090 GN=Dclk1 PE=1 SV=1;tr|Q80VB6|Q80VB6_MOUSE Dclk1 protein OS=Mus musculus OX=10090 GN=Dclk1 PE=1 SV=1;sp|Q9JLM8-2|DCLK1_MOUSE Isoform 2 of Serine/threonine-protein	0.904582	136.35	2.23306e-13	23.7758	20.9263	21.412							24.0371			19.2583									18.9762			23.7758	20.9263	21.412	12.9171	12.9171	12.9171	12.9171	12.9171	12.9171	24.0371	12.9171	12.9171	19.2583	12.9171	12.9171	12.9171	12.9171
A0A0G2JGQ6;Q80VB6;Q9JLM8_S77	A0A0G2JGQ6;Q80VB6;Q9JLM8	Dclk1	S	77	tr|A0A0G2JGQ6|A0A0G2JGQ6_MOUSE Serine/threonine-protein kinase DCLK1 OS=Mus musculus OX=10090 GN=Dclk1 PE=1 SV=1;tr|A0A0G2JGR9|A0A0G2JGR9_MOUSE Serine/threonine-protein kinase DCLK1 (Fragment) OS=Mus musculus OX=10090 GN=Dclk1 PE=1 SV=1;tr|Q80VB6|Q80VB6_MO	0.999988	80.979	0.00118904	21.9922	22.9087	22.1895	21.3339	22.2329	21.6096							17.0941	18.4444			16.9152	16.2761							21.9922	22.9087	22.1895	21.3339	22.2329	21.6096	12.9171	12.9171	12.9171	12.9171	12.9171	12.9171	17.0941	18.4444	12.9171	12.9171	16.9152
A0A0G2JGQ6;Q80VB6;Q9JLM8_T317	A0A0G2JGQ6;Q80VB6;Q9JLM8	Dclk1	T	317	tr|A0A0G2JGQ6|A0A0G2JGQ6_MOUSE Serine/threonine-protein kinase DCLK1 OS=Mus musculus OX=10090 GN=Dclk1 PE=1 SV=1;tr|Q80VB6|Q80VB6_MOUSE Dclk1 protein OS=Mus musculus OX=10090 GN=Dclk1 PE=1 SV=1;sp|Q9JLM8-2|DCLK1_MOUSE Isoform 2 of Serine/threonine-protein	0.999125	125.97	3.5841e-10		25.0674	25.7149		24.1348	23.4646					23.7825			20.4958	22.884		19.2844	19.8506					17.4691		12.9171	25.0674	25.7149	12.9171	24.1348	23.4646	12.9171	12.9171	12.9171	12.9171	23.7825	12.9171	12.9171	20.4958	22.884	12.9171	19.2844
A0A0G2JGQ6;Q8CCN4;Q9JLM8_S347	A0A0G2JGQ6;Q8CCN4;Q9JLM8	Dclk1	S	347	tr|A0A0G2JGQ6|A0A0G2JGQ6_MOUSE Serine/threonine-protein kinase DCLK1 OS=Mus musculus OX=10090 GN=Dclk1 PE=1 SV=1;tr|Q8CCN4|Q8CCN4_MOUSE Serine/threonine-protein kinase DCLK1 OS=Mus musculus OX=10090 GN=Dclk1 PE=1 SV=1;sp|Q9JLM8|DCLK1_MOUSE Serine/threonine	1	144.68	2.77856e-11		27.5195		24.411						26.7516	29.1543	29.811		16.9036		17.1934						19.9385	19.5781	19.8755	12.9171	27.5195	12.9171	24.411	12.9171	12.9171	12.9171	12.9171	12.9171	26.7516	29.1543	29.811	12.9171	16.9036	12.9171	17.1934	12.9171
A0A0G2JGQ6;Q8CCN4;Q9JLM8_S352	A0A0G2JGQ6;Q8CCN4;Q9JLM8	Dclk1	S	352	tr|A0A0G2JGQ6|A0A0G2JGQ6_MOUSE Serine/threonine-protein kinase DCLK1 OS=Mus musculus OX=10090 GN=Dclk1 PE=1 SV=1;tr|Q8CCN4|Q8CCN4_MOUSE Serine/threonine-protein kinase DCLK1 OS=Mus musculus OX=10090 GN=Dclk1 PE=1 SV=1;sp|Q9JLM8|DCLK1_MOUSE Serine/threonine	0.990105	366.83	3.98859e-161		28.8705								33.7301	33.4798	33.5192										19.9385	19.8137	20.0285	12.9171	28.8705	12.9171	12.9171	12.9171	12.9171	12.9171	12.9171	12.9171	33.7301	33.4798	33.5192	12.9171	12.9171	12.9171	12.9171	12.9171
A0A0G2JGQ6;Q8CCN4;Q9JLM8_S736	A0A0G2JGQ6;Q8CCN4;Q9JLM8	Dclk1	S	736	tr|A0A0G2JGQ6|A0A0G2JGQ6_MOUSE Serine/threonine-protein kinase DCLK1 OS=Mus musculus OX=10090 GN=Dclk1 PE=1 SV=1;tr|Q8CCN4|Q8CCN4_MOUSE Serine/threonine-protein kinase DCLK1 OS=Mus musculus OX=10090 GN=Dclk1 PE=1 SV=1;sp|Q9JLM8|DCLK1_MOUSE Serine/threonine	0.999999	311.46	5.87673e-135	22.0002	23.6964	20.9702	26.1285	27.0137	28.7971	25.2833	29.0291	25.7442	30.6919	30.7492	30.7074		19.7316		17.2387	17.9683	21.0813	16.5517	21.8702	19.0775	24.3332	24.2653	24.0441	22.0002	23.6964	20.9702	26.1285	27.0137	28.7971	25.2833	29.0291	25.7442	30.6919	30.7492	30.7074	12.9171	19.7316	12.9171	17.2387	17.9683
A0A0G2JGQ6;Q8CCN4;Q9JLM8_S738	A0A0G2JGQ6;Q8CCN4;Q9JLM8	Dclk1	S	738	tr|A0A0G2JGQ6|A0A0G2JGQ6_MOUSE Serine/threonine-protein kinase DCLK1 OS=Mus musculus OX=10090 GN=Dclk1 PE=1 SV=1;tr|Q8CCN4|Q8CCN4_MOUSE Serine/threonine-protein kinase DCLK1 OS=Mus musculus OX=10090 GN=Dclk1 PE=1 SV=1;sp|Q9JLM8|DCLK1_MOUSE Serine/threonine	0.997641	216.44	1.16194e-53			22.8778			24.3718		22.4325	21.5502		23.6312	26.7887			19.127			16.9563		17.931	17.9572		19.9352	19.963	12.9171	12.9171	22.8778	12.9171	12.9171	24.3718	12.9171	22.4325	21.5502	12.9171	23.6312	26.7887	12.9171	12.9171	19.127	12.9171	12.9171
A0A0G2JGQ6;Q8CCN4;Q9JLM8_S742	A0A0G2JGQ6;Q8CCN4;Q9JLM8	Dclk1	S	742	tr|A0A0G2JGQ6|A0A0G2JGQ6_MOUSE Serine/threonine-protein kinase DCLK1 OS=Mus musculus OX=10090 GN=Dclk1 PE=1 SV=1;tr|Q8CCN4|Q8CCN4_MOUSE Serine/threonine-protein kinase DCLK1 OS=Mus musculus OX=10090 GN=Dclk1 PE=1 SV=1;sp|Q9JLM8|DCLK1_MOUSE Serine/threonine	0.997897	382.07	1.89187e-204				22.3464	22.942	26.8733	28.0853	28.7098	28.3548	28.8511	26.7718	28.9171						17.7171	19.9895	20.4834	20.4361	20.6837	19.9474	21.5579	12.9171	12.9171	12.9171	22.3464	22.942	26.8733	28.0853	28.7098	28.3548	28.8511	26.7718	28.9171	12.9171	12.9171	12.9171	12.9171	12.9171
A0A0J9YTR8_S15	A0A0J9YTR8	Stard13	S	15	tr|A0A0J9YTR8|A0A0J9YTR8_MOUSE Predicted gene 42906 (Fragment) OS=Mus musculus OX=10090 GN=Gm42906 PE=4 SV=1;tr|A0A0J9YU82|A0A0J9YU82_MOUSE StAR-related lipid transfer protein 13 OS=Mus musculus OX=10090 GN=Stard13 PE=1 SV=1;tr|F8WIY7|F8WIY7_MOUSE StAR-rel	1	74.364	0.000594003		21.1245	20.6557			20.1028		20.1572	19.8946	20.515		20.9025		19.469	17.9054			19.8679		19.4128	18.2588			19.7761	12.9171	21.1245	20.6557	12.9171	12.9171	20.1028	12.9171	20.1572	19.8946	20.515	12.9171	20.9025	12.9171	19.469	17.9054	12.9171	12.9171
A0A0J9YTU3_S111	A0A0J9YTU3	Specc1	S	111	tr|A0A0J9YTU3|A0A0J9YTU3_MOUSE Cytospin-B OS=Mus musculus OX=10090 GN=Specc1 PE=1 SV=1;sp|Q5SXY1|CYTSB_MOUSE Cytospin-B OS=Mus musculus OX=10090 GN=Specc1 PE=1 SV=2;tr|A0A0J9YUR2|A0A0J9YUR2_MOUSE Cytospin-B OS=Mus musculus OX=10090 GN=Specc1 PE=1 SV=1;sp|Q	0.984052	62.464	0.0163263										20.0885	20.2044	20.7029										16.9683	16.4511	16.5495	12.9171	12.9171	12.9171	12.9171	12.9171	12.9171	12.9171	12.9171	12.9171	20.0885	20.2044	20.7029	12.9171	12.9171	12.9171	12.9171	12.9171
A0A0J9YTU3_S55	A0A0J9YTU3	Specc1	S	55	tr|A0A0J9YTU3|A0A0J9YTU3_MOUSE Cytospin-B OS=Mus musculus OX=10090 GN=Specc1 PE=1 SV=1;sp|Q5SXY1|CYTSB_MOUSE Cytospin-B OS=Mus musculus OX=10090 GN=Specc1 PE=1 SV=2;tr|A0A0J9YUF8|A0A0J9YUF8_MOUSE Cytospin-B OS=Mus musculus OX=10090 GN=Specc1 PE=1 SV=1;sp|Q	0.950848	75.112	0.000333935	21.864		21.7378								20.906		18.3796										19.8532		21.864	12.9171	21.7378	12.9171	12.9171	12.9171	12.9171	12.9171	12.9171	12.9171	20.906	12.9171	18.3796	12.9171	12.9171	12.9171	12.9171
A0A0J9YV44_S450	A0A0J9YV44	Ythdc2	S	450	tr|A0A0J9YV44|A0A0J9YV44_MOUSE 3'-5' RNA helicase YTHDC2 (Fragment) OS=Mus musculus OX=10090 GN=Ythdc2 PE=1 SV=1;sp|B2RR83|YTDC2_MOUSE 3'-5' RNA helicase YTHDC2 OS=Mus musculus OX=10090 GN=Ythdc2 PE=1 SV=1	0.873089	95.57	0.000263187		20.3201								20.9387	20.3527	21.57		17.5122								18.7935		19.3669	12.9171	20.3201	12.9171	12.9171	12.9171	12.9171	12.9171	12.9171	12.9171	20.9387	20.3527	21.57	12.9171	17.5122	12.9171	12.9171	12.9171
A0A0N4SUJ0;Q6PGL7_S747	A0A0N4SUJ0;Q6PGL7	Fam21	S	747	tr|A0A0N4SUJ0|A0A0N4SUJ0_MOUSE WASH complex subunit 2 (Fragment) OS=Mus musculus OX=10090 GN=Washc2 PE=1 SV=1;sp|Q6PGL7|WASC2_MOUSE WASH complex subunit 2 OS=Mus musculus OX=10090 GN=Washc2 PE=1 SV=1;sp|Q6PGL7-2|WASC2_MOUSE Isoform 2 of WASH complex subuni	0.999998	112.8	1.1943e-09	21.5191	22.5323				21.9076	22.435	22.4034		24.1094	24.5929	22.9262	18.3067	18.5584				20.8696	18.7133	19.2302		20.6393	20.5583	19.0382	21.5191	22.5323	12.9171	12.9171	12.9171	21.9076	22.435	22.4034	12.9171	24.1094	24.5929	22.9262	18.3067	18.5584	12.9171	12.9171	12.9171
A0A0N4SV80_S1099	A0A0N4SV80	Znf638;Zfml	S	1099	tr|A0A0N4SV80|A0A0N4SV80_MOUSE Zinc finger protein 638 OS=Mus musculus OX=10090 GN=Zfp638 PE=1 SV=1;sp|Q61464-4|ZN638_MOUSE Isoform 4 of Zinc finger protein 638 OS=Mus musculus OX=10090 GN=Znf638;tr|E9QML5|E9QML5_MOUSE Zinc finger protein 638 OS=Mus muscul	0.999921	104.22	6.90192e-05		21.8666	21.2274	19.8358			20.6655	20.8755	20.3961	21.4466	21.4742	21.5064		18.7645	18.5174	18.1459			18.6136	18.0428	18.6077	19.2558	18.6729	19.0243	12.9171	21.8666	21.2274	19.8358	12.9171	12.9171	20.6655	20.8755	20.3961	21.4466	21.4742	21.5064	12.9171	18.7645	18.5174	18.1459	12.9171
A0A0N4SV80_S881	A0A0N4SV80	Znf638;Zfml	S	881	tr|A0A0N4SV80|A0A0N4SV80_MOUSE Zinc finger protein 638 OS=Mus musculus OX=10090 GN=Zfp638 PE=1 SV=1;sp|Q61464-4|ZN638_MOUSE Isoform 4 of Zinc finger protein 638 OS=Mus musculus OX=10090 GN=Znf638;tr|E9QML5|E9QML5_MOUSE Zinc finger protein 638 OS=Mus muscul	0.967417	97.509	2.92905e-06		21.8269									21.2591	21.114		18.3788									19.0595	19.0644	12.9171	21.8269	12.9171	12.9171	12.9171	12.9171	12.9171	12.9171	12.9171	12.9171	21.2591	21.114	12.9171	18.3788	12.9171	12.9171	12.9171
A0A0N4SVC2_S14	A0A0N4SVC2	Tra2a	S	14	tr|A0A0N4SVC2|A0A0N4SVC2_MOUSE Transformer-2 protein homolog alpha OS=Mus musculus OX=10090 GN=Tra2a PE=1 SV=1;tr|E9QP00|E9QP00_MOUSE Transformer-2 protein homolog alpha OS=Mus musculus OX=10090 GN=Tra2a PE=1 SV=1;sp|Q6PFR5|TRA2A_MOUSE Transformer-2 protei	1	212.7	2.20375e-44	21.7066	22.5678		21.4595	21.0711		21.5036	21.8266	21.399	22.9924	23.0296	22.6596	21.4412	22.1686		21.2477	20.6425		21.1752	21.4095	21.1487	22.7464	22.7525	22.7098	21.7066	22.5678	12.9171	21.4595	21.0711	12.9171	21.5036	21.8266	21.399	22.9924	23.0296	22.6596	21.4412	22.1686	12.9171	21.2477	20.6425
A0A0N4SVC2_S2	A0A0N4SVC2	Tra2a	S	2	tr|A0A0N4SVC2|A0A0N4SVC2_MOUSE Transformer-2 protein homolog alpha OS=Mus musculus OX=10090 GN=Tra2a PE=1 SV=1;tr|E9QP00|E9QP00_MOUSE Transformer-2 protein homolog alpha OS=Mus musculus OX=10090 GN=Tra2a PE=1 SV=1;sp|Q6PFR5|TRA2A_MOUSE Transformer-2 protei	1	88.187	0.00034189		19.0581								19.4635	20.4821	19.847		18.969								19.3653	20.2197	20.0085	12.9171	19.0581	12.9171	12.9171	12.9171	12.9171	12.9171	12.9171	12.9171	19.4635	20.4821	19.847	12.9171	18.969	12.9171	12.9171	12.9171
A0A0N4SVC2_T200	A0A0N4SVC2	Tra2a	T	200	tr|A0A0N4SVC2|A0A0N4SVC2_MOUSE Transformer-2 protein homolog alpha OS=Mus musculus OX=10090 GN=Tra2a PE=1 SV=1;tr|E9QP00|E9QP00_MOUSE Transformer-2 protein homolog alpha OS=Mus musculus OX=10090 GN=Tra2a PE=1 SV=1;sp|Q6PFR5|TRA2A_MOUSE Transformer-2 protei	0.998903	100.22	1.79278e-05		23.0795	22.7171	21.1257	23.4077	22.0662	22.2588	22.1444		23.1363	23.3576	23.2549		22.8351	22.3624	20.5698	23.124	22.7369	21.7918	21.836		23.0071	23.2574	23.3535	12.9171	23.0795	22.7171	21.1257	23.4077	22.0662	22.2588	22.1444	12.9171	23.1363	23.3576	23.2549	12.9171	22.8351	22.3624	20.5698	23.124
A0A0N4SVC2;P62996_S264	A0A0N4SVC2;P62996	Tra2a;Tra2b	S	264	tr|A0A0N4SVC2|A0A0N4SVC2_MOUSE Transformer-2 protein homolog alpha OS=Mus musculus OX=10090 GN=Tra2a PE=1 SV=1;tr|E9QP00|E9QP00_MOUSE Transformer-2 protein homolog alpha OS=Mus musculus OX=10090 GN=Tra2a PE=1 SV=1;sp|Q6PFR5|TRA2A_MOUSE Transformer-2 protei	0.999554	46.481	0.0334534				21.8809					21.7937	22.6253	22.4941	22.4215				21.37					21.3706	22.1984	21.9789	22.4201	12.9171	12.9171	12.9171	21.8809	12.9171	12.9171	12.9171	12.9171	21.7937	22.6253	22.4941	22.4215	12.9171	12.9171	12.9171	21.37	12.9171
A0A0N4SVC2;P62996_S266	A0A0N4SVC2;P62996	Tra2a;Tra2b	S	266	tr|A0A0N4SVC2|A0A0N4SVC2_MOUSE Transformer-2 protein homolog alpha OS=Mus musculus OX=10090 GN=Tra2a PE=1 SV=1;tr|E9QP00|E9QP00_MOUSE Transformer-2 protein homolog alpha OS=Mus musculus OX=10090 GN=Tra2a PE=1 SV=1;sp|Q6PFR5|TRA2A_MOUSE Transformer-2 protei	0.997413	46.481	0.0334534				21.8809					21.7937	22.6253	22.4941	22.4215				21.37					21.3706	22.1984	21.9789	22.4201	12.9171	12.9171	12.9171	21.8809	12.9171	12.9171	12.9171	12.9171	21.7937	22.6253	22.4941	22.4215	12.9171	12.9171	12.9171	21.37	12.9171
A0A0N4SW73_S307	A0A0N4SW73	Rab11fip5	S	307	tr|A0A0N4SW73|A0A0N4SW73_MOUSE Rab11 family-interacting protein 5 OS=Mus musculus OX=10090 GN=Rab11fip5 PE=1 SV=1;sp|Q8R361|RFIP5_MOUSE Rab11 family-interacting protein 5 OS=Mus musculus OX=10090 GN=Rab11fip5 PE=1 SV=2	0.999999	232.17	1.81341e-31	23.6468	24.6728	21.5295	21.5706		21.5034	23.0478	23.4962	22.9107	25.2119	25.1901	25.2954	20.7006	21.4726	18.2642	19.2009		19.0237	19.5842	19.5765	19.4166	21.8857	21.4965	22.1979	23.6468	24.6728	21.5295	21.5706	12.9171	21.5034	23.0478	23.4962	22.9107	25.2119	25.1901	25.2954	20.7006	21.4726	18.2642	19.2009	12.9171
A0A0N4SW73_S626	A0A0N4SW73		S	626	tr|A0A0N4SW73|A0A0N4SW73_MOUSE Rab11 family-interacting protein 5 OS=Mus musculus OX=10090 GN=Rab11fip5 PE=1 SV=1	1	82.705	0.00135431		21.8436					21.6221		21.577	22.2814	22.5238	22.3084		18.2782					17.9115		17.4804	17.7757	17.8107	17.9995	12.9171	21.8436	12.9171	12.9171	12.9171	12.9171	21.6221	12.9171	21.577	22.2814	22.5238	22.3084	12.9171	18.2782	12.9171	12.9171	12.9171
A0A0N4SW73_S693	A0A0N4SW73		S	693	tr|A0A0N4SW73|A0A0N4SW73_MOUSE Rab11 family-interacting protein 5 OS=Mus musculus OX=10090 GN=Rab11fip5 PE=1 SV=1	1	95.401	0.000796571		23.5747								23.6058	18.6668	24.4448		18.736								18.7905		19.1583	12.9171	23.5747	12.9171	12.9171	12.9171	12.9171	12.9171	12.9171	12.9171	23.6058	18.6668	24.4448	12.9171	18.736	12.9171	12.9171	12.9171
A0A0N4SW93_S866	A0A0N4SW93		S	866	tr|A0A0N4SW93|A0A0N4SW93_MOUSE C2 domain-containing protein 5 OS=Mus musculus OX=10090 GN=C2cd5 PE=1 SV=1	0.983296	81.431	0.000348848	18.1105	18.9727								19.2902			17.4319	18.5376								18.0294			18.1105	18.9727	12.9171	12.9171	12.9171	12.9171	12.9171	12.9171	12.9171	19.2902	12.9171	12.9171	17.4319	18.5376	12.9171	12.9171	12.9171
A0A0R4J0D3_S495	A0A0R4J0D3	Stt3b	S	495	tr|A0A0R4J0D3|A0A0R4J0D3_MOUSE Dolichyl-diphosphooligosaccharide--protein glycosyltransferase subunit STT3B OS=Mus musculus OX=10090 GN=Stt3b PE=1 SV=1;sp|Q3TDQ1|STT3B_MOUSE Dolichyl-diphosphooligosaccharide--protein glycosyltransferase subunit STT3B OS=Mu	0.845968	100.88	5.26784e-11		23.2267	22.0414	20.6074	21.355	22.0705			21.891	23.5063	23.1554	23.5355		22.6392	21.5986	20.4392	20.6086	22.2873			21.2762	22.9508	22.7481	23.0835	12.9171	23.2267	22.0414	20.6074	21.355	22.0705	12.9171	12.9171	21.891	23.5063	23.1554	23.5355	12.9171	22.6392	21.5986	20.4392	20.6086
A0A0R4J0H8_S208	A0A0R4J0H8	Fndc3b	S	208	tr|A0A0R4J0H8|A0A0R4J0H8_MOUSE Fibronectin type III domain-containing protein 3B OS=Mus musculus OX=10090 GN=Fndc3b PE=1 SV=1;sp|Q6NWW9|FND3B_MOUSE Fibronectin type III domain-containing protein 3B OS=Mus musculus OX=10090 GN=Fndc3b PE=1 SV=1	0.998355	63.408	0.00600837						18.5045				19.721		19.0293						19.4393				19.037		20.2158	12.9171	12.9171	12.9171	12.9171	12.9171	18.5045	12.9171	12.9171	12.9171	19.721	12.9171	19.0293	12.9171	12.9171	12.9171	12.9171	12.9171
A0A0R4J0M9_S746	A0A0R4J0M9	Vcpip1	S	746	tr|A0A0R4J0M9|A0A0R4J0M9_MOUSE Deubiquitinating protein VCIP135 OS=Mus musculus OX=10090 GN=Vcpip1 PE=1 SV=1;sp|Q8CDG3|VCIP1_MOUSE Deubiquitinating protein VCIP135 OS=Mus musculus OX=10090 GN=Vcpip1 PE=1 SV=1;sp|Q8CDG3-2|VCIP1_MOUSE Isoform 2 of Deubiquiti	0.991726	63.216	0.0155648								18.8187		19.4602		19.9148								15.7315		15.4798		15.7836	12.9171	12.9171	12.9171	12.9171	12.9171	12.9171	12.9171	18.8187	12.9171	19.4602	12.9171	19.9148	12.9171	12.9171	12.9171	12.9171	12.9171
A0A0R4J0M9_S997	A0A0R4J0M9	Vcpip1	S	997	tr|A0A0R4J0M9|A0A0R4J0M9_MOUSE Deubiquitinating protein VCIP135 OS=Mus musculus OX=10090 GN=Vcpip1 PE=1 SV=1;sp|Q8CDG3|VCIP1_MOUSE Deubiquitinating protein VCIP135 OS=Mus musculus OX=10090 GN=Vcpip1 PE=1 SV=1	0.988607	121.99	6.98364e-06		21.5852								22.3598	22.0599	22.2299		17.9702								18.8671	18.752	18.671	12.9171	21.5852	12.9171	12.9171	12.9171	12.9171	12.9171	12.9171	12.9171	22.3598	22.0599	22.2299	12.9171	17.9702	12.9171	12.9171	12.9171
A0A0R4J0V5_S115	A0A0R4J0V5	Polr2a	S	115	tr|A0A0R4J0V5|A0A0R4J0V5_MOUSE DNA-directed RNA polymerase subunit OS=Mus musculus OX=10090 GN=Polr2a PE=1 SV=1;sp|P08775|RPB1_MOUSE DNA-directed RNA polymerase II subunit RPB1 OS=Mus musculus OX=10090 GN=Polr2a PE=1 SV=3	0.999782	40.962	0.00720506		21.8069				21.2099					22.186	21.8976		23.5234				20.7049					21.0013	21.3497	12.9171	21.8069	12.9171	12.9171	12.9171	21.2099	12.9171	12.9171	12.9171	12.9171	22.186	21.8976	12.9171	23.5234	12.9171	12.9171	12.9171
A0A0R4J0X2_S441	A0A0R4J0X2	Alas1	S	441	tr|A0A0R4J0X2|A0A0R4J0X2_MOUSE 5-aminolevulinate synthase OS=Mus musculus OX=10090 GN=Alas1 PE=1 SV=1;sp|Q8VC19|HEM1_MOUSE 5-aminolevulinate synthase, nonspecific, mitochondrial OS=Mus musculus OX=10090 GN=Alas1 PE=1 SV=2	1	45.608	0.0274528											26.2598	25.9664													12.9171	12.9171	12.9171	12.9171	12.9171	12.9171	12.9171	12.9171	12.9171	12.9171	26.2598	25.9664	12.9171	12.9171	12.9171	12.9171	12.9171
A0A0R4J0X2_T443	A0A0R4J0X2	Alas1	T	443	tr|A0A0R4J0X2|A0A0R4J0X2_MOUSE 5-aminolevulinate synthase OS=Mus musculus OX=10090 GN=Alas1 PE=1 SV=1;sp|Q8VC19|HEM1_MOUSE 5-aminolevulinate synthase, nonspecific, mitochondrial OS=Mus musculus OX=10090 GN=Alas1 PE=1 SV=2	1	45.608	0.0274528											26.2598	25.9664													12.9171	12.9171	12.9171	12.9171	12.9171	12.9171	12.9171	12.9171	12.9171	12.9171	26.2598	25.9664	12.9171	12.9171	12.9171	12.9171	12.9171
A0A0R4J0X8_S340	A0A0R4J0X8	Arhgef7	S	340	tr|A0A0R4J0X8|A0A0R4J0X8_MOUSE Rho guanine nucleotide exchange factor 7 OS=Mus musculus OX=10090 GN=Arhgef7 PE=1 SV=1;sp|Q9ES28-8|ARHG7_MOUSE Isoform H of Rho guanine nucleotide exchange factor 7 OS=Mus musculus OX=10090 GN=Arhgef7;tr|D3Z0V2|D3Z0V2_MOUSE R	1	117.7	4.83374e-05		19.7954								21.5289	20.7723	22.0518		17.7895								18.9254	18.2286	19.7379	12.9171	19.7954	12.9171	12.9171	12.9171	12.9171	12.9171	12.9171	12.9171	21.5289	20.7723	22.0518	12.9171	17.7895	12.9171	12.9171	12.9171
A0A0R4J0X8_S7	A0A0R4J0X8	Arhgef7	S	7	tr|A0A0R4J0X8|A0A0R4J0X8_MOUSE Rho guanine nucleotide exchange factor 7 OS=Mus musculus OX=10090 GN=Arhgef7 PE=1 SV=1;sp|Q9ES28-8|ARHG7_MOUSE Isoform H of Rho guanine nucleotide exchange factor 7 OS=Mus musculus OX=10090 GN=Arhgef7;tr|D3Z0V2|D3Z0V2_MOUSE R	0.999855	113.77	2.35629e-06		21.1057						20.8696		21.4346	21.3925	21.5083		17.85						18.4316		19.3311	18.987	19.6847	12.9171	21.1057	12.9171	12.9171	12.9171	12.9171	12.9171	20.8696	12.9171	21.4346	21.3925	21.5083	12.9171	17.85	12.9171	12.9171	12.9171
A0A0R4J170_S1422	A0A0R4J170	Smarca4	S	1422	tr|A0A0R4J170|A0A0R4J170_MOUSE Transcription activator BRG1 OS=Mus musculus OX=10090 GN=Smarca4 PE=1 SV=1;sp|Q3TKT4|SMCA4_MOUSE Transcription activator BRG1 OS=Mus musculus OX=10090 GN=Smarca4 PE=1 SV=1;sp|Q3TKT4-2|SMCA4_MOUSE Isoform 2 of Transcription ac	0.999999	74.953	2.16989e-05							21.0815			21.7548	21.5256	21.3507							18.4691			19.6116	19.0972	20.5588	12.9171	12.9171	12.9171	12.9171	12.9171	12.9171	21.0815	12.9171	12.9171	21.7548	21.5256	21.3507	12.9171	12.9171	12.9171	12.9171	12.9171
A0A0R4J1E3_S142	A0A0R4J1E3	Dbn1	S	142	tr|A0A0R4J1E3|A0A0R4J1E3_MOUSE Drebrin OS=Mus musculus OX=10090 GN=Dbn1 PE=1 SV=1;sp|Q9QXS6-3|DREB_MOUSE Isoform E2 of Drebrin OS=Mus musculus OX=10090 GN=Dbn1;sp|Q9QXS6|DREB_MOUSE Drebrin OS=Mus musculus OX=10090 GN=Dbn1 PE=1 SV=4;sp|Q9QXS6-2|DREB_MOUSE I	0.999846	94.85	0.00134087							20.9905	21.1566	21.0137										19.6165	19.7616	19.7797				12.9171	12.9171	12.9171	12.9171	12.9171	12.9171	20.9905	21.1566	21.0137	12.9171	12.9171	12.9171	12.9171	12.9171	12.9171	12.9171	12.9171
A0A0R4J1F8_S784	A0A0R4J1F8	Wdhd1	S	784	tr|A0A0R4J1F8|A0A0R4J1F8_MOUSE WD repeat and HMG-box DNA-binding protein 1 OS=Mus musculus OX=10090 GN=Wdhd1 PE=1 SV=1;tr|A0A2K6EDP7|A0A2K6EDP7_MOUSE WD repeat and HMG-box DNA-binding protein 1 OS=Mus musculus OX=10090 GN=Wdhd1 PE=1 SV=1;sp|P59328-3|WDHD1_	1	337.57	7.43415e-157	23.4986	26.4139	26.0263			25.3596	25.6998	25.6231	25.5212	26.6558	26.9479	26.8009	19.9271	22.0031	21.4216			21.9435	21.1727	20.8464	21.0703	22.3573	21.5653	22.2749	23.4986	26.4139	26.0263	12.9171	12.9171	25.3596	25.6998	25.6231	25.5212	26.6558	26.9479	26.8009	19.9271	22.0031	21.4216	12.9171	12.9171
A0A0R4J1F8_T782	A0A0R4J1F8	Wdhd1	T	782	tr|A0A0R4J1F8|A0A0R4J1F8_MOUSE WD repeat and HMG-box DNA-binding protein 1 OS=Mus musculus OX=10090 GN=Wdhd1 PE=1 SV=1;tr|A0A2K6EDP7|A0A2K6EDP7_MOUSE WD repeat and HMG-box DNA-binding protein 1 OS=Mus musculus OX=10090 GN=Wdhd1 PE=1 SV=1;sp|P59328-3|WDHD1_	1	87.772	0.000489177	23.4986	20.3986	26.0071				22.4902	22.7089	22.4827	21.2816	21.4629		19.9271	18.5643	21.1932				18.9748	19.2008	19.1278	16.2537	18.217		23.4986	20.3986	26.0071	12.9171	12.9171	12.9171	22.4902	22.7089	22.4827	21.2816	21.4629	12.9171	19.9271	18.5643	21.1932	12.9171	12.9171
A0A0R4J1L2;Q80T06_S133	A0A0R4J1L2;Q80T06	Eef1d	S	133	tr|A0A0R4J1L2|A0A0R4J1L2_MOUSE Elongation factor 1-delta OS=Mus musculus OX=10090 GN=Eef1d PE=1 SV=1;tr|Q91VK2|Q91VK2_MOUSE Eef1d protein OS=Mus musculus OX=10090 GN=Eef1d PE=1 SV=1;tr|F6ZFU0|F6ZFU0_MOUSE Elongation factor 1-delta (Fragment) OS=Mus musculu	1	176.19	5.97054e-26	23.8073	25.2293	23.3052	23.322	22.6291	22.6904	23.0648	24.6944	23.9952	26.7127	26.5889	26.7833	22.1345	23.4138	21.8022	21.9787	20.9575	22.0642	20.5092	21.7439	21.5765	24.0093	23.6799	24.3173	23.8073	25.2293	23.3052	23.322	22.6291	22.6904	23.0648	24.6944	23.9952	26.7127	26.5889	26.7833	22.1345	23.4138	21.8022	21.9787	20.9575
A0A0R4J1L2;Q80T06_S162	A0A0R4J1L2;Q80T06	Eef1d	S	162	tr|A0A0R4J1L2|A0A0R4J1L2_MOUSE Elongation factor 1-delta OS=Mus musculus OX=10090 GN=Eef1d PE=1 SV=1;tr|Q91VK2|Q91VK2_MOUSE Eef1d protein OS=Mus musculus OX=10090 GN=Eef1d PE=1 SV=1;tr|F6ZFU0|F6ZFU0_MOUSE Elongation factor 1-delta (Fragment) OS=Mus musculu	1	334.65	1.27034e-182	22.9535	26.2993	25.2595	22.6988	22.5896	25.0127	25.378	25.436	28.1306	28.1139	28.8814	29.0194	20.5953	23.6027	22.9291	20.5365	20.2268	23.1385	21.9629	21.8192	24.607	24.7601	24.8945	25.6326	22.9535	26.2993	25.2595	22.6988	22.5896	25.0127	25.378	25.436	28.1306	28.1139	28.8814	29.0194	20.5953	23.6027	22.9291	20.5365	20.2268
A0A0R4J1L9_S1204	A0A0R4J1L9	Mtus1	S	1204	tr|A0A0R4J1L9|A0A0R4J1L9_MOUSE Microtubule-associated tumor suppressor 1 homolog OS=Mus musculus OX=10090 GN=Mtus1 PE=1 SV=1;sp|Q5HZI1|MTUS1_MOUSE Microtubule-associated tumor suppressor 1 homolog OS=Mus musculus OX=10090 GN=Mtus1 PE=1 SV=2;tr|A0A0R4J147|A	0.812857	123.02	1.21856e-05		21.4362	20.674											20.4594	17.5564										12.9171	21.4362	20.674	12.9171	12.9171	12.9171	12.9171	12.9171	12.9171	12.9171	12.9171	12.9171	12.9171	20.4594	17.5564	12.9171	12.9171
A0A0R4J1Q0_S868	A0A0R4J1Q0	Edc4	S	868	tr|A0A0R4J1Q0|A0A0R4J1Q0_MOUSE Enhancer of mRNA-decapping protein 4 OS=Mus musculus OX=10090 GN=Edc4 PE=1 SV=1;tr|G5E896|G5E896_MOUSE Enhancer of mRNA-decapping protein 4 OS=Mus musculus OX=10090 GN=Edc4 PE=1 SV=1;sp|Q3UJB9-2|EDC4_MOUSE Isoform 2 of Enhanc	0.809781	100.64	6.23951e-10				19.8507		20.8653					23.7896	23.7414				18.5555		20.4865					21.6614	22.0714	12.9171	12.9171	12.9171	19.8507	12.9171	20.8653	12.9171	12.9171	12.9171	12.9171	23.7896	23.7414	12.9171	12.9171	12.9171	18.5555	12.9171
A0A0R4J243_S234	A0A0R4J243	Suds3	S	234	tr|A0A0R4J243|A0A0R4J243_MOUSE Sin3 histone deacetylase corepressor complex component SDS3 OS=Mus musculus OX=10090 GN=Suds3 PE=1 SV=1;sp|Q8BR65|SDS3_MOUSE Sin3 histone deacetylase corepressor complex component SDS3 OS=Mus musculus OX=10090 GN=Suds3 PE=1 S	0.963971	60.218	0.000232709	20.9635					19.9662			20.6998	22.1		22.4012	19.7341					19.7439			19.113	20.4333		20.0869	20.9635	12.9171	12.9171	12.9171	12.9171	19.9662	12.9171	12.9171	20.6998	22.1	12.9171	22.4012	19.7341	12.9171	12.9171	12.9171	12.9171
A0A0R4J260_S1015	A0A0R4J260	Otud4	S	1015	tr|A0A0R4J260|A0A0R4J260_MOUSE OTU domain-containing protein 4 OS=Mus musculus OX=10090 GN=Otud4 PE=1 SV=1;sp|B2RRE7|OTUD4_MOUSE OTU domain-containing protein 4 OS=Mus musculus OX=10090 GN=Otud4 PE=1 SV=1	0.879958	68.069	0.000884771			21.4596	19.9822	20.5526	20.4606	20.0613		19.9072	20.2321	20.12				18.9246	17.8387	17.7221	18.8823	18.0066		18.1893	18.4984	18.1504		12.9171	12.9171	21.4596	19.9822	20.5526	20.4606	20.0613	12.9171	19.9072	20.2321	20.12	12.9171	12.9171	12.9171	18.9246	17.8387	17.7221
A0A0U1RPK1_S134	A0A0U1RPK1	Emsy	S	134	tr|A0A0U1RPK1|A0A0U1RPK1_MOUSE BRCA2-interacting transcriptional repressor EMSY OS=Mus musculus OX=10090 GN=Emsy PE=1 SV=1;sp|Q8BMB0-2|EMSY_MOUSE Isoform 2 of BRCA2-interacting transcriptional repressor EMSY OS=Mus musculus OX=10090 GN=Emsy;sp|Q8BMB0-3|EMS	0.783373	57.785	0.0102071										20.5286	20.7394											18.0894	16.7498		12.9171	12.9171	12.9171	12.9171	12.9171	12.9171	12.9171	12.9171	12.9171	20.5286	20.7394	12.9171	12.9171	12.9171	12.9171	12.9171	12.9171
A0A140T8T5;P27546;P27546-2_S1046	A0A140T8T5;P27546;P27546-2	Map4	S	1046	tr|A0A140T8T5|A0A140T8T5_MOUSE Microtubule-associated protein OS=Mus musculus OX=10090 GN=Map4 PE=1 SV=1;tr|A0A0G2JG35|A0A0G2JG35_MOUSE Microtubule-associated protein (Fragment) OS=Mus musculus OX=10090 GN=Map4 PE=1 SV=1;tr|A0A0G2JFT4|A0A0G2JFT4_MOUSE Micr	1	228.39	1.60916e-44	22.6962	25.1725	20.6624	21.3589	20.7908		21.4196	22.2441	21.3123	25.2556	25.2235	24.2542	19.4826	21.4223	17.8599	18.199	17.4424		18.9095	19.8407	19.685	22.9434	22.9526	22.1851	22.6962	25.1725	20.6624	21.3589	20.7908	12.9171	21.4196	22.2441	21.3123	25.2556	25.2235	24.2542	19.4826	21.4223	17.8599	18.199	17.4424
A0A140T8T5;P27546;P27546-2_S785	A0A140T8T5;P27546;P27546-2	Map4	S	785	tr|A0A140T8T5|A0A140T8T5_MOUSE Microtubule-associated protein OS=Mus musculus OX=10090 GN=Map4 PE=1 SV=1;tr|A0A0G2JG35|A0A0G2JG35_MOUSE Microtubule-associated protein (Fragment) OS=Mus musculus OX=10090 GN=Map4 PE=1 SV=1;tr|A0A0G2JFT4|A0A0G2JFT4_MOUSE Micr	0.9964	123.76	7.84947e-10		25.4644	24.6918	24.4824	24.7283	24.3904		22.7288		23.4386	23.4609	23.5733		21.8647	21.2808	20.7435	21.1677	21.5202		20.8889		21.6693	22.208	22.3392	12.9171	25.4644	24.6918	24.4824	24.7283	24.3904	12.9171	22.7288	12.9171	23.4386	23.4609	23.5733	12.9171	21.8647	21.2808	20.7435	21.1677
A0A140T8T5;P27546;P27546-2_S901	A0A140T8T5;P27546;P27546-2	Map4	S	901	tr|A0A140T8T5|A0A140T8T5_MOUSE Microtubule-associated protein OS=Mus musculus OX=10090 GN=Map4 PE=1 SV=1;tr|A0A0G2JG35|A0A0G2JG35_MOUSE Microtubule-associated protein (Fragment) OS=Mus musculus OX=10090 GN=Map4 PE=1 SV=1;tr|A0A0G2JFT4|A0A0G2JFT4_MOUSE Micr	0.996037	145.31	9.60656e-12	23.3313	24.3716	23.016	22.0681	22.2514	22.7366	21.0417	23.5121	21.1164	22.2005	22.3043	23.1806	18.1117	18.49	17.6491	17.6614	17.6214	17.9207	17.7596	25.9281	18.2425	19.1129	18.6624	19.0022	23.3313	24.3716	23.016	22.0681	22.2514	22.7366	21.0417	23.5121	21.1164	22.2005	22.3043	23.1806	18.1117	18.49	17.6491	17.6614	17.6214
A0A140T8T5;P27546;P27546-2_T847	A0A140T8T5;P27546;P27546-2	Map4	T	847	tr|A0A140T8T5|A0A140T8T5_MOUSE Microtubule-associated protein OS=Mus musculus OX=10090 GN=Map4 PE=1 SV=1;tr|A0A0G2JG35|A0A0G2JG35_MOUSE Microtubule-associated protein (Fragment) OS=Mus musculus OX=10090 GN=Map4 PE=1 SV=1;tr|A0A0G2JFT4|A0A0G2JFT4_MOUSE Micr	0.998311	117.18	6.09474e-10	23.7439	24.5339	23.9728	23.3906	24.3776	23.6119	21.1575	21.3376	20.9288	22.4345	21.9087	21.8229	19.1805	19.8335	20.1772	19.2425	20.8091	21.3949	19.5288	19.7979	19.5855	20.2071	19.8531	19.7255	23.7439	24.5339	23.9728	23.3906	24.3776	23.6119	21.1575	21.3376	20.9288	22.4345	21.9087	21.8229	19.1805	19.8335	20.1772	19.2425	20.8091
A0A1B0GS41_S420	A0A1B0GS41	Gab1	S	420	tr|A0A1B0GS41|A0A1B0GS41_MOUSE GRB2-associated-binding protein 1 OS=Mus musculus OX=10090 GN=Gab1 PE=1 SV=1;sp|Q9QYY0|GAB1_MOUSE GRB2-associated-binding protein 1 OS=Mus musculus OX=10090 GN=Gab1 PE=1 SV=2	0.975869	82.362	0.00227154										20.7264	20.9792	21.5842										18.6651	17.9781	18.9553	12.9171	12.9171	12.9171	12.9171	12.9171	12.9171	12.9171	12.9171	12.9171	20.7264	20.9792	21.5842	12.9171	12.9171	12.9171	12.9171	12.9171
A0A1B0GS41_S548	A0A1B0GS41		S	548	tr|A0A1B0GS41|A0A1B0GS41_MOUSE GRB2-associated-binding protein 1 OS=Mus musculus OX=10090 GN=Gab1 PE=1 SV=1	0.959018	47.915	0.00719254										20.4737		21.2512										18.059		19.7105	12.9171	12.9171	12.9171	12.9171	12.9171	12.9171	12.9171	12.9171	12.9171	20.4737	12.9171	21.2512	12.9171	12.9171	12.9171	12.9171	12.9171
A0A1B0GT26_S88	A0A1B0GT26	Bnip3	S	88	tr|A0A1B0GT26|A0A1B0GT26_MOUSE BCL2/adenovirus E1B 19 kDa protein-interacting protein 3 OS=Mus musculus OX=10090 GN=Bnip3 PE=1 SV=1;sp|O55003|BNIP3_MOUSE BCL2/adenovirus E1B 19 kDa protein-interacting protein 3 OS=Mus musculus OX=10090 GN=Bnip3 PE=1 SV=1	0.996258	53.754	0.0120445	20.1096		19.9918	20.0667	20.5991	20.0351							19.1424		19.369	19.3422	19.2981	19.8141							20.1096	12.9171	19.9918	20.0667	20.5991	20.0351	12.9171	12.9171	12.9171	12.9171	12.9171	12.9171	19.1424	12.9171	19.369	19.3422	19.2981
A0A1D5RLV0_S345	A0A1D5RLV0	Iws1	S	345	tr|A0A1D5RLV0|A0A1D5RLV0_MOUSE Protein IWS1 homolog OS=Mus musculus OX=10090 GN=Iws1 PE=1 SV=1;sp|Q8C1D8|IWS1_MOUSE Protein IWS1 homolog OS=Mus musculus OX=10090 GN=Iws1 PE=1 SV=1;sp|Q8C1D8-2|IWS1_MOUSE Isoform 2 of Protein IWS1 homolog OS=Mus musculus OX=	0.994799	92.575	2.48891e-06				20.4527		20.8215	19.9309	20.0929								19.439		19.9005	18.7093	19.1118					12.9171	12.9171	12.9171	20.4527	12.9171	20.8215	19.9309	20.0929	12.9171	12.9171	12.9171	12.9171	12.9171	12.9171	12.9171	19.439	12.9171
A0A1D5RLY9_S1488	A0A1D5RLY9	Sipa1l2	S	1488	tr|A0A1D5RLY9|A0A1D5RLY9_MOUSE Signal-induced proliferation-associated 1-like protein 2 OS=Mus musculus OX=10090 GN=Sipa1l2 PE=1 SV=1;sp|Q80TE4-2|SI1L2_MOUSE Isoform 2 of Signal-induced proliferation-associated 1-like protein 2 OS=Mus musculus OX=10090 GN=	0.998102	67.456	0.0046071	19.2254	19.2695									19.6672		20.0073	21.1025											19.2254	19.2695	12.9171	12.9171	12.9171	12.9171	12.9171	12.9171	12.9171	12.9171	19.6672	12.9171	20.0073	21.1025	12.9171	12.9171	12.9171
A0A1D5RLZ8_S420	A0A1D5RLZ8		S	420	tr|A0A1D5RLZ8|A0A1D5RLZ8_MOUSE EF-hand calcium-binding domain-containing protein 4B OS=Mus musculus OX=10090 GN=Cracr2a PE=1 SV=1	0.988766	98.353	0.000554762		19.5317						18.6014		19.5878	19.8926	19.6577		17.4671						16.2641		17.7241	17.8958	18.1901	12.9171	19.5317	12.9171	12.9171	12.9171	12.9171	12.9171	18.6014	12.9171	19.5878	19.8926	19.6577	12.9171	17.4671	12.9171	12.9171	12.9171
A0A1I7Q4G8_S96	A0A1I7Q4G8	Gatad2a	S	96	tr|A0A1I7Q4G8|A0A1I7Q4G8_MOUSE Transcriptional repressor p66 alpha OS=Mus musculus OX=10090 GN=Gatad2a PE=1 SV=1;tr|E9QMN5|E9QMN5_MOUSE Transcriptional repressor p66 alpha OS=Mus musculus OX=10090 GN=Gatad2a PE=1 SV=1;sp|Q8CHY6|P66A_MOUSE Transcriptional r	0.999996	73.294	0.000308107		21.6829				18.7475	19.6376		21.3775			22.5014		20.0849				18.0413	17.9784		18.8262			20.7609	12.9171	21.6829	12.9171	12.9171	12.9171	18.7475	19.6376	12.9171	21.3775	12.9171	12.9171	22.5014	12.9171	20.0849	12.9171	12.9171	12.9171
A0A1L1ST22_S241	A0A1L1ST22	Clasp2	S	241	tr|A0A1L1ST22|A0A1L1ST22_MOUSE CLIP-associating protein 2 OS=Mus musculus OX=10090 GN=Clasp2 PE=1 SV=1;sp|Q8BRT1-5|CLAP2_MOUSE Isoform 2 of CLIP-associating protein 2 OS=Mus musculus OX=10090 GN=Clasp2;tr|Q8BSE7|Q8BSE7_MOUSE CLIP-associating protein 2 OS=M	1	124.5	1.59997e-10		23.0303									20.961	21.6038											17.956	19.1689	12.9171	23.0303	12.9171	12.9171	12.9171	12.9171	12.9171	12.9171	12.9171	12.9171	20.961	21.6038	12.9171	12.9171	12.9171	12.9171	12.9171
A0A1L1SUS7_S104	A0A1L1SUS7	Cdk17	S	104	tr|A0A1L1SUS7|A0A1L1SUS7_MOUSE Cyclin-dependent kinase 17 (Fragment) OS=Mus musculus OX=10090 GN=Cdk17 PE=1 SV=1;sp|Q8K0D0-2|CDK17_MOUSE Isoform 2 of Cyclin-dependent kinase 17 OS=Mus musculus OX=10090 GN=Cdk17;sp|Q8K0D0|CDK17_MOUSE Cyclin-dependent kinase	1	43.382	0.0165603	19.0671									20.4978	20.1818	20.2484	17.9627									18.8439	19.7838	20.4309	19.0671	12.9171	12.9171	12.9171	12.9171	12.9171	12.9171	12.9171	12.9171	20.4978	20.1818	20.2484	17.9627	12.9171	12.9171	12.9171	12.9171
A0A1L1SUS7_S147	A0A1L1SUS7	Cdk17	S	147	tr|A0A1L1SUS7|A0A1L1SUS7_MOUSE Cyclin-dependent kinase 17 (Fragment) OS=Mus musculus OX=10090 GN=Cdk17 PE=1 SV=1;sp|Q8K0D0-2|CDK17_MOUSE Isoform 2 of Cyclin-dependent kinase 17 OS=Mus musculus OX=10090 GN=Cdk17;sp|Q8K0D0|CDK17_MOUSE Cyclin-dependent kinase	0.990309	126.1	4.42541e-09	20.3993						18.6359	18.7739	18.9508	21.87	21.9459	22.6147	20.4145						18.7824	18.6893	18.0423	21.4038	21.1935	21.9153	20.3993	12.9171	12.9171	12.9171	12.9171	12.9171	18.6359	18.7739	18.9508	21.87	21.9459	22.6147	20.4145	12.9171	12.9171	12.9171	12.9171
A0A1L1SUS7;Q04735-2_S113	A0A1L1SUS7;Q04735-2	Cdk17;Cdk16	S	113	tr|A0A1L1SUS7|A0A1L1SUS7_MOUSE Cyclin-dependent kinase 17 (Fragment) OS=Mus musculus OX=10090 GN=Cdk17 PE=1 SV=1;sp|Q8K0D0-2|CDK17_MOUSE Isoform 2 of Cyclin-dependent kinase 17 OS=Mus musculus OX=10090 GN=Cdk17;sp|Q8K0D0|CDK17_MOUSE Cyclin-dependent kinase	1	103.91	0.00215211		22.8221				18.6821			20.3121	22.2919	23.1433			21.4091				18.8308			20.0846	22.0113	21.7617		12.9171	22.8221	12.9171	12.9171	12.9171	18.6821	12.9171	12.9171	20.3121	22.2919	23.1433	12.9171	12.9171	21.4091	12.9171	12.9171	12.9171
A0A1W2P6K9_S101	A0A1W2P6K9	Sgpp1	S	101	tr|A0A1W2P6K9|A0A1W2P6K9_MOUSE Sphingosine-1-phosphate phosphatase 1 OS=Mus musculus OX=10090 GN=Sgpp1 PE=1 SV=1;sp|Q9JI99|SGPP1_MOUSE Sphingosine-1-phosphate phosphatase 1 OS=Mus musculus OX=10090 GN=Sgpp1 PE=1 SV=1	0.999833	188.27	5.3762e-34	23.6338	24.0168							19.5571	24.8128	24.2108	24.5793	23.0326	23.2335							19.19	24.2136	23.7422	24.3054	23.6338	24.0168	12.9171	12.9171	12.9171	12.9171	12.9171	12.9171	19.5571	24.8128	24.2108	24.5793	23.0326	23.2335	12.9171	12.9171	12.9171
A0A1W2P737_S1437	A0A1W2P737	Pcnt	S	1437	tr|A0A1W2P737|A0A1W2P737_MOUSE Pericentrin OS=Mus musculus OX=10090 GN=Pcnt PE=1 SV=1;tr|F8VPV0|F8VPV0_MOUSE Pericentrin OS=Mus musculus OX=10090 GN=Pcnt PE=1 SV=1;sp|P48725-3|PCNT_MOUSE Isoform 3 of Pericentrin OS=Mus musculus OX=10090 GN=Pcnt;sp|P48725|P	1	152.4	3.46867e-15		21.4493								22.3145	22.0761	22.4668		20.1667								19.9682	20.2147	19.3926	12.9171	21.4493	12.9171	12.9171	12.9171	12.9171	12.9171	12.9171	12.9171	22.3145	22.0761	22.4668	12.9171	20.1667	12.9171	12.9171	12.9171
A0A1W2P7K6_S272	A0A1W2P7K6	Rab3ip	S	272	tr|A0A1W2P7K6|A0A1W2P7K6_MOUSE Rab-3A-interacting protein OS=Mus musculus OX=10090 GN=Rab3ip PE=1 SV=1;sp|Q68EF0|RAB3I_MOUSE Rab-3A-interacting protein OS=Mus musculus OX=10090 GN=Rab3ip PE=1 SV=1	0.887239	114.2	2.06669e-15	18.3213		20.2645				20.7885	20.6368		21.5074	22.0854	22.4874	18.2259		19.4093				19.8537	19.4305		20.5147	20.3273	21.3363	18.3213	12.9171	20.2645	12.9171	12.9171	12.9171	20.7885	20.6368	12.9171	21.5074	22.0854	22.4874	18.2259	12.9171	19.4093	12.9171	12.9171
A0A1W2P7P4_S11	A0A1W2P7P4	Max	S	11	tr|A0A1W2P7P4|A0A1W2P7P4_MOUSE Protein max OS=Mus musculus OX=10090 GN=Max PE=1 SV=1;sp|P28574|MAX_MOUSE Protein max OS=Mus musculus OX=10090 GN=Max PE=1 SV=2	0.999987	55.173	0.00548119			19.2198		19.3955	18.933																			12.9171	12.9171	19.2198	12.9171	19.3955	18.933	12.9171	12.9171	12.9171	12.9171	12.9171	12.9171	12.9171	12.9171	12.9171	12.9171	12.9171
A0A1Y7VKX7_S288	A0A1Y7VKX7	Ddx24	S	288	tr|A0A1Y7VKX7|A0A1Y7VKX7_MOUSE ATP-dependent RNA helicase DDX24 OS=Mus musculus OX=10090 GN=Ddx24 PE=1 SV=1;tr|F8WJA0|F8WJA0_MOUSE ATP-dependent RNA helicase DDX24 OS=Mus musculus OX=10090 GN=Ddx24 PE=1 SV=1;sp|Q9ESV0|DDX24_MOUSE ATP-dependent RNA helicase	1	133.71	1.885e-13		22.0999	21.4301	19.5339	20.0697	20.5944	20.8823	20.4948		21.3371	22.2298	21.9911		21.272	21.007	19.4037	19.5186	21.385	20.5296	19.8379		21.0812	21.8049	21.6565	12.9171	22.0999	21.4301	19.5339	20.0697	20.5944	20.8823	20.4948	12.9171	21.3371	22.2298	21.9911	12.9171	21.272	21.007	19.4037	19.5186
A0A1Y7VKX7_S80	A0A1Y7VKX7	Ddx24	S	80	tr|A0A1Y7VKX7|A0A1Y7VKX7_MOUSE ATP-dependent RNA helicase DDX24 OS=Mus musculus OX=10090 GN=Ddx24 PE=1 SV=1;tr|F8WJA0|F8WJA0_MOUSE ATP-dependent RNA helicase DDX24 OS=Mus musculus OX=10090 GN=Ddx24 PE=1 SV=1;sp|Q9ESV0|DDX24_MOUSE ATP-dependent RNA helicase	1	231.21	7.88184e-68	21.5355	23.597	22.2525	21.6263	22.0521	21.5966	21.2526	21.1141	20.6446	23.5913	23.4278	23.8173	20.2792	22.2378	21.1351	21.0714	21.1299	21.413	20.4461	19.7206	19.5052	22.6025	22.5191	22.9959	21.5355	23.597	22.2525	21.6263	22.0521	21.5966	21.2526	21.1141	20.6446	23.5913	23.4278	23.8173	20.2792	22.2378	21.1351	21.0714	21.1299
A0A1Y7VLA4_S86	A0A1Y7VLA4	Fam208b	S	86	tr|A0A1Y7VLA4|A0A1Y7VLA4_MOUSE Protein TASOR 2 (Fragment) OS=Mus musculus OX=10090 GN=Tasor2 PE=1 SV=1;sp|Q5DTT3|TASO2_MOUSE Protein TASOR 2 OS=Mus musculus OX=10090 GN=Tasor2 PE=1 SV=2	0.998728	54.728	0.00164994		19.5596				18.3748				19.9499	19.4229	19.5605		26.1102				25.611				26.6112	26.0901	26.1524	12.9171	19.5596	12.9171	12.9171	12.9171	18.3748	12.9171	12.9171	12.9171	19.9499	19.4229	19.5605	12.9171	26.1102	12.9171	12.9171	12.9171
A0A1Y7VMH7_S1457	A0A1Y7VMH7	Kidins220	S	1457	tr|A0A1Y7VMH7|A0A1Y7VMH7_MOUSE Kinase D-interacting substrate 220 OS=Mus musculus OX=10090 GN=Kidins220 PE=1 SV=1;tr|A0A1Y7VME9|A0A1Y7VME9_MOUSE Kinase D-interacting substrate 220 OS=Mus musculus OX=10090 GN=Kidins220 PE=1 SV=1;tr|E9Q9B7|E9Q9B7_MOUSE Kinas	0.999511	70.281	0.00579633		19.7797	19.7167							19.5778	20.1306	19.9209		16.8177	16.9647							17.7634	15.8451	17.1802	12.9171	19.7797	19.7167	12.9171	12.9171	12.9171	12.9171	12.9171	12.9171	19.5778	20.1306	19.9209	12.9171	16.8177	16.9647	12.9171	12.9171
A0A1Y7VMZ4;O55137;Q9QYR7-2_S56	A0A1Y7VMZ4;O55137;Q9QYR7-2	Acot5;Acot6;Acot4;Acot1;Acot3	S	56	tr|A0A1Y7VMZ4|A0A1Y7VMZ4_MOUSE Acyl-coenzyme A thioesterase 3 OS=Mus musculus OX=10090 GN=Acot3 PE=1 SV=1;tr|Q91YQ6|Q91YQ6_MOUSE Acot5 protein OS=Mus musculus OX=10090 GN=Acot5 PE=2 SV=1;sp|Q32Q92-2|ACOT6_MOUSE Isoform 2 of Acyl-coenzyme A thioesterase 6 O	0.999223	66.335	0.00528257	19.5522						19.5276			20.4283	20.6316	21.1333	19.4626						19.5281			20.693	20.1373	20.4058	19.5522	12.9171	12.9171	12.9171	12.9171	12.9171	19.5276	12.9171	12.9171	20.4283	20.6316	21.1333	19.4626	12.9171	12.9171	12.9171	12.9171
A0A1Y7VNP1_S418	A0A1Y7VNP1		S	418	tr|A0A1Y7VNP1|A0A1Y7VNP1_MOUSE Autophagy-related protein 2 homolog B (Fragment) OS=Mus musculus OX=10090 GN=Atg2b PE=1 SV=1	0.969985	56.648	0.0123039							19.7673	20.029	19.0068	20.5934									16.4151	17.0423	14.7486	17.6394			12.9171	12.9171	12.9171	12.9171	12.9171	12.9171	19.7673	20.029	19.0068	20.5934	12.9171	12.9171	12.9171	12.9171	12.9171	12.9171	12.9171
A0A1Y7VP67_S456	A0A1Y7VP67	Elmsan1	S	456	tr|A0A1Y7VP67|A0A1Y7VP67_MOUSE ELM2 and Myb/SANT-like domain-containing 1 (Fragment) OS=Mus musculus OX=10090 GN=Elmsan1 PE=1 SV=1;tr|E9Q2I4|E9Q2I4_MOUSE ELM2 and Myb/SANT-like domain-containing 1 OS=Mus musculus OX=10090 GN=Elmsan1 PE=1 SV=1	0.999985	67.275	0.000389134		19.7649									20.0455	20.4041		18.5064									18.1352	18.7966	12.9171	19.7649	12.9171	12.9171	12.9171	12.9171	12.9171	12.9171	12.9171	12.9171	20.0455	20.4041	12.9171	18.5064	12.9171	12.9171	12.9171
A0A286YD34_S25	A0A286YD34		S	25	tr|A0A286YD34|A0A286YD34_MOUSE Sorbin and SH3 domain-containing protein 1 (Fragment) OS=Mus musculus OX=10090 GN=Sorbs1 PE=1 SV=1	0.997247	134.66	1.50229e-15		23.4684	22.7029						21.8007			22.7035		20.5484	19.8759						19.6483			20.8155	12.9171	23.4684	22.7029	12.9171	12.9171	12.9171	12.9171	12.9171	21.8007	12.9171	12.9171	22.7035	12.9171	20.5484	19.8759	12.9171	12.9171
A0A286YD65_S481	A0A286YD65	Fam217a	S	481	tr|A0A286YD65|A0A286YD65_MOUSE Protein FAM217A OS=Mus musculus OX=10090 GN=Fam217a PE=4 SV=1;tr|F8WGE0|F8WGE0_MOUSE Protein FAM217A OS=Mus musculus OX=10090 GN=Fam217a PE=4 SV=2;sp|Q9D9W6|F217A_MOUSE Protein FAM217A OS=Mus musculus OX=10090 GN=Fam217a PE=2	0.999672	64.439	0.0308898	17.1335	18.5603				20.1795							22.9442	26.2909			25.674	25.6136					26.6907		17.1335	18.5603	12.9171	12.9171	12.9171	20.1795	12.9171	12.9171	12.9171	12.9171	12.9171	12.9171	22.9442	26.2909	12.9171	12.9171	25.674
A0A286YD65_T486	A0A286YD65	Fam217a	T	486	tr|A0A286YD65|A0A286YD65_MOUSE Protein FAM217A OS=Mus musculus OX=10090 GN=Fam217a PE=4 SV=1;tr|F8WGE0|F8WGE0_MOUSE Protein FAM217A OS=Mus musculus OX=10090 GN=Fam217a PE=4 SV=2;sp|Q9D9W6|F217A_MOUSE Protein FAM217A OS=Mus musculus OX=10090 GN=Fam217a PE=2	0.999672	64.439	0.0308898	17.1335	18.5603				20.1795							22.9442	26.2909			25.674	25.6136					26.6907		17.1335	18.5603	12.9171	12.9171	12.9171	20.1795	12.9171	12.9171	12.9171	12.9171	12.9171	12.9171	22.9442	26.2909	12.9171	12.9171	25.674
A0A286YD76_S316	A0A286YD76	Kiaa0754	S	316	tr|A0A286YD76|A0A286YD76_MOUSE Microtubule-actin cross-linking factor 1 (Fragment) OS=Mus musculus OX=10090 GN=Macf1 PE=1 SV=1;sp|Q69ZZ9|K0754_MOUSE Uncharacterized protein KIAA0754 OS=Mus musculus OX=10090 GN=Kiaa0754 PE=2 SV=2	0.997633	160.97	4.26533e-14	23.0056	23.817			22.6839	22.9565	21.8565	22.2835	21.8355	24.3272	23.9132	24.327	20.1115						18.9721	18.9386	19.0659				23.0056	23.817	12.9171	12.9171	22.6839	22.9565	21.8565	22.2835	21.8355	24.3272	23.9132	24.327	20.1115	12.9171	12.9171	12.9171	12.9171
A0A286YDA2;E9Q5C9-2_S561	A0A286YDA2;E9Q5C9-2	Nolc1	S	561	tr|A0A286YDA2|A0A286YDA2_MOUSE Nucleolar and coiled-body phosphoprotein 1 OS=Mus musculus OX=10090 GN=Nolc1 PE=1 SV=1;sp|E9Q5C9-2|NOLC1_MOUSE Isoform 2 of Nucleolar and coiled-body phosphoprotein 1 OS=Mus musculus OX=10090 GN=Nolc1;tr|A0A286YDT3|A0A286YDT3	1	424.93	2.52721e-253	24.4811	25.2955	24.9812	24.3669	24.0455	24.226	24.306	24.6445	24.2399	25.5517	25.7409	25.5642	23.4187	24.0872	23.7165	23.2726	23.1157	24.3103	23.6831	23.8619	23.3647	24.8076	24.2824	24.7203	24.4811	25.2955	24.9812	24.3669	24.0455	24.226	24.306	24.6445	24.2399	25.5517	25.7409	25.5642	23.4187	24.0872	23.7165	23.2726	23.1157
A0A2I3BPY7_S264	A0A2I3BPY7	Rai14	S	264	tr|A0A2I3BPY7|A0A2I3BPY7_MOUSE Ankycorbin OS=Mus musculus OX=10090 GN=Rai14 PE=1 SV=1;sp|Q9EP71|RAI14_MOUSE Ankycorbin OS=Mus musculus OX=10090 GN=Rai14 PE=1 SV=1	0.946086	84.053	0.00079724										21.0417	21.08	21.271											15.0306	17.6748	12.9171	12.9171	12.9171	12.9171	12.9171	12.9171	12.9171	12.9171	12.9171	21.0417	21.08	21.271	12.9171	12.9171	12.9171	12.9171	12.9171
A0A2I3BPY7_S289	A0A2I3BPY7	Rai14	S	289	tr|A0A2I3BPY7|A0A2I3BPY7_MOUSE Ankycorbin OS=Mus musculus OX=10090 GN=Rai14 PE=1 SV=1;sp|Q9EP71|RAI14_MOUSE Ankycorbin OS=Mus musculus OX=10090 GN=Rai14 PE=1 SV=1	0.892016	66.262	0.00673663											20.0836	21.3659											18.2163		12.9171	12.9171	12.9171	12.9171	12.9171	12.9171	12.9171	12.9171	12.9171	12.9171	20.0836	21.3659	12.9171	12.9171	12.9171	12.9171	12.9171
A0A2I3BPY7_S885	A0A2I3BPY7	Rai14	S	885	tr|A0A2I3BPY7|A0A2I3BPY7_MOUSE Ankycorbin OS=Mus musculus OX=10090 GN=Rai14 PE=1 SV=1;sp|Q9EP71|RAI14_MOUSE Ankycorbin OS=Mus musculus OX=10090 GN=Rai14 PE=1 SV=1	1	192.24	4.77311e-29	20.4643	22.0367	21.0938	19.1392		20.3641	22.2686	22.2559	22.2738	22.9558	23.8912	23.9044	17.0925	19.2993	18.4849	16.954		18.6541	18.6308	18.4552	18.7569	19.1409	19.6722	20.1116	20.4643	22.0367	21.0938	19.1392	12.9171	20.3641	22.2686	22.2559	22.2738	22.9558	23.8912	23.9044	17.0925	19.2993	18.4849	16.954	12.9171
A0A2I3BPY7_T249	A0A2I3BPY7	Rai14	T	249	tr|A0A2I3BPY7|A0A2I3BPY7_MOUSE Ankycorbin OS=Mus musculus OX=10090 GN=Rai14 PE=1 SV=1;sp|Q9EP71|RAI14_MOUSE Ankycorbin OS=Mus musculus OX=10090 GN=Rai14 PE=1 SV=1	0.89079	98.165	0.00213263											23.9748	23.9206											19.6585	19.9326	12.9171	12.9171	12.9171	12.9171	12.9171	12.9171	12.9171	12.9171	12.9171	12.9171	23.9748	23.9206	12.9171	12.9171	12.9171	12.9171	12.9171
A0A2I3BQE0_S314	A0A2I3BQE0	Stk3	S	314	tr|A0A2I3BQE0|A0A2I3BQE0_MOUSE Serine/threonine-protein kinase 3 OS=Mus musculus OX=10090 GN=Stk3 PE=1 SV=1;sp|Q9JI10-2|STK3_MOUSE Isoform 2 of Serine/threonine-protein kinase 3 OS=Mus musculus OX=10090 GN=Stk3;sp|Q9JI10|STK3_MOUSE Serine/threonine-protein	1	281.24	2.55771e-105		23.1447		19.8037	20.5739				19.9623	23.4092	23.7563	23.7564		21.4766		18.8107	18.7621				18.6824	22.0669	22.0934	22.7282	12.9171	23.1447	12.9171	19.8037	20.5739	12.9171	12.9171	12.9171	19.9623	23.4092	23.7563	23.7564	12.9171	21.4766	12.9171	18.8107	18.7621
A0A2I3BRL8_S205	A0A2I3BRL8	Rbmxl1;Rbmx	S	205	tr|A0A2I3BRL8|A0A2I3BRL8_MOUSE Predicted gene 7324 OS=Mus musculus OX=10090 GN=Gm7324 PE=4 SV=1;sp|Q91VM5|RMXL1_MOUSE RNA binding motif protein, X-linked-like-1 OS=Mus musculus OX=10090 GN=Rbmxl1 PE=2 SV=1;sp|Q9WV02|RBMX_MOUSE RNA-binding motif protein, X	0.999984	75.378	0.00408879	19.3006	20.3624		18.0295			18.446			20.0144	19.4713	19.7276	18.3083	18.9267		17.7181			18.1456			19.8376	18.8715	19.5846	19.3006	20.3624	12.9171	18.0295	12.9171	12.9171	18.446	12.9171	12.9171	20.0144	19.4713	19.7276	18.3083	18.9267	12.9171	17.7181	12.9171
A0A2I3BRX9_S1315	A0A2I3BRX9	Ralgapa1	S	1315	tr|A0A2I3BRX9|A0A2I3BRX9_MOUSE Ral GTPase-activating protein subunit alpha-1 OS=Mus musculus OX=10090 GN=Ralgapa1 PE=1 SV=1;tr|A0A1W2P832|A0A1W2P832_MOUSE Ral GTPase-activating protein subunit alpha-1 OS=Mus musculus OX=10090 GN=Ralgapa1 PE=1 SV=1;tr|A0A1W	0.993448	107.65	0.000135687							20.6356	20.1282				22.4851								15.9234				18.1813	12.9171	12.9171	12.9171	12.9171	12.9171	12.9171	20.6356	20.1282	12.9171	12.9171	12.9171	22.4851	12.9171	12.9171	12.9171	12.9171	12.9171
A0A2I3BRX9_S710	A0A2I3BRX9	Ralgapa1	S	710	tr|A0A2I3BRX9|A0A2I3BRX9_MOUSE Ral GTPase-activating protein subunit alpha-1 OS=Mus musculus OX=10090 GN=Ralgapa1 PE=1 SV=1;tr|A0A1W2P832|A0A1W2P832_MOUSE Ral GTPase-activating protein subunit alpha-1 OS=Mus musculus OX=10090 GN=Ralgapa1 PE=1 SV=1;tr|A0A1W	1	65.265	0.00773605											21.1423	21.1675													12.9171	12.9171	12.9171	12.9171	12.9171	12.9171	12.9171	12.9171	12.9171	12.9171	21.1423	21.1675	12.9171	12.9171	12.9171	12.9171	12.9171
A0A338P697_S409	A0A338P697	Yeats2	S	409	tr|A0A338P697|A0A338P697_MOUSE YEATS domain-containing protein 2 (Fragment) OS=Mus musculus OX=10090 GN=Yeats2 PE=1 SV=1;sp|Q3TUF7-3|YETS2_MOUSE Isoform 3 of YEATS domain-containing protein 2 OS=Mus musculus OX=10090 GN=Yeats2;sp|Q3TUF7|YETS2_MOUSE YEATS d	0.999924	74.769	0.00229919		20.1782								20.768	21.1655	21.3318		20.1629								19.2596	18.8351	19.3611	12.9171	20.1782	12.9171	12.9171	12.9171	12.9171	12.9171	12.9171	12.9171	20.768	21.1655	21.3318	12.9171	20.1629	12.9171	12.9171	12.9171
A0A338P697_S497	A0A338P697	Yeats2	S	497	tr|A0A338P697|A0A338P697_MOUSE YEATS domain-containing protein 2 (Fragment) OS=Mus musculus OX=10090 GN=Yeats2 PE=1 SV=1;sp|Q3TUF7-3|YETS2_MOUSE Isoform 3 of YEATS domain-containing protein 2 OS=Mus musculus OX=10090 GN=Yeats2;sp|Q3TUF7|YETS2_MOUSE YEATS d	0.776902	145.17	6.78068e-17	20.3035			19.8143		19.9408				21.8673			18.5242			18.3667		18.5896				18.7253			20.3035	12.9171	12.9171	19.8143	12.9171	19.9408	12.9171	12.9171	12.9171	21.8673	12.9171	12.9171	18.5242	12.9171	12.9171	18.3667	12.9171
A0A338P6F2_S177	A0A338P6F2	Osbpl11	S	177	tr|A0A338P6F2|A0A338P6F2_MOUSE Oxysterol-binding protein OS=Mus musculus OX=10090 GN=Osbpl11 PE=1 SV=1;tr|G5E8A0|G5E8A0_MOUSE Oxysterol-binding protein OS=Mus musculus OX=10090 GN=Osbpl11 PE=1 SV=1;sp|Q8CI95|OSB11_MOUSE Oxysterol-binding protein-related pr	0.885446	66.262	0.00415155										19.1554		19.6783										16.5823		16.4699	12.9171	12.9171	12.9171	12.9171	12.9171	12.9171	12.9171	12.9171	12.9171	19.1554	12.9171	19.6783	12.9171	12.9171	12.9171	12.9171	12.9171
A0A338P6F2_S186	A0A338P6F2	Osbpl11	S	186	tr|A0A338P6F2|A0A338P6F2_MOUSE Oxysterol-binding protein OS=Mus musculus OX=10090 GN=Osbpl11 PE=1 SV=1;tr|G5E8A0|G5E8A0_MOUSE Oxysterol-binding protein OS=Mus musculus OX=10090 GN=Osbpl11 PE=1 SV=1;sp|Q8CI95|OSB11_MOUSE Oxysterol-binding protein-related pr	0.976913	99.481	2.51423e-06			21.1108	20.21	20.8812	20.8189		21.7798		22.068	21.9693	21.8434			19.4133	18.8921	19.0281	19.8598		19.1238		19.7072	19.4197	20.1217	12.9171	12.9171	21.1108	20.21	20.8812	20.8189	12.9171	21.7798	12.9171	22.068	21.9693	21.8434	12.9171	12.9171	19.4133	18.8921	19.0281
A0A338P6N4_S1917	A0A338P6N4	Crybg3	S	1917	tr|A0A338P6N4|A0A338P6N4_MOUSE Beta/gamma crystallin domain-containing protein 3 OS=Mus musculus OX=10090 GN=Crybg3 PE=1 SV=1;tr|A0A384DV78|A0A384DV78_MOUSE Beta/gamma crystallin domain-containing protein 3 OS=Mus musculus OX=10090 GN=Crybg3 PE=1 SV=1;sp|Q	0.855003	68.893	0.00562308								18.6325		20.1357	19.571									17.9307					12.9171	12.9171	12.9171	12.9171	12.9171	12.9171	12.9171	18.6325	12.9171	20.1357	19.571	12.9171	12.9171	12.9171	12.9171	12.9171	12.9171
A0A338P6W1_S1217	A0A338P6W1	Rbbp6	S	1217	tr|A0A338P6W1|A0A338P6W1_MOUSE E3 ubiquitin-protein ligase RBBP6 (Fragment) OS=Mus musculus OX=10090 GN=Rbbp6 PE=1 SV=1;sp|P97868-2|RBBP6_MOUSE Isoform 2 of E3 ubiquitin-protein ligase RBBP6 OS=Mus musculus OX=10090 GN=Rbbp6;sp|P97868|RBBP6_MOUSE E3 ubiqui	1	167.61	2.4183e-22	21.9927	23.3299	22.7393	21.2701	22.169	21.9097	22.4172	22.5931	22.2749	23.4648	23.2262	23.247	20.4794	21.4483	21.0213	20.2652	20.781	21.5785	21.0542	21.0364	20.7836	21.9667	21.5247	21.9982	21.9927	23.3299	22.7393	21.2701	22.169	21.9097	22.4172	22.5931	22.2749	23.4648	23.2262	23.247	20.4794	21.4483	21.0213	20.2652	20.781
A0A338P6W1_S1367	A0A338P6W1	Rbbp6	S	1367	tr|A0A338P6W1|A0A338P6W1_MOUSE E3 ubiquitin-protein ligase RBBP6 (Fragment) OS=Mus musculus OX=10090 GN=Rbbp6 PE=1 SV=1;sp|P97868-2|RBBP6_MOUSE Isoform 2 of E3 ubiquitin-protein ligase RBBP6 OS=Mus musculus OX=10090 GN=Rbbp6;sp|P97868|RBBP6_MOUSE E3 ubiqui	1	214.54	3.62979e-44		23.232	21.3166	18.4876	20.8044		21.6685	20.7773	21.8421	23.0721	23.1783	22.192		21.0509	18.7373	18.328	19.0995		20.0798	19.1636	20.0458	21.4988	21.0758	20.2886	12.9171	23.232	21.3166	18.4876	20.8044	12.9171	21.6685	20.7773	21.8421	23.0721	23.1783	22.192	12.9171	21.0509	18.7373	18.328	19.0995
A0A338P6W1_S900	A0A338P6W1	Rbbp6	S	900	tr|A0A338P6W1|A0A338P6W1_MOUSE E3 ubiquitin-protein ligase RBBP6 (Fragment) OS=Mus musculus OX=10090 GN=Rbbp6 PE=1 SV=1;sp|P97868-2|RBBP6_MOUSE Isoform 2 of E3 ubiquitin-protein ligase RBBP6 OS=Mus musculus OX=10090 GN=Rbbp6;sp|P97868|RBBP6_MOUSE E3 ubiqui	0.999975	63.682	0.00350513			22.3845	22.2029	21.2148	21.9032	21.9918		21.9463	22.4207	22.7581	22.7871			20.7054	21.0309	19.4099	20.8569	21.2038		20.0114	20.6466	20.7673	21.1694	12.9171	12.9171	22.3845	22.2029	21.2148	21.9032	21.9918	12.9171	21.9463	22.4207	22.7581	22.7871	12.9171	12.9171	20.7054	21.0309	19.4099
A0A338P7L8_S195	A0A338P7L8	Chmp2b	S	195	tr|A0A338P7L8|A0A338P7L8_MOUSE Charged multivesicular body protein 2b OS=Mus musculus OX=10090 GN=Chmp2b PE=1 SV=1;sp|Q8BJF9|CHM2B_MOUSE Charged multivesicular body protein 2b OS=Mus musculus OX=10090 GN=Chmp2b PE=1 SV=1	0.999999	147.26	1.73462e-12	21.8994	22.8983	20.9728				21.0146		21.2532	22.7178	22.8146	22.9526	19.0092	18.9968	17.7767				17.9235		19.3896	18.993	20.1407	18.8344	21.8994	22.8983	20.9728	12.9171	12.9171	12.9171	21.0146	12.9171	21.2532	22.7178	22.8146	22.9526	19.0092	18.9968	17.7767	12.9171	12.9171
A0A3B2W3M7_S77	A0A3B2W3M7	Hmgn1	S	77	tr|A0A3B2W3M7|A0A3B2W3M7_MOUSE Non-histone chromosomal protein HMG-14 OS=Mus musculus OX=10090 GN=Hmgn1 PE=1 SV=1;sp|P18608|HMGN1_MOUSE Non-histone chromosomal protein HMG-14 OS=Mus musculus OX=10090 GN=Hmgn1 PE=1 SV=2	0.998924	189.72	4.7917e-54	20.0519	23.0024	22.0097			21.9021			21.8264		22.5539	22.2456	20.008	22.6384	21.9667			22.7268			21.6685		22.3048	22.3517	20.0519	23.0024	22.0097	12.9171	12.9171	21.9021	12.9171	12.9171	21.8264	12.9171	22.5539	22.2456	20.008	22.6384	21.9667	12.9171	12.9171
A0A3B2W4D2_Y96	A0A3B2W4D2	Wtap	Y	96	tr|A0A3B2W4D2|A0A3B2W4D2_MOUSE Pre-mRNA-splicing regulator WTAP (Fragment) OS=Mus musculus OX=10090 GN=Wtap PE=1 SV=1;tr|F7CCI4|F7CCI4_MOUSE Pre-mRNA-splicing regulator WTAP (Fragment) OS=Mus musculus OX=10090 GN=Wtap PE=1 SV=1;tr|E0CYH0|E0CYH0_MOUSE Pre-m	0.960487	93.096	0.000289306			22.3992			22.3315	21.7767			22.5213	22.6977	23.0223													12.9171	12.9171	22.3992	12.9171	12.9171	22.3315	21.7767	12.9171	12.9171	22.5213	22.6977	23.0223	12.9171	12.9171	12.9171	12.9171	12.9171
A0A3B2WBE1;A0A5F8MPE1;A7YY80;Q9WV92-3;Q9WV92-6_S486	A0A3B2WBE1;A0A5F8MPE1;A7YY80;Q9WV92-3;Q9WV92-6	Epb4.1l3	S	486	tr|A0A3B2WBE1|A0A3B2WBE1_MOUSE Band 4.1-like protein 3 (Fragment) OS=Mus musculus OX=10090 GN=Epb41l3 PE=1 SV=1;sp|Q9WV92-7|E41L3_MOUSE Isoform 7 of Band 4.1-like protein 3 OS=Mus musculus OX=10090 GN=Epb41l3;tr|A0A286YCY1|A0A286YCY1_MOUSE Band 4.1-like pr	0.939154	78.908	7.22138e-05	19.0619	21.156	20.1193	19.1205	19.3923		22.1723	21.1079	20.6991	22.3826	23.1484	22.8545	17.1033	18.9429	18.0486	17.3355	17.7433		19.2128	17.8113	18.1078	19.8663	20.4935	20.8208	19.0619	21.156	20.1193	19.1205	19.3923	12.9171	22.1723	21.1079	20.6991	22.3826	23.1484	22.8545	17.1033	18.9429	18.0486	17.3355	17.7433
A0A3B2WBE1;A0A5F8MPE1;A7YY80;Q9WV92-3;Q9WV92-6_S96	A0A3B2WBE1;A0A5F8MPE1;A7YY80;Q9WV92-3;Q9WV92-6	Epb4.1l3	S	96	tr|A0A3B2WBE1|A0A3B2WBE1_MOUSE Band 4.1-like protein 3 (Fragment) OS=Mus musculus OX=10090 GN=Epb41l3 PE=1 SV=1;sp|Q9WV92-7|E41L3_MOUSE Isoform 7 of Band 4.1-like protein 3 OS=Mus musculus OX=10090 GN=Epb41l3;tr|A0A286YCY8|A0A286YCY8_MOUSE Band 4.1-like pr	1	92.939	1.03163e-05						19.666	21.063	21.0711	21.8386	23.1084	23.848	23.6422						18.8309	18.6782	18.5705	19.7185	20.5981	21.1883	21.6529	12.9171	12.9171	12.9171	12.9171	12.9171	19.666	21.063	21.0711	21.8386	23.1084	23.848	23.6422	12.9171	12.9171	12.9171	12.9171	12.9171
A0A3B2WBE1;A0A5F8MPE1;A7YY80;Q9WV92-3;Q9WV92-6_T495	A0A3B2WBE1;A0A5F8MPE1;A7YY80;Q9WV92-3;Q9WV92-6	Epb4.1l3	T	495	tr|A0A3B2WBE1|A0A3B2WBE1_MOUSE Band 4.1-like protein 3 (Fragment) OS=Mus musculus OX=10090 GN=Epb41l3 PE=1 SV=1;sp|Q9WV92-7|E41L3_MOUSE Isoform 7 of Band 4.1-like protein 3 OS=Mus musculus OX=10090 GN=Epb41l3;tr|A0A286YCY1|A0A286YCY1_MOUSE Band 4.1-like pr	0.994985	157.11	1.04079e-19		21.1103	20.553	19.9213	20.5481	20.4892	21.9711	21.9055		24.7231	24.8022	24.7002		19.1848	18.9866	18.5118	18.8813	19.6406	18.9821	19.0275		21.9326	21.7517	22.2734	12.9171	21.1103	20.553	19.9213	20.5481	20.4892	21.9711	21.9055	12.9171	24.7231	24.8022	24.7002	12.9171	19.1848	18.9866	18.5118	18.8813
A0A3B2WBE1;A7YY80;Q9WV92-3;Q9WV92-6_S543	A0A3B2WBE1;A7YY80;Q9WV92-3;Q9WV92-6	Epb4.1l3	S	543	tr|A0A3B2WBE1|A0A3B2WBE1_MOUSE Band 4.1-like protein 3 (Fragment) OS=Mus musculus OX=10090 GN=Epb41l3 PE=1 SV=1;sp|Q9WV92-7|E41L3_MOUSE Isoform 7 of Band 4.1-like protein 3 OS=Mus musculus OX=10090 GN=Epb41l3;tr|A7YY80|A7YY80_MOUSE 130kDa Protein 4.1B MEF	0.925522	209.68	1.08588e-53								23.1359	23.8205											20.4246	20.48				12.9171	12.9171	12.9171	12.9171	12.9171	12.9171	12.9171	23.1359	23.8205	12.9171	12.9171	12.9171	12.9171	12.9171	12.9171	12.9171	12.9171
A0A3B2WBH9;A0A3B2WCN9_S1011	A0A3B2WBH9;A0A3B2WCN9	Tjp2	S	1011	tr|A0A3B2WBH9|A0A3B2WBH9_MOUSE Tight junction protein ZO-2 OS=Mus musculus OX=10090 GN=Tjp2 PE=1 SV=1;sp|Q9Z0U1|ZO2_MOUSE Tight junction protein ZO-2 OS=Mus musculus OX=10090 GN=Tjp2 PE=1 SV=2;tr|A0A3B2WCN9|A0A3B2WCN9_MOUSE Tight junction protein ZO-2 OS=M	0.999944	189.09	2.11825e-28	23.0825	24.2291	23.6527	22.8456	23.3732	23.5967		23.9015		24.9901	25.1406	25.0687	19.7141	20.1659	19.8777	18.7625	19.1249	19.2955		17.7961		19.2068	19.9876	20.4554	23.0825	24.2291	23.6527	22.8456	23.3732	23.5967	12.9171	23.9015	12.9171	24.9901	25.1406	25.0687	19.7141	20.1659	19.8777	18.7625	19.1249
A0A3B2WBH9;A0A3B2WCN9_S1159	A0A3B2WBH9;A0A3B2WCN9	Tjp2	S	1159	tr|A0A3B2WBH9|A0A3B2WBH9_MOUSE Tight junction protein ZO-2 OS=Mus musculus OX=10090 GN=Tjp2 PE=1 SV=1;sp|Q9Z0U1|ZO2_MOUSE Tight junction protein ZO-2 OS=Mus musculus OX=10090 GN=Tjp2 PE=1 SV=2;tr|A0A3B2WCN9|A0A3B2WCN9_MOUSE Tight junction protein ZO-2 OS=M	1	184.11	1.86534e-29	22.1744	24.5638						20.2378		24.464	24.9636	24.9439		18.6323						17.2323		18.6432	18.7131	19.0928	22.1744	24.5638	12.9171	12.9171	12.9171	12.9171	12.9171	20.2378	12.9171	24.464	24.9636	24.9439	12.9171	18.6323	12.9171	12.9171	12.9171
A0A3B2WBH9;A0A3B2WCN9_S130	A0A3B2WBH9;A0A3B2WCN9	Tjp2	S	130	tr|A0A3B2WBH9|A0A3B2WBH9_MOUSE Tight junction protein ZO-2 OS=Mus musculus OX=10090 GN=Tjp2 PE=1 SV=1;sp|Q9Z0U1|ZO2_MOUSE Tight junction protein ZO-2 OS=Mus musculus OX=10090 GN=Tjp2 PE=1 SV=2;tr|A0A494B9E6|A0A494B9E6_MOUSE Tight junction protein ZO-2 (Fra	0.99997	199.89	1.16512e-40	22.5077	24.8595	20.796			22.9081			23.7907	22.8917	25.5385	25.5963	17.7956	19.6193	19.1141			18.9983			18.9274	18.2733	20.8997	20.6791	22.5077	24.8595	20.796	12.9171	12.9171	22.9081	12.9171	12.9171	23.7907	22.8917	25.5385	25.5963	17.7956	19.6193	19.1141	12.9171	12.9171
A0A3B2WBH9;A0A3B2WCN9_S236	A0A3B2WBH9;A0A3B2WCN9	Tjp2	S	236	tr|A0A3B2WBH9|A0A3B2WBH9_MOUSE Tight junction protein ZO-2 OS=Mus musculus OX=10090 GN=Tjp2 PE=1 SV=1;sp|Q9Z0U1|ZO2_MOUSE Tight junction protein ZO-2 OS=Mus musculus OX=10090 GN=Tjp2 PE=1 SV=2;tr|A0A3B2WCN9|A0A3B2WCN9_MOUSE Tight junction protein ZO-2 OS=M	0.999997	79.837	0.00335417	21.8005	22.5737								22.5561	22.5251	23.0914	17.4247									17.2583		18.4414	21.8005	22.5737	12.9171	12.9171	12.9171	12.9171	12.9171	12.9171	12.9171	22.5561	22.5251	23.0914	17.4247	12.9171	12.9171	12.9171	12.9171
A0A3B2WBH9;A0A3B2WCN9_S262	A0A3B2WBH9;A0A3B2WCN9	Tjp2	S	262	tr|A0A3B2WBH9|A0A3B2WBH9_MOUSE Tight junction protein ZO-2 OS=Mus musculus OX=10090 GN=Tjp2 PE=1 SV=1;sp|Q9Z0U1|ZO2_MOUSE Tight junction protein ZO-2 OS=Mus musculus OX=10090 GN=Tjp2 PE=1 SV=2;tr|A0A3B2WCN9|A0A3B2WCN9_MOUSE Tight junction protein ZO-2 OS=M	0.96636	176.1	3.04529e-26		22.8945	21.3023			20.8489	20.4396	20.6038	21.875	23.6567	23.6561	23.4502			17.8276			17.1125				18.548	12.9171		12.9171	22.8945	21.3023	12.9171	12.9171	20.8489	20.4396	20.6038	21.875	23.6567	23.6561	23.4502	12.9171	12.9171	17.8276	12.9171	12.9171
A0A3B2WBH9;A0A3B2WCN9_S418	A0A3B2WBH9;A0A3B2WCN9	Tjp2	S	418	tr|A0A3B2WBH9|A0A3B2WBH9_MOUSE Tight junction protein ZO-2 OS=Mus musculus OX=10090 GN=Tjp2 PE=1 SV=1;sp|Q9Z0U1|ZO2_MOUSE Tight junction protein ZO-2 OS=Mus musculus OX=10090 GN=Tjp2 PE=1 SV=2;tr|A0A3B2WCN9|A0A3B2WCN9_MOUSE Tight junction protein ZO-2 OS=M	0.999997	74.92	0.00775033		19.6615		19.3371						20.4432	19.9255	20.4793													12.9171	19.6615	12.9171	19.3371	12.9171	12.9171	12.9171	12.9171	12.9171	20.4432	19.9255	20.4793	12.9171	12.9171	12.9171	12.9171	12.9171
A0A3B2WBH9;A0A3B2WCN9_S991	A0A3B2WBH9;A0A3B2WCN9	Tjp2	S	991	tr|A0A3B2WBH9|A0A3B2WBH9_MOUSE Tight junction protein ZO-2 OS=Mus musculus OX=10090 GN=Tjp2 PE=1 SV=1;sp|Q9Z0U1|ZO2_MOUSE Tight junction protein ZO-2 OS=Mus musculus OX=10090 GN=Tjp2 PE=1 SV=2;tr|A0A3B2WCN9|A0A3B2WCN9_MOUSE Tight junction protein ZO-2 OS=M	1	154.65	1.56623e-13	23.7891	24.9799	24.3697	22.356	24.025	23.8627	24.4037	24.611	23.8479	25.089	25.2081	24.9765	19.419	20.5757	19.4671	18.2573	19.498	19.6943	19.7036	19.9007	20.3363	20.209	20.1087	21.027	23.7891	24.9799	24.3697	22.356	24.025	23.8627	24.4037	24.611	23.8479	25.089	25.2081	24.9765	19.419	20.5757	19.4671	18.2573	19.498
A0A3B2WCD8_S182	A0A3B2WCD8	Khsrp	S	182	tr|A0A3B2WCD8|A0A3B2WCD8_MOUSE Far upstream element-binding protein 2 OS=Mus musculus OX=10090 GN=Khsrp PE=1 SV=1;sp|Q3U0V1|FUBP2_MOUSE Far upstream element-binding protein 2 OS=Mus musculus OX=10090 GN=Khsrp PE=1 SV=2	0.992691	54.524	0.00193338	19.2977	20.124		18.3999		19.184		19.5288					18.993	18.9834		18.0563		19.1691		18.8403					19.2977	20.124	12.9171	18.3999	12.9171	19.184	12.9171	19.5288	12.9171	12.9171	12.9171	12.9171	18.993	18.9834	12.9171	18.0563	12.9171
A0A3B2WCL5_S107	A0A3B2WCL5	Ranbp3	S	107	tr|A0A3B2WCL5|A0A3B2WCL5_MOUSE Ran-binding protein 3 OS=Mus musculus OX=10090 GN=Ranbp3 PE=1 SV=1;sp|Q9CT10|RANB3_MOUSE Ran-binding protein 3 OS=Mus musculus OX=10090 GN=Ranbp3 PE=1 SV=2	1	154.8	1.33851e-30		23.0848	22.9563	21.1034	20.9063	22.9235	22.4509	22.8539	22.8019	22.5851	23.2631	23.1837		19.3926	19.9481	19.1762	18.8931	21.2604	19.0819	19.1852	20.0117	17.9961	19.9987	19.0264	12.9171	23.0848	22.9563	21.1034	20.9063	22.9235	22.4509	22.8539	22.8019	22.5851	23.2631	23.1837	12.9171	19.3926	19.9481	19.1762	18.8931
A0A3B2WCL5_S213	A0A3B2WCL5	Ranbp3	S	213	tr|A0A3B2WCL5|A0A3B2WCL5_MOUSE Ran-binding protein 3 OS=Mus musculus OX=10090 GN=Ranbp3 PE=1 SV=1;sp|Q9CT10|RANB3_MOUSE Ran-binding protein 3 OS=Mus musculus OX=10090 GN=Ranbp3 PE=1 SV=2	0.993928	449.21	5.80096e-298		23.87								23.9983	24.8476	25.1395		21.1655								20.9235	21.3656	21.849	12.9171	23.87	12.9171	12.9171	12.9171	12.9171	12.9171	12.9171	12.9171	23.9983	24.8476	25.1395	12.9171	21.1655	12.9171	12.9171	12.9171
A0A3B2WCL5_S215	A0A3B2WCL5	Ranbp3	S	215	tr|A0A3B2WCL5|A0A3B2WCL5_MOUSE Ran-binding protein 3 OS=Mus musculus OX=10090 GN=Ranbp3 PE=1 SV=1;sp|Q9CT10|RANB3_MOUSE Ran-binding protein 3 OS=Mus musculus OX=10090 GN=Ranbp3 PE=1 SV=2	0.999003	483.44	0								20.6243	20.0638	24.2591	22.0589	23.0393								18.9755	17.9501	21.7258	19.2424	18.983	12.9171	12.9171	12.9171	12.9171	12.9171	12.9171	12.9171	20.6243	20.0638	24.2591	22.0589	23.0393	12.9171	12.9171	12.9171	12.9171	12.9171
A0A3B2WCL5_S324	A0A3B2WCL5	Ranbp3	S	324	tr|A0A3B2WCL5|A0A3B2WCL5_MOUSE Ran-binding protein 3 OS=Mus musculus OX=10090 GN=Ranbp3 PE=1 SV=1;sp|Q9CT10|RANB3_MOUSE Ran-binding protein 3 OS=Mus musculus OX=10090 GN=Ranbp3 PE=1 SV=2	1	160.27	5.58702e-21		22.7561	22.1888	20.6756			23.1357	22.8066	22.284	23.3445	23.7376	23.6608		20.4994	19.392	19.0749			20.7612	19.6625	19.5868	20.4145	20.6108	20.813	12.9171	22.7561	22.1888	20.6756	12.9171	12.9171	23.1357	22.8066	22.284	23.3445	23.7376	23.6608	12.9171	20.4994	19.392	19.0749	12.9171
A0A3B2WCL5_S99	A0A3B2WCL5	Ranbp3	S	99	tr|A0A3B2WCL5|A0A3B2WCL5_MOUSE Ran-binding protein 3 OS=Mus musculus OX=10090 GN=Ranbp3 PE=1 SV=1;sp|Q9CT10|RANB3_MOUSE Ran-binding protein 3 OS=Mus musculus OX=10090 GN=Ranbp3 PE=1 SV=2	0.856354	154.8	1.33851e-30		22.356	22.1074	21.1034				22.8539		22.5851	22.7257	22.6153		19.3926	18.9864	19.1762				19.1852		17.9961	19.2756	17.925	12.9171	22.356	22.1074	21.1034	12.9171	12.9171	12.9171	22.8539	12.9171	22.5851	22.7257	22.6153	12.9171	19.3926	18.9864	19.1762	12.9171
A0A3Q4EBK4_S267	A0A3Q4EBK4	Bin1	S	267	tr|A0A3Q4EBK4|A0A3Q4EBK4_MOUSE Myc box-dependent-interacting protein 1 OS=Mus musculus OX=10090 GN=Bin1 PE=1 SV=1;tr|Q6P1B9|Q6P1B9_MOUSE Bin1 protein OS=Mus musculus OX=10090 GN=Bin1 PE=1 SV=1;sp|O08539-2|BIN1_MOUSE Isoform 2 of Myc box-dependent-interacti	0.990022	79.022	0.00059176					19.7582	19.9163				21.0907	21.1275	21.474					18.3433	18.4579				18.9548	19.5097	19.1813	12.9171	12.9171	12.9171	12.9171	19.7582	19.9163	12.9171	12.9171	12.9171	21.0907	21.1275	21.474	12.9171	12.9171	12.9171	12.9171	18.3433
A0A494B9F0_S385	A0A494B9F0	Nedd4l	S	385	tr|A0A494B9F0|A0A494B9F0_MOUSE E3 ubiquitin-protein ligase OS=Mus musculus OX=10090 GN=Nedd4l PE=1 SV=1;tr|A0A494B953|A0A494B953_MOUSE E3 ubiquitin-protein ligase NEDD4-like OS=Mus musculus OX=10090 GN=Nedd4l PE=1 SV=1;tr|A0A494BAG2|A0A494BAG2_MOUSE E3 ubi	0.816153	79.771	1.45143e-05											21.8143	22.0818											20.2725	20.8997	12.9171	12.9171	12.9171	12.9171	12.9171	12.9171	12.9171	12.9171	12.9171	12.9171	21.8143	22.0818	12.9171	12.9171	12.9171	12.9171	12.9171
A0A494B9K4_S675	A0A494B9K4	Add3	S	675	tr|A0A494B9K4|A0A494B9K4_MOUSE Gamma-adducin OS=Mus musculus OX=10090 GN=Add3 PE=1 SV=1;sp|Q9QYB5-2|ADDG_MOUSE Isoform 1 of Gamma-adducin OS=Mus musculus OX=10090 GN=Add3;sp|Q9QYB5|ADDG_MOUSE Gamma-adducin OS=Mus musculus OX=10090 GN=Add3 PE=1 SV=2	0.957576	216.71	2.26922e-42	22.1275	22.8659	22.1745	20.6792		20.5817		20.1331		23.5495	22.096	22.8743	20.493	20.8073	20.8098	19.2565		19.0539		17.142		21.4382	19.7708	21.1016	22.1275	22.8659	22.1745	20.6792	12.9171	20.5817	12.9171	20.1331	12.9171	23.5495	22.096	22.8743	20.493	20.8073	20.8098	19.2565	12.9171
A0A494B9K4;Q9QYC0_S724	A0A494B9K4;Q9QYC0	Add3;Add2;Add1	S	724	tr|A0A494B9K4|A0A494B9K4_MOUSE Gamma-adducin OS=Mus musculus OX=10090 GN=Add3 PE=1 SV=1;sp|Q9QYB5-2|ADDG_MOUSE Isoform 1 of Gamma-adducin OS=Mus musculus OX=10090 GN=Add3;sp|Q9QYB5|ADDG_MOUSE Gamma-adducin OS=Mus musculus OX=10090 GN=Add3 PE=1 SV=2;sp|Q9QY	0.999998	96.948	0.0127839	21.2379	22.0209	20.1113	20.0074	19.7335	19.5735	21.2549		21.0259	22.8368	22.8203	23.0257	19.7719	20.2209	18.497	18.973	18.1456	18.7883	19.2472		19.3241	20.8443	20.6448	21.363	21.2379	22.0209	20.1113	20.0074	19.7335	19.5735	21.2549	12.9171	21.0259	22.8368	22.8203	23.0257	19.7719	20.2209	18.497	18.973	18.1456
A0A571BEF0_S499	A0A571BEF0	Cacna1a	S	499	tr|A0A571BEF0|A0A571BEF0_MOUSE Voltage-dependent P/Q-type calcium channel subunit alpha-1A OS=Mus musculus OX=10090 GN=Cacna1a PE=1 SV=1;tr|E9Q1R5|E9Q1R5_MOUSE Voltage-dependent P/Q-type calcium channel subunit alpha OS=Mus musculus OX=10090 GN=Cacna1a PE=	0.999998	85.288	0.00137795	20.6588	21.2413	19.3154	19.5221	18.7645	18.5506	19.9937		20.0216	21.8855	21.2716	21.6804	19.897	20.0499	18.7026	18.7149	18.3597	18.6347	19.4238		19.7238	20.7107	20.2778	20.9843	20.6588	21.2413	19.3154	19.5221	18.7645	18.5506	19.9937	12.9171	20.0216	21.8855	21.2716	21.6804	19.897	20.0499	18.7026	18.7149	18.3597
A0A571BEF0_S681	A0A571BEF0	Cacna1a	S	681	tr|A0A571BEF0|A0A571BEF0_MOUSE Voltage-dependent P/Q-type calcium channel subunit alpha-1A OS=Mus musculus OX=10090 GN=Cacna1a PE=1 SV=1;tr|E9Q1R5|E9Q1R5_MOUSE Voltage-dependent P/Q-type calcium channel subunit alpha OS=Mus musculus OX=10090 GN=Cacna1a PE=	1	91.62	1.38687e-05		19.9904								20.9196		20.4374		19.8629								20.0014		20.1195	12.9171	19.9904	12.9171	12.9171	12.9171	12.9171	12.9171	12.9171	12.9171	20.9196	12.9171	20.4374	12.9171	19.8629	12.9171	12.9171	12.9171
A0A571BEF0_S711	A0A571BEF0	Cacna1a	S	711	tr|A0A571BEF0|A0A571BEF0_MOUSE Voltage-dependent P/Q-type calcium channel subunit alpha-1A OS=Mus musculus OX=10090 GN=Cacna1a PE=1 SV=1;tr|E9Q1R5|E9Q1R5_MOUSE Voltage-dependent P/Q-type calcium channel subunit alpha OS=Mus musculus OX=10090 GN=Cacna1a PE=	1	123.14	4.70884e-16		22.1832	21.428			20.8102	21.4343			22.1304	21.8321	21.74		21.3277	20.9164			21.379	20.7123			21.5284	21.564	21.6264	12.9171	22.1832	21.428	12.9171	12.9171	20.8102	21.4343	12.9171	12.9171	22.1304	21.8321	21.74	12.9171	21.3277	20.9164	12.9171	12.9171
A0A589P973_S50	A0A589P973		S	50	tr|A0A589P973|A0A589P973_MOUSE Neuron navigator 1 OS=Mus musculus OX=10090 GN=Nav1 PE=1 SV=1	1	76.073	0.00238753		20.4852				19.4333				19.5962	19.1794	19.2574		15.2088				17.5738				17.0959	17.3393	17.2271	12.9171	20.4852	12.9171	12.9171	12.9171	19.4333	12.9171	12.9171	12.9171	19.5962	19.1794	19.2574	12.9171	15.2088	12.9171	12.9171	12.9171
A0A589P973;Q8CH77_S1093	A0A589P973;Q8CH77	Nav1	S	1093	tr|A0A589P973|A0A589P973_MOUSE Neuron navigator 1 OS=Mus musculus OX=10090 GN=Nav1 PE=1 SV=1;sp|Q8CH77-2|NAV1_MOUSE Isoform 2 of Neuron navigator 1 OS=Mus musculus OX=10090 GN=Nav1;sp|Q8CH77|NAV1_MOUSE Neuron navigator 1 OS=Mus musculus OX=10090 GN=Nav1 PE	0.920286	117.26	1.10916e-07	21.223									20.8078	22.4816	22.5857	19.8303									20.414	22.6084	24.0217	21.223	12.9171	12.9171	12.9171	12.9171	12.9171	12.9171	12.9171	12.9171	20.8078	22.4816	22.5857	19.8303	12.9171	12.9171	12.9171	12.9171
A0A589P973;Q8CH77_S428	A0A589P973;Q8CH77	Nav1	S	428	tr|A0A589P973|A0A589P973_MOUSE Neuron navigator 1 OS=Mus musculus OX=10090 GN=Nav1 PE=1 SV=1;sp|Q8CH77-2|NAV1_MOUSE Isoform 2 of Neuron navigator 1 OS=Mus musculus OX=10090 GN=Nav1;sp|Q8CH77|NAV1_MOUSE Neuron navigator 1 OS=Mus musculus OX=10090 GN=Nav1 PE	0.961467	92.773	0.00136655	20.6386	22.128	21.9302					19.8277		20.1453	20.99				17.9491					16.9532		18.0544	18.3122		20.6386	22.128	21.9302	12.9171	12.9171	12.9171	12.9171	19.8277	12.9171	20.1453	20.99	12.9171	12.9171	12.9171	17.9491	12.9171	12.9171
A0A589P973;Q8CH77_S480	A0A589P973;Q8CH77	Nav1	S	480	tr|A0A589P973|A0A589P973_MOUSE Neuron navigator 1 OS=Mus musculus OX=10090 GN=Nav1 PE=1 SV=1;sp|Q8CH77-2|NAV1_MOUSE Isoform 2 of Neuron navigator 1 OS=Mus musculus OX=10090 GN=Nav1;sp|Q8CH77|NAV1_MOUSE Neuron navigator 1 OS=Mus musculus OX=10090 GN=Nav1 PE	0.998787	118.22	9.53702e-13		22.1997	22.1558			22.1741					21.0563	20.9051		18.6119	19.1498			18.9737					18.8555	19.3121	12.9171	22.1997	22.1558	12.9171	12.9171	22.1741	12.9171	12.9171	12.9171	12.9171	21.0563	20.9051	12.9171	18.6119	19.1498	12.9171	12.9171
A0A589P973;Q8CH77_S677	A0A589P973;Q8CH77	Nav1	S	677	tr|A0A589P973|A0A589P973_MOUSE Neuron navigator 1 OS=Mus musculus OX=10090 GN=Nav1 PE=1 SV=1;sp|Q8CH77-2|NAV1_MOUSE Isoform 2 of Neuron navigator 1 OS=Mus musculus OX=10090 GN=Nav1;sp|Q8CH77|NAV1_MOUSE Neuron navigator 1 OS=Mus musculus OX=10090 GN=Nav1 PE	0.882496	54.7	0.0592723											19.6608	19.6464												17.5059	12.9171	12.9171	12.9171	12.9171	12.9171	12.9171	12.9171	12.9171	12.9171	12.9171	19.6608	19.6464	12.9171	12.9171	12.9171	12.9171	12.9171
A0A5F8MPE1_S656	A0A5F8MPE1		S	656	tr|A0A5F8MPE1|A0A5F8MPE1_MOUSE Band 4.1-like protein 3 OS=Mus musculus OX=10090 GN=Epb41l3 PE=1 SV=1	0.967267	68.809	0.00464775										21.3162	22.1744	20.2826											17.4311		12.9171	12.9171	12.9171	12.9171	12.9171	12.9171	12.9171	12.9171	12.9171	21.3162	22.1744	20.2826	12.9171	12.9171	12.9171	12.9171	12.9171
A0A5F8MPE1;A7YY80;Q9WV92-3;Q9WV92-6_S456	A0A5F8MPE1;A7YY80;Q9WV92-3;Q9WV92-6	Epb4.1l3	S	456	tr|A0A5F8MPE1|A0A5F8MPE1_MOUSE Band 4.1-like protein 3 OS=Mus musculus OX=10090 GN=Epb41l3 PE=1 SV=1;tr|A7YY80|A7YY80_MOUSE 130kDa Protein 4.1B MEF cell isoform OS=Mus musculus OX=10090 GN=Epb41l3 PE=1 SV=1;tr|A0A3B2WD96|A0A3B2WD96_MOUSE Band 4.1-like prot	0.999976	154.51	1.00219e-21		21.8514		18.8711				20.9587		22.6936	23.0671	23.9905		19.5924		17.5024				18.236		20.4611	19.6352	21.1699	12.9171	21.8514	12.9171	18.8711	12.9171	12.9171	12.9171	20.9587	12.9171	22.6936	23.0671	23.9905	12.9171	19.5924	12.9171	17.5024	12.9171
A0A5F8MPE1;A7YY80;Q9WV92-3;Q9WV92-6_S470	A0A5F8MPE1;A7YY80;Q9WV92-3;Q9WV92-6	Epb4.1l3	S	470	tr|A0A5F8MPE1|A0A5F8MPE1_MOUSE Band 4.1-like protein 3 OS=Mus musculus OX=10090 GN=Epb41l3 PE=1 SV=1;tr|A7YY80|A7YY80_MOUSE 130kDa Protein 4.1B MEF cell isoform OS=Mus musculus OX=10090 GN=Epb41l3 PE=1 SV=1;tr|A0A3B2WD96|A0A3B2WD96_MOUSE Band 4.1-like prot	0.995388	199.58	1.67583e-32	20.0289	20.9503	19.4594				20.448	20.7749	20.612	21.9695	22.2561	21.991	18.1986	18.4278						18.2341	17.8022	18.4735		19.4458	20.0289	20.9503	19.4594	12.9171	12.9171	12.9171	20.448	20.7749	20.612	21.9695	22.2561	21.991	18.1986	18.4278	12.9171	12.9171	12.9171
A0A5F8MPY8_S55	A0A5F8MPY8	Fam65b	S	55	tr|A0A5F8MPY8|A0A5F8MPY8_MOUSE Rho family-interacting cell polarization regulator 2 OS=Mus musculus OX=10090 GN=Ripor2 PE=1 SV=1;tr|A6PW28|A6PW28_MOUSE Likely orthologue of H. sapiens chromosome 6 open reading frame 32 (C6orf32) OS=Mus musculus OX=10090 GN	0.977385	50.563	0.0134274											18.9552	18.596											16.9214	17.448	12.9171	12.9171	12.9171	12.9171	12.9171	12.9171	12.9171	12.9171	12.9171	12.9171	18.9552	18.596	12.9171	12.9171	12.9171	12.9171	12.9171
A0A5F8MPZ2_S600	A0A5F8MPZ2		S	600	tr|A0A5F8MPZ2|A0A5F8MPZ2_MOUSE Kinesin light chain 1 OS=Mus musculus OX=10090 GN=Klc1 PE=1 SV=1	1	96.64	0.000550364										19.4723	19.2084	19.4011										16.7137			12.9171	12.9171	12.9171	12.9171	12.9171	12.9171	12.9171	12.9171	12.9171	19.4723	19.2084	19.4011	12.9171	12.9171	12.9171	12.9171	12.9171
A0A5H1ZRL7_S268	A0A5H1ZRL7	Tp53bp1;Trp53bp1	S	268	tr|A0A5H1ZRL7|A0A5H1ZRL7_MOUSE Transformation related protein 53 binding protein 1 OS=Mus musculus OX=10090 GN=Trp53bp1 PE=1 SV=1;sp|P70399-5|TP53B_MOUSE Isoform 2 of TP53-binding protein 1 OS=Mus musculus OX=10090 GN=Tp53bp1;sp|P70399|TP53B_MOUSE TP53-bin	0.974668	229.46	9.23178e-55		24.3956					24.2745			23.2169	25.4282	25.8574		21.2876					21.0718			19.3099	21.9951	21.831	12.9171	24.3956	12.9171	12.9171	12.9171	12.9171	24.2745	12.9171	12.9171	23.2169	25.4282	25.8574	12.9171	21.2876	12.9171	12.9171	12.9171
A0A5H1ZRL7_S552	A0A5H1ZRL7	Tp53bp1;Trp53bp1	S	552	tr|A0A5H1ZRL7|A0A5H1ZRL7_MOUSE Transformation related protein 53 binding protein 1 OS=Mus musculus OX=10090 GN=Trp53bp1 PE=1 SV=1;sp|P70399-5|TP53B_MOUSE Isoform 2 of TP53-binding protein 1 OS=Mus musculus OX=10090 GN=Tp53bp1;sp|P70399|TP53B_MOUSE TP53-bin	0.989974	232	3.81849e-74	23.253	24.6595	24.0789		23.1586	23.6529	24.5232	24.6033	24.3213	25.3147	25.6383	25.5232	20.5105	21.8653	21.0046		20.7226	21.6137	21.051	21.1287	21.2208	21.6764	21.725	22.1489	23.253	24.6595	24.0789	12.9171	23.1586	23.6529	24.5232	24.6033	24.3213	25.3147	25.6383	25.5232	20.5105	21.8653	21.0046	12.9171	20.7226
A0A5H1ZRL7_S822	A0A5H1ZRL7	Tp53bp1;Trp53bp1	S	822	tr|A0A5H1ZRL7|A0A5H1ZRL7_MOUSE Transformation related protein 53 binding protein 1 OS=Mus musculus OX=10090 GN=Trp53bp1 PE=1 SV=1;sp|P70399-5|TP53B_MOUSE Isoform 2 of TP53-binding protein 1 OS=Mus musculus OX=10090 GN=Tp53bp1;sp|P70399|TP53B_MOUSE TP53-bin	0.999972	136.34	3.95854e-10			21.6341				22.1871	22.2992	21.8983	21.3462	23.6098	23.5199			20.3533				22.0649	22.0704	23.318	18.535	21.5948	21.5099	12.9171	12.9171	21.6341	12.9171	12.9171	12.9171	22.1871	22.2992	21.8983	21.3462	23.6098	23.5199	12.9171	12.9171	20.3533	12.9171	12.9171
A0JP43-3_S1068	A0JP43-3	Efcab5	S	1068	sp|A0JP43-3|EFCB5_MOUSE Isoform 3 of EF-hand calcium-binding domain-containing protein 5 OS=Mus musculus OX=10090 GN=Efcab5;sp|A0JP43|EFCB5_MOUSE EF-hand calcium-binding domain-containing protein 5 OS=Mus musculus OX=10090 GN=Efcab5 PE=1 SV=2;tr|A0A0A0MQI1	0.999842	45.879	0.0199084										20.9399	21.1295	20.742										21.3468	21.6258	21.2716	12.9171	12.9171	12.9171	12.9171	12.9171	12.9171	12.9171	12.9171	12.9171	20.9399	21.1295	20.742	12.9171	12.9171	12.9171	12.9171	12.9171
A2A485_S649	A2A485	Zmynd8	S	649	tr|A2A485|A2A485_MOUSE Zinc finger, MYND-type-containing 8 OS=Mus musculus OX=10090 GN=Zmynd8 PE=1 SV=1;tr|Q3UH28|Q3UH28_MOUSE Zinc finger, MYND-type-containing 8 OS=Mus musculus OX=10090 GN=Zmynd8 PE=1 SV=1;tr|Q3U1M7|Q3U1M7_MOUSE Zinc finger, MYND-type-co	0.99845	104.41	0.000125937	19.8655	20.6264			19.0218			20.18		22.0167	21.9964	20.9411	17.9538	18.4753			17.4648			18.283		19.7338	19.1074	18.7211	19.8655	20.6264	12.9171	12.9171	19.0218	12.9171	12.9171	20.18	12.9171	22.0167	21.9964	20.9411	17.9538	18.4753	12.9171	12.9171	17.4648
A2A485_S665	A2A485	Zmynd8	S	665	tr|A2A485|A2A485_MOUSE Zinc finger, MYND-type-containing 8 OS=Mus musculus OX=10090 GN=Zmynd8 PE=1 SV=1;tr|Q3UH28|Q3UH28_MOUSE Zinc finger, MYND-type-containing 8 OS=Mus musculus OX=10090 GN=Zmynd8 PE=1 SV=1;tr|Q3U1M7|Q3U1M7_MOUSE Zinc finger, MYND-type-co	1	115.53	5.50013e-09		21.8795	21.0308		21.2281	20.4116	20.6255	21.1518	21.0214	21.8373	21.7642	22.0183		19.7782	19.0239		19.9406	19.6476	18.8404	18.5289	18.4381	18.679	19.6932	20.8273	12.9171	21.8795	21.0308	12.9171	21.2281	20.4116	20.6255	21.1518	21.0214	21.8373	21.7642	22.0183	12.9171	19.7782	19.0239	12.9171	19.9406
A2A690_S1583	A2A690	Tanc2	S	1583	sp|A2A690|TANC2_MOUSE Protein TANC2 OS=Mus musculus OX=10090 GN=Tanc2 PE=1 SV=1;sp|A2A690-2|TANC2_MOUSE Isoform 2 of Protein TANC2 OS=Mus musculus OX=10090 GN=Tanc2;tr|F6VP19|F6VP19_MOUSE Protein TANC2 (Fragment) OS=Mus musculus OX=10090 GN=Tanc2 PE=1 SV=1	0.909832	115.55	9.291e-13			21.2362			20.6096	20.8174	20.441	20.8942	21.5195	21.7628	22.2099			19.2415			20.5079	19.3069	18.9623	19.7007	19.365	20.2571	20.4972	12.9171	12.9171	21.2362	12.9171	12.9171	20.6096	20.8174	20.441	20.8942	21.5195	21.7628	22.2099	12.9171	12.9171	19.2415	12.9171	12.9171
A2A690_S1744	A2A690	Tanc2	S	1744	sp|A2A690|TANC2_MOUSE Protein TANC2 OS=Mus musculus OX=10090 GN=Tanc2 PE=1 SV=1;sp|A2A690-2|TANC2_MOUSE Isoform 2 of Protein TANC2 OS=Mus musculus OX=10090 GN=Tanc2;tr|F6VP19|F6VP19_MOUSE Protein TANC2 (Fragment) OS=Mus musculus OX=10090 GN=Tanc2 PE=1 SV=1	0.912104	55.213	0.00717399											20.0767	20.6527											18.2739	18.9448	12.9171	12.9171	12.9171	12.9171	12.9171	12.9171	12.9171	12.9171	12.9171	12.9171	20.0767	20.6527	12.9171	12.9171	12.9171	12.9171	12.9171
A2A6A1_S1039	A2A6A1	Gpatch8	S	1039	sp|A2A6A1|GPTC8_MOUSE G patch domain-containing protein 8 OS=Mus musculus OX=10090 GN=Gpatch8 PE=1 SV=1	0.999765	127.02	2.3264e-09	21.8002	23.8915	23.1165	21.7049	22.0877	22.5816	23.1017	23.3572	23.0459	24.1517	24.0284	24.1046	20.9064	22.9814	22.426	20.8563	21.1556	22.6458	22.1824	22.5257	22.0888	23.1708	23.2876	23.3636	21.8002	23.8915	23.1165	21.7049	22.0877	22.5816	23.1017	23.3572	23.0459	24.1517	24.0284	24.1046	20.9064	22.9814	22.426	20.8563	21.1556
A2A791_S121	A2A791	Zmym4	S	121	sp|A2A791|ZMYM4_MOUSE Zinc finger MYM-type protein 4 OS=Mus musculus OX=10090 GN=Zmym4 PE=1 SV=1;sp|A2A791-2|ZMYM4_MOUSE Isoform 2 of Zinc finger MYM-type protein 4 OS=Mus musculus OX=10090 GN=Zmym4	1	167.34	6.42814e-33		22.9027	22.261		20.0297	22.4718	22.6767	22.8647	22.8133	23.6941	23.0334	24.3476		20.6019	20.6626		18.9555	21.8909	21.1552	20.5211	21.1042	21.9728	20.8207	22.9029	12.9171	22.9027	22.261	12.9171	20.0297	22.4718	22.6767	22.8647	22.8133	23.6941	23.0334	24.3476	12.9171	20.6019	20.6626	12.9171	18.9555
A2A7B5_S638	A2A7B5	Prdm2	S	638	tr|A2A7B5|A2A7B5_MOUSE PR domain-containing 2, with ZNF domain OS=Mus musculus OX=10090 GN=Prdm2 PE=1 SV=1	0.998037	55.676	0.0158626		18.5995								18.436		18.8262		16.5464								16.5052		17.1283	12.9171	18.5995	12.9171	12.9171	12.9171	12.9171	12.9171	12.9171	12.9171	18.436	12.9171	18.8262	12.9171	16.5464	12.9171	12.9171	12.9171
A2A8S8_S7	A2A8S8	Cyp4a31	S	7	tr|A2A8S8|A2A8S8_MOUSE Cytochrome P450, family 4, subfamily a, polypeptide 31 (Fragment) OS=Mus musculus OX=10090 GN=Cyp4a31 PE=4 SV=1;tr|A2A8S9|A2A8S9_MOUSE Cytochrome P450, family 4, subfamily a, polypeptide 31 (Fragment) OS=Mus musculus OX=10090 GN=Cyp4	0.999041	70.1	0.00307343		17.2174	17.629		15.9023		15.4942			16.3901		16.3122		20.2573	19.7046		19.0662		20.1174		19.8841	20.6779	20.8517	20.8932	12.9171	17.2174	17.629	12.9171	15.9023	12.9171	15.4942	12.9171	12.9171	16.3901	12.9171	16.3122	12.9171	20.2573	19.7046	12.9171	19.0662
A2A8S8_T9	A2A8S8	Cyp4a31	T	9	tr|A2A8S8|A2A8S8_MOUSE Cytochrome P450, family 4, subfamily a, polypeptide 31 (Fragment) OS=Mus musculus OX=10090 GN=Cyp4a31 PE=4 SV=1;tr|A2A8S9|A2A8S9_MOUSE Cytochrome P450, family 4, subfamily a, polypeptide 31 (Fragment) OS=Mus musculus OX=10090 GN=Cyp4	0.999966	70.1	0.00307343		17.2174	17.629		15.9023		15.4942			16.3901		16.3122		20.2573	19.7046		19.0662		20.1174		19.8841	20.6779	20.8517	20.8932	12.9171	17.2174	17.629	12.9171	15.9023	12.9171	15.4942	12.9171	12.9171	16.3901	12.9171	16.3122	12.9171	20.2573	19.7046	12.9171	19.0662
A2A8V8_S220	A2A8V8	Srrm1	S	220	tr|A2A8V8|A2A8V8_MOUSE Serine/arginine repetitive matrix protein 1 OS=Mus musculus OX=10090 GN=Srrm1 PE=1 SV=1;tr|A2A8V9|A2A8V9_MOUSE Serine/arginine repetitive matrix protein 1 OS=Mus musculus OX=10090 GN=Srrm1 PE=1 SV=1;tr|E9PUK6|E9PUK6_MOUSE Serine/argi	1	82.543	0.00043784	22.8369	23.7159	22.1758	22.0847	22.5378	21.383	21.9007		22.7507	23.7504	22.4562	24.4839	21.4659	21.9822	20.5135	21.1854	21.293	21.2198	20.5507		21.6025	22.4573	20.8064	23.2295	22.8369	23.7159	22.1758	22.0847	22.5378	21.383	21.9007	12.9171	22.7507	23.7504	22.4562	24.4839	21.4659	21.9822	20.5135	21.1854	21.293
A2A8V8_S260	A2A8V8	Srrm1	S	260	tr|A2A8V8|A2A8V8_MOUSE Serine/arginine repetitive matrix protein 1 OS=Mus musculus OX=10090 GN=Srrm1 PE=1 SV=1;tr|A2A8V9|A2A8V9_MOUSE Serine/arginine repetitive matrix protein 1 OS=Mus musculus OX=10090 GN=Srrm1 PE=1 SV=1;tr|E9PUK6|E9PUK6_MOUSE Serine/argi	1	138.28	1.8534e-15	21.2357	22.3768	22.2772		20.2442	21.3425	21.6297	23.8928	21.4838	22.2222	22.5305	22.5796	19.9694	20.905	20.7041		19.3782	21.0777	20.3913	23.5109	20.0462	20.8423	20.9976	21.3408	21.2357	22.3768	22.2772	12.9171	20.2442	21.3425	21.6297	23.8928	21.4838	22.2222	22.5305	22.5796	19.9694	20.905	20.7041	12.9171	19.3782
A2A8V8_S461	A2A8V8	Srrm1	S	461	tr|A2A8V8|A2A8V8_MOUSE Serine/arginine repetitive matrix protein 1 OS=Mus musculus OX=10090 GN=Srrm1 PE=1 SV=1;tr|A2A8V9|A2A8V9_MOUSE Serine/arginine repetitive matrix protein 1 OS=Mus musculus OX=10090 GN=Srrm1 PE=1 SV=1;tr|E9PUK6|E9PUK6_MOUSE Serine/argi	0.976757	57.52	0.000915014				18.6019	18.7284	19.0503	19.5209	19.3847		18.8588		20.1883				18.6385	17.7787	18.4329	18.6507	18.3846		18.4507		19.0717	12.9171	12.9171	12.9171	18.6019	18.7284	19.0503	19.5209	19.3847	12.9171	18.8588	12.9171	20.1883	12.9171	12.9171	12.9171	18.6385	17.7787
A2A8V8_S602	A2A8V8	Srrm1	S	602	tr|A2A8V8|A2A8V8_MOUSE Serine/arginine repetitive matrix protein 1 OS=Mus musculus OX=10090 GN=Srrm1 PE=1 SV=1;tr|A2A8V9|A2A8V9_MOUSE Serine/arginine repetitive matrix protein 1 OS=Mus musculus OX=10090 GN=Srrm1 PE=1 SV=1;tr|E9PUK6|E9PUK6_MOUSE Serine/argi	1	112.13	3.4014e-07	21.7131	22.6646	22.3032	21.2483	23.9215		21.8956	21.9876	21.7611	24.1509	22.6416	22.8074	20.3261	21.1002	20.5939	20.3997	23.8081		20.7515	20.8196	20.5207	24.6537	21.3617	21.7425	21.7131	22.6646	22.3032	21.2483	23.9215	12.9171	21.8956	21.9876	21.7611	24.1509	22.6416	22.8074	20.3261	21.1002	20.5939	20.3997	23.8081
A2A8V8_S878	A2A8V8	Srrm1	S	878	tr|A2A8V8|A2A8V8_MOUSE Serine/arginine repetitive matrix protein 1 OS=Mus musculus OX=10090 GN=Srrm1 PE=1 SV=1;tr|A2A8V9|A2A8V9_MOUSE Serine/arginine repetitive matrix protein 1 OS=Mus musculus OX=10090 GN=Srrm1 PE=1 SV=1;tr|E9PUK6|E9PUK6_MOUSE Serine/argi	1	314.58	3.10426e-125	21.7156	24.2954	24.3355	22.0309	21.6673	22.8543	23.8611	23.9821	23.5495	24.6308	24.7347	24.8791	20.5772	22.3777	22.6693	21.2607	20.8048	22.5628	22.6683	22.5794	22.3996	23.3781	23.3853	23.4493	21.7156	24.2954	24.3355	22.0309	21.6673	22.8543	23.8611	23.9821	23.5495	24.6308	24.7347	24.8791	20.5772	22.3777	22.6693	21.2607	20.8048
A2A8V8_T876	A2A8V8	Srrm1	T	876	tr|A2A8V8|A2A8V8_MOUSE Serine/arginine repetitive matrix protein 1 OS=Mus musculus OX=10090 GN=Srrm1 PE=1 SV=1;tr|A2A8V9|A2A8V9_MOUSE Serine/arginine repetitive matrix protein 1 OS=Mus musculus OX=10090 GN=Srrm1 PE=1 SV=1;tr|E9PUK6|E9PUK6_MOUSE Serine/argi	1	223.36	2.67438e-52	21.7156		23.5111	21.7613	21.2107	21.7412	23.2601	22.5219	22.9846	23.2262	23.4371	23.5299	20.5772		21.9215	20.9784	20.2598	21.6844	22.1015	21.2428	21.9405	22.0724	22.0336	22.1759	21.7156	12.9171	23.5111	21.7613	21.2107	21.7412	23.2601	22.5219	22.9846	23.2262	23.4371	23.5299	20.5772	12.9171	21.9215	20.9784	20.2598
A2A9M5_S1382	A2A9M5	Dock7	S	1382	tr|A2A9M5|A2A9M5_MOUSE Dedicator of cytokinesis protein 7 OS=Mus musculus OX=10090 GN=Dock7 PE=1 SV=1;tr|A2A9M4|A2A9M4_MOUSE Dedicator of cytokinesis protein 7 OS=Mus musculus OX=10090 GN=Dock7 PE=1 SV=2;sp|Q8R1A4-2|DOCK7_MOUSE Isoform 2 of Dedicator of cy	0.993014	72.321	0.0140551		20.5826								21.0373	20.5931	21.1212		19.3503								20.0427	20.0495	20.4006	12.9171	20.5826	12.9171	12.9171	12.9171	12.9171	12.9171	12.9171	12.9171	21.0373	20.5931	21.1212	12.9171	19.3503	12.9171	12.9171	12.9171
A2A9M5_S1422	A2A9M5	Dock7	S	1422	tr|A2A9M5|A2A9M5_MOUSE Dedicator of cytokinesis protein 7 OS=Mus musculus OX=10090 GN=Dock7 PE=1 SV=1;tr|A2A9M4|A2A9M4_MOUSE Dedicator of cytokinesis protein 7 OS=Mus musculus OX=10090 GN=Dock7 PE=1 SV=2;sp|Q8R1A4-2|DOCK7_MOUSE Isoform 2 of Dedicator of cy	0.999473	138.21	1.09579e-13		22.7209	21.0241		21.6077			22.1288		23.3491	23.3225	23.5605		20.9701	17.8741		17.9339			18.1198		21.3001	21.0014	21.534	12.9171	22.7209	21.0241	12.9171	21.6077	12.9171	12.9171	22.1288	12.9171	23.3491	23.3225	23.5605	12.9171	20.9701	17.8741	12.9171	17.9339
A2A9M5_S1428	A2A9M5	Dock7	S	1428	tr|A2A9M5|A2A9M5_MOUSE Dedicator of cytokinesis protein 7 OS=Mus musculus OX=10090 GN=Dock7 PE=1 SV=1;tr|A2A9M4|A2A9M4_MOUSE Dedicator of cytokinesis protein 7 OS=Mus musculus OX=10090 GN=Dock7 PE=1 SV=2;sp|Q8R1A4-2|DOCK7_MOUSE Isoform 2 of Dedicator of cy	1	178.03	1.42489e-26		21.1948					20.4839	20.7444	20.4462	20.9471	21.5696	21.3334		19.38					18.2504	19.0232	18.7645	19.4251	19.152	20.1843	12.9171	21.1948	12.9171	12.9171	12.9171	12.9171	20.4839	20.7444	20.4462	20.9471	21.5696	21.3334	12.9171	19.38	12.9171	12.9171	12.9171
A2A9M5_S182	A2A9M5	Dock7	S	182	tr|A2A9M5|A2A9M5_MOUSE Dedicator of cytokinesis protein 7 OS=Mus musculus OX=10090 GN=Dock7 PE=1 SV=1;tr|A2A9M4|A2A9M4_MOUSE Dedicator of cytokinesis protein 7 OS=Mus musculus OX=10090 GN=Dock7 PE=1 SV=2;sp|Q8R1A4-2|DOCK7_MOUSE Isoform 2 of Dedicator of cy	0.999858	76.143	0.00348859	18.9707	19.9148								19.5449	20.4603	20.6199	16.3263												18.9707	19.9148	12.9171	12.9171	12.9171	12.9171	12.9171	12.9171	12.9171	19.5449	20.4603	20.6199	16.3263	12.9171	12.9171	12.9171	12.9171
A2A9M5_S452	A2A9M5	Dock7	S	452	tr|A2A9M5|A2A9M5_MOUSE Dedicator of cytokinesis protein 7 OS=Mus musculus OX=10090 GN=Dock7 PE=1 SV=1;tr|A2A9M4|A2A9M4_MOUSE Dedicator of cytokinesis protein 7 OS=Mus musculus OX=10090 GN=Dock7 PE=1 SV=2;sp|Q8R1A4-2|DOCK7_MOUSE Isoform 2 of Dedicator of cy	0.875809	76.655	0.000184535	20.2599	21.3198								21.5061	21.706		18.2822	18.6199								19.2229	19.0772		20.2599	21.3198	12.9171	12.9171	12.9171	12.9171	12.9171	12.9171	12.9171	21.5061	21.706	12.9171	18.2822	18.6199	12.9171	12.9171	12.9171
A2A9M5_S888	A2A9M5	Dock7	S	888	tr|A2A9M5|A2A9M5_MOUSE Dedicator of cytokinesis protein 7 OS=Mus musculus OX=10090 GN=Dock7 PE=1 SV=1;tr|A2A9M4|A2A9M4_MOUSE Dedicator of cytokinesis protein 7 OS=Mus musculus OX=10090 GN=Dock7 PE=1 SV=2;sp|Q8R1A4-2|DOCK7_MOUSE Isoform 2 of Dedicator of cy	1	124.09	3.10093e-08	20.1165	22.486	20.6229	19.9014	21.4272	20.7158	21.6111	20.4501	20.1744	20.9441	22.5694	22.8008	18.7275	20.0197	18.2476	18.7135	19.7751	19.7154	19.9777	18.4485	18.7707	19.4112	20.4367	21.1153	20.1165	22.486	20.6229	19.9014	21.4272	20.7158	21.6111	20.4501	20.1744	20.9441	22.5694	22.8008	18.7275	20.0197	18.2476	18.7135	19.7751
A2A9M5_S898	A2A9M5	Dock7	S	898	tr|A2A9M5|A2A9M5_MOUSE Dedicator of cytokinesis protein 7 OS=Mus musculus OX=10090 GN=Dock7 PE=1 SV=1;tr|A2A9M4|A2A9M4_MOUSE Dedicator of cytokinesis protein 7 OS=Mus musculus OX=10090 GN=Dock7 PE=1 SV=2;sp|Q8R1A4-2|DOCK7_MOUSE Isoform 2 of Dedicator of cy	0.761672	182.76	2.01817e-37											23.67	22.375											21.6859	20.3152	12.9171	12.9171	12.9171	12.9171	12.9171	12.9171	12.9171	12.9171	12.9171	12.9171	23.67	22.375	12.9171	12.9171	12.9171	12.9171	12.9171
A2A9M5_S929	A2A9M5	Dock7	S	929	tr|A2A9M5|A2A9M5_MOUSE Dedicator of cytokinesis protein 7 OS=Mus musculus OX=10090 GN=Dock7 PE=1 SV=1;tr|A2A9M4|A2A9M4_MOUSE Dedicator of cytokinesis protein 7 OS=Mus musculus OX=10090 GN=Dock7 PE=1 SV=2;sp|Q8R1A4-2|DOCK7_MOUSE Isoform 2 of Dedicator of cy	0.999965	107.09	1.21452e-05		20.169						18.9043	18.9872		20.6603	20.9877		18.7109						16.8276	17.0514		18.3816	18.837	12.9171	20.169	12.9171	12.9171	12.9171	12.9171	12.9171	18.9043	18.9872	12.9171	20.6603	20.9877	12.9171	18.7109	12.9171	12.9171	12.9171
A2A9P6_S13	A2A9P6	Cdk11b	S	13	tr|A2A9P6|A2A9P6_MOUSE Cyclin-dependent kinase 11B OS=Mus musculus OX=10090 GN=Cdk11b PE=1 SV=1;sp|P24788|CD11B_MOUSE Cyclin-dependent kinase 11B OS=Mus musculus OX=10090 GN=Cdk11b PE=1 SV=2	1	111.12	2.58375e-07	20.2036	20.846								21.1908	20.9608	21.501										18.9364			20.2036	20.846	12.9171	12.9171	12.9171	12.9171	12.9171	12.9171	12.9171	21.1908	20.9608	21.501	12.9171	12.9171	12.9171	12.9171	12.9171
A2A9P6_S31	A2A9P6	Cdk11b	S	31	tr|A2A9P6|A2A9P6_MOUSE Cyclin-dependent kinase 11B OS=Mus musculus OX=10090 GN=Cdk11b PE=1 SV=1;sp|P24788|CD11B_MOUSE Cyclin-dependent kinase 11B OS=Mus musculus OX=10090 GN=Cdk11b PE=1 SV=2	0.857685	59.227	0.00886009		18.8366								20.2318		20.4275		16.7433								19.2311		18.3422	12.9171	18.8366	12.9171	12.9171	12.9171	12.9171	12.9171	12.9171	12.9171	20.2318	12.9171	20.4275	12.9171	16.7433	12.9171	12.9171	12.9171
A2A9Q2_S85	A2A9Q2	Nrd1	S	85	tr|A2A9Q2|A2A9Q2_MOUSE Nardilysin, N-arginine dibasic convertase, NRD convertase 1 OS=Mus musculus OX=10090 GN=Nrd1 PE=1 SV=1;sp|Q8BHG1|NRDC_MOUSE Nardilysin OS=Mus musculus OX=10090 GN=Nrdc PE=1 SV=1;tr|A6PWC3|A6PWC3_MOUSE Nardilysin, N-arginine dibasic c	1	115.14	3.15528e-06		19.5317		19.58	17.8799	18.4339		19.3998	18.6946	21.1373	19.4847			18.5844		18.7864	17.5999	19.0026		18.5439	18.5991	19.646	18.8004		12.9171	19.5317	12.9171	19.58	17.8799	18.4339	12.9171	19.3998	18.6946	21.1373	19.4847	12.9171	12.9171	18.5844	12.9171	18.7864	17.5999
A2ACM0_S722	A2ACM0	Rptor	S	722	tr|A2ACM0|A2ACM0_MOUSE Regulatory-associated protein of mTOR OS=Mus musculus OX=10090 GN=Rptor PE=1 SV=1;sp|Q8K4Q0|RPTOR_MOUSE Regulatory-associated protein of mTOR OS=Mus musculus OX=10090 GN=Rptor PE=1 SV=1;sp|Q8K4Q0-2|RPTOR_MOUSE Isoform 2 of Regulatory	0.974552	79.974	0.00205637		20.1788								20.8852	20.3981	20.5649		19.1308								19.1866	19.2226	19.978	12.9171	20.1788	12.9171	12.9171	12.9171	12.9171	12.9171	12.9171	12.9171	20.8852	20.3981	20.5649	12.9171	19.1308	12.9171	12.9171	12.9171
A2ACM0_S859	A2ACM0	Rptor	S	859	tr|A2ACM0|A2ACM0_MOUSE Regulatory-associated protein of mTOR OS=Mus musculus OX=10090 GN=Rptor PE=1 SV=1;sp|Q8K4Q0|RPTOR_MOUSE Regulatory-associated protein of mTOR OS=Mus musculus OX=10090 GN=Rptor PE=1 SV=1;tr|F7CN67|F7CN67_MOUSE Regulatory-associated pr	0.899253	54.368	0.000748032					19.1993	18.94	19.1992				21.1193						18.07	18.8708	17.7324						12.9171	12.9171	12.9171	12.9171	19.1993	18.94	19.1992	12.9171	12.9171	12.9171	21.1193	12.9171	12.9171	12.9171	12.9171	12.9171	18.07
A2ACM0_S863	A2ACM0	Rptor	S	863	tr|A2ACM0|A2ACM0_MOUSE Regulatory-associated protein of mTOR OS=Mus musculus OX=10090 GN=Rptor PE=1 SV=1;sp|Q8K4Q0|RPTOR_MOUSE Regulatory-associated protein of mTOR OS=Mus musculus OX=10090 GN=Rptor PE=1 SV=1;tr|F7CN67|F7CN67_MOUSE Regulatory-associated pr	0.924609	203.56	3.06418e-41		21.8456				21.6472	21.5467	21.8286	21.6773	22.0882	22.7903	22.3525		20.7142				21.5092	20.6488	20.9188	20.6717	21.6035	21.3019	21.3696	12.9171	21.8456	12.9171	12.9171	12.9171	21.6472	21.5467	21.8286	21.6773	22.0882	22.7903	22.3525	12.9171	20.7142	12.9171	12.9171	12.9171
A2ADW8;Q62012;B1AV09_S19	A2ADW8;Q62012;B1AV09	Gm15128;Gm15097;Gm15093;Gm15114;Ott;Gm15107;Gm15080;Luzp4	S	19	tr|A2ADW8|A2ADW8_MOUSE Predicted gene 15128 OS=Mus musculus OX=10090 GN=Gm15128 PE=4 SV=1;tr|E9QA14|E9QA14_MOUSE Predicted gene 15097 OS=Mus musculus OX=10090 GN=Gm15097 PE=4 SV=1;tr|A2BI72|A2BI72_MOUSE Predicted gene 15093 OS=Mus musculus OX=10090 GN=Gm15	1	213.7	6.90248e-61		24.8069	22.3672			21.2249			23.9914	24.3665	24.6865	24.4253		23.4081	20.8844			21.0475			23.1056	23.5394	23.9646	24.0585	12.9171	24.8069	22.3672	12.9171	12.9171	21.2249	12.9171	12.9171	23.9914	24.3665	24.6865	24.4253	12.9171	23.4081	20.8844	12.9171	12.9171
A2ADW8;Q62012;B1AV09_S31	A2ADW8;Q62012;B1AV09	Gm15128;Gm15097;Gm15093;Gm15114;Ott;Gm15107;Gm15080;Luzp4	S	31	tr|A2ADW8|A2ADW8_MOUSE Predicted gene 15128 OS=Mus musculus OX=10090 GN=Gm15128 PE=4 SV=1;tr|E9QA14|E9QA14_MOUSE Predicted gene 15097 OS=Mus musculus OX=10090 GN=Gm15097 PE=4 SV=1;tr|A2BI72|A2BI72_MOUSE Predicted gene 15093 OS=Mus musculus OX=10090 GN=Gm15	0.921396	61.112	0.000114583		21.0043				19.1973				20.7568	21.243			19.5315				18.8199				19.8237	20.3222		12.9171	21.0043	12.9171	12.9171	12.9171	19.1973	12.9171	12.9171	12.9171	20.7568	21.243	12.9171	12.9171	19.5315	12.9171	12.9171	12.9171
A2ADW8;Q62012;B1AV09_S384	A2ADW8;Q62012;B1AV09	Gm15128;Gm15097;Gm15093;Gm15114;Ott;Gm15107;Gm15080;Luzp4	S	384	tr|A2ADW8|A2ADW8_MOUSE Predicted gene 15128 OS=Mus musculus OX=10090 GN=Gm15128 PE=4 SV=1;tr|E9QA14|E9QA14_MOUSE Predicted gene 15097 OS=Mus musculus OX=10090 GN=Gm15097 PE=4 SV=1;tr|A2BI72|A2BI72_MOUSE Predicted gene 15093 OS=Mus musculus OX=10090 GN=Gm15	1	182.89	1.36154e-26	24.8516	25.6693	24.8469	24.4446	24.2077	25.0157	23.5148	23.9842	23.2989	25.4401	25.0688	25.1918	23.5692	23.8042	23.2618	23.0374	22.6855	24.0492	22.3675	22.8971	22.1513	24.5964	24.0881	24.5144	24.8516	25.6693	24.8469	24.4446	24.2077	25.0157	23.5148	23.9842	23.2989	25.4401	25.0688	25.1918	23.5692	23.8042	23.2618	23.0374	22.6855
A2ADW8;Q62012;B1AV09_S388	A2ADW8;Q62012;B1AV09	Gm15128;Gm15097;Gm15093;Gm15114;Ott;Gm15107;Gm15080;Luzp4	S	388	tr|A2ADW8|A2ADW8_MOUSE Predicted gene 15128 OS=Mus musculus OX=10090 GN=Gm15128 PE=4 SV=1;tr|E9QA14|E9QA14_MOUSE Predicted gene 15097 OS=Mus musculus OX=10090 GN=Gm15097 PE=4 SV=1;tr|A2BI72|A2BI72_MOUSE Predicted gene 15093 OS=Mus musculus OX=10090 GN=Gm15	1	94.487	0.0019095	22.3315	23.6149	21.1894	21.2655		21.4225		21.7112		23.1728	22.0942	23.0078	20.8431	21.4869	19.6362	19.5232		20.3431		20.4922		22.1923	21.2742	23.1203	22.3315	23.6149	21.1894	21.2655	12.9171	21.4225	12.9171	21.7112	12.9171	23.1728	22.0942	23.0078	20.8431	21.4869	19.6362	19.5232	12.9171
A2AE27_S135	A2AE27	Ampd2	S	135	tr|A2AE27|A2AE27_MOUSE AMP deaminase OS=Mus musculus OX=10090 GN=Ampd2 PE=1 SV=1;sp|Q9DBT5|AMPD2_MOUSE AMP deaminase 2 OS=Mus musculus OX=10090 GN=Ampd2 PE=1 SV=1	0.966266	88.441	0.000460645								19.1795		19.3952	19.5331	20.512								16.3699		17.551		17.7862	12.9171	12.9171	12.9171	12.9171	12.9171	12.9171	12.9171	19.1795	12.9171	19.3952	19.5331	20.512	12.9171	12.9171	12.9171	12.9171	12.9171
A2AFQ0_S1907	A2AFQ0	Huwe1	S	1907	tr|A2AFQ0|A2AFQ0_MOUSE E3 ubiquitin-protein ligase HUWE1 OS=Mus musculus OX=10090 GN=Huwe1 PE=1 SV=1;sp|Q7TMY8-4|HUWE1_MOUSE Isoform 4 of E3 ubiquitin-protein ligase HUWE1 OS=Mus musculus OX=10090 GN=Huwe1;sp|Q7TMY8-3|HUWE1_MOUSE Isoform 3 of E3 ubiquitin-	0.999993	159.52	1.11945e-19	21.6529	22.5773	20.7851			20.5707	21.1407	21.3122		22.8701	22.3891	22.3037	20.001	20.6333	19.237			20.0691	19.3963	19.484		21.0067	20.6107	21.1812	21.6529	22.5773	20.7851	12.9171	12.9171	20.5707	21.1407	21.3122	12.9171	22.8701	22.3891	22.3037	20.001	20.6333	19.237	12.9171	12.9171
A2AFQ9_S1413	A2AFQ9	Gemin5	S	1413	tr|A2AFQ9|A2AFQ9_MOUSE Gem-associated protein 5 OS=Mus musculus OX=10090 GN=Gemin5 PE=1 SV=1;sp|Q8BX17|GEMI5_MOUSE Gem-associated protein 5 OS=Mus musculus OX=10090 GN=Gemin5 PE=1 SV=2	0.901289	92.925	0.000705682										19.7928		21.6252										17.3096		19.4387	12.9171	12.9171	12.9171	12.9171	12.9171	12.9171	12.9171	12.9171	12.9171	19.7928	12.9171	21.6252	12.9171	12.9171	12.9171	12.9171	12.9171
A2AG58-2_S205	A2AG58-2		S	205	sp|A2AG58-2|BCLA3_MOUSE Isoform 2 of BCLAF1 and THRAP3 family member 3 OS=Mus musculus OX=10090 GN=Bclaf3;sp|A2AG58|BCLA3_MOUSE BCLAF1 and THRAP3 family member 3 OS=Mus musculus OX=10090 GN=Bclaf3 PE=1 SV=1	0.999956	135.6	1.23963e-09	20.1021	20.7601	19.6652							20.2136	20.3585	21.0294	18.4733	19.0313	17.5525							19.2234	18.8891	19.8792	20.1021	20.7601	19.6652	12.9171	12.9171	12.9171	12.9171	12.9171	12.9171	20.2136	20.3585	21.0294	18.4733	19.0313	17.5525	12.9171	12.9171
A2AH25_S91	A2AH25	Arhgap1	S	91	tr|A2AH25|A2AH25_MOUSE Rho GTPase-activating protein 1 OS=Mus musculus OX=10090 GN=Arhgap1 PE=1 SV=1;sp|Q5FWK3|RHG01_MOUSE Rho GTPase-activating protein 1 OS=Mus musculus OX=10090 GN=Arhgap1 PE=1 SV=1	0.997086	121.02	1.83216e-06										22.6016	22.9748	22.611										21.1359		20.6528	12.9171	12.9171	12.9171	12.9171	12.9171	12.9171	12.9171	12.9171	12.9171	22.6016	22.9748	22.611	12.9171	12.9171	12.9171	12.9171	12.9171
A2AH75_S1138	A2AH75	Kif1b	S	1138	tr|A2AH75|A2AH75_MOUSE Kinesin-like protein KIF1B OS=Mus musculus OX=10090 GN=Kif1b PE=1 SV=1;sp|Q60575-3|KIF1B_MOUSE Isoform 3 of Kinesin-like protein KIF1B OS=Mus musculus OX=10090 GN=Kif1b	1	81.017	0.00347375		21.465								21.0097	21.0613	21.7666		19.6799								19.6216	19.6841	20.1641	12.9171	21.465	12.9171	12.9171	12.9171	12.9171	12.9171	12.9171	12.9171	21.0097	21.0613	21.7666	12.9171	19.6799	12.9171	12.9171	12.9171
A2AIR2_S138	A2AIR2	Rnf20	S	138	tr|A2AIR2|A2AIR2_MOUSE E3 ubiquitin protein ligase (Fragment) OS=Mus musculus OX=10090 GN=Rnf20 PE=1 SV=1;sp|Q5DTM8|BRE1A_MOUSE E3 ubiquitin-protein ligase BRE1A OS=Mus musculus OX=10090 GN=Rnf20 PE=1 SV=2;tr|A2AIR0|A2AIR0_MOUSE E3 ubiquitin protein ligase	0.937604	77.146	2.07009e-05	19.9536			19.7802		20.0939	20.5288	20.488	20.1512	21.0676	21.35	21.2347	18.9096			19.0473		19.6813	18.7326	19.4419	18.8928	19.9717	19.9363	20.3915	19.9536	12.9171	12.9171	19.7802	12.9171	20.0939	20.5288	20.488	20.1512	21.0676	21.35	21.2347	18.9096	12.9171	12.9171	19.0473	12.9171
A2AJI0;A8Y5P4_S444	A2AJI0;A8Y5P4	Map7d1	S	444	sp|A2AJI0|MA7D1_MOUSE MAP7 domain-containing protein 1 OS=Mus musculus OX=10090 GN=Map7d1 PE=1 SV=1;sp|A2AJI0-2|MA7D1_MOUSE Isoform 2 of MAP7 domain-containing protein 1 OS=Mus musculus OX=10090 GN=Map7d1;tr|F6WF36|F6WF36_MOUSE MAP7 domain-containing prote	0.999892	58.487	0.00337018		21.0484	21.171	18.2669	18.5156		18.7719		18.807	19.25	19.7776	20.5208		19.3168	17.706	17.9881	18.8978		19.9988		20.0577	20.7591	20.4154	19.8141	12.9171	21.0484	21.171	18.2669	18.5156	12.9171	18.7719	12.9171	18.807	19.25	19.7776	20.5208	12.9171	19.3168	17.706	17.9881	18.8978
A2AJI0;A8Y5P4_S544	A2AJI0;A8Y5P4	Map7d1	S	544	sp|A2AJI0|MA7D1_MOUSE MAP7 domain-containing protein 1 OS=Mus musculus OX=10090 GN=Map7d1 PE=1 SV=1;sp|A2AJI0-2|MA7D1_MOUSE Isoform 2 of MAP7 domain-containing protein 1 OS=Mus musculus OX=10090 GN=Map7d1;tr|F6WF36|F6WF36_MOUSE MAP7 domain-containing prote	0.999748	90.944	1.93845e-09	22.4032	24.264		21.8231			21.8225	21.786	21.1715	23.3434	22.0187	22.7895	18.9974	21.157		19.3832			19.3137	19.6316	19.8231	21.7816	20.7259	21.3851	22.4032	24.264	12.9171	21.8231	12.9171	12.9171	21.8225	21.786	21.1715	23.3434	22.0187	22.7895	18.9974	21.157	12.9171	19.3832	12.9171
A2AJI0;A8Y5P4_S548	A2AJI0;A8Y5P4	Map7d1	S	548	sp|A2AJI0|MA7D1_MOUSE MAP7 domain-containing protein 1 OS=Mus musculus OX=10090 GN=Map7d1 PE=1 SV=1;sp|A2AJI0-2|MA7D1_MOUSE Isoform 2 of MAP7 domain-containing protein 1 OS=Mus musculus OX=10090 GN=Map7d1;tr|F6WF36|F6WF36_MOUSE MAP7 domain-containing prote	0.994101	106.78	1.5084e-14	22.4032	22.9758	23.7823	23.1349	23.1788	22.7484	21.8225			22.7234		21.8742	18.9974	20.0076	20.9949	20.4908	20.0751	20.6336	19.3137			21.2042		20.2635	22.4032	22.9758	23.7823	23.1349	23.1788	22.7484	21.8225	12.9171	12.9171	22.7234	12.9171	21.8742	18.9974	20.0076	20.9949	20.4908	20.0751
A2AJI0;A8Y5P4_S552	A2AJI0;A8Y5P4	Map7d1	S	552	sp|A2AJI0|MA7D1_MOUSE MAP7 domain-containing protein 1 OS=Mus musculus OX=10090 GN=Map7d1 PE=1 SV=1;sp|A2AJI0-2|MA7D1_MOUSE Isoform 2 of MAP7 domain-containing protein 1 OS=Mus musculus OX=10090 GN=Map7d1;tr|F6WF36|F6WF36_MOUSE MAP7 domain-containing prote	0.812959	66.097	8.03817e-06		20.7859		21.8231						21.1355	22.0187			17.4992		19.3832						19.6872	20.7259		12.9171	20.7859	12.9171	21.8231	12.9171	12.9171	12.9171	12.9171	12.9171	21.1355	22.0187	12.9171	12.9171	17.4992	12.9171	19.3832	12.9171
A2AJT4_S211	A2AJT4	Pnisr	S	211	sp|A2AJT4|PNISR_MOUSE Arginine/serine-rich protein PNISR OS=Mus musculus OX=10090 GN=Pnisr PE=1 SV=1;tr|A2AJT5|A2AJT5_MOUSE Arginine/serine-rich protein PNISR OS=Mus musculus OX=10090 GN=Pnisr PE=1 SV=1;tr|A2AJT3|A2AJT3_MOUSE Arginine/serine-rich protein P	1	63.48	0.00942855		20.1336				18.5848				19.9955	20.4791	19.774		18.4372				18.6247				19.0605	18.6231	18.5994	12.9171	20.1336	12.9171	12.9171	12.9171	18.5848	12.9171	12.9171	12.9171	19.9955	20.4791	19.774	12.9171	18.4372	12.9171	12.9171	12.9171
A2AJT4_S290	A2AJT4	Pnisr	S	290	sp|A2AJT4|PNISR_MOUSE Arginine/serine-rich protein PNISR OS=Mus musculus OX=10090 GN=Pnisr PE=1 SV=1;tr|A2AJT5|A2AJT5_MOUSE Arginine/serine-rich protein PNISR OS=Mus musculus OX=10090 GN=Pnisr PE=1 SV=1;tr|A2AJT3|A2AJT3_MOUSE Arginine/serine-rich protein P	0.876121	71.535	2.15577e-06		22.354				18.9336				21.1722	22.0509	22.3554		21.2696				18.5877				20.2658	21.0595	21.5212	12.9171	22.354	12.9171	12.9171	12.9171	18.9336	12.9171	12.9171	12.9171	21.1722	22.0509	22.3554	12.9171	21.2696	12.9171	12.9171	12.9171
A2AN08-3_S2726	A2AN08-3	Ubr4	S	2726	sp|A2AN08-3|UBR4_MOUSE Isoform 3 of E3 ubiquitin-protein ligase UBR4 OS=Mus musculus OX=10090 GN=Ubr4;sp|A2AN08|UBR4_MOUSE E3 ubiquitin-protein ligase UBR4 OS=Mus musculus OX=10090 GN=Ubr4 PE=1 SV=1;sp|A2AN08-5|UBR4_MOUSE Isoform 5 of E3 ubiquitin-protein	0.791951	114.89	6.38698e-07	20.4489	21.3117							19.0787	21.6408		21.4455	19.0891	19.3671							18.8298	20.0869		20.2621	20.4489	21.3117	12.9171	12.9171	12.9171	12.9171	12.9171	12.9171	19.0787	21.6408	12.9171	21.4455	19.0891	19.3671	12.9171	12.9171	12.9171
A2APM2_T728	A2APM2	Cd44	T	728	tr|A2APM2|A2APM2_MOUSE CD44 antigen OS=Mus musculus OX=10090 GN=Cd44 PE=1 SV=1;tr|A2APM4|A2APM4_MOUSE CD44 antigen OS=Mus musculus OX=10090 GN=Cd44 PE=1 SV=1;tr|A2APM1|A2APM1_MOUSE CD44 antigen OS=Mus musculus OX=10090 GN=Cd44 PE=1 SV=1;tr|Q3U8S1|Q3U8S1_MO	1	119.69	0.00022189				19.5143	19.6522	19.8905	19.9508	20.1219	19.7463	19.9632		20.712				18.6912	18.8514	19.3787	19.5913	18.9589	18.2385	18.9859		19.4747	12.9171	12.9171	12.9171	19.5143	19.6522	19.8905	19.9508	20.1219	19.7463	19.9632	12.9171	20.712	12.9171	12.9171	12.9171	18.6912	18.8514
A2AQD6_S330	A2AQD6	Ssfa2	S	330	tr|A2AQD6|A2AQD6_MOUSE Protein ITPRID2 OS=Mus musculus OX=10090 GN=Itprid2 PE=1 SV=1;tr|A2AQD5|A2AQD5_MOUSE Protein ITPRID2 OS=Mus musculus OX=10090 GN=Itprid2 PE=1 SV=1;sp|Q922B9|ITPI2_MOUSE Protein ITPRID2 OS=Mus musculus OX=10090 GN=Itprid2 PE=1 SV=3;sp	0.97316	78.486	0.00280335							19.7679	19.7072	20.2285	20.4994	19.3426								16.896	16.9308	18.0026	16.7629			12.9171	12.9171	12.9171	12.9171	12.9171	12.9171	19.7679	19.7072	20.2285	20.4994	19.3426	12.9171	12.9171	12.9171	12.9171	12.9171	12.9171
A2AQD6_S667	A2AQD6	Ssfa2	S	667	tr|A2AQD6|A2AQD6_MOUSE Protein ITPRID2 OS=Mus musculus OX=10090 GN=Itprid2 PE=1 SV=1;tr|A2AQD5|A2AQD5_MOUSE Protein ITPRID2 OS=Mus musculus OX=10090 GN=Itprid2 PE=1 SV=1;sp|Q922B9|ITPI2_MOUSE Protein ITPRID2 OS=Mus musculus OX=10090 GN=Itprid2 PE=1 SV=3;sp	0.999999	174.59	3.0797e-21		20.9031								22.7808	23.3794	22.7888		19.4665								20.0486	20.9709	20.071	12.9171	20.9031	12.9171	12.9171	12.9171	12.9171	12.9171	12.9171	12.9171	22.7808	23.3794	22.7888	12.9171	19.4665	12.9171	12.9171	12.9171
A2AQD6_S738	A2AQD6	Ssfa2	S	738	tr|A2AQD6|A2AQD6_MOUSE Protein ITPRID2 OS=Mus musculus OX=10090 GN=Itprid2 PE=1 SV=1;tr|A2AQD5|A2AQD5_MOUSE Protein ITPRID2 OS=Mus musculus OX=10090 GN=Itprid2 PE=1 SV=1;sp|Q922B9|ITPI2_MOUSE Protein ITPRID2 OS=Mus musculus OX=10090 GN=Itprid2 PE=1 SV=3;sp	0.988091	49.627	0.00247657		21.8312								22.1278	22.4404	22.5893		19.2678								19.3104	19.543	20.1121	12.9171	21.8312	12.9171	12.9171	12.9171	12.9171	12.9171	12.9171	12.9171	22.1278	22.4404	22.5893	12.9171	19.2678	12.9171	12.9171	12.9171
A2AQD6_S90	A2AQD6	Ssfa2	S	90	tr|A2AQD6|A2AQD6_MOUSE Protein ITPRID2 OS=Mus musculus OX=10090 GN=Itprid2 PE=1 SV=1;tr|A2AQD5|A2AQD5_MOUSE Protein ITPRID2 OS=Mus musculus OX=10090 GN=Itprid2 PE=1 SV=1;sp|Q922B9|ITPI2_MOUSE Protein ITPRID2 OS=Mus musculus OX=10090 GN=Itprid2 PE=1 SV=3	1	243.83	5.82079e-53	21.9453	22.6317						21.6788	21.1216		23.4648	23.357	19.9356	21.1656						19.2996	19.5936		21.4483	21.528	21.9453	22.6317	12.9171	12.9171	12.9171	12.9171	12.9171	21.6788	21.1216	12.9171	23.4648	23.357	19.9356	21.1656	12.9171	12.9171	12.9171
A2AR02_S395	A2AR02	Ppig	S	395	sp|A2AR02|PPIG_MOUSE Peptidyl-prolyl cis-trans isomerase G OS=Mus musculus OX=10090 GN=Ppig PE=1 SV=1	1	147.06	6.38533e-20	21.2445	22.7214	22.0644		20.9101	21.7998	21.9029	21.8382	21.9464	22.4704		23.0221	20.6726	21.7709	21.412		20.4279	22.0411	21.3758	20.9447	20.9666	21.6256		22.2334	21.2445	22.7214	22.0644	12.9171	20.9101	21.7998	21.9029	21.8382	21.9464	22.4704	12.9171	23.0221	20.6726	21.7709	21.412	12.9171	20.4279
A2AR02_T356	A2AR02	Ppig	T	356	sp|A2AR02|PPIG_MOUSE Peptidyl-prolyl cis-trans isomerase G OS=Mus musculus OX=10090 GN=Ppig PE=1 SV=1	0.998734	67.993	0.045325							18.9751	19.2369											17.5591	18.2179					12.9171	12.9171	12.9171	12.9171	12.9171	12.9171	18.9751	19.2369	12.9171	12.9171	12.9171	12.9171	12.9171	12.9171	12.9171	12.9171	12.9171
A2ARP8_S1219	A2ARP8	Map1a	S	1219	tr|A2ARP8|A2ARP8_MOUSE Microtubule-associated protein 1A OS=Mus musculus OX=10090 GN=Map1a PE=1 SV=1;sp|Q9QYR6|MAP1A_MOUSE Microtubule-associated protein 1A OS=Mus musculus OX=10090 GN=Map1a PE=1 SV=2;sp|Q9QYR6-2|MAP1A_MOUSE Isoform 2 of Microtubule-associ	0.999999	114.83	1.36709e-07		22.7075	20.6019					21.0795	20.1823	21.8622	22.2163	21.9762		20.3756	18.617					19.9872	19.4747	20.7044	20.5135	20.2136	12.9171	22.7075	20.6019	12.9171	12.9171	12.9171	12.9171	21.0795	20.1823	21.8622	22.2163	21.9762	12.9171	20.3756	18.617	12.9171	12.9171
A2ARP8_S1229	A2ARP8	Map1a	S	1229	tr|A2ARP8|A2ARP8_MOUSE Microtubule-associated protein 1A OS=Mus musculus OX=10090 GN=Map1a PE=1 SV=1;sp|Q9QYR6|MAP1A_MOUSE Microtubule-associated protein 1A OS=Mus musculus OX=10090 GN=Map1a PE=1 SV=2;sp|Q9QYR6-2|MAP1A_MOUSE Isoform 2 of Microtubule-associ	0.999985	83.088	2.56062e-05		22.7094								22.6125	23.3777			18.7613								19.0024	19.7635		12.9171	22.7094	12.9171	12.9171	12.9171	12.9171	12.9171	12.9171	12.9171	22.6125	23.3777	12.9171	12.9171	18.7613	12.9171	12.9171	12.9171
A2ARP8_S1818	A2ARP8	Map1a	S	1818	tr|A2ARP8|A2ARP8_MOUSE Microtubule-associated protein 1A OS=Mus musculus OX=10090 GN=Map1a PE=1 SV=1;sp|Q9QYR6|MAP1A_MOUSE Microtubule-associated protein 1A OS=Mus musculus OX=10090 GN=Map1a PE=1 SV=2;sp|Q9QYR6-2|MAP1A_MOUSE Isoform 2 of Microtubule-associ	0.999973	102.66	0.000256296		21.0216	19.6178					19.7974		20.1671	20.9751			18.0397	17.2993					16.9961		18.3705			12.9171	21.0216	19.6178	12.9171	12.9171	12.9171	12.9171	19.7974	12.9171	20.1671	20.9751	12.9171	12.9171	18.0397	17.2993	12.9171	12.9171
A2ARP8_S1844	A2ARP8	Map1a	S	1844	tr|A2ARP8|A2ARP8_MOUSE Microtubule-associated protein 1A OS=Mus musculus OX=10090 GN=Map1a PE=1 SV=1;sp|Q9QYR6|MAP1A_MOUSE Microtubule-associated protein 1A OS=Mus musculus OX=10090 GN=Map1a PE=1 SV=2;sp|Q9QYR6-2|MAP1A_MOUSE Isoform 2 of Microtubule-associ	1	160.27	1.87111e-14	22.3526	22.9521	23.2684			21.2957	22.2814	22.7625	21.8759	22.1027	22.5337	22.1043	22.3737	23.3465	23.174			18.1416	19.865	19.8394	19.7006	22.7609	22.8532	22.8443	22.3526	22.9521	23.2684	12.9171	12.9171	21.2957	22.2814	22.7625	21.8759	22.1027	22.5337	22.1043	22.3737	23.3465	23.174	12.9171	12.9171
A2ARP8_S1872	A2ARP8	Map1a	S	1872	tr|A2ARP8|A2ARP8_MOUSE Microtubule-associated protein 1A OS=Mus musculus OX=10090 GN=Map1a PE=1 SV=1;sp|Q9QYR6|MAP1A_MOUSE Microtubule-associated protein 1A OS=Mus musculus OX=10090 GN=Map1a PE=1 SV=2;sp|Q9QYR6-2|MAP1A_MOUSE Isoform 2 of Microtubule-associ	0.932276	177.58	1.18342e-21		24.3805		21.8708	22.5746	22.4169				22.9879	23.7143	23.2103		20.0497		17.7205	18.3216	19.114				26.4183	26.5406	26.2349	12.9171	24.3805	12.9171	21.8708	22.5746	22.4169	12.9171	12.9171	12.9171	22.9879	23.7143	23.2103	12.9171	20.0497	12.9171	17.7205	18.3216
A2ARP8_S1886	A2ARP8	Map1a	S	1886	tr|A2ARP8|A2ARP8_MOUSE Microtubule-associated protein 1A OS=Mus musculus OX=10090 GN=Map1a PE=1 SV=1;sp|Q9QYR6|MAP1A_MOUSE Microtubule-associated protein 1A OS=Mus musculus OX=10090 GN=Map1a PE=1 SV=2;sp|Q9QYR6-2|MAP1A_MOUSE Isoform 2 of Microtubule-associ	1	48.656	0.0128699											21.0746	20.5404											17.5595	16.3446	12.9171	12.9171	12.9171	12.9171	12.9171	12.9171	12.9171	12.9171	12.9171	12.9171	21.0746	20.5404	12.9171	12.9171	12.9171	12.9171	12.9171
A2ARP8_S2027	A2ARP8	Map1a	S	2027	tr|A2ARP8|A2ARP8_MOUSE Microtubule-associated protein 1A OS=Mus musculus OX=10090 GN=Map1a PE=1 SV=1;sp|Q9QYR6|MAP1A_MOUSE Microtubule-associated protein 1A OS=Mus musculus OX=10090 GN=Map1a PE=1 SV=2;sp|Q9QYR6-2|MAP1A_MOUSE Isoform 2 of Microtubule-associ	1	259.22	5.77475e-73	23.273	24.1565	23.7212	22.8872	23.5367	23.0977	22.7944	23.1299	22.4929	23.7448	23.7647		19.3965	21.324	20.1172	19.5421	19.2512	20.3909	19.9566	19.5995	20.1172	21.6549	19.5834		23.273	24.1565	23.7212	22.8872	23.5367	23.0977	22.7944	23.1299	22.4929	23.7448	23.7647	12.9171	19.3965	21.324	20.1172	19.5421	19.2512
A2ATL1_S297	A2ATL1	Fam171a1	S	297	tr|A2ATL1|A2ATL1_MOUSE Family with sequence similarity 171, member A1 OS=Mus musculus OX=10090 GN=Fam171a1 PE=1 SV=1;tr|A2ATL0|A2ATL0_MOUSE Family with sequence similarity 171, member A1 OS=Mus musculus OX=10090 GN=Fam171a1 PE=1 SV=1;tr|A2ATK9|A2ATK9_MOUSE	0.952989	73.927	0.00395513		20.277									19.9937	19.9038											18.3865	18.5887	12.9171	20.277	12.9171	12.9171	12.9171	12.9171	12.9171	12.9171	12.9171	12.9171	19.9937	19.9038	12.9171	12.9171	12.9171	12.9171	12.9171
A2AUY4_T1969	A2AUY4	Baz2b	T	1969	tr|A2AUY4|A2AUY4_MOUSE Bromodomain adjacent to zinc finger domain, 2B OS=Mus musculus OX=10090 GN=Baz2b PE=1 SV=1	0.999797	71.594	0.00524846		20.45	20.9091					19.4031						15.9527	21.9477										12.9171	20.45	20.9091	12.9171	12.9171	12.9171	12.9171	19.4031	12.9171	12.9171	12.9171	12.9171	12.9171	15.9527	21.9477	12.9171	12.9171
A2AW05_S444	A2AW05	Ssrp1	S	444	tr|A2AW05|A2AW05_MOUSE FACT complex subunit SSRP1 (Fragment) OS=Mus musculus OX=10090 GN=Ssrp1 PE=1 SV=1;sp|Q08943|SSRP1_MOUSE FACT complex subunit SSRP1 OS=Mus musculus OX=10090 GN=Ssrp1 PE=1 SV=2;sp|Q08943-2|SSRP1_MOUSE Isoform 2 of FACT complex subunit	0.999987	100.41	9.6433e-11	19.8888		22.7626		20.8239		22.5794				24.7835	25.0444	18.7491		21.7724		20.0886		21.4209				23.5284	24.083	19.8888	12.9171	22.7626	12.9171	20.8239	12.9171	22.5794	12.9171	12.9171	12.9171	24.7835	25.0444	18.7491	12.9171	21.7724	12.9171	20.0886
A2AWA9_T991	A2AWA9	Rabgap1	T	991	sp|A2AWA9|RBGP1_MOUSE Rab GTPase-activating protein 1 OS=Mus musculus OX=10090 GN=Rabgap1 PE=1 SV=1	0.999897	153.24	1.76364e-13							21.574	21.9795	21.5558	21.3025	22.0972	22.4122							18.8375		16.9715		17.4506	19.371	12.9171	12.9171	12.9171	12.9171	12.9171	12.9171	21.574	21.9795	21.5558	21.3025	22.0972	22.4122	12.9171	12.9171	12.9171	12.9171	12.9171
A2BG76_S327	A2BG76	Nfib	S	327	tr|A2BG76|A2BG76_MOUSE Nuclear factor 1 OS=Mus musculus OX=10090 GN=Nfib PE=1 SV=1;tr|I7HIP8|I7HIP8_MOUSE Nuclear factor 1 OS=Mus musculus OX=10090 GN=Nfib PE=1 SV=1;tr|A2BG75|A2BG75_MOUSE Nuclear factor 1 OS=Mus musculus OX=10090 GN=Nfib PE=1 SV=1;tr|A2BG	0.984456	137.72	4.50945e-16		23.34	22.9752							23.3749	23.6156	23.3689		22.4826	22.584							22.3625	22.3927	22.774	12.9171	23.34	22.9752	12.9171	12.9171	12.9171	12.9171	12.9171	12.9171	23.3749	23.6156	23.3689	12.9171	22.4826	22.584	12.9171	12.9171
A2CG35_S68	A2CG35	Rab12	S	68	tr|A2CG35|A2CG35_MOUSE Ras-related protein Rab-12 OS=Mus musculus OX=10090 GN=Rab12 PE=1 SV=1;sp|P35283|RAB12_MOUSE Ras-related protein Rab-12 OS=Mus musculus OX=10090 GN=Rab12 PE=1 SV=3	0.996941	57.922	0.000359786									20.3358		21.1074	21.0626									20.3458		20.3516	21.2076	12.9171	12.9171	12.9171	12.9171	12.9171	12.9171	12.9171	12.9171	20.3358	12.9171	21.1074	21.0626	12.9171	12.9171	12.9171	12.9171	12.9171
A2RSJ4_S418	A2RSJ4	Uhrf1bp1l	S	418	sp|A2RSJ4|UH1BL_MOUSE UHRF1-binding protein 1-like OS=Mus musculus OX=10090 GN=Uhrf1bp1l PE=1 SV=2;tr|Q8C318|Q8C318_MOUSE UHRF1-binding protein 1-like (Fragment) OS=Mus musculus OX=10090 GN=Uhrf1bp1l PE=1 SV=1;tr|A0A1W2P7J6|A0A1W2P7J6_MOUSE UHRF1-binding p	0.883245	121.74	1.15806e-09		22.0718	21.7653											18.9386	18.8647										12.9171	22.0718	21.7653	12.9171	12.9171	12.9171	12.9171	12.9171	12.9171	12.9171	12.9171	12.9171	12.9171	18.9386	18.8647	12.9171	12.9171
A6H8H2-2_S1145	A6H8H2-2	Dennd4c	S	1145	sp|A6H8H2-2|DEN4C_MOUSE Isoform 2 of DENN domain-containing protein 4C OS=Mus musculus OX=10090 GN=Dennd4c;sp|A6H8H2|DEN4C_MOUSE DENN domain-containing protein 4C OS=Mus musculus OX=10090 GN=Dennd4c PE=1 SV=1;tr|E9Q449|E9Q449_MOUSE DENN domain-containing p	0.999957	248.92	1.68688e-65	21.3562	23.5019					20.754	20.7313	20.7187		24.4471		17.3003	19.7679					16.7436		16.5169		19.7586		21.3562	23.5019	12.9171	12.9171	12.9171	12.9171	20.754	20.7313	20.7187	12.9171	24.4471	12.9171	17.3003	19.7679	12.9171	12.9171	12.9171
A6X8Z5_S1163	A6X8Z5	Arhgap31	S	1163	sp|A6X8Z5|RHG31_MOUSE Rho GTPase-activating protein 31 OS=Mus musculus OX=10090 GN=Arhgap31 PE=1 SV=1	0.999976	61.641	0.00722141			18.818						19.5944	22.1324	20.6639	22.7278									14.8936	18.584	18.2508	19.533	12.9171	12.9171	18.818	12.9171	12.9171	12.9171	12.9171	12.9171	19.5944	22.1324	20.6639	22.7278	12.9171	12.9171	12.9171	12.9171	12.9171
A7E1Z5_S248	A7E1Z5	Slc4a4	S	248	tr|A7E1Z5|A7E1Z5_MOUSE Anion exchange protein OS=Mus musculus OX=10090 GN=Slc4a4 PE=1 SV=1;tr|E9Q8N8|E9Q8N8_MOUSE Anion exchange protein OS=Mus musculus OX=10090 GN=Slc4a4 PE=1 SV=1;sp|O88343-2|S4A4_MOUSE Isoform 2 of Electrogenic sodium bicarbonate cotran	0.993983	141.1	1.69334e-13		22.0825									21.794	21.6159		20.4518									20.5442	21.141	12.9171	22.0825	12.9171	12.9171	12.9171	12.9171	12.9171	12.9171	12.9171	12.9171	21.794	21.6159	12.9171	20.4518	12.9171	12.9171	12.9171
A7ISP9_S146	A7ISP9	Eml4	S	146	tr|A7ISP9|A7ISP9_MOUSE EMAP-like protein 4 OS=Mus musculus OX=10090 GN=Eml4 PE=1 SV=1;tr|F8WJ93|F8WJ93_MOUSE Echinoderm microtubule-associated protein-like 4 OS=Mus musculus OX=10090 GN=Eml4 PE=1 SV=1;sp|Q3UMY5|EMAL4_MOUSE Echinoderm microtubule-associated	0.994989	166.9	1.46595e-28		23.1099		22.9126	23.2336	22.6805				21.9335	20.9778	20.9239		18.1546		18.5377	18.1355	19.2898				19.247	16.7055	18.7921	12.9171	23.1099	12.9171	22.9126	23.2336	22.6805	12.9171	12.9171	12.9171	21.9335	20.9778	20.9239	12.9171	18.1546	12.9171	18.5377	18.1355
A8Y5G5_S640	A8Y5G5	Zfyve9	S	640	tr|A8Y5G5|A8Y5G5_MOUSE Zinc finger FYVE domain-containing protein OS=Mus musculus OX=10090 GN=Zfyve9 PE=1 SV=1;tr|A2A8R0|A2A8R0_MOUSE Zinc finger FYVE domain-containing protein OS=Mus musculus OX=10090 GN=Zfyve9 PE=1 SV=1	1	96.89	0.000344681		20.3309			18.9777	19.4953	19.5315		19.5933	20.5263	20.6859	20.209		19.394			18.7018	18.8831	19.4678		19.0362	19.4067	19.1664	19.5498	12.9171	20.3309	12.9171	12.9171	18.9777	19.4953	19.5315	12.9171	19.5933	20.5263	20.6859	20.209	12.9171	19.394	12.9171	12.9171	18.7018
B0V2M9_S418	B0V2M9	Kdm4b	S	418	tr|B0V2M9|B0V2M9_MOUSE Lysine-specific demethylase 4B OS=Mus musculus OX=10090 GN=Kdm4b PE=1 SV=1;sp|Q91VY5-2|KDM4B_MOUSE Isoform 2 of Lysine-specific demethylase 4B OS=Mus musculus OX=10090 GN=Kdm4b;sp|Q91VY5|KDM4B_MOUSE Lysine-specific demethylase 4B OS=	0.999989	73.156	0.000827607	18.3875	19.1801								19.7939	19.6663	19.8589	18.3069	18.0943								18.8058	18.7693	19.0651	18.3875	19.1801	12.9171	12.9171	12.9171	12.9171	12.9171	12.9171	12.9171	19.7939	19.6663	19.8589	18.3069	18.0943	12.9171	12.9171	12.9171
B1AR17_S1651	B1AR17	Chd3	S	1651	tr|B1AR17|B1AR17_MOUSE Chromodomain helicase DNA-binding protein 3 OS=Mus musculus OX=10090 GN=Chd3 PE=1 SV=1;tr|F7C528|F7C528_MOUSE Chromodomain helicase DNA-binding protein 3 (Fragment) OS=Mus musculus OX=10090 GN=Chd3 PE=1 SV=1;tr|E9Q614|E9Q614_MOUSE Ch	0.996336	119.76	2.0129e-06		19.7808	19.838		20.1886	19.6447	19.8929			20.9639	21.1401	20.1675		17.6854	18.4764		18.7471	19.2485	18.283			20.8202	21.5826	18.4832	12.9171	19.7808	19.838	12.9171	20.1886	19.6447	19.8929	12.9171	12.9171	20.9639	21.1401	20.1675	12.9171	17.6854	18.4764	12.9171	18.7471
B1ARU4;F7ACR9;Q9QXZ0-3_S1766	B1ARU4;F7ACR9;Q9QXZ0-3	Macf1	S	1766	tr|B1ARU4|B1ARU4_MOUSE Microtubule-actin cross-linking factor 1 OS=Mus musculus OX=10090 GN=Macf1 PE=1 SV=1;tr|E9PVY8|E9PVY8_MOUSE Microtubule-actin cross-linking factor 1 OS=Mus musculus OX=10090 GN=Macf1 PE=1 SV=2;tr|E9QA63|E9QA63_MOUSE Microtubule-actin	0.999921	123.02	1.04072e-05	21.0179	23.3198								20.7569	23.2427	23.4826		18.3968									18.4496	19.1772	21.0179	23.3198	12.9171	12.9171	12.9171	12.9171	12.9171	12.9171	12.9171	20.7569	23.2427	23.4826	12.9171	18.3968	12.9171	12.9171	12.9171
B1ARU4;F7ACR9;Q9QXZ0-3_S2335	B1ARU4;F7ACR9;Q9QXZ0-3	Macf1	S	2335	tr|B1ARU4|B1ARU4_MOUSE Microtubule-actin cross-linking factor 1 OS=Mus musculus OX=10090 GN=Macf1 PE=1 SV=1;tr|E9PVY8|E9PVY8_MOUSE Microtubule-actin cross-linking factor 1 OS=Mus musculus OX=10090 GN=Macf1 PE=1 SV=2;tr|E9QA63|E9QA63_MOUSE Microtubule-actin	0.989048	136.17	6.40907e-09		23.6514	23.1468	21.2291	23.0185	21.5602	20.9075	21.3547		21.1143	22.3215	22.6108		18.705	17.9007	17.9374	18.6532	18.3021	17.951	17.858				18.6487	12.9171	23.6514	23.1468	21.2291	23.0185	21.5602	20.9075	21.3547	12.9171	21.1143	22.3215	22.6108	12.9171	18.705	17.9007	17.9374	18.6532
B1ARU4;F7ACR9;Q9QXZ0-3_S2360	B1ARU4;F7ACR9;Q9QXZ0-3	Macf1	S	2360	tr|B1ARU4|B1ARU4_MOUSE Microtubule-actin cross-linking factor 1 OS=Mus musculus OX=10090 GN=Macf1 PE=1 SV=1;tr|E9PVY8|E9PVY8_MOUSE Microtubule-actin cross-linking factor 1 OS=Mus musculus OX=10090 GN=Macf1 PE=1 SV=2;tr|E9QA63|E9QA63_MOUSE Microtubule-actin	1	65.305	0.00677959	19.9731	21.6132	19.9632			19.6439	18.5917	18.5638	18.8067	19.9164	20.1179	20.0457	16.3256	16.934	16.4134			15.1251	15.8461	15.0774	16.5479	16.5755	16.468	16.7881	19.9731	21.6132	19.9632	12.9171	12.9171	19.6439	18.5917	18.5638	18.8067	19.9164	20.1179	20.0457	16.3256	16.934	16.4134	12.9171	12.9171
B1ARW6_S5	B1ARW6	Mtf1	S	5	tr|B1ARW6|B1ARW6_MOUSE Metal regulatory transcription factor 1 (Fragment) OS=Mus musculus OX=10090 GN=Mtf1 PE=1 SV=1;sp|Q07243|MTF1_MOUSE Metal regulatory transcription factor 1 OS=Mus musculus OX=10090 GN=Mtf1 PE=1 SV=2	1	47.938	0.00161984		18.8781	18.2462											18.0704	17.8238										12.9171	18.8781	18.2462	12.9171	12.9171	12.9171	12.9171	12.9171	12.9171	12.9171	12.9171	12.9171	12.9171	18.0704	17.8238	12.9171	12.9171
B1AST8_S14	B1AST8	Mast2	S	14	tr|B1AST8|B1AST8_MOUSE Microtubule-associated serine/threonine-protein kinase 2 OS=Mus musculus OX=10090 GN=Mast2 PE=1 SV=1;tr|B1AST7|B1AST7_MOUSE Microtubule-associated serine/threonine-protein kinase 2 OS=Mus musculus OX=10090 GN=Mast2 PE=1 SV=1;tr|E9QLW	0.999966	53.001	0.00380916						18.0374					20.7673	20.4982						18.0742					18.8453	19.0366	12.9171	12.9171	12.9171	12.9171	12.9171	18.0374	12.9171	12.9171	12.9171	12.9171	20.7673	20.4982	12.9171	12.9171	12.9171	12.9171	12.9171
B1AST8_S816	B1AST8	Mast2	S	816	tr|B1AST8|B1AST8_MOUSE Microtubule-associated serine/threonine-protein kinase 2 OS=Mus musculus OX=10090 GN=Mast2 PE=1 SV=1;tr|B1AST7|B1AST7_MOUSE Microtubule-associated serine/threonine-protein kinase 2 OS=Mus musculus OX=10090 GN=Mast2 PE=1 SV=1;tr|E9QLW	0.998314	63.69	0.000337805	19.3924	20.813				19.1627	20.0281	19.6294		21.1754			17.5787	19.1018				18.6257	18.1259	18.5866		19.2371			19.3924	20.813	12.9171	12.9171	12.9171	19.1627	20.0281	19.6294	12.9171	21.1754	12.9171	12.9171	17.5787	19.1018	12.9171	12.9171	12.9171
B1AU41_S257	B1AU41	Adra1b	S	257	tr|B1AU41|B1AU41_MOUSE Alpha-1B adrenergic receptor (Fragment) OS=Mus musculus OX=10090 GN=Adra1b PE=1 SV=1;tr|Q9DBL0|Q9DBL0_MOUSE Adrenergic receptor, alpha 1b OS=Mus musculus OX=10090 GN=Adra1b PE=1 SV=1;sp|P97717|ADA1B_MOUSE Alpha-1B adrenergic receptor	0.970667	96.489	0.00244339		24.3661								26.0131		27.9731										19.091			12.9171	24.3661	12.9171	12.9171	12.9171	12.9171	12.9171	12.9171	12.9171	26.0131	12.9171	27.9731	12.9171	12.9171	12.9171	12.9171	12.9171
B1AU41_T264	B1AU41	Adra1b	T	264	tr|B1AU41|B1AU41_MOUSE Alpha-1B adrenergic receptor (Fragment) OS=Mus musculus OX=10090 GN=Adra1b PE=1 SV=1;tr|Q9DBL0|Q9DBL0_MOUSE Adrenergic receptor, alpha 1b OS=Mus musculus OX=10090 GN=Adra1b PE=1 SV=1;sp|P97717|ADA1B_MOUSE Alpha-1B adrenergic receptor	0.995672	150.26	2.09663e-13		26.875								26.0131	26.3613	30.7014										19.091	18.5731		12.9171	26.875	12.9171	12.9171	12.9171	12.9171	12.9171	12.9171	12.9171	26.0131	26.3613	30.7014	12.9171	12.9171	12.9171	12.9171	12.9171
B1AU75_S466	B1AU75	Nasp	S	466	tr|B1AU75|B1AU75_MOUSE Nuclear autoantigenic sperm protein OS=Mus musculus OX=10090 GN=Nasp PE=1 SV=1;sp|Q99MD9|NASP_MOUSE Nuclear autoantigenic sperm protein OS=Mus musculus OX=10090 GN=Nasp PE=1 SV=2	0.999113	48.693	0.00673388										21.9496	21.5836														12.9171	12.9171	12.9171	12.9171	12.9171	12.9171	12.9171	12.9171	12.9171	21.9496	21.5836	12.9171	12.9171	12.9171	12.9171	12.9171	12.9171
B1AU75_T463	B1AU75	Nasp	T	463	tr|B1AU75|B1AU75_MOUSE Nuclear autoantigenic sperm protein OS=Mus musculus OX=10090 GN=Nasp PE=1 SV=1;sp|Q99MD9|NASP_MOUSE Nuclear autoantigenic sperm protein OS=Mus musculus OX=10090 GN=Nasp PE=1 SV=2	0.999641	48.693	0.00673388										21.9496	21.5836														12.9171	12.9171	12.9171	12.9171	12.9171	12.9171	12.9171	12.9171	12.9171	21.9496	21.5836	12.9171	12.9171	12.9171	12.9171	12.9171	12.9171
B1AWL2_S351	B1AWL2	Zfp462	S	351	sp|B1AWL2|ZN462_MOUSE Zinc finger protein 462 OS=Mus musculus OX=10090 GN=Znf462 PE=1 SV=1	0.999987	69.602	0.00189949	19.2738	21.2574								19.8245	19.9357	20.5712	17.7437	19.6248								18.3356	17.9672	18.9908	19.2738	21.2574	12.9171	12.9171	12.9171	12.9171	12.9171	12.9171	12.9171	19.8245	19.9357	20.5712	17.7437	19.6248	12.9171	12.9171	12.9171
B1AY10-2_S147	B1AY10-2	Nfx1	S	147	sp|B1AY10-2|NFX1_MOUSE Isoform 2 of Transcriptional repressor NF-X1 OS=Mus musculus OX=10090 GN=Nfx1;sp|B1AY10-3|NFX1_MOUSE Isoform 3 of Transcriptional repressor NF-X1 OS=Mus musculus OX=10090 GN=Nfx1;sp|B1AY10|NFX1_MOUSE Transcriptional repressor NF-X1 O	0.999322	120.66	7.66539e-11		22.8933	22.7879						21.4082	22.6772		22.6795		20.8964	20.7898						19.6126	21.4436		21.8894	12.9171	22.8933	22.7879	12.9171	12.9171	12.9171	12.9171	12.9171	21.4082	22.6772	12.9171	22.6795	12.9171	20.8964	20.7898	12.9171	12.9171
B1AZ14;Q3UMF0_S1012	B1AZ14;Q3UMF0	Cobll1	S	1012	tr|B1AZ14|B1AZ14_MOUSE Cordon-bleu protein-like 1 OS=Mus musculus OX=10090 GN=Cobll1 PE=1 SV=1;sp|Q3UMF0-4|COBL1_MOUSE Isoform 4 of Cordon-bleu protein-like 1 OS=Mus musculus OX=10090 GN=Cobll1;sp|Q3UMF0-2|COBL1_MOUSE Isoform 2 of Cordon-bleu protein-like	0.90494	83.045	0.00130129								20.9759	20.4249		21.3385	21.4733								17.3991	17.382		18.8113	17.7663	12.9171	12.9171	12.9171	12.9171	12.9171	12.9171	12.9171	20.9759	20.4249	12.9171	21.3385	21.4733	12.9171	12.9171	12.9171	12.9171	12.9171
B1AZ14;Q3UMF0_S1183	B1AZ14;Q3UMF0	Cobll1	S	1183	tr|B1AZ14|B1AZ14_MOUSE Cordon-bleu protein-like 1 OS=Mus musculus OX=10090 GN=Cobll1 PE=1 SV=1;sp|Q3UMF0-4|COBL1_MOUSE Isoform 4 of Cordon-bleu protein-like 1 OS=Mus musculus OX=10090 GN=Cobll1;sp|Q3UMF0-2|COBL1_MOUSE Isoform 2 of Cordon-bleu protein-like	0.961947	126.07	9.72864e-07										21.7404	24.1106	23.6821										16.9687	19.1965	18.3098	12.9171	12.9171	12.9171	12.9171	12.9171	12.9171	12.9171	12.9171	12.9171	21.7404	24.1106	23.6821	12.9171	12.9171	12.9171	12.9171	12.9171
B1AZ14;Q3UMF0_S1234	B1AZ14;Q3UMF0	Cobll1	S	1234	tr|B1AZ14|B1AZ14_MOUSE Cordon-bleu protein-like 1 OS=Mus musculus OX=10090 GN=Cobll1 PE=1 SV=1;sp|Q3UMF0-4|COBL1_MOUSE Isoform 4 of Cordon-bleu protein-like 1 OS=Mus musculus OX=10090 GN=Cobll1;sp|Q3UMF0-2|COBL1_MOUSE Isoform 2 of Cordon-bleu protein-like	0.998647	161.14	3.46799e-14		20.6866							19.34	21.2944	22.1135	22.472		19.7115							19.5262	18.9874	19.7188	19.3187	12.9171	20.6866	12.9171	12.9171	12.9171	12.9171	12.9171	12.9171	19.34	21.2944	22.1135	22.472	12.9171	19.7115	12.9171	12.9171	12.9171
B1AZ14;Q3UMF0_S268	B1AZ14;Q3UMF0	Cobll1	S	268	tr|B1AZ14|B1AZ14_MOUSE Cordon-bleu protein-like 1 OS=Mus musculus OX=10090 GN=Cobll1 PE=1 SV=1;sp|Q3UMF0-4|COBL1_MOUSE Isoform 4 of Cordon-bleu protein-like 1 OS=Mus musculus OX=10090 GN=Cobll1;sp|Q3UMF0-2|COBL1_MOUSE Isoform 2 of Cordon-bleu protein-like	0.951084	115.56	1.26376e-05		22.1299	21.1722			20.7616	21.5025				22.5834	22.615		17.9148	18.1403			18.4367	17.947				18.0102	18.3954	12.9171	22.1299	21.1722	12.9171	12.9171	20.7616	21.5025	12.9171	12.9171	12.9171	22.5834	22.615	12.9171	17.9148	18.1403	12.9171	12.9171
B1AZ14;Q3UMF0_S334	B1AZ14;Q3UMF0	Cobll1	S	334	tr|B1AZ14|B1AZ14_MOUSE Cordon-bleu protein-like 1 OS=Mus musculus OX=10090 GN=Cobll1 PE=1 SV=1;sp|Q3UMF0-4|COBL1_MOUSE Isoform 4 of Cordon-bleu protein-like 1 OS=Mus musculus OX=10090 GN=Cobll1;sp|Q3UMF0-2|COBL1_MOUSE Isoform 2 of Cordon-bleu protein-like	0.999969	173.03	5.03449e-23		23.7689					20.7909	21.2591	20.8355	25.2558	25.0316	25.5135		20.3904					17.0937	16.682	18.0483	21.3061	21.2183	21.6443	12.9171	23.7689	12.9171	12.9171	12.9171	12.9171	20.7909	21.2591	20.8355	25.2558	25.0316	25.5135	12.9171	20.3904	12.9171	12.9171	12.9171
B1AZ14;Q3UMF0_S352	B1AZ14;Q3UMF0	Cobll1	S	352	tr|B1AZ14|B1AZ14_MOUSE Cordon-bleu protein-like 1 OS=Mus musculus OX=10090 GN=Cobll1 PE=1 SV=1;sp|Q3UMF0-4|COBL1_MOUSE Isoform 4 of Cordon-bleu protein-like 1 OS=Mus musculus OX=10090 GN=Cobll1;sp|Q3UMF0-2|COBL1_MOUSE Isoform 2 of Cordon-bleu protein-like	0.997309	88.396	5.26199e-05										21.6745	22.4704	22.006										17.5798	21.2048	20.8567	12.9171	12.9171	12.9171	12.9171	12.9171	12.9171	12.9171	12.9171	12.9171	21.6745	22.4704	22.006	12.9171	12.9171	12.9171	12.9171	12.9171
B1AZ14;Q3UMF0_S514	B1AZ14;Q3UMF0	Cobll1	S	514	tr|B1AZ14|B1AZ14_MOUSE Cordon-bleu protein-like 1 OS=Mus musculus OX=10090 GN=Cobll1 PE=1 SV=1;sp|Q3UMF0-4|COBL1_MOUSE Isoform 4 of Cordon-bleu protein-like 1 OS=Mus musculus OX=10090 GN=Cobll1;sp|Q3UMF0-2|COBL1_MOUSE Isoform 2 of Cordon-bleu protein-like	0.998091	169.57	1.93466e-30		23.2301	23.2321			23.421	23.8731	24.3303	24.1946	24.3001	24.1409	23.9076		18.983	22.6225			20.5645	20.1757	17.3818	20.231			20.8237	12.9171	23.2301	23.2321	12.9171	12.9171	23.421	23.8731	24.3303	24.1946	24.3001	24.1409	23.9076	12.9171	18.983	22.6225	12.9171	12.9171
B1AZ14;Q3UMF0_S762	B1AZ14;Q3UMF0	Cobll1	S	762	tr|B1AZ14|B1AZ14_MOUSE Cordon-bleu protein-like 1 OS=Mus musculus OX=10090 GN=Cobll1 PE=1 SV=1;sp|Q3UMF0-4|COBL1_MOUSE Isoform 4 of Cordon-bleu protein-like 1 OS=Mus musculus OX=10090 GN=Cobll1;sp|Q3UMF0-2|COBL1_MOUSE Isoform 2 of Cordon-bleu protein-like	0.999996	73.11	0.00301729										22.1646	22.7622	22.5006										20.2187	20.4435	20.0375	12.9171	12.9171	12.9171	12.9171	12.9171	12.9171	12.9171	12.9171	12.9171	22.1646	22.7622	22.5006	12.9171	12.9171	12.9171	12.9171	12.9171
B1AZ14;Q3UMF0_S864	B1AZ14;Q3UMF0	Cobll1	S	864	tr|B1AZ14|B1AZ14_MOUSE Cordon-bleu protein-like 1 OS=Mus musculus OX=10090 GN=Cobll1 PE=1 SV=1;sp|Q3UMF0-4|COBL1_MOUSE Isoform 4 of Cordon-bleu protein-like 1 OS=Mus musculus OX=10090 GN=Cobll1;sp|Q3UMF0-2|COBL1_MOUSE Isoform 2 of Cordon-bleu protein-like	0.998937	188.4	4.05138e-22	21.8327	21.0743						24.0019			24.0517	25.1256	17.5123							18.6417			21.319	19.5766	21.8327	21.0743	12.9171	12.9171	12.9171	12.9171	12.9171	24.0019	12.9171	12.9171	24.0517	25.1256	17.5123	12.9171	12.9171	12.9171	12.9171
B1AZ14;Q3UMF0_S961	B1AZ14;Q3UMF0	Cobll1	S	961	tr|B1AZ14|B1AZ14_MOUSE Cordon-bleu protein-like 1 OS=Mus musculus OX=10090 GN=Cobll1 PE=1 SV=1;sp|Q3UMF0-4|COBL1_MOUSE Isoform 4 of Cordon-bleu protein-like 1 OS=Mus musculus OX=10090 GN=Cobll1;sp|Q3UMF0-2|COBL1_MOUSE Isoform 2 of Cordon-bleu protein-like	1	165.74	8.00494e-16		23.9066	24.0516			22.0584	22.8805	23.3988	23.148	23.4111	23.4178	23.5345		20.2214	19.0314				18.6047	18.9875	19.3057	19.2818	19.6757	19.8613	12.9171	23.9066	24.0516	12.9171	12.9171	22.0584	22.8805	23.3988	23.148	23.4111	23.4178	23.5345	12.9171	20.2214	19.0314	12.9171	12.9171
B1AZ14;Q3UMF0_S996	B1AZ14;Q3UMF0	Cobll1	S	996	tr|B1AZ14|B1AZ14_MOUSE Cordon-bleu protein-like 1 OS=Mus musculus OX=10090 GN=Cobll1 PE=1 SV=1;sp|Q3UMF0-4|COBL1_MOUSE Isoform 4 of Cordon-bleu protein-like 1 OS=Mus musculus OX=10090 GN=Cobll1;sp|Q3UMF0-2|COBL1_MOUSE Isoform 2 of Cordon-bleu protein-like	0.780049	90.1	4.75787e-06			22.5864				22.4929		22.5343		23.2689				18.9213				18.9517		18.5629		19.2609		12.9171	12.9171	22.5864	12.9171	12.9171	12.9171	22.4929	12.9171	22.5343	12.9171	23.2689	12.9171	12.9171	12.9171	18.9213	12.9171	12.9171
B1AZM2_S19	B1AZM2	Gm15091	S	19	tr|B1AZM2|B1AZM2_MOUSE Predicted gene 15091 OS=Mus musculus OX=10090 GN=Gm15091 PE=1 SV=1	1	247.5	4.71905e-89		22.6154	20.5368			20.6513	20.9608		21.9166	22.6855	22.9974	23.0937		21.5361	19.5611			20.7861	19.8041		20.7896	21.9902	22.4535	22.673	12.9171	22.6154	20.5368	12.9171	12.9171	20.6513	20.9608	12.9171	21.9166	22.6855	22.9974	23.0937	12.9171	21.5361	19.5611	12.9171	12.9171
B1AZM2_S384	B1AZM2	Gm15091	S	384	tr|B1AZM2|B1AZM2_MOUSE Predicted gene 15091 OS=Mus musculus OX=10090 GN=Gm15091 PE=1 SV=1	1	86.803	1.68949e-05	22.8046	21.5156	22.7123	22.1816	22.353	22.4854	22.5794	22.1647		21.3456	21.1109		21.4192	19.669	21.2655	20.9323	20.97	22.125	21.394	21.111		20.175	20.03		22.8046	21.5156	22.7123	22.1816	22.353	22.4854	22.5794	22.1647	12.9171	21.3456	21.1109	12.9171	21.4192	19.669	21.2655	20.9323	20.97
B1AZM2_S388	B1AZM2	Gm15091	S	388	tr|B1AZM2|B1AZM2_MOUSE Predicted gene 15091 OS=Mus musculus OX=10090 GN=Gm15091 PE=1 SV=1	1	65.805	0.00806124	20.3428	21.5156	19.2937			19.7587	19.5249			21.3456	21.1109		19.0773	19.669	18.2984			19.8321	18.4179			20.175	20.03		20.3428	21.5156	19.2937	12.9171	12.9171	19.7587	19.5249	12.9171	12.9171	21.3456	21.1109	12.9171	19.0773	19.669	18.2984	12.9171	12.9171
B1Q2W7_S1825	B1Q2W7	Taf1	S	1825	tr|B1Q2W7|B1Q2W7_MOUSE Transcription initiation factor TFIID subunit OS=Mus musculus OX=10090 GN=Taf1 PE=1 SV=1;tr|D3YZK4|D3YZK4_MOUSE Transcription initiation factor TFIID subunit OS=Mus musculus OX=10090 GN=Taf1 PE=1 SV=1;sp|Q80UV9-3|TAF1_MOUSE Isoform 3	0.804349	52.823	0.00672899										19.5773	19.6606											17.6348	17.6376		12.9171	12.9171	12.9171	12.9171	12.9171	12.9171	12.9171	12.9171	12.9171	19.5773	19.6606	12.9171	12.9171	12.9171	12.9171	12.9171	12.9171
B2M1R7;Q61990_S185	B2M1R7;Q61990	Pcbp2	S	185	tr|B2M1R7|B2M1R7_MOUSE Poly(rC)-binding protein 2 OS=Mus musculus OX=10090 GN=Pcbp2 PE=1 SV=1;sp|Q61990-3|PCBP2_MOUSE Isoform 3 of Poly(rC)-binding protein 2 OS=Mus musculus OX=10090 GN=Pcbp2;tr|A0A2R8W6L5|A0A2R8W6L5_MOUSE Poly(rC)-binding protein 2 (Fragm	0.979954	142.85	8.44684e-14									21.6283	22.5964	22.0333	22.2048									20.0605	22.3425	21.1169	22.0654	12.9171	12.9171	12.9171	12.9171	12.9171	12.9171	12.9171	12.9171	21.6283	22.5964	22.0333	22.2048	12.9171	12.9171	12.9171	12.9171	12.9171
B2RQC6_S1038	B2RQC6	Cad	S	1038	sp|B2RQC6|PYR1_MOUSE CAD protein OS=Mus musculus OX=10090 GN=Cad PE=1 SV=1;tr|E9QAI5|E9QAI5_MOUSE CAD protein OS=Mus musculus OX=10090 GN=Cad PE=1 SV=1;tr|G3UWN2|G3UWN2_MOUSE CAD protein OS=Mus musculus OX=10090 GN=Cad PE=1 SV=1;sp|B2RQC6-2|PYR1_MOUSE Isof	0.987006	137.46	7.83041e-14					20.3113	20.8532	20.6291			21.238	21.9697	22.2812					17.6641	18.4732	17.6226			18.5887	18.4232	18.0859	12.9171	12.9171	12.9171	12.9171	20.3113	20.8532	20.6291	12.9171	12.9171	21.238	21.9697	22.2812	12.9171	12.9171	12.9171	12.9171	17.6641
B2RQC6_S1406	B2RQC6	Cad	S	1406	sp|B2RQC6|PYR1_MOUSE CAD protein OS=Mus musculus OX=10090 GN=Cad PE=1 SV=1;tr|E9QAI5|E9QAI5_MOUSE CAD protein OS=Mus musculus OX=10090 GN=Cad PE=1 SV=1;tr|G3UWN2|G3UWN2_MOUSE CAD protein OS=Mus musculus OX=10090 GN=Cad PE=1 SV=1;sp|B2RQC6-2|PYR1_MOUSE Isof	0.982938	150.04	0.001938	20.7672	22.1295	20.6828	19.6992	19.8762	20.1916		20.9058		21.9524	22.2532	22.6827	19.8616	20.6218	19.1202	19.0679	19.1161	19.8016		19.8481		21.1661	20.4717	21.3289	20.7672	22.1295	20.6828	19.6992	19.8762	20.1916	12.9171	20.9058	12.9171	21.9524	22.2532	22.6827	19.8616	20.6218	19.1202	19.0679	19.1161
B2RQC6_S1859	B2RQC6	Cad	S	1859	sp|B2RQC6|PYR1_MOUSE CAD protein OS=Mus musculus OX=10090 GN=Cad PE=1 SV=1;tr|E9QAI5|E9QAI5_MOUSE CAD protein OS=Mus musculus OX=10090 GN=Cad PE=1 SV=1;tr|G3UWN2|G3UWN2_MOUSE CAD protein OS=Mus musculus OX=10090 GN=Cad PE=1 SV=1;sp|B2RQC6-2|PYR1_MOUSE Isof	1	130.73	1.52933e-13	24.8875	25.9137	23.7672	23.3462	22.5064	23.5304	24.3754	24.3535	24.2316	26.1288	25.9891	26.0867	23.7616	24.5626	22.8624	22.3289	21.3247	23.5607	23.2247	23.1781	23.1447	25.0962	24.6702	25.2892	24.8875	25.9137	23.7672	23.3462	22.5064	23.5304	24.3754	24.3535	24.2316	26.1288	25.9891	26.0867	23.7616	24.5626	22.8624	22.3289	21.3247
B2RQG2_S377	B2RQG2	Phf3	S	377	tr|B2RQG2|B2RQG2_MOUSE PHD finger protein 3 OS=Mus musculus OX=10090 GN=Phf3 PE=1 SV=1	1	241.93	3.73831e-62	21.503	22.8528	22.1517	21.4753	21.9198	20.9368	22.3014	22.4169	21.8144	21.7148		21.2986	18.8659	20.0158	19.7904	19.6538	19.7911	19.9314	19.9314	19.7547	19.4575	19.4004		19.2086	21.503	22.8528	22.1517	21.4753	21.9198	20.9368	22.3014	22.4169	21.8144	21.7148	12.9171	21.2986	18.8659	20.0158	19.7904	19.6538	19.7911
B2RQS1_S229	B2RQS1	Strn3	S	229	tr|B2RQS1|B2RQS1_MOUSE Striatin-3 OS=Mus musculus OX=10090 GN=Strn3 PE=1 SV=1;sp|Q9ERG2|STRN3_MOUSE Striatin-3 OS=Mus musculus OX=10090 GN=Strn3 PE=1 SV=1	1	72.79	0.00510775										19.577	19.7485	20.1304										17.0756	17.1445	17.0707	12.9171	12.9171	12.9171	12.9171	12.9171	12.9171	12.9171	12.9171	12.9171	19.577	19.7485	20.1304	12.9171	12.9171	12.9171	12.9171	12.9171
B2RT41_S356	B2RT41	Zfc3h1	S	356	tr|B2RT41|B2RT41_MOUSE Zinc finger, C3H1-type-containing OS=Mus musculus OX=10090 GN=Zfc3h1 PE=1 SV=1	0.977942	99.011	0.000236213		21.2035									20.7521	21.2026		17.1052									17.4134		12.9171	21.2035	12.9171	12.9171	12.9171	12.9171	12.9171	12.9171	12.9171	12.9171	20.7521	21.2026	12.9171	17.1052	12.9171	12.9171	12.9171
B2RUG9_S1040	B2RUG9	Apc	S	1040	tr|B2RUG9|B2RUG9_MOUSE Adenomatosis polyposis coli OS=Mus musculus OX=10090 GN=Apc PE=1 SV=1;sp|Q61315-3|APC_MOUSE Isoform 3 of Adenomatous polyposis coli protein OS=Mus musculus OX=10090 GN=Apc;sp|Q61315|APC_MOUSE Adenomatous polyposis coli protein OS=Mus	0.763952	110.67	2.00829e-07			21.5717							21.2486	21.5612				18.9438							17.8047	17.3616		12.9171	12.9171	21.5717	12.9171	12.9171	12.9171	12.9171	12.9171	12.9171	21.2486	21.5612	12.9171	12.9171	12.9171	18.9438	12.9171	12.9171
B2RUR8_S464	B2RUR8	Otud7b	S	464	sp|B2RUR8|OTU7B_MOUSE OTU domain-containing protein 7B OS=Mus musculus OX=10090 GN=Otud7b PE=1 SV=1	0.799706	71.974	1.41525e-06	19.9648	21.192								21.3173	21.0927	21.2241	19.0085	20.2036								20.1449	20.7961	20.4982	19.9648	21.192	12.9171	12.9171	12.9171	12.9171	12.9171	12.9171	12.9171	21.3173	21.0927	21.2241	19.0085	20.2036	12.9171	12.9171	12.9171
B2RUR8_S467	B2RUR8	Otud7b	S	467	sp|B2RUR8|OTU7B_MOUSE OTU domain-containing protein 7B OS=Mus musculus OX=10090 GN=Otud7b PE=1 SV=1	0.840799	95.794	2.43934e-10	21.3148	22.03	21.7275			21.2417				22.3255	21.0927	22.2688	20.4163	21.0741	21.1805			21.3387				21.0191	20.7961	21.4884	21.3148	22.03	21.7275	12.9171	12.9171	21.2417	12.9171	12.9171	12.9171	22.3255	21.0927	22.2688	20.4163	21.0741	21.1805	12.9171	12.9171
B2RXQ4_S972	B2RXQ4	Nek1	S	972	tr|B2RXQ4|B2RXQ4_MOUSE Nek1 protein OS=Mus musculus OX=10090 GN=Nek1 PE=1 SV=1;tr|B7ZWK0|B7ZWK0_MOUSE Nek1 protein OS=Mus musculus OX=10090 GN=Nek1 PE=1 SV=1;tr|B2RXX0|B2RXX0_MOUSE Nek1 protein OS=Mus musculus OX=10090 GN=Nek1 PE=1 SV=1;sp|P51954|NEK1_MOUS	0.999998	125.74	1.5577e-07	20.6061	21.5714					18.5867			21.1421	21.4869	21.4371	17.0127	17.7642					16.0793			17.0706	17.2361	17.4022	20.6061	21.5714	12.9171	12.9171	12.9171	12.9171	18.5867	12.9171	12.9171	21.1421	21.4869	21.4371	17.0127	17.7642	12.9171	12.9171	12.9171
B2RY04_S1765	B2RY04	Dock5	S	1765	sp|B2RY04|DOCK5_MOUSE Dedicator of cytokinesis protein 5 OS=Mus musculus OX=10090 GN=Dock5 PE=1 SV=2	0.999994	52.278	0.0266431											18.1907	18.5827											16.3858	16.8635	12.9171	12.9171	12.9171	12.9171	12.9171	12.9171	12.9171	12.9171	12.9171	12.9171	18.1907	18.5827	12.9171	12.9171	12.9171	12.9171	12.9171
B2RY56_S672	B2RY56	Rbm25	S	672	sp|B2RY56|RBM25_MOUSE RNA-binding protein 25 OS=Mus musculus OX=10090 GN=Rbm25 PE=1 SV=2	1	244.23	5.07191e-54		22.4462	21.6929	21.308	20.9715	20.6895	21.5643	22.1862	21.3997	23.0855	22.3413	22.715		20.7468	20.3183	20.3409	19.8782	20.5349	20.5336	20.7898	20.3071	21.8809	21.0848	21.8106	12.9171	22.4462	21.6929	21.308	20.9715	20.6895	21.5643	22.1862	21.3997	23.0855	22.3413	22.715	12.9171	20.7468	20.3183	20.3409	19.8782
B7FAU9_S1084	B7FAU9	Flna	S	1084	tr|B7FAU9|B7FAU9_MOUSE Filamin, alpha OS=Mus musculus OX=10090 GN=Flna PE=1 SV=1;sp|Q8BTM8|FLNA_MOUSE Filamin-A OS=Mus musculus OX=10090 GN=Flna PE=1 SV=5;tr|B7FAV1|B7FAV1_MOUSE Filamin, alpha (Fragment) OS=Mus musculus OX=10090 GN=Flna PE=1 SV=1	1	151.8	3.88172e-15		21.6292				20.525	20.4453	20.7476	20.0902	21.71	21.586	21.3741		19.4838				19.3184	18.9206	19.1335	19.1353	19.8398	19.634	20.2904	12.9171	21.6292	12.9171	12.9171	12.9171	20.525	20.4453	20.7476	20.0902	21.71	21.586	21.3741	12.9171	19.4838	12.9171	12.9171	12.9171
B7FAU9_S1459	B7FAU9	Flna	S	1459	tr|B7FAU9|B7FAU9_MOUSE Filamin, alpha OS=Mus musculus OX=10090 GN=Flna PE=1 SV=1;sp|Q8BTM8|FLNA_MOUSE Filamin-A OS=Mus musculus OX=10090 GN=Flna PE=1 SV=5;tr|B7FAV1|B7FAV1_MOUSE Filamin, alpha (Fragment) OS=Mus musculus OX=10090 GN=Flna PE=1 SV=1	1	96.745	0.00141258		21.8177								20.6152	20.5919	20.7616		19.571								18.3426	18.009	18.8089	12.9171	21.8177	12.9171	12.9171	12.9171	12.9171	12.9171	12.9171	12.9171	20.6152	20.5919	20.7616	12.9171	19.571	12.9171	12.9171	12.9171
B7FAU9_S2144	B7FAU9	Flna	S	2144	tr|B7FAU9|B7FAU9_MOUSE Filamin, alpha OS=Mus musculus OX=10090 GN=Flna PE=1 SV=1;sp|Q8BTM8|FLNA_MOUSE Filamin-A OS=Mus musculus OX=10090 GN=Flna PE=1 SV=5;tr|B7FAV1|B7FAV1_MOUSE Filamin, alpha (Fragment) OS=Mus musculus OX=10090 GN=Flna PE=1 SV=1	1	213.05	2.81601e-51		23.7362	21.0526				22.7507	22.6734	22.9128	22.6556	24.6956	24.9479		21.2008	19.3211				20.1545	19.9018	20.4023	20.4139	21.8951	22.4371	12.9171	23.7362	21.0526	12.9171	12.9171	12.9171	22.7507	22.6734	22.9128	22.6556	24.6956	24.9479	12.9171	21.2008	19.3211	12.9171	12.9171
B7ZNL2_S7	B7ZNL2	Nap1l4	S	7	tr|B7ZNL2|B7ZNL2_MOUSE Nap1l4 protein OS=Mus musculus OX=10090 GN=Nap1l4 PE=1 SV=1;sp|Q78ZA7|NP1L4_MOUSE Nucleosome assembly protein 1-like 4 OS=Mus musculus OX=10090 GN=Nap1l4 PE=1 SV=1;tr|A0A140LJ37|A0A140LJ37_MOUSE Nucleosome assembly protein 1-like 4 (	0.995239	90.714	7.58776e-08		20.6745	19.6721					20.1788		21.5104	21.5086	21.7843		19.8029	18.7848					19.449		19.6655	20.1856	21.876	12.9171	20.6745	19.6721	12.9171	12.9171	12.9171	12.9171	20.1788	12.9171	21.5104	21.5086	21.7843	12.9171	19.8029	18.7848	12.9171	12.9171
B9EHJ3_S912	B9EHJ3	Tjp1	S	912	tr|B9EHJ3|B9EHJ3_MOUSE Tight junction protein ZO-1 OS=Mus musculus OX=10090 GN=Tjp1 PE=1 SV=1;tr|A0A0U1RPW2|A0A0U1RPW2_MOUSE Tight junction protein ZO-1 OS=Mus musculus OX=10090 GN=Tjp1 PE=1 SV=1	1	141.22	8.23633e-10	21.1416	22.4714	21.5219				20.1899	21.588		22.2262	22.8127	22.4808	17.6916		17.7344					17.3704		17.473			21.1416	22.4714	21.5219	12.9171	12.9171	12.9171	20.1899	21.588	12.9171	22.2262	22.8127	22.4808	17.6916	12.9171	17.7344	12.9171	12.9171
B9EHJ3;P39447_S617	B9EHJ3;P39447	Tjp1	S	617	tr|B9EHJ3|B9EHJ3_MOUSE Tight junction protein ZO-1 OS=Mus musculus OX=10090 GN=Tjp1 PE=1 SV=1;tr|A0A0U1RPW2|A0A0U1RPW2_MOUSE Tight junction protein ZO-1 OS=Mus musculus OX=10090 GN=Tjp1 PE=1 SV=1;sp|P39447|ZO1_MOUSE Tight junction protein ZO-1 OS=Mus muscu	0.999997	143.38	1.43409e-08	21.3041	21.785								22.5754	22.2789	22.9009	17.9636	18.6291								18.535	19.2706	18.9764	21.3041	21.785	12.9171	12.9171	12.9171	12.9171	12.9171	12.9171	12.9171	22.5754	22.2789	22.9009	17.9636	18.6291	12.9171	12.9171	12.9171
B9EIX2_S1122	B9EIX2	Cep170b	S	1122	tr|B9EIX2|B9EIX2_MOUSE AW555464 protein OS=Mus musculus OX=10090 GN=Cep170b PE=1 SV=1;sp|Q80U49|C170B_MOUSE Centrosomal protein of 170 kDa protein B OS=Mus musculus OX=10090 GN=Cep170b PE=1 SV=2	0.997705	130.24	8.12613e-09	20.329	20.5758																							20.329	20.5758	12.9171	12.9171	12.9171	12.9171	12.9171	12.9171	12.9171	12.9171	12.9171	12.9171	12.9171	12.9171	12.9171	12.9171	12.9171
B9EJ80_S515	B9EJ80	Pdzd8	S	515	sp|B9EJ80|PDZD8_MOUSE PDZ domain-containing protein 8 OS=Mus musculus OX=10090 GN=Pdzd8 PE=1 SV=1	0.952073	133.38	4.76267e-15		23.2307						21.9446		23.096	22.5999	23.1674		21.2802								20.8003	20.3337	21.3642	12.9171	23.2307	12.9171	12.9171	12.9171	12.9171	12.9171	21.9446	12.9171	23.096	22.5999	23.1674	12.9171	21.2802	12.9171	12.9171	12.9171
D3YUD2;E9Q9C3_S216	D3YUD2;E9Q9C3	Mllt4	S	216	tr|D3YUD2|D3YUD2_MOUSE Afadin (Fragment) OS=Mus musculus OX=10090 GN=Afdn PE=1 SV=1;tr|E9Q9C3|E9Q9C3_MOUSE Afadin OS=Mus musculus OX=10090 GN=Afdn PE=1 SV=1;sp|Q9QZQ1-2|AFAD_MOUSE Isoform 1 of Afadin OS=Mus musculus OX=10090 GN=Afdn;sp|Q9QZQ1|AFAD_MOUSE Af	0.999987	176.61	1.16745e-22	23.1472	24.5189			19.0588	19.8178	20.9776	21.7043	20.2455	24.8626	24.8946	23.1215		20.7443								17.0528			23.1472	24.5189	12.9171	12.9171	19.0588	19.8178	20.9776	21.7043	20.2455	24.8626	24.8946	23.1215	12.9171	20.7443	12.9171	12.9171	12.9171
D3YUS5_S145	D3YUS5	Rasal2	S	145	tr|D3YUS5|D3YUS5_MOUSE RAS protein activator-like 2 OS=Mus musculus OX=10090 GN=Rasal2 PE=1 SV=1;tr|E9PW37|E9PW37_MOUSE RAS protein activator-like 2 OS=Mus musculus OX=10090 GN=Rasal2 PE=1 SV=1;tr|D3Z7S1|D3Z7S1_MOUSE RAS protein activator-like 2 (Fragment)	0.98307	63.697	0.00132769		20.5839								21.2796	21.0239	21.2819										18.1092	18.3459	18.4217	12.9171	20.5839	12.9171	12.9171	12.9171	12.9171	12.9171	12.9171	12.9171	21.2796	21.0239	21.2819	12.9171	12.9171	12.9171	12.9171	12.9171
D3YWB9_S1047	D3YWB9	Cntnap4	S	1047	tr|D3YWB9|D3YWB9_MOUSE Contactin-associated protein-like 4 OS=Mus musculus OX=10090 GN=Cntnap4 PE=1 SV=1;sp|Q99P47|CNTP4_MOUSE Contactin-associated protein-like 4 OS=Mus musculus OX=10090 GN=Cntnap4 PE=1 SV=2	0.999999	65.719	0.00674846		22.6971	23.1887		23.3582		22.9332		23.3445	23.7635		23.6787		18.7844	17.5761		16.4326		18.2242		16.6458	18.6197		19.2928	12.9171	22.6971	23.1887	12.9171	23.3582	12.9171	22.9332	12.9171	23.3445	23.7635	12.9171	23.6787	12.9171	18.7844	17.5761	12.9171	16.4326
D3YX85_S701	D3YX85	Asap2	S	701	tr|D3YX85|D3YX85_MOUSE Arf-GAP with SH3 domain, ANK repeat and PH domain-containing protein 2 OS=Mus musculus OX=10090 GN=Asap2 PE=1 SV=2;tr|E9PX52|E9PX52_MOUSE Arf-GAP with SH3 domain, ANK repeat and PH domain-containing protein 2 OS=Mus musculus OX=10090	1	248.06	3.56267e-62	20.9409	21.984	21.7534	19.9543	20.446	21.5372	20.987	22.2801	22.0343	22.7159	22.4869	22.2393	19.541	20.1262	20.2174	18.9464	18.5437	20.6043	18.5571	19.9584	19.7438	20.4785	19.7664	20.5725	20.9409	21.984	21.7534	19.9543	20.446	21.5372	20.987	22.2801	22.0343	22.7159	22.4869	22.2393	19.541	20.1262	20.2174	18.9464	18.5437
D3YZP9_S237	D3YZP9	Ccdc6	S	237	sp|D3YZP9|CCDC6_MOUSE Coiled-coil domain-containing protein 6 OS=Mus musculus OX=10090 GN=Ccdc6 PE=1 SV=1	1	80.706	0.00415545				19.8956			20.4531	21.8455			21.2057	22.361							18.9919	17.8723				18.7064	12.9171	12.9171	12.9171	19.8956	12.9171	12.9171	20.4531	21.8455	12.9171	12.9171	21.2057	22.361	12.9171	12.9171	12.9171	12.9171	12.9171
D3Z0R8_S648	D3Z0R8	Ttc7;Ttc7a	S	648	tr|D3Z0R8|D3Z0R8_MOUSE Tetratricopeptide repeat domain 7 OS=Mus musculus OX=10090 GN=Ttc7 PE=1 SV=1;sp|Q8BGB2|TTC7A_MOUSE Tetratricopeptide repeat protein 7A OS=Mus musculus OX=10090 GN=Ttc7a PE=1 SV=1	0.994463	40.352	0.0176051	18.221									19.5244		19.2322	17.513									18.7472		18.9516	18.221	12.9171	12.9171	12.9171	12.9171	12.9171	12.9171	12.9171	12.9171	19.5244	12.9171	19.2322	17.513	12.9171	12.9171	12.9171	12.9171
D3Z197_S571	D3Z197	Whsc1l1	S	571	tr|D3Z197|D3Z197_MOUSE Histone-lysine N-methyltransferase NSD3 OS=Mus musculus OX=10090 GN=Nsd3 PE=1 SV=1;tr|D3Z357|D3Z357_MOUSE Histone-lysine N-methyltransferase NSD3 OS=Mus musculus OX=10090 GN=Nsd3 PE=1 SV=1;sp|Q6P2L6-4|NSD3_MOUSE Isoform 4 of Histone-	0.772969	69.704	1.15725e-06										21.8935		21.9732										20.215		19.4301	12.9171	12.9171	12.9171	12.9171	12.9171	12.9171	12.9171	12.9171	12.9171	21.8935	12.9171	21.9732	12.9171	12.9171	12.9171	12.9171	12.9171
D3Z2E3_S272	D3Z2E3	Reps1	S	272	tr|D3Z2E3|D3Z2E3_MOUSE RalBP1-associated Eps domain-containing protein 1 OS=Mus musculus OX=10090 GN=Reps1 PE=1 SV=1;tr|F6R6F1|F6R6F1_MOUSE RalBP1-associated Eps domain-containing protein 1 (Fragment) OS=Mus musculus OX=10090 GN=Reps1 PE=1 SV=1;tr|E9Q632|E	0.906936	82.85	0.00200109											21.8627	21.6908											20.9655	20.8743	12.9171	12.9171	12.9171	12.9171	12.9171	12.9171	12.9171	12.9171	12.9171	12.9171	21.8627	21.6908	12.9171	12.9171	12.9171	12.9171	12.9171
D3Z2E3_S618	D3Z2E3	Reps1	S	618	tr|D3Z2E3|D3Z2E3_MOUSE RalBP1-associated Eps domain-containing protein 1 OS=Mus musculus OX=10090 GN=Reps1 PE=1 SV=1;tr|F6R6F1|F6R6F1_MOUSE RalBP1-associated Eps domain-containing protein 1 (Fragment) OS=Mus musculus OX=10090 GN=Reps1 PE=1 SV=1;tr|E9Q632|E	1	183.15	1.59912e-23		22.6149	21.7884				22.4745		22.6536	24.3011	24.6674	24.9736		18.959	18.5516				19.0437		18.8983	19.5912	20.015	20.2815	12.9171	22.6149	21.7884	12.9171	12.9171	12.9171	22.4745	12.9171	22.6536	24.3011	24.6674	24.9736	12.9171	18.959	18.5516	12.9171	12.9171
D3Z3A0_S122	D3Z3A0	Ppp1r2	S	122	tr|D3Z3A0|D3Z3A0_MOUSE Protein phosphatase inhibitor 2 OS=Mus musculus OX=10090 GN=Ppp1r2 PE=1 SV=1;sp|Q9DCL8|IPP2_MOUSE Protein phosphatase inhibitor 2 OS=Mus musculus OX=10090 GN=Ppp1r2 PE=1 SV=3	0.996507	87.659	6.15151e-05		20.655					20.5552	21.0234		22.1097	22.5763	22.1521		16.167					18.3129	17.9927			18.0887		12.9171	20.655	12.9171	12.9171	12.9171	12.9171	20.5552	21.0234	12.9171	22.1097	22.5763	22.1521	12.9171	16.167	12.9171	12.9171	12.9171
D3Z3A0_S123	D3Z3A0	Ppp1r2	S	123	tr|D3Z3A0|D3Z3A0_MOUSE Protein phosphatase inhibitor 2 OS=Mus musculus OX=10090 GN=Ppp1r2 PE=1 SV=1;sp|Q9DCL8|IPP2_MOUSE Protein phosphatase inhibitor 2 OS=Mus musculus OX=10090 GN=Ppp1r2 PE=1 SV=3	0.996126	87.659	6.15151e-05		20.655					20.5552	21.0234		22.1097	22.1401	22.1521		16.167					18.3129	17.9927			18.0887		12.9171	20.655	12.9171	12.9171	12.9171	12.9171	20.5552	21.0234	12.9171	22.1097	22.1401	22.1521	12.9171	16.167	12.9171	12.9171	12.9171
D3Z3A8_S1243	D3Z3A8	Myo9a	S	1243	tr|D3Z3A8|D3Z3A8_MOUSE Unconventional myosin-IXa OS=Mus musculus OX=10090 GN=Myo9a PE=1 SV=1;sp|Q8C170|MYO9A_MOUSE Unconventional myosin-IXa OS=Mus musculus OX=10090 GN=Myo9a PE=1 SV=2;sp|Q8C170-2|MYO9A_MOUSE Isoform 2 of Unconventional myosin-IXa OS=Mus m	0.994856	87.18	1.33251e-05		20.3225								21.7976	22.0077	22.0784		17.9085								18.6275	18.9051	18.5807	12.9171	20.3225	12.9171	12.9171	12.9171	12.9171	12.9171	12.9171	12.9171	21.7976	22.0077	22.0784	12.9171	17.9085	12.9171	12.9171	12.9171
D3Z3H4_S203	D3Z3H4	Cgnl1	S	203	tr|D3Z3H4|D3Z3H4_MOUSE Cingulin-like protein 1 OS=Mus musculus OX=10090 GN=Cgnl1 PE=1 SV=1;tr|B2RSU6|B2RSU6_MOUSE Cingulin-like 1 OS=Mus musculus OX=10090 GN=Cgnl1 PE=1 SV=1;sp|Q6AW69-3|CGNL1_MOUSE Isoform 3 of Cingulin-like protein 1 OS=Mus musculus OX=10	0.823559	74.678	0.00133623				19.9147			19.9439	20.2395											18.554	18.5985					12.9171	12.9171	12.9171	19.9147	12.9171	12.9171	19.9439	20.2395	12.9171	12.9171	12.9171	12.9171	12.9171	12.9171	12.9171	12.9171	12.9171
D3Z3H4_S284	D3Z3H4	Cgnl1	S	284	tr|D3Z3H4|D3Z3H4_MOUSE Cingulin-like protein 1 OS=Mus musculus OX=10090 GN=Cgnl1 PE=1 SV=1;tr|B2RSU6|B2RSU6_MOUSE Cingulin-like 1 OS=Mus musculus OX=10090 GN=Cgnl1 PE=1 SV=1;sp|Q6AW69-3|CGNL1_MOUSE Isoform 3 of Cingulin-like protein 1 OS=Mus musculus OX=10	1	59.185	0.0149756											21.6061	21.5037											18.9043	18.9331	12.9171	12.9171	12.9171	12.9171	12.9171	12.9171	12.9171	12.9171	12.9171	12.9171	21.6061	21.5037	12.9171	12.9171	12.9171	12.9171	12.9171
D3Z4C0_S491	D3Z4C0	Farp2	S	491	tr|D3Z4C0|D3Z4C0_MOUSE FERM, ARHGEF and pleckstrin domain-containing protein 2 OS=Mus musculus OX=10090 GN=Farp2 PE=1 SV=1	1	126.95	2.33521e-09	20.194	20.8109								21.0232	21.209		18.0913	18.7876								19.2573	19.4319		20.194	20.8109	12.9171	12.9171	12.9171	12.9171	12.9171	12.9171	12.9171	21.0232	21.209	12.9171	18.0913	18.7876	12.9171	12.9171	12.9171
D3Z4U0_S120	D3Z4U0	Zranb2	S	120	tr|D3Z4U0|D3Z4U0_MOUSE Zinc finger Ran-binding domain-containing protein 2 OS=Mus musculus OX=10090 GN=Zranb2 PE=1 SV=2;sp|Q9R020|ZRAB2_MOUSE Zinc finger Ran-binding domain-containing protein 2 OS=Mus musculus OX=10090 GN=Zranb2 PE=1 SV=2;tr|E9PUD0|E9PUD0_	1	132.84	6.82413e-20	21.1892	24.052	22.5535	21.5987	21.4804	21.9977	22.2704	21.3241	21.277	23.8449	22.0649	24.6132	19.9734	22.4954	21.4291	20.4895	20.2246	21.8479	21.3418	19.8408	19.888	22.2637	20.4043	23.5979	21.1892	24.052	22.5535	21.5987	21.4804	21.9977	22.2704	21.3241	21.277	23.8449	22.0649	24.6132	19.9734	22.4954	21.4291	20.4895	20.2246
D3Z4U0_S153	D3Z4U0	Zranb2	S	153	tr|D3Z4U0|D3Z4U0_MOUSE Zinc finger Ran-binding domain-containing protein 2 OS=Mus musculus OX=10090 GN=Zranb2 PE=1 SV=2;sp|Q9R020|ZRAB2_MOUSE Zinc finger Ran-binding domain-containing protein 2 OS=Mus musculus OX=10090 GN=Zranb2 PE=1 SV=2;tr|E9PUD0|E9PUD0_	1	504.88	0	24.8553	26.2905	25.9081	24.413	25.2166	25.4554	25.3744	25.5616	25.3842	26.3477	26.395	26.6458	23.5231	24.719	24.7497	23.5665	24.0602	25.209	23.9241	24.004	23.9301	25.0236	24.9421	25.3957	24.8553	26.2905	25.9081	24.413	25.2166	25.4554	25.3744	25.5616	25.3842	26.3477	26.395	26.6458	23.5231	24.719	24.7497	23.5665	24.0602
D3Z4U0_S188	D3Z4U0	Zranb2	S	188	tr|D3Z4U0|D3Z4U0_MOUSE Zinc finger Ran-binding domain-containing protein 2 OS=Mus musculus OX=10090 GN=Zranb2 PE=1 SV=2;sp|Q9R020|ZRAB2_MOUSE Zinc finger Ran-binding domain-containing protein 2 OS=Mus musculus OX=10090 GN=Zranb2 PE=1 SV=2;tr|E9PUD0|E9PUD0_	0.999898	127.32	1.49611e-13		22.7658	22.1316	21.4601	21.7105	21.2161	21.8461	21.5725	22.5295	24.1796	23.1188	23.1701		21.3431	21.294	20.5374	20.2774	20.7988	20.5623	20.1096	21.1054	22.5235	21.5014	21.9979	12.9171	22.7658	22.1316	21.4601	21.7105	21.2161	21.8461	21.5725	22.5295	24.1796	23.1188	23.1701	12.9171	21.3431	21.294	20.5374	20.2774
D3Z5I9_S203	D3Z5I9	Rbm33	S	203	tr|D3Z5I9|D3Z5I9_MOUSE RNA-binding protein 33 OS=Mus musculus OX=10090 GN=Rbm33 PE=1 SV=1;sp|Q9CXK9|RBM33_MOUSE RNA-binding protein 33 OS=Mus musculus OX=10090 GN=Rbm33 PE=1 SV=2;tr|D3YV48|D3YV48_MOUSE RNA-binding protein 33 OS=Mus musculus OX=10090 GN=Rbm	1	211.99	7.7585e-43	21.518	23.5271	23.7089	21.779	21.8644	22.5417	21.6893	21.958	22.0551	23.1412	23.1602	23.6035	18.6791	19.9665	20.3053	18.71	19.8125	20.5085	18.9913	18.8398	19.449	18.6629	19.2383	19.5957	21.518	23.5271	23.7089	21.779	21.8644	22.5417	21.6893	21.958	22.0551	23.1412	23.1602	23.6035	18.6791	19.9665	20.3053	18.71	19.8125
D3Z5I9_S776	D3Z5I9	Rbm33	S	776	tr|D3Z5I9|D3Z5I9_MOUSE RNA-binding protein 33 OS=Mus musculus OX=10090 GN=Rbm33 PE=1 SV=1;sp|Q9CXK9|RBM33_MOUSE RNA-binding protein 33 OS=Mus musculus OX=10090 GN=Rbm33 PE=1 SV=2	1	63.091	0.00841806		21.1151								21.1264	20.7465			18.0559								18.667	17.841		12.9171	21.1151	12.9171	12.9171	12.9171	12.9171	12.9171	12.9171	12.9171	21.1264	20.7465	12.9171	12.9171	18.0559	12.9171	12.9171	12.9171
D3Z5N5_S318	D3Z5N5	Pikfyve	S	318	tr|D3Z5N5|D3Z5N5_MOUSE 1-phosphatidylinositol 3-phosphate 5-kinase OS=Mus musculus OX=10090 GN=Pikfyve PE=1 SV=2;sp|Q9Z1T6-1|FYV1_MOUSE Isoform 2 of 1-phosphatidylinositol 3-phosphate 5-kinase OS=Mus musculus OX=10090 GN=Pikfyve;sp|Q9Z1T6|FYV1_MOUSE 1-phos	0.997997	95.401	0.000210464	19.3177	20.2307								20.6898	21.5263	21.7332	17.5151	17.7862								18.1782	18.295	18.6785	19.3177	20.2307	12.9171	12.9171	12.9171	12.9171	12.9171	12.9171	12.9171	20.6898	21.5263	21.7332	17.5151	17.7862	12.9171	12.9171	12.9171
D3Z5N6_S142	D3Z5N6	Dpf2	S	142	tr|D3Z5N6|D3Z5N6_MOUSE Zinc finger protein ubi-d4 OS=Mus musculus OX=10090 GN=Dpf2 PE=1 SV=1;sp|Q61103|REQU_MOUSE Zinc finger protein ubi-d4 OS=Mus musculus OX=10090 GN=Dpf2 PE=1 SV=1;tr|F8WIP7|F8WIP7_MOUSE Zinc finger protein ubi-d4 (Fragment) OS=Mus musc	1	105.46	8.16696e-08		20.3197				19.9357				20.9418		20.9041		18.616				18.6729				18.9572		18.9159	12.9171	20.3197	12.9171	12.9171	12.9171	19.9357	12.9171	12.9171	12.9171	20.9418	12.9171	20.9041	12.9171	18.616	12.9171	12.9171	12.9171
D6RCX5_S100	D6RCX5	Mtfr1l	S	100	tr|D6RCX5|D6RCX5_MOUSE Mitochondrial fission regulator 1-like OS=Mus musculus OX=10090 GN=Mtfr1l PE=1 SV=1;tr|D3Z0X8|D3Z0X8_MOUSE Mitochondrial fission regulator 1-like (Fragment) OS=Mus musculus OX=10090 GN=Mtfr1l PE=1 SV=1;tr|D3YW54|D3YW54_MOUSE Mitochon	1	106.18	0.000379335	20.3168	20.9785						19.0679	19.0152	21.4471	21.5066	22.1343	19.4816	19.7958						17.696	17.8103	20.8297	20.4194	21.0735	20.3168	20.9785	12.9171	12.9171	12.9171	12.9171	12.9171	19.0679	19.0152	21.4471	21.5066	22.1343	19.4816	19.7958	12.9171	12.9171	12.9171
D6RG49_S193	D6RG49	Fam76b	S	193	tr|D6RG49|D6RG49_MOUSE Protein FAM76B OS=Mus musculus OX=10090 GN=Fam76b PE=1 SV=1;sp|Q80XP8|FA76B_MOUSE Protein FAM76B OS=Mus musculus OX=10090 GN=Fam76b PE=1 SV=1	0.968815	52.265	0.00162145	18.3476	20.0276			18.2947		18.6892	19.025		19.7393	20.2848		18.0147	19.3375			17.5988		18.1244	18.1249		19.1843	19.5315		18.3476	20.0276	12.9171	12.9171	18.2947	12.9171	18.6892	19.025	12.9171	19.7393	20.2848	12.9171	18.0147	19.3375	12.9171	12.9171	17.5988
E0CX62_S175	E0CX62	Psma3	S	175	tr|E0CX62|E0CX62_MOUSE Proteasome endopeptidase complex OS=Mus musculus OX=10090 GN=Psma3 PE=1 SV=2;sp|O70435|PSA3_MOUSE Proteasome subunit alpha type-3 OS=Mus musculus OX=10090 GN=Psma3 PE=1 SV=3	0.99997	110.31	1.57092e-08	19.49	21.2988		20.0765	19.8496	20.1693		20.5619	19.7513	21.1398	20.6503	21.947	18.9129	19.9958		19.4219	19.1297	20.1803		19.313	19.45	20.3759	19.3398	21.7421	19.49	21.2988	12.9171	20.0765	19.8496	20.1693	12.9171	20.5619	19.7513	21.1398	20.6503	21.947	18.9129	19.9958	12.9171	19.4219	19.1297
E0CYM1_S551	E0CYM1	Filip1l	S	551	tr|E0CYM1|E0CYM1_MOUSE Filamin A-interacting protein 1-like OS=Mus musculus OX=10090 GN=Filip1l PE=1 SV=1;tr|E0CYH7|E0CYH7_MOUSE Filamin A-interacting protein 1-like OS=Mus musculus OX=10090 GN=Filip1l PE=1 SV=1;sp|Q6P6L0-3|FIL1L_MOUSE Isoform 3 of Filamin	1	199.13	4.71417e-17	23.3173	24.3738	21.0933			20.7048	22.2886	22.6085	22.0411	24.3281	24.4829	24.6306	20.453	20.7552	18.358			18.3097	19.3927	19.5979	19.3222	21.1907	21.1374	21.2556	23.3173	24.3738	21.0933	12.9171	12.9171	20.7048	22.2886	22.6085	22.0411	24.3281	24.4829	24.6306	20.453	20.7552	18.358	12.9171	12.9171
E0CYM1_S809	E0CYM1	Filip1l	S	809	tr|E0CYM1|E0CYM1_MOUSE Filamin A-interacting protein 1-like OS=Mus musculus OX=10090 GN=Filip1l PE=1 SV=1;tr|E0CYH7|E0CYH7_MOUSE Filamin A-interacting protein 1-like OS=Mus musculus OX=10090 GN=Filip1l PE=1 SV=1;sp|Q6P6L0-3|FIL1L_MOUSE Isoform 3 of Filamin	0.996988	160.81	7.07945e-15	20.1858	21.2398							19.7204	21.6871	21.4777	21.5993	17.3819	17.763							17.4208	18.5741		17.9669	20.1858	21.2398	12.9171	12.9171	12.9171	12.9171	12.9171	12.9171	19.7204	21.6871	21.4777	21.5993	17.3819	17.763	12.9171	12.9171	12.9171
E0CYM1_T754	E0CYM1	Filip1l	T	754	tr|E0CYM1|E0CYM1_MOUSE Filamin A-interacting protein 1-like OS=Mus musculus OX=10090 GN=Filip1l PE=1 SV=1;tr|E0CYH7|E0CYH7_MOUSE Filamin A-interacting protein 1-like OS=Mus musculus OX=10090 GN=Filip1l PE=1 SV=1;sp|Q6P6L0-3|FIL1L_MOUSE Isoform 3 of Filamin	0.904938	126.63	4.89131e-05		21.36								20.5603	21.1912			19.4658								20.7897	20.073		12.9171	21.36	12.9171	12.9171	12.9171	12.9171	12.9171	12.9171	12.9171	20.5603	21.1912	12.9171	12.9171	19.4658	12.9171	12.9171	12.9171
E9PUC5_S339	E9PUC5	Psd3	S	339	tr|E9PUC5|E9PUC5_MOUSE PH and SEC7 domain-containing protein 3 OS=Mus musculus OX=10090 GN=Psd3 PE=1 SV=1;tr|F6Z9E6|F6Z9E6_MOUSE PH and SEC7 domain-containing protein 3 OS=Mus musculus OX=10090 GN=Psd3 PE=1 SV=2;tr|A0A1D5RLK2|A0A1D5RLK2_MOUSE PH and SEC7 d	0.931246	60.209	0.00497156										19.5119		19.8353										19.2427		19.345	12.9171	12.9171	12.9171	12.9171	12.9171	12.9171	12.9171	12.9171	12.9171	19.5119	12.9171	19.8353	12.9171	12.9171	12.9171	12.9171	12.9171
E9PUK3_S443	E9PUK3	Fnbp1l	S	443	tr|E9PUK3|E9PUK3_MOUSE Formin-binding protein 1-like OS=Mus musculus OX=10090 GN=Fnbp1l PE=1 SV=1;tr|A0A5F8MPQ8|A0A5F8MPQ8_MOUSE Formin-binding protein 1-like OS=Mus musculus OX=10090 GN=Fnbp1l PE=1 SV=1;tr|E9PUI5|E9PUI5_MOUSE Formin-binding protein 1-like	0.999992	121.79	9.05975e-07							19.6739	19.9654		21.9463	21.56	21.4389								16.257					12.9171	12.9171	12.9171	12.9171	12.9171	12.9171	19.6739	19.9654	12.9171	21.9463	21.56	21.4389	12.9171	12.9171	12.9171	12.9171	12.9171
E9PUU4_S1414	E9PUU4	Gemin5	S	1414	tr|E9PUU4|E9PUU4_MOUSE Gem-associated protein 5 OS=Mus musculus OX=10090 GN=Gemin5 PE=1 SV=1	0.978853	95.428	9.6873e-06	19.9559		20.8876					21.219		21.1469		21.0679	17.7995		18.9469					19.0575		18.5482		18.7289	19.9559	12.9171	20.8876	12.9171	12.9171	12.9171	12.9171	21.219	12.9171	21.1469	12.9171	21.0679	17.7995	12.9171	18.9469	12.9171	12.9171
E9PV45_S2045	E9PV45	Usp24	S	2045	tr|E9PV45|E9PV45_MOUSE Ubiquitin carboxyl-terminal hydrolase 24 OS=Mus musculus OX=10090 GN=Usp24 PE=1 SV=1;sp|B1AY13|UBP24_MOUSE Ubiquitin carboxyl-terminal hydrolase 24 OS=Mus musculus OX=10090 GN=Usp24 PE=1 SV=1	0.999999	115.24	3.11984e-06		23.0903	22.4025	21.9764					21.8597		23.6191			19.799							19.1798				12.9171	23.0903	22.4025	21.9764	12.9171	12.9171	12.9171	12.9171	21.8597	12.9171	23.6191	12.9171	12.9171	19.799	12.9171	12.9171	12.9171
E9PVC5_S1181	E9PVC5	Eif4g1	S	1181	tr|E9PVC5|E9PVC5_MOUSE Eukaryotic translation initiation factor 4 gamma 1 OS=Mus musculus OX=10090 GN=Eif4g1 PE=1 SV=1;tr|E9Q9E1|E9Q9E1_MOUSE Eukaryotic translation initiation factor 4 gamma 1 OS=Mus musculus OX=10090 GN=Eif4g1 PE=1 SV=1;sp|Q6NZJ6|IF4G1_MO	0.977359	91.313	0.000599739		22.3455								22.9	22.9252			20.5653								21.7407	21.215		12.9171	22.3455	12.9171	12.9171	12.9171	12.9171	12.9171	12.9171	12.9171	22.9	22.9252	12.9171	12.9171	20.5653	12.9171	12.9171	12.9171
E9PVC5_S1183	E9PVC5	Eif4g1	S	1183	tr|E9PVC5|E9PVC5_MOUSE Eukaryotic translation initiation factor 4 gamma 1 OS=Mus musculus OX=10090 GN=Eif4g1 PE=1 SV=1;tr|E9Q9E1|E9Q9E1_MOUSE Eukaryotic translation initiation factor 4 gamma 1 OS=Mus musculus OX=10090 GN=Eif4g1 PE=1 SV=1;sp|Q6NZJ6|IF4G1_MO	0.999975	140.24	2.33395e-10	23.9009	25.2082	23.6931	22.7874	22.9869	23.0432	23.9884	24.33		25.4474	25.6638	25.9391	20.3408	21.101	20.5502	19.5962	19.419	20.5763	20.9136	20.0755		21.7349	21.4546	22.0838	23.9009	25.2082	23.6931	22.7874	22.9869	23.0432	23.9884	24.33	12.9171	25.4474	25.6638	25.9391	20.3408	21.101	20.5502	19.5962	19.419
E9PVC5_S1225	E9PVC5	Eif4g1	S	1225	tr|E9PVC5|E9PVC5_MOUSE Eukaryotic translation initiation factor 4 gamma 1 OS=Mus musculus OX=10090 GN=Eif4g1 PE=1 SV=1;tr|E9Q9E1|E9Q9E1_MOUSE Eukaryotic translation initiation factor 4 gamma 1 OS=Mus musculus OX=10090 GN=Eif4g1 PE=1 SV=1;sp|Q6NZJ6|IF4G1_MO	1	146.07	7.78777e-14	22.249	23.3692	22.6724	21.5288	22.5217	22.1217	22.9037	23.1713	22.5952	23.5328	23.8524	23.6059	20.3421	20.8599	18.4409	18.6811	19.0332	19.3909	18.7912	19.1004	18.918	19.3703	21.0953	19.4888	22.249	23.3692	22.6724	21.5288	22.5217	22.1217	22.9037	23.1713	22.5952	23.5328	23.8524	23.6059	20.3421	20.8599	18.4409	18.6811	19.0332
E9PVX6_S2392	E9PVX6	Mki67	S	2392	sp|E9PVX6|KI67_MOUSE Proliferation marker protein Ki-67 OS=Mus musculus OX=10090 GN=Mki67 PE=1 SV=1;sp|E9PVX6-2|KI67_MOUSE Isoform 2 of Proliferation marker protein Ki-67 OS=Mus musculus OX=10090 GN=Mki67	0.794663	45.696	0.000870748	18.4684		20.0802	18.6965			20.4911	20.3851				22.4002	17.4764		19.3148	18.0564			19.4359	19.2943				21.979	18.4684	12.9171	20.0802	18.6965	12.9171	12.9171	20.4911	20.3851	12.9171	12.9171	12.9171	22.4002	17.4764	12.9171	19.3148	18.0564	12.9171
E9PVX6_S517	E9PVX6	Mki67	S	517	sp|E9PVX6|KI67_MOUSE Proliferation marker protein Ki-67 OS=Mus musculus OX=10090 GN=Mki67 PE=1 SV=1;sp|E9PVX6-2|KI67_MOUSE Isoform 2 of Proliferation marker protein Ki-67 OS=Mus musculus OX=10090 GN=Mki67;tr|A0A1B0GQV9|A0A1B0GQV9_MOUSE Proliferation marker	0.999859	72.644	1.86967e-05		21.652	21.5864			20.2875	20.5666	20.6141	20.4938	21.179	21.5013	21.3141		20.3955	21.3826			20.1145	19.8446	20.0539	19.1501	20.9451	20.6531	20.9788	12.9171	21.652	21.5864	12.9171	12.9171	20.2875	20.5666	20.6141	20.4938	21.179	21.5013	21.3141	12.9171	20.3955	21.3826	12.9171	12.9171
E9PWE8_S101	E9PWE8	Dpysl3	S	101	tr|E9PWE8|E9PWE8_MOUSE Dihydropyrimidinase-related protein 3 OS=Mus musculus OX=10090 GN=Dpysl3 PE=1 SV=1	1	176.86	8.7624e-26	24.0126	24.6069	20.2358	23.3594	24.397	24.5849	19.8357	24.1595	23.7364	25.1523	25.5524	23.5156	23.414	23.3961	18.7899	22.9186	23.3546	24.084	18.9388	22.8229	22.2421	24.2559	24.1904	18.9689	24.0126	24.6069	20.2358	23.3594	24.397	24.5849	19.8357	24.1595	23.7364	25.1523	25.5524	23.5156	23.414	23.3961	18.7899	22.9186	23.3546
E9PWE8_S635	E9PWE8	Dpysl3	S	635	tr|E9PWE8|E9PWE8_MOUSE Dihydropyrimidinase-related protein 3 OS=Mus musculus OX=10090 GN=Dpysl3 PE=1 SV=1;tr|Q3TT92|Q3TT92_MOUSE Dihydropyrimidinase-related protein 3 OS=Mus musculus OX=10090 GN=Dpysl3 PE=1 SV=1;sp|Q62188|DPYL3_MOUSE Dihydropyrimidinase-re	0.999494	85.536	0.000506557	22.0423		20.9134	20.5877	20.2739	20.0852	21.2924	21.8378	21.1332	22.3239	23.3613	23.5443	20.7519		19.0725	19.6177	18.9808	19.6954	19.5178	19.6916	19.383	20.8644	21.2425	21.9195	22.0423	12.9171	20.9134	20.5877	20.2739	20.0852	21.2924	21.8378	21.1332	22.3239	23.3613	23.5443	20.7519	12.9171	19.0725	19.6177	18.9808
E9PWW9_S1347	E9PWW9	Rsf1	S	1347	tr|E9PWW9|E9PWW9_MOUSE Remodeling and spacing factor 1 OS=Mus musculus OX=10090 GN=Rsf1 PE=1 SV=2	1	203.39	1.0628e-29	19.9868	20.6541	20.4188	19.976	20.2399	20.0585	20.4719	20.8037	20.8558	21.2944	21.0853	21.4676	19.3076	19.2883	19.006	19.0481	18.8005	19.5637	19.0682	19.202	19.7777	20.0782	19.6738	19.7661	19.9868	20.6541	20.4188	19.976	20.2399	20.0585	20.4719	20.8037	20.8558	21.2944	21.0853	21.4676	19.3076	19.2883	19.006	19.0481	18.8005
E9PX30_S335	E9PX30	Map4k5	S	335	tr|E9PX30|E9PX30_MOUSE Mitogen-activated protein kinase kinase kinase kinase 5 OS=Mus musculus OX=10090 GN=Map4k5 PE=1 SV=1;sp|Q8BPM2|M4K5_MOUSE Mitogen-activated protein kinase kinase kinase kinase 5 OS=Mus musculus OX=10090 GN=Map4k5 PE=1 SV=2;sp|Q8BPM2-	0.99996	84.658	0.000914149										20.1628		20.5125										19.6667		19.5798	12.9171	12.9171	12.9171	12.9171	12.9171	12.9171	12.9171	12.9171	12.9171	20.1628	12.9171	20.5125	12.9171	12.9171	12.9171	12.9171	12.9171
E9PYB0_S252	E9PYB0	Ahnak2	S	252	tr|E9PYB0|E9PYB0_MOUSE AHNAK nucleoprotein 2 (Fragment) OS=Mus musculus OX=10090 GN=Ahnak2 PE=1 SV=8	1	106.67	9.13577e-05		22.7356	21.5285			21.725	22.8524	22.7888	22.4576	23.7006	24.0529	23.649		17.9787	17.4402			17.8332	18.0428	17.7888	17.0603	18.0688	18.0092	18.431	12.9171	22.7356	21.5285	12.9171	12.9171	21.725	22.8524	22.7888	22.4576	23.7006	24.0529	23.649	12.9171	17.9787	17.4402	12.9171	12.9171
E9PYB0_S286	E9PYB0	Ahnak2	S	286	tr|E9PYB0|E9PYB0_MOUSE AHNAK nucleoprotein 2 (Fragment) OS=Mus musculus OX=10090 GN=Ahnak2 PE=1 SV=8	0.999997	211.83	8.93169e-44	25.1992	26.702	25.5476	24.6747		24.6963	25.2941	26.846	26.8831	28.1764	27.8473	27.6716	19.8792	20.4459	19.9238	19.3853		20.0359	19.2875	19.5521	20.047	21.0769	21.037	21.6239	25.1992	26.702	25.5476	24.6747	12.9171	24.6963	25.2941	26.846	26.8831	28.1764	27.8473	27.6716	19.8792	20.4459	19.9238	19.3853	12.9171
E9PYB0_S326	E9PYB0	Ahnak2	S	326	tr|E9PYB0|E9PYB0_MOUSE AHNAK nucleoprotein 2 (Fragment) OS=Mus musculus OX=10090 GN=Ahnak2 PE=1 SV=8	0.999883	237.46	5.74339e-52	20.8157	23.5574	22.5615	20.8054	21.0739	22.9856	23.59	23.9562	23.1518	24.5695	24.4865	23.8889		14.0966						17.2707			18.0072		20.8157	23.5574	22.5615	20.8054	21.0739	22.9856	23.59	23.9562	23.1518	24.5695	24.4865	23.8889	12.9171	14.0966	12.9171	12.9171	12.9171
E9PYB0;F7CVJ5;F7DBB3_S228	E9PYB0;F7CVJ5;F7DBB3	Ahnak2	S	228	tr|E9PYB0|E9PYB0_MOUSE AHNAK nucleoprotein 2 (Fragment) OS=Mus musculus OX=10090 GN=Ahnak2 PE=1 SV=8;tr|F7CVJ5|F7CVJ5_MOUSE AHNAK nucleoprotein 2 (Fragment) OS=Mus musculus OX=10090 GN=Ahnak2 PE=1 SV=1;tr|F7DBB3|F7DBB3_MOUSE AHNAK nucleoprotein 2 (Fragment	1	136.99	4.51295e-07		23.8136					21.4084				24.5536	26.0137		17.5763										19.9654	12.9171	23.8136	12.9171	12.9171	12.9171	12.9171	21.4084	12.9171	12.9171	12.9171	24.5536	26.0137	12.9171	17.5763	12.9171	12.9171	12.9171
E9PYF4_S194	E9PYF4	Lmo7	S	194	tr|E9PYF4|E9PYF4_MOUSE LIM domain only 7 OS=Mus musculus OX=10090 GN=Lmo7 PE=1 SV=1;tr|F6TFN2|F6TFN2_MOUSE LIM domain only 7 (Fragment) OS=Mus musculus OX=10090 GN=Lmo7 PE=1 SV=1;tr|F6VG99|F6VG99_MOUSE LIM domain only 7 (Fragment) OS=Mus musculus OX=10090	0.999766	62.924	0.00777498	18.9864						19.757			21.0285	23.2901	21.8898	16.5983						16.9168			17.6572	19.3336	17.9001	18.9864	12.9171	12.9171	12.9171	12.9171	12.9171	19.757	12.9171	12.9171	21.0285	23.2901	21.8898	16.5983	12.9171	12.9171	12.9171	12.9171
E9PYH6_S483	E9PYH6	Setd1a	S	483	sp|E9PYH6|SET1A_MOUSE Histone-lysine N-methyltransferase SETD1A OS=Mus musculus OX=10090 GN=Setd1a PE=1 SV=1	0.837539	140.04	7.00988e-23						21.6016	22.5248	22.9291	22.8815	23.5333	24.3094	23.7197						21.9951	21.7386	21.6628	21.4627	22.9388	22.9234	23.0963	12.9171	12.9171	12.9171	12.9171	12.9171	21.6016	22.5248	22.9291	22.8815	23.5333	24.3094	23.7197	12.9171	12.9171	12.9171	12.9171	12.9171
E9PYH6_T931	E9PYH6	Setd1a	T	931	sp|E9PYH6|SET1A_MOUSE Histone-lysine N-methyltransferase SETD1A OS=Mus musculus OX=10090 GN=Setd1a PE=1 SV=1;tr|A0A0U1RNP2|A0A0U1RNP2_MOUSE Predicted gene, 49388 (Fragment) OS=Mus musculus OX=10090 GN=Gm49388 PE=4 SV=1	0.993727	90.654	1.96525e-06	20.0014			19.4348	19.4285	18.8901	20.487			21.2152	21.2098	21.1236	18.7691			18.5485	18.5477	19.5209	19.4092			20.0581	20.0532	20.3391	20.0014	12.9171	12.9171	19.4348	19.4285	18.8901	20.487	12.9171	12.9171	21.2152	21.2098	21.1236	18.7691	12.9171	12.9171	18.5485	18.5477
E9PYI8_S108	E9PYI8	Usp14	S	108	tr|E9PYI8|E9PYI8_MOUSE Ubiquitin carboxyl-terminal hydrolase OS=Mus musculus OX=10090 GN=Usp14 PE=1 SV=1;sp|Q9JMA1|UBP14_MOUSE Ubiquitin carboxyl-terminal hydrolase 14 OS=Mus musculus OX=10090 GN=Usp14 PE=1 SV=3	0.98217	55.452	0.000894273										20.4624		20.7168										19.1072		19.3557	12.9171	12.9171	12.9171	12.9171	12.9171	12.9171	12.9171	12.9171	12.9171	20.4624	12.9171	20.7168	12.9171	12.9171	12.9171	12.9171	12.9171
E9PYT0_S1219	E9PYT0	Arhgap5	S	1219	tr|E9PYT0|E9PYT0_MOUSE Rho GTPase-activating protein 5 OS=Mus musculus OX=10090 GN=Arhgap5 PE=1 SV=1;sp|P97393|RHG05_MOUSE Rho GTPase-activating protein 5 OS=Mus musculus OX=10090 GN=Arhgap5 PE=1 SV=2	0.97053	168.41	1.22118e-29	20.1391	23.1093	22.469	19.6241	20.1225		22.8649	20.8096	20.668	24.2463	23.8974	22.2953	18.643	21.1605	20.6787	18.3329			21.1839			21.5511	20.7623	19.4031	20.1391	23.1093	22.469	19.6241	20.1225	12.9171	22.8649	20.8096	20.668	24.2463	23.8974	22.2953	18.643	21.1605	20.6787	18.3329	12.9171
E9PZM4_S1365	E9PZM4	Chd2	S	1365	sp|E9PZM4|CHD2_MOUSE Chromodomain-helicase-DNA-binding protein 2 OS=Mus musculus OX=10090 GN=Chd2 PE=1 SV=1	1	55.885	0.00188399	20.2334		20.3093	19.2529		19.6797	19.9493		19.9392	21.2096			19.2854		18.987	19.1984		19.1673	18.9821		18.2978	19.7973			20.2334	12.9171	20.3093	19.2529	12.9171	19.6797	19.9493	12.9171	19.9392	21.2096	12.9171	12.9171	19.2854	12.9171	18.987	19.1984	12.9171
E9PZM7_S410	E9PZM7	Scaf11	S	410	tr|E9PZM7|E9PZM7_MOUSE SR-related CTD-associated factor 11 OS=Mus musculus OX=10090 GN=Scaf11 PE=1 SV=1;tr|A0A2I3BQU5|A0A2I3BQU5_MOUSE SR-related CTD-associated factor 11 OS=Mus musculus OX=10090 GN=Scaf11 PE=1 SV=1	0.782213	40.856	0.00766355										19.9157		19.3093										19.0683		18.5709	12.9171	12.9171	12.9171	12.9171	12.9171	12.9171	12.9171	12.9171	12.9171	19.9157	12.9171	19.3093	12.9171	12.9171	12.9171	12.9171	12.9171
E9PZM7_S498	E9PZM7	Scaf11	S	498	tr|E9PZM7|E9PZM7_MOUSE SR-related CTD-associated factor 11 OS=Mus musculus OX=10090 GN=Scaf11 PE=1 SV=1;tr|A0A2I3BQU5|A0A2I3BQU5_MOUSE SR-related CTD-associated factor 11 OS=Mus musculus OX=10090 GN=Scaf11 PE=1 SV=1	0.998113	69.522	0.000125803		20.9298	20.4284							20.6227	21.1765	21.058		19.1145	19.1038							18.9665	19.793	19.3845	12.9171	20.9298	20.4284	12.9171	12.9171	12.9171	12.9171	12.9171	12.9171	20.6227	21.1765	21.058	12.9171	19.1145	19.1038	12.9171	12.9171
E9PZM7_S821	E9PZM7	Scaf11	S	821	tr|E9PZM7|E9PZM7_MOUSE SR-related CTD-associated factor 11 OS=Mus musculus OX=10090 GN=Scaf11 PE=1 SV=1;tr|A0A2I3BQU5|A0A2I3BQU5_MOUSE SR-related CTD-associated factor 11 OS=Mus musculus OX=10090 GN=Scaf11 PE=1 SV=1	0.995338	74.76	0.0037889		20.6307	19.1189					19.4142		19.9642	20.8561	20.5685		19.8792	18.8624					19.7882		20.4945	20.4833	20.4551	12.9171	20.6307	19.1189	12.9171	12.9171	12.9171	12.9171	19.4142	12.9171	19.9642	20.8561	20.5685	12.9171	19.8792	18.8624	12.9171	12.9171
E9PZY8_S1628	E9PZY8	1110037F02Rik;Kiaa1429	S	1628	tr|E9PZY8|E9PZY8_MOUSE Protein virilizer homolog OS=Mus musculus OX=10090 GN=Virma PE=1 SV=1;sp|A2AIV2|VIR_MOUSE Protein virilizer homolog OS=Mus musculus OX=10090 GN=Virma PE=1 SV=1	0.860075	138.45	8.78691e-10		21.626								21.693	21.5307	21.7494		19.9931								20.5033	20.402	20.6581	12.9171	21.626	12.9171	12.9171	12.9171	12.9171	12.9171	12.9171	12.9171	21.693	21.5307	21.7494	12.9171	19.9931	12.9171	12.9171	12.9171
E9Q0Y4_S53	E9Q0Y4	Sipa1	S	53	tr|E9Q0Y4|E9Q0Y4_MOUSE Signal-induced proliferation-associated protein 1 OS=Mus musculus OX=10090 GN=Sipa1 PE=1 SV=1;sp|P46062|SIPA1_MOUSE Signal-induced proliferation-associated protein 1 OS=Mus musculus OX=10090 GN=Sipa1 PE=1 SV=2	0.969869	80.98	0.000516849	20.3394	21.4759									21.3421		17.839	19.2546									18.5867		20.3394	21.4759	12.9171	12.9171	12.9171	12.9171	12.9171	12.9171	12.9171	12.9171	21.3421	12.9171	17.839	19.2546	12.9171	12.9171	12.9171
E9Q1D5_S147	E9Q1D5	Tgfb1i1	S	147	tr|E9Q1D5|E9Q1D5_MOUSE Transforming growth factor beta-1-induced transcript 1 protein OS=Mus musculus OX=10090 GN=Tgfb1i1 PE=1 SV=1;sp|Q62219-5|TGFI1_MOUSE Isoform 5 of Transforming growth factor beta-1-induced transcript 1 protein OS=Mus musculus OX=10090	0.82356	78.236	3.2546e-06		20.8838						20.4228		21.211	20.8139	21.1228		20.0739						19.7673		20.6632	20.3344	20.7025	12.9171	20.8838	12.9171	12.9171	12.9171	12.9171	12.9171	20.4228	12.9171	21.211	20.8139	21.1228	12.9171	20.0739	12.9171	12.9171	12.9171
E9Q1K3;Q9QYC0_S12	E9Q1K3;Q9QYC0	Add1	S	12	tr|E9Q1K3|E9Q1K3_MOUSE Alpha-adducin OS=Mus musculus OX=10090 GN=Add1 PE=1 SV=1;sp|Q9QYC0|ADDA_MOUSE Alpha-adducin OS=Mus musculus OX=10090 GN=Add1 PE=1 SV=2;tr|F8WHZ9|F8WHZ9_MOUSE Alpha-adducin OS=Mus musculus OX=10090 GN=Add1 PE=1 SV=1;tr|F8WGR0|F8WGR0_M	0.872593	77.078	0.000716079	19.7072					19.7264	19.9549	20.1484		21.0415	20.3409	20.581	18.2632					18.4789	18.6177	18.3224		19.7064	18.3729	19.5129	19.7072	12.9171	12.9171	12.9171	12.9171	19.7264	19.9549	20.1484	12.9171	21.0415	20.3409	20.581	18.2632	12.9171	12.9171	12.9171	12.9171
E9Q226_S276	E9Q226	Ccnyl1	S	276	tr|E9Q226|E9Q226_MOUSE Cyclin Y-like 1 OS=Mus musculus OX=10090 GN=Ccnyl1 PE=1 SV=1;tr|D3YUJ3|D3YUJ3_MOUSE Cyclin Y-like 1 OS=Mus musculus OX=10090 GN=Ccnyl1 PE=1 SV=1	0.928427	47.823	0.00328468		19.3568								19.2711		20.0211		17.6393								18.0607		19.0157	12.9171	19.3568	12.9171	12.9171	12.9171	12.9171	12.9171	12.9171	12.9171	19.2711	12.9171	20.0211	12.9171	17.6393	12.9171	12.9171	12.9171
E9Q2B2_S1414	E9Q2B2	Ncor1	S	1414	tr|E9Q2B2|E9Q2B2_MOUSE Nuclear receptor corepressor 1 OS=Mus musculus OX=10090 GN=Ncor1 PE=1 SV=1;tr|Q5RIM6|Q5RIM6_MOUSE Nuclear receptor corepressor 1 OS=Mus musculus OX=10090 GN=Ncor1 PE=1 SV=1;sp|Q60974-2|NCOR1_MOUSE Isoform 2 of Nuclear receptor corepr	0.999993	77.078	0.00017658						18.2844	19.4037	19.7229		19.9476		20.0197						18.502	18.2734	18.4123		18.8187		19.0702	12.9171	12.9171	12.9171	12.9171	12.9171	18.2844	19.4037	19.7229	12.9171	19.9476	12.9171	20.0197	12.9171	12.9171	12.9171	12.9171	12.9171
E9Q2B2_S2050	E9Q2B2	Ncor1	S	2050	tr|E9Q2B2|E9Q2B2_MOUSE Nuclear receptor corepressor 1 OS=Mus musculus OX=10090 GN=Ncor1 PE=1 SV=1;tr|Q5RIM6|Q5RIM6_MOUSE Nuclear receptor corepressor 1 OS=Mus musculus OX=10090 GN=Ncor1 PE=1 SV=1;sp|Q60974-2|NCOR1_MOUSE Isoform 2 of Nuclear receptor corepr	0.956864	81.428	7.45752e-05		20.326								20.6891	18.756			18.446								18.8371			12.9171	20.326	12.9171	12.9171	12.9171	12.9171	12.9171	12.9171	12.9171	20.6891	18.756	12.9171	12.9171	18.446	12.9171	12.9171	12.9171
E9Q2B2_S2068	E9Q2B2	Ncor1	S	2068	tr|E9Q2B2|E9Q2B2_MOUSE Nuclear receptor corepressor 1 OS=Mus musculus OX=10090 GN=Ncor1 PE=1 SV=1;tr|Q5RIM6|Q5RIM6_MOUSE Nuclear receptor corepressor 1 OS=Mus musculus OX=10090 GN=Ncor1 PE=1 SV=1;sp|Q60974-2|NCOR1_MOUSE Isoform 2 of Nuclear receptor corepr	1	54.259	0.0106043											19.8636	20.443											18.029	18.6985	12.9171	12.9171	12.9171	12.9171	12.9171	12.9171	12.9171	12.9171	12.9171	12.9171	19.8636	20.443	12.9171	12.9171	12.9171	12.9171	12.9171
E9Q394-2_S1591	E9Q394-2	Akap13	S	1591	sp|E9Q394-2|AKP13_MOUSE Isoform 2 of A-kinase anchor protein 13 OS=Mus musculus OX=10090 GN=Akap13;sp|E9Q394|AKP13_MOUSE A-kinase anchor protein 13 OS=Mus musculus OX=10090 GN=Akap13 PE=1 SV=1;tr|A0A140LJJ5|A0A140LJJ5_MOUSE A-kinase anchor protein 13 OS=Mu	0.851147	53.278	0.00111954	18.8929									20.7485	21.4644	20.5387	17.6826									19.1483	19.2673		18.8929	12.9171	12.9171	12.9171	12.9171	12.9171	12.9171	12.9171	12.9171	20.7485	21.4644	20.5387	17.6826	12.9171	12.9171	12.9171	12.9171
E9Q394-2_S1817	E9Q394-2	Akap13	S	1817	sp|E9Q394-2|AKP13_MOUSE Isoform 2 of A-kinase anchor protein 13 OS=Mus musculus OX=10090 GN=Akap13;sp|E9Q394|AKP13_MOUSE A-kinase anchor protein 13 OS=Mus musculus OX=10090 GN=Akap13 PE=1 SV=1;tr|A0A140LJJ5|A0A140LJJ5_MOUSE A-kinase anchor protein 13 OS=Mu	0.999999	75.383	0.00218271										19.3567		19.9124										17.1704		18.0627	12.9171	12.9171	12.9171	12.9171	12.9171	12.9171	12.9171	12.9171	12.9171	19.3567	12.9171	19.9124	12.9171	12.9171	12.9171	12.9171	12.9171
E9Q394-2_S1870	E9Q394-2	Akap13	S	1870	sp|E9Q394-2|AKP13_MOUSE Isoform 2 of A-kinase anchor protein 13 OS=Mus musculus OX=10090 GN=Akap13;sp|E9Q394|AKP13_MOUSE A-kinase anchor protein 13 OS=Mus musculus OX=10090 GN=Akap13 PE=1 SV=1;tr|A0A140LJJ5|A0A140LJJ5_MOUSE A-kinase anchor protein 13 OS=Mu	0.987866	191.48	5.66773e-22	20.9329									22.5514	22.4066	22.4504	20.5322									20.0824	19.4152	20.6625	20.9329	12.9171	12.9171	12.9171	12.9171	12.9171	12.9171	12.9171	12.9171	22.5514	22.4066	22.4504	20.5322	12.9171	12.9171	12.9171	12.9171
E9Q394-2_S2662	E9Q394-2	Akap13	S	2662	sp|E9Q394-2|AKP13_MOUSE Isoform 2 of A-kinase anchor protein 13 OS=Mus musculus OX=10090 GN=Akap13;sp|E9Q394|AKP13_MOUSE A-kinase anchor protein 13 OS=Mus musculus OX=10090 GN=Akap13 PE=1 SV=1;tr|A0A140LJJ5|A0A140LJJ5_MOUSE A-kinase anchor protein 13 OS=Mu	0.889151	90.926	0.00147268											19.5243	19.8515											17.1854	16.3518	12.9171	12.9171	12.9171	12.9171	12.9171	12.9171	12.9171	12.9171	12.9171	12.9171	19.5243	19.8515	12.9171	12.9171	12.9171	12.9171	12.9171
E9Q394-2_T1871	E9Q394-2	Akap13	T	1871	sp|E9Q394-2|AKP13_MOUSE Isoform 2 of A-kinase anchor protein 13 OS=Mus musculus OX=10090 GN=Akap13;sp|E9Q394|AKP13_MOUSE A-kinase anchor protein 13 OS=Mus musculus OX=10090 GN=Akap13 PE=1 SV=1;tr|A0A140LJJ5|A0A140LJJ5_MOUSE A-kinase anchor protein 13 OS=Mu	0.836223	79.492	0.00649941							19.8041	20.8779											18.1262	18.6167					12.9171	12.9171	12.9171	12.9171	12.9171	12.9171	19.8041	20.8779	12.9171	12.9171	12.9171	12.9171	12.9171	12.9171	12.9171	12.9171	12.9171
E9Q3E2_S1018	E9Q3E2	Synpo	S	1018	tr|E9Q3E2|E9Q3E2_MOUSE Synaptopodin OS=Mus musculus OX=10090 GN=Synpo PE=1 SV=1;sp|Q8CC35-2|SYNPO_MOUSE Isoform 2 of Synaptopodin OS=Mus musculus OX=10090 GN=Synpo	1	52.278	0.018495	18.7915	19.2406	18.9438							19.3894		19.3737	16.6623	17.5814	16.7524							17.2034		17.6021	18.7915	19.2406	18.9438	12.9171	12.9171	12.9171	12.9171	12.9171	12.9171	19.3894	12.9171	19.3737	16.6623	17.5814	16.7524	12.9171	12.9171
E9Q3E2_S1037	E9Q3E2	Synpo	S	1037	tr|E9Q3E2|E9Q3E2_MOUSE Synaptopodin OS=Mus musculus OX=10090 GN=Synpo PE=1 SV=1;sp|Q8CC35-2|SYNPO_MOUSE Isoform 2 of Synaptopodin OS=Mus musculus OX=10090 GN=Synpo	1	73.156	0.000457954	20.6568	22.0654								21.6968	22.7586	22.7957	18.4103	19.4083								19.8395	20.3344	21.008	20.6568	22.0654	12.9171	12.9171	12.9171	12.9171	12.9171	12.9171	12.9171	21.6968	22.7586	22.7957	18.4103	19.4083	12.9171	12.9171	12.9171
E9Q3E2_S134	E9Q3E2	Synpo	S	134	tr|E9Q3E2|E9Q3E2_MOUSE Synaptopodin OS=Mus musculus OX=10090 GN=Synpo PE=1 SV=1;sp|Q8CC35|SYNPO_MOUSE Synaptopodin OS=Mus musculus OX=10090 GN=Synpo PE=1 SV=2	0.999979	120.06	1.29684e-07	22.1159	23.5599								23.3452	22.909	23.2394	19.5952	23.2253								20.9888	23.027	21.1847	22.1159	23.5599	12.9171	12.9171	12.9171	12.9171	12.9171	12.9171	12.9171	23.3452	22.909	23.2394	19.5952	23.2253	12.9171	12.9171	12.9171
E9Q3E2_S805	E9Q3E2	Synpo	S	805	tr|E9Q3E2|E9Q3E2_MOUSE Synaptopodin OS=Mus musculus OX=10090 GN=Synpo PE=1 SV=1;sp|Q8CC35-2|SYNPO_MOUSE Isoform 2 of Synaptopodin OS=Mus musculus OX=10090 GN=Synpo;sp|Q8CC35|SYNPO_MOUSE Synaptopodin OS=Mus musculus OX=10090 GN=Synpo PE=1 SV=2;sp|Q8CC35-3|S	0.949264	44.567	0.00458993		20.1356								19.9475		20.295		17.7828								17.8031		18.5239	12.9171	20.1356	12.9171	12.9171	12.9171	12.9171	12.9171	12.9171	12.9171	19.9475	12.9171	20.295	12.9171	17.7828	12.9171	12.9171	12.9171
E9Q3G8_T695	E9Q3G8	Nup153	T	695	tr|E9Q3G8|E9Q3G8_MOUSE Nucleoporin 153 OS=Mus musculus OX=10090 GN=Nup153 PE=1 SV=1;tr|A0A286YE24|A0A286YE24_MOUSE Nucleoporin 153 (Fragment) OS=Mus musculus OX=10090 GN=Nup153 PE=1 SV=1	0.817693	68.934	3.20674e-06	20.5516			20.6209	20.8256			21.0087	20.8463	21.6052			20.5533			20.9901	21.1605			20.7712	20.2717	21.4324			20.5516	12.9171	12.9171	20.6209	20.8256	12.9171	12.9171	21.0087	20.8463	21.6052	12.9171	12.9171	20.5533	12.9171	12.9171	20.9901	21.1605
E9Q3I4_S298	E9Q3I4	Itsn1	S	298	tr|E9Q3I4|E9Q3I4_MOUSE Intersectin-1 OS=Mus musculus OX=10090 GN=Itsn1 PE=1 SV=1;tr|E9Q3I5|E9Q3I5_MOUSE Intersectin-1 OS=Mus musculus OX=10090 GN=Itsn1 PE=1 SV=1;tr|E9Q0N0|E9Q0N0_MOUSE Intersectin-1 OS=Mus musculus OX=10090 GN=Itsn1 PE=1 SV=1;sp|Q9Z0R4-2|I	0.972979	179.56	1.60006e-21	20.4606	21.6371	21.0294	20.0419	20.6775	20.9602	21.4944		21.3653	22.8081	21.3394	22.9062	18.5892		18.3561	18.6864	18.8503	18.9658	18.153		18.2159	19.466	18.329	17.8646	20.4606	21.6371	21.0294	20.0419	20.6775	20.9602	21.4944	12.9171	21.3653	22.8081	21.3394	22.9062	18.5892	12.9171	18.3561	18.6864	18.8503
E9Q3I4_S860	E9Q3I4	Itsn1	S	860	tr|E9Q3I4|E9Q3I4_MOUSE Intersectin-1 OS=Mus musculus OX=10090 GN=Itsn1 PE=1 SV=1;tr|E9Q3I5|E9Q3I5_MOUSE Intersectin-1 OS=Mus musculus OX=10090 GN=Itsn1 PE=1 SV=1;tr|E9Q0N0|E9Q0N0_MOUSE Intersectin-1 OS=Mus musculus OX=10090 GN=Itsn1 PE=1 SV=1;sp|Q9Z0R4-2|I	0.962165	103.85	8.80916e-07	20.3693	21.6515		19.8265		21.0637	21.7483				22.1749	22.266		17.2554				17.0856	15.9609					17.1379	20.3693	21.6515	12.9171	19.8265	12.9171	21.0637	21.7483	12.9171	12.9171	12.9171	22.1749	22.266	12.9171	17.2554	12.9171	12.9171	12.9171
E9Q3Y4_S979	E9Q3Y4	Lrba	S	979	tr|E9Q3Y4|E9Q3Y4_MOUSE Lipopolysaccharide-responsive and beige-like anchor protein OS=Mus musculus OX=10090 GN=Lrba PE=1 SV=1;sp|Q9ESE1|LRBA_MOUSE Lipopolysaccharide-responsive and beige-like anchor protein OS=Mus musculus OX=10090 GN=Lrba PE=1 SV=1;tr|A0A	0.999968	97.45	0.000154025		20.8603	19.8123			20.1858	20.4618	20.4581		21.0869	20.9243	21.3383		18.6576	18.8507			18.5359	18.102	17.7114		19.2676	18.5687	18.931	12.9171	20.8603	19.8123	12.9171	12.9171	20.1858	20.4618	20.4581	12.9171	21.0869	20.9243	21.3383	12.9171	18.6576	18.8507	12.9171	12.9171
E9Q3Z5_S220	E9Q3Z5	Svil	S	220	tr|E9Q3Z5|E9Q3Z5_MOUSE Supervillin OS=Mus musculus OX=10090 GN=Svil PE=1 SV=1;tr|A0A1B0GS91|A0A1B0GS91_MOUSE Supervillin OS=Mus musculus OX=10090 GN=Svil PE=1 SV=1;sp|Q8K4L3-3|SVIL_MOUSE Isoform 2 of Supervillin OS=Mus musculus OX=10090 GN=Svil;sp|Q8K4L3|S	0.999373	52.278	0.018495										18.6531	19.0822	19.1725										15.8785	16.836	16.8389	12.9171	12.9171	12.9171	12.9171	12.9171	12.9171	12.9171	12.9171	12.9171	18.6531	19.0822	19.1725	12.9171	12.9171	12.9171	12.9171	12.9171
E9Q3Z5_S227	E9Q3Z5	Svil	S	227	tr|E9Q3Z5|E9Q3Z5_MOUSE Supervillin OS=Mus musculus OX=10090 GN=Svil PE=1 SV=1;tr|A0A1B0GS91|A0A1B0GS91_MOUSE Supervillin OS=Mus musculus OX=10090 GN=Svil PE=1 SV=1;sp|Q8K4L3-3|SVIL_MOUSE Isoform 2 of Supervillin OS=Mus musculus OX=10090 GN=Svil;sp|Q8K4L3|S	0.999889	57.598	0.00335785		21.6655	23.2024				23.5374	23.0673	23.5574	21.7917		24.0041		18.589	23.6046				23.6908	23.1195	23.2445	19.6304		23.7042	12.9171	21.6655	23.2024	12.9171	12.9171	12.9171	23.5374	23.0673	23.5574	21.7917	12.9171	24.0041	12.9171	18.589	23.6046	12.9171	12.9171
E9Q3Z5_S241	E9Q3Z5	Svil	S	241	tr|E9Q3Z5|E9Q3Z5_MOUSE Supervillin OS=Mus musculus OX=10090 GN=Svil PE=1 SV=1;tr|A0A1B0GS91|A0A1B0GS91_MOUSE Supervillin OS=Mus musculus OX=10090 GN=Svil PE=1 SV=1;sp|Q8K4L3-3|SVIL_MOUSE Isoform 2 of Supervillin OS=Mus musculus OX=10090 GN=Svil;sp|Q8K4L3|S	0.952142	47.104	0.00959955											20.9484	20.9478											17.9524	17.5793	12.9171	12.9171	12.9171	12.9171	12.9171	12.9171	12.9171	12.9171	12.9171	12.9171	20.9484	20.9478	12.9171	12.9171	12.9171	12.9171	12.9171
E9Q3Z5_S584	E9Q3Z5	Svil	S	584	tr|E9Q3Z5|E9Q3Z5_MOUSE Supervillin OS=Mus musculus OX=10090 GN=Svil PE=1 SV=1;tr|A0A1B0GS91|A0A1B0GS91_MOUSE Supervillin OS=Mus musculus OX=10090 GN=Svil PE=1 SV=1;sp|Q8K4L3-3|SVIL_MOUSE Isoform 2 of Supervillin OS=Mus musculus OX=10090 GN=Svil;sp|Q8K4L3|S	0.999997	109.42	6.59442e-06	22.803	23.1988	23.5029	21.7039	22.4255	22.4909	23.1758		22.9603	24.1868	24.7211	24.7894	19.9116	21.1931	19.6959	19.4306	19.6218	18.6966	19.7475		20.07	21.053	21.7344	21.9126	22.803	23.1988	23.5029	21.7039	22.4255	22.4909	23.1758	12.9171	22.9603	24.1868	24.7211	24.7894	19.9116	21.1931	19.6959	19.4306	19.6218
E9Q3Z5_S743	E9Q3Z5	Svil	S	743	tr|E9Q3Z5|E9Q3Z5_MOUSE Supervillin OS=Mus musculus OX=10090 GN=Svil PE=1 SV=1;tr|A0A1B0GS91|A0A1B0GS91_MOUSE Supervillin OS=Mus musculus OX=10090 GN=Svil PE=1 SV=1;sp|Q8K4L3-3|SVIL_MOUSE Isoform 2 of Supervillin OS=Mus musculus OX=10090 GN=Svil;sp|Q8K4L3|S	1	216.53	5.84023e-44		22.3103			22.1364					22.9442	22.7947	23.5565		20.0235			22.5333					20.9953	19.9303	20.8409	12.9171	22.3103	12.9171	12.9171	22.1364	12.9171	12.9171	12.9171	12.9171	22.9442	22.7947	23.5565	12.9171	20.0235	12.9171	12.9171	22.5333
E9Q3Z5_S846	E9Q3Z5	Svil	S	846	tr|E9Q3Z5|E9Q3Z5_MOUSE Supervillin OS=Mus musculus OX=10090 GN=Svil PE=1 SV=1;tr|A0A1B0GS91|A0A1B0GS91_MOUSE Supervillin OS=Mus musculus OX=10090 GN=Svil PE=1 SV=1;sp|Q8K4L3-3|SVIL_MOUSE Isoform 2 of Supervillin OS=Mus musculus OX=10090 GN=Svil;sp|Q8K4L3|S	1	154.86	1.49495e-18								20.4001		20.8701	23.1228	23.4296												20.7822	12.9171	12.9171	12.9171	12.9171	12.9171	12.9171	12.9171	20.4001	12.9171	20.8701	23.1228	23.4296	12.9171	12.9171	12.9171	12.9171	12.9171
E9Q411_S472	E9Q411	Nbas	S	472	tr|E9Q411|E9Q411_MOUSE Neuroblastoma-amplified sequence OS=Mus musculus OX=10090 GN=Nbas PE=1 SV=1	0.980377	212.76	5.23535e-46		21.1463								21.9921	22.2493														12.9171	21.1463	12.9171	12.9171	12.9171	12.9171	12.9171	12.9171	12.9171	21.9921	22.2493	12.9171	12.9171	12.9171	12.9171	12.9171	12.9171
E9Q4F7_S838	E9Q4F7	Ankrd11	S	838	sp|E9Q4F7|ANR11_MOUSE Ankyrin repeat domain-containing protein 11 OS=Mus musculus OX=10090 GN=Ankrd11 PE=1 SV=1;tr|E9Q4F8|E9Q4F8_MOUSE Ankyrin repeat domain-containing protein 11 OS=Mus musculus OX=10090 GN=Ankrd11 PE=1 SV=2	0.999709	57.836	0.0107925										19.777	19.1133											17.3091			12.9171	12.9171	12.9171	12.9171	12.9171	12.9171	12.9171	12.9171	12.9171	19.777	19.1133	12.9171	12.9171	12.9171	12.9171	12.9171	12.9171
E9Q4Q2_S80	E9Q4Q2	Sf1	S	80	tr|E9Q4Q2|E9Q4Q2_MOUSE Splicing factor 1 OS=Mus musculus OX=10090 GN=Sf1 PE=1 SV=1;tr|D3YZC9|D3YZC9_MOUSE Splicing factor 1 OS=Mus musculus OX=10090 GN=Sf1 PE=1 SV=1;tr|D3YZD0|D3YZD0_MOUSE Splicing factor 1 OS=Mus musculus OX=10090 GN=Sf1 PE=1 SV=1;sp|Q642	0.987672	58.398	0.000181338		21.9928					20.4784				21.7045	22.2805		18.3203					18.5666				20.0913	19.6808	12.9171	21.9928	12.9171	12.9171	12.9171	12.9171	20.4784	12.9171	12.9171	12.9171	21.7045	22.2805	12.9171	18.3203	12.9171	12.9171	12.9171
E9Q4Q2_S82	E9Q4Q2	Sf1	S	82	tr|E9Q4Q2|E9Q4Q2_MOUSE Splicing factor 1 OS=Mus musculus OX=10090 GN=Sf1 PE=1 SV=1;tr|D3YZC9|D3YZC9_MOUSE Splicing factor 1 OS=Mus musculus OX=10090 GN=Sf1 PE=1 SV=1;tr|D3YZD0|D3YZD0_MOUSE Splicing factor 1 OS=Mus musculus OX=10090 GN=Sf1 PE=1 SV=1;sp|Q642	0.987784	58.398	0.000181338		21.9928						20.5507	20.2506		21.7045	22.2805		18.3203						18.3739	18.8325		20.0913	19.6808	12.9171	21.9928	12.9171	12.9171	12.9171	12.9171	12.9171	20.5507	20.2506	12.9171	21.7045	22.2805	12.9171	18.3203	12.9171	12.9171	12.9171
E9Q532_S521	E9Q532	Rlf	S	521	tr|E9Q532|E9Q532_MOUSE Rearranged L-myc fusion sequence OS=Mus musculus OX=10090 GN=Rlf PE=1 SV=1;tr|A2A7F4|A2A7F4_MOUSE Rearranged L-myc fusion sequence OS=Mus musculus OX=10090 GN=Rlf PE=1 SV=1	0.984061	121.76	2.46439e-09		21.0795									20.9534	20.7456		17.9938									18.417	18.6514	12.9171	21.0795	12.9171	12.9171	12.9171	12.9171	12.9171	12.9171	12.9171	12.9171	20.9534	20.7456	12.9171	17.9938	12.9171	12.9171	12.9171
E9Q585_S258	E9Q585	Slc4a1ap	S	258	tr|E9Q585|E9Q585_MOUSE Solute carrier family 4 (anion exchanger), member 1, adaptor protein OS=Mus musculus OX=10090 GN=Slc4a1ap PE=1 SV=1;tr|E9PX68|E9PX68_MOUSE Solute carrier family 4 (anion exchanger), member 1, adaptor protein OS=Mus musculus OX=10090	1	196.87	1.71696e-40	22.1907	22.7627	22.476	22.026	22.5319	21.9968	22.5838	23.1037	22.4362	23.6865	23.513	23.4193	21.0607	20.9318	21.0568	20.9482	21.2538	21.7789	21.0364	21.1305	20.7577	21.6516	21.0232	21.7632	22.1907	22.7627	22.476	22.026	22.5319	21.9968	22.5838	23.1037	22.4362	23.6865	23.513	23.4193	21.0607	20.9318	21.0568	20.9482	21.2538
E9Q5F9-2_S614	E9Q5F9-2	Setd2	S	614	sp|E9Q5F9-2|SETD2_MOUSE Isoform 2 of Histone-lysine N-methyltransferase SETD2 OS=Mus musculus OX=10090 GN=Setd2;sp|E9Q5F9|SETD2_MOUSE Histone-lysine N-methyltransferase SETD2 OS=Mus musculus OX=10090 GN=Setd2 PE=1 SV=1;tr|A0A0G2JH06|A0A0G2JH06_MOUSE Histon	0.983795	157.98	2.90488e-16		21.7926	21.7509	20.7877			20.553			22.6974	22.9688	22.772		18.8031	18.9676	18.8077			17.9977			20.3389	20.3316	20.5058	12.9171	21.7926	21.7509	20.7877	12.9171	12.9171	20.553	12.9171	12.9171	22.6974	22.9688	22.772	12.9171	18.8031	18.9676	18.8077	12.9171
E9Q5F9-2_S624	E9Q5F9-2	Setd2	S	624	sp|E9Q5F9-2|SETD2_MOUSE Isoform 2 of Histone-lysine N-methyltransferase SETD2 OS=Mus musculus OX=10090 GN=Setd2;sp|E9Q5F9|SETD2_MOUSE Histone-lysine N-methyltransferase SETD2 OS=Mus musculus OX=10090 GN=Setd2 PE=1 SV=1;tr|A0A0G2JH06|A0A0G2JH06_MOUSE Histon	0.958297	157.98	2.90488e-16		22.7046					20.553			22.727	23.3761	23.2151		20.5279					17.9977			20.921	21.1796	21.1746	12.9171	22.7046	12.9171	12.9171	12.9171	12.9171	20.553	12.9171	12.9171	22.727	23.3761	23.2151	12.9171	20.5279	12.9171	12.9171	12.9171
E9Q5F9-2_S753	E9Q5F9-2	Setd2	S	753	sp|E9Q5F9-2|SETD2_MOUSE Isoform 2 of Histone-lysine N-methyltransferase SETD2 OS=Mus musculus OX=10090 GN=Setd2;sp|E9Q5F9|SETD2_MOUSE Histone-lysine N-methyltransferase SETD2 OS=Mus musculus OX=10090 GN=Setd2 PE=1 SV=1;tr|A0A0G2JH06|A0A0G2JH06_MOUSE Histon	1	56.514	0.00184984			21.6425			20.6871	21.0095		21.1531		22.1746	21.7366			21.2679			19.7844	18.7381		19.1083		21.9097	22.3344	12.9171	12.9171	21.6425	12.9171	12.9171	20.6871	21.0095	12.9171	21.1531	12.9171	22.1746	21.7366	12.9171	12.9171	21.2679	12.9171	12.9171
E9Q5F9-2_S890	E9Q5F9-2	Setd2	S	890	sp|E9Q5F9-2|SETD2_MOUSE Isoform 2 of Histone-lysine N-methyltransferase SETD2 OS=Mus musculus OX=10090 GN=Setd2;sp|E9Q5F9|SETD2_MOUSE Histone-lysine N-methyltransferase SETD2 OS=Mus musculus OX=10090 GN=Setd2 PE=1 SV=1;tr|A0A0G2JH06|A0A0G2JH06_MOUSE Histon	0.999621	238.17	5.37632e-52		22.4275	21.736				21.4773			21.8432	22.4926	22.471		19.3857	19.3278				20.1947			20.8666	21.0649	20.9713	12.9171	22.4275	21.736	12.9171	12.9171	12.9171	21.4773	12.9171	12.9171	21.8432	22.4926	22.471	12.9171	19.3857	19.3278	12.9171	12.9171
E9Q5K9-3_S309	E9Q5K9-3	Ythdc1	S	309	sp|E9Q5K9-3|YTDC1_MOUSE Isoform 3 of YTH domain-containing protein 1 OS=Mus musculus OX=10090 GN=Ythdc1;sp|E9Q5K9-2|YTDC1_MOUSE Isoform 2 of YTH domain-containing protein 1 OS=Mus musculus OX=10090 GN=Ythdc1;sp|E9Q5K9|YTDC1_MOUSE YTH domain-containing prot	1	60.518	0.0078524		22.865	22.3217	21.3032	22.0799	21.7075	21.8856	22.0517	21.7749	22.6741	22.7517	22.9799		21.4408	21.1567	20.5142	21.0687	21.611	21.0271	21.2033	20.8657	21.9243	21.8243	22.136	12.9171	22.865	22.3217	21.3032	22.0799	21.7075	21.8856	22.0517	21.7749	22.6741	22.7517	22.9799	12.9171	21.4408	21.1567	20.5142	21.0687
E9Q616_S1009	E9Q616	Ahnak	S	1009	tr|E9Q616|E9Q616_MOUSE AHNAK nucleoprotein (desmoyokin) OS=Mus musculus OX=10090 GN=Ahnak PE=1 SV=1	0.999996	128.01	3.54525e-10									22.5731	22.3533	24.672	24.1857									17.4426	17.4737	19.7015	18.1797	12.9171	12.9171	12.9171	12.9171	12.9171	12.9171	12.9171	12.9171	22.5731	22.3533	24.672	24.1857	12.9171	12.9171	12.9171	12.9171	12.9171
E9Q616_S116	E9Q616	Ahnak	S	116	tr|E9Q616|E9Q616_MOUSE AHNAK nucleoprotein (desmoyokin) OS=Mus musculus OX=10090 GN=Ahnak PE=1 SV=1;tr|A0A494BBD5|A0A494BBD5_MOUSE AHNAK nucleoprotein (desmoyokin) (Fragment) OS=Mus musculus OX=10090 GN=Ahnak PE=1 SV=1	1	213.99	2.5159e-49	26.9409	27.263	25.3285	25.318	25.2531	25.2159	27.4617	27.6155	26.9266	28.6686	28.6472	28.206	21.3909	21.7209	19.9003	20.3445	19.9099	21.0516	21.3188	21.4214	21.2278	22.7743	22.3891	22.8108	26.9409	27.263	25.3285	25.318	25.2531	25.2159	27.4617	27.6155	26.9266	28.6686	28.6472	28.206	21.3909	21.7209	19.9003	20.3445	19.9099
E9Q616_S136	E9Q616	Ahnak	S	136	tr|E9Q616|E9Q616_MOUSE AHNAK nucleoprotein (desmoyokin) OS=Mus musculus OX=10090 GN=Ahnak PE=1 SV=1;tr|A0A494BBD5|A0A494BBD5_MOUSE AHNAK nucleoprotein (desmoyokin) (Fragment) OS=Mus musculus OX=10090 GN=Ahnak PE=1 SV=1	1	402.81	6.51286e-205	24.9677	27.4485	25.9373	25.2143		24.9706	27.6921	27.5222	27.8951	22.6819	29.7723	29.6763	20.8489	22.6189	21.2524	21.1836		20.1057	21.8624	22.0228	21.7256	19.4723	23.4942	24.2187	24.9677	27.4485	25.9373	25.2143	12.9171	24.9706	27.6921	27.5222	27.8951	22.6819	29.7723	29.6763	20.8489	22.6189	21.2524	21.1836	12.9171
E9Q616_S178	E9Q616	Ahnak	S	178	tr|E9Q616|E9Q616_MOUSE AHNAK nucleoprotein (desmoyokin) OS=Mus musculus OX=10090 GN=Ahnak PE=1 SV=1;tr|A0A494BBD5|A0A494BBD5_MOUSE AHNAK nucleoprotein (desmoyokin) (Fragment) OS=Mus musculus OX=10090 GN=Ahnak PE=1 SV=1	0.888538	57.019	0.0157145	18.8344	21.3678				19.659	20.2208	20.3786	21.5954	21.3348			14.9217	17.5056				15.7391	16.1557	16.1021	16.6944	17.3512			18.8344	21.3678	12.9171	12.9171	12.9171	19.659	20.2208	20.3786	21.5954	21.3348	12.9171	12.9171	14.9217	17.5056	12.9171	12.9171	12.9171
E9Q616_S211	E9Q616	Ahnak	S	211	tr|E9Q616|E9Q616_MOUSE AHNAK nucleoprotein (desmoyokin) OS=Mus musculus OX=10090 GN=Ahnak PE=1 SV=1;tr|A0A494BBD5|A0A494BBD5_MOUSE AHNAK nucleoprotein (desmoyokin) (Fragment) OS=Mus musculus OX=10090 GN=Ahnak PE=1 SV=1	0.99808	476.83	0	24.0121	25.0467					24.2777		24.0188	25.7419	26.0994	26.1286	19.0269	19.4413					18.511		18.9846	19.8311	19.9952	19.4734	24.0121	25.0467	12.9171	12.9171	12.9171	12.9171	24.2777	12.9171	24.0188	25.7419	26.0994	26.1286	19.0269	19.4413	12.9171	12.9171	12.9171
E9Q616_S213	E9Q616	Ahnak	S	213	tr|E9Q616|E9Q616_MOUSE AHNAK nucleoprotein (desmoyokin) OS=Mus musculus OX=10090 GN=Ahnak PE=1 SV=1;tr|A0A494BBD5|A0A494BBD5_MOUSE AHNAK nucleoprotein (desmoyokin) (Fragment) OS=Mus musculus OX=10090 GN=Ahnak PE=1 SV=1	0.99998	464.58	0	25.3407	25.972	22.4902	21.97	21.8264	21.6777		24.5492		27.7064	27.3516	26.9456	20.206	20.4542	17.3655	17.3787	16.7462	17.7223		18.2495		21.952	21.1275	21.3399	25.3407	25.972	22.4902	21.97	21.8264	21.6777	12.9171	24.5492	12.9171	27.7064	27.3516	26.9456	20.206	20.4542	17.3655	17.3787	16.7462
E9Q616_S217	E9Q616	Ahnak	S	217	tr|E9Q616|E9Q616_MOUSE AHNAK nucleoprotein (desmoyokin) OS=Mus musculus OX=10090 GN=Ahnak PE=1 SV=1;tr|A0A494BBD5|A0A494BBD5_MOUSE AHNAK nucleoprotein (desmoyokin) (Fragment) OS=Mus musculus OX=10090 GN=Ahnak PE=1 SV=1	0.999962	456.17	0	27.5733	28.3952	28.3214	27.1716	27.9312	27.8207	29.2482	29.4229	29.5629	29.1944	30.4368	29.3967	22.3941	22.9202	22.6378	22.3393	22.6685	23.5058	23.1379	23.1232	23.6689	23.5314	24.303	23.8626	27.5733	28.3952	28.3214	27.1716	27.9312	27.8207	29.2482	29.4229	29.5629	29.1944	30.4368	29.3967	22.3941	22.9202	22.6378	22.3393	22.6685
E9Q616_S2381	E9Q616	Ahnak	S	2381	tr|E9Q616|E9Q616_MOUSE AHNAK nucleoprotein (desmoyokin) OS=Mus musculus OX=10090 GN=Ahnak PE=1 SV=1	1	99.021	0.000500902							22.6392			22.1303		22.803							16.8099						12.9171	12.9171	12.9171	12.9171	12.9171	12.9171	22.6392	12.9171	12.9171	22.1303	12.9171	22.803	12.9171	12.9171	12.9171	12.9171	12.9171
E9Q616_S257	E9Q616	Ahnak	S	257	tr|E9Q616|E9Q616_MOUSE AHNAK nucleoprotein (desmoyokin) OS=Mus musculus OX=10090 GN=Ahnak PE=1 SV=1;tr|A0A494BBD5|A0A494BBD5_MOUSE AHNAK nucleoprotein (desmoyokin) (Fragment) OS=Mus musculus OX=10090 GN=Ahnak PE=1 SV=1	1	147.62	1.57619e-11		20.9809								21.4204	22.2267	22.7746										16.7114	16.5558	16.9676	12.9171	20.9809	12.9171	12.9171	12.9171	12.9171	12.9171	12.9171	12.9171	21.4204	22.2267	22.7746	12.9171	12.9171	12.9171	12.9171	12.9171
E9Q616_S2985	E9Q616	Ahnak	S	2985	tr|E9Q616|E9Q616_MOUSE AHNAK nucleoprotein (desmoyokin) OS=Mus musculus OX=10090 GN=Ahnak PE=1 SV=1	1	197.36	1.33551e-31	22.0563	23.0841	22.7853	21.6895	22.1801	21.5403	22.2213	22.4898	22.31	23.5698	23.3832	23.4655							16.7236	16.878	17.4228				22.0563	23.0841	22.7853	21.6895	22.1801	21.5403	22.2213	22.4898	22.31	23.5698	23.3832	23.4655	12.9171	12.9171	12.9171	12.9171	12.9171
E9Q616_S3088	E9Q616	Ahnak	S	3088	tr|E9Q616|E9Q616_MOUSE AHNAK nucleoprotein (desmoyokin) OS=Mus musculus OX=10090 GN=Ahnak PE=1 SV=1	0.997511	149.57	1.20507e-12	23.3034	23.7728								25.1359	24.962	25.166	17.0608									17.8274		17.1118	23.3034	23.7728	12.9171	12.9171	12.9171	12.9171	12.9171	12.9171	12.9171	25.1359	24.962	25.166	17.0608	12.9171	12.9171	12.9171	12.9171
E9Q616_S3090	E9Q616	Ahnak	S	3090	tr|E9Q616|E9Q616_MOUSE AHNAK nucleoprotein (desmoyokin) OS=Mus musculus OX=10090 GN=Ahnak PE=1 SV=1	0.976393	105.52	0.00159652										19.603	20.2683	20.9952													12.9171	12.9171	12.9171	12.9171	12.9171	12.9171	12.9171	12.9171	12.9171	19.603	20.2683	20.9952	12.9171	12.9171	12.9171	12.9171	12.9171
E9Q616_S3137	E9Q616	Ahnak	S	3137	tr|E9Q616|E9Q616_MOUSE AHNAK nucleoprotein (desmoyokin) OS=Mus musculus OX=10090 GN=Ahnak PE=1 SV=1	0.799432	62.338	0.039171											21.8748	21.5483											14.9805	16.3355	12.9171	12.9171	12.9171	12.9171	12.9171	12.9171	12.9171	12.9171	12.9171	12.9171	21.8748	21.5483	12.9171	12.9171	12.9171	12.9171	12.9171
E9Q616_S3744	E9Q616	Ahnak	S	3744	tr|E9Q616|E9Q616_MOUSE AHNAK nucleoprotein (desmoyokin) OS=Mus musculus OX=10090 GN=Ahnak PE=1 SV=1	1	52.693	0.0181741										19.5727		19.3305													12.9171	12.9171	12.9171	12.9171	12.9171	12.9171	12.9171	12.9171	12.9171	19.5727	12.9171	19.3305	12.9171	12.9171	12.9171	12.9171	12.9171
E9Q616_S42	E9Q616	Ahnak	S	42	tr|E9Q616|E9Q616_MOUSE AHNAK nucleoprotein (desmoyokin) OS=Mus musculus OX=10090 GN=Ahnak PE=1 SV=1;tr|A0A494BBD5|A0A494BBD5_MOUSE AHNAK nucleoprotein (desmoyokin) (Fragment) OS=Mus musculus OX=10090 GN=Ahnak PE=1 SV=1;tr|G5E8K8|G5E8K8_MOUSE AHNAK nucleopr	1	102.4	0.000209435	21.6515	21.1298			19.6989		20.3895	20.6516		22.5776							17.1311					18.4347			21.6515	21.1298	12.9171	12.9171	19.6989	12.9171	20.3895	20.6516	12.9171	22.5776	12.9171	12.9171	12.9171	12.9171	12.9171	12.9171	17.1311
E9Q616_S4648	E9Q616	Ahnak	S	4648	tr|E9Q616|E9Q616_MOUSE AHNAK nucleoprotein (desmoyokin) OS=Mus musculus OX=10090 GN=Ahnak PE=1 SV=1	1	58.37	0.0137756		19.1016								19.8326		19.4742												15.8047	12.9171	19.1016	12.9171	12.9171	12.9171	12.9171	12.9171	12.9171	12.9171	19.8326	12.9171	19.4742	12.9171	12.9171	12.9171	12.9171	12.9171
E9Q616_S4811	E9Q616	Ahnak	S	4811	tr|E9Q616|E9Q616_MOUSE AHNAK nucleoprotein (desmoyokin) OS=Mus musculus OX=10090 GN=Ahnak PE=1 SV=1	1	59.35	0.0185232											20.4556	20.2285											18.6636	18.1276	12.9171	12.9171	12.9171	12.9171	12.9171	12.9171	12.9171	12.9171	12.9171	12.9171	20.4556	20.2285	12.9171	12.9171	12.9171	12.9171	12.9171
E9Q616_S4890	E9Q616	Ahnak	S	4890	tr|E9Q616|E9Q616_MOUSE AHNAK nucleoprotein (desmoyokin) OS=Mus musculus OX=10090 GN=Ahnak PE=1 SV=1	1	217.16	1.43378e-28	24.6409	25.4065	25.4612	23.992	24.704	24.8871	26.199	26.2127	26.2912	26.6447	27.154	27.1346	19.8683	20.5597	19.8752	19.3389	19.5208	20.5397	20.2219	20.1087	19.9883	20.8672	20.7268	21.1247	24.6409	25.4065	25.4612	23.992	24.704	24.8871	26.199	26.2127	26.2912	26.6447	27.154	27.1346	19.8683	20.5597	19.8752	19.3389	19.5208
E9Q616_S5059	E9Q616	Ahnak	S	5059	tr|E9Q616|E9Q616_MOUSE AHNAK nucleoprotein (desmoyokin) OS=Mus musculus OX=10090 GN=Ahnak PE=1 SV=1	1	134.75	1.52338e-10										24.1861	25.0064											17.879	17.9511		12.9171	12.9171	12.9171	12.9171	12.9171	12.9171	12.9171	12.9171	12.9171	24.1861	25.0064	12.9171	12.9171	12.9171	12.9171	12.9171	12.9171
E9Q616_S5090	E9Q616	Ahnak	S	5090	tr|E9Q616|E9Q616_MOUSE AHNAK nucleoprotein (desmoyokin) OS=Mus musculus OX=10090 GN=Ahnak PE=1 SV=1	0.999997	73.166	0.00612464								22.4781		23.0931	21.8479	21.9548								20.7482		20.8628	18.5537	22.1448	12.9171	12.9171	12.9171	12.9171	12.9171	12.9171	12.9171	22.4781	12.9171	23.0931	21.8479	21.9548	12.9171	12.9171	12.9171	12.9171	12.9171
E9Q616_S5099	E9Q616	Ahnak	S	5099	tr|E9Q616|E9Q616_MOUSE AHNAK nucleoprotein (desmoyokin) OS=Mus musculus OX=10090 GN=Ahnak PE=1 SV=1	0.86604	143.42	7.89196e-10		20.7784				20.4114				20.788	21.7591	21.5731										18.3091	18.6888	18.0513	12.9171	20.7784	12.9171	12.9171	12.9171	20.4114	12.9171	12.9171	12.9171	20.788	21.7591	21.5731	12.9171	12.9171	12.9171	12.9171	12.9171
E9Q616_S5101	E9Q616	Ahnak	S	5101	tr|E9Q616|E9Q616_MOUSE AHNAK nucleoprotein (desmoyokin) OS=Mus musculus OX=10090 GN=Ahnak PE=1 SV=1	0.999686	213.99	1.41127e-39	21.4992	23.1042	21.3835	19.5862	19.1991	20.0638	21.844	22.1241	21.8139	24.1771	24.956	25.7688	17.5467	17.9648	17.4174	16.6151	16.2958		16.4726	15.9176	15.7713	20.5275	18.4948	22.5615	21.4992	23.1042	21.3835	19.5862	19.1991	20.0638	21.844	22.1241	21.8139	24.1771	24.956	25.7688	17.5467	17.9648	17.4174	16.6151	16.2958
E9Q616_S517	E9Q616	Ahnak	S	517	tr|E9Q616|E9Q616_MOUSE AHNAK nucleoprotein (desmoyokin) OS=Mus musculus OX=10090 GN=Ahnak PE=1 SV=1	0.999737	86.455	0.00117639		23.0642						20.657		23.3604	25.2997	25.5191		18.5127						17.3201		18.7708	18.8855	18.8322	12.9171	23.0642	12.9171	12.9171	12.9171	12.9171	12.9171	20.657	12.9171	23.3604	25.2997	25.5191	12.9171	18.5127	12.9171	12.9171	12.9171
E9Q616_S5292	E9Q616	Ahnak	S	5292	tr|E9Q616|E9Q616_MOUSE AHNAK nucleoprotein (desmoyokin) OS=Mus musculus OX=10090 GN=Ahnak PE=1 SV=1	0.999894	100.22	0.000875279							18.9691	19.2055																	12.9171	12.9171	12.9171	12.9171	12.9171	12.9171	18.9691	19.2055	12.9171	12.9171	12.9171	12.9171	12.9171	12.9171	12.9171	12.9171	12.9171
E9Q616_S5376	E9Q616	Ahnak	S	5376	tr|E9Q616|E9Q616_MOUSE AHNAK nucleoprotein (desmoyokin) OS=Mus musculus OX=10090 GN=Ahnak PE=1 SV=1	0.878989	151.56	7.67649e-14		19.9373							20.1796		22.1963	22.1063		16.3801							16.5315		18.0349	17.1417	12.9171	19.9373	12.9171	12.9171	12.9171	12.9171	12.9171	12.9171	20.1796	12.9171	22.1963	22.1063	12.9171	16.3801	12.9171	12.9171	12.9171
E9Q616_S5378	E9Q616	Ahnak	S	5378	tr|E9Q616|E9Q616_MOUSE AHNAK nucleoprotein (desmoyokin) OS=Mus musculus OX=10090 GN=Ahnak PE=1 SV=1	0.96959	200.55	2.77012e-29		22.9157						22.282		23.8021	24.5491	24.7621								17.4263		17.7723	18.1711	18.7439	12.9171	22.9157	12.9171	12.9171	12.9171	12.9171	12.9171	22.282	12.9171	23.8021	24.5491	24.7621	12.9171	12.9171	12.9171	12.9171	12.9171
E9Q616_S5414	E9Q616	Ahnak	S	5414	tr|E9Q616|E9Q616_MOUSE AHNAK nucleoprotein (desmoyokin) OS=Mus musculus OX=10090 GN=Ahnak PE=1 SV=1	0.968112	181.9	1.92698e-33									22.2619	21.4502	22.9688	24.1084									17.6269	16.0818	19.0897	19.8285	12.9171	12.9171	12.9171	12.9171	12.9171	12.9171	12.9171	12.9171	22.2619	21.4502	22.9688	24.1084	12.9171	12.9171	12.9171	12.9171	12.9171
E9Q616_S5504	E9Q616	Ahnak	S	5504	tr|E9Q616|E9Q616_MOUSE AHNAK nucleoprotein (desmoyokin) OS=Mus musculus OX=10090 GN=Ahnak PE=1 SV=1	0.999989	291.99	7.19208e-110	23.2832	25.4072	26.1177	25.5327	25.4427	25.6906	27.1796	27.5337	22.0612	26.246	26.2004	26.2176	17.6736	20.1911	23.6736	22.8022	22.3149	22.5375	23.7263	23.0776	22.3535	22.7102	23.1703	22.3247	23.2832	25.4072	26.1177	25.5327	25.4427	25.6906	27.1796	27.5337	22.0612	26.246	26.2004	26.2176	17.6736	20.1911	23.6736	22.8022	22.3149
E9Q616_S5508	E9Q616	Ahnak	S	5508	tr|E9Q616|E9Q616_MOUSE AHNAK nucleoprotein (desmoyokin) OS=Mus musculus OX=10090 GN=Ahnak PE=1 SV=1	0.999974	277.98	1.8722e-87	22.9385	24.2664	25.9052		22.4952	24.0543	24.2745	24.3742	23.712	25.5639	26.7955	27.5565	17.5204	18.3691	19.5575				19.0051	18.9752	18.4263	19.6003	17.6657	20.5372	22.9385	24.2664	25.9052	12.9171	22.4952	24.0543	24.2745	24.3742	23.712	25.5639	26.7955	27.5565	17.5204	18.3691	19.5575	12.9171	12.9171
E9Q616_S5512	E9Q616	Ahnak	S	5512	tr|E9Q616|E9Q616_MOUSE AHNAK nucleoprotein (desmoyokin) OS=Mus musculus OX=10090 GN=Ahnak PE=1 SV=1	0.99996	286.73	2.7233e-88	25.3022	26.347	25.5532	24.5328	25.1758	24.6697	26.7892	26.5921	25.6775	27.4347	27.4441	26.8276	19.8999	22.6985	21.3067	19.7909	19.6127	21.8121	22.6804	20.0286	20.0855	23.0744	23.8888	21.7682	25.3022	26.347	25.5532	24.5328	25.1758	24.6697	26.7892	26.5921	25.6775	27.4347	27.4441	26.8276	19.8999	22.6985	21.3067	19.7909	19.6127
E9Q616_S5525	E9Q616	Ahnak	S	5525	tr|E9Q616|E9Q616_MOUSE AHNAK nucleoprotein (desmoyokin) OS=Mus musculus OX=10090 GN=Ahnak PE=1 SV=1	0.98091	71.558	0.000535282	20.6019						21.7704			20.7557	22.5434	22.7597										16.8706	16.8607	18.2247	20.6019	12.9171	12.9171	12.9171	12.9171	12.9171	21.7704	12.9171	12.9171	20.7557	22.5434	22.7597	12.9171	12.9171	12.9171	12.9171	12.9171
E9Q616_S5555	E9Q616	Ahnak	S	5555	tr|E9Q616|E9Q616_MOUSE AHNAK nucleoprotein (desmoyokin) OS=Mus musculus OX=10090 GN=Ahnak PE=1 SV=1	0.999838	97.813	0.0009565	19.7981	18.7789								21.3104	20.7172	20.6706													19.7981	18.7789	12.9171	12.9171	12.9171	12.9171	12.9171	12.9171	12.9171	21.3104	20.7172	20.6706	12.9171	12.9171	12.9171	12.9171	12.9171
E9Q616_S5596	E9Q616	Ahnak	S	5596	tr|E9Q616|E9Q616_MOUSE AHNAK nucleoprotein (desmoyokin) OS=Mus musculus OX=10090 GN=Ahnak PE=1 SV=1	0.999956	116.51	2.95603e-05	25.9903	27.6465						23.1912	22.8502	28.0851	29.3468	28.3609	20.4162	21.9822						16.9028	17.1859	21.8365	22.3676	21.7884	25.9903	27.6465	12.9171	12.9171	12.9171	12.9171	12.9171	23.1912	22.8502	28.0851	29.3468	28.3609	20.4162	21.9822	12.9171	12.9171	12.9171
E9Q616_S5607	E9Q616	Ahnak	S	5607	tr|E9Q616|E9Q616_MOUSE AHNAK nucleoprotein (desmoyokin) OS=Mus musculus OX=10090 GN=Ahnak PE=1 SV=1	0.999996	379.09	1.43916e-204	25.1355	26.3026	25.1938	24.3799	23.7281	24.631	26.2565	26.7804	26.5749	27.4313	27.4037	27.4598	19.8913	20.3518	19.7423	20.2888	18.6675	20.7109	17.9139	19.5846	20.6594	21.5155	21.2563	22.0486	25.1355	26.3026	25.1938	24.3799	23.7281	24.631	26.2565	26.7804	26.5749	27.4313	27.4037	27.4598	19.8913	20.3518	19.7423	20.2888	18.6675
E9Q616_S5620	E9Q616	Ahnak	S	5620	tr|E9Q616|E9Q616_MOUSE AHNAK nucleoprotein (desmoyokin) OS=Mus musculus OX=10090 GN=Ahnak PE=1 SV=1	0.789199	76.522	0.00516512							20.758	24.2804												19.5304					12.9171	12.9171	12.9171	12.9171	12.9171	12.9171	20.758	24.2804	12.9171	12.9171	12.9171	12.9171	12.9171	12.9171	12.9171	12.9171	12.9171
E9Q616_S5623	E9Q616	Ahnak	S	5623	tr|E9Q616|E9Q616_MOUSE AHNAK nucleoprotein (desmoyokin) OS=Mus musculus OX=10090 GN=Ahnak PE=1 SV=1	0.999917	158.91	1.2627e-15		23.5653	24.0806			22.7022	23.8282		24.3874	25.3101	25.6476	25.6775		17.2186	16.2819			17.8668	18.5383		18.7209	20.041	19.8018	18.754	12.9171	23.5653	24.0806	12.9171	12.9171	22.7022	23.8282	12.9171	24.3874	25.3101	25.6476	25.6775	12.9171	17.2186	16.2819	12.9171	12.9171
E9Q616_S5626	E9Q616	Ahnak	S	5626	tr|E9Q616|E9Q616_MOUSE AHNAK nucleoprotein (desmoyokin) OS=Mus musculus OX=10090 GN=Ahnak PE=1 SV=1	0.982427	65.105	0.00811976										21.4663	22.0536											19.3346	19.5229		12.9171	12.9171	12.9171	12.9171	12.9171	12.9171	12.9171	12.9171	12.9171	21.4663	22.0536	12.9171	12.9171	12.9171	12.9171	12.9171	12.9171
E9Q616_S576	E9Q616	Ahnak	S	576	tr|E9Q616|E9Q616_MOUSE AHNAK nucleoprotein (desmoyokin) OS=Mus musculus OX=10090 GN=Ahnak PE=1 SV=1	1	173.33	2.60859e-26	22.58									22.3468	24.938	24.8553	17.8679									18.0842	18.8287	19.6426	22.58	12.9171	12.9171	12.9171	12.9171	12.9171	12.9171	12.9171	12.9171	22.3468	24.938	24.8553	17.8679	12.9171	12.9171	12.9171	12.9171
E9Q616_S893	E9Q616	Ahnak	S	893	tr|E9Q616|E9Q616_MOUSE AHNAK nucleoprotein (desmoyokin) OS=Mus musculus OX=10090 GN=Ahnak PE=1 SV=1	1	263.2	2.15823e-64		25.1657		23.5709	24.343	23.9183	24.9716	25.1068	25.1291	25.6414	26.6126	26.3486		21.6906		18.5863	18.6309	19.3278	19.4875	19.8524	20.4582	20.8738	21.8221	22.2114	12.9171	25.1657	12.9171	23.5709	24.343	23.9183	24.9716	25.1068	25.1291	25.6414	26.6126	26.3486	12.9171	21.6906	12.9171	18.5863	18.6309
E9Q616_S94	E9Q616	Ahnak	S	94	tr|E9Q616|E9Q616_MOUSE AHNAK nucleoprotein (desmoyokin) OS=Mus musculus OX=10090 GN=Ahnak PE=1 SV=1;tr|A0A494BBD5|A0A494BBD5_MOUSE AHNAK nucleoprotein (desmoyokin) (Fragment) OS=Mus musculus OX=10090 GN=Ahnak PE=1 SV=1;tr|G5E8K8|G5E8K8_MOUSE AHNAK nucleopr	1	197.33	1.18697e-43		23.9231							21.8389	24.8874	26.6771	26.193		19.144							17.3915	18.9408	21.0022	20.9252	12.9171	23.9231	12.9171	12.9171	12.9171	12.9171	12.9171	12.9171	21.8389	24.8874	26.6771	26.193	12.9171	19.144	12.9171	12.9171	12.9171
E9Q616_T159	E9Q616	Ahnak	T	159	tr|E9Q616|E9Q616_MOUSE AHNAK nucleoprotein (desmoyokin) OS=Mus musculus OX=10090 GN=Ahnak PE=1 SV=1;tr|A0A494BBD5|A0A494BBD5_MOUSE AHNAK nucleoprotein (desmoyokin) (Fragment) OS=Mus musculus OX=10090 GN=Ahnak PE=1 SV=1	0.999984	83.692	0.00223802											21.1981	22.8859											16.952	17.3544	12.9171	12.9171	12.9171	12.9171	12.9171	12.9171	12.9171	12.9171	12.9171	12.9171	21.1981	22.8859	12.9171	12.9171	12.9171	12.9171	12.9171
E9Q616_T496	E9Q616	Ahnak	T	496	tr|E9Q616|E9Q616_MOUSE AHNAK nucleoprotein (desmoyokin) OS=Mus musculus OX=10090 GN=Ahnak PE=1 SV=1	1	146.2	1.61447e-09	23.3403	25.5915	24.381	22.4137	24.3803	24.9603	25.0524	24.3723	24.0206	25.7782	25.953	25.8474	18.6706	19.2355	19.1824	17.5224	19.3696	19.9455	19.3379	18.2799	18.4323	19.9801	19.7727	20.1539	23.3403	25.5915	24.381	22.4137	24.3803	24.9603	25.0524	24.3723	24.0206	25.7782	25.953	25.8474	18.6706	19.2355	19.1824	17.5224	19.3696
E9Q663_S24	E9Q663	Trmt10a	S	24	tr|E9Q663|E9Q663_MOUSE tRNA methyltransferase 10 homolog A (Fragment) OS=Mus musculus OX=10090 GN=Trmt10a PE=1 SV=8;tr|E0CY61|E0CY61_MOUSE tRNA methyltransferase 10 homolog A (Fragment) OS=Mus musculus OX=10090 GN=Trmt10a PE=1 SV=1;tr|E0CZ56|E0CZ56_MOUSE t	0.970653	60.918	0.00085094									19.3425		20.9087	21.05									19.0185		20.1926	20.8914	12.9171	12.9171	12.9171	12.9171	12.9171	12.9171	12.9171	12.9171	19.3425	12.9171	20.9087	21.05	12.9171	12.9171	12.9171	12.9171	12.9171
E9Q6A7_S1187	E9Q6A7	Bptf	S	1187	tr|E9Q6A7|E9Q6A7_MOUSE Bromodomain PHD finger transcription factor OS=Mus musculus OX=10090 GN=Bptf PE=1 SV=1;tr|A2A655|A2A655_MOUSE Bromodomain PHD finger transcription factor OS=Mus musculus OX=10090 GN=Bptf PE=1 SV=1;tr|A2A654|A2A654_MOUSE Bromodomain P	0.998937	74.141	0.000462623		19.8424						19.8036		19.9151	20.3369			17.7731								17.8621			12.9171	19.8424	12.9171	12.9171	12.9171	12.9171	12.9171	19.8036	12.9171	19.9151	20.3369	12.9171	12.9171	17.7731	12.9171	12.9171	12.9171
E9Q6J5-2_S480	E9Q6J5-2	Bod1l	S	480	sp|E9Q6J5-2|BD1L1_MOUSE Isoform 2 of Biorientation of chromosomes in cell division protein 1-like 1 OS=Mus musculus OX=10090 GN=Bod1l;sp|E9Q6J5|BD1L1_MOUSE Biorientation of chromosomes in cell division protein 1-like 1 OS=Mus musculus OX=10090 GN=Bod1l PE=	0.86138	81.865	8.6609e-05					21.6014	21.3283						19.5647					20.1981	21.2875						16.5947	12.9171	12.9171	12.9171	12.9171	21.6014	21.3283	12.9171	12.9171	12.9171	12.9171	12.9171	19.5647	12.9171	12.9171	12.9171	12.9171	20.1981
E9Q6J5-2_S482	E9Q6J5-2	Bod1l	S	482	sp|E9Q6J5-2|BD1L1_MOUSE Isoform 2 of Biorientation of chromosomes in cell division protein 1-like 1 OS=Mus musculus OX=10090 GN=Bod1l;sp|E9Q6J5|BD1L1_MOUSE Biorientation of chromosomes in cell division protein 1-like 1 OS=Mus musculus OX=10090 GN=Bod1l PE=	0.999986	158.81	4.47883e-14	20.1851	21.4857	21.7848				22.6584	22.9869	21.8858	22.262	22.5744	21.9042	19.0546	19.8204	20.6777				20.6077	20.5954	20.3021	20.6531	21.1626	20.1843	20.1851	21.4857	21.7848	12.9171	12.9171	12.9171	22.6584	22.9869	21.8858	22.262	22.5744	21.9042	19.0546	19.8204	20.6777	12.9171	12.9171
E9Q6J5-2_S795	E9Q6J5-2	Bod1l	S	795	sp|E9Q6J5-2|BD1L1_MOUSE Isoform 2 of Biorientation of chromosomes in cell division protein 1-like 1 OS=Mus musculus OX=10090 GN=Bod1l;sp|E9Q6J5|BD1L1_MOUSE Biorientation of chromosomes in cell division protein 1-like 1 OS=Mus musculus OX=10090 GN=Bod1l PE=	1	93.649	0.00872789										19.9057	20.4219	21.6455										18.4837	17.63	18.3644	12.9171	12.9171	12.9171	12.9171	12.9171	12.9171	12.9171	12.9171	12.9171	19.9057	20.4219	21.6455	12.9171	12.9171	12.9171	12.9171	12.9171
E9Q784_S198	E9Q784	Zc3h13	S	198	sp|E9Q784|ZC3HD_MOUSE Zinc finger CCCH domain-containing protein 13 OS=Mus musculus OX=10090 GN=Zc3h13 PE=1 SV=1;tr|A0A2I3BPQ5|A0A2I3BPQ5_MOUSE Zinc finger CCCH domain-containing protein 13 OS=Mus musculus OX=10090 GN=Zc3h13 PE=1 SV=1	1	82.671	0.00315172	19.2763	20.5118	19.2183			18.5457	18.8732	19.2075	18.4173	19.711		19.7183	17.5805	18.1312	18.5463			18.1759	17.6595	17.78	17.6872	18.6374		18.8673	19.2763	20.5118	19.2183	12.9171	12.9171	18.5457	18.8732	19.2075	18.4173	19.711	12.9171	19.7183	17.5805	18.1312	18.5463	12.9171	12.9171
E9Q784_S207	E9Q784	Zc3h13	S	207	sp|E9Q784|ZC3HD_MOUSE Zinc finger CCCH domain-containing protein 13 OS=Mus musculus OX=10090 GN=Zc3h13 PE=1 SV=1;tr|A0A2I3BPQ5|A0A2I3BPQ5_MOUSE Zinc finger CCCH domain-containing protein 13 OS=Mus musculus OX=10090 GN=Zc3h13 PE=1 SV=1	0.956024	60.49	0.0222168		20.024	20.6694			19.9503								17.3473	18.1882			18.8484							12.9171	20.024	20.6694	12.9171	12.9171	19.9503	12.9171	12.9171	12.9171	12.9171	12.9171	12.9171	12.9171	17.3473	18.1882	12.9171	12.9171
E9Q784_S77	E9Q784	Zc3h13	S	77	sp|E9Q784|ZC3HD_MOUSE Zinc finger CCCH domain-containing protein 13 OS=Mus musculus OX=10090 GN=Zc3h13 PE=1 SV=1;tr|A0A2I3BPQ5|A0A2I3BPQ5_MOUSE Zinc finger CCCH domain-containing protein 13 OS=Mus musculus OX=10090 GN=Zc3h13 PE=1 SV=1	0.996092	57.348	0.0276133		21.73	19.0517								20.7254	20.9767		19.1251	15.4595								19.1584	19.4177	12.9171	21.73	19.0517	12.9171	12.9171	12.9171	12.9171	12.9171	12.9171	12.9171	20.7254	20.9767	12.9171	19.1251	15.4595	12.9171	12.9171
E9Q7G0_S1292	E9Q7G0	Numa1	S	1292	sp|E9Q7G0|NUMA1_MOUSE Nuclear mitotic apparatus protein 1 OS=Mus musculus OX=10090 GN=Numa1 PE=1 SV=1	1	48.64	0.00502862	20.0713	20.8336	19.6504										19.4551	19.8195	18.953										20.0713	20.8336	19.6504	12.9171	12.9171	12.9171	12.9171	12.9171	12.9171	12.9171	12.9171	12.9171	19.4551	19.8195	18.953	12.9171	12.9171
E9Q7G0;F6ZQA3_S1739	E9Q7G0;F6ZQA3	Numa1	S	1739	sp|E9Q7G0|NUMA1_MOUSE Nuclear mitotic apparatus protein 1 OS=Mus musculus OX=10090 GN=Numa1 PE=1 SV=1;tr|F6ZQA3|F6ZQA3_MOUSE Nuclear mitotic apparatus protein 1 (Fragment) OS=Mus musculus OX=10090 GN=Numa1 PE=1 SV=1	0.975878	173.98	8.99082e-26	23.1464	24.0842	23.372			22.7998	23.4849		23.1819	24.392	24.6562	24.4302	23.6411	24.2808	21.8936			22.1561	21.3869		20.9743	25.3935	25.5523	25.3956	23.1464	24.0842	23.372	12.9171	12.9171	22.7998	23.4849	12.9171	23.1819	24.392	24.6562	24.4302	23.6411	24.2808	21.8936	12.9171	12.9171
E9Q7S1_S855	E9Q7S1	Zfp106;Znf106	S	855	tr|E9Q7S1|E9Q7S1_MOUSE Zinc finger protein 106 OS=Mus musculus OX=10090 GN=Zfp106 PE=1 SV=1;tr|R4GML0|R4GML0_MOUSE Zinc finger protein 106 OS=Mus musculus OX=10090 GN=Zfp106 PE=1 SV=1;sp|O88466|ZN106_MOUSE Zinc finger protein 106 OS=Mus musculus OX=10090 G	0.999777	95.018	0.000242324	18.5382									18.9325	20.1468	20.2316	17.994									18.1235	19.1092	19.221	18.5382	12.9171	12.9171	12.9171	12.9171	12.9171	12.9171	12.9171	12.9171	18.9325	20.1468	20.2316	17.994	12.9171	12.9171	12.9171	12.9171
E9Q804_S2042	E9Q804	Ankrd17	S	2042	tr|E9Q804|E9Q804_MOUSE Ankyrin repeat domain-containing protein 17 OS=Mus musculus OX=10090 GN=Ankrd17 PE=1 SV=3;sp|Q99NH0|ANR17_MOUSE Ankyrin repeat domain-containing protein 17 OS=Mus musculus OX=10090 GN=Ankrd17 PE=1 SV=2;tr|E9QKG6|E9QKG6_MOUSE Ankyrin	0.942236	54.259	0.00412244			21.665				21.3032	21.5032							19.8169				19.1509	18.8759					12.9171	12.9171	21.665	12.9171	12.9171	12.9171	21.3032	21.5032	12.9171	12.9171	12.9171	12.9171	12.9171	12.9171	19.8169	12.9171	12.9171
E9Q804_S2054	E9Q804	Ankrd17	S	2054	tr|E9Q804|E9Q804_MOUSE Ankyrin repeat domain-containing protein 17 OS=Mus musculus OX=10090 GN=Ankrd17 PE=1 SV=3;sp|Q99NH0|ANR17_MOUSE Ankyrin repeat domain-containing protein 17 OS=Mus musculus OX=10090 GN=Ankrd17 PE=1 SV=2;tr|E9QKG6|E9QKG6_MOUSE Ankyrin	0.999979	67.275	0.00671673										19.7315	19.3982											17.2412			12.9171	12.9171	12.9171	12.9171	12.9171	12.9171	12.9171	12.9171	12.9171	19.7315	19.3982	12.9171	12.9171	12.9171	12.9171	12.9171	12.9171
E9Q804_S2400	E9Q804	Ankrd17	S	2400	tr|E9Q804|E9Q804_MOUSE Ankyrin repeat domain-containing protein 17 OS=Mus musculus OX=10090 GN=Ankrd17 PE=1 SV=3;sp|Q99NH0|ANR17_MOUSE Ankyrin repeat domain-containing protein 17 OS=Mus musculus OX=10090 GN=Ankrd17 PE=1 SV=2;tr|E9QKG6|E9QKG6_MOUSE Ankyrin	0.999976	125.83	4.62031e-21		22.4568				20.8639				23.4004	23.4815	22.7525		20.5159				20.9152				20.4187	20.9869	20.8401	12.9171	22.4568	12.9171	12.9171	12.9171	20.8639	12.9171	12.9171	12.9171	23.4004	23.4815	22.7525	12.9171	20.5159	12.9171	12.9171	12.9171
E9Q8D0_S283	E9Q8D0	Dnajc21	S	283	sp|E9Q8D0|DJC21_MOUSE DnaJ homolog subfamily C member 21 OS=Mus musculus OX=10090 GN=Dnajc21 PE=1 SV=1	0.999652	85.467	1.99787e-07		21.4342	20.502		19.1584	19.7688			20.3034	20.9257	21.7818	21.0232		19.9211	20.1083		19.0063	20.2728			20.0346	19.9265	20.14	20.5231	12.9171	21.4342	20.502	12.9171	19.1584	19.7688	12.9171	12.9171	20.3034	20.9257	21.7818	21.0232	12.9171	19.9211	20.1083	12.9171	19.0063
E9Q8K8;Q6ZPZ3-2_S110	E9Q8K8;Q6ZPZ3-2	Zc3h4	S	110	tr|E9Q8K8|E9Q8K8_MOUSE Zinc finger CCCH domain-containing protein 4 OS=Mus musculus OX=10090 GN=Zc3h4 PE=1 SV=1;tr|A0A1B0GRU3|A0A1B0GRU3_MOUSE Zinc finger CCCH domain-containing protein 4 OS=Mus musculus OX=10090 GN=Zc3h4 PE=1 SV=1;sp|Q6ZPZ3-2|ZC3H4_MOUSE	0.958217	47.38	0.000899507		22.2388									20.7399	21.2304		20.1926									18.3851	18.7741	12.9171	22.2388	12.9171	12.9171	12.9171	12.9171	12.9171	12.9171	12.9171	12.9171	20.7399	21.2304	12.9171	20.1926	12.9171	12.9171	12.9171
E9Q8K8;Q6ZPZ3-2_S1221	E9Q8K8;Q6ZPZ3-2	Zc3h4	S	1221	tr|E9Q8K8|E9Q8K8_MOUSE Zinc finger CCCH domain-containing protein 4 OS=Mus musculus OX=10090 GN=Zc3h4 PE=1 SV=1;tr|A0A1B0GRU3|A0A1B0GRU3_MOUSE Zinc finger CCCH domain-containing protein 4 OS=Mus musculus OX=10090 GN=Zc3h4 PE=1 SV=1;sp|Q6ZPZ3-2|ZC3H4_MOUSE	0.977203	91.657	0.000828454								19.5801	18.8999		20.6186	21.428											18.3566		12.9171	12.9171	12.9171	12.9171	12.9171	12.9171	12.9171	19.5801	18.8999	12.9171	20.6186	21.428	12.9171	12.9171	12.9171	12.9171	12.9171
E9Q8K8;Q6ZPZ3-2_S1227	E9Q8K8;Q6ZPZ3-2	Zc3h4	S	1227	tr|E9Q8K8|E9Q8K8_MOUSE Zinc finger CCCH domain-containing protein 4 OS=Mus musculus OX=10090 GN=Zc3h4 PE=1 SV=1;tr|A0A1B0GRU3|A0A1B0GRU3_MOUSE Zinc finger CCCH domain-containing protein 4 OS=Mus musculus OX=10090 GN=Zc3h4 PE=1 SV=1;sp|Q6ZPZ3-2|ZC3H4_MOUSE	1	108.71	4.99133e-05	21.1159		21.3382	20.6731	21.5197	20.9514	21.2322	19.5801	18.8999	22.5916	22.275	23.1555				19.2568	18.9572	19.7589	18.6232			19.7778			21.1159	12.9171	21.3382	20.6731	21.5197	20.9514	21.2322	19.5801	18.8999	22.5916	22.275	23.1555	12.9171	12.9171	12.9171	19.2568	18.9572
E9Q9C3_S1090	E9Q9C3	Mllt4	S	1090	tr|E9Q9C3|E9Q9C3_MOUSE Afadin OS=Mus musculus OX=10090 GN=Afdn PE=1 SV=1;sp|Q9QZQ1-2|AFAD_MOUSE Isoform 1 of Afadin OS=Mus musculus OX=10090 GN=Afdn;sp|Q9QZQ1|AFAD_MOUSE Afadin OS=Mus musculus OX=10090 GN=Afdn PE=1 SV=3;tr|E9Q852|E9Q852_MOUSE Afadin OS=Mus	0.999998	214.04	1.40582e-39	22.3267	23.2167					20.4373	20.7321	20.5878	24.1815	24.2178	23.8456	17.6002	18.251											22.3267	23.2167	12.9171	12.9171	12.9171	12.9171	20.4373	20.7321	20.5878	24.1815	24.2178	23.8456	17.6002	18.251	12.9171	12.9171	12.9171
E9Q9C3_S1189	E9Q9C3	Mllt4	S	1189	tr|E9Q9C3|E9Q9C3_MOUSE Afadin OS=Mus musculus OX=10090 GN=Afdn PE=1 SV=1;sp|Q9QZQ1-2|AFAD_MOUSE Isoform 1 of Afadin OS=Mus musculus OX=10090 GN=Afdn;sp|Q9QZQ1|AFAD_MOUSE Afadin OS=Mus musculus OX=10090 GN=Afdn PE=1 SV=3;tr|E9Q852|E9Q852_MOUSE Afadin OS=Mus	1	168.96	1.25098e-25		24.3072	24.5729		23.983	24.1356	24.6906	25.0868	25.1185	24.6232	24.7973	25.3428		20.4143	18.3489			20.7313	20.7398	21.5832	19.3315	20.6498	18.3149	18.5355	12.9171	24.3072	24.5729	12.9171	23.983	24.1356	24.6906	25.0868	25.1185	24.6232	24.7973	25.3428	12.9171	20.4143	18.3489	12.9171	12.9171
E9Q9C3_S1802	E9Q9C3	Mllt4	S	1802	tr|E9Q9C3|E9Q9C3_MOUSE Afadin OS=Mus musculus OX=10090 GN=Afdn PE=1 SV=1;sp|Q9QZQ1-2|AFAD_MOUSE Isoform 1 of Afadin OS=Mus musculus OX=10090 GN=Afdn;sp|Q9QZQ1|AFAD_MOUSE Afadin OS=Mus musculus OX=10090 GN=Afdn PE=1 SV=3;tr|E9Q852|E9Q852_MOUSE Afadin OS=Mus	1	177.84	5.93405e-20										21.6063	21.9962	21.7936										20.632		20.7378	12.9171	12.9171	12.9171	12.9171	12.9171	12.9171	12.9171	12.9171	12.9171	21.6063	21.9962	21.7936	12.9171	12.9171	12.9171	12.9171	12.9171
E9Q9C3_S424	E9Q9C3	Mllt4	S	424	tr|E9Q9C3|E9Q9C3_MOUSE Afadin OS=Mus musculus OX=10090 GN=Afdn PE=1 SV=1;sp|Q9QZQ1-2|AFAD_MOUSE Isoform 1 of Afadin OS=Mus musculus OX=10090 GN=Afdn;sp|Q9QZQ1|AFAD_MOUSE Afadin OS=Mus musculus OX=10090 GN=Afdn PE=1 SV=3;tr|E9Q852|E9Q852_MOUSE Afadin OS=Mus	0.930366	59.227	0.00954978										19.7595	20.0125	19.9233													12.9171	12.9171	12.9171	12.9171	12.9171	12.9171	12.9171	12.9171	12.9171	19.7595	20.0125	19.9233	12.9171	12.9171	12.9171	12.9171	12.9171
E9Q9C3_S655	E9Q9C3	Mllt4	S	655	tr|E9Q9C3|E9Q9C3_MOUSE Afadin OS=Mus musculus OX=10090 GN=Afdn PE=1 SV=1;sp|Q9QZQ1-2|AFAD_MOUSE Isoform 1 of Afadin OS=Mus musculus OX=10090 GN=Afdn;sp|Q9QZQ1|AFAD_MOUSE Afadin OS=Mus musculus OX=10090 GN=Afdn PE=1 SV=3;tr|E9Q852|E9Q852_MOUSE Afadin OS=Mus	0.974764	148.91	6.20279e-12			21.9023			21.7036		21.5721	22.3687	22.7779	23.3291	23.5837			17.6295			17.5716		17.5913	17.796	17.746	18.4011	18.56	12.9171	12.9171	21.9023	12.9171	12.9171	21.7036	12.9171	21.5721	22.3687	22.7779	23.3291	23.5837	12.9171	12.9171	17.6295	12.9171	12.9171
E9Q9C3_T1337	E9Q9C3	Mllt4	T	1337	tr|E9Q9C3|E9Q9C3_MOUSE Afadin OS=Mus musculus OX=10090 GN=Afdn PE=1 SV=1;sp|Q9QZQ1-2|AFAD_MOUSE Isoform 1 of Afadin OS=Mus musculus OX=10090 GN=Afdn;sp|Q9QZQ1|AFAD_MOUSE Afadin OS=Mus musculus OX=10090 GN=Afdn PE=1 SV=3;tr|E9Q852|E9Q852_MOUSE Afadin OS=Mus	0.999739	88.596	0.0044289										20.3886	20.5015												17.3852		12.9171	12.9171	12.9171	12.9171	12.9171	12.9171	12.9171	12.9171	12.9171	20.3886	20.5015	12.9171	12.9171	12.9171	12.9171	12.9171	12.9171
E9Q9C7_S355	E9Q9C7	Ablim1	S	355	tr|E9Q9C7|E9Q9C7_MOUSE Actin-binding LIM protein 1 OS=Mus musculus OX=10090 GN=Ablim1 PE=1 SV=1;tr|E9Q9C4|E9Q9C4_MOUSE Actin-binding LIM protein 1 OS=Mus musculus OX=10090 GN=Ablim1 PE=1 SV=1;tr|E9Q9C0|E9Q9C0_MOUSE Actin-binding LIM protein 1 OS=Mus muscul	0.999975	210.34	3.3605e-49	22.4301	23.2217	22.4106	21.6075		22.1743	22.285	22.4286	22.0302	23.1352	23.0486	23.2648	20.4823	21.2906	20.6676	20.1293		20.8636	20.1238	20.6161	20.2557	20.9293	20.6971	21.5041	22.4301	23.2217	22.4106	21.6075	12.9171	22.1743	22.285	22.4286	22.0302	23.1352	23.0486	23.2648	20.4823	21.2906	20.6676	20.1293	12.9171
E9Q9C7_S376	E9Q9C7	Ablim1	S	376	tr|E9Q9C7|E9Q9C7_MOUSE Actin-binding LIM protein 1 OS=Mus musculus OX=10090 GN=Ablim1 PE=1 SV=1;tr|E9Q9C4|E9Q9C4_MOUSE Actin-binding LIM protein 1 OS=Mus musculus OX=10090 GN=Ablim1 PE=1 SV=1;tr|E9Q9C0|E9Q9C0_MOUSE Actin-binding LIM protein 1 OS=Mus muscul	0.998617	127.71	1.41164e-06	21.7679	22.5051		20.7966			21.071			22.4717	22.4536		20.1062	22.2798		19.3749			20.6115			22.131	22.574		21.7679	22.5051	12.9171	20.7966	12.9171	12.9171	21.071	12.9171	12.9171	22.4717	22.4536	12.9171	20.1062	22.2798	12.9171	19.3749	12.9171
E9Q9C7_S545	E9Q9C7	Ablim1	S	545	tr|E9Q9C7|E9Q9C7_MOUSE Actin-binding LIM protein 1 OS=Mus musculus OX=10090 GN=Ablim1 PE=1 SV=1;tr|E9Q9C4|E9Q9C4_MOUSE Actin-binding LIM protein 1 OS=Mus musculus OX=10090 GN=Ablim1 PE=1 SV=1;tr|E9Q9C0|E9Q9C0_MOUSE Actin-binding LIM protein 1 OS=Mus muscul	0.999986	109.66	3.11789e-05		20.0473								20.3401		19.979		17.9992								18.3605		18.6642	12.9171	20.0473	12.9171	12.9171	12.9171	12.9171	12.9171	12.9171	12.9171	20.3401	12.9171	19.979	12.9171	17.9992	12.9171	12.9171	12.9171
E9Q9V3_S2075	E9Q9V3	Ncor2	S	2075	tr|E9Q9V3|E9Q9V3_MOUSE Nuclear receptor corepressor 2 OS=Mus musculus OX=10090 GN=Ncor2 PE=1 SV=1;tr|E9PY55|E9PY55_MOUSE Nuclear receptor corepressor 2 OS=Mus musculus OX=10090 GN=Ncor2 PE=1 SV=1;tr|E9Q701|E9Q701_MOUSE Nuclear receptor corepressor 2 OS=Mus	0.999929	70.332	0.00178134										21.6801	21.619	21.6176										20.5533	20.3404	20.6121	12.9171	12.9171	12.9171	12.9171	12.9171	12.9171	12.9171	12.9171	12.9171	21.6801	21.619	21.6176	12.9171	12.9171	12.9171	12.9171	12.9171
E9QA15;Q8VCQ8_S526	E9QA15;Q8VCQ8	Cald1	S	526	tr|E9QA15|E9QA15_MOUSE Caldesmon 1 OS=Mus musculus OX=10090 GN=Cald1 PE=1 SV=1;tr|Q8VCQ8|Q8VCQ8_MOUSE Caldesmon 1 OS=Mus musculus OX=10090 GN=Cald1 PE=1 SV=1;tr|E9QA16|E9QA16_MOUSE Caldesmon 1 OS=Mus musculus OX=10090 GN=Cald1 PE=1 SV=1;tr|E9Q0M9|E9Q0M9_MO	0.998016	189.13	6.56559e-28		24.0912	24.4369		23.2787	23.6678				23.9341	24.5399	24.7209												21.2147	12.9171	24.0912	24.4369	12.9171	23.2787	23.6678	12.9171	12.9171	12.9171	23.9341	24.5399	24.7209	12.9171	12.9171	12.9171	12.9171	12.9171
E9QAN9_S647	E9QAN9	Ifi203	S	647	tr|E9QAN9|E9QAN9_MOUSE Interferon-activable protein 203 OS=Mus musculus OX=10090 GN=Ifi203 PE=1 SV=1	0.999031	64.52	0.0103463		24.9525	24.7155							20.5874	25.1824	25.6626													12.9171	24.9525	24.7155	12.9171	12.9171	12.9171	12.9171	12.9171	12.9171	20.5874	25.1824	25.6626	12.9171	12.9171	12.9171	12.9171	12.9171
E9QAN9_T653	E9QAN9	Ifi203	T	653	tr|E9QAN9|E9QAN9_MOUSE Interferon-activable protein 203 OS=Mus musculus OX=10090 GN=Ifi203 PE=1 SV=1	0.999832	64.52	0.0103463		24.9525	24.7155							20.5874	25.1824	25.6626													12.9171	24.9525	24.7155	12.9171	12.9171	12.9171	12.9171	12.9171	12.9171	20.5874	25.1824	25.6626	12.9171	12.9171	12.9171	12.9171	12.9171
E9QAQ7_S697	E9QAQ7	Arid1a	S	697	tr|E9QAQ7|E9QAQ7_MOUSE AT-rich interactive domain-containing protein 1A OS=Mus musculus OX=10090 GN=Arid1a PE=1 SV=1;sp|A2BH40-3|ARI1A_MOUSE Isoform 3 of AT-rich interactive domain-containing protein 1A OS=Mus musculus OX=10090 GN=Arid1a;sp|A2BH40|ARI1A_MO	0.990848	64.65	0.00310551	19.5172	19.8166						19.8137		20.4659			18.2384	19.3238						19.3472		19.7679			19.5172	19.8166	12.9171	12.9171	12.9171	12.9171	12.9171	19.8137	12.9171	20.4659	12.9171	12.9171	18.2384	19.3238	12.9171	12.9171	12.9171
E9QAS4_S1550	E9QAS4	Chd4	S	1550	tr|E9QAS4|E9QAS4_MOUSE Chromodomain-helicase-DNA-binding protein 4 OS=Mus musculus OX=10090 GN=Chd4 PE=1 SV=1;tr|E9QAS5|E9QAS5_MOUSE Chromodomain-helicase-DNA-binding protein 4 OS=Mus musculus OX=10090 GN=Chd4 PE=1 SV=1;sp|Q6PDQ2|CHD4_MOUSE Chromodomain-he	0.962299	46.578	0.0185265										20.8135		21.1411													12.9171	12.9171	12.9171	12.9171	12.9171	12.9171	12.9171	12.9171	12.9171	20.8135	12.9171	21.1411	12.9171	12.9171	12.9171	12.9171	12.9171
E9QAT4-2_S2315	E9QAT4-2	Sec16a	S	2315	sp|E9QAT4-2|SC16A_MOUSE Isoform 2 of Protein transport protein Sec16A OS=Mus musculus OX=10090 GN=Sec16a	0.991199	73.848	0.00488454										19.0617	19.8146	19.5154										17.7106	17.5704	17.949	12.9171	12.9171	12.9171	12.9171	12.9171	12.9171	12.9171	12.9171	12.9171	19.0617	19.8146	19.5154	12.9171	12.9171	12.9171	12.9171	12.9171
E9QJU8_S703	E9QJU8	Trp53bp2;Tp53bp2	S	703	tr|E9QJU8|E9QJU8_MOUSE Transformation-related protein 53-binding protein 2 OS=Mus musculus OX=10090 GN=Trp53bp2 PE=1 SV=1;sp|Q8CG79|ASPP2_MOUSE Apoptosis-stimulating of p53 protein 2 OS=Mus musculus OX=10090 GN=Tp53bp2 PE=1 SV=3	0.99446	93.345	0.000532462	21.3524	22.6503	21.8914		21.8493	21.6923	22.4259		22.2763	22.9556	23.1337	22.9748	18.2401	19.3818	18.7067		19.1178	19.8974	19.2066		19.0226	19.1064	19.3881	19.7075	21.3524	22.6503	21.8914	12.9171	21.8493	21.6923	22.4259	12.9171	22.2763	22.9556	23.1337	22.9748	18.2401	19.3818	18.7067	12.9171	19.1178
E9QKD1_S324	E9QKD1	Nol8	S	324	tr|E9QKD1|E9QKD1_MOUSE Nucleolar protein 8 OS=Mus musculus OX=10090 GN=Nol8 PE=1 SV=1;sp|Q3UHX0|NOL8_MOUSE Nucleolar protein 8 OS=Mus musculus OX=10090 GN=Nol8 PE=1 SV=2	1	218.78	1.55421e-49	20.5537	21.9036	22.672	20.6985	22.2045	21.7836	21.1201	21.6424	20.9581	20.5191		20.0356	17.9055		20.3752	19.4605	20.7184	21.0213	20.0303	20.0556	18.8211	18.603		18.1019	20.5537	21.9036	22.672	20.6985	22.2045	21.7836	21.1201	21.6424	20.9581	20.5191	12.9171	20.0356	17.9055	12.9171	20.3752	19.4605	20.7184
E9QKI4;Q9D1F4_T247	E9QKI4;Q9D1F4	Akt1s1	T	247	tr|E9QKI4|E9QKI4_MOUSE Proline-rich AKT1 substrate 1 OS=Mus musculus OX=10090 GN=Akt1s1 PE=1 SV=1;tr|E9QKI5|E9QKI5_MOUSE Proline-rich AKT1 substrate 1 OS=Mus musculus OX=10090 GN=Akt1s1 PE=1 SV=1;sp|Q9D1F4|AKTS1_MOUSE Proline-rich AKT1 substrate 1 OS=Mus m	0.903866	108.43	0.00216816							19.558	20.0849	19.5996	20.8724		20.8746							18.137	18.1029	18.1249	20.9498		20.9589	12.9171	12.9171	12.9171	12.9171	12.9171	12.9171	19.558	20.0849	19.5996	20.8724	12.9171	20.8746	12.9171	12.9171	12.9171	12.9171	12.9171
E9QL31_S380	E9QL31	Dab2	S	380	tr|E9QL31|E9QL31_MOUSE Disabled homolog 2 OS=Mus musculus OX=10090 GN=Dab2 PE=1 SV=1;tr|A0A0R4J104|A0A0R4J104_MOUSE Disabled homolog 2 OS=Mus musculus OX=10090 GN=Dab2 PE=1 SV=1;sp|P98078-2|DAB2_MOUSE Isoform p93 of Disabled homolog 2 OS=Mus musculus OX=10	0.999989	56.951	0.00229954	19.6595		20.2462		19.9488	19.7873	20.7051				21.3589		18.9132		18.7901		18.6931	19.4189	19.1143				19.2408		19.6595	12.9171	20.2462	12.9171	19.9488	19.7873	20.7051	12.9171	12.9171	12.9171	21.3589	12.9171	18.9132	12.9171	18.7901	12.9171	18.6931
E9QM77;F6U2C2_S741	E9QM77;F6U2C2	Atxn2	S	741	tr|E9QM77|E9QM77_MOUSE Ataxin-2 OS=Mus musculus OX=10090 GN=Atxn2 PE=1 SV=1;sp|O70305-2|ATX2_MOUSE Isoform 2 of Ataxin-2 OS=Mus musculus OX=10090 GN=Atxn2;sp|O70305|ATX2_MOUSE Ataxin-2 OS=Mus musculus OX=10090 GN=Atxn2 PE=1 SV=1;sp|O70305-3|ATX2_MOUSE Isof	0.818637	54.471	0.0131227								19.1723	18.8002											18.5216	18.4565				12.9171	12.9171	12.9171	12.9171	12.9171	12.9171	12.9171	19.1723	18.8002	12.9171	12.9171	12.9171	12.9171	12.9171	12.9171	12.9171	12.9171
E9QMJ1_S1010	E9QMJ1	Asap1	S	1010	tr|E9QMJ1|E9QMJ1_MOUSE Arf-GAP with SH3 domain, ANK repeat and PH domain-containing protein 1 OS=Mus musculus OX=10090 GN=Asap1 PE=1 SV=1;tr|H3BL41|H3BL41_MOUSE Arf-GAP with SH3 domain, ANK repeat and PH domain-containing protein 1 OS=Mus musculus OX=10090	0.970456	61.641	0.00897895								19.6579	18.8988		19.207									20.2177	19.8953		20.6594		12.9171	12.9171	12.9171	12.9171	12.9171	12.9171	12.9171	19.6579	18.8988	12.9171	19.207	12.9171	12.9171	12.9171	12.9171	12.9171	12.9171
E9QMJ1_S697	E9QMJ1	Asap1	S	697	tr|E9QMJ1|E9QMJ1_MOUSE Arf-GAP with SH3 domain, ANK repeat and PH domain-containing protein 1 OS=Mus musculus OX=10090 GN=Asap1 PE=1 SV=1;tr|H3BL41|H3BL41_MOUSE Arf-GAP with SH3 domain, ANK repeat and PH domain-containing protein 1 OS=Mus musculus OX=10090	1	256.12	1.75041e-83	21.9125	22.5724	22.237	21.8173	22.5569	21.912	22.6914	23.1288	22.4995	23.7762	23.3452	23.1137	18.4982	20.0913	19.1556	19.4922	19.9454	19.2415	19.0642	19.8424	19.0196	20.1623	19.8604	19.7311	21.9125	22.5724	22.237	21.8173	22.5569	21.912	22.6914	23.1288	22.4995	23.7762	23.3452	23.1137	18.4982	20.0913	19.1556	19.4922	19.9454
E9QMJ1_S819	E9QMJ1	Asap1	S	819	tr|E9QMJ1|E9QMJ1_MOUSE Arf-GAP with SH3 domain, ANK repeat and PH domain-containing protein 1 OS=Mus musculus OX=10090 GN=Asap1 PE=1 SV=1;tr|H3BL41|H3BL41_MOUSE Arf-GAP with SH3 domain, ANK repeat and PH domain-containing protein 1 OS=Mus musculus OX=10090	0.99786	83.729	0.000680766								22.034		21.7535	22.9825	23.0926										19.0322	19.2106	19.8415	12.9171	12.9171	12.9171	12.9171	12.9171	12.9171	12.9171	22.034	12.9171	21.7535	22.9825	23.0926	12.9171	12.9171	12.9171	12.9171	12.9171
E9QMJ1_S823	E9QMJ1	Asap1	S	823	tr|E9QMJ1|E9QMJ1_MOUSE Arf-GAP with SH3 domain, ANK repeat and PH domain-containing protein 1 OS=Mus musculus OX=10090 GN=Asap1 PE=1 SV=1;tr|H3BL41|H3BL41_MOUSE Arf-GAP with SH3 domain, ANK repeat and PH domain-containing protein 1 OS=Mus musculus OX=10090	0.998394	53.278	0.00967424							19.0598				20.773	20.6119							16.1736				18.1478	17.9409	12.9171	12.9171	12.9171	12.9171	12.9171	12.9171	19.0598	12.9171	12.9171	12.9171	20.773	20.6119	12.9171	12.9171	12.9171	12.9171	12.9171
E9QNG1_S843	E9QNG1	Itsn2	S	843	tr|E9QNG1|E9QNG1_MOUSE Intersectin-2 OS=Mus musculus OX=10090 GN=Itsn2 PE=1 SV=1;tr|B2RR82|B2RR82_MOUSE Intersectin-2 OS=Mus musculus OX=10090 GN=Itsn2 PE=1 SV=1;sp|Q9Z0R6-2|ITSN2_MOUSE Isoform 2 of Intersectin-2 OS=Mus musculus OX=10090 GN=Itsn2;sp|Q9Z0R6	0.969007	79.762	1.04891e-06		23.0677			20.9228						23.6854	23.5271		20.1609			18.6918						20.3917	20.6566	12.9171	23.0677	12.9171	12.9171	20.9228	12.9171	12.9171	12.9171	12.9171	12.9171	23.6854	23.5271	12.9171	20.1609	12.9171	12.9171	18.6918
E9QNN1_S137	E9QNN1	Dhx9	S	137	tr|E9QNN1|E9QNN1_MOUSE ATP-dependent RNA helicase A OS=Mus musculus OX=10090 GN=Dhx9 PE=1 SV=1;sp|O70133-2|DHX9_MOUSE Isoform 2 of ATP-dependent RNA helicase A OS=Mus musculus OX=10090 GN=Dhx9;tr|Q3UR42|Q3UR42_MOUSE ATP-dependent RNA helicase A (Fragment)	0.997374	131.65	1.06033e-15	19.1892	21.1255	19.1444	18.9137		19.1908			20.0523	21.3516	22.6251	22.4513	18.2213	20.5421	18.6725	18.6411		19.7432			19.9539	20.9193	22.1839	21.7288	19.1892	21.1255	19.1444	18.9137	12.9171	19.1908	12.9171	12.9171	20.0523	21.3516	22.6251	22.4513	18.2213	20.5421	18.6725	18.6411	12.9171
E9QNT5_S103	E9QNT5	Taf12	S	103	tr|E9QNT5|E9QNT5_MOUSE Transcription initiation factor TFIID subunit 12 OS=Mus musculus OX=10090 GN=Taf12 PE=1 SV=1;sp|Q8VE65|TAF12_MOUSE Transcription initiation factor TFIID subunit 12 OS=Mus musculus OX=10090 GN=Taf12 PE=1 SV=1	0.99983	90.694	1.76427e-09			22.0907	19.5979	20.4933				22.103		22.9694	23.0751			19.1483	18.8274	18.0065				19.0933		19.2981	20.2536	12.9171	12.9171	22.0907	19.5979	20.4933	12.9171	12.9171	12.9171	22.103	12.9171	22.9694	23.0751	12.9171	12.9171	19.1483	18.8274	18.0065
E9QP01_S173	E9QP01	Cic	S	173	tr|E9QP01|E9QP01_MOUSE Protein capicua homolog OS=Mus musculus OX=10090 GN=Cic PE=1 SV=2;sp|Q924A2-2|CIC_MOUSE Isoform 2 of Protein capicua homolog OS=Mus musculus OX=10090 GN=Cic;sp|Q924A2|CIC_MOUSE Protein capicua homolog OS=Mus musculus OX=10090 GN=Cic	0.999129	109.24	2.54496e-06		19.679						19.7281	19.2102	20.6653		20.7201		16.8782						17.4358	17.1209	17.8657		17.9873	12.9171	19.679	12.9171	12.9171	12.9171	12.9171	12.9171	19.7281	19.2102	20.6653	12.9171	20.7201	12.9171	16.8782	12.9171	12.9171	12.9171
E9QP01_S496	E9QP01	Cic	S	496	tr|E9QP01|E9QP01_MOUSE Protein capicua homolog OS=Mus musculus OX=10090 GN=Cic PE=1 SV=2;sp|Q924A2-2|CIC_MOUSE Isoform 2 of Protein capicua homolog OS=Mus musculus OX=10090 GN=Cic;sp|Q924A2|CIC_MOUSE Protein capicua homolog OS=Mus musculus OX=10090 GN=Cic	1	68.893	0.0147492											20.7704	20.9492											17.4173	17.8661	12.9171	12.9171	12.9171	12.9171	12.9171	12.9171	12.9171	12.9171	12.9171	12.9171	20.7704	20.9492	12.9171	12.9171	12.9171	12.9171	12.9171
E9QQ30_S711	E9QQ30	Eif2ak3	S	711	tr|E9QQ30|E9QQ30_MOUSE Eukaryotic translation initiation factor 2-alpha kinase 3 OS=Mus musculus OX=10090 GN=Eif2ak3 PE=1 SV=1;sp|Q9Z2B5|E2AK3_MOUSE Eukaryotic translation initiation factor 2-alpha kinase 3 OS=Mus musculus OX=10090 GN=Eif2ak3 PE=1 SV=1	1	61.375	0.00857077		20.201	19.5522		19.6215									17.8732	17.4555		16.8921								12.9171	20.201	19.5522	12.9171	19.6215	12.9171	12.9171	12.9171	12.9171	12.9171	12.9171	12.9171	12.9171	17.8732	17.4555	12.9171	16.8921
F2Z3U3_S17	F2Z3U3	Raph1	S	17	tr|F2Z3U3|F2Z3U3_MOUSE Ras association (RalGDS/AF-6) and pleckstrin homology domains 1 OS=Mus musculus OX=10090 GN=Raph1 PE=1 SV=2;tr|F2Z4B7|F2Z4B7_MOUSE Ras association (RalGDS/AF-6) and pleckstrin homology domains 1 OS=Mus musculus OX=10090 GN=Raph1 PE=1	1	132.9	1.03232e-17											23.2212	23.2116													12.9171	12.9171	12.9171	12.9171	12.9171	12.9171	12.9171	12.9171	12.9171	12.9171	23.2212	23.2116	12.9171	12.9171	12.9171	12.9171	12.9171
F2Z3U3_S192	F2Z3U3	Raph1	S	192	tr|F2Z3U3|F2Z3U3_MOUSE Ras association (RalGDS/AF-6) and pleckstrin homology domains 1 OS=Mus musculus OX=10090 GN=Raph1 PE=1 SV=2;tr|F2Z4B7|F2Z4B7_MOUSE Ras association (RalGDS/AF-6) and pleckstrin homology domains 1 OS=Mus musculus OX=10090 GN=Raph1 PE=1	1	171.29	3.8155e-20	20.1228	20.7964						19.1819		21.4846	21.5212	21.3378	16.9305							16.9948		16.5652	17.4022	18.7885	20.1228	20.7964	12.9171	12.9171	12.9171	12.9171	12.9171	19.1819	12.9171	21.4846	21.5212	21.3378	16.9305	12.9171	12.9171	12.9171	12.9171
F2Z3U3_S5	F2Z3U3	Raph1	S	5	tr|F2Z3U3|F2Z3U3_MOUSE Ras association (RalGDS/AF-6) and pleckstrin homology domains 1 OS=Mus musculus OX=10090 GN=Raph1 PE=1 SV=2;tr|F2Z4B7|F2Z4B7_MOUSE Ras association (RalGDS/AF-6) and pleckstrin homology domains 1 OS=Mus musculus OX=10090 GN=Raph1 PE=1	1	132.9	1.03232e-17											23.2212	23.2116													12.9171	12.9171	12.9171	12.9171	12.9171	12.9171	12.9171	12.9171	12.9171	12.9171	23.2212	23.2116	12.9171	12.9171	12.9171	12.9171	12.9171
F2Z3U3_S899	F2Z3U3	Raph1	S	899	tr|F2Z3U3|F2Z3U3_MOUSE Ras association (RalGDS/AF-6) and pleckstrin homology domains 1 OS=Mus musculus OX=10090 GN=Raph1 PE=1 SV=2	0.999716	123.76	1.68014e-06	20.637	21.5811	21.2467		20.6823		21.2097	21.8743	21.6155	21.6974	22.0457	21.9241	17.0528	18.1556	16.8049		17.5698		17.9005	18.4584	17.5386	18.0889	17.329	18.491	20.637	21.5811	21.2467	12.9171	20.6823	12.9171	21.2097	21.8743	21.6155	21.6974	22.0457	21.9241	17.0528	18.1556	16.8049	12.9171	17.5698
F6QWP5_S97	F6QWP5	Usp20	S	97	tr|F6QWP5|F6QWP5_MOUSE Ubiquitinyl hydrolase 1 (Fragment) OS=Mus musculus OX=10090 GN=Usp20 PE=1 SV=8;tr|Q8C9A6|Q8C9A6_MOUSE Ubiquitinyl hydrolase 1 OS=Mus musculus OX=10090 GN=Usp20 PE=1 SV=1;sp|Q8C6M1|UBP20_MOUSE Ubiquitin carboxyl-terminal hydrolase 20	0.833815	41.423	0.00644699		19.9515	19.3332			18.6432	19.1482			20.2461	20.1313			19.1176	18.7146			18.9916	18.2383			19.2432	19.1745		12.9171	19.9515	19.3332	12.9171	12.9171	18.6432	19.1482	12.9171	12.9171	20.2461	20.1313	12.9171	12.9171	19.1176	18.7146	12.9171	12.9171
F6RJ39;Q9JIX8-4_S176	F6RJ39;Q9JIX8-4	Acin1	S	176	tr|F6RJ39|F6RJ39_MOUSE Apoptotic chromatin condensation inducer in the nucleus (Fragment) OS=Mus musculus OX=10090 GN=Acin1 PE=1 SV=1;tr|B8JJ89|B8JJ89_MOUSE Apoptotic chromatin condensation inducer in the nucleus (Fragment) OS=Mus musculus OX=10090 GN=Acin	1	259.45	1.77969e-68	19.0122	25.1655	24.4636			18.7256		24.9036	24.461	25.386	25.618	25.4176	17.8887	23.464	23.2471			18.6765		23.2206	22.595	23.3892	23.6371	23.7648	19.0122	25.1655	24.4636	12.9171	12.9171	18.7256	12.9171	24.9036	24.461	25.386	25.618	25.4176	17.8887	23.464	23.2471	12.9171	12.9171
F6RJ39;Q9JIX8-4_S349	F6RJ39;Q9JIX8-4	Acin1	S	349	tr|F6RJ39|F6RJ39_MOUSE Apoptotic chromatin condensation inducer in the nucleus (Fragment) OS=Mus musculus OX=10090 GN=Acin1 PE=1 SV=1;tr|B8JJ89|B8JJ89_MOUSE Apoptotic chromatin condensation inducer in the nucleus (Fragment) OS=Mus musculus OX=10090 GN=Acin	0.996141	126.77	1.83811e-13	21.4483	22.6766			21.758	18.5421		22.7476		23.5093	23.5568	23.3109	20.1143	21.2174			20.4702	18.0839		21.0073		21.7814	21.8744	21.857	21.4483	22.6766	12.9171	12.9171	21.758	18.5421	12.9171	22.7476	12.9171	23.5093	23.5568	23.3109	20.1143	21.2174	12.9171	12.9171	20.4702
F6RJ39;Q9JIX8-4_S351	F6RJ39;Q9JIX8-4	Acin1	S	351	tr|F6RJ39|F6RJ39_MOUSE Apoptotic chromatin condensation inducer in the nucleus (Fragment) OS=Mus musculus OX=10090 GN=Acin1 PE=1 SV=1;tr|B8JJ89|B8JJ89_MOUSE Apoptotic chromatin condensation inducer in the nucleus (Fragment) OS=Mus musculus OX=10090 GN=Acin	0.999983	102.38	1.33554e-06						21.7626	22.5484		22.1961	21.4145	21.4743	20.9628						21.0485	20.7641		20.5991	19.7539	19.6148	19.8924	12.9171	12.9171	12.9171	12.9171	12.9171	21.7626	22.5484	12.9171	22.1961	21.4145	21.4743	20.9628	12.9171	12.9171	12.9171	12.9171	12.9171
F6RJ39;Q9JIX8-4_S439	F6RJ39;Q9JIX8-4	Acin1	S	439	tr|F6RJ39|F6RJ39_MOUSE Apoptotic chromatin condensation inducer in the nucleus (Fragment) OS=Mus musculus OX=10090 GN=Acin1 PE=1 SV=1;sp|Q9JIX8-4|ACINU_MOUSE Isoform 4 of Apoptotic chromatin condensation inducer in the nucleus OS=Mus musculus OX=10090 GN=A	1	185.57	1.28037e-28	23.8818	24.7476	24.1562	23.0354	23.6182	23.2842	24.3413	24.546	23.9324	25.2221	25.2599	25.1167	22.8065	23.3251	23.3008	22.0971	22.6013	22.7978	22.998	23.1316	22.8592	24.0266	23.9357	23.896	23.8818	24.7476	24.1562	23.0354	23.6182	23.2842	24.3413	24.546	23.9324	25.2221	25.2599	25.1167	22.8065	23.3251	23.3008	22.0971	22.6013
F6RJ39;Q9JIX8-4_S451	F6RJ39;Q9JIX8-4	Acin1	S	451	tr|F6RJ39|F6RJ39_MOUSE Apoptotic chromatin condensation inducer in the nucleus (Fragment) OS=Mus musculus OX=10090 GN=Acin1 PE=1 SV=1;sp|Q9JIX8-4|ACINU_MOUSE Isoform 4 of Apoptotic chromatin condensation inducer in the nucleus OS=Mus musculus OX=10090 GN=A	0.999047	140.2	8.15388e-18	20.1517	20.946	19.5803		19.0896		20.2814	20.567		21.5644	21.5774	21.1867	19.1914	20.0217	19.7041		18.5082		19.1111	19.4216		20.039	19.9281	20.4214	20.1517	20.946	19.5803	12.9171	19.0896	12.9171	20.2814	20.567	12.9171	21.5644	21.5774	21.1867	19.1914	20.0217	19.7041	12.9171	18.5082
F6RJ39;Q9JIX8-4_S617	F6RJ39;Q9JIX8-4	Acin1	S	617	tr|F6RJ39|F6RJ39_MOUSE Apoptotic chromatin condensation inducer in the nucleus (Fragment) OS=Mus musculus OX=10090 GN=Acin1 PE=1 SV=1;sp|Q9JIX8-4|ACINU_MOUSE Isoform 4 of Apoptotic chromatin condensation inducer in the nucleus OS=Mus musculus OX=10090 GN=A	0.998779	62.463	0.00442143								19.0061		20.0437	19.5347	19.6322								17.7628		18.0885	18.0851	18.4414	12.9171	12.9171	12.9171	12.9171	12.9171	12.9171	12.9171	19.0061	12.9171	20.0437	19.5347	19.6322	12.9171	12.9171	12.9171	12.9171	12.9171
F6RJ39;Q9JIX8-4_S670	F6RJ39;Q9JIX8-4	Acin1	S	670	tr|F6RJ39|F6RJ39_MOUSE Apoptotic chromatin condensation inducer in the nucleus (Fragment) OS=Mus musculus OX=10090 GN=Acin1 PE=1 SV=1;sp|Q9JIX8-4|ACINU_MOUSE Isoform 4 of Apoptotic chromatin condensation inducer in the nucleus OS=Mus musculus OX=10090 GN=A	1	148.44	1.68705e-19	20.4791	23.1724								22.8301	23.5591	23.7605	19.5057	21.8056								21.9852	22.1638	22.3076	20.4791	23.1724	12.9171	12.9171	12.9171	12.9171	12.9171	12.9171	12.9171	22.8301	23.5591	23.7605	19.5057	21.8056	12.9171	12.9171	12.9171
F6RJ39;Q9JIX8-4_S798	F6RJ39;Q9JIX8-4	Acin1	S	798	tr|F6RJ39|F6RJ39_MOUSE Apoptotic chromatin condensation inducer in the nucleus (Fragment) OS=Mus musculus OX=10090 GN=Acin1 PE=1 SV=1;tr|Q52KR6|Q52KR6_MOUSE Acin1 protein OS=Mus musculus OX=10090 GN=Acin1 PE=1 SV=1;tr|B8JJ90|B8JJ90_MOUSE Apoptotic chromati	0.986726	113.59	1.39266e-09	19.4955							20.0292		20.7094	20.7763	20.7237	18.1524							18.4353		19.5052	19.3726	19.8558	19.4955	12.9171	12.9171	12.9171	12.9171	12.9171	12.9171	20.0292	12.9171	20.7094	20.7763	20.7237	18.1524	12.9171	12.9171	12.9171	12.9171
F6RJ39;Q9JIX8-4_S963	F6RJ39;Q9JIX8-4	Acin1	S	963	tr|F6RJ39|F6RJ39_MOUSE Apoptotic chromatin condensation inducer in the nucleus (Fragment) OS=Mus musculus OX=10090 GN=Acin1 PE=1 SV=1;tr|Q52KR6|Q52KR6_MOUSE Acin1 protein OS=Mus musculus OX=10090 GN=Acin1 PE=1 SV=1;sp|Q9JIX8-4|ACINU_MOUSE Isoform 4 of Apop	1	129.89	2.99806e-05	22.6864	24.0766	23.4718	21.8252	22.8219	22.8282	23.0747	23.2389	23.1025	24.1257	24.0018	24.2016	21.6822	22.6171	21.8093	20.4509	21.6088	22.6604	21.5122	22.1042	21.644	22.2612	23.4202	23.142	22.6864	24.0766	23.4718	21.8252	22.8219	22.8282	23.0747	23.2389	23.1025	24.1257	24.0018	24.2016	21.6822	22.6171	21.8093	20.4509	21.6088
F6RTE1_S148	F6RTE1	Srsf9	S	148	tr|F6RTE1|F6RTE1_MOUSE Serine/arginine-rich-splicing factor 9 (Fragment) OS=Mus musculus OX=10090 GN=Srsf9 PE=1 SV=1;sp|Q9D0B0|SRSF9_MOUSE Serine/arginine-rich splicing factor 9 OS=Mus musculus OX=10090 GN=Srsf9 PE=1 SV=1	0.999993	77.305	0.000960588		19.4905								19.1546	19.2954	19.3753		18.7152								18.6987	18.762	19.0874	12.9171	19.4905	12.9171	12.9171	12.9171	12.9171	12.9171	12.9171	12.9171	19.1546	19.2954	19.3753	12.9171	18.7152	12.9171	12.9171	12.9171
F6YRW4_S868	F6YRW4	Kdm2a	S	868	tr|F6YRW4|F6YRW4_MOUSE Lysine-specific demethylase 2A OS=Mus musculus OX=10090 GN=Kdm2a PE=1 SV=2;sp|P59997|KDM2A_MOUSE Lysine-specific demethylase 2A OS=Mus musculus OX=10090 GN=Kdm2a PE=1 SV=2	1	62.283	4.98807e-05		21.5895									21.4024	22.1211												20.5956	12.9171	21.5895	12.9171	12.9171	12.9171	12.9171	12.9171	12.9171	12.9171	12.9171	21.4024	22.1211	12.9171	12.9171	12.9171	12.9171	12.9171
F6YZU5_S730	F6YZU5	Dlg5	S	730	tr|F6YZU5|F6YZU5_MOUSE Disks large homolog 5 (Fragment) OS=Mus musculus OX=10090 GN=Dlg5 PE=1 SV=1;tr|E9Q9I2|E9Q9I2_MOUSE Disks large homolog 5 OS=Mus musculus OX=10090 GN=Dlg5 PE=1 SV=1;sp|E9Q9R9|DLG5_MOUSE Disks large homolog 5 OS=Mus musculus OX=10090 G	0.991744	129.32	1.02841e-12		20.5204									22.4473	22.4885		17.7504									19.4625	19.9888	12.9171	20.5204	12.9171	12.9171	12.9171	12.9171	12.9171	12.9171	12.9171	12.9171	22.4473	22.4885	12.9171	17.7504	12.9171	12.9171	12.9171
F6YZU5_S883	F6YZU5	Dlg5	S	883	tr|F6YZU5|F6YZU5_MOUSE Disks large homolog 5 (Fragment) OS=Mus musculus OX=10090 GN=Dlg5 PE=1 SV=1;tr|E9Q9I2|E9Q9I2_MOUSE Disks large homolog 5 OS=Mus musculus OX=10090 GN=Dlg5 PE=1 SV=1;sp|E9Q9R9|DLG5_MOUSE Disks large homolog 5 OS=Mus musculus OX=10090 G	0.999711	43.308	0.0491037										20.3361	20.7674	20.4229										16.7744			12.9171	12.9171	12.9171	12.9171	12.9171	12.9171	12.9171	12.9171	12.9171	20.3361	20.7674	20.4229	12.9171	12.9171	12.9171	12.9171	12.9171
F6YZU5_S914	F6YZU5	Dlg5	S	914	tr|F6YZU5|F6YZU5_MOUSE Disks large homolog 5 (Fragment) OS=Mus musculus OX=10090 GN=Dlg5 PE=1 SV=1;tr|E9Q9I2|E9Q9I2_MOUSE Disks large homolog 5 OS=Mus musculus OX=10090 GN=Dlg5 PE=1 SV=1;sp|E9Q9R9|DLG5_MOUSE Disks large homolog 5 OS=Mus musculus OX=10090 G	0.998248	145.91	2.9951e-12											20.5974	20.9122											18.9297	18.8291	12.9171	12.9171	12.9171	12.9171	12.9171	12.9171	12.9171	12.9171	12.9171	12.9171	20.5974	20.9122	12.9171	12.9171	12.9171	12.9171	12.9171
F6Z7L1_T1852	F6Z7L1	Tnrc18	T	1852	tr|F6Z7L1|F6Z7L1_MOUSE Trinucleotide repeat-containing gene 18 protein (Fragment) OS=Mus musculus OX=10090 GN=Tnrc18 PE=1 SV=2;sp|Q80WC3|TNC18_MOUSE Trinucleotide repeat-containing gene 18 protein OS=Mus musculus OX=10090 GN=Tnrc18 PE=1 SV=2	0.999955	79.652	0.000257995	19.978	20.4713	20.0641		20.3369				20.3596	20.7782	20.711	20.6348	18.8319	19.8668	19.152		19.1973				19.4755	19.2106	19.7259	19.8413	19.978	20.4713	20.0641	12.9171	20.3369	12.9171	12.9171	12.9171	20.3596	20.7782	20.711	20.6348	18.8319	19.8668	19.152	12.9171	19.1973
F6ZBR8_S180	F6ZBR8	Wiz	S	180	tr|F6ZBR8|F6ZBR8_MOUSE Protein Wiz OS=Mus musculus OX=10090 GN=Wiz PE=1 SV=2;sp|O88286-3|WIZ_MOUSE Isoform 2 of Protein Wiz OS=Mus musculus OX=10090 GN=Wiz;tr|G5E8J8|G5E8J8_MOUSE Protein Wiz OS=Mus musculus OX=10090 GN=Wiz PE=1 SV=1;tr|A0A494BAG6|A0A494BAG	0.984204	100.54	8.30291e-06	19.985	21.007	20.598	19.3219	19.7373	19.6911		19.7996	19.4919	21.2604	20.5455	20.4387	18.8934	19.5365	19.0572	18.8869	18.971	19.8235		19.2516	18.6058	20.2641	19.5825	20.067	19.985	21.007	20.598	19.3219	19.7373	19.6911	12.9171	19.7996	19.4919	21.2604	20.5455	20.4387	18.8934	19.5365	19.0572	18.8869	18.971
F7ANA1_S277	F7ANA1	Phrf1	S	277	tr|F7ANA1|F7ANA1_MOUSE PHD and RING finger domain-containing protein 1 (Fragment) OS=Mus musculus OX=10090 GN=Phrf1 PE=1 SV=1;sp|A6H619-2|PHRF1_MOUSE Isoform 2 of PHD and RING finger domain-containing protein 1 OS=Mus musculus OX=10090 GN=Phrf1;sp|A6H619|P	0.999893	57.348	0.0107027		19.8664									19.8797	19.8748		17.3852									17.9154	18.5832	12.9171	19.8664	12.9171	12.9171	12.9171	12.9171	12.9171	12.9171	12.9171	12.9171	19.8797	19.8748	12.9171	17.3852	12.9171	12.9171	12.9171
F7CBP1;Q62448-2_T469	F7CBP1;Q62448-2	Eif4g2	T	469	tr|F7CBP1|F7CBP1_MOUSE Eukaryotic translation initiation factor 4 gamma 2 OS=Mus musculus OX=10090 GN=Eif4g2 PE=1 SV=1;tr|G3XA17|G3XA17_MOUSE Eukaryotic translation initiation factor 4 gamma 2 OS=Mus musculus OX=10090 GN=Eif4g2 PE=1 SV=1;sp|Q62448-2|IF4G2_	0.977819	91.03	0.000100054	20.5519	22.0101	21.768	20.4104	21.2356	21.2725	21.8074	21.9275	21.5463	22.1559	22.4964	22.3001	18.1978	18.9507	19.2002	18.4407	18.4482	19.4376	19.1008	18.6862	19.1234	19.4632	19.2639	19.5033	20.5519	22.0101	21.768	20.4104	21.2356	21.2725	21.8074	21.9275	21.5463	22.1559	22.4964	22.3001	18.1978	18.9507	19.2002	18.4407	18.4482
F7CZG3_S462	F7CZG3	Mycbp2	S	462	tr|F7CZG3|F7CZG3_MOUSE E3 ubiquitin-protein ligase MYCBP2 (Fragment) OS=Mus musculus OX=10090 GN=Mycbp2 PE=1 SV=1;tr|F6SMY7|F6SMY7_MOUSE E3 ubiquitin-protein ligase MYCBP2 (Fragment) OS=Mus musculus OX=10090 GN=Mycbp2 PE=1 SV=1;sp|Q7TPH6-2|MYCB2_MOUSE Isof	0.999818	86.497	0.000394519		23.7217		18.9853		20.4212	20.9595			21.5244		20.0503		23.097		17.8465		20.1056	19.6824			19.8314		19.1584	12.9171	23.7217	12.9171	18.9853	12.9171	20.4212	20.9595	12.9171	12.9171	21.5244	12.9171	20.0503	12.9171	23.097	12.9171	17.8465	12.9171
F7DBB3_S1152	F7DBB3	Ahnak2	S	1152	tr|F7DBB3|F7DBB3_MOUSE AHNAK nucleoprotein 2 (Fragment) OS=Mus musculus OX=10090 GN=Ahnak2 PE=1 SV=1;tr|Q3URZ6|Q3URZ6_MOUSE AHNAK nucleoprotein 2 OS=Mus musculus OX=10090 GN=Ahnak2 PE=1 SV=1	0.999837	95.483	0.000186089		20.0716					19.254	19.3641		21.2265	21.5173	21.5557		18.2245					16.241	20.5289		21.2451	21.9607	21.9048	12.9171	20.0716	12.9171	12.9171	12.9171	12.9171	19.254	19.3641	12.9171	21.2265	21.5173	21.5557	12.9171	18.2245	12.9171	12.9171	12.9171
F7DBB3_S1273	F7DBB3	Ahnak2	S	1273	tr|F7DBB3|F7DBB3_MOUSE AHNAK nucleoprotein 2 (Fragment) OS=Mus musculus OX=10090 GN=Ahnak2 PE=1 SV=1;tr|Q3URZ6|Q3URZ6_MOUSE AHNAK nucleoprotein 2 OS=Mus musculus OX=10090 GN=Ahnak2 PE=1 SV=1	0.997031	176.84	3.29623e-24		21.9395								22.3543	23.2109	23.4334										15.8448		16.1849	12.9171	21.9395	12.9171	12.9171	12.9171	12.9171	12.9171	12.9171	12.9171	22.3543	23.2109	23.4334	12.9171	12.9171	12.9171	12.9171	12.9171
F7DBB3_S1277	F7DBB3	Ahnak2	S	1277	tr|F7DBB3|F7DBB3_MOUSE AHNAK nucleoprotein 2 (Fragment) OS=Mus musculus OX=10090 GN=Ahnak2 PE=1 SV=1;tr|Q3URZ6|Q3URZ6_MOUSE AHNAK nucleoprotein 2 OS=Mus musculus OX=10090 GN=Ahnak2 PE=1 SV=1	1	199.8	1.05075e-29	19.7274	20.6426	20.2078			19.901	21.015			21.2174	22.1623	22.7814	17.2731	20.0173	19.1229			18.9949	18.6485				20.603	20.639	19.7274	20.6426	20.2078	12.9171	12.9171	19.901	21.015	12.9171	12.9171	21.2174	22.1623	22.7814	17.2731	20.0173	19.1229	12.9171	12.9171
F7DBB3_S1458	F7DBB3	Ahnak2	S	1458	tr|F7DBB3|F7DBB3_MOUSE AHNAK nucleoprotein 2 (Fragment) OS=Mus musculus OX=10090 GN=Ahnak2 PE=1 SV=1;tr|Q3URZ6|Q3URZ6_MOUSE AHNAK nucleoprotein 2 OS=Mus musculus OX=10090 GN=Ahnak2 PE=1 SV=1	1	195.36	5.78814e-38					23.6946						21.6321	25.7769					18.538						18.9282	19.447	12.9171	12.9171	12.9171	12.9171	23.6946	12.9171	12.9171	12.9171	12.9171	12.9171	21.6321	25.7769	12.9171	12.9171	12.9171	12.9171	18.538
F7DBB3_S1492	F7DBB3	Ahnak2	S	1492	tr|F7DBB3|F7DBB3_MOUSE AHNAK nucleoprotein 2 (Fragment) OS=Mus musculus OX=10090 GN=Ahnak2 PE=1 SV=1;tr|Q3URZ6|Q3URZ6_MOUSE AHNAK nucleoprotein 2 OS=Mus musculus OX=10090 GN=Ahnak2 PE=1 SV=1	0.831815	160.18	1.22475e-15			20.4194			20.1734				23.0903	23.0977	22.9841										17.4602		16.7686	12.9171	12.9171	20.4194	12.9171	12.9171	20.1734	12.9171	12.9171	12.9171	23.0903	23.0977	22.9841	12.9171	12.9171	12.9171	12.9171	12.9171
F7DBB3_S841	F7DBB3	Ahnak2	S	841	tr|F7DBB3|F7DBB3_MOUSE AHNAK nucleoprotein 2 (Fragment) OS=Mus musculus OX=10090 GN=Ahnak2 PE=1 SV=1;tr|Q3URZ6|Q3URZ6_MOUSE AHNAK nucleoprotein 2 OS=Mus musculus OX=10090 GN=Ahnak2 PE=1 SV=1	1	142.72	9.85253e-09	23.9073	24.6693	23.3953				24.6237	24.9561	24.7767	26.2037	25.9381	25.8649	18.3877	21.0536	19.1645				18.4726	18.2901	19.8503	22.0679	21.7144	21.9356	23.9073	24.6693	23.3953	12.9171	12.9171	12.9171	24.6237	24.9561	24.7767	26.2037	25.9381	25.8649	18.3877	21.0536	19.1645	12.9171	12.9171
F7DBB3_S909	F7DBB3	Ahnak2	S	909	tr|F7DBB3|F7DBB3_MOUSE AHNAK nucleoprotein 2 (Fragment) OS=Mus musculus OX=10090 GN=Ahnak2 PE=1 SV=1;tr|Q3URZ6|Q3URZ6_MOUSE AHNAK nucleoprotein 2 OS=Mus musculus OX=10090 GN=Ahnak2 PE=1 SV=1	0.99805	158.41	9.01845e-17	19.7204	20.3886					19.262	19.5682	19.4373	22.038	22.1506	22.1672							16.7217	17.7289	17.4032	19.2728	18.073	18.7043	19.7204	20.3886	12.9171	12.9171	12.9171	12.9171	19.262	19.5682	19.4373	22.038	22.1506	22.1672	12.9171	12.9171	12.9171	12.9171	12.9171
F8VPL2_S261	F8VPL2	Pik3c2a	S	261	tr|F8VPL2|F8VPL2_MOUSE Phosphatidylinositol 4-phosphate 3-kinase C2 domain-containing subunit alpha OS=Mus musculus OX=10090 GN=Pik3c2a PE=1 SV=1;sp|Q61194|P3C2A_MOUSE Phosphatidylinositol 4-phosphate 3-kinase C2 domain-containing subunit alpha OS=Mus musc	1	99.5	0.000149965				18.4368						19.5149	20.472	20.1418				18.0139						18.9308	19.0233	19.7803	12.9171	12.9171	12.9171	18.4368	12.9171	12.9171	12.9171	12.9171	12.9171	19.5149	20.472	20.1418	12.9171	12.9171	12.9171	18.0139	12.9171
F8VPU2_S373	F8VPU2	Farp1	S	373	sp|F8VPU2|FARP1_MOUSE FERM, ARHGEF and pleckstrin domain-containing protein 1 OS=Mus musculus OX=10090 GN=Farp1 PE=1 SV=1	0.9999	105.03	2.57177e-07		21.491								22.1279	22.3035	22.7458		20.5665								20.9046	20.7364	21.1721	12.9171	21.491	12.9171	12.9171	12.9171	12.9171	12.9171	12.9171	12.9171	22.1279	22.3035	22.7458	12.9171	20.5665	12.9171	12.9171	12.9171
F8VPU2_S892	F8VPU2	Farp1	S	892	sp|F8VPU2|FARP1_MOUSE FERM, ARHGEF and pleckstrin domain-containing protein 1 OS=Mus musculus OX=10090 GN=Farp1 PE=1 SV=1	0.999993	427.88	3.49622e-268	22.8816	23.6982	23.896	23.2627	23.5561	23.4468	23.1821	23.2809	22.8118	24.2054	23.2988	23.7872	22.2529	22.001	22.2999	21.6647	23.1254	23.1277	21.868	22.0164	21.3803	22.3034	22.5429	23.271	22.8816	23.6982	23.896	23.2627	23.5561	23.4468	23.1821	23.2809	22.8118	24.2054	23.2988	23.7872	22.2529	22.001	22.2999	21.6647	23.1254
F8VPU2_S902	F8VPU2	Farp1	S	902	sp|F8VPU2|FARP1_MOUSE FERM, ARHGEF and pleckstrin domain-containing protein 1 OS=Mus musculus OX=10090 GN=Farp1 PE=1 SV=1	0.770914	126.42	2.44118e-11	19.715		19.9905			19.669	19.8824	20.3411	20.2941	21.6597			18.5049		19.2888			19.4482	19.3281	19.2721	19.9352	20.5037			19.715	12.9171	19.9905	12.9171	12.9171	19.669	19.8824	20.3411	20.2941	21.6597	12.9171	12.9171	18.5049	12.9171	19.2888	12.9171	12.9171
F8VPU2_T24	F8VPU2	Farp1	T	24	sp|F8VPU2|FARP1_MOUSE FERM, ARHGEF and pleckstrin domain-containing protein 1 OS=Mus musculus OX=10090 GN=Farp1 PE=1 SV=1;tr|E9Q805|E9Q805_MOUSE FERM, ARHGEF and pleckstrin domain-containing protein 1 (Fragment) OS=Mus musculus OX=10090 GN=Farp1 PE=1 SV=1	0.837854	233.78	1.78618e-51		23.6013					22.8693				23.827	23.8303		22.4529					22.166				22.9108	23.2435	12.9171	23.6013	12.9171	12.9171	12.9171	12.9171	22.8693	12.9171	12.9171	12.9171	23.827	23.8303	12.9171	22.4529	12.9171	12.9171	12.9171
F8VPX1_S19	F8VPX1	Usp7	S	19	tr|F8VPX1|F8VPX1_MOUSE Ubiquitin carboxyl-terminal hydrolase 7 OS=Mus musculus OX=10090 GN=Usp7 PE=1 SV=1;sp|Q6A4J8|UBP7_MOUSE Ubiquitin carboxyl-terminal hydrolase 7 OS=Mus musculus OX=10090 GN=Usp7 PE=1 SV=1;sp|Q6A4J8-3|UBP7_MOUSE Isoform 3 of Ubiquitin	0.999528	59.678	0.00259924										21.234	20.5529											19.9752	18.8189		12.9171	12.9171	12.9171	12.9171	12.9171	12.9171	12.9171	12.9171	12.9171	21.234	20.5529	12.9171	12.9171	12.9171	12.9171	12.9171	12.9171
F8VQ05_S1958	F8VQ05	Fryl	S	1958	tr|F8VQ05|F8VQ05_MOUSE FRY-like transcription coactivator OS=Mus musculus OX=10090 GN=Fryl PE=1 SV=1;tr|A0A0J9YUH4|A0A0J9YUH4_MOUSE FRY-like transcription coactivator (Fragment) OS=Mus musculus OX=10090 GN=Fryl PE=1 SV=3;tr|A0A0J9YTS1|A0A0J9YTS1_MOUSE FRY-	0.978168	63.134	0.00938851										20.8624	21.0208	20.948										19.9728		20.5219	12.9171	12.9171	12.9171	12.9171	12.9171	12.9171	12.9171	12.9171	12.9171	20.8624	21.0208	20.948	12.9171	12.9171	12.9171	12.9171	12.9171
F8VQ05_S1979	F8VQ05	Fryl	S	1979	tr|F8VQ05|F8VQ05_MOUSE FRY-like transcription coactivator OS=Mus musculus OX=10090 GN=Fryl PE=1 SV=1;tr|A0A0J9YUH4|A0A0J9YUH4_MOUSE FRY-like transcription coactivator (Fragment) OS=Mus musculus OX=10090 GN=Fryl PE=1 SV=3;tr|A0A0J9YTS1|A0A0J9YTS1_MOUSE FRY-	0.999418	76.143	0.0164578											21.0653	21.1914											18.024	18.4622	12.9171	12.9171	12.9171	12.9171	12.9171	12.9171	12.9171	12.9171	12.9171	12.9171	21.0653	21.1914	12.9171	12.9171	12.9171	12.9171	12.9171
F8VQK3_S57	F8VQK3	Gucy1a2	S	57	tr|F8VQK3|F8VQK3_MOUSE Guanylate cyclase 1, soluble, alpha 2 OS=Mus musculus OX=10090 GN=Gucy1a2 PE=1 SV=1	0.988069	62.203	0.00153929			18.1511		17.905	18.0153						18.2575	26.2513	25.0593	24.9604		25.3783	24.9466				26.1795	26.1871	27.8976	12.9171	12.9171	18.1511	12.9171	17.905	18.0153	12.9171	12.9171	12.9171	12.9171	12.9171	18.2575	26.2513	25.0593	24.9604	12.9171	25.3783
F8VQK5_S400	F8VQK5	Sash1	S	400	tr|F8VQK5|F8VQK5_MOUSE SAM and SH3 domain-containing protein 1 OS=Mus musculus OX=10090 GN=Sash1 PE=1 SV=1;tr|A0A1D5RMH4|A0A1D5RMH4_MOUSE SAM and SH3 domain-containing protein 1 (Fragment) OS=Mus musculus OX=10090 GN=Sash1 PE=1 SV=1;sp|P59808|SASH1_MOUSE S	0.998236	64.199	0.00728379										19.275	19.828											16.3378	16.558		12.9171	12.9171	12.9171	12.9171	12.9171	12.9171	12.9171	12.9171	12.9171	19.275	19.828	12.9171	12.9171	12.9171	12.9171	12.9171	12.9171
F8VQK5_S831	F8VQK5	Sash1	S	831	tr|F8VQK5|F8VQK5_MOUSE SAM and SH3 domain-containing protein 1 OS=Mus musculus OX=10090 GN=Sash1 PE=1 SV=1;sp|P59808|SASH1_MOUSE SAM and SH3 domain-containing protein 1 OS=Mus musculus OX=10090 GN=Sash1 PE=1 SV=1	0.999675	191.37	9.36721e-30	20.2566	21.0369								21.6559	22.0341	22.4362	18.3242	17.3806								18.4397		19.2299	20.2566	21.0369	12.9171	12.9171	12.9171	12.9171	12.9171	12.9171	12.9171	21.6559	22.0341	22.4362	18.3242	17.3806	12.9171	12.9171	12.9171
F8WGW3_S174	F8WGW3	Srbd1	S	174	tr|F8WGW3|F8WGW3_MOUSE S1 RNA-binding domain-containing protein 1 OS=Mus musculus OX=10090 GN=Srbd1 PE=1 SV=1;sp|Q497V5|SRBD1_MOUSE S1 RNA-binding domain-containing protein 1 OS=Mus musculus OX=10090 GN=Srbd1 PE=2 SV=3	0.99983	64.87	9.36243e-05	18.7862	20.9801	19.7875				20.0982	19.7456	20.4978	21.0411	20.9701	21.2805	18.0166	20.5469	19.7398				19.5045	18.9722	19.7222	20.8149	20.7317	21.1837	18.7862	20.9801	19.7875	12.9171	12.9171	12.9171	20.0982	19.7456	20.4978	21.0411	20.9701	21.2805	18.0166	20.5469	19.7398	12.9171	12.9171
F8WHT3_S120	F8WHT3	Prrc2b	S	120	tr|F8WHT3|F8WHT3_MOUSE Protein PRRC2B OS=Mus musculus OX=10090 GN=Prrc2b PE=1 SV=1;sp|Q7TPM1|PRC2B_MOUSE Protein PRRC2B OS=Mus musculus OX=10090 GN=Prrc2b PE=1 SV=1;tr|F7AYW2|F7AYW2_MOUSE Protein PRRC2B (Fragment) OS=Mus musculus OX=10090 GN=Prrc2b PE=1 SV	0.824015	80.984	3.99749e-05											21.3738	21.4063													12.9171	12.9171	12.9171	12.9171	12.9171	12.9171	12.9171	12.9171	12.9171	12.9171	21.3738	21.4063	12.9171	12.9171	12.9171	12.9171	12.9171
F8WHT3_S226	F8WHT3	Prrc2b	S	226	tr|F8WHT3|F8WHT3_MOUSE Protein PRRC2B OS=Mus musculus OX=10090 GN=Prrc2b PE=1 SV=1;sp|Q7TPM1|PRC2B_MOUSE Protein PRRC2B OS=Mus musculus OX=10090 GN=Prrc2b PE=1 SV=1;tr|F7AYW2|F7AYW2_MOUSE Protein PRRC2B (Fragment) OS=Mus musculus OX=10090 GN=Prrc2b PE=1 SV	0.78917	92.211	1.12276e-07		19.2793							20.1835	19.2414	19.8468	19.9177		18.2687							19.0356	18.5418	18.5176	19.2028	12.9171	19.2793	12.9171	12.9171	12.9171	12.9171	12.9171	12.9171	20.1835	19.2414	19.8468	19.9177	12.9171	18.2687	12.9171	12.9171	12.9171
F8WHT3_S387	F8WHT3	Prrc2b	S	387	tr|F8WHT3|F8WHT3_MOUSE Protein PRRC2B OS=Mus musculus OX=10090 GN=Prrc2b PE=1 SV=1;sp|Q7TPM1|PRC2B_MOUSE Protein PRRC2B OS=Mus musculus OX=10090 GN=Prrc2b PE=1 SV=1;tr|F7AYW2|F7AYW2_MOUSE Protein PRRC2B (Fragment) OS=Mus musculus OX=10090 GN=Prrc2b PE=1 SV	1	199.08	7.47411e-40		23.117				19.1882	19.2494		21.2072	22.673	23.5072	24.3603		21.7408				19.3216	18.575		19.8347	21.8855	22.057	23.0479	12.9171	23.117	12.9171	12.9171	12.9171	19.1882	19.2494	12.9171	21.2072	22.673	23.5072	24.3603	12.9171	21.7408	12.9171	12.9171	12.9171
F8WHT3_S415	F8WHT3	Prrc2b	S	415	tr|F8WHT3|F8WHT3_MOUSE Protein PRRC2B OS=Mus musculus OX=10090 GN=Prrc2b PE=1 SV=1;sp|Q7TPM1|PRC2B_MOUSE Protein PRRC2B OS=Mus musculus OX=10090 GN=Prrc2b PE=1 SV=1;tr|F7AYW2|F7AYW2_MOUSE Protein PRRC2B (Fragment) OS=Mus musculus OX=10090 GN=Prrc2b PE=1 SV	0.99983	109.84	1.15706e-08	19.9501	20.4993								21.6664	24.4305	24.2279	19.1797	19.5616								20.8157	23.9906	23.4689	19.9501	20.4993	12.9171	12.9171	12.9171	12.9171	12.9171	12.9171	12.9171	21.6664	24.4305	24.2279	19.1797	19.5616	12.9171	12.9171	12.9171
F8WHT3_S621	F8WHT3	Prrc2b	S	621	tr|F8WHT3|F8WHT3_MOUSE Protein PRRC2B OS=Mus musculus OX=10090 GN=Prrc2b PE=1 SV=1;sp|Q7TPM1|PRC2B_MOUSE Protein PRRC2B OS=Mus musculus OX=10090 GN=Prrc2b PE=1 SV=1;tr|F7AYW2|F7AYW2_MOUSE Protein PRRC2B (Fragment) OS=Mus musculus OX=10090 GN=Prrc2b PE=1 SV	0.96787	53.252	0.00464116										20.0174		19.9945										18.9252		18.7285	12.9171	12.9171	12.9171	12.9171	12.9171	12.9171	12.9171	12.9171	12.9171	20.0174	12.9171	19.9945	12.9171	12.9171	12.9171	12.9171	12.9171
F8WHU5_S1166	F8WHU5	Pds5b	S	1166	tr|F8WHU5|F8WHU5_MOUSE Sister chromatid cohesion protein PDS5 homolog B OS=Mus musculus OX=10090 GN=Pds5b PE=1 SV=1;sp|Q4VA53|PDS5B_MOUSE Sister chromatid cohesion protein PDS5 homolog B OS=Mus musculus OX=10090 GN=Pds5b PE=1 SV=1;sp|Q4VA53-3|PDS5B_MOUSE I	0.963438	268.26	9.3578e-97										21.4473	20.1176											20.297	17.6563		12.9171	12.9171	12.9171	12.9171	12.9171	12.9171	12.9171	12.9171	12.9171	21.4473	20.1176	12.9171	12.9171	12.9171	12.9171	12.9171	12.9171
F8WHU5_S1359	F8WHU5	Pds5b	S	1359	tr|F8WHU5|F8WHU5_MOUSE Sister chromatid cohesion protein PDS5 homolog B OS=Mus musculus OX=10090 GN=Pds5b PE=1 SV=1;sp|Q4VA53|PDS5B_MOUSE Sister chromatid cohesion protein PDS5 homolog B OS=Mus musculus OX=10090 GN=Pds5b PE=1 SV=1;sp|Q4VA53-3|PDS5B_MOUSE I	0.997917	123.03	6.5304e-08	21.1918	21.8804	20.6802		20.9702		20.9835	21.4341	20.9135	22.1047	21.9351	22.2358	19.5909	20.0282	19.2955		19.6952		19.9949	19.5639	19.6359	20.6857	20.6634	21.0201	21.1918	21.8804	20.6802	12.9171	20.9702	12.9171	20.9835	21.4341	20.9135	22.1047	21.9351	22.2358	19.5909	20.0282	19.2955	12.9171	19.6952
F8WIJ0_S969	F8WIJ0	Slc12a4	S	969	tr|F8WIJ0|F8WIJ0_MOUSE Solute carrier family 12 member 4 OS=Mus musculus OX=10090 GN=Slc12a4 PE=1 SV=2;sp|Q9JIS8|S12A4_MOUSE Solute carrier family 12 member 4 OS=Mus musculus OX=10090 GN=Slc12a4 PE=1 SV=2	0.994109	115.5	3.69726e-11		21.8974			19.1365	20.0748				20.7893	20.754	20.5663		20.2187			17.9366	18.9947				19.9816	19.5967	20.0419	12.9171	21.8974	12.9171	12.9171	19.1365	20.0748	12.9171	12.9171	12.9171	20.7893	20.754	20.5663	12.9171	20.2187	12.9171	12.9171	17.9366
G3UWD4_S78	G3UWD4	Pphln1	S	78	tr|G3UWD4|G3UWD4_MOUSE Periphilin-1 OS=Mus musculus OX=10090 GN=Pphln1 PE=1 SV=1;tr|Q3UBL8|Q3UBL8_MOUSE Periphilin-1 OS=Mus musculus OX=10090 GN=Pphln1 PE=1 SV=1;tr|G3X959|G3X959_MOUSE Periphilin-1 OS=Mus musculus OX=10090 GN=Pphln1 PE=1 SV=1;sp|Q8K2H1-2|P	1	58.487	0.00225545		20.3023			18.8812	19.0646				19.9737	20.3144	20.3875		18.7132			17.3865	18.8294				19.0593	19.1838	19.8826	12.9171	20.3023	12.9171	12.9171	18.8812	19.0646	12.9171	12.9171	12.9171	19.9737	20.3144	20.3875	12.9171	18.7132	12.9171	12.9171	17.3865
G3UWG2_S231	G3UWG2	Tiam1	S	231	tr|G3UWG2|G3UWG2_MOUSE T-lymphoma invasion and metastasis-inducing protein 1 OS=Mus musculus OX=10090 GN=Tiam1 PE=1 SV=1;sp|Q60610|TIAM1_MOUSE T-lymphoma invasion and metastasis-inducing protein 1 OS=Mus musculus OX=10090 GN=Tiam1 PE=1 SV=1;tr|Q6P1D6|Q6P1D	1	101.89	8.94868e-05										20.9548	20.5334	20.749										19.5159	19.2992	19.9472	12.9171	12.9171	12.9171	12.9171	12.9171	12.9171	12.9171	12.9171	12.9171	20.9548	20.5334	20.749	12.9171	12.9171	12.9171	12.9171	12.9171
G3UWZ0_S284	G3UWZ0	Baz1a	S	284	tr|G3UWZ0|G3UWZ0_MOUSE Bromodomain adjacent to zinc finger domain protein 1A OS=Mus musculus OX=10090 GN=Baz1a PE=1 SV=1;sp|O88379|BAZ1A_MOUSE Bromodomain adjacent to zinc finger domain protein 1A OS=Mus musculus OX=10090 GN=Baz1a PE=1 SV=3	0.999905	81.311	0.00497386		20.2939									20.8639	20.781		19.4663									20.3241	20.9966	12.9171	20.2939	12.9171	12.9171	12.9171	12.9171	12.9171	12.9171	12.9171	12.9171	20.8639	20.781	12.9171	19.4663	12.9171	12.9171	12.9171
G3UWZ0_T729	G3UWZ0	Baz1a	T	729	tr|G3UWZ0|G3UWZ0_MOUSE Bromodomain adjacent to zinc finger domain protein 1A OS=Mus musculus OX=10090 GN=Baz1a PE=1 SV=1;sp|O88379|BAZ1A_MOUSE Bromodomain adjacent to zinc finger domain protein 1A OS=Mus musculus OX=10090 GN=Baz1a PE=1 SV=3	1	196.4	4.06136e-43		25.1818	25.1017		23.5851	24.1412	24.3975	24.4621	24.2055	25.1232	25.4659	25.6589		22.8281	22.6067		21.7564	23.2068	22.4353	22.1852	21.9001	23.103	22.9602	23.4811	12.9171	25.1818	25.1017	12.9171	23.5851	24.1412	24.3975	24.4621	24.2055	25.1232	25.4659	25.6589	12.9171	22.8281	22.6067	12.9171	21.7564
G3UXH4_S534	G3UXH4	Pkn2	S	534	tr|G3UXH4|G3UXH4_MOUSE Serine/threonine-protein kinase N2 OS=Mus musculus OX=10090 GN=Pkn2 PE=1 SV=1;tr|G3UZM9|G3UZM9_MOUSE Serine/threonine-protein kinase N2 OS=Mus musculus OX=10090 GN=Pkn2 PE=1 SV=1;sp|Q8BWW9-2|PKN2_MOUSE Isoform 2 of Serine/threonine-p	0.97458	115.12	1.30417e-05										21.2853	20.8167											20.2814	20.0626		12.9171	12.9171	12.9171	12.9171	12.9171	12.9171	12.9171	12.9171	12.9171	21.2853	20.8167	12.9171	12.9171	12.9171	12.9171	12.9171	12.9171
G3UYR9_T376	G3UYR9	Gigyf2	T	376	tr|G3UYR9|G3UYR9_MOUSE GRB10-interacting GYF protein 2 (Fragment) OS=Mus musculus OX=10090 GN=Gigyf2 PE=1 SV=1	0.999881	185.61	8.33682e-24	23.0022	24.1082	23.7259			22.7225		23.6975	23.094	25.2531	24.8193	24.5454	19.0987					19.4757		18.718	19.1432				23.0022	24.1082	23.7259	12.9171	12.9171	22.7225	12.9171	23.6975	23.094	25.2531	24.8193	24.5454	19.0987	12.9171	12.9171	12.9171	12.9171
G3UYR9;Q6Y7W8_S26	G3UYR9;Q6Y7W8	Gigyf2	S	26	tr|G3UYR9|G3UYR9_MOUSE GRB10-interacting GYF protein 2 (Fragment) OS=Mus musculus OX=10090 GN=Gigyf2 PE=1 SV=1;sp|Q6Y7W8|GGYF2_MOUSE GRB10-interacting GYF protein 2 OS=Mus musculus OX=10090 GN=Gigyf2 PE=1 SV=2;tr|G3UYG6|G3UYG6_MOUSE GRB10-interacting GYF p	0.838777	84.874	1.04425e-06		22.0851								21.7173	22.5441	22.7074		18.2309								18.1804	18.0299	18.5887	12.9171	22.0851	12.9171	12.9171	12.9171	12.9171	12.9171	12.9171	12.9171	21.7173	22.5441	22.7074	12.9171	18.2309	12.9171	12.9171	12.9171
G3UZI7_S404	G3UZI7	Arhgap6	S	404	tr|G3UZI7|G3UZI7_MOUSE Rho GTPase-activating protein 6 OS=Mus musculus OX=10090 GN=Arhgap6 PE=1 SV=1;sp|O54834-2|RHG06_MOUSE Isoform 2 of Rho GTPase-activating protein 6 OS=Mus musculus OX=10090 GN=Arhgap6;sp|O54834-4|RHG06_MOUSE Isoform 4 of Rho GTPase-ac	1	58.071	0.0221969										20.4101		21.0622										24.5278		25.0886	12.9171	12.9171	12.9171	12.9171	12.9171	12.9171	12.9171	12.9171	12.9171	20.4101	12.9171	21.0622	12.9171	12.9171	12.9171	12.9171	12.9171
G3UZI7_T405	G3UZI7	Arhgap6	T	405	tr|G3UZI7|G3UZI7_MOUSE Rho GTPase-activating protein 6 OS=Mus musculus OX=10090 GN=Arhgap6 PE=1 SV=1;sp|O54834-2|RHG06_MOUSE Isoform 2 of Rho GTPase-activating protein 6 OS=Mus musculus OX=10090 GN=Arhgap6;sp|O54834-4|RHG06_MOUSE Isoform 4 of Rho GTPase-ac	1	58.071	0.0221969										20.4101		21.0622										24.5278		25.0886	12.9171	12.9171	12.9171	12.9171	12.9171	12.9171	12.9171	12.9171	12.9171	20.4101	12.9171	21.0622	12.9171	12.9171	12.9171	12.9171	12.9171
G3X8U8_S135	G3X8U8	Parg	S	135	tr|G3X8U8|G3X8U8_MOUSE Poly(ADP-ribose) glycohydrolase OS=Mus musculus OX=10090 GN=Parg PE=1 SV=1;sp|O88622|PARG_MOUSE Poly(ADP-ribose) glycohydrolase OS=Mus musculus OX=10090 GN=Parg PE=1 SV=2;sp|O88622-2|PARG_MOUSE Isoform 2 of Poly(ADP-ribose) glycohydr	0.920582	54.598	0.000919841		21.5905					19.6438	19.3948	21.2463	20.5373	20.3897			20.3631					18.18	18.2629	19.6546	19.8413	19.2798		12.9171	21.5905	12.9171	12.9171	12.9171	12.9171	19.6438	19.3948	21.2463	20.5373	20.3897	12.9171	12.9171	20.3631	12.9171	12.9171	12.9171
G3X8U8_S307	G3X8U8	Parg	S	307	tr|G3X8U8|G3X8U8_MOUSE Poly(ADP-ribose) glycohydrolase OS=Mus musculus OX=10090 GN=Parg PE=1 SV=1;sp|O88622|PARG_MOUSE Poly(ADP-ribose) glycohydrolase OS=Mus musculus OX=10090 GN=Parg PE=1 SV=2;sp|O88622-2|PARG_MOUSE Isoform 2 of Poly(ADP-ribose) glycohydr	0.78911	79.004	0.00014613										19.6975		20.7466										17.4069		19.0182	12.9171	12.9171	12.9171	12.9171	12.9171	12.9171	12.9171	12.9171	12.9171	19.6975	12.9171	20.7466	12.9171	12.9171	12.9171	12.9171	12.9171
G3X8V5_S566	G3X8V5	Rnf219	S	566	tr|G3X8V5|G3X8V5_MOUSE Ring finger protein 219 OS=Mus musculus OX=10090 GN=Rnf219 PE=1 SV=1;sp|Q8K2Y0|OBI1_MOUSE ORC ubiquitin ligase 1 OS=Mus musculus OX=10090 GN=Obi1 PE=1 SV=2	0.92583	92.457	0.00208924		19.7409	19.4418							20.987	20.3743	20.3788		17.5795	17.1942							17.5474	16.4998	18.1319	12.9171	19.7409	19.4418	12.9171	12.9171	12.9171	12.9171	12.9171	12.9171	20.987	20.3743	20.3788	12.9171	17.5795	17.1942	12.9171	12.9171
G3X928_S748	G3X928	Sec23ip	S	748	tr|G3X928|G3X928_MOUSE SEC23-interacting protein OS=Mus musculus OX=10090 GN=Sec23ip PE=1 SV=1;sp|Q6NZC7|S23IP_MOUSE SEC23-interacting protein OS=Mus musculus OX=10090 GN=Sec23ip PE=1 SV=2	0.999969	81.431	0.000632064	19.4302		20.0354	18.9262				21			22.8252	23.3606	18.0779		18.3351	17.9747				18.9886			20.6034	21.3613	19.4302	12.9171	20.0354	18.9262	12.9171	12.9171	12.9171	21	12.9171	12.9171	22.8252	23.3606	18.0779	12.9171	18.3351	17.9747	12.9171
G3X9A3_S439	G3X9A3	Zbtb21	S	439	tr|G3X9A3|G3X9A3_MOUSE Zinc finger and BTB domain-containing 21 OS=Mus musculus OX=10090 GN=Zbtb21 PE=1 SV=1;tr|E9Q3R9|E9Q3R9_MOUSE Zinc finger and BTB domain-containing 21 OS=Mus musculus OX=10090 GN=Zbtb21 PE=1 SV=1;tr|E9Q444|E9Q444_MOUSE Zinc finger and	0.998428	106.43	2.24314e-12							19.2729		19.8808	21.581		22.2203							17.0813			18.7135		18.9649	12.9171	12.9171	12.9171	12.9171	12.9171	12.9171	19.2729	12.9171	19.8808	21.581	12.9171	22.2203	12.9171	12.9171	12.9171	12.9171	12.9171
G3X9J0;S4R2N4_S1358	G3X9J0;S4R2N4	Sipa1l3	S	1358	sp|G3X9J0|SI1L3_MOUSE Signal-induced proliferation-associated 1-like protein 3 OS=Mus musculus OX=10090 GN=Sipa1l3 PE=1 SV=1;tr|S4R1S0|S4R1S0_MOUSE Signal-induced proliferation-associated 1-like protein 3 (Fragment) OS=Mus musculus OX=10090 GN=Sipa1l3 PE=1	1	50.653	0.00945871							19.011	19.6331			19.8468								17.0885	17.3271			18.0218		12.9171	12.9171	12.9171	12.9171	12.9171	12.9171	19.011	19.6331	12.9171	12.9171	19.8468	12.9171	12.9171	12.9171	12.9171	12.9171	12.9171
G3X9J0;S4R2N4_S1538	G3X9J0;S4R2N4	Sipa1l3	S	1538	sp|G3X9J0|SI1L3_MOUSE Signal-induced proliferation-associated 1-like protein 3 OS=Mus musculus OX=10090 GN=Sipa1l3 PE=1 SV=1;tr|S4R1S0|S4R1S0_MOUSE Signal-induced proliferation-associated 1-like protein 3 (Fragment) OS=Mus musculus OX=10090 GN=Sipa1l3 PE=1	0.972992	63.662	0.00340183		22.0329									22.4044	21.7168		19.2029									19.5878	19.4673	12.9171	22.0329	12.9171	12.9171	12.9171	12.9171	12.9171	12.9171	12.9171	12.9171	22.4044	21.7168	12.9171	19.2029	12.9171	12.9171	12.9171
G5E8B1_S901	G5E8B1	Ptpn13	S	901	tr|G5E8B1|G5E8B1_MOUSE Tyrosine-protein phosphatase non-receptor type 13 OS=Mus musculus OX=10090 GN=Ptpn13 PE=1 SV=1;sp|Q64512|PTN13_MOUSE Tyrosine-protein phosphatase non-receptor type 13 OS=Mus musculus OX=10090 GN=Ptpn13 PE=1 SV=2	0.998173	123.02	5.74771e-06		20.1946						19.1523		20.2535	20.5284			18.2544						17.6421		18.9294	19.2606		12.9171	20.1946	12.9171	12.9171	12.9171	12.9171	12.9171	19.1523	12.9171	20.2535	20.5284	12.9171	12.9171	18.2544	12.9171	12.9171	12.9171
G5E8E1;Q3UZ39_S88	G5E8E1;Q3UZ39	Lrrfip1	S	88	tr|G5E8E1|G5E8E1_MOUSE Leucine-rich repeat flightless-interacting protein 1 OS=Mus musculus OX=10090 GN=Lrrfip1 PE=1 SV=1;tr|A0A087WNU6|A0A087WNU6_MOUSE Leucine-rich repeat flightless-interacting protein 1 (Fragment) OS=Mus musculus OX=10090 GN=Lrrfip1 PE=	0.999954	135.33	4.29492e-11	21.0861	24.8667							21.7616	26.3997	26.5339	26.5452	20.163	23.1868							19.4927	24.1401	23.8172	24.1856	21.0861	24.8667	12.9171	12.9171	12.9171	12.9171	12.9171	12.9171	21.7616	26.3997	26.5339	26.5452	20.163	23.1868	12.9171	12.9171	12.9171
G5E8I8_S926	G5E8I8	Cherp	S	926	tr|G5E8I8|G5E8I8_MOUSE Calcium homeostasis endoplasmic reticulum protein OS=Mus musculus OX=10090 GN=Cherp PE=1 SV=2;tr|A0A1D5RL92|A0A1D5RL92_MOUSE Calcium homeostasis endoplasmic reticulum protein OS=Mus musculus OX=10090 GN=Cherp PE=1 SV=1;sp|Q8CGZ0|CHER	0.997874	60.019	0.0178316										21.1886	21.7253	22.0122										16.1988		15.7887	12.9171	12.9171	12.9171	12.9171	12.9171	12.9171	12.9171	12.9171	12.9171	21.1886	21.7253	22.0122	12.9171	12.9171	12.9171	12.9171	12.9171
G5E8J4_S673	G5E8J4	Ptpn21	S	673	tr|G5E8J4|G5E8J4_MOUSE Tyrosine-protein phosphatase non-receptor type OS=Mus musculus OX=10090 GN=Ptpn21 PE=1 SV=1;sp|Q62136|PTN21_MOUSE Tyrosine-protein phosphatase non-receptor type 21 OS=Mus musculus OX=10090 GN=Ptpn21 PE=1 SV=1;tr|A0A1Y7VNU2|A0A1Y7VNU2	0.777156	82.55	0.0021323	19.4853									19.912	20.4506	19.9299	18.7209									19.9349	20.1616	19.6083	19.4853	12.9171	12.9171	12.9171	12.9171	12.9171	12.9171	12.9171	12.9171	19.912	20.4506	19.9299	18.7209	12.9171	12.9171	12.9171	12.9171
G5E8J4_S679	G5E8J4	Ptpn21	S	679	tr|G5E8J4|G5E8J4_MOUSE Tyrosine-protein phosphatase non-receptor type OS=Mus musculus OX=10090 GN=Ptpn21 PE=1 SV=1;sp|Q62136|PTN21_MOUSE Tyrosine-protein phosphatase non-receptor type 21 OS=Mus musculus OX=10090 GN=Ptpn21 PE=1 SV=1;tr|A0A1Y7VNU2|A0A1Y7VNU2	0.851544	103.85	0.000286751	19.53	20.365							19.1477	20.4939	20.3345	20.2493	18.5515	19.2452							18.1448	22.0739	21.421	22.87	19.53	20.365	12.9171	12.9171	12.9171	12.9171	12.9171	12.9171	19.1477	20.4939	20.3345	20.2493	18.5515	19.2452	12.9171	12.9171	12.9171
G5E8J4_S799	G5E8J4	Ptpn21	S	799	tr|G5E8J4|G5E8J4_MOUSE Tyrosine-protein phosphatase non-receptor type OS=Mus musculus OX=10090 GN=Ptpn21 PE=1 SV=1;sp|Q62136|PTN21_MOUSE Tyrosine-protein phosphatase non-receptor type 21 OS=Mus musculus OX=10090 GN=Ptpn21 PE=1 SV=1;tr|A0A1Y7VNU2|A0A1Y7VNU2	0.932408	85.619	4.54271e-07										19.2545	21.2122	21.2917										19.0051	19.1634	19.8758	12.9171	12.9171	12.9171	12.9171	12.9171	12.9171	12.9171	12.9171	12.9171	19.2545	21.2122	21.2917	12.9171	12.9171	12.9171	12.9171	12.9171
G5E8J4_S822	G5E8J4	Ptpn21	S	822	tr|G5E8J4|G5E8J4_MOUSE Tyrosine-protein phosphatase non-receptor type OS=Mus musculus OX=10090 GN=Ptpn21 PE=1 SV=1;sp|Q62136|PTN21_MOUSE Tyrosine-protein phosphatase non-receptor type 21 OS=Mus musculus OX=10090 GN=Ptpn21 PE=1 SV=1;tr|A0A1Y7VNU2|A0A1Y7VNU2	1	119.87	6.71009e-06	20.5555	22.1729	20.3323	19.0502	19.3828	19.6448	19.9472	20.815	19.9162	22.0574	22.1342	22.3272	19.4466	20.445	18.702	17.9889	17.776	19.0408	18.8384	19.5737	18.7436	20.8044	20.5287	21.2646	20.5555	22.1729	20.3323	19.0502	19.3828	19.6448	19.9472	20.815	19.9162	22.0574	22.1342	22.3272	19.4466	20.445	18.702	17.9889	17.776
G5E8R4_S579	G5E8R4	Ppp6r3	S	579	tr|G5E8R4|G5E8R4_MOUSE Serine/threonine-protein phosphatase 6 regulatory subunit 3 OS=Mus musculus OX=10090 GN=Ppp6r3 PE=1 SV=1;sp|Q922D4-2|PP6R3_MOUSE Isoform 2 of Serine/threonine-protein phosphatase 6 regulatory subunit 3 OS=Mus musculus OX=10090 GN=Ppp	1	87.18	0.00136782										19.5151		19.7829										18.6165		18.9453	12.9171	12.9171	12.9171	12.9171	12.9171	12.9171	12.9171	12.9171	12.9171	19.5151	12.9171	19.7829	12.9171	12.9171	12.9171	12.9171	12.9171
G5E8R4_S617	G5E8R4	Ppp6r3	S	617	tr|G5E8R4|G5E8R4_MOUSE Serine/threonine-protein phosphatase 6 regulatory subunit 3 OS=Mus musculus OX=10090 GN=Ppp6r3 PE=1 SV=1;sp|Q922D4-2|PP6R3_MOUSE Isoform 2 of Serine/threonine-protein phosphatase 6 regulatory subunit 3 OS=Mus musculus OX=10090 GN=Ppp	1	162.15	7.82092e-23		22.1059							21.3895	21.7788	22.6954	22.5749		19.1426							19.488	19.679	19.7331	20.0242	12.9171	22.1059	12.9171	12.9171	12.9171	12.9171	12.9171	12.9171	21.3895	21.7788	22.6954	22.5749	12.9171	19.1426	12.9171	12.9171	12.9171
H3BIW0_S45	H3BIW0	Zc3h18	S	45	tr|H3BIW0|H3BIW0_MOUSE Zinc finger CCCH domain-containing protein 18 OS=Mus musculus OX=10090 GN=Zc3h18 PE=1 SV=1;tr|G3X8T2|G3X8T2_MOUSE Zinc finger CCCH domain-containing protein 18 OS=Mus musculus OX=10090 GN=Zc3h18 PE=1 SV=1;sp|Q0P678|ZCH18_MOUSE Zinc f	1	173.98	4.38738e-41		22.5145	21.0811			20.6461		20.5245	21.9299	21.8527	22.0495	22.3327		20.2312	19.6683			19.7525		18.3778	20.6855	20.7278	20.5015	20.9772	12.9171	22.5145	21.0811	12.9171	12.9171	20.6461	12.9171	20.5245	21.9299	21.8527	22.0495	22.3327	12.9171	20.2312	19.6683	12.9171	12.9171
H3BIW0_S554	H3BIW0	Zc3h18	S	554	tr|H3BIW0|H3BIW0_MOUSE Zinc finger CCCH domain-containing protein 18 OS=Mus musculus OX=10090 GN=Zc3h18 PE=1 SV=1;tr|G3X8T2|G3X8T2_MOUSE Zinc finger CCCH domain-containing protein 18 OS=Mus musculus OX=10090 GN=Zc3h18 PE=1 SV=1;sp|Q0P678|ZCH18_MOUSE Zinc f	0.952855	147.62	1.57619e-11	22.1403	23.1666	22.3907	21.8107	21.9586	21.2997	22.2102	22.6243	22.194	23.0677	23.4735	23.4068	20.3211	21.4005	20.6794	20.4713	20.0882	20.5652	20.84	21.0766	20.6819	21.841	21.9381	22.1272	22.1403	23.1666	22.3907	21.8107	21.9586	21.2997	22.2102	22.6243	22.194	23.0677	23.4735	23.4068	20.3211	21.4005	20.6794	20.4713	20.0882
H3BJL7_S92	H3BJL7	Cux1	S	92	tr|H3BJL7|H3BJL7_MOUSE Protein CASP (Fragment) OS=Mus musculus OX=10090 GN=Cux1 PE=1 SV=2;tr|H3BLJ7|H3BLJ7_MOUSE Protein CASP (Fragment) OS=Mus musculus OX=10090 GN=Cux1 PE=1 SV=2	0.782827	87.148	0.000570631		19.2014				19.3334	19.6716	19.836	19.7409					17.5742				17.9587							12.9171	19.2014	12.9171	12.9171	12.9171	19.3334	19.6716	19.836	19.7409	12.9171	12.9171	12.9171	12.9171	17.5742	12.9171	12.9171	12.9171
H3BJX8_S844	H3BJX8	Arhgef2	S	844	tr|H3BJX8|H3BJX8_MOUSE Rho guanine nucleotide exchange factor 2 OS=Mus musculus OX=10090 GN=Arhgef2 PE=1 SV=2;sp|Q60875|ARHG2_MOUSE Rho guanine nucleotide exchange factor 2 OS=Mus musculus OX=10090 GN=Arhgef2 PE=1 SV=4;sp|Q60875-4|ARHG2_MOUSE Isoform 4 of	0.999915	93.959	0.000281032	20.5166	21.5417								20.4198	20.3819	19.8127	18.4429	19.2876								19.7778	19.2489	18.7215	20.5166	21.5417	12.9171	12.9171	12.9171	12.9171	12.9171	12.9171	12.9171	20.4198	20.3819	19.8127	18.4429	19.2876	12.9171	12.9171	12.9171
H3BKM2_S301	H3BKM2	Zc3hc1	S	301	tr|H3BKM2|H3BKM2_MOUSE Nuclear-interacting partner of ALK OS=Mus musculus OX=10090 GN=Zc3hc1 PE=1 SV=1;sp|Q80YV2-2|NIPA_MOUSE Isoform 2 of Nuclear-interacting partner of ALK OS=Mus musculus OX=10090 GN=Zc3hc1;sp|Q80YV2|NIPA_MOUSE Nuclear-interacting partne	0.826859	130.32	3.56119e-21	20.9163	21.5555	21.8153		21.7967	21.3477				22.103	22.014	22.3845	19.817	20.1467	20.8508		20.2339	21.1487				20.0499	20.873	20.808	20.9163	21.5555	21.8153	12.9171	21.7967	21.3477	12.9171	12.9171	12.9171	22.103	22.014	22.3845	19.817	20.1467	20.8508	12.9171	20.2339
H3BL37_S1227	H3BL37	Tcof1	S	1227	tr|H3BL37|H3BL37_MOUSE Treacle protein OS=Mus musculus OX=10090 GN=Tcof1 PE=1 SV=1;sp|O08784|TCOF_MOUSE Treacle protein OS=Mus musculus OX=10090 GN=Tcof1 PE=1 SV=1	1	159.41	6.15236e-16	23.1968	24.2691					20.0834	20.3313	19.8659	23.9366	24.1543	24.327	20.4641	20.8461					17.7008	17.5306	17.4336	21.8715	21.492	22.1211	23.1968	24.2691	12.9171	12.9171	12.9171	12.9171	20.0834	20.3313	19.8659	23.9366	24.1543	24.327	20.4641	20.8461	12.9171	12.9171	12.9171
H3BL37_S1252	H3BL37	Tcof1	S	1252	tr|H3BL37|H3BL37_MOUSE Treacle protein OS=Mus musculus OX=10090 GN=Tcof1 PE=1 SV=1;sp|O08784|TCOF_MOUSE Treacle protein OS=Mus musculus OX=10090 GN=Tcof1 PE=1 SV=1	0.999597	108.71	1.53861e-08	21.6404	22.5963	23.0761	20.9276	21.9338	21.9262	22.162	22.5143	22.2263	21.9351	23.499	23.6801	19.3659	19.9765	20.4206	19.6908	20.4863	21.304	20.3951	20.3346	20.5322	20.245	21.0908	21.4922	21.6404	22.5963	23.0761	20.9276	21.9338	21.9262	22.162	22.5143	22.2263	21.9351	23.499	23.6801	19.3659	19.9765	20.4206	19.6908	20.4863
H3BL37_S154	H3BL37	Tcof1	S	154	tr|H3BL37|H3BL37_MOUSE Treacle protein OS=Mus musculus OX=10090 GN=Tcof1 PE=1 SV=1;sp|O08784|TCOF_MOUSE Treacle protein OS=Mus musculus OX=10090 GN=Tcof1 PE=1 SV=1;tr|H3BIX0|H3BIX0_MOUSE Treacle protein (Fragment) OS=Mus musculus OX=10090 GN=Tcof1 PE=1 SV=	0.97641	113.59	2.59662e-07	18.325	20.3809			23.2488	24.7875					20.8907	24.611	17.6655	19.2339			24.907	25.022					19.9765	24.8903	18.325	20.3809	12.9171	12.9171	23.2488	24.7875	12.9171	12.9171	12.9171	12.9171	20.8907	24.611	17.6655	19.2339	12.9171	12.9171	24.907
H3BL37_S593	H3BL37	Tcof1	S	593	tr|H3BL37|H3BL37_MOUSE Treacle protein OS=Mus musculus OX=10090 GN=Tcof1 PE=1 SV=1;sp|O08784|TCOF_MOUSE Treacle protein OS=Mus musculus OX=10090 GN=Tcof1 PE=1 SV=1;tr|H3BIX0|H3BIX0_MOUSE Treacle protein (Fragment) OS=Mus musculus OX=10090 GN=Tcof1 PE=1 SV=	0.964339	238.02	8.38798e-55		22.3073								22.043	21.9787	21.789		18.9366								21.1362	20.616	19.7394	12.9171	22.3073	12.9171	12.9171	12.9171	12.9171	12.9171	12.9171	12.9171	22.043	21.9787	21.789	12.9171	18.9366	12.9171	12.9171	12.9171
H3BLG6_S361	H3BLG6	Bnc2	S	361	tr|H3BLG6|H3BLG6_MOUSE Zinc finger protein basonuclin-2 OS=Mus musculus OX=10090 GN=Bnc2 PE=1 SV=1;tr|H3BIU2|H3BIU2_MOUSE Zinc finger protein basonuclin-2 OS=Mus musculus OX=10090 GN=Bnc2 PE=1 SV=1;sp|Q8BMQ3-2|BNC2_MOUSE Isoform 2 of Zinc finger protein ba	0.986911	46.159	0.01517										19.6779	19.9877	20.2356										19.0484	18.404	19.3774	12.9171	12.9171	12.9171	12.9171	12.9171	12.9171	12.9171	12.9171	12.9171	19.6779	19.9877	20.2356	12.9171	12.9171	12.9171	12.9171	12.9171
H7BX94_S366	H7BX94	Knop1	S	366	tr|H7BX94|H7BX94_MOUSE Lysine-rich nucleolar protein 1 OS=Mus musculus OX=10090 GN=Knop1 PE=1 SV=2;sp|Q9Z2Q2|KNOP1_MOUSE Lysine-rich nucleolar protein 1 OS=Mus musculus OX=10090 GN=Knop1 PE=1 SV=2;tr|K4DI66|K4DI66_MOUSE Lysine-rich nucleolar protein 1 OS=M	0.932792	69.01	0.000569876	19.5573	20.9078	19.9632	19.0749	19.3059	19.5463	19.5382	19.7441	19.83	20.4616	20.48	20.4306	17.6527	18.6848	18.127	17.4815	18.0279	18.6583	18.0028	18.3853	18.0846	18.9811	18.8366	19.1458	19.5573	20.9078	19.9632	19.0749	19.3059	19.5463	19.5382	19.7441	19.83	20.4616	20.48	20.4306	17.6527	18.6848	18.127	17.4815	18.0279
H9KV00;Q9QX47-2_S1723	H9KV00;Q9QX47-2	Son	S	1723	tr|H9KV00|H9KV00_MOUSE Protein SON OS=Mus musculus OX=10090 GN=Son PE=1 SV=1;tr|H9KV15|H9KV15_MOUSE Protein SON OS=Mus musculus OX=10090 GN=Son PE=1 SV=1;sp|Q9QX47-3|SON_MOUSE Isoform 3 of Protein SON OS=Mus musculus OX=10090 GN=Son;sp|Q9QX47|SON_MOUSE Pro	1	97.797	7.04228e-06		19.667		21.8775			23.1199			24.4387	24.6901	24.482		18.5049		20.6403			21.1094			22.3302	21.9453	22.5791	12.9171	19.667	12.9171	21.8775	12.9171	12.9171	23.1199	12.9171	12.9171	24.4387	24.6901	24.482	12.9171	18.5049	12.9171	20.6403	12.9171
H9KV00;Q9QX47-2_S1794	H9KV00;Q9QX47-2	Son	S	1794	tr|H9KV00|H9KV00_MOUSE Protein SON OS=Mus musculus OX=10090 GN=Son PE=1 SV=1;tr|H9KV15|H9KV15_MOUSE Protein SON OS=Mus musculus OX=10090 GN=Son PE=1 SV=1;sp|Q9QX47-3|SON_MOUSE Isoform 3 of Protein SON OS=Mus musculus OX=10090 GN=Son;sp|Q9QX47|SON_MOUSE Pro	0.980431	51.211	0.00230089		19.8556	19.4487		19.3829				19.1988	20.1231	19.7179			17.6991	18.1763		17.8726				17.6908	18.1601	17.7442		12.9171	19.8556	19.4487	12.9171	19.3829	12.9171	12.9171	12.9171	19.1988	20.1231	19.7179	12.9171	12.9171	17.6991	18.1763	12.9171	17.8726
H9KV00;Q9QX47-2_S1977	H9KV00;Q9QX47-2	Son	S	1977	tr|H9KV00|H9KV00_MOUSE Protein SON OS=Mus musculus OX=10090 GN=Son PE=1 SV=1;tr|H9KV15|H9KV15_MOUSE Protein SON OS=Mus musculus OX=10090 GN=Son PE=1 SV=1;sp|Q9QX47-3|SON_MOUSE Isoform 3 of Protein SON OS=Mus musculus OX=10090 GN=Son;sp|Q9QX47|SON_MOUSE Pro	0.888985	81.338	0.000890199		18.9133	19.9795	21.1632	19.7219	21.32	21.9409	22.1226	22.0184	21.9106	21.0127	19.0798		17.0906	18.1857	20.1146	18.7616	20.8138	19.9415	20.0511	19.7337	19.7471	18.9695		12.9171	18.9133	19.9795	21.1632	19.7219	21.32	21.9409	22.1226	22.0184	21.9106	21.0127	19.0798	12.9171	17.0906	18.1857	20.1146	18.7616
H9KV00;Q9QX47-2_S2029	H9KV00;Q9QX47-2	Son	S	2029	tr|H9KV00|H9KV00_MOUSE Protein SON OS=Mus musculus OX=10090 GN=Son PE=1 SV=1;tr|H9KV15|H9KV15_MOUSE Protein SON OS=Mus musculus OX=10090 GN=Son PE=1 SV=1;sp|Q9QX47-3|SON_MOUSE Isoform 3 of Protein SON OS=Mus musculus OX=10090 GN=Son;sp|Q9QX47|SON_MOUSE Pro	0.997935	64.04	0.01473	20.1435	21.0597					18.3768	18.7781	18.259	18.6766	18.8582	22.2033	18.2966	19.1827					16.8571	16.929	16.8101	17.0637	16.9276	20.1827	20.1435	21.0597	12.9171	12.9171	12.9171	12.9171	18.3768	18.7781	18.259	18.6766	18.8582	22.2033	18.2966	19.1827	12.9171	12.9171	12.9171
H9KV00;Q9QX47-2_S2031	H9KV00;Q9QX47-2	Son	S	2031	tr|H9KV00|H9KV00_MOUSE Protein SON OS=Mus musculus OX=10090 GN=Son PE=1 SV=1;tr|H9KV15|H9KV15_MOUSE Protein SON OS=Mus musculus OX=10090 GN=Son PE=1 SV=1;sp|Q9QX47-3|SON_MOUSE Isoform 3 of Protein SON OS=Mus musculus OX=10090 GN=Son;sp|Q9QX47|SON_MOUSE Pro	0.999984	84.213	0.000435709	21.5181	22.8452	22.7255	21.773	22.262	22.0044	22.9448	23.0567	22.5113	22.4504	22.8472	23.3055	19.7619	20.7421	20.8448	20.5749	20.5562	21.2651	20.7268	20.814	20.4043	20.3408	20.4799	21.2419	21.5181	22.8452	22.7255	21.773	22.262	22.0044	22.9448	23.0567	22.5113	22.4504	22.8472	23.3055	19.7619	20.7421	20.8448	20.5749	20.5562
I7H459_S537	I7H459	Tjap1	S	537	tr|I7H459|I7H459_MOUSE Protein incorporated later into tight junctions OS=Mus musculus OX=10090 GN=Tjap1 PE=1 SV=1;sp|Q9DCD5|TJAP1_MOUSE Tight junction-associated protein 1 OS=Mus musculus OX=10090 GN=Tjap1 PE=1 SV=1	0.945011	192.65	1.27095e-37	23.4002	24.2202		22.5772	22.9029	22.7138		23.8194	23.4444	25.3112	24.8607	24.9913	21.4158	22.0188		20.753	20.7412	21.4012		21.6147	21.1872	23.3236	22.5216	22.6794	23.4002	24.2202	12.9171	22.5772	22.9029	22.7138	12.9171	23.8194	23.4444	25.3112	24.8607	24.9913	21.4158	22.0188	12.9171	20.753	20.7412
I7H459_T417	I7H459	Tjap1	T	417	tr|I7H459|I7H459_MOUSE Protein incorporated later into tight junctions OS=Mus musculus OX=10090 GN=Tjap1 PE=1 SV=1;sp|Q9DCD5|TJAP1_MOUSE Tight junction-associated protein 1 OS=Mus musculus OX=10090 GN=Tjap1 PE=1 SV=1	1	66.809	0.0244156		19.615				19.212	19.8967			19.919	20.5493	20.5082		17.0352				17.8008	17.5916			17.8457	17.8384	17.8524	12.9171	19.615	12.9171	12.9171	12.9171	19.212	19.8967	12.9171	12.9171	19.919	20.5493	20.5082	12.9171	17.0352	12.9171	12.9171	12.9171
J3QJV7_S323	J3QJV7	Rabep1	S	323	tr|J3QJV7|J3QJV7_MOUSE Rab GTPase-binding effector protein 1 OS=Mus musculus OX=10090 GN=Rabep1 PE=1 SV=1;sp|O35551-2|RABE1_MOUSE Isoform 2 of Rab GTPase-binding effector protein 1 OS=Mus musculus OX=10090 GN=Rabep1;sp|O35551-3|RABE1_MOUSE Isoform 3 of Rab	0.992714	147.24	5.80112e-11	20.2643						19.9316	20.1735	20.0483				17.669						17.9864	17.4752	16.7842				20.2643	12.9171	12.9171	12.9171	12.9171	12.9171	19.9316	20.1735	20.0483	12.9171	12.9171	12.9171	17.669	12.9171	12.9171	12.9171	12.9171
J3QJV7_S326	J3QJV7	Rabep1	S	326	tr|J3QJV7|J3QJV7_MOUSE Rab GTPase-binding effector protein 1 OS=Mus musculus OX=10090 GN=Rabep1 PE=1 SV=1;sp|O35551-2|RABE1_MOUSE Isoform 2 of Rab GTPase-binding effector protein 1 OS=Mus musculus OX=10090 GN=Rabep1;sp|O35551-3|RABE1_MOUSE Isoform 3 of Rab	0.980505	110.77	2.24485e-06		20.0281	19.7054		20.0604		20.3944	20.8108	20.1148	20.3687							17.2531		16.9932						12.9171	20.0281	19.7054	12.9171	20.0604	12.9171	20.3944	20.8108	20.1148	20.3687	12.9171	12.9171	12.9171	12.9171	12.9171	12.9171	17.2531
J3QNE8_S887	J3QNE8	Slc38a10	S	887	tr|J3QNE8|J3QNE8_MOUSE Putative sodium-coupled neutral amino acid transporter 10 OS=Mus musculus OX=10090 GN=Slc38a10 PE=1 SV=1;sp|Q5I012-4|S38AA_MOUSE Isoform 4 of Putative sodium-coupled neutral amino acid transporter 10 OS=Mus musculus OX=10090 GN=Slc38	0.88944	68.567	6.36841e-05		21.0645		19.701		20.2256				21.1927	20.9982	21.103		19.7687		18.7272		20.1936				20.1739	20.0463	20.2518	12.9171	21.0645	12.9171	19.701	12.9171	20.2256	12.9171	12.9171	12.9171	21.1927	20.9982	21.103	12.9171	19.7687	12.9171	18.7272	12.9171
J3QNW0;P13864_S717	J3QNW0;P13864	Dnmt1	S	717	tr|J3QNW0|J3QNW0_MOUSE DNA (cytosine-5)-methyltransferase OS=Mus musculus OX=10090 GN=Dnmt1 PE=1 SV=1;sp|P13864|DNMT1_MOUSE DNA (cytosine-5)-methyltransferase 1 OS=Mus musculus OX=10090 GN=Dnmt1 PE=1 SV=5;sp|P13864-2|DNMT1_MOUSE Isoform 2 of DNA (cytosine-	0.999868	182.31	9.04121e-33	21.5362	22.4735	20.2432	20.2183	20.6706	21.2016	20.2452	21.4248	20.4601	22.7546	22.6493	22.834	21.0001	21.8434	20.5361	19.4	20.058	21.6092	19.6675	20.8973	19.6247	22.0399	21.8578	22.5274	21.5362	22.4735	20.2432	20.2183	20.6706	21.2016	20.2452	21.4248	20.4601	22.7546	22.6493	22.834	21.0001	21.8434	20.5361	19.4	20.058
K3W4L0_S140	K3W4L0	Myo18a	S	140	tr|K3W4L0|K3W4L0_MOUSE Unconventional myosin-XVIIIa OS=Mus musculus OX=10090 GN=Myo18a PE=1 SV=1;tr|B2RRE2|B2RRE2_MOUSE Myo18a protein OS=Mus musculus OX=10090 GN=Myo18a PE=1 SV=1;tr|E9QAX2|E9QAX2_MOUSE Unconventional myosin-XVIIIa OS=Mus musculus OX=10090	0.941614	50.108	0.028928		21.0964									21.8258	21.886		18.2975									19.0564	19.2219	12.9171	21.0964	12.9171	12.9171	12.9171	12.9171	12.9171	12.9171	12.9171	12.9171	21.8258	21.886	12.9171	18.2975	12.9171	12.9171	12.9171
K3W4R2_S1395	K3W4R2	Myh14	S	1395	tr|K3W4R2|K3W4R2_MOUSE Myosin-14 OS=Mus musculus OX=10090 GN=Myh14 PE=1 SV=1;sp|Q6URW6-2|MYH14_MOUSE Isoform 2 of Myosin-14 OS=Mus musculus OX=10090 GN=Myh14;sp|Q6URW6|MYH14_MOUSE Myosin-14 OS=Mus musculus OX=10090 GN=Myh14 PE=1 SV=1;sp|Q6URW6-3|MYH14_MOUS	0.869379	62.94	0.00711419										25.1493		25.4943													12.9171	12.9171	12.9171	12.9171	12.9171	12.9171	12.9171	12.9171	12.9171	25.1493	12.9171	25.4943	12.9171	12.9171	12.9171	12.9171	12.9171
myc-BioID_S7	myc-BioID		S	7	sp|myc-BioID|myc-BioID BioID OS=Escherichia coli OX=83333 GN=BioID PE=1 SV=1	0.99985	58.487	0.0110938		24.7297								25.4381		27.4953		18.4022								16.4896		19.3774	12.9171	24.7297	12.9171	12.9171	12.9171	12.9171	12.9171	12.9171	12.9171	25.4381	12.9171	27.4953	12.9171	18.4022	12.9171	12.9171	12.9171
O08648-2_S1189	O08648-2	Map3k4	S	1189	sp|O08648-2|M3K4_MOUSE Isoform B of Mitogen-activated protein kinase kinase kinase 4 OS=Mus musculus OX=10090 GN=Map3k4;sp|O08648|M3K4_MOUSE Mitogen-activated protein kinase kinase kinase 4 OS=Mus musculus OX=10090 GN=Map3k4 PE=1 SV=2	0.995519	96.666	3.86791e-06		22.2128		20.3768				21.0799	20.7769	21.9325	22.0413	21.724		19.9617		18.2666				18.9345	19.2057	20.1021	20.2891	20.5497	12.9171	22.2128	12.9171	20.3768	12.9171	12.9171	12.9171	21.0799	20.7769	21.9325	22.0413	21.724	12.9171	19.9617	12.9171	18.2666	12.9171
O08648-2_S454	O08648-2	Map3k4	S	454	sp|O08648-2|M3K4_MOUSE Isoform B of Mitogen-activated protein kinase kinase kinase 4 OS=Mus musculus OX=10090 GN=Map3k4;sp|O08648|M3K4_MOUSE Mitogen-activated protein kinase kinase kinase 4 OS=Mus musculus OX=10090 GN=Map3k4 PE=1 SV=2	0.992708	133.71	8.18118e-16		19.7764	20.6823	20.5001	21.0791	20.3156	19.9296	20.3055	19.4666						18.757	19.2259	18.9671	19.6786	18.3956	17.7901	16.2457				12.9171	19.7764	20.6823	20.5001	21.0791	20.3156	19.9296	20.3055	19.4666	12.9171	12.9171	12.9171	12.9171	12.9171	18.757	19.2259	18.9671
O08750_S210	O08750	Nfil3	S	210	sp|O08750|NFIL3_MOUSE Nuclear factor interleukin-3-regulated protein OS=Mus musculus OX=10090 GN=Nfil3 PE=1 SV=1	1	64.297	0.00916061		19.9985								19.7167	20.0196	19.8712		17.9235								18.5389	17.6441	18.0043	12.9171	19.9985	12.9171	12.9171	12.9171	12.9171	12.9171	12.9171	12.9171	19.7167	20.0196	19.8712	12.9171	17.9235	12.9171	12.9171	12.9171
O08919_S263	O08919	Numbl	S	263	sp|O08919|NUMBL_MOUSE Numb-like protein OS=Mus musculus OX=10090 GN=Numbl PE=1 SV=3	0.845659	69.427	4.77221e-05		21.2852					22.2002	20.8864		21.7905		21.332							16.2886						12.9171	21.2852	12.9171	12.9171	12.9171	12.9171	22.2002	20.8864	12.9171	21.7905	12.9171	21.332	12.9171	12.9171	12.9171	12.9171	12.9171
O35126_S101	O35126	Atn1	S	101	sp|O35126|ATN1_MOUSE Atrophin-1 OS=Mus musculus OX=10090 GN=Atn1 PE=1 SV=1;tr|D3YYE6|D3YYE6_MOUSE Atrophin-1 (Fragment) OS=Mus musculus OX=10090 GN=Atn1 PE=1 SV=1	0.855815	80.293	3.18664e-06			18.625						20.8798		20.514	20.7345			19.1324						20.3997		20.0194	20.8286	12.9171	12.9171	18.625	12.9171	12.9171	12.9171	12.9171	12.9171	20.8798	12.9171	20.514	20.7345	12.9171	12.9171	19.1324	12.9171	12.9171
O35126_S617	O35126	Atn1	S	617	sp|O35126|ATN1_MOUSE Atrophin-1 OS=Mus musculus OX=10090 GN=Atn1 PE=1 SV=1	0.984367	61.375	0.00857077		20.1492								20.387	20.2548			23.3586								19.7194	23.4405		12.9171	20.1492	12.9171	12.9171	12.9171	12.9171	12.9171	12.9171	12.9171	20.387	20.2548	12.9171	12.9171	23.3586	12.9171	12.9171	12.9171
O35126_S646	O35126	Atn1	S	646	sp|O35126|ATN1_MOUSE Atrophin-1 OS=Mus musculus OX=10090 GN=Atn1 PE=1 SV=1	0.831448	45.434	0.00253141										20.9879	21.0288											20.6465	20.9533		12.9171	12.9171	12.9171	12.9171	12.9171	12.9171	12.9171	12.9171	12.9171	20.9879	21.0288	12.9171	12.9171	12.9171	12.9171	12.9171	12.9171
O35126_S77	O35126	Atn1	S	77	sp|O35126|ATN1_MOUSE Atrophin-1 OS=Mus musculus OX=10090 GN=Atn1 PE=1 SV=1;tr|D3YYE6|D3YYE6_MOUSE Atrophin-1 (Fragment) OS=Mus musculus OX=10090 GN=Atn1 PE=1 SV=1	0.999977	177.88	4.64301e-22		21.4423	20.9176			20.4414					21.2596	21.3201		21.5734	20.7391			21.795					21.4511	21.9199	12.9171	21.4423	20.9176	12.9171	12.9171	20.4414	12.9171	12.9171	12.9171	12.9171	21.2596	21.3201	12.9171	21.5734	20.7391	12.9171	12.9171
O35126_T638	O35126	Atn1	T	638	sp|O35126|ATN1_MOUSE Atrophin-1 OS=Mus musculus OX=10090 GN=Atn1 PE=1 SV=1	0.832666	54.598	0.00102399				19.6594	20.4049	20.2188										19.2111	19.9576	21.0951							12.9171	12.9171	12.9171	19.6594	20.4049	20.2188	12.9171	12.9171	12.9171	12.9171	12.9171	12.9171	12.9171	12.9171	12.9171	19.2111	19.9576
O35344_S60	O35344	Kpna3	S	60	sp|O35344|IMA4_MOUSE Importin subunit alpha-4 OS=Mus musculus OX=10090 GN=Kpna3 PE=1 SV=1	0.995558	59.261	0.00039905		19.4328		19.9528	20.2382		21.8318			20.1808	20.3423	22.2946		18.3499		19.2389	19.2608		21.1424			19.0625	19.1303	21.371	12.9171	19.4328	12.9171	19.9528	20.2382	12.9171	21.8318	12.9171	12.9171	20.1808	20.3423	22.2946	12.9171	18.3499	12.9171	19.2389	19.2608
O35382_S32	O35382	Exoc4	S	32	sp|O35382|EXOC4_MOUSE Exocyst complex component 4 OS=Mus musculus OX=10090 GN=Exoc4 PE=1 SV=2;tr|Q8C391|Q8C391_MOUSE Exocyst complex component 4 OS=Mus musculus OX=10090 GN=Exoc4 PE=1 SV=1;tr|Q9CXE1|Q9CXE1_MOUSE Exocyst complex component 4 OS=Mus musculus	0.969227	73.887	0.00596483										20.7566	21.3146	21.9058												18.1553	12.9171	12.9171	12.9171	12.9171	12.9171	12.9171	12.9171	12.9171	12.9171	20.7566	21.3146	21.9058	12.9171	12.9171	12.9171	12.9171	12.9171
O35492_S157	O35492	Clk3	S	157	sp|O35492|CLK3_MOUSE Dual specificity protein kinase CLK3 OS=Mus musculus OX=10090 GN=Clk3 PE=1 SV=2;tr|A0A1L1STP6|A0A1L1STP6_MOUSE Dual-specificity protein kinase CLK3 (Fragment) OS=Mus musculus OX=10090 GN=Clk3 PE=1 SV=1;tr|A0A1L1SQT5|A0A1L1SQT5_MOUSE Du	0.942431	52.172	0.00279197	17.7082	20.1284				17.8432						20.3693	17.548	19.4304				18.8952						19.8768	17.7082	20.1284	12.9171	12.9171	12.9171	17.8432	12.9171	12.9171	12.9171	12.9171	12.9171	20.3693	17.548	19.4304	12.9171	12.9171	12.9171
O35691_S100	O35691	Pnn	S	100	sp|O35691|PININ_MOUSE Pinin OS=Mus musculus OX=10090 GN=Pnn PE=1 SV=4;tr|Q3TUQ5|Q3TUQ5_MOUSE Pinin OS=Mus musculus OX=10090 GN=Pnn PE=1 SV=1	1	300.51	9.54136e-131		27.5335	26.5619		25.1966	25.8113	26.0433	26.1449	25.6768	27.4184	27.4595	27.2958		24.6706	23.9198		22.7211	24.0922	23.589	23.6904	23.6056	25.0255	25.0171	25.0083	12.9171	27.5335	26.5619	12.9171	25.1966	25.8113	26.0433	26.1449	25.6768	27.4184	27.4595	27.2958	12.9171	24.6706	23.9198	12.9171	22.7211
O35691_S346	O35691	Pnn	S	346	sp|O35691|PININ_MOUSE Pinin OS=Mus musculus OX=10090 GN=Pnn PE=1 SV=4;tr|Q3TUQ5|Q3TUQ5_MOUSE Pinin OS=Mus musculus OX=10090 GN=Pnn PE=1 SV=1	1	349.92	6.77026e-197		26.4065	23.7154		20.7268	23.0373	23.2893		25.0037	25.7076	26.123	26.5022		23.3877	21.2273		19.3676	21.0102	21.8421		22.2527	23.4016	23.6044	23.456	12.9171	26.4065	23.7154	12.9171	20.7268	23.0373	23.2893	12.9171	25.0037	25.7076	26.123	26.5022	12.9171	23.3877	21.2273	12.9171	19.3676
O35691_S442	O35691	Pnn	S	442	sp|O35691|PININ_MOUSE Pinin OS=Mus musculus OX=10090 GN=Pnn PE=1 SV=4;tr|Q3TUQ5|Q3TUQ5_MOUSE Pinin OS=Mus musculus OX=10090 GN=Pnn PE=1 SV=1	1	237.98	1.01601e-61	25.4967	26.9303	26.1865	21.2691	25.7459	25.0817	24.6358	26.3466	24.5311	26.8401	26.8593	26.9904	23.1078	24.4191	23.7723	19.0016	23.6007	23.5539	22.2806	24.03	22.0722	24.6899	24.5614	24.6538	25.4967	26.9303	26.1865	21.2691	25.7459	25.0817	24.6358	26.3466	24.5311	26.8401	26.8593	26.9904	23.1078	24.4191	23.7723	19.0016	23.6007
O35691_S66	O35691	Pnn	S	66	sp|O35691|PININ_MOUSE Pinin OS=Mus musculus OX=10090 GN=Pnn PE=1 SV=4;tr|Q3TUQ5|Q3TUQ5_MOUSE Pinin OS=Mus musculus OX=10090 GN=Pnn PE=1 SV=1	0.997639	69.864	0.00214338		22.7159								22.7609		23.3311		20.1056								20.8557		20.3546	12.9171	22.7159	12.9171	12.9171	12.9171	12.9171	12.9171	12.9171	12.9171	22.7609	12.9171	23.3311	12.9171	20.1056	12.9171	12.9171	12.9171
O54724_S42	O54724	Ptrf	S	42	sp|O54724|CAVN1_MOUSE Caveolae-associated protein 1 OS=Mus musculus OX=10090 GN=Cavin1 PE=1 SV=1	0.970852	161.04	1.76463e-20	21.5859	22.3605	21.5774	20.7621	21.1585	21.0245	21.0537	21.2264	20.7558	22.0579	21.9175	22.2798	19.3022	19.826	19.0484	19.2129	18.9224	19.7743	19.3942	19.4976	19.976	20.3074	20.0612	20.7626	21.5859	22.3605	21.5774	20.7621	21.1585	21.0245	21.0537	21.2264	20.7558	22.0579	21.9175	22.2798	19.3022	19.826	19.0484	19.2129	18.9224
O54774_S760	O54774	Ap3d1	S	760	sp|O54774|AP3D1_MOUSE AP-3 complex subunit delta-1 OS=Mus musculus OX=10090 GN=Ap3d1 PE=1 SV=1	0.999885	326.31	2.58238e-142	23.5637	24.6501	24.3376	19.6323				22.5767	21.9157	24.9162	24.8539	25.3293	21.6298	22.4298	22.6371	17.84				20.7093	20.3941	23.1417	23.1104	23.8653	23.5637	24.6501	24.3376	19.6323	12.9171	12.9171	12.9171	22.5767	21.9157	24.9162	24.8539	25.3293	21.6298	22.4298	22.6371	17.84	12.9171
O54774_S825	O54774	Ap3d1	S	825	sp|O54774|AP3D1_MOUSE AP-3 complex subunit delta-1 OS=Mus musculus OX=10090 GN=Ap3d1 PE=1 SV=1	1	62.19	0.00399271					20.4851	20.5382				21.5719	20.9335						19.0104	20.2348				20.3283	19.7673		12.9171	12.9171	12.9171	12.9171	20.4851	20.5382	12.9171	12.9171	12.9171	21.5719	20.9335	12.9171	12.9171	12.9171	12.9171	12.9171	19.0104
O54774_T758	O54774	Ap3d1	T	758	sp|O54774|AP3D1_MOUSE AP-3 complex subunit delta-1 OS=Mus musculus OX=10090 GN=Ap3d1 PE=1 SV=1	0.951061	80.706	1.63448e-05				19.6323				19.6611		19.1975	20.6913					17.84				18.4704		18.8003	18.9031		12.9171	12.9171	12.9171	19.6323	12.9171	12.9171	12.9171	19.6611	12.9171	19.1975	20.6913	12.9171	12.9171	12.9171	12.9171	17.84	12.9171
O55022_S181	O55022	Pgrmc1	S	181	sp|O55022|PGRC1_MOUSE Membrane-associated progesterone receptor component 1 OS=Mus musculus OX=10090 GN=Pgrmc1 PE=1 SV=4	1	329.47	3.24471e-167	24.9368	26.2959	25.2093	24.3561	24.4343	24.8218	24.9275	25.1541	24.691	25.8961	25.8819	26.103	24.2877	25.1315	25.0376	23.4948	24.1678	25.1391	24.1021	24.0856	23.879	25.2129	25.4936	25.885	24.9368	26.2959	25.2093	24.3561	24.4343	24.8218	24.9275	25.1541	24.691	25.8961	25.8819	26.103	24.2877	25.1315	25.0376	23.4948	24.1678
O55098_T950	O55098	Stk10	T	950	sp|O55098|STK10_MOUSE Serine/threonine-protein kinase 10 OS=Mus musculus OX=10090 GN=Stk10 PE=1 SV=2	0.908659	50.079	0.00227039				19.6504		19.4907	19.6664	19.8209		20.4463	19.9816	20.1663				18.8303		19.1916	18.7878	18.2767		19.076	19.0303	18.9193	12.9171	12.9171	12.9171	19.6504	12.9171	19.4907	19.6664	19.8209	12.9171	20.4463	19.9816	20.1663	12.9171	12.9171	12.9171	18.8303	12.9171
O55143_S663	O55143	Atp2a2	S	663	sp|O55143|AT2A2_MOUSE Sarcoplasmic/endoplasmic reticulum calcium ATPase 2 OS=Mus musculus OX=10090 GN=Atp2a2 PE=1 SV=2;sp|O55143-2|AT2A2_MOUSE Isoform 2 of Sarcoplasmic/endoplasmic reticulum calcium ATPase 2 OS=Mus musculus OX=10090 GN=Atp2a2	0.996909	96.64	0.000206237	20.0604		19.7343					19.9941	19.7197	20.9821	21.0715	21.5093	19.2344		18.5631					18.9965	18.6259	20.1834	19.9436	20.344	20.0604	12.9171	19.7343	12.9171	12.9171	12.9171	12.9171	19.9941	19.7197	20.9821	21.0715	21.5093	19.2344	12.9171	18.5631	12.9171	12.9171
O55176_T231	O55176	Pja1	T	231	sp|O55176|PJA1_MOUSE E3 ubiquitin-protein ligase Praja-1 OS=Mus musculus OX=10090 GN=Pja1 PE=1 SV=3	0.991112	47.047	0.00108372	19.1937			19.057	19.0719						20.4419		18.5308			18.1272	18.6445						20.4522		19.1937	12.9171	12.9171	19.057	19.0719	12.9171	12.9171	12.9171	12.9171	12.9171	20.4419	12.9171	18.5308	12.9171	12.9171	18.1272	18.6445
O70310_S47	O70310	Nmt1	S	47	sp|O70310|NMT1_MOUSE Glycylpeptide N-tetradecanoyltransferase 1 OS=Mus musculus OX=10090 GN=Nmt1 PE=1 SV=1	0.999752	66.989	0.00601229		19.7792								20.3939	20.0761	19.997		18.5125								19.6589	19.1548	19.5854	12.9171	19.7792	12.9171	12.9171	12.9171	12.9171	12.9171	12.9171	12.9171	20.3939	20.0761	19.997	12.9171	18.5125	12.9171	12.9171	12.9171
O70318_S630	O70318	Epb41l2	S	630	sp|O70318|E41L2_MOUSE Band 4.1-like protein 2 OS=Mus musculus OX=10090 GN=Epb41l2 PE=1 SV=2;tr|A0A1W2P7I2|A0A1W2P7I2_MOUSE Band 4.1-like protein 2 OS=Mus musculus OX=10090 GN=Epb41l2 PE=1 SV=1	0.999738	118.37	8.81764e-08			19.0467							20.7223	21.4871	22.2685			18.3731							19.4845	19.9194	20.5471	12.9171	12.9171	19.0467	12.9171	12.9171	12.9171	12.9171	12.9171	12.9171	20.7223	21.4871	22.2685	12.9171	12.9171	18.3731	12.9171	12.9171
O70318;Q80UE5_S38	O70318;Q80UE5	Epb41l2;Epb4.1l2	S	38	sp|O70318|E41L2_MOUSE Band 4.1-like protein 2 OS=Mus musculus OX=10090 GN=Epb41l2 PE=1 SV=2;tr|Q8C928|Q8C928_MOUSE Band 4.1-like protein 2 (Fragment) OS=Mus musculus OX=10090 GN=Epb41l2 PE=1 SV=1;tr|A0A1W2P6I5|A0A1W2P6I5_MOUSE Band 4.1-like protein 2 (Frag	0.99999	154.99	1.71838e-30		24.7424	23.8061		21.0512	23.2141	23.1566			25.3589	25.5429	25.6151		22.6552	21.8538		19.0988	21.8379	20.7347			22.7946	22.509	23.2755	12.9171	24.7424	23.8061	12.9171	21.0512	23.2141	23.1566	12.9171	12.9171	25.3589	25.5429	25.6151	12.9171	22.6552	21.8538	12.9171	19.0988
O70318;Q80UE5_S86	O70318;Q80UE5	Epb41l2;Epb4.1l2	S	86	sp|O70318|E41L2_MOUSE Band 4.1-like protein 2 OS=Mus musculus OX=10090 GN=Epb41l2 PE=1 SV=2;tr|Q8C928|Q8C928_MOUSE Band 4.1-like protein 2 (Fragment) OS=Mus musculus OX=10090 GN=Epb41l2 PE=1 SV=1;tr|A0A1W2P6I5|A0A1W2P6I5_MOUSE Band 4.1-like protein 2 (Frag	1	199.7	3.69533e-17	22.2778	22.8278	20.4277	20.3636	20.7131	20.5058	21.2309			24.0122	24.0601	24.1127	20.0331	20.5475	18.3059	18.4287	18.4121	19.0488	18.9014			21.2454	20.9723	21.5775	22.2778	22.8278	20.4277	20.3636	20.7131	20.5058	21.2309	12.9171	12.9171	24.0122	24.0601	24.1127	20.0331	20.5475	18.3059	18.4287	18.4121
O70475_T474	O70475	Ugdh	T	474	sp|O70475|UGDH_MOUSE UDP-glucose 6-dehydrogenase OS=Mus musculus OX=10090 GN=Ugdh PE=1 SV=1	0.994489	74.76	0.00530025	18.8417	21.6014	21.0396	19.0359	19.9933	20.3652	20.5219	20.244	20.6041	21.4321	21.5882	21.8173	18.5419	20.2558	20.2343	18.2525	19.1748	20.4343	19.8149	19.5504	19.775	20.8149	20.5681	21.0151	18.8417	21.6014	21.0396	19.0359	19.9933	20.3652	20.5219	20.244	20.6041	21.4321	21.5882	21.8173	18.5419	20.2558	20.2343	18.2525	19.1748
O88477_S181	O88477	Igf2bp1	S	181	sp|O88477|IF2B1_MOUSE Insulin-like growth factor 2 mRNA-binding protein 1 OS=Mus musculus OX=10090 GN=Igf2bp1 PE=1 SV=1	1	92.247	4.99459e-05							19.3023		19.4964	20.8548	21.9924	20.649							18.2372		18.0569	19.989	20.4252	19.8732	12.9171	12.9171	12.9171	12.9171	12.9171	12.9171	19.3023	12.9171	19.4964	20.8548	21.9924	20.649	12.9171	12.9171	12.9171	12.9171	12.9171
O88532_S1054	O88532	Zfr	S	1054	sp|O88532|ZFR_MOUSE Zinc finger RNA-binding protein OS=Mus musculus OX=10090 GN=Zfr PE=1 SV=2	1	183.77	6.79664e-21	23.3255	22.9891	22.9858	19.5077	21.202	22.2282	22.3868	22.9066	22.8384	23.7494	23.7476	24.3817	21.9573	20.7403	20.9211	18.2539	21.6007	21.7595	20.8348	21.0423	21.3722	22.6078	22.2136	23.1502	23.3255	22.9891	22.9858	19.5077	21.202	22.2282	22.3868	22.9066	22.8384	23.7494	23.7476	24.3817	21.9573	20.7403	20.9211	18.2539	21.6007
O89032-3_S377	O89032-3	Sh3pxd2a	S	377	sp|O89032-3|SPD2A_MOUSE Isoform 3 of SH3 and PX domain-containing protein 2A OS=Mus musculus OX=10090 GN=Sh3pxd2a;sp|O89032-2|SPD2A_MOUSE Isoform 2 of SH3 and PX domain-containing protein 2A OS=Mus musculus OX=10090 GN=Sh3pxd2a;sp|O89032|SPD2A_MOUSE SH3 an	0.983404	100.48	0.0022027	19.7599	21.0672		19.6868	19.5281	19.9834	20.3671	20.6963	20.333	21.2091	21.1076	21.1642	18.7829	20.5326		19.0718	18.3755	19.3342	18.8738	19.2417	19.1025	20.2437	19.7208	20.2141	19.7599	21.0672	12.9171	19.6868	19.5281	19.9834	20.3671	20.6963	20.333	21.2091	21.1076	21.1642	18.7829	20.5326	12.9171	19.0718	18.3755
O89032-3_S503	O89032-3	Sh3pxd2a	S	503	sp|O89032-3|SPD2A_MOUSE Isoform 3 of SH3 and PX domain-containing protein 2A OS=Mus musculus OX=10090 GN=Sh3pxd2a;sp|O89032-2|SPD2A_MOUSE Isoform 2 of SH3 and PX domain-containing protein 2A OS=Mus musculus OX=10090 GN=Sh3pxd2a;sp|O89032|SPD2A_MOUSE SH3 an	0.971244	183.7	1.48628e-30						20.5875					22.2432	22.2893						20.4874					20.6898	21.0419	12.9171	12.9171	12.9171	12.9171	12.9171	20.5875	12.9171	12.9171	12.9171	12.9171	22.2432	22.2893	12.9171	12.9171	12.9171	12.9171	12.9171
O89032-3_S549	O89032-3	Sh3pxd2a	S	549	sp|O89032-3|SPD2A_MOUSE Isoform 3 of SH3 and PX domain-containing protein 2A OS=Mus musculus OX=10090 GN=Sh3pxd2a;sp|O89032-2|SPD2A_MOUSE Isoform 2 of SH3 and PX domain-containing protein 2A OS=Mus musculus OX=10090 GN=Sh3pxd2a;sp|O89032|SPD2A_MOUSE SH3 an	0.999033	71.555	0.0075928	21.0019	21.8231		21.0119	21.2311		21.4143	21.5726	21.4074	22.1108	21.9643	22.0783	19.2498	20.4176		19.6446	19.7999		19.8904	19.6352	19.4707	20.6577	20.5103	20.9175	21.0019	21.8231	12.9171	21.0119	21.2311	12.9171	21.4143	21.5726	21.4074	22.1108	21.9643	22.0783	19.2498	20.4176	12.9171	19.6446	19.7999
O89032-3_S600	O89032-3	Sh3pxd2a	S	600	sp|O89032-3|SPD2A_MOUSE Isoform 3 of SH3 and PX domain-containing protein 2A OS=Mus musculus OX=10090 GN=Sh3pxd2a;sp|O89032-2|SPD2A_MOUSE Isoform 2 of SH3 and PX domain-containing protein 2A OS=Mus musculus OX=10090 GN=Sh3pxd2a;sp|O89032|SPD2A_MOUSE SH3 an	0.996244	131.48	8.37992e-13										21.0649	21.0407	21.0681										24.8643	24.5078	24.71	12.9171	12.9171	12.9171	12.9171	12.9171	12.9171	12.9171	12.9171	12.9171	21.0649	21.0407	21.0681	12.9171	12.9171	12.9171	12.9171	12.9171
O89032-3_S950	O89032-3	Sh3pxd2a	S	950	sp|O89032-3|SPD2A_MOUSE Isoform 3 of SH3 and PX domain-containing protein 2A OS=Mus musculus OX=10090 GN=Sh3pxd2a;sp|O89032-2|SPD2A_MOUSE Isoform 2 of SH3 and PX domain-containing protein 2A OS=Mus musculus OX=10090 GN=Sh3pxd2a;sp|O89032|SPD2A_MOUSE SH3 an	0.999723	112.15	2.40311e-05	22.3144	22.6129				18.2474	20.8257		21.2291	23.2929	23.0152	23.6229	21.3979	21.6096				17.8703	19.7982		20.1577	22.3642	21.3692	22.5593	22.3144	22.6129	12.9171	12.9171	12.9171	18.2474	20.8257	12.9171	21.2291	23.2929	23.0152	23.6229	21.3979	21.6096	12.9171	12.9171	12.9171
O89032-3_S986	O89032-3	Sh3pxd2a	S	986	sp|O89032-3|SPD2A_MOUSE Isoform 3 of SH3 and PX domain-containing protein 2A OS=Mus musculus OX=10090 GN=Sh3pxd2a;sp|O89032-2|SPD2A_MOUSE Isoform 2 of SH3 and PX domain-containing protein 2A OS=Mus musculus OX=10090 GN=Sh3pxd2a;sp|O89032|SPD2A_MOUSE SH3 an	0.999953	141.85	3.4905e-14	20.4607						19.5115	19.793	19.3375	21.4096	22.6213	22.3941	19.015						17.693	18.4366	17.3962	20.1697	21.353	20.3925	20.4607	12.9171	12.9171	12.9171	12.9171	12.9171	19.5115	19.793	19.3375	21.4096	22.6213	22.3941	19.015	12.9171	12.9171	12.9171	12.9171
P05213;P68369;P68373_T334	P05213;P68369;P68373	Tuba1b;Tuba1a;Tuba3a;Tuba1c	T	334	sp|P05213|TBA1B_MOUSE Tubulin alpha-1B chain OS=Mus musculus OX=10090 GN=Tuba1b PE=1 SV=2;sp|P68369|TBA1A_MOUSE Tubulin alpha-1A chain OS=Mus musculus OX=10090 GN=Tuba1a PE=1 SV=1;sp|P05214|TBA3_MOUSE Tubulin alpha-3 chain OS=Mus musculus OX=10090 GN=Tuba3	1	122.39	1.31819e-06							20.3466	20.0823		20.3348	20.9009	21.879												16.6821	12.9171	12.9171	12.9171	12.9171	12.9171	12.9171	20.3466	20.0823	12.9171	20.3348	20.9009	21.879	12.9171	12.9171	12.9171	12.9171	12.9171
P05627_S73	P05627	Jun;Jund	S	73	sp|P05627|JUN_MOUSE Transcription factor AP-1 OS=Mus musculus OX=10090 GN=Jun PE=1 SV=3;sp|P15066|JUND_MOUSE Transcription factor jun-D OS=Mus musculus OX=10090 GN=Jund PE=1 SV=1	1	119.68	1.56388e-05	21.5138	22.2709					19.0834	19.3652	19.2497		21.2291	21.5334							17.2389	17.0528	17.5951				21.5138	22.2709	12.9171	12.9171	12.9171	12.9171	19.0834	19.3652	19.2497	12.9171	21.2291	21.5334	12.9171	12.9171	12.9171	12.9171	12.9171
P07901_S231	P07901	Hsp90aa1	S	231	sp|P07901|HS90A_MOUSE Heat shock protein HSP 90-alpha OS=Mus musculus OX=10090 GN=Hsp90aa1 PE=1 SV=4	1	45.257	0.00237041				18.4756		17.8739	18.2701	18.9699	18.9058	19.9902	19.2614					18.227		18.2843	17.5726	18.1391	17.9753	18.862	18.2622		12.9171	12.9171	12.9171	18.4756	12.9171	17.8739	18.2701	18.9699	18.9058	19.9902	19.2614	12.9171	12.9171	12.9171	12.9171	18.227	12.9171
P07901_S263	P07901	Hsp90aa1	S	263	sp|P07901|HS90A_MOUSE Heat shock protein HSP 90-alpha OS=Mus musculus OX=10090 GN=Hsp90aa1 PE=1 SV=4	1	282.79	1.4264e-105	23.8162	25.1434	24.6391	23.6896	24.4008	24.2889	23.9687	22.1614	24.1214	25.1666	24.8948	25.358	23.1279	24.1748	24.4502	23.3369	23.8917	24.1827	22.6964	20.5717	23.1941	25.2787	24.0805	24.2675	23.8162	25.1434	24.6391	23.6896	24.4008	24.2889	23.9687	22.1614	24.1214	25.1666	24.8948	25.358	23.1279	24.1748	24.4502	23.3369	23.8917
P09405_S145	P09405	Ncl	S	145	sp|P09405|NUCL_MOUSE Nucleolin OS=Mus musculus OX=10090 GN=Ncl PE=1 SV=2	1	123.19	9.71803e-17	19.6537	23.1599							21.412	22.3802	22.9547	22.719	19.2926	22.3154							20.3655	21.7561	21.9968	21.963	19.6537	23.1599	12.9171	12.9171	12.9171	12.9171	12.9171	12.9171	21.412	22.3802	22.9547	22.719	19.2926	22.3154	12.9171	12.9171	12.9171
P09405_S157	P09405	Ncl	S	157	sp|P09405|NUCL_MOUSE Nucleolin OS=Mus musculus OX=10090 GN=Ncl PE=1 SV=2	1	158.97	6.59498e-32	21.3687				20.4791	22.1512	22.7129	21.563	23.7457	23.7709	24.434	24.4134	20.9976				19.9488	22.337	21.5714	20.8973	22.7283	23.0528	23.8337	23.5295	21.3687	12.9171	12.9171	12.9171	20.4791	22.1512	22.7129	21.563	23.7457	23.7709	24.434	24.4134	20.9976	12.9171	12.9171	12.9171	19.9488
P09405_S403	P09405	Ncl	S	403	sp|P09405|NUCL_MOUSE Nucleolin OS=Mus musculus OX=10090 GN=Ncl PE=1 SV=2	0.999971	53.967	0.0119475		18.6845								18.8667	19.5254	21.0595		16.1118								16.4334	16.5076	17.1714	12.9171	18.6845	12.9171	12.9171	12.9171	12.9171	12.9171	12.9171	12.9171	18.8667	19.5254	21.0595	12.9171	16.1118	12.9171	12.9171	12.9171
P09405_S616	P09405	Ncl	S	616	sp|P09405|NUCL_MOUSE Nucleolin OS=Mus musculus OX=10090 GN=Ncl PE=1 SV=2	1	55.314	0.00127641		19.5526	18.8871									20.0886		17.503	16.7478									17.7505	12.9171	19.5526	18.8871	12.9171	12.9171	12.9171	12.9171	12.9171	12.9171	12.9171	12.9171	20.0886	12.9171	17.503	16.7478	12.9171	12.9171
P09405_T121	P09405	Ncl	T	121	sp|P09405|NUCL_MOUSE Nucleolin OS=Mus musculus OX=10090 GN=Ncl PE=1 SV=2	1	51.445	0.021353		19.3498	19.0614											18.0758	18.004										12.9171	19.3498	19.0614	12.9171	12.9171	12.9171	12.9171	12.9171	12.9171	12.9171	12.9171	12.9171	12.9171	18.0758	18.004	12.9171	12.9171
P09450_S256	P09450	Junb	S	256	sp|P09450|JUNB_MOUSE Transcription factor jun-B OS=Mus musculus OX=10090 GN=Junb PE=1 SV=1	0.999947	71.54	0.00120322										20.7807	21.9287	21.5785										19.4316	19.8646	19.2021	12.9171	12.9171	12.9171	12.9171	12.9171	12.9171	12.9171	12.9171	12.9171	20.7807	21.9287	21.5785	12.9171	12.9171	12.9171	12.9171	12.9171
P11440;Q80YP0_T14	P11440;Q80YP0	Cdk1;Cdk3;Cdk2	T	14	sp|P11440|CDK1_MOUSE Cyclin-dependent kinase 1 OS=Mus musculus OX=10090 GN=Cdk1 PE=1 SV=3;tr|D3Z2T9|D3Z2T9_MOUSE Cyclin-dependent kinase 1 (Fragment) OS=Mus musculus OX=10090 GN=Cdk1 PE=1 SV=1;sp|Q80YP0|CDK3_MOUSE Cyclin-dependent kinase 3 OS=Mus musculus	0.99989	89.548	0.00439918	24.438	20.0155	19.1365	18.287	18.8723	18.6956		19.1563	18.6083	19.6698			23.7098	18.9472	18.2416	18.0055	18.2343	18.7358		18.2803	18.138	19.2465			24.438	20.0155	19.1365	18.287	18.8723	18.6956	12.9171	19.1563	18.6083	19.6698	12.9171	12.9171	23.7098	18.9472	18.2416	18.0055	18.2343
P11499_S226	P11499	Hsp90ab1	S	226	sp|P11499|HS90B_MOUSE Heat shock protein HSP 90-beta OS=Mus musculus OX=10090 GN=Hsp90ab1 PE=1 SV=3	1	237.09	1.20183e-62	22.4119	23.4143	22.9227	22.7853	18.527	19.2214	23.308	20.4319	23.1088	24.1429	23.41	23.8853	21.5802	22.4298	22.3203	22.26	18.1189	19.5242	22.1876	19.2522	22.133	23.4109	22.5196	23.3703	22.4119	23.4143	22.9227	22.7853	18.527	19.2214	23.308	20.4319	23.1088	24.1429	23.41	23.8853	21.5802	22.4298	22.3203	22.26	18.1189
P11499_S255	P11499	Hsp90ab1	S	255	sp|P11499|HS90B_MOUSE Heat shock protein HSP 90-beta OS=Mus musculus OX=10090 GN=Hsp90ab1 PE=1 SV=3;tr|E9Q3D6|E9Q3D6_MOUSE Heat shock protein HSP 90-beta (Fragment) OS=Mus musculus OX=10090 GN=Hsp90ab1 PE=1 SV=1	1	368.44	3.24476e-169	26.7912	27.8188	27.0247	27.3252	25.8173	26.515	27.3744	27.683	27.2463	28.7298	28.0636	28.3972	26.0862	26.936	26.5681	26.6725	25.0265	26.9918	26.5204	26.8406	26.4918	28.019	27.4344	27.945	26.7912	27.8188	27.0247	27.3252	25.8173	26.515	27.3744	27.683	27.2463	28.7298	28.0636	28.3972	26.0862	26.936	26.5681	26.6725	25.0265
P13864_S140	P13864	Dnmt1	S	140	sp|P13864|DNMT1_MOUSE DNA (cytosine-5)-methyltransferase 1 OS=Mus musculus OX=10090 GN=Dnmt1 PE=1 SV=5;sp|P13864-2|DNMT1_MOUSE Isoform 2 of DNA (cytosine-5)-methyltransferase 1 OS=Mus musculus OX=10090 GN=Dnmt1	0.975308	78.236	8.15017e-06										19.4638		19.8687										17.9482		17.9937	12.9171	12.9171	12.9171	12.9171	12.9171	12.9171	12.9171	12.9171	12.9171	19.4638	12.9171	19.8687	12.9171	12.9171	12.9171	12.9171	12.9171
P14869_S304	P14869	Rplp0	S	304	sp|P14869|RLA0_MOUSE 60S acidic ribosomal protein P0 OS=Mus musculus OX=10090 GN=Rplp0 PE=1 SV=3	1	76.768	2.86431e-06		20.2295		20.5771	19.3139	20.2367	20.8427			22.0667		21.8012		20.3821		20.4536	19.3383	20.9465	20.1879			21.8126		21.6592	12.9171	20.2295	12.9171	20.5771	19.3139	20.2367	20.8427	12.9171	12.9171	22.0667	12.9171	21.8012	12.9171	20.3821	12.9171	20.4536	19.3383
P14869_S307	P14869	Rplp0	S	307	sp|P14869|RLA0_MOUSE 60S acidic ribosomal protein P0 OS=Mus musculus OX=10090 GN=Rplp0 PE=1 SV=3	1	76.768	2.86431e-06		20.2295		20.5771	19.3139	20.2367	20.8427			22.0667		21.8012		20.3821		20.4536	19.3383	20.9465	20.1879			21.8126		21.6592	12.9171	20.2295	12.9171	20.5771	19.3139	20.2367	20.8427	12.9171	12.9171	22.0667	12.9171	21.8012	12.9171	20.3821	12.9171	20.4536	19.3383
P14873_S1013	P14873	Map1b	S	1013	sp|P14873|MAP1B_MOUSE Microtubule-associated protein 1B OS=Mus musculus OX=10090 GN=Map1b PE=1 SV=2	1	247.22	3.05077e-83	23.233	23.7122	23.288	23.1523	23.7386	22.57	23.1112	23.468	23.3214	24.5039	24.0178	23.8928	19.4482	19.1504	19.5832	19.4897	19.8422	19.5748	19.6274	19.3555	19.7531	20.9257	19.6377	19.6156	23.233	23.7122	23.288	23.1523	23.7386	22.57	23.1112	23.468	23.3214	24.5039	24.0178	23.8928	19.4482	19.1504	19.5832	19.4897	19.8422
P14873_S1247	P14873	Map1b	S	1247	sp|P14873|MAP1B_MOUSE Microtubule-associated protein 1B OS=Mus musculus OX=10090 GN=Map1b PE=1 SV=2	0.959692	64.121	0.0160854								20.5054		20.9562	20.6802									19.1855		19.7614	19.8511		12.9171	12.9171	12.9171	12.9171	12.9171	12.9171	12.9171	20.5054	12.9171	20.9562	20.6802	12.9171	12.9171	12.9171	12.9171	12.9171	12.9171
P14873_S1255	P14873	Map1b	S	1255	sp|P14873|MAP1B_MOUSE Microtubule-associated protein 1B OS=Mus musculus OX=10090 GN=Map1b PE=1 SV=2	0.99985	174.62	2.02203e-20	20.9736		21.5683		21.66			21.7701			21.6506	22.8279	17.685		18.0879		18.1718			18.2386			19.5954	19.6135	20.9736	12.9171	21.5683	12.9171	21.66	12.9171	12.9171	21.7701	12.9171	12.9171	21.6506	22.8279	17.685	12.9171	18.0879	12.9171	18.1718
P14873_S1260	P14873	Map1b	S	1260	sp|P14873|MAP1B_MOUSE Microtubule-associated protein 1B OS=Mus musculus OX=10090 GN=Map1b PE=1 SV=2	0.999993	260.49	3.90859e-63	22.5983	22.87	23.3414	22.0576	23.6055	22.3983	22.6819	23.3586	22.0851	24.4089	23.602	23.8678	19.4748	19.517	20.0081	19.0961	19.9749	19.5508	19.281	20.0869	18.9288	23.2809	20.4989	20.6885	22.5983	22.87	23.3414	22.0576	23.6055	22.3983	22.6819	23.3586	22.0851	24.4089	23.602	23.8678	19.4748	19.517	20.0081	19.0961	19.9749
P14873_S1293	P14873	Map1b	S	1293	sp|P14873|MAP1B_MOUSE Microtubule-associated protein 1B OS=Mus musculus OX=10090 GN=Map1b PE=1 SV=2	0.999957	152.41	1.67479e-27		23.861	22.3325					20.9515	22.0489	24.365	22.7195	24.4161		20.3218	18.9828					18.3611	19.1191	20.4407	19.3035	21.0461	12.9171	23.861	22.3325	12.9171	12.9171	12.9171	12.9171	20.9515	22.0489	24.365	22.7195	24.4161	12.9171	20.3218	18.9828	12.9171	12.9171
P14873_S1307	P14873	Map1b	S	1307	sp|P14873|MAP1B_MOUSE Microtubule-associated protein 1B OS=Mus musculus OX=10090 GN=Map1b PE=1 SV=2	1	145.34	2.35285e-22	23.1979	24.3891								24.1972	24.6091	24.4736	22.96	20.1214								20.7068	20.9625	20.9296	23.1979	24.3891	12.9171	12.9171	12.9171	12.9171	12.9171	12.9171	12.9171	24.1972	24.6091	24.4736	22.96	20.1214	12.9171	12.9171	12.9171
P14873_S1373	P14873	Map1b	S	1373	sp|P14873|MAP1B_MOUSE Microtubule-associated protein 1B OS=Mus musculus OX=10090 GN=Map1b PE=1 SV=2	0.97409	179.46	2.90025e-25		22.6127					21.5501		21.1327	23.7593	22.8281	22.5057		17.9233					18.2186		18.1294	19.8927	18.8994	19.0968	12.9171	22.6127	12.9171	12.9171	12.9171	12.9171	21.5501	12.9171	21.1327	23.7593	22.8281	22.5057	12.9171	17.9233	12.9171	12.9171	12.9171
P14873_S1384	P14873	Map1b	S	1384	sp|P14873|MAP1B_MOUSE Microtubule-associated protein 1B OS=Mus musculus OX=10090 GN=Map1b PE=1 SV=2	0.983072	223.06	5.07592e-46		24.1503				22.3964	21.9512		21.4029	24.0859	24.4529	23.3974		19.9773				19.6007	18.3731		18.5648	20.2706	20.2316	19.1836	12.9171	24.1503	12.9171	12.9171	12.9171	22.3964	21.9512	12.9171	21.4029	24.0859	24.4529	23.3974	12.9171	19.9773	12.9171	12.9171	12.9171
P14873_S1422	P14873	Map1b	S	1422	sp|P14873|MAP1B_MOUSE Microtubule-associated protein 1B OS=Mus musculus OX=10090 GN=Map1b PE=1 SV=2	0.999995	107.15	0.000122038	21.1189	21.3026	20.5763			20.2492		21.1442		22.1936	21.7543	21.8168	17.5462	18.4624	18.1244			18.1999		18.3544		18.0901	18.7335		21.1189	21.3026	20.5763	12.9171	12.9171	20.2492	12.9171	21.1442	12.9171	22.1936	21.7543	21.8168	17.5462	18.4624	18.1244	12.9171	12.9171
P14873_S1497	P14873	Map1b	S	1497	sp|P14873|MAP1B_MOUSE Microtubule-associated protein 1B OS=Mus musculus OX=10090 GN=Map1b PE=1 SV=2	0.977471	51.606	0.00622706									21.3474		18.7756	19.4669									18.1425		16.923	16.3464	12.9171	12.9171	12.9171	12.9171	12.9171	12.9171	12.9171	12.9171	21.3474	12.9171	18.7756	19.4669	12.9171	12.9171	12.9171	12.9171	12.9171
P14873_S1775	P14873	Map1b	S	1775	sp|P14873|MAP1B_MOUSE Microtubule-associated protein 1B OS=Mus musculus OX=10090 GN=Map1b PE=1 SV=2	1	161.21	1.06207e-13	24.5534	25.5835	24.5201	23.8998	24.3088	24.0195	22.2949	23.4991	23.1375	25.1213	25.155	24.9639	20.9425	21.8027	21.4597	21.2987	21.2377	21.9346	19.781	20.2034	20.2545	22.4549	22.3665	22.0045	24.5534	25.5835	24.5201	23.8998	24.3088	24.0195	22.2949	23.4991	23.1375	25.1213	25.155	24.9639	20.9425	21.8027	21.4597	21.2987	21.2377
P14873_S1781	P14873	Map1b	S	1781	sp|P14873|MAP1B_MOUSE Microtubule-associated protein 1B OS=Mus musculus OX=10090 GN=Map1b PE=1 SV=2	0.999939	92.611	0.00022442	20.0626	20.9438	20.4424							21.2082	20.9305	21.1243	16.8862	17.6788	17.5693							18.018	17.6877	17.9779	20.0626	20.9438	20.4424	12.9171	12.9171	12.9171	12.9171	12.9171	12.9171	21.2082	20.9305	21.1243	16.8862	17.6788	17.5693	12.9171	12.9171
P14873_S1793	P14873	Map1b	S	1793	sp|P14873|MAP1B_MOUSE Microtubule-associated protein 1B OS=Mus musculus OX=10090 GN=Map1b PE=1 SV=2	0.946741	65.107	7.69112e-05			22.9073					22.2049		22.5772	23.134	22.8833			19.0756					18.7333		19.5173	19.6193	19.5732	12.9171	12.9171	22.9073	12.9171	12.9171	12.9171	12.9171	22.2049	12.9171	22.5772	23.134	22.8833	12.9171	12.9171	19.0756	12.9171	12.9171
P14873_S1911	P14873	Map1b	S	1911	sp|P14873|MAP1B_MOUSE Microtubule-associated protein 1B OS=Mus musculus OX=10090 GN=Map1b PE=1 SV=2	0.999929	124.92	4.4557e-07											22.6465	21.8403											22.7941	22.2943	12.9171	12.9171	12.9171	12.9171	12.9171	12.9171	12.9171	12.9171	12.9171	12.9171	22.6465	21.8403	12.9171	12.9171	12.9171	12.9171	12.9171
P14873_S2030	P14873	Map1b	S	2030	sp|P14873|MAP1B_MOUSE Microtubule-associated protein 1B OS=Mus musculus OX=10090 GN=Map1b PE=1 SV=2	1	186.56	4.00201e-26	21.6447	22.4724								22.0842	22.7054	21.9538	18.4554	17.9856								18.9471	18.8858		21.6447	22.4724	12.9171	12.9171	12.9171	12.9171	12.9171	12.9171	12.9171	22.0842	22.7054	21.9538	18.4554	17.9856	12.9171	12.9171	12.9171
P14873_S2267	P14873	Map1b	S	2267	sp|P14873|MAP1B_MOUSE Microtubule-associated protein 1B OS=Mus musculus OX=10090 GN=Map1b PE=1 SV=2	0.999998	82.877	5.66878e-05	21.8643	22.1171	22.1138		20.7807	21.2459		21.4225	20.9227	22.3987	22.4466	22.3304	18.9313	19.3715	20.4689		18.5017	19.5227		18.705	19.7813	19.4759	20.0564	20.3696	21.8643	22.1171	22.1138	12.9171	20.7807	21.2459	12.9171	21.4225	20.9227	22.3987	22.4466	22.3304	18.9313	19.3715	20.4689	12.9171	18.5017
P14873_S614	P14873	Map1b	S	614	sp|P14873|MAP1B_MOUSE Microtubule-associated protein 1B OS=Mus musculus OX=10090 GN=Map1b PE=1 SV=2	1	265.41	8.36655e-97		26.2351	25.6629	22.0366		25.0604	25.1092	22.025	24.5511	25.9172	25.9984	25.9769		22.003	22.0055	19.1456		22.4325	21.6015	18.9192	21.1851	22.6969	22.3904	22.6907	12.9171	26.2351	25.6629	22.0366	12.9171	25.0604	25.1092	22.025	24.5511	25.9172	25.9984	25.9769	12.9171	22.003	22.0055	19.1456	12.9171
P14873_S829	P14873	Map1b	S	829	sp|P14873|MAP1B_MOUSE Microtubule-associated protein 1B OS=Mus musculus OX=10090 GN=Map1b PE=1 SV=2	0.999516	70.412	0.00333855			21.1623		21.7926	20.7724			20.7553	21.4911		19.0339			18.9759		19.4372	18.7528			19.133	18.7337		18.9478	12.9171	12.9171	21.1623	12.9171	21.7926	20.7724	12.9171	12.9171	20.7553	21.4911	12.9171	19.0339	12.9171	12.9171	18.9759	12.9171	19.4372
P14873_S934	P14873	Map1b	S	934	sp|P14873|MAP1B_MOUSE Microtubule-associated protein 1B OS=Mus musculus OX=10090 GN=Map1b PE=1 SV=2	0.934927	203.56	9.58576e-36										21.7436		21.1398													12.9171	12.9171	12.9171	12.9171	12.9171	12.9171	12.9171	12.9171	12.9171	21.7436	12.9171	21.1398	12.9171	12.9171	12.9171	12.9171	12.9171
P14873_T1945	P14873	Map1b	T	1945	sp|P14873|MAP1B_MOUSE Microtubule-associated protein 1B OS=Mus musculus OX=10090 GN=Map1b PE=1 SV=2	1	136.51	1.10033e-07		22.4979								21.2363	21.2911	22.4676		18.2249								17.4188	18.3232		12.9171	22.4979	12.9171	12.9171	12.9171	12.9171	12.9171	12.9171	12.9171	21.2363	21.2911	22.4676	12.9171	18.2249	12.9171	12.9171	12.9171
P15864_S2	P15864	Hist1h1c	S	2	sp|P15864|H12_MOUSE Histone H1.2 OS=Mus musculus OX=10090 GN=H1-2 PE=1 SV=2	1	49.482	0.00762133										19.7331	19.745											19.1041	18.7372		12.9171	12.9171	12.9171	12.9171	12.9171	12.9171	12.9171	12.9171	12.9171	19.7331	19.745	12.9171	12.9171	12.9171	12.9171	12.9171	12.9171
P15864;P43277_S37	P15864;P43277	Hist1h1c;Hist1h1d	S	37	sp|P15864|H12_MOUSE Histone H1.2 OS=Mus musculus OX=10090 GN=H1-2 PE=1 SV=2;sp|P43277|H13_MOUSE Histone H1.3 OS=Mus musculus OX=10090 GN=H1-3 PE=1 SV=2	0.997697	59.607	0.00248157	19.5535	20.2184	18.552		18.0251	18.3482	19.1291	19.1342	18.9413	20.4646	20.2796	20.7068	19.2551	19.89	18.4843		18.3071	18.738	19.1659	19.0689	19.1747	20.3788	20.2405	20.6782	19.5535	20.2184	18.552	12.9171	18.0251	18.3482	19.1291	19.1342	18.9413	20.4646	20.2796	20.7068	19.2551	19.89	18.4843	12.9171	18.3071
P17095;P17095-1_S102	P17095;P17095-1	Hmga1	S	102	sp|P17095|HMGA1_MOUSE High mobility group protein HMG-I/HMG-Y OS=Mus musculus OX=10090 GN=Hmga1 PE=1 SV=4;sp|P17095-1|HMGA1_MOUSE Isoform HMG-Y of High mobility group protein HMG-I/HMG-Y OS=Mus musculus OX=10090 GN=Hmga1;tr|A0A338P6E8|A0A338P6E8_MOUSE High	0.999566	203.64	5.93078e-44	22.6325	24.2008	23.8102	23.9641	22.4536	23.2157	23.0864	22.6821	22.0073	23.5861	24.5588	24.6576	22.1815	23.4998	23.7456	23.6797	22.1363	23.9802	22.5579	21.9297	21.6277	23.0515	24.013	24.5777	22.6325	24.2008	23.8102	23.9641	22.4536	23.2157	23.0864	22.6821	22.0073	23.5861	24.5588	24.6576	22.1815	23.4998	23.7456	23.6797	22.1363
P17095;P17095-1_S103	P17095;P17095-1	Hmga1	S	103	sp|P17095|HMGA1_MOUSE High mobility group protein HMG-I/HMG-Y OS=Mus musculus OX=10090 GN=Hmga1 PE=1 SV=4;sp|P17095-1|HMGA1_MOUSE Isoform HMG-Y of High mobility group protein HMG-I/HMG-Y OS=Mus musculus OX=10090 GN=Hmga1;tr|A0A338P6E8|A0A338P6E8_MOUSE High	0.999566	203.64	5.93078e-44	22.6325	24.2008	23.8102	23.9641	22.4536	23.2157	23.0864	22.6821	22.0073	23.5861	24.5588	24.0116	22.1815	23.4998	23.7456	23.6797	22.1363	23.9802	22.5579	21.9297	21.6277	23.0515	24.013	24.1413	22.6325	24.2008	23.8102	23.9641	22.4536	23.2157	23.0864	22.6821	22.0073	23.5861	24.5588	24.0116	22.1815	23.4998	23.7456	23.6797	22.1363
P18760_S3	P18760	Cfl1	S	3	sp|P18760|COF1_MOUSE Cofilin-1 OS=Mus musculus OX=10090 GN=Cfl1 PE=1 SV=3;tr|F8WGL3|F8WGL3_MOUSE Cofilin-1 OS=Mus musculus OX=10090 GN=Cfl1 PE=1 SV=1;tr|A0A494B9A7|A0A494B9A7_MOUSE Cofilin-1 OS=Mus musculus OX=10090 GN=Cfl1 PE=1 SV=1	0.999999	67.456	0.00075122		22.2334							18.1512		22.5655	22.1843		21.5902							17.9692		22.1234	22.5289	12.9171	22.2334	12.9171	12.9171	12.9171	12.9171	12.9171	12.9171	18.1512	12.9171	22.5655	22.1843	12.9171	21.5902	12.9171	12.9171	12.9171
P19426_S115	P19426	Nelfe	S	115	sp|P19426|NELFE_MOUSE Negative elongation factor E OS=Mus musculus OX=10090 GN=Nelfe PE=1 SV=2;sp|P19426-2|NELFE_MOUSE Isoform 2 of Negative elongation factor E OS=Mus musculus OX=10090 GN=Nelfe;tr|G3UY39|G3UY39_MOUSE Negative elongation factor E (Fragment	0.999963	194.12	1.9289e-34	20.0921	21.5867							19.911	20.862	21.9859	23.3705	17.9388	18.0378									18.0678	19.4857	20.0921	21.5867	12.9171	12.9171	12.9171	12.9171	12.9171	12.9171	19.911	20.862	21.9859	23.3705	17.9388	18.0378	12.9171	12.9171	12.9171
P19426_S51	P19426	Nelfe	S	51	sp|P19426|NELFE_MOUSE Negative elongation factor E OS=Mus musculus OX=10090 GN=Nelfe PE=1 SV=2;sp|P19426-2|NELFE_MOUSE Isoform 2 of Negative elongation factor E OS=Mus musculus OX=10090 GN=Nelfe;tr|G3UY39|G3UY39_MOUSE Negative elongation factor E (Fragment	0.968104	168.05	3.89127e-18		21.5067						21.1669	20.7784		22.5061	23.2444		19.2795									20.0525		12.9171	21.5067	12.9171	12.9171	12.9171	12.9171	12.9171	21.1669	20.7784	12.9171	22.5061	23.2444	12.9171	19.2795	12.9171	12.9171	12.9171
P20152_S201	P20152	Vim	S	201	sp|P20152|VIME_MOUSE Vimentin OS=Mus musculus OX=10090 GN=Vim PE=1 SV=3;tr|A0A0A6YWC8|A0A0A6YWC8_MOUSE Vimentin OS=Mus musculus OX=10090 GN=Vim PE=1 SV=1	0.899567	96.64	0.000206237		22.0441			19.7173	19.7025				22.5952	22.6789	22.4207		20.5753			17.9468	18.6107				21.109	20.9579	20.8731	12.9171	22.0441	12.9171	12.9171	19.7173	19.7025	12.9171	12.9171	12.9171	22.5952	22.6789	22.4207	12.9171	20.5753	12.9171	12.9171	17.9468
P20152_S214	P20152	Vim	S	214	sp|P20152|VIME_MOUSE Vimentin OS=Mus musculus OX=10090 GN=Vim PE=1 SV=3;tr|A0A0A6YWC8|A0A0A6YWC8_MOUSE Vimentin OS=Mus musculus OX=10090 GN=Vim PE=1 SV=1	1	96.604	0.000568898	18.785									20.3277	20.1269		17.1691									18.2085	18.5254		18.785	12.9171	12.9171	12.9171	12.9171	12.9171	12.9171	12.9171	12.9171	20.3277	20.1269	12.9171	17.1691	12.9171	12.9171	12.9171	12.9171
P20152_S325	P20152	Vim	S	325	sp|P20152|VIME_MOUSE Vimentin OS=Mus musculus OX=10090 GN=Vim PE=1 SV=3;tr|A0A0A6YWC8|A0A0A6YWC8_MOUSE Vimentin OS=Mus musculus OX=10090 GN=Vim PE=1 SV=1	0.923271	63.76	0.000909019		21.0882								20.9652	21.3643	21.8136		18.284								18.5587	18.6684	18.987	12.9171	21.0882	12.9171	12.9171	12.9171	12.9171	12.9171	12.9171	12.9171	20.9652	21.3643	21.8136	12.9171	18.284	12.9171	12.9171	12.9171
P20152_S39	P20152	Vim	S	39	sp|P20152|VIME_MOUSE Vimentin OS=Mus musculus OX=10090 GN=Vim PE=1 SV=3;tr|A0A0A6YWC8|A0A0A6YWC8_MOUSE Vimentin OS=Mus musculus OX=10090 GN=Vim PE=1 SV=1;tr|A2AKJ2|A2AKJ2_MOUSE Vimentin (Fragment) OS=Mus musculus OX=10090 GN=Vim PE=1 SV=2	0.999992	142.38	7.21735e-14	21.6004	24.0342	21.8565	19.4069	20.3982	20.9071	22.637	21.3761	22.9819	22.4042	24.8936	25.2435	20.4968	21.9227	19.5619	17.9123	18.4151	19.4466	20.9283	19.3365	20.6533	20.7879	22.378	22.7565	21.6004	24.0342	21.8565	19.4069	20.3982	20.9071	22.637	21.3761	22.9819	22.4042	24.8936	25.2435	20.4968	21.9227	19.5619	17.9123	18.4151
P20152_S56	P20152	Vim	S	56	sp|P20152|VIME_MOUSE Vimentin OS=Mus musculus OX=10090 GN=Vim PE=1 SV=3;tr|A0A0A6YWC8|A0A0A6YWC8_MOUSE Vimentin OS=Mus musculus OX=10090 GN=Vim PE=1 SV=1;tr|A2AKJ2|A2AKJ2_MOUSE Vimentin (Fragment) OS=Mus musculus OX=10090 GN=Vim PE=1 SV=2	0.995926	198.23	3.91994e-35	26.3257	27.3509	25.6673	24.9973		25.1688	25.9265	26.2683		27.5546	27.6549	27.4501	24.6327	25.4135	24.0984	23.7847		24.5201	24.4911	24.7391		25.9603	25.9743	26.22	26.3257	27.3509	25.6673	24.9973	12.9171	25.1688	25.9265	26.2683	12.9171	27.5546	27.6549	27.4501	24.6327	25.4135	24.0984	23.7847	12.9171
P20152_S72	P20152	Vim	S	72	sp|P20152|VIME_MOUSE Vimentin OS=Mus musculus OX=10090 GN=Vim PE=1 SV=3;tr|A0A0A6YWC8|A0A0A6YWC8_MOUSE Vimentin OS=Mus musculus OX=10090 GN=Vim PE=1 SV=1;tr|A2AKJ2|A2AKJ2_MOUSE Vimentin (Fragment) OS=Mus musculus OX=10090 GN=Vim PE=1 SV=2	0.871141	67.726	0.0161943									22.6633		24.4909	20.9526									20.9806		22.5314	18.7157	12.9171	12.9171	12.9171	12.9171	12.9171	12.9171	12.9171	12.9171	22.6633	12.9171	24.4909	20.9526	12.9171	12.9171	12.9171	12.9171	12.9171
P20152_S73	P20152	Vim	S	73	sp|P20152|VIME_MOUSE Vimentin OS=Mus musculus OX=10090 GN=Vim PE=1 SV=3;tr|A0A0A6YWC8|A0A0A6YWC8_MOUSE Vimentin OS=Mus musculus OX=10090 GN=Vim PE=1 SV=1;tr|A2AKJ2|A2AKJ2_MOUSE Vimentin (Fragment) OS=Mus musculus OX=10090 GN=Vim PE=1 SV=2	0.917321	106.79	4.19139e-05	22.9187	23.9878	22.1695	21.9794	21.9497		22.7513		22.6633	24.408	25.4909	24.42	21.3623	22.1183	20.5365	20.7342	20.2781		21.1072		20.9806	22.7048	23.5315	22.7526	22.9187	23.9878	22.1695	21.9794	21.9497	12.9171	22.7513	12.9171	22.6633	24.408	25.4909	24.42	21.3623	22.1183	20.5365	20.7342	20.2781
P23950_S54	P23950	Zfp36l1	S	54	sp|P23950|TISB_MOUSE mRNA decay activator protein ZFP36L1 OS=Mus musculus OX=10090 GN=Zfp36l1 PE=1 SV=1	0.965345	54.524	0.00847518						18.0707				19.5893	19.4578	19.375						17.8943				19.1436	18.3911	19.4354	12.9171	12.9171	12.9171	12.9171	12.9171	18.0707	12.9171	12.9171	12.9171	19.5893	19.4578	19.375	12.9171	12.9171	12.9171	12.9171	12.9171
P25206_S672	P25206	Mcm3	S	672	sp|P25206|MCM3_MOUSE DNA replication licensing factor MCM3 OS=Mus musculus OX=10090 GN=Mcm3 PE=1 SV=2	1	287.87	8.67396e-125	22.7124	25.0407	24.6576	20.2997	23.264	24.2617	23.786	24.3401	24.2304	25.1696	25.3276	25.4372	22.2085	24.4031	24.1053	19.9459	23.1769	24.6785	23.032	23.5837	23.5966	24.6794	24.4749	25.0862	22.7124	25.0407	24.6576	20.2997	23.264	24.2617	23.786	24.3401	24.2304	25.1696	25.3276	25.4372	22.2085	24.4031	24.1053	19.9459	23.1769
P26645_S163	P26645	Marcks	S	163	sp|P26645|MARCS_MOUSE Myristoylated alanine-rich C-kinase substrate OS=Mus musculus OX=10090 GN=Marcks PE=1 SV=2	1	136.84	0.00773674		25.0046		22.4551	22.616				23.0084	24.4037	24.0794	24.4089		24.6719		22.0861	22.284				22.4536	23.8234	23.5406	23.9666	12.9171	25.0046	12.9171	22.4551	22.616	12.9171	12.9171	12.9171	23.0084	24.4037	24.0794	24.4089	12.9171	24.6719	12.9171	22.0861	22.284
P27546;P27546-2_S475	P27546;P27546-2	Map4	S	475	sp|P27546|MAP4_MOUSE Microtubule-associated protein 4 OS=Mus musculus OX=10090 GN=Map4 PE=1 SV=3;sp|P27546-2|MAP4_MOUSE Isoform 2 of Microtubule-associated protein 4 OS=Mus musculus OX=10090 GN=Map4;sp|P27546-3|MAP4_MOUSE Isoform 3 of Microtubule-associate	0.999991	70.977	0.000321149	25.5165	25.8151			25.0164	25.2735	23.6382		23.0993	24.4458	24.4231	24.3219	20.9129	20.9565			20.6323	21.8266	21.8474		20.9346	22.2127	21.9047	22.0053	25.5165	25.8151	12.9171	12.9171	25.0164	25.2735	23.6382	12.9171	23.0993	24.4458	24.4231	24.3219	20.9129	20.9565	12.9171	12.9171	20.6323
P27546;P27546-2_S517	P27546;P27546-2	Map4	S	517	sp|P27546|MAP4_MOUSE Microtubule-associated protein 4 OS=Mus musculus OX=10090 GN=Map4 PE=1 SV=3;sp|P27546-2|MAP4_MOUSE Isoform 2 of Microtubule-associated protein 4 OS=Mus musculus OX=10090 GN=Map4;sp|P27546-3|MAP4_MOUSE Isoform 3 of Microtubule-associate	1	309.78	2.31674e-115	26.7786	27.2437	26.2338	25.7063	26.2883	25.8237	24.3204	24.2486	24.4325	25.5649	25.4055	25.322	21.7959	21.6337	20.644	20.7374	20.8341	21.5224	20.9572	19.892	21.4525	22.8156	22.2946	22.4135	26.7786	27.2437	26.2338	25.7063	26.2883	25.8237	24.3204	24.2486	24.4325	25.5649	25.4055	25.322	21.7959	21.6337	20.644	20.7374	20.8341
P27546;P27546-2_S598	P27546;P27546-2	Map4	S	598	sp|P27546|MAP4_MOUSE Microtubule-associated protein 4 OS=Mus musculus OX=10090 GN=Map4 PE=1 SV=3;sp|P27546-2|MAP4_MOUSE Isoform 2 of Microtubule-associated protein 4 OS=Mus musculus OX=10090 GN=Map4;sp|P27546-3|MAP4_MOUSE Isoform 3 of Microtubule-associate	0.99975	152.37	3.75203e-15	23.6577	24.4018	24.7089		24.0263	23.4289		21.281			22.0386			21.4078	20.9216			20.8588		19.6531					23.6577	24.4018	24.7089	12.9171	24.0263	23.4289	12.9171	21.281	12.9171	12.9171	22.0386	12.9171	12.9171	21.4078	20.9216	12.9171	12.9171
P27546;P27546-2_S667	P27546;P27546-2	Map4	S	667	sp|P27546|MAP4_MOUSE Microtubule-associated protein 4 OS=Mus musculus OX=10090 GN=Map4 PE=1 SV=3;tr|A0A0G2JFH2|A0A0G2JFH2_MOUSE Microtubule-associated protein (Fragment) OS=Mus musculus OX=10090 GN=Map4 PE=1 SV=1;sp|P27546-2|MAP4_MOUSE Isoform 2 of Microtu	1	278.6	3.53735e-112	27.0864	28.5393	28.8313	26.234	26.8555	27.6243	25.8719	26.0538	25.5012	26.5793	26.6203	27.0072	22.5823	23.58	24.1829	22.026	22.1874	23.9885	23.325	23.1495	23.016	24.3222	23.8177	24.0839	27.0864	28.5393	28.8313	26.234	26.8555	27.6243	25.8719	26.0538	25.5012	26.5793	26.6203	27.0072	22.5823	23.58	24.1829	22.026	22.1874
P27546;P27546-2_T658	P27546;P27546-2	Map4	T	658	sp|P27546|MAP4_MOUSE Microtubule-associated protein 4 OS=Mus musculus OX=10090 GN=Map4 PE=1 SV=3;tr|A0A0G2JFH2|A0A0G2JFH2_MOUSE Microtubule-associated protein (Fragment) OS=Mus musculus OX=10090 GN=Map4 PE=1 SV=1;sp|P27546-2|MAP4_MOUSE Isoform 2 of Microtu	0.847634	175.95	1.76433e-31	23.2661	25.2754	24.0359		22.1505								20.1914	21.417	19.0307		18.1823								23.2661	25.2754	24.0359	12.9171	22.1505	12.9171	12.9171	12.9171	12.9171	12.9171	12.9171	12.9171	20.1914	21.417	19.0307	12.9171	18.1823
P28574-2_S2	P28574-2	Max	S	2	sp|P28574-2|MAX_MOUSE Isoform 2 of Protein max OS=Mus musculus OX=10090 GN=Max	1	95.651	0.000182178										20.6893	19.9499	20.2991										18.0312		18.4037	12.9171	12.9171	12.9171	12.9171	12.9171	12.9171	12.9171	12.9171	12.9171	20.6893	19.9499	20.2991	12.9171	12.9171	12.9171	12.9171	12.9171
P28667_S104	P28667	Marcksl1	S	104	sp|P28667|MRP_MOUSE MARCKS-related protein OS=Mus musculus OX=10090 GN=Marcksl1 PE=1 SV=2	1	111.06	0.00716205	21.0423	22.1614	20.6505	20.1446		20.5608		21.4815	21.3438	22.1242	22.1296	22.4768	20.6247	21.4746	20.7162	20.2156		20.8617		20.672	20.7063	21.6086	21.4344	22.1889	21.0423	22.1614	20.6505	20.1446	12.9171	20.5608	12.9171	21.4815	21.3438	22.1242	22.1296	22.4768	20.6247	21.4746	20.7162	20.2156	12.9171
P30285_S300	P30285	Cdk4	S	300	sp|P30285|CDK4_MOUSE Cyclin-dependent kinase 4 OS=Mus musculus OX=10090 GN=Cdk4 PE=1 SV=1	1	154.48	4.76577e-20		23.0341	22.556		20.9218	22.1827	22.5103	22.401	22.0723	23.5241	23.1836	23.5151		23.0603	22.7767		21.4826	23.1044	21.8517	21.7239	21.6616	22.9987	22.8593	23.383	12.9171	23.0341	22.556	12.9171	20.9218	22.1827	22.5103	22.401	22.0723	23.5241	23.1836	23.5151	12.9171	23.0603	22.7767	12.9171	21.4826
P30999_S349	P30999	Ctnnd1	S	349	sp|P30999|CTND1_MOUSE Catenin delta-1 OS=Mus musculus OX=10090 GN=Ctnnd1 PE=1 SV=2;tr|D3Z2H2|D3Z2H2_MOUSE Catenin delta-1 OS=Mus musculus OX=10090 GN=Ctnnd1 PE=1 SV=1;tr|E9Q8Z6|E9Q8Z6_MOUSE Catenin delta-1 OS=Mus musculus OX=10090 GN=Ctnnd1 PE=1 SV=1;tr|E9	0.999873	97.214	0.000350547	20.337	21.7862						20.6265		21.2761	20.9729	20.9967	17.7706	18.6517						18.4384		18.88	18.6379	19.058	20.337	21.7862	12.9171	12.9171	12.9171	12.9171	12.9171	20.6265	12.9171	21.2761	20.9729	20.9967	17.7706	18.6517	12.9171	12.9171	12.9171
P30999_S352	P30999	Ctnnd1	S	352	sp|P30999|CTND1_MOUSE Catenin delta-1 OS=Mus musculus OX=10090 GN=Ctnnd1 PE=1 SV=2;tr|D3Z2H2|D3Z2H2_MOUSE Catenin delta-1 OS=Mus musculus OX=10090 GN=Ctnnd1 PE=1 SV=1;tr|E9Q8Z6|E9Q8Z6_MOUSE Catenin delta-1 OS=Mus musculus OX=10090 GN=Ctnnd1 PE=1 SV=1;tr|E9	0.998049	99.215	0.000231674		20.7634				19.8967		20.0772		20.4075	21.0859	21.4143		17.9518				17.9351		17.5848		17.836	17.9962	18.5201	12.9171	20.7634	12.9171	12.9171	12.9171	19.8967	12.9171	20.0772	12.9171	20.4075	21.0859	21.4143	12.9171	17.9518	12.9171	12.9171	12.9171
P33174_S802	P33174	Kif4	S	802	sp|P33174|KIF4_MOUSE Chromosome-associated kinesin KIF4 OS=Mus musculus OX=10090 GN=Kif4 PE=1 SV=3	0.980623	129.93	2.85429e-18										22.2165	20.6226	23.1828										20.3234	18.9027	20.2545	12.9171	12.9171	12.9171	12.9171	12.9171	12.9171	12.9171	12.9171	12.9171	22.2165	20.6226	23.1828	12.9171	12.9171	12.9171	12.9171	12.9171
P33609_S215	P33609	Pola1	S	215	sp|P33609|DPOLA_MOUSE DNA polymerase alpha catalytic subunit OS=Mus musculus OX=10090 GN=Pola1 PE=1 SV=2	0.996759	55.841	0.011627		19.2452	18.7774					18.8797						16.5903	17.2049					17.4277					12.9171	19.2452	18.7774	12.9171	12.9171	12.9171	12.9171	18.8797	12.9171	12.9171	12.9171	12.9171	12.9171	16.5903	17.2049	12.9171	12.9171
P35486_S293	P35486	Pdha1	S	293	sp|P35486|ODPA_MOUSE Pyruvate dehydrogenase E1 component subunit alpha, somatic form, mitochondrial OS=Mus musculus OX=10090 GN=Pdha1 PE=1 SV=1	0.99934	118.2	3.77577e-09	20.155	23.2782			18.9996			18.361	17.6879	24.7405	24.1117	24.4912	19.7307	23.2174			18.0382			18.2234	17.4203	24.1538	23.7407	24.2155	20.155	23.2782	12.9171	12.9171	18.9996	12.9171	12.9171	18.361	17.6879	24.7405	24.1117	24.4912	19.7307	23.2174	12.9171	12.9171	18.0382
P35550_S130	P35550	Fbl	S	130	sp|P35550|FBRL_MOUSE rRNA 2'-O-methyltransferase fibrillarin OS=Mus musculus OX=10090 GN=Fbl PE=1 SV=2;tr|A0A140LIR6|A0A140LIR6_MOUSE rRNA 2'-O-methyltransferase fibrillarin (Fragment) OS=Mus musculus OX=10090 GN=Fbl PE=1 SV=1	0.999787	207.76	3.20341e-44		23.1971					19.0201			22.6989	23.1447	23.5626		22.378					18.6173			22.3596	22.5233	23.2316	12.9171	23.1971	12.9171	12.9171	12.9171	12.9171	19.0201	12.9171	12.9171	22.6989	23.1447	23.5626	12.9171	22.378	12.9171	12.9171	12.9171
P35564_S553	P35564	Canx	S	553	sp|P35564|CALX_MOUSE Calnexin OS=Mus musculus OX=10090 GN=Canx PE=1 SV=1	0.999933	87.772	9.18941e-10		22.1504								21.5712	21.3507	21.3089		20.5844								20.7961	20.6694	21.0409	12.9171	22.1504	12.9171	12.9171	12.9171	12.9171	12.9171	12.9171	12.9171	21.5712	21.3507	21.3089	12.9171	20.5844	12.9171	12.9171	12.9171
P35564_S563	P35564	Canx	S	563	sp|P35564|CALX_MOUSE Calnexin OS=Mus musculus OX=10090 GN=Canx PE=1 SV=1	0.981859	90.884	2.03564e-08		22.6137		20.0047	19.7709	19.1069				20.4052	19.8583	19.9618		21.2508		19.2047	18.9753	19.3595				20.2535	18.7704	19.9532	12.9171	22.6137	12.9171	20.0047	19.7709	19.1069	12.9171	12.9171	12.9171	20.4052	19.8583	19.9618	12.9171	21.2508	12.9171	19.2047	18.9753
P35564_S582	P35564	Canx	S	582	sp|P35564|CALX_MOUSE Calnexin OS=Mus musculus OX=10090 GN=Canx PE=1 SV=1	1	291.37	1.03652e-78	25.4261	26.822	25.3843	24.5388	24.9941	25.1043	25.7333	25.8676	24.8812	26.8797	26.478	26.893	24.6209	25.9403	24.9574	23.9754	24.2583	25.5704	24.9106	25.0088	24.2952	26.201	26.067	26.7889	25.4261	26.822	25.3843	24.5388	24.9941	25.1043	25.7333	25.8676	24.8812	26.8797	26.478	26.893	24.6209	25.9403	24.9574	23.9754	24.2583
P35601-2_S244	P35601-2	Rfc1	S	244	sp|P35601-2|RFC1_MOUSE Isoform 2 of Replication factor C subunit 1 OS=Mus musculus OX=10090 GN=Rfc1;sp|P35601|RFC1_MOUSE Replication factor C subunit 1 OS=Mus musculus OX=10090 GN=Rfc1 PE=1 SV=2;tr|A0A0N5E9G7|A0A0N5E9G7_MOUSE Replication factor C subunit 1	0.999509	88.264	6.61031e-08	19.5285	22.2074					19.6172	21.0351	20.0079	22.2046	22.9634	23.3535	18.1106	20.6403					18.6288	19.6211	19.0449	21.3192	21.5482	22.5495	19.5285	22.2074	12.9171	12.9171	12.9171	12.9171	19.6172	21.0351	20.0079	22.2046	22.9634	23.3535	18.1106	20.6403	12.9171	12.9171	12.9171
P35601-2_S535	P35601-2	Rfc1	S	535	sp|P35601-2|RFC1_MOUSE Isoform 2 of Replication factor C subunit 1 OS=Mus musculus OX=10090 GN=Rfc1;sp|P35601|RFC1_MOUSE Replication factor C subunit 1 OS=Mus musculus OX=10090 GN=Rfc1 PE=1 SV=2;tr|A0A0N5E9G7|A0A0N5E9G7_MOUSE Replication factor C subunit 1	1	112.13	1.21807e-05		19.9334	19.5539	18.8769		18.8527	19.6084	25.0377		20.5341	19.9095	20.2866		19.1637	19.5525	19.1285		19.8999	19.0783	27.4455		19.841	19.1815	20.0269	12.9171	19.9334	19.5539	18.8769	12.9171	18.8527	19.6084	25.0377	12.9171	20.5341	19.9095	20.2866	12.9171	19.1637	19.5525	19.1285	12.9171
P35601-2_S70	P35601-2	Rfc1	S	70	sp|P35601-2|RFC1_MOUSE Isoform 2 of Replication factor C subunit 1 OS=Mus musculus OX=10090 GN=Rfc1;sp|P35601|RFC1_MOUSE Replication factor C subunit 1 OS=Mus musculus OX=10090 GN=Rfc1 PE=1 SV=2	0.979724	135.47	2.53768e-14			21.1963	20.2738		20.8529	20.6433		20.6268	20.0642	20.0727				19.8681	19.275		20.7591	19.3938		18.8426	21.0562	21.1055		12.9171	12.9171	21.1963	20.2738	12.9171	20.8529	20.6433	12.9171	20.6268	20.0642	20.0727	12.9171	12.9171	12.9171	19.8681	19.275	12.9171
P35831_S434	P35831	Ptpn12	S	434	sp|P35831|PTN12_MOUSE Tyrosine-protein phosphatase non-receptor type 12 OS=Mus musculus OX=10090 GN=Ptpn12 PE=1 SV=3	1	105.98	0.000455946	21.7487									21.0443	23.6122	20.9111	19.8057										20.1253	19.6894	21.7487	12.9171	12.9171	12.9171	12.9171	12.9171	12.9171	12.9171	12.9171	21.0443	23.6122	20.9111	19.8057	12.9171	12.9171	12.9171	12.9171
P35831_S673	P35831	Ptpn12	S	673	sp|P35831|PTN12_MOUSE Tyrosine-protein phosphatase non-receptor type 12 OS=Mus musculus OX=10090 GN=Ptpn12 PE=1 SV=3	1	190.86	9.64615e-30		20.9982	20.4453		20.4068	20.2206	21.1628	21.3433	20.8808	21.7869	21.7372			19.7727	19.1673		18.9832	19.0948	18.7785	18.9016	18.7602	19.4351	19.4228		12.9171	20.9982	20.4453	12.9171	20.4068	20.2206	21.1628	21.3433	20.8808	21.7869	21.7372	12.9171	12.9171	19.7727	19.1673	12.9171	18.9832
P35831_S748	P35831	Ptpn12	S	748	sp|P35831|PTN12_MOUSE Tyrosine-protein phosphatase non-receptor type 12 OS=Mus musculus OX=10090 GN=Ptpn12 PE=1 SV=3	0.999985	65.563	0.000709113		19.0776									19.4341	19.6386		17.6533									17.7673	18.3752	12.9171	19.0776	12.9171	12.9171	12.9171	12.9171	12.9171	12.9171	12.9171	12.9171	19.4341	19.6386	12.9171	17.6533	12.9171	12.9171	12.9171
P36916_S51	P36916	Gnl1	S	51	sp|P36916|GNL1_MOUSE Guanine nucleotide-binding protein-like 1 OS=Mus musculus OX=10090 GN=Gnl1 PE=1 SV=4	0.984867	108.71	1.97541e-10		22.3013	20.6595	20.236		20.1952	20.9137	20.0331	21.0303	21.8916	22.0167	21.5977		21.3886	20.4514	19.5712		20.8718	20.2555	19.46	19.9813	21.1612	19.8418	21.4488	12.9171	22.3013	20.6595	20.236	12.9171	20.1952	20.9137	20.0331	21.0303	21.8916	22.0167	21.5977	12.9171	21.3886	20.4514	19.5712	12.9171
P39447_S912	P39447	Tjp1	S	912	sp|P39447|ZO1_MOUSE Tight junction protein ZO-1 OS=Mus musculus OX=10090 GN=Tjp1 PE=1 SV=2	0.999972	66.335	0.00729433		20.1064								21.5663	20.9434	20.3582											16.9267	17.194	12.9171	20.1064	12.9171	12.9171	12.9171	12.9171	12.9171	12.9171	12.9171	21.5663	20.9434	20.3582	12.9171	12.9171	12.9171	12.9171	12.9171
P42128_S431	P42128	Foxk1	S	431	sp|P42128|FOXK1_MOUSE Forkhead box protein K1 OS=Mus musculus OX=10090 GN=Foxk1 PE=1 SV=2	1	87.498	0.00112318		21.2173	20.7635	20.9616		20.7968	21.3975	21.6399		22.9117	21.8361	22.7517		20.3093	20.6248	20.383		21.2024	20.4612	20.6586		23.316	23.5824	24.0632	12.9171	21.2173	20.7635	20.9616	12.9171	20.7968	21.3975	21.6399	12.9171	22.9117	21.8361	22.7517	12.9171	20.3093	20.6248	20.383	12.9171
P42208_S218	P42208	Sept2	S	218	sp|P42208|SEPT2_MOUSE Septin-2 OS=Mus musculus OX=10090 GN=Septin2 PE=1 SV=2;tr|E9Q3V6|E9Q3V6_MOUSE Septin-2 OS=Mus musculus OX=10090 GN=Septin2 PE=1 SV=1	1	307.21	1.15161e-138		26.1495		21.5178				24.5191	26.1015	25.583	26.2063	26.4473		22.63		18.7978				20.1637	22.467	21.6612	22.2032	23.0595	12.9171	26.1495	12.9171	21.5178	12.9171	12.9171	12.9171	24.5191	26.1015	25.583	26.2063	26.4473	12.9171	22.63	12.9171	18.7978	12.9171
P43274_S2	P43274	Hist1h1e	S	2	sp|P43274|H14_MOUSE Histone H1.4 OS=Mus musculus OX=10090 GN=H1-4 PE=1 SV=2	0.894675	115.82	1.25589e-09	22.3077	22.6776					19.7723	19.886	19.9765	23.1196	22.3817	23.1108	21.5945	22.1497					19.7797	19.5641	20.612	22.821	22.6564	23.368	22.3077	22.6776	12.9171	12.9171	12.9171	12.9171	19.7723	19.886	19.9765	23.1196	22.3817	23.1108	21.5945	22.1497	12.9171	12.9171	12.9171
P43274_T18	P43274	Hist1h1e	T	18	sp|P43274|H14_MOUSE Histone H1.4 OS=Mus musculus OX=10090 GN=H1-4 PE=1 SV=2	1	223.54	6.35669e-56	25.6219	26.8834	26.5774	26.0604	26.9009	26.0204	26.646	26.5452	26.2351	27.255	26.9867	26.886	25.4486	26.7773	26.5986	26.1201	26.7832	27.1269	26.3976	26.5825	25.9513	27.0256	26.8181	27.1422	25.6219	26.8834	26.5774	26.0604	26.9009	26.0204	26.646	26.5452	26.2351	27.255	26.9867	26.886	25.4486	26.7773	26.5986	26.1201	26.7832
P43276_S18	P43276	Hist1h1b	S	18	sp|P43276|H15_MOUSE Histone H1.5 OS=Mus musculus OX=10090 GN=H1-5 PE=1 SV=2	1	391.13	3.26651e-218	28.1573	29.3551	28.9584	28.506	29.1795	28.5548	29.3027	28.742	28.5924	30.0083	29.704	29.9971	27.9189	29.1413	28.9714	28.3828	28.9546	29.4841	28.9471	26.4836	28.1378	29.7422	29.5673	29.9706	28.1573	29.3551	28.9584	28.506	29.1795	28.5548	29.3027	28.742	28.5924	30.0083	29.704	29.9971	27.9189	29.1413	28.9714	28.3828	28.9546
P43276_S2	P43276	Hist1h1b	S	2	sp|P43276|H15_MOUSE Histone H1.5 OS=Mus musculus OX=10090 GN=H1-5 PE=1 SV=2	0.97436	167.59	1.40951e-33		23.0982					21.6744			24.6215	23.1217	21.7767		22.5442					21.3051			24.1879	22.679	21.8881	12.9171	23.0982	12.9171	12.9171	12.9171	12.9171	21.6744	12.9171	12.9171	24.6215	23.1217	21.7767	12.9171	22.5442	12.9171	12.9171	12.9171
P43277_S2	P43277	Hist1h1d	S	2	sp|P43277|H13_MOUSE Histone H1.3 OS=Mus musculus OX=10090 GN=H1-3 PE=1 SV=2	0.979874	135.47	1.5431e-14	22.3954	22.7754	18.2878						20.0449	23.1812	22.8522	23.1193	21.8559	22.1985	18.0097						19.4181	22.8186	22.5535	23.1112	22.3954	22.7754	18.2878	12.9171	12.9171	12.9171	12.9171	12.9171	20.0449	23.1812	22.8522	23.1193	21.8559	22.1985	18.0097	12.9171	12.9171
P43277_T18	P43277	Hist1h1d	T	18	sp|P43277|H13_MOUSE Histone H1.3 OS=Mus musculus OX=10090 GN=H1-3 PE=1 SV=2	1	216.16	4.11924e-55	25.3993	26.3341	26.0384	25.0355	25.8747	24.9548	25.4692	25.9482	25.0766	26.3479	26.378	26.208	25.1522	26.0632	26.0289	25.2476	25.7184	26.2943	25.2343	25.7806	24.8109	26.3009	26.4513	26.6502	25.3993	26.3341	26.0384	25.0355	25.8747	24.9548	25.4692	25.9482	25.0766	26.3479	26.378	26.208	25.1522	26.0632	26.0289	25.2476	25.7184
P46935_S309	P46935	Nedd4	S	309	sp|P46935|NEDD4_MOUSE E3 ubiquitin-protein ligase NEDD4 OS=Mus musculus OX=10090 GN=Nedd4 PE=1 SV=3;tr|A0A571BDN7|A0A571BDN7_MOUSE E3 ubiquitin-protein ligase NEDD4 OS=Mus musculus OX=10090 GN=Nedd4 PE=1 SV=1;tr|A0A571BEP7|A0A571BEP7_MOUSE E3 ubiquitin-pro	1	159.13	5.31684e-19	22.4392	24.1352	20.258	20.8674		21.1137		21.5035	20.2398	23.4501	23.7261	24.1203	20.5478	21.6579	18.8771	19.2483		19.5324		19.6079	18.3173	21.1626	21.1413	22.0354	22.4392	24.1352	20.258	20.8674	12.9171	21.1137	12.9171	21.5035	20.2398	23.4501	23.7261	24.1203	20.5478	21.6579	18.8771	19.2483	12.9171
P46935_T287	P46935	Nedd4	T	287	sp|P46935|NEDD4_MOUSE E3 ubiquitin-protein ligase NEDD4 OS=Mus musculus OX=10090 GN=Nedd4 PE=1 SV=3;tr|A0A571BDN7|A0A571BDN7_MOUSE E3 ubiquitin-protein ligase NEDD4 OS=Mus musculus OX=10090 GN=Nedd4 PE=1 SV=1;tr|A0A571BEP7|A0A571BEP7_MOUSE E3 ubiquitin-pro	0.999938	343.37	4.74478e-167	23.6278	25.8786	25.0976			25.2632	24.3896		24.7144	25.83	25.6825	25.9686	21.7854	23.8129	23.328			24.2896	22.7278		23.1234	24.459	24.2116	24.609	23.6278	25.8786	25.0976	12.9171	12.9171	25.2632	24.3896	12.9171	24.7144	25.83	25.6825	25.9686	21.7854	23.8129	23.328	12.9171	12.9171
P46938-2_S94	P46938-2	Yap1	S	94	sp|P46938-2|YAP1_MOUSE Isoform 2 of Transcriptional coactivator YAP1 OS=Mus musculus OX=10090 GN=Yap1;sp|P46938|YAP1_MOUSE Transcriptional coactivator YAP1 OS=Mus musculus OX=10090 GN=Yap1 PE=1 SV=2;tr|G3UYA6|G3UYA6_MOUSE Transcriptional coactivator YAP1 O	0.984418	110.33	2.00038e-07										23.6876	22.6931	24.211												20.9413	12.9171	12.9171	12.9171	12.9171	12.9171	12.9171	12.9171	12.9171	12.9171	23.6876	22.6931	24.211	12.9171	12.9171	12.9171	12.9171	12.9171
P47713_S437	P47713	Pla2g4a	S	437	sp|P47713|PA24A_MOUSE Cytosolic phospholipase A2 OS=Mus musculus OX=10090 GN=Pla2g4a PE=1 SV=1;tr|Q9DBX5|Q9DBX5_MOUSE Phospholipase A2 OS=Mus musculus OX=10090 GN=Pla2g4a PE=1 SV=1	0.999967	224.89	4.96079e-65	22.7863	24.6861	24.008		22.8127	23.4505	23.6642	24.1558	23.5614	25.2861	25.2739	25.2827	20.5168	22.1659	21.7759		20.643	22.2501	21.0382	21.2828	21.0624	22.5341	22.0114	22.7321	22.7863	24.6861	24.008	12.9171	22.8127	23.4505	23.6642	24.1558	23.5614	25.2861	25.2739	25.2827	20.5168	22.1659	21.7759	12.9171	20.643
P47713_S728	P47713	Pla2g4a	S	728	sp|P47713|PA24A_MOUSE Cytosolic phospholipase A2 OS=Mus musculus OX=10090 GN=Pla2g4a PE=1 SV=1;tr|Q9DBX5|Q9DBX5_MOUSE Phospholipase A2 OS=Mus musculus OX=10090 GN=Pla2g4a PE=1 SV=1	0.999569	141.13	1.10809e-09		20.5758									21.8097	22.8397		20.5742									20.8171	21.3841	12.9171	20.5758	12.9171	12.9171	12.9171	12.9171	12.9171	12.9171	12.9171	12.9171	21.8097	22.8397	12.9171	20.5742	12.9171	12.9171	12.9171
P47955_S101	P47955	Rplp1	S	101	sp|P47955|RLA1_MOUSE 60S acidic ribosomal protein P1 OS=Mus musculus OX=10090 GN=Rplp1 PE=1 SV=1	1	50.787	0.000529027							18.581			21.9549		21.6134							18.3169			21.5518		21.7572	12.9171	12.9171	12.9171	12.9171	12.9171	12.9171	18.581	12.9171	12.9171	21.9549	12.9171	21.6134	12.9171	12.9171	12.9171	12.9171	12.9171
P47955_S104	P47955	Rplp1	S	104	sp|P47955|RLA1_MOUSE 60S acidic ribosomal protein P1 OS=Mus musculus OX=10090 GN=Rplp1 PE=1 SV=1	1	50.787	0.000529027							18.581			21.9549		21.6134							18.3169			21.5518		21.7572	12.9171	12.9171	12.9171	12.9171	12.9171	12.9171	18.581	12.9171	12.9171	21.9549	12.9171	21.6134	12.9171	12.9171	12.9171	12.9171	12.9171
P48678_S22	P48678	Lmna	S	22	sp|P48678|LMNA_MOUSE Prelamin-A/C OS=Mus musculus OX=10090 GN=Lmna PE=1 SV=2;sp|P48678-2|LMNA_MOUSE Isoform C of Prelamin-A/C OS=Mus musculus OX=10090 GN=Lmna;tr|D3YUF7|D3YUF7_MOUSE Prelamin-A/C (Fragment) OS=Mus musculus OX=10090 GN=Lmna PE=1 SV=1	0.865169	150.34	3.81369e-19	22.0868	23.0326	22.2682		21.8624	22.6457	22.3223	22.4269	23.1399	23.2467	23.7291	23.1094	21.4749	21.9204	21.7053		21.2413	22.973	21.474	21.6201	22.4785	22.3528	23.1317	22.8287	22.0868	23.0326	22.2682	12.9171	21.8624	22.6457	22.3223	22.4269	23.1399	23.2467	23.7291	23.1094	21.4749	21.9204	21.7053	12.9171	21.2413
P48678_S390	P48678	Lmna	S	390	sp|P48678|LMNA_MOUSE Prelamin-A/C OS=Mus musculus OX=10090 GN=Lmna PE=1 SV=2;sp|P48678-2|LMNA_MOUSE Isoform C of Prelamin-A/C OS=Mus musculus OX=10090 GN=Lmna;sp|P48678-3|LMNA_MOUSE Isoform C2 of Prelamin-A/C OS=Mus musculus OX=10090 GN=Lmna	0.999946	141.58	7.58222e-10	24.4001	25.3458	24.8809	24.8529	24.3666	24.3079	24.3973	24.6831	24.0207	26.0156	25.0237	25.5769	24.1635	24.3023	24.2165	24.6585	24.6413	25.1544	23.7144	23.6369	23.2855	25.7324	25.1063	25.6617	24.4001	25.3458	24.8809	24.8529	24.3666	24.3079	24.3973	24.6831	24.0207	26.0156	25.0237	25.5769	24.1635	24.3023	24.2165	24.6585	24.6413
P48678_S392	P48678	Lmna	S	392	sp|P48678|LMNA_MOUSE Prelamin-A/C OS=Mus musculus OX=10090 GN=Lmna PE=1 SV=2;sp|P48678-2|LMNA_MOUSE Isoform C of Prelamin-A/C OS=Mus musculus OX=10090 GN=Lmna;sp|P48678-3|LMNA_MOUSE Isoform C2 of Prelamin-A/C OS=Mus musculus OX=10090 GN=Lmna	0.995938	103.21	0.000141741	22.9575		19.8884	23.447		22.9493	23.329	22.9693	22.7605	24.7802	24.311	25.6933	23.1996		19.5964	23.451		24.0391	22.7767	22.5074	22.077	24.6571	24.4506	25.442	22.9575	12.9171	19.8884	23.447	12.9171	22.9493	23.329	22.9693	22.7605	24.7802	24.311	25.6933	23.1996	12.9171	19.5964	23.451	12.9171
P48678_S633	P48678	Lmna	S	633	sp|P48678|LMNA_MOUSE Prelamin-A/C OS=Mus musculus OX=10090 GN=Lmna PE=1 SV=2	0.999673	99.566	1.18649e-07		19.7618								20.116	20.1993	20.5834		19.4769								19.6844	19.9638	20.6499	12.9171	19.7618	12.9171	12.9171	12.9171	12.9171	12.9171	12.9171	12.9171	20.116	20.1993	20.5834	12.9171	19.4769	12.9171	12.9171	12.9171
P48678_S637	P48678	Lmna	S	637	sp|P48678|LMNA_MOUSE Prelamin-A/C OS=Mus musculus OX=10090 GN=Lmna PE=1 SV=2	0.999172	79.771	1.45143e-05											20.6645	20.9126											19.479	19.6232	12.9171	12.9171	12.9171	12.9171	12.9171	12.9171	12.9171	12.9171	12.9171	12.9171	20.6645	20.9126	12.9171	12.9171	12.9171	12.9171	12.9171
P48678_S653	P48678	Lmna	S	653	sp|P48678|LMNA_MOUSE Prelamin-A/C OS=Mus musculus OX=10090 GN=Lmna PE=1 SV=2	0.857579	62.408	0.00747667	18.8341	18.9084								19.7335			18.4395	18.9676								19.6051			18.8341	18.9084	12.9171	12.9171	12.9171	12.9171	12.9171	12.9171	12.9171	19.7335	12.9171	12.9171	18.4395	18.9676	12.9171	12.9171	12.9171
P49452_S699	P49452	Cenpc	S	699	sp|P49452|CENPC_MOUSE Centromere protein C OS=Mus musculus OX=10090 GN=Cenpc PE=1 SV=2	0.900605	77.64	0.00154721	19.3278						19.7281	19.731	19.1498	20.3987	20.5608	20.3135	18.8456						19.4332	19.6952	18.9259	20.0028	19.8933	20.1167	19.3278	12.9171	12.9171	12.9171	12.9171	12.9171	19.7281	19.731	19.1498	20.3987	20.5608	20.3135	18.8456	12.9171	12.9171	12.9171	12.9171
P51125-3;Q8CE80_S185	P51125-3;Q8CE80	Cast	S	185	sp|P51125-3|ICAL_MOUSE Isoform 3 of Calpastatin OS=Mus musculus OX=10090 GN=Cast;sp|P51125-2|ICAL_MOUSE Isoform 2 of Calpastatin OS=Mus musculus OX=10090 GN=Cast;sp|P51125|ICAL_MOUSE Calpastatin OS=Mus musculus OX=10090 GN=Cast PE=1 SV=2;tr|A0A338P6J9|A0A3	0.999789	191.62	1.97773e-47	21.9137				22.5189		22.8327	23.1798	22.5379	23.4774	23.794	23.3863	18.7378				18.9484		18.8545	19.0408	18.9174	19.4517	19.4435	19.1211	21.9137	12.9171	12.9171	12.9171	22.5189	12.9171	22.8327	23.1798	22.5379	23.4774	23.794	23.3863	18.7378	12.9171	12.9171	12.9171	18.9484
P51859_S132	P51859	Hdgf	S	132	sp|P51859|HDGF_MOUSE Hepatoma-derived growth factor OS=Mus musculus OX=10090 GN=Hdgf PE=1 SV=2;tr|E0CXA0|E0CXA0_MOUSE Hepatoma-derived growth factor (Fragment) OS=Mus musculus OX=10090 GN=Hdgf PE=1 SV=1	0.999987	129.27	1.85642e-19	21.2821	22.6676	21.7423	22.6293	20.5799		22.011	21.8441	20.108		23.2288	23.5144	20.5137	21.9142	21.2566	22.2047	20.1795		21.211	21.101	19.2779		22.5778	22.6937	21.2821	22.6676	21.7423	22.6293	20.5799	12.9171	22.011	21.8441	20.108	12.9171	23.2288	23.5144	20.5137	21.9142	21.2566	22.2047	20.1795
P51859_S133	P51859	Hdgf	S	133	sp|P51859|HDGF_MOUSE Hepatoma-derived growth factor OS=Mus musculus OX=10090 GN=Hdgf PE=1 SV=2;tr|E0CXA0|E0CXA0_MOUSE Hepatoma-derived growth factor (Fragment) OS=Mus musculus OX=10090 GN=Hdgf PE=1 SV=1	0.999987	129.27	1.85642e-19	22.3517	23.3801	23.5345	22.6094	20.5799		22.011	22.7548	20.108	21.3493	23.2288	23.5144	21.6541	22.5343	22.9249	22.2157	20.1795		21.211	21.974	19.2779	20.6807	22.5778	22.6937	22.3517	23.3801	23.5345	22.6094	20.5799	12.9171	22.011	22.7548	20.108	21.3493	23.2288	23.5144	21.6541	22.5343	22.9249	22.2157	20.1795
P51859_S165	P51859	Hdgf	S	165	sp|P51859|HDGF_MOUSE Hepatoma-derived growth factor OS=Mus musculus OX=10090 GN=Hdgf PE=1 SV=2;tr|E0CXA0|E0CXA0_MOUSE Hepatoma-derived growth factor (Fragment) OS=Mus musculus OX=10090 GN=Hdgf PE=1 SV=1	1	186.85	2.69908e-34	24.3054	24.96	24.1112	24.1202	23.8181	23.6642	24.7314	24.6208	24.4513	25.3451	25.0865	25.2685	23.5085	24.1723	23.7593	23.4677	23.1628	24.2117	23.9259	23.7814	23.8205	24.4857	24.1945	24.7607	24.3054	24.96	24.1112	24.1202	23.8181	23.6642	24.7314	24.6208	24.4513	25.3451	25.0865	25.2685	23.5085	24.1723	23.7593	23.4677	23.1628
P52927_S104	P52927	Hmga2	S	104	sp|P52927|HMGA2_MOUSE High mobility group protein HMGI-C OS=Mus musculus OX=10090 GN=Hmga2 PE=1 SV=1	0.999987	128.9	2.09408e-15	19.4581	20.8611	20.8156		20.3793	20.1667		21.1583	20.7671	21.2127	20.5224	20.6705	19.4367	20.506	20.7855		19.9265	21.4119		20.8322	20.4671	21.0501	20.2696	20.697	19.4581	20.8611	20.8156	12.9171	20.3793	20.1667	12.9171	21.1583	20.7671	21.2127	20.5224	20.6705	19.4367	20.506	20.7855	12.9171	19.9265
P52927_S44	P52927	Hmga2	S	44	sp|P52927|HMGA2_MOUSE High mobility group protein HMGI-C OS=Mus musculus OX=10090 GN=Hmga2 PE=1 SV=1;tr|Q6NSP9|Q6NSP9_MOUSE High mobility group protein HMGI-C OS=Mus musculus OX=10090 GN=Hmga2 PE=1 SV=1	0.99326	48.216	0.00283953	18.964	20.6106				18.5845	19.3073					20.3445	19.1377	20.0936				19.5823	18.8541					20.329	18.964	20.6106	12.9171	12.9171	12.9171	18.5845	19.3073	12.9171	12.9171	12.9171	12.9171	20.3445	19.1377	20.0936	12.9171	12.9171	12.9171
P53986_S213	P53986	Slc16a1	S	213	sp|P53986|MOT1_MOUSE Monocarboxylate transporter 1 OS=Mus musculus OX=10090 GN=Slc16a1 PE=1 SV=1	1	251.68	2.83147e-89		23.7249	21.4485			21.9799	21.5925		22.3125	23.1542	23.723	24.0935		22.3375	20.6873			21.893	20.3452		21.4208	22.4935	22.7408	23.399	12.9171	23.7249	21.4485	12.9171	12.9171	21.9799	21.5925	12.9171	22.3125	23.1542	23.723	24.0935	12.9171	22.3375	20.6873	12.9171	12.9171
P54103_S47	P54103	Dnajc2	S	47	sp|P54103|DNJC2_MOUSE DnaJ homolog subfamily C member 2 OS=Mus musculus OX=10090 GN=Dnajc2 PE=1 SV=2;tr|E9Q9H3|E9Q9H3_MOUSE DnaJ homolog subfamily C member 2 OS=Mus musculus OX=10090 GN=Dnajc2 PE=1 SV=1;tr|Q3TRX6|Q3TRX6_MOUSE DnaJ homolog subfamily C membe	0.981826	91.914	2.94819e-05	18.7916	19.496								21.2924	20.1448	21.112	18.1332	18.6784								20.7887	19.3688	20.2301	18.7916	19.496	12.9171	12.9171	12.9171	12.9171	12.9171	12.9171	12.9171	21.2924	20.1448	21.112	18.1332	18.6784	12.9171	12.9171	12.9171
P54103_S49	P54103	Dnajc2	S	49	sp|P54103|DNJC2_MOUSE DnaJ homolog subfamily C member 2 OS=Mus musculus OX=10090 GN=Dnajc2 PE=1 SV=2;tr|E9Q9H3|E9Q9H3_MOUSE DnaJ homolog subfamily C member 2 OS=Mus musculus OX=10090 GN=Dnajc2 PE=1 SV=1;tr|Q3TRX6|Q3TRX6_MOUSE DnaJ homolog subfamily C membe	0.973741	74.46	0.000791101		20.0371								20.4737	19.5983			18.159								19.5679	19.0617		12.9171	20.0371	12.9171	12.9171	12.9171	12.9171	12.9171	12.9171	12.9171	20.4737	19.5983	12.9171	12.9171	18.159	12.9171	12.9171	12.9171
P58871_S1022	P58871	Tnks1bp1	S	1022	sp|P58871|TB182_MOUSE 182 kDa tankyrase-1-binding protein OS=Mus musculus OX=10090 GN=Tnks1bp1 PE=1 SV=2;tr|Z4YJL4|Z4YJL4_MOUSE 182 kDa tankyrase-1-binding protein OS=Mus musculus OX=10090 GN=Tnks1bp1 PE=1 SV=1	0.98501	53.089	0.00441385											21.5415	21.8771											17.3041	18.0365	12.9171	12.9171	12.9171	12.9171	12.9171	12.9171	12.9171	12.9171	12.9171	12.9171	21.5415	21.8771	12.9171	12.9171	12.9171	12.9171	12.9171
P58871_S1063	P58871	Tnks1bp1	S	1063	sp|P58871|TB182_MOUSE 182 kDa tankyrase-1-binding protein OS=Mus musculus OX=10090 GN=Tnks1bp1 PE=1 SV=2;tr|Z4YJL4|Z4YJL4_MOUSE 182 kDa tankyrase-1-binding protein OS=Mus musculus OX=10090 GN=Tnks1bp1 PE=1 SV=1	0.999974	266.01	9.38776e-97	24.2426	25.0764	24.6867	21.8783	22.3692	23.7237	23.6528	25.0467	24.6323	25.8738	26.2476	26.1913	21.5573	22.6626	21.8003	19.9739	19.7576	21.672	20.073	21.5355	21.5448	22.6027	22.1741	22.7283	24.2426	25.0764	24.6867	21.8783	22.3692	23.7237	23.6528	25.0467	24.6323	25.8738	26.2476	26.1913	21.5573	22.6626	21.8003	19.9739	19.7576
P58871_S1375	P58871	Tnks1bp1	S	1375	sp|P58871|TB182_MOUSE 182 kDa tankyrase-1-binding protein OS=Mus musculus OX=10090 GN=Tnks1bp1 PE=1 SV=2;tr|Z4YJL4|Z4YJL4_MOUSE 182 kDa tankyrase-1-binding protein OS=Mus musculus OX=10090 GN=Tnks1bp1 PE=1 SV=1	0.981141	105.31	2.79028e-09		23.7718	22.3297					22.7783	22.8153		24.2747	19.1201		21.0081	19.4873					19.5526	19.4132		20.6354	16.5722	12.9171	23.7718	22.3297	12.9171	12.9171	12.9171	12.9171	22.7783	22.8153	12.9171	24.2747	19.1201	12.9171	21.0081	19.4873	12.9171	12.9171
P58871_S1611	P58871	Tnks1bp1	S	1611	sp|P58871|TB182_MOUSE 182 kDa tankyrase-1-binding protein OS=Mus musculus OX=10090 GN=Tnks1bp1 PE=1 SV=2;tr|Z4YJL4|Z4YJL4_MOUSE 182 kDa tankyrase-1-binding protein OS=Mus musculus OX=10090 GN=Tnks1bp1 PE=1 SV=1	1	180.62	8.48323e-27	20.0442	21.3812		21.5208	21.7946	22.035	20.715	21.4061	20.4053	22.277	22.6611	22.4849	18.2182	19.3428		19.9572	19.1701	20.4331	18.139	19.0651	18.2303	20.5733	20.2484	20.6014	20.0442	21.3812	12.9171	21.5208	21.7946	22.035	20.715	21.4061	20.4053	22.277	22.6611	22.4849	18.2182	19.3428	12.9171	19.9572	19.1701
P58871_S1612	P58871	Tnks1bp1	S	1612	sp|P58871|TB182_MOUSE 182 kDa tankyrase-1-binding protein OS=Mus musculus OX=10090 GN=Tnks1bp1 PE=1 SV=2;tr|Z4YJL4|Z4YJL4_MOUSE 182 kDa tankyrase-1-binding protein OS=Mus musculus OX=10090 GN=Tnks1bp1 PE=1 SV=1	1	180.62	8.48323e-27	20.0442	21.3812		21.5208		22.035	20.715	23.1671	20.4053	22.277	22.6611	22.4849	18.2182	19.3428		19.9572		20.4331	18.139	20.4616	18.2303	20.5733	20.2484	20.6014	20.0442	21.3812	12.9171	21.5208	12.9171	22.035	20.715	23.1671	20.4053	22.277	22.6611	22.4849	18.2182	19.3428	12.9171	19.9572	12.9171
P58871_S429	P58871	Tnks1bp1	S	429	sp|P58871|TB182_MOUSE 182 kDa tankyrase-1-binding protein OS=Mus musculus OX=10090 GN=Tnks1bp1 PE=1 SV=2	1	132.64	7.67185e-10	23.4184		19.9744								22.7369	23.5255	22.5192		17.915								20.6641	21.1267	23.4184	12.9171	19.9744	12.9171	12.9171	12.9171	12.9171	12.9171	12.9171	12.9171	22.7369	23.5255	22.5192	12.9171	17.915	12.9171	12.9171
P58871_S539	P58871	Tnks1bp1	S	539	sp|P58871|TB182_MOUSE 182 kDa tankyrase-1-binding protein OS=Mus musculus OX=10090 GN=Tnks1bp1 PE=1 SV=2	0.999996	60.034	0.00893596		19.6642								20.9111	20.7951	20.8509		17.7064								18.6308			12.9171	19.6642	12.9171	12.9171	12.9171	12.9171	12.9171	12.9171	12.9171	20.9111	20.7951	20.8509	12.9171	17.7064	12.9171	12.9171	12.9171
P58871_S568	P58871	Tnks1bp1	S	568	sp|P58871|TB182_MOUSE 182 kDa tankyrase-1-binding protein OS=Mus musculus OX=10090 GN=Tnks1bp1 PE=1 SV=2	0.999943	58.09	0.00327394											18.9888	19.4949												16.9829	12.9171	12.9171	12.9171	12.9171	12.9171	12.9171	12.9171	12.9171	12.9171	12.9171	18.9888	19.4949	12.9171	12.9171	12.9171	12.9171	12.9171
P58871_S796	P58871	Tnks1bp1	S	796	sp|P58871|TB182_MOUSE 182 kDa tankyrase-1-binding protein OS=Mus musculus OX=10090 GN=Tnks1bp1 PE=1 SV=2;tr|Z4YJL4|Z4YJL4_MOUSE 182 kDa tankyrase-1-binding protein OS=Mus musculus OX=10090 GN=Tnks1bp1 PE=1 SV=1;tr|A0A571BEG9|A0A571BEG9_MOUSE 182 kDa tankyr	0.999975	62.684	0.00202493											20.0507	20.8168											17.801	18.4804	12.9171	12.9171	12.9171	12.9171	12.9171	12.9171	12.9171	12.9171	12.9171	12.9171	20.0507	20.8168	12.9171	12.9171	12.9171	12.9171	12.9171
P58871_S866	P58871	Tnks1bp1	S	866	sp|P58871|TB182_MOUSE 182 kDa tankyrase-1-binding protein OS=Mus musculus OX=10090 GN=Tnks1bp1 PE=1 SV=2;tr|Z4YJL4|Z4YJL4_MOUSE 182 kDa tankyrase-1-binding protein OS=Mus musculus OX=10090 GN=Tnks1bp1 PE=1 SV=1;tr|A0A571BEG9|A0A571BEG9_MOUSE 182 kDa tankyr	0.999999	155.76	1.97934e-18		22.5532								23.8586	24.2823	24.2305		19.1944								20.498	20.0969	20.6432	12.9171	22.5532	12.9171	12.9171	12.9171	12.9171	12.9171	12.9171	12.9171	23.8586	24.2823	24.2305	12.9171	19.1944	12.9171	12.9171	12.9171
P58871_S887	P58871	Tnks1bp1	S	887	sp|P58871|TB182_MOUSE 182 kDa tankyrase-1-binding protein OS=Mus musculus OX=10090 GN=Tnks1bp1 PE=1 SV=2;tr|Z4YJL4|Z4YJL4_MOUSE 182 kDa tankyrase-1-binding protein OS=Mus musculus OX=10090 GN=Tnks1bp1 PE=1 SV=1;tr|A0A571BEG9|A0A571BEG9_MOUSE 182 kDa tankyr	0.848018	118.52	1.59161e-09										21.2906	21.6549	20.6417										18.7623		19.2284	12.9171	12.9171	12.9171	12.9171	12.9171	12.9171	12.9171	12.9171	12.9171	21.2906	21.6549	20.6417	12.9171	12.9171	12.9171	12.9171	12.9171
P58871_S976	P58871	Tnks1bp1	S	976	sp|P58871|TB182_MOUSE 182 kDa tankyrase-1-binding protein OS=Mus musculus OX=10090 GN=Tnks1bp1 PE=1 SV=2;tr|Z4YJL4|Z4YJL4_MOUSE 182 kDa tankyrase-1-binding protein OS=Mus musculus OX=10090 GN=Tnks1bp1 PE=1 SV=1	0.972449	78.717	0.000181965										21.3303		22.0586										18.486		19.3091	12.9171	12.9171	12.9171	12.9171	12.9171	12.9171	12.9171	12.9171	12.9171	21.3303	12.9171	22.0586	12.9171	12.9171	12.9171	12.9171	12.9171
P58871_T533	P58871	Tnks1bp1	T	533	sp|P58871|TB182_MOUSE 182 kDa tankyrase-1-binding protein OS=Mus musculus OX=10090 GN=Tnks1bp1 PE=1 SV=2	0.999842	147.17	1.87081e-12		22.8974		21.5108		21.8235		22.7838		23.3952	23.4659	23.3503		20.3874		19.0408		19.9442		20.1319		21.7144	20.7866	20.5898	12.9171	22.8974	12.9171	21.5108	12.9171	21.8235	12.9171	22.7838	12.9171	23.3952	23.4659	23.3503	12.9171	20.3874	12.9171	19.0408	12.9171
P59222_S640	P59222	Scarf2	S	640	sp|P59222|SREC2_MOUSE Scavenger receptor class F member 2 OS=Mus musculus OX=10090 GN=Scarf2 PE=1 SV=1	0.927021	73.156	0.00368338		18.961	19.2399						19.0003	19.0668	19.2266	19.7113		19.8259	20.4171						19.2033	20.608	19.8279	20.1099	12.9171	18.961	19.2399	12.9171	12.9171	12.9171	12.9171	12.9171	19.0003	19.0668	19.2266	19.7113	12.9171	19.8259	20.4171	12.9171	12.9171
P59325_S10	P59325	Eif5	S	10	sp|P59325|IF5_MOUSE Eukaryotic translation initiation factor 5 OS=Mus musculus OX=10090 GN=Eif5 PE=1 SV=1;tr|Q8BVV6|Q8BVV6_MOUSE Eukaryotic translation initiation factor 5 OS=Mus musculus OX=10090 GN=Eif5 PE=1 SV=1;tr|A0A1Y7VNP4|A0A1Y7VNP4_MOUSE Eukaryotic	0.998717	72.138	0.0100022										19.0342	19.1837														12.9171	12.9171	12.9171	12.9171	12.9171	12.9171	12.9171	12.9171	12.9171	19.0342	19.1837	12.9171	12.9171	12.9171	12.9171	12.9171	12.9171
P59325_S227	P59325	Eif5	S	227	sp|P59325|IF5_MOUSE Eukaryotic translation initiation factor 5 OS=Mus musculus OX=10090 GN=Eif5 PE=1 SV=1;tr|Q8BVV6|Q8BVV6_MOUSE Eukaryotic translation initiation factor 5 OS=Mus musculus OX=10090 GN=Eif5 PE=1 SV=1;tr|A0A1Y7VKT5|A0A1Y7VKT5_MOUSE Eukaryotic	0.999192	56.359	0.0118152	19.1651	20.2447									20.4225	20.8391											15.1683		19.1651	20.2447	12.9171	12.9171	12.9171	12.9171	12.9171	12.9171	12.9171	12.9171	20.4225	20.8391	12.9171	12.9171	12.9171	12.9171	12.9171
P61979-2_S284	P61979-2	Hnrnpk	S	284	sp|P61979-2|HNRPK_MOUSE Isoform 2 of Heterogeneous nuclear ribonucleoprotein K OS=Mus musculus OX=10090 GN=Hnrnpk;sp|P61979|HNRPK_MOUSE Heterogeneous nuclear ribonucleoprotein K OS=Mus musculus OX=10090 GN=Hnrnpk PE=1 SV=1;sp|P61979-3|HNRPK_MOUSE Isoform 3	1	92.538	0.000214689	20.4661	21.5694						18.9307		20.8578	20.5991	20.782	19.2977	20.1778						17.8423		19.7945	19.9529	20.1061	20.4661	21.5694	12.9171	12.9171	12.9171	12.9171	12.9171	18.9307	12.9171	20.8578	20.5991	20.782	19.2977	20.1778	12.9171	12.9171	12.9171
P62071_S186	P62071	Rras2	S	186	sp|P62071|RRAS2_MOUSE Ras-related protein R-Ras2 OS=Mus musculus OX=10090 GN=Rras2 PE=1 SV=1	0.999231	90.654	6.58364e-06		22.69	22.011		20.4551	21.9083	19.2385		20.1728	22.1851	22.6163	22.8249		22.1717	21.8143		20.2301	21.9854	19.6345		19.9498	21.5984	22.1613	22.0998	12.9171	22.69	22.011	12.9171	20.4551	21.9083	19.2385	12.9171	20.1728	22.1851	22.6163	22.8249	12.9171	22.1717	21.8143	12.9171	20.2301
P62751_S43	P62751	Rpl23a	S	43	sp|P62751|RL23A_MOUSE 60S ribosomal protein L23a OS=Mus musculus OX=10090 GN=Rpl23a PE=1 SV=1	0.882327	88.496	0.0008433	20.7897	21.9464	22.5109	20.9677	21.451	21.0258	23.1179	21.3289	22.6036		22.149	22.3484	20.4826	21.3496	24.1837	20.67	20.9853	21.7329	24.0145	20.979	23.355		21.7186	22.0127	20.7897	21.9464	22.5109	20.9677	21.451	21.0258	23.1179	21.3289	22.6036	12.9171	22.149	22.3484	20.4826	21.3496	24.1837	20.67	20.9853
P62908_T221	P62908	Rps3	T	221	sp|P62908|RS3_MOUSE 40S ribosomal protein S3 OS=Mus musculus OX=10090 GN=Rps3 PE=1 SV=1	0.97531	134.99	3.26489e-12	24.8892	25.6167	25.5913			25.1372	25.3835	25.7942	24.897	26.0527	25.9259	26.3003	24.0598	24.8377	24.8223			25.5122	24.7852	25.3514	24.2748	25.5257	25.3684	25.7376	24.8892	25.6167	25.5913	12.9171	12.9171	25.1372	25.3835	25.7942	24.897	26.0527	25.9259	26.3003	24.0598	24.8377	24.8223	12.9171	12.9171
P62960_S163	P62960	Ybx1	S	163	sp|P62960|YBOX1_MOUSE Y-box-binding protein 1 OS=Mus musculus OX=10090 GN=Ybx1 PE=1 SV=3;tr|A2BGG7|A2BGG7_MOUSE Y-box-binding protein 1 (Fragment) OS=Mus musculus OX=10090 GN=Ybx1 PE=1 SV=1	0.997804	363.76	4.12771e-208		24.966	23.7916	23.5635	23.9206	23.7335	23.8297	24.1323	23.8583	25.4087	25.3341	25.5059		24.5727	23.6813	23.5387	23.5186	24.5339	23.4403	23.8285	23.4804	25.1847	25.0118	25.4088	12.9171	24.966	23.7916	23.5635	23.9206	23.7335	23.8297	24.1323	23.8583	25.4087	25.3341	25.5059	12.9171	24.5727	23.6813	23.5387	23.5186
P62960_S174	P62960	Ybx1	S	174	sp|P62960|YBOX1_MOUSE Y-box-binding protein 1 OS=Mus musculus OX=10090 GN=Ybx1 PE=1 SV=3;tr|A2BGG7|A2BGG7_MOUSE Y-box-binding protein 1 (Fragment) OS=Mus musculus OX=10090 GN=Ybx1 PE=1 SV=1	0.997993	260.68	3.75981e-100		24.3506		22.7542					23.2956	24.2201	24.498	24.474		22.7037		22.3385					22.6372	23.7087	23.9492	23.8597	12.9171	24.3506	12.9171	22.7542	12.9171	12.9171	12.9171	12.9171	23.2956	24.2201	24.498	24.474	12.9171	22.7037	12.9171	22.3385	12.9171
P62996_S14	P62996	Tra2b	S	14	sp|P62996|TRA2B_MOUSE Transformer-2 protein homolog beta OS=Mus musculus OX=10090 GN=Tra2b PE=1 SV=1;sp|P62996-2|TRA2B_MOUSE Isoform 2 of Transformer-2 protein homolog beta OS=Mus musculus OX=10090 GN=Tra2b	1	106.13	1.03264e-08	20.3509		19.9859	20.4693	20.0013	19.9452	20.4651	21.139	20.7572	21.9303	21.5286	21.7279	19.8631		19.494	20.1648	19.6589	20.4409	20.1478	19.9906	20.2945	21.5327	21.2051	21.3236	20.3509	12.9171	19.9859	20.4693	20.0013	19.9452	20.4651	21.139	20.7572	21.9303	21.5286	21.7279	19.8631	12.9171	19.494	20.1648	19.6589
P62996_T201	P62996	Tra2b	T	201	sp|P62996|TRA2B_MOUSE Transformer-2 protein homolog beta OS=Mus musculus OX=10090 GN=Tra2b PE=1 SV=1;tr|F8WJG3|F8WJG3_MOUSE Transformer-2 protein homolog beta OS=Mus musculus OX=10090 GN=Tra2b PE=1 SV=1	0.999614	131.45	4.1397e-13		24.6949	24.3467	17.5803	21.9987			23.6132	24.1602	23.9908	24.7499	24.5194		24.1537	24.0122	17.6412	21.6859			23.0024	23.5081	23.5114	24.34	24.5845	12.9171	24.6949	24.3467	17.5803	21.9987	12.9171	12.9171	23.6132	24.1602	23.9908	24.7499	24.5194	12.9171	24.1537	24.0122	17.6412	21.6859
P63166_S2	P63166	Sumo1	S	2	sp|P63166|SUMO1_MOUSE Small ubiquitin-related modifier 1 OS=Mus musculus OX=10090 GN=Sumo1 PE=1 SV=1;tr|A0A087WRQ4|A0A087WRQ4_MOUSE Small ubiquitin-related modifier 1 OS=Mus musculus OX=10090 GN=Sumo1 PE=1 SV=1	1	134.85	3.5654e-10	20.8657							20.2599	20.489		21.8609	22.5005								18.2115				18.9809	20.8657	12.9171	12.9171	12.9171	12.9171	12.9171	12.9171	20.2599	20.489	12.9171	21.8609	22.5005	12.9171	12.9171	12.9171	12.9171	12.9171
P70255-2_S324	P70255-2	Nfic	S	324	sp|P70255-2|NFIC_MOUSE Isoform 2 of Nuclear factor 1 C-type OS=Mus musculus OX=10090 GN=Nfic;tr|A0A1Y7VK55|A0A1Y7VK55_MOUSE Nuclear factor 1 OS=Mus musculus OX=10090 GN=Nfic PE=1 SV=1;sp|P70255-5|NFIC_MOUSE Isoform 5 of Nuclear factor 1 C-type OS=Mus muscu	0.995549	74.772	1.81768e-05			20.347	20.8142	21.0385	19.5317	21.0737	21.176		20.639	21.2225	19.8235			20.0523	20.5477	20.9377	20.7078	21.0105	20.9443		20.8117	20.7655	20.5702	12.9171	12.9171	20.347	20.8142	21.0385	19.5317	21.0737	21.176	12.9171	20.639	21.2225	19.8235	12.9171	12.9171	20.0523	20.5477	20.9377
P70255-2_S330	P70255-2	Nfic	S	330	sp|P70255-2|NFIC_MOUSE Isoform 2 of Nuclear factor 1 C-type OS=Mus musculus OX=10090 GN=Nfic;tr|A0A1Y7VK55|A0A1Y7VK55_MOUSE Nuclear factor 1 OS=Mus musculus OX=10090 GN=Nfic PE=1 SV=1;sp|P70255-5|NFIC_MOUSE Isoform 5 of Nuclear factor 1 C-type OS=Mus muscu	0.994689	131.53	1.7726e-08	20.3872	21.1672	20.5007	20.5176		20.4148	22.0706	21.9421	20.7659	21.7138	21.2632	21.5994	19.7295	20.1503	19.2856	19.7064		20.3034	21.0876	21.0926	19.8008	21.4045	20.8252	20.356	20.3872	21.1672	20.5007	20.5176	12.9171	20.4148	22.0706	21.9421	20.7659	21.7138	21.2632	21.5994	19.7295	20.1503	19.2856	19.7064	12.9171
P70288_S394	P70288	Hdac2	S	394	sp|P70288|HDAC2_MOUSE Histone deacetylase 2 OS=Mus musculus OX=10090 GN=Hdac2 PE=1 SV=1;tr|A0A0R4J008|A0A0R4J008_MOUSE Histone deacetylase 2 OS=Mus musculus OX=10090 GN=Hdac2 PE=1 SV=1	1	83.185	5.11482e-08											21.7152	22.4256											20.4285	21.0873	12.9171	12.9171	12.9171	12.9171	12.9171	12.9171	12.9171	12.9171	12.9171	12.9171	21.7152	22.4256	12.9171	12.9171	12.9171	12.9171	12.9171
P70302_S257	P70302	Stim1	S	257	sp|P70302|STIM1_MOUSE Stromal interaction molecule 1 OS=Mus musculus OX=10090 GN=Stim1 PE=1 SV=2;tr|A0A1B0GR78|A0A1B0GR78_MOUSE Stromal interaction molecule 1 OS=Mus musculus OX=10090 GN=Stim1 PE=1 SV=1;tr|A0A1B0GRA5|A0A1B0GRA5_MOUSE Stromal interaction mo	1	103.88	8.53102e-05		21.2232									20.7526	21.3763		19.1467									18.912	18.9025	12.9171	21.2232	12.9171	12.9171	12.9171	12.9171	12.9171	12.9171	12.9171	12.9171	20.7526	21.3763	12.9171	19.1467	12.9171	12.9171	12.9171
P70362_S299	P70362	Ufd1l	S	299	sp|P70362|UFD1_MOUSE Ubiquitin recognition factor in ER-associated degradation protein 1 OS=Mus musculus OX=10090 GN=Ufd1 PE=1 SV=2	0.940704	67.456	0.00579908											19.0568	20.0422											16.3927	17.2226	12.9171	12.9171	12.9171	12.9171	12.9171	12.9171	12.9171	12.9171	12.9171	12.9171	19.0568	20.0422	12.9171	12.9171	12.9171	12.9171	12.9171
P70453_S58	P70453	Pde7a	S	58	sp|P70453|PDE7A_MOUSE High affinity cAMP-specific 3',5'-cyclic phosphodiesterase 7A OS=Mus musculus OX=10090 GN=Pde7a PE=2 SV=2;sp|P70453-2|PDE7A_MOUSE Isoform 2 of High affinity cAMP-specific 3',5'-cyclic phosphodiesterase 7A OS=Mus musculus OX=10090 GN=P	0.9977	59.185	0.00742837		20.9313	18.4956							20.8215	21.1769	21.1813		20.149	18.6206							19.9349	20.4187	20.4633	12.9171	20.9313	18.4956	12.9171	12.9171	12.9171	12.9171	12.9171	12.9171	20.8215	21.1769	21.1813	12.9171	20.149	18.6206	12.9171	12.9171
P81122_S1089	P81122	Irs2	S	1089	sp|P81122|IRS2_MOUSE Insulin receptor substrate 2 OS=Mus musculus OX=10090 GN=Irs2 PE=1 SV=2	0.999256	82.417	0.0030739		20.4169		22.0445		21.7279		18.5386		23.2424	20.9627	20.9429		18.224		23.4354		20.8717		15.5001		21.5947	18.6431	18.9056	12.9171	20.4169	12.9171	22.0445	12.9171	21.7279	12.9171	18.5386	12.9171	23.2424	20.9627	20.9429	12.9171	18.224	12.9171	23.4354	12.9171
P81122_S1165	P81122	Irs2	S	1165	sp|P81122|IRS2_MOUSE Insulin receptor substrate 2 OS=Mus musculus OX=10090 GN=Irs2 PE=1 SV=2	0.999855	194.48	6.93934e-29		22.3422		19.5722			20.5458	21.1567	20.5918	22.758	22.9151	22.0742		20.1135		17.5884			18.5995	18.2503	18.5424	19.9259	20.1499	20.4585	12.9171	22.3422	12.9171	19.5722	12.9171	12.9171	20.5458	21.1567	20.5918	22.758	22.9151	22.0742	12.9171	20.1135	12.9171	17.5884	12.9171
P81122_S303	P81122	Irs2	S	303	sp|P81122|IRS2_MOUSE Insulin receptor substrate 2 OS=Mus musculus OX=10090 GN=Irs2 PE=1 SV=2	0.976889	128.07	4.30042e-18	21.6278	23.3514	22.4994	21.0531	21.5711	21.7064				23.4193	23.4839	23.8299	20.101	20.306	20.2791	19.5788	19.5845	20.8564				20.8196	21.0074	21.1721	21.6278	23.3514	22.4994	21.0531	21.5711	21.7064	12.9171	12.9171	12.9171	23.4193	23.4839	23.8299	20.101	20.306	20.2791	19.5788	19.5845
P81122_S362	P81122	Irs2	S	362	sp|P81122|IRS2_MOUSE Insulin receptor substrate 2 OS=Mus musculus OX=10090 GN=Irs2 PE=1 SV=2	0.988648	107.45	4.87586e-16		22.1738				19.6309	20.9269	20.9766	21.0985	22.0966	22.4041	22.266		19.3082				19.7064	19.431	19.6245	19.2741	19.893	20.1941	20.3043	12.9171	22.1738	12.9171	12.9171	12.9171	19.6309	20.9269	20.9766	21.0985	22.0966	22.4041	22.266	12.9171	19.3082	12.9171	12.9171	12.9171
P81122_S556	P81122	Irs2	S	556	sp|P81122|IRS2_MOUSE Insulin receptor substrate 2 OS=Mus musculus OX=10090 GN=Irs2 PE=1 SV=2	1	54.276	0.0177425		20.8283									21.3905	21.7495		18.7998									18.4661	19.5612	12.9171	20.8283	12.9171	12.9171	12.9171	12.9171	12.9171	12.9171	12.9171	12.9171	21.3905	21.7495	12.9171	18.7998	12.9171	12.9171	12.9171
P81122_S675	P81122	Irs2	S	675	sp|P81122|IRS2_MOUSE Insulin receptor substrate 2 OS=Mus musculus OX=10090 GN=Irs2 PE=1 SV=2	0.913987	109.83	1.33437e-05		21.0713			20.67					22.1812	22.2429	22.4588		18.8362			19.3251					19.577	20.0543	20.0386	12.9171	21.0713	12.9171	12.9171	20.67	12.9171	12.9171	12.9171	12.9171	22.1812	22.2429	22.4588	12.9171	18.8362	12.9171	12.9171	19.3251
P81122_S728	P81122	Irs2	S	728	sp|P81122|IRS2_MOUSE Insulin receptor substrate 2 OS=Mus musculus OX=10090 GN=Irs2 PE=1 SV=2	0.949528	127.57	1.03556e-06						20.7339				22.0327	21.406							20.1139				19.1619			12.9171	12.9171	12.9171	12.9171	12.9171	20.7339	12.9171	12.9171	12.9171	22.0327	21.406	12.9171	12.9171	12.9171	12.9171	12.9171	12.9171
P81122_T517	P81122	Irs2	T	517	sp|P81122|IRS2_MOUSE Insulin receptor substrate 2 OS=Mus musculus OX=10090 GN=Irs2 PE=1 SV=2	0.986379	109.83	0.000345922						20.4174	21.1269	21.1776	20.8466			21.4361						19.6313	19.3907	18.6993	18.8204			19.877	12.9171	12.9171	12.9171	12.9171	12.9171	20.4174	21.1269	21.1776	20.8466	12.9171	12.9171	21.4361	12.9171	12.9171	12.9171	12.9171	12.9171
P97310_S12	P97310	Mcm2	S	12	sp|P97310|MCM2_MOUSE DNA replication licensing factor MCM2 OS=Mus musculus OX=10090 GN=Mcm2 PE=1 SV=3	0.950706	207.4	2.37114e-44							21.8683		22.1134										20.9237		21.0537				12.9171	12.9171	12.9171	12.9171	12.9171	12.9171	21.8683	12.9171	22.1134	12.9171	12.9171	12.9171	12.9171	12.9171	12.9171	12.9171	12.9171
P97310_S139	P97310	Mcm2	S	139	sp|P97310|MCM2_MOUSE DNA replication licensing factor MCM2 OS=Mus musculus OX=10090 GN=Mcm2 PE=1 SV=3	0.989638	179.14	7.57664e-29	19.5584	23.1728	23.2009	22.57	25.0308	22.2209	22.6415	22.3176	22.5123	20.9256	24.2627	24.2706	19.2193	22.2185	22.7144	21.914	23.7855	22.7502	21.6425	21.4333	21.9325	20.3137	23.5608	23.9626	19.5584	23.1728	23.2009	22.57	25.0308	22.2209	22.6415	22.3176	22.5123	20.9256	24.2627	24.2706	19.2193	22.2185	22.7144	21.914	23.7855
P97379-2_T227	P97379-2	G3bp2	T	227	sp|P97379-2|G3BP2_MOUSE Isoform B of Ras GTPase-activating protein-binding protein 2 OS=Mus musculus OX=10090 GN=G3bp2;sp|P97379|G3BP2_MOUSE Ras GTPase-activating protein-binding protein 2 OS=Mus musculus OX=10090 GN=G3bp2 PE=1 SV=2	0.9388	72.033	8.85629e-06		23.3067	22.8651		20.2154	20.2399		22.1492		23.1817	23.2302	23.2643		21.0955	20.9417		18.7091	19.3611		20.4448		21.7121	21.7991	22.1697	12.9171	23.3067	22.8651	12.9171	20.2154	20.2399	12.9171	22.1492	12.9171	23.1817	23.2302	23.2643	12.9171	21.0955	20.9417	12.9171	18.7091
P97434;Q5SWZ5_S292	P97434;Q5SWZ5	Mprip	S	292	sp|P97434|MPRIP_MOUSE Myosin phosphatase Rho-interacting protein OS=Mus musculus OX=10090 GN=Mprip PE=1 SV=2;sp|P97434-5|MPRIP_MOUSE Isoform 5 of Myosin phosphatase Rho-interacting protein OS=Mus musculus OX=10090 GN=Mprip;sp|P97434-4|MPRIP_MOUSE Isoform 4	0.897457	107.87	1.54305e-12		22.8422					21.997	22.0286	22.648	22.1758	23.3299	23.1897		19.6857					19.5254	18.0765	18.9866	18.7372	19.4794	19.9375	12.9171	22.8422	12.9171	12.9171	12.9171	12.9171	21.997	22.0286	22.648	22.1758	23.3299	23.1897	12.9171	19.6857	12.9171	12.9171	12.9171
P97434;Q5SWZ5_S976	P97434;Q5SWZ5	Mprip	S	976	sp|P97434|MPRIP_MOUSE Myosin phosphatase Rho-interacting protein OS=Mus musculus OX=10090 GN=Mprip PE=1 SV=2;sp|P97434-5|MPRIP_MOUSE Isoform 5 of Myosin phosphatase Rho-interacting protein OS=Mus musculus OX=10090 GN=Mprip;sp|P97434-4|MPRIP_MOUSE Isoform 4	0.999907	132.78	2.4583e-15		24.0046				23.2259		23.0523	23.0314	23.5456	23.8482	24.0353		18.7294				19.6401		21.1713	18.3705	18.9328	22.3355	22.0359	12.9171	24.0046	12.9171	12.9171	12.9171	23.2259	12.9171	23.0523	23.0314	23.5456	23.8482	24.0353	12.9171	18.7294	12.9171	12.9171	12.9171
[truncated: 625 more rows]
[truncated: 43 more columns]

## Sheet: 02_Enriched_P-sites
Site	Leading.proteins	Gene.names	Amino.acid	Position	Fasta.headers	Localization.prob	Score	PEP	log2_ratio_LH_DS_01	log2_ratio_LH_DS_02	log2_ratio_LH_DS_03	log2_ratio_LH_DSK_01	log2_ratio_LH_DSK_02	log2_ratio_LH_DSK_03	log2_ratio_LH_K_01	log2_ratio_LH_K_02	log2_ratio_LH_K_03	log2_ratio_LH_SK_01	log2_ratio_LH_SK_02	log2_ratio_LH_SK_03	log2_intensity_DS_L_01	log2_intensity_DS_L_02	log2_intensity_DS_L_03	log2_intensity_DSK_L_01	log2_intensity_DSK_L_02	log2_intensity_DSK_L_03	log2_intensity_K_L_01	log2_intensity_K_L_02	log2_intensity_K_L_03	log2_intensity_SK_L_01	log2_intensity_SK_L_02	log2_intensity_SK_L_03
[truncated: 1,048 more rows]

[truncated: 8 more sheets: 03_enr_DSK, 04_enr_DS, 05_enr_SK, 06_enr_K, 07_GO_enr_DSK, 08_GO_enr_DS, 09_GO_enr_SK, 10_GO_enr_K]
