# Supplementary material for: Proteomic investigation of neural stem cell to oligodendrocyte precursor cell differentiation reveals phosphorylation-dependent Dclk1 processing
Source: Cell Mol Life Sci. 2023 Aug 18;80(9):260. doi: 10.1007/s00018-023-04892-8 (PMC10439241; doi:10.1007/s00018-023-04892-8)
Supplement: Supplementary file 7 — Supplementary file7 Table S6: SILAC-based proximity biotinylation analysis for Dclk1 isoform interactomes. Differential expression analysis (binary comparisons) of individual class I phosphosite-based datasets (XLSX 813 KB) [file 18_2023_4892_MOESM7_ESM.xlsx]

## Sheet: Info
Sheet	Description
01_Enriched_P-Sites_norm	Biotin-enriched class I phosphosites (at least 2 log2 L/H ratios >1 in any sample group). Given are normalized log2 abundances and results of differential expression analysis (limma trend).
02_Candidates_DSKvsDS	Class I phosphosites differentially regulated between BioID-constructs DSK and DS.
03_Candidates_DSKvsSK	Class I phosphosites differentially regulated between BioID-constructs DSK and SK.
04_Candidates_DSKvsK	Class I phosphosites differentially regulated between BioID-constructs DSK and K.
05_Candidates_DSvsSK	Class I phosphosites differentially regulated between BioID-constructs DS and SK.
06_Candidates_DSvsK	Class I phosphosites differentially regulated between BioID-constructs DS and K.
07_Candidates_SKvsK	Class I phosphosites differentially regulated between BioID-constructs SK and K.

## Sheet: 01_Enriched_P-Sites_norm
SiteID	Leading.proteins	Gene.names	Amino.acid	Position	Fasta.headers	Localization.prob	Score	PEP	logFC_DSK_DS	AveExpr_DSK_DS	P.Value_DSK_DS	adj.P.Val_DSK_DS	significant_DSK_DS	logFC_DSK_SK	AveExpr_DSK_SK	P.Value_DSK_SK	adj.P.Val_DSK_SK	significant_DSK_SK	logFC_DSK_K	AveExpr_DSK_K	P.Value_DSK_K	adj.P.Val_DSK_K	significant_DSK_K	logFC_DS_SK	AveExpr_DS_SK	P.Value_DS_SK	adj.P.Val_DS_SK	significant_DS_SK	logFC_DS_K	AveExpr_DS_K	P.Value_DS_K	adj.P.Val_DS_K	significant_DS_K	logFC_SK_K	AveExpr_SK_K	P.Value_SK_K	adj.P.Val_SK_K	significant_SK_K	log2_norm_intensity_DS_L_01	log2_norm_intensity_DS_L_02	log2_norm_intensity_DS_L_03	log2_norm_intensity_DSK_L_01	log2_norm_intensity_DSK_L_02	log2_norm_intensity_DSK_L_03	log2_norm_intensity_K_L_01	log2_norm_intensity_K_L_02	log2_norm_intensity_K_L_03	log2_norm_intensity_SK_L_01	log2_norm_intensity_SK_L_02
A0A087WPX0;A0A087WQQ5_S75	A0A087WPX0;A0A087WQQ5	Ktn1	S	75	tr|A0A087WPX0|A0A087WPX0_MOUSE Kinectin OS=Mus musculus OX=10090 GN=Ktn1 PE=1 SV=1;tr|A0A087WP85|A0A087WP85_MOUSE Kinectin OS=Mus musculus OX=10090 GN=Ktn1 PE=1 SV=1;tr|A0A087WS29|A0A087WS29_MOUSE Kinectin OS=Mus musculus OX=10090 GN=Ktn1 PE=1 SV=1;tr|A0A0	0.996383	147.41	1.01713e-11	0.601501	20.9265	0.81745	0.955074	FALSE	0.288791	20.9265	0.911674	0.947851	FALSE	-1.60176	20.9265	0.541748	0.86922	FALSE	-0.312711	20.9265	0.904396	0.94686	FALSE	-2.20326	20.9265	0.404802	0.744252	FALSE	-1.89055	20.9265	0.472877	0.673336	FALSE			24.5844			24.9855	24.5842		24.2399	24.4294
A0A087WQF1_S1060	A0A087WQF1	Clasp1	S	1060	tr|A0A087WQF1|A0A087WQF1_MOUSE CLIP-associating protein 1 OS=Mus musculus OX=10090 GN=Clasp1 PE=1 SV=2;tr|E9QKH0|E9QKH0_MOUSE CLIP-associating protein 1 OS=Mus musculus OX=10090 GN=Clasp1 PE=1 SV=1;tr|E9Q6L0|E9Q6L0_MOUSE CLIP-associating protein 1 OS=Mus m	0.880691	130.39	5.80302e-10	-1.18449	20.0569	0.239319	0.668835	FALSE	-1.03833	20.0569	0.298858	0.44363	FALSE	0.91809	20.0569	0.355775	0.791025	FALSE	0.146162	20.0569	0.880871	0.93342	FALSE	2.10258	20.0569	0.0490415	0.36194	FALSE	1.95642	20.0569	0.0641236	0.198033	FALSE		22.308	21.3471	21.766				19.4052		21.0786	20.7446
A0A087WQF1_S598	A0A087WQF1	Clasp1	S	598	tr|A0A087WQF1|A0A087WQF1_MOUSE CLIP-associating protein 1 OS=Mus musculus OX=10090 GN=Clasp1 PE=1 SV=2;tr|E9QKH0|E9QKH0_MOUSE CLIP-associating protein 1 OS=Mus musculus OX=10090 GN=Clasp1 PE=1 SV=1;tr|E9Q6L0|E9Q6L0_MOUSE CLIP-associating protein 1 OS=Mus m	0.807524	167.98	0.000553909	-0.757414	19.8759	0.350488	0.716006	FALSE	-0.263469	19.8759	0.740982	0.825238	FALSE	0.0213547	19.8759	0.978572	0.992632	FALSE	0.493945	19.8759	0.537984	0.739432	FALSE	0.778769	19.8759	0.337609	0.695416	FALSE	0.284824	19.8759	0.720946	0.851806	FALSE	21.8933		20.585	20.2976
A0A087WQF1_S600	A0A087WQF1	Clasp1	S	600	tr|A0A087WQF1|A0A087WQF1_MOUSE CLIP-associating protein 1 OS=Mus musculus OX=10090 GN=Clasp1 PE=1 SV=2;tr|E9QKH0|E9QKH0_MOUSE CLIP-associating protein 1 OS=Mus musculus OX=10090 GN=Clasp1 PE=1 SV=1;tr|E9Q6L0|E9Q6L0_MOUSE CLIP-associating protein 1 OS=Mus m	0.998607	226.23	2.82151e-52	-3.37313	20.5462	0.00107555	0.0720061	FALSE	-1.24102	20.5462	0.136518	0.25825	FALSE	-0.0725658	20.5462	0.926962	0.980807	FALSE	2.13211	20.5462	0.0183589	0.113759	FALSE	3.30056	20.5462	0.00126117	0.0528684	FALSE	1.16845	20.5462	0.158691	0.352347	FALSE	21.8933	23.5833	22.7665	20.2976						22.1093
A0A0A0MQ73_S2299	A0A0A0MQ73	Kmt2d	S	2299	tr|A0A0A0MQ73|A0A0A0MQ73_MOUSE Histone-lysine N-methyltransferase 2D OS=Mus musculus OX=10090 GN=Kmt2d PE=1 SV=1;sp|Q6PDK2|KMT2D_MOUSE Histone-lysine N-methyltransferase 2D OS=Mus musculus OX=10090 GN=Kmt2d PE=1 SV=2	0.999915	55.841	0.00920725	-0.0430288	19.1467	0.933061	0.981392	FALSE	-0.348891	19.1467	0.500269	0.623403	FALSE	-0.201505	19.1467	0.695041	0.93734	FALSE	-0.305862	19.1467	0.553617	0.749944	FALSE	-0.158476	19.1467	0.757529	0.923496	FALSE	0.147386	19.1467	0.773954	0.889368	FALSE											19.8967
A0A0A0MQ79_S1514	A0A0A0MQ79	Prrc2c	S	1514	tr|A0A0A0MQ79|A0A0A0MQ79_MOUSE Protein PRRC2C OS=Mus musculus OX=10090 GN=Prrc2c PE=1 SV=1;sp|Q3TLH4|PRC2C_MOUSE Protein PRRC2C OS=Mus musculus OX=10090 GN=Prrc2c PE=1 SV=3;tr|S4R2J9|S4R2J9_MOUSE Protein PRRC2C OS=Mus musculus OX=10090 GN=Prrc2c PE=1 SV=1;	0.998435	102.62	0.000115137	-1.28525	21.8099	0.489795	0.783313	FALSE	-1.61274	21.8099	0.389069	0.524093	FALSE	-0.767913	21.8099	0.677738	0.933638	FALSE	-0.327491	21.8099	0.858883	0.917543	FALSE	0.517334	21.8099	0.779049	0.929405	FALSE	0.844825	21.8099	0.64782	0.804402	FALSE	24.1053	23.7143		22.3244		21.5576	22.7006		22.7423	24.5244	24.1009
A0A0A0MQ79_S753	A0A0A0MQ79	Prrc2c	S	753	tr|A0A0A0MQ79|A0A0A0MQ79_MOUSE Protein PRRC2C OS=Mus musculus OX=10090 GN=Prrc2c PE=1 SV=1;sp|Q3TLH4|PRC2C_MOUSE Protein PRRC2C OS=Mus musculus OX=10090 GN=Prrc2c PE=1 SV=3;tr|S4R2J9|S4R2J9_MOUSE Protein PRRC2C OS=Mus musculus OX=10090 GN=Prrc2c PE=1 SV=1;	0.97605	104.18	9.65346e-09	-0.871146	19.541	0.315003	0.700886	FALSE	-0.470756	19.541	0.581	0.691918	FALSE	0.291628	19.541	0.731308	0.93734	FALSE	0.400389	19.541	0.63812	0.801858	FALSE	1.16277	19.541	0.187361	0.580211	FALSE	0.762384	19.541	0.376687	0.587452	FALSE		21.8771								20.9242	19.721
A0A0A0MQ98_S1964	A0A0A0MQ98	Jmjd1c	S	1964	tr|A0A0A0MQ98|A0A0A0MQ98_MOUSE Probable JmjC domain-containing histone demethylation protein 2C OS=Mus musculus OX=10090 GN=Jmjd1c PE=1 SV=1;tr|G3UZM1|G3UZM1_MOUSE Probable JmjC domain-containing histone demethylation protein 2C OS=Mus musculus OX=10090 GN	0.869662	119.32	1.2065e-06	-1.33237	20.1243	0.174214	0.590863	FALSE	1.85015	20.1243	0.0684986	0.154712	FALSE	0.531779	20.1243	0.574082	0.888682	FALSE	3.18251	20.1243	0.0051054	0.0617873	FALSE	1.86414	20.1243	0.0667169	0.411049	FALSE	-1.31837	20.1243	0.178419	0.38082	FALSE	21.8003	21.826	21.5308		21.38	20.5816	22.2681
A0A0A0MQ98_S1969	A0A0A0MQ98	Jmjd1c	S	1969	tr|A0A0A0MQ98|A0A0A0MQ98_MOUSE Probable JmjC domain-containing histone demethylation protein 2C OS=Mus musculus OX=10090 GN=Jmjd1c PE=1 SV=1;tr|G3UZM1|G3UZM1_MOUSE Probable JmjC domain-containing histone demethylation protein 2C OS=Mus musculus OX=10090 GN	0.994927	142.54	7.28034e-15	0.174842	20.1915	0.814894	0.955074	FALSE	-2.7938	20.1915	0.00267227	0.0214952	TRUE	-2.4669	20.1915	0.00591919	0.147291	FALSE	-2.96864	20.1915	0.00176049	0.0359257	TRUE	-2.64174	20.1915	0.00386014	0.106459	FALSE	0.326899	20.1915	0.662573	0.813088	FALSE								22.5071	22.1432	21.6137	21.7929
A0A0A0MQE5_S560	A0A0A0MQE5	Camsap1	S	560	tr|A0A0A0MQE5|A0A0A0MQE5_MOUSE Calmodulin-regulated spectrin-associated protein 1 OS=Mus musculus OX=10090 GN=Camsap1 PE=1 SV=1;sp|A2AHC3|CAMP1_MOUSE Calmodulin-regulated spectrin-associated protein 1 OS=Mus musculus OX=10090 GN=Camsap1 PE=1 SV=1;tr|A2AHC4	0.776211	66.059	0.0100444	-0.469064	23.1689	0.316419	0.700886	FALSE	-0.0418771	23.1689	0.927073	0.959866	FALSE	0.316634	23.1689	0.493513	0.85534	FALSE	0.427187	23.1689	0.359714	0.587196	FALSE	0.785698	23.1689	0.10616	0.480762	FALSE	0.358511	23.1689	0.43953	0.646041	FALSE	23.765	23.891	23.1121	23.2452	23.0942	23.0215	22.8925	22.8862	22.6324	23.1493	23.2079
A0A0A0MQN9_S2250	A0A0A0MQN9	Ttc28	S	2250	tr|A0A0A0MQN9|A0A0A0MQN9_MOUSE Tetratricopeptide repeat protein 28 OS=Mus musculus OX=10090 GN=Ttc28 PE=1 SV=1;sp|Q80XJ3|TTC28_MOUSE Tetratricopeptide repeat protein 28 OS=Mus musculus OX=10090 GN=Ttc28 PE=1 SV=3	0.996848	72.11	0.00268978	0.00740534	19.3614	0.992966	0.995164	FALSE	-0.819281	19.3614	0.339569	0.478317	FALSE	-0.0663123	19.3614	0.937084	0.982064	FALSE	-0.826687	19.3614	0.3354	0.572474	FALSE	-0.0737176	19.3614	0.930077	0.972074	FALSE	0.752969	19.3614	0.37858	0.589527	FALSE		19.8071							20.1415		20.6953
A0A0A6YWR8_S557	A0A0A6YWR8	Map4k4	S	557	tr|A0A0A6YWR8|A0A0A6YWR8_MOUSE Mitogen-activated protein kinase kinase kinase kinase 4 OS=Mus musculus OX=10090 GN=Map4k4 PE=1 SV=1;tr|E9PVG7|E9PVG7_MOUSE Mitogen-activated protein kinase kinase kinase kinase 4 OS=Mus musculus OX=10090 GN=Map4k4 PE=1 SV=2;	0.998553	98.943	0.00032115	0.41572	19.2193	0.383528	0.72601	FALSE	0.286983	19.2193	0.543829	0.664257	FALSE	0.621606	19.2193	0.201701	0.695338	FALSE	-0.128737	19.2193	0.783965	0.882083	FALSE	0.205885	19.2193	0.66191	0.891329	FALSE	0.334622	19.2193	0.480385	0.680328	FALSE	18.3558									19.3854	18.9181
A0A0A6YXK7;Q6A065_S1048	A0A0A6YXK7;Q6A065	Cep170	S	1048	tr|A0A0A6YXK7|A0A0A6YXK7_MOUSE Centrosomal protein of 170 kDa (Fragment) OS=Mus musculus OX=10090 GN=Cep170 PE=1 SV=1;sp|Q6A065|CE170_MOUSE Centrosomal protein of 170 kDa OS=Mus musculus OX=10090 GN=Cep170 PE=1 SV=2;tr|H7BX26|H7BX26_MOUSE Centrosomal prote	0.999628	202.34	2.3652e-29	-1.14457	21.2534	0.219676	0.637731	FALSE	0.114196	21.2534	0.899119	0.939458	FALSE	1.28221	21.2534	0.172691	0.657396	FALSE	1.25877	21.2534	0.180038	0.404638	FALSE	2.42678	21.2534	0.0183181	0.22854	FALSE	1.16802	21.2534	0.210999	0.41131	FALSE	23.37	22.9574	21.0553	22.6174	21.582		20.3259	20.9095		21.3728	21.3634
A0A0A6YXK7;Q6A065_S1102	A0A0A6YXK7;Q6A065	Cep170	S	1102	tr|A0A0A6YXK7|A0A0A6YXK7_MOUSE Centrosomal protein of 170 kDa (Fragment) OS=Mus musculus OX=10090 GN=Cep170 PE=1 SV=1;sp|Q6A065|CE170_MOUSE Centrosomal protein of 170 kDa OS=Mus musculus OX=10090 GN=Cep170 PE=1 SV=2;tr|H7BX26|H7BX26_MOUSE Centrosomal prote	0.999999	340.47	6.2719e-137	-0.477837	22.6684	0.708755	0.909701	FALSE	-0.149764	22.6684	0.906535	0.944382	FALSE	1.25349	22.6684	0.335958	0.791025	FALSE	0.328073	22.6684	0.797263	0.886976	FALSE	1.73133	22.6684	0.191895	0.580211	FALSE	1.40326	22.6684	0.283915	0.491806	FALSE	21.8845	24.6623	23.3614		24.5316	24.0194		22.6164	22.3676	23.8765	22.7732
A0A0A6YXK7;Q6A065_S1188	A0A0A6YXK7;Q6A065	Cep170	S	1188	tr|A0A0A6YXK7|A0A0A6YXK7_MOUSE Centrosomal protein of 170 kDa (Fragment) OS=Mus musculus OX=10090 GN=Cep170 PE=1 SV=1;tr|A0A0A6YVZ3|A0A0A6YVZ3_MOUSE Centrosomal protein of 170 kDa (Fragment) OS=Mus musculus OX=10090 GN=Cep170 PE=1 SV=1;sp|Q6A065|CE170_MOUS	0.999852	76.522	0.00180664	0.443561	19.9798	0.669915	0.886915	FALSE	1.64565	19.9798	0.132035	0.251586	FALSE	1.46231	19.9798	0.176268	0.657396	FALSE	1.20209	19.9798	0.259991	0.50061	FALSE	1.01875	19.9798	0.335903	0.695416	FALSE	-0.183334	19.9798	0.859668	0.93945	FALSE	21.0171	20.9326		21.1129		23.2785	19.3583	19.2263		18.9905	19.2589
A0A0A6YXK7;Q6A065_S950	A0A0A6YXK7;Q6A065	Cep170	S	950	tr|A0A0A6YXK7|A0A0A6YXK7_MOUSE Centrosomal protein of 170 kDa (Fragment) OS=Mus musculus OX=10090 GN=Cep170 PE=1 SV=1;sp|Q6A065|CE170_MOUSE Centrosomal protein of 170 kDa OS=Mus musculus OX=10090 GN=Cep170 PE=1 SV=2;tr|H7BX26|H7BX26_MOUSE Centrosomal prote	0.999296	91.961	0.000281681	-1.24278	20.7039	0.263932	0.681282	FALSE	-0.303688	20.7039	0.779097	0.855411	FALSE	1.13349	20.7039	0.305988	0.791025	FALSE	0.939094	20.7039	0.392875	0.613611	FALSE	2.37627	20.7039	0.0454784	0.350776	FALSE	1.43718	20.7039	0.200511	0.403452	FALSE	21.2784	21.8984	22.3535	21.1776		22.8733				20.1035	21.1649
A0A0A6YY67_S1131	A0A0A6YY67	Camsap2	S	1131	tr|A0A0A6YY67|A0A0A6YY67_MOUSE Calmodulin-regulated spectrin-associated protein 2 OS=Mus musculus OX=10090 GN=Camsap2 PE=1 SV=1;tr|H7BX08|H7BX08_MOUSE Calmodulin-regulated spectrin-associated protein 2 OS=Mus musculus OX=10090 GN=Camsap2 PE=1 SV=1;sp|Q8C1B	1	206.94	1.12791e-39	-0.0872628	20.7078	0.92961	0.979127	FALSE	1.1612	20.7078	0.253986	0.403911	FALSE	2.63403	20.7078	0.0192978	0.266142	FALSE	1.24847	20.7078	0.222085	0.449314	FALSE	2.72129	20.7078	0.0163907	0.213328	FALSE	1.47283	20.7078	0.154893	0.347185	FALSE	21.1372	23.3906	20.6383		22.1321	22.7589				21.5116
A0A0A6YY67_S450	A0A0A6YY67	Camsap2	S	450	tr|A0A0A6YY67|A0A0A6YY67_MOUSE Calmodulin-regulated spectrin-associated protein 2 OS=Mus musculus OX=10090 GN=Camsap2 PE=1 SV=1;tr|H7BX08|H7BX08_MOUSE Calmodulin-regulated spectrin-associated protein 2 OS=Mus musculus OX=10090 GN=Camsap2 PE=1 SV=1;sp|Q8C1B	1	255.85	1.34836e-64	-2.10571	20.9827	0.022083	0.272431	FALSE	-0.889505	20.9827	0.2859	0.430493	FALSE	-0.227543	20.9827	0.779643	0.940226	FALSE	1.21621	20.9827	0.153151	0.371024	FALSE	1.87817	20.9827	0.036928	0.327096	FALSE	0.661962	20.9827	0.421774	0.629213	FALSE	23.1525	22.9072	20.7886			20.7127	20.4701	20.4715	20.2723		21.7877
A0A0G2JE56_S12	A0A0G2JE56	Zfp655	S	12	tr|A0A0G2JE56|A0A0G2JE56_MOUSE Zinc finger protein 655 OS=Mus musculus OX=10090 GN=Zfp655 PE=1 SV=1;tr|A0A0G2JEF7|A0A0G2JEF7_MOUSE Zinc finger protein 655 OS=Mus musculus OX=10090 GN=Zfp655 PE=1 SV=1;tr|A0A0G2JEM1|A0A0G2JEM1_MOUSE Zinc finger protein 655 O	0.999999	108.71	6.70828e-09	-0.503979	19.5648	0.366212	0.719065	FALSE	-0.541725	19.5648	0.332783	0.47193	FALSE	0.51319	19.5648	0.357841	0.791025	FALSE	-0.0377465	19.5648	0.945023	0.968117	FALSE	1.01717	19.5648	0.0832724	0.447536	FALSE	1.05492	19.5648	0.073805	0.21666	FALSE	20.0923	20.4402	19.2744			20.2322		19.1531		19.779	20.2507
A0A0G2JEX1_S80	A0A0G2JEX1	Nexn	S	80	tr|A0A0G2JEX1|A0A0G2JEX1_MOUSE Nexilin OS=Mus musculus OX=10090 GN=Nexn PE=1 SV=1;sp|Q7TPW1|NEXN_MOUSE Nexilin OS=Mus musculus OX=10090 GN=Nexn PE=1 SV=3;tr|A0A0G2JFD8|A0A0G2JFD8_MOUSE Nexilin OS=Mus musculus OX=10090 GN=Nexn PE=1 SV=1;tr|A0A0G2JGI1|A0A0G2	0.999985	137.46	5.01729e-09	-0.40072	20.5336	0.684965	0.889521	FALSE	-0.897927	20.5336	0.370381	0.509057	FALSE	0.293632	20.5336	0.765857	0.93734	FALSE	-0.497207	20.5336	0.615411	0.790654	FALSE	0.694352	20.5336	0.485325	0.789271	FALSE	1.19156	20.5336	0.240845	0.444375	FALSE	20.4606	21.0897		20.5694		21.1829		21.415			22.2184
A0A0G2JFW6_S309	A0A0G2JFW6	Rprd2	S	309	tr|A0A0G2JFW6|A0A0G2JFW6_MOUSE Regulation of nuclear pre-mRNA domain-containing protein 2 (Fragment) OS=Mus musculus OX=10090 GN=Rprd2 PE=1 SV=1;sp|Q6NXI6-2|RPRD2_MOUSE Isoform 2 of Regulation of nuclear pre-mRNA domain-containing protein 2 OS=Mus musculus	1	166.92	2.37738e-15	-1.21708	21.669	0.0621232	0.394576	FALSE	-1.38728	21.669	0.0372997	0.103413	FALSE	-1.00825	21.669	0.113648	0.569863	FALSE	-0.170207	21.669	0.777441	0.877028	FALSE	0.208825	21.669	0.728993	0.917066	FALSE	0.379032	21.669	0.532005	0.725021	FALSE	21.8415	21.9984	22.1087	20.4437	20.5642	21.2896	21.5514	22.5929	21.1779	21.425	22.5411
A0A0G2JFW6_T659	A0A0G2JFW6	Rprd2	T	659	tr|A0A0G2JFW6|A0A0G2JFW6_MOUSE Regulation of nuclear pre-mRNA domain-containing protein 2 (Fragment) OS=Mus musculus OX=10090 GN=Rprd2 PE=1 SV=1;sp|Q6NXI6-2|RPRD2_MOUSE Isoform 2 of Regulation of nuclear pre-mRNA domain-containing protein 2 OS=Mus musculus	0.987768	95.206	4.33124e-08	0.131615	19.4898	0.8922	0.971801	FALSE	-0.932543	19.4898	0.346633	0.483717	FALSE	-1.34312	19.4898	0.184205	0.670301	FALSE	-1.06416	19.4898	0.28569	0.530857	FALSE	-1.47474	19.4898	0.147973	0.534306	FALSE	-0.410581	19.4898	0.673595	0.822779	FALSE			20.4518					21.1694	20.2316	20.8151	21.0953
A0A0G2JGQ6;Q80VB6;Q8CCN4;Q9JLM8_S330	A0A0G2JGQ6;Q80VB6;Q8CCN4;Q9JLM8	Dclk1	S	330	tr|A0A0G2JGQ6|A0A0G2JGQ6_MOUSE Serine/threonine-protein kinase DCLK1 OS=Mus musculus OX=10090 GN=Dclk1 PE=1 SV=1;tr|Q80VB6|Q80VB6_MOUSE Dclk1 protein OS=Mus musculus OX=10090 GN=Dclk1 PE=1 SV=1;sp|Q9JLM8-2|DCLK1_MOUSE Isoform 2 of Serine/threonine-protein	0.999995	311.73	1.96496e-117	0.585265	27.6925	0.0911924	0.470819	FALSE	2.71334	27.6925	2.86256e-06	0.000999989	TRUE	13.027	27.6925	1.19541e-13	6.26395e-11	TRUE	2.12807	27.6925	2.92054e-05	0.00278248	TRUE	12.4417	27.6925	2.00151e-13	1.04879e-10	TRUE	10.3137	27.6925	1.63395e-12	8.56188e-10	TRUE	31.6018	30.9778	30.9863	32.4681	31.5215	31.3321				28.7906	29.2089
A0A0G2JGQ6;Q80VB6;Q8CCN4;Q9JLM8_S332	A0A0G2JGQ6;Q80VB6;Q8CCN4;Q9JLM8	Dclk1	S	332	tr|A0A0G2JGQ6|A0A0G2JGQ6_MOUSE Serine/threonine-protein kinase DCLK1 OS=Mus musculus OX=10090 GN=Dclk1 PE=1 SV=1;tr|Q80VB6|Q80VB6_MOUSE Dclk1 protein OS=Mus musculus OX=10090 GN=Dclk1 PE=1 SV=1;sp|Q9JLM8-2|DCLK1_MOUSE Isoform 2 of Serine/threonine-protein	1	331.44	3.59757e-136	0.477944	27.9272	0.20176	0.615452	FALSE	1.536	27.9272	0.00107718	0.0145986	TRUE	12.1688	27.9272	8.46022e-13	2.95544e-10	TRUE	1.05806	27.9272	0.0117518	0.0956877	FALSE	11.6908	27.9272	1.32429e-12	4.6262e-10	TRUE	10.6328	27.9272	3.8204e-12	1.33459e-09	TRUE	31.3932	30.8943	30.6974	32.1946	31.4082	30.8159				29.5709	29.851
A0A0G2JGQ6;Q80VB6;Q8CCN4;Q9JLM8_S334	A0A0G2JGQ6;Q80VB6;Q8CCN4;Q9JLM8	Dclk1	S	334	tr|A0A0G2JGQ6|A0A0G2JGQ6_MOUSE Serine/threonine-protein kinase DCLK1 OS=Mus musculus OX=10090 GN=Dclk1 PE=1 SV=1;tr|Q80VB6|Q80VB6_MOUSE Dclk1 protein OS=Mus musculus OX=10090 GN=Dclk1 PE=1 SV=1;sp|Q9JLM8-2|DCLK1_MOUSE Isoform 2 of Serine/threonine-protein	0.999982	255.34	2.7097e-66	0.467838	25.1643	0.63706	0.879629	FALSE	2.30813	25.1643	0.0352075	0.0991866	FALSE	8.44278	25.1643	2.30465e-06	0.000345039	TRUE	1.84029	25.1643	0.0822602	0.264444	FALSE	7.97495	25.1643	4.04632e-06	0.000706756	TRUE	6.13465	25.1643	4.79649e-05	0.00531316	TRUE	27.3756	26.839	28.2887	27.6712	27.7308	28.5049				28.3909	25.0895
A0A0G2JGQ6;Q80VB6;Q8CCN4;Q9JLM8_S337	A0A0G2JGQ6;Q80VB6;Q8CCN4;Q9JLM8	Dclk1	S	337	tr|A0A0G2JGQ6|A0A0G2JGQ6_MOUSE Serine/threonine-protein kinase DCLK1 OS=Mus musculus OX=10090 GN=Dclk1 PE=1 SV=1;tr|Q80VB6|Q80VB6_MOUSE Dclk1 protein OS=Mus musculus OX=10090 GN=Dclk1 PE=1 SV=1;sp|Q9JLM8-2|DCLK1_MOUSE Isoform 2 of Serine/threonine-protein	0.999661	311.73	1.96496e-117	0.815656	30.0329	0.00594681	0.175341	FALSE	1.20518	30.0329	0.000377095	0.0107144	TRUE	14.417	30.0329	1.79476e-15	1.8809e-12	TRUE	0.389524	30.0329	0.134211	0.344042	FALSE	13.6013	30.0329	3.45586e-15	3.62174e-12	TRUE	13.2118	30.0329	4.79164e-15	5.02164e-12	TRUE	33.8364	32.9776	33.1661	34.3745	34.303	33.7495				33.0744	32.7019
A0A0G2JGQ6;Q80VB6;Q8CCN4;Q9JLM8_T336	A0A0G2JGQ6;Q80VB6;Q8CCN4;Q9JLM8	Dclk1	T	336	tr|A0A0G2JGQ6|A0A0G2JGQ6_MOUSE Serine/threonine-protein kinase DCLK1 OS=Mus musculus OX=10090 GN=Dclk1 PE=1 SV=1;tr|Q80VB6|Q80VB6_MOUSE Dclk1 protein OS=Mus musculus OX=10090 GN=Dclk1 PE=1 SV=1;sp|Q9JLM8-2|DCLK1_MOUSE Isoform 2 of Serine/threonine-protein	0.945279	270.99	2.68249e-80	-0.905824	24.1469	0.748445	0.929305	FALSE	0.0105314	24.1469	0.997018	0.99797	FALSE	5.72089	24.1469	0.0615388	0.474211	FALSE	0.916356	24.1469	0.745634	0.867286	FALSE	6.62672	24.1469	0.0344496	0.316694	FALSE	5.71036	24.1469	0.0619493	0.19438	FALSE	22.4227	24.1405	32.2142	29.3417	28.1391					25.4615	24.4664
A0A0G2JGQ6;Q80VB6;Q9JLM8_S305	A0A0G2JGQ6;Q80VB6;Q9JLM8	Dclk1	S	305	tr|A0A0G2JGQ6|A0A0G2JGQ6_MOUSE Serine/threonine-protein kinase DCLK1 OS=Mus musculus OX=10090 GN=Dclk1 PE=1 SV=1;tr|Q80VB6|Q80VB6_MOUSE Dclk1 protein OS=Mus musculus OX=10090 GN=Dclk1 PE=1 SV=1;sp|Q9JLM8-2|DCLK1_MOUSE Isoform 2 of Serine/threonine-protein	0.999967	221.05	8.46128e-22	0.241979	20.6887	0.792369	0.947948	FALSE	3.00628	20.6887	0.00627493	0.03443	TRUE	2.98184	20.6887	0.00658922	0.153456	FALSE	2.7643	20.6887	0.0101972	0.0875955	FALSE	2.73986	20.6887	0.0107113	0.184124	FALSE	-0.0244372	20.6887	0.978758	0.992971	FALSE	23.1869	22.7712		22.4289	22.2796	22.0302
A0A0G2JGQ6;Q80VB6;Q9JLM8_S307	A0A0G2JGQ6;Q80VB6;Q9JLM8	Dclk1	S	307	tr|A0A0G2JGQ6|A0A0G2JGQ6_MOUSE Serine/threonine-protein kinase DCLK1 OS=Mus musculus OX=10090 GN=Dclk1 PE=1 SV=1;tr|Q80VB6|Q80VB6_MOUSE Dclk1 protein OS=Mus musculus OX=10090 GN=Dclk1 PE=1 SV=1;sp|Q9JLM8-2|DCLK1_MOUSE Isoform 2 of Serine/threonine-protein	0.999542	433.58	3.06556e-280	-0.679141	27.4792	0.351796	0.716873	FALSE	0.759975	27.4792	0.299786	0.444176	FALSE	11.183	27.4792	4.17584e-09	1.09407e-06	TRUE	1.43912	27.4792	0.0634457	0.231406	FALSE	11.8622	27.4792	2.20026e-09	5.76469e-07	TRUE	10.423	27.4792	8.93781e-09	2.34171e-06	TRUE	29.981	29.755	33.1871	30.4456	30.3547	30.0853				29.6263	29.4367
A0A0G2JGQ6;Q80VB6;Q9JLM8_S310	A0A0G2JGQ6;Q80VB6;Q9JLM8	Dclk1	S	310	tr|A0A0G2JGQ6|A0A0G2JGQ6_MOUSE Serine/threonine-protein kinase DCLK1 OS=Mus musculus OX=10090 GN=Dclk1 PE=1 SV=1;tr|Q80VB6|Q80VB6_MOUSE Dclk1 protein OS=Mus musculus OX=10090 GN=Dclk1 PE=1 SV=1;sp|Q9JLM8-2|DCLK1_MOUSE Isoform 2 of Serine/threonine-protein	0.944267	338.41	5.52596e-145	2.11541	22.4598	0.478719	0.775393	FALSE	5.02778	22.4598	0.108789	0.219674	FALSE	6.67877	22.4598	0.0405212	0.386057	FALSE	2.91238	22.4598	0.334276	0.572252	FALSE	4.56336	22.4598	0.141606	0.527955	FALSE	1.65099	22.4598	0.578672	0.757881	FALSE	25.4969	23.8568	22.0459	26.1659		33.1232
A0A0G2JGQ6;Q80VB6;Q9JLM8_S312	A0A0G2JGQ6;Q80VB6;Q9JLM8	Dclk1	S	312	tr|A0A0G2JGQ6|A0A0G2JGQ6_MOUSE Serine/threonine-protein kinase DCLK1 OS=Mus musculus OX=10090 GN=Dclk1 PE=1 SV=1;tr|Q80VB6|Q80VB6_MOUSE Dclk1 protein OS=Mus musculus OX=10090 GN=Dclk1 PE=1 SV=1;sp|Q9JLM8-2|DCLK1_MOUSE Isoform 2 of Serine/threonine-protein	0.872123	137.09	3.93921e-15	-0.0594168	19.7653	0.95621	0.987112	FALSE	-0.62881	19.7653	0.56413	0.680167	FALSE	-0.299169	19.7653	0.782539	0.940226	FALSE	-0.569393	19.7653	0.601019	0.782444	FALSE	-0.239752	19.7653	0.824834	0.941721	FALSE	0.329641	19.7653	0.76112	0.880886	FALSE			22.0459							21.713	20.1571
A0A0G2JGQ6;Q80VB6;Q9JLM8_S313	A0A0G2JGQ6;Q80VB6;Q9JLM8	Dclk1	S	313	tr|A0A0G2JGQ6|A0A0G2JGQ6_MOUSE Serine/threonine-protein kinase DCLK1 OS=Mus musculus OX=10090 GN=Dclk1 PE=1 SV=1;tr|Q80VB6|Q80VB6_MOUSE Dclk1 protein OS=Mus musculus OX=10090 GN=Dclk1 PE=1 SV=1;sp|Q9JLM8-2|DCLK1_MOUSE Isoform 2 of Serine/threonine-protein	0.874548	137.44	2.04207e-13	-1.91517	20.0966	0.101242	0.48652	FALSE	-0.277209	20.0966	0.800843	0.87153	FALSE	0.361519	20.0966	0.742427	0.93734	FALSE	1.63796	20.0966	0.154512	0.371024	FALSE	2.27669	20.0966	0.0568325	0.39132	FALSE	0.638728	20.0966	0.563516	0.752311	FALSE	22.0657		23.5406
A0A0G2JGQ6;Q80VB6;Q9JLM8_S32	A0A0G2JGQ6;Q80VB6;Q9JLM8	Dclk1	S	32	tr|A0A0G2JGQ6|A0A0G2JGQ6_MOUSE Serine/threonine-protein kinase DCLK1 OS=Mus musculus OX=10090 GN=Dclk1 PE=1 SV=1;tr|A0A0G2JGR9|A0A0G2JGR9_MOUSE Serine/threonine-protein kinase DCLK1 (Fragment) OS=Mus musculus OX=10090 GN=Dclk1 PE=1 SV=1;tr|Q80VB6|Q80VB6_MO	0.789325	161.47	1.35859e-16	-1.06786	20.7997	0.64451	0.881783	FALSE	3.36603	20.7997	0.162538	0.292201	FALSE	3.45231	20.7997	0.152929	0.625468	FALSE	4.43389	20.7997	0.0740904	0.248868	FALSE	4.52017	20.7997	0.0693589	0.413001	FALSE	0.0862805	20.7997	0.970116	0.989091	FALSE		23.6184	27.5615			27.4379
A0A0G2JGQ6;Q80VB6;Q9JLM8_S320	A0A0G2JGQ6;Q80VB6;Q9JLM8	Dclk1	S	320	tr|A0A0G2JGQ6|A0A0G2JGQ6_MOUSE Serine/threonine-protein kinase DCLK1 OS=Mus musculus OX=10090 GN=Dclk1 PE=1 SV=1;tr|Q80VB6|Q80VB6_MOUSE Dclk1 protein OS=Mus musculus OX=10090 GN=Dclk1 PE=1 SV=1;sp|Q9JLM8-2|DCLK1_MOUSE Isoform 2 of Serine/threonine-protein	0.904582	136.35	2.23306e-13	-3.58394	20.0965	0.0138558	0.258431	FALSE	-1.77619	20.0965	0.176457	0.30926	FALSE	-0.278713	20.0965	0.825028	0.950579	FALSE	1.80775	20.0965	0.169501	0.39279	FALSE	3.30522	20.0965	0.0208586	0.242887	FALSE	1.49747	20.0965	0.248891	0.453981	FALSE	24.5418	20.683	21.5875							23.5466
A0A0G2JGQ6;Q80VB6;Q9JLM8_S77	A0A0G2JGQ6;Q80VB6;Q9JLM8	Dclk1	S	77	tr|A0A0G2JGQ6|A0A0G2JGQ6_MOUSE Serine/threonine-protein kinase DCLK1 OS=Mus musculus OX=10090 GN=Dclk1 PE=1 SV=1;tr|A0A0G2JGR9|A0A0G2JGR9_MOUSE Serine/threonine-protein kinase DCLK1 (Fragment) OS=Mus musculus OX=10090 GN=Dclk1 PE=1 SV=1;tr|Q80VB6|Q80VB6_MO	0.999988	80.979	0.00118904	-0.0277387	20.6865	0.95764	0.987112	FALSE	3.80463	20.6865	1.10516e-05	0.00193034	TRUE	3.51139	20.6865	2.34801e-05	0.00234454	TRUE	3.83237	20.6865	1.03125e-05	0.00180125	TRUE	3.53913	20.6865	2.18263e-05	0.00207945	TRUE	-0.293235	20.6865	0.577166	0.757881	FALSE	22.6438	22.6117	22.3534	22.401	22.8591	22.2657
A0A0G2JGQ6;Q80VB6;Q9JLM8_T317	A0A0G2JGQ6;Q80VB6;Q9JLM8	Dclk1	T	317	tr|A0A0G2JGQ6|A0A0G2JGQ6_MOUSE Serine/threonine-protein kinase DCLK1 OS=Mus musculus OX=10090 GN=Dclk1 PE=1 SV=1;tr|Q80VB6|Q80VB6_MOUSE Dclk1 protein OS=Mus musculus OX=10090 GN=Dclk1 PE=1 SV=1;sp|Q9JLM8-2|DCLK1_MOUSE Isoform 2 of Serine/threonine-protein	0.999125	125.97	3.5841e-10	-0.100523	21.3928	0.959667	0.987112	FALSE	2.51662	21.3928	0.221363	0.366491	FALSE	3.64214	21.3928	0.0871281	0.524772	FALSE	2.61714	21.3928	0.204663	0.431857	FALSE	3.74266	21.3928	0.0797819	0.43322	FALSE	1.12552	21.3928	0.574006	0.756247	FALSE		24.712	25.8265		24.8274	24.1478					23.1839
A0A0G2JGQ6;Q8CCN4;Q9JLM8_S347	A0A0G2JGQ6;Q8CCN4;Q9JLM8	Dclk1	S	347	tr|A0A0G2JGQ6|A0A0G2JGQ6_MOUSE Serine/threonine-protein kinase DCLK1 OS=Mus musculus OX=10090 GN=Dclk1 PE=1 SV=1;tr|Q8CCN4|Q8CCN4_MOUSE Serine/threonine-protein kinase DCLK1 OS=Mus musculus OX=10090 GN=Dclk1 PE=1 SV=1;sp|Q9JLM8|DCLK1_MOUSE Serine/threonine	1	144.68	2.77856e-11	0.272565	22.5217	0.904573	0.971801	FALSE	-6.02205	22.5217	0.0199216	0.0675659	FALSE	2.1257	22.5217	0.359002	0.791025	FALSE	-6.29462	22.5217	0.0159617	0.105956	FALSE	1.85314	22.5217	0.421799	0.755315	FALSE	8.14776	22.5217	0.00357009	0.0392652	TRUE		27.0977		25.8127						26.0792	28.0389
A0A0G2JGQ6;Q8CCN4;Q9JLM8_S352	A0A0G2JGQ6;Q8CCN4;Q9JLM8	Dclk1	S	352	tr|A0A0G2JGQ6|A0A0G2JGQ6_MOUSE Serine/threonine-protein kinase DCLK1 OS=Mus musculus OX=10090 GN=Dclk1 PE=1 SV=1;tr|Q8CCN4|Q8CCN4_MOUSE Serine/threonine-protein kinase DCLK1 OS=Mus musculus OX=10090 GN=Dclk1 PE=1 SV=1;sp|Q9JLM8|DCLK1_MOUSE Serine/threonine	0.990105	366.83	3.98859e-161	-2.33129	23.0759	0.285994	0.693915	FALSE	-12.9805	23.0759	5.70405e-05	0.00459835	TRUE	0.171982	23.0759	0.9356	0.982064	FALSE	-10.6492	23.0759	0.000309506	0.0125644	TRUE	2.50327	23.0759	0.253757	0.641946	FALSE	13.1525	23.0759	5.06981e-05	0.00531316	TRUE		28.4122								32.59	31.9483
A0A0G2JGQ6;Q8CCN4;Q9JLM8_S736	A0A0G2JGQ6;Q8CCN4;Q9JLM8	Dclk1	S	736	tr|A0A0G2JGQ6|A0A0G2JGQ6_MOUSE Serine/threonine-protein kinase DCLK1 OS=Mus musculus OX=10090 GN=Dclk1 PE=1 SV=1;tr|Q8CCN4|Q8CCN4_MOUSE Serine/threonine-protein kinase DCLK1 OS=Mus musculus OX=10090 GN=Dclk1 PE=1 SV=1;sp|Q9JLM8|DCLK1_MOUSE Serine/threonine	0.999999	311.46	5.87673e-135	5.96632	26.8129	1.39411e-05	0.00292206	TRUE	-1.26362	26.8129	0.151262	0.27811	FALSE	1.48808	26.8129	0.0965159	0.535178	FALSE	-7.22994	26.8129	2.15763e-06	0.00079974	TRUE	-4.47824	26.8129	0.000181912	0.0100339	TRUE	2.7517	26.8129	0.00623676	0.0510634	FALSE	22.6524	23.3781	21.1523	27.717	27.8066	29.5581	25.6047	28.839	26.1737	29.7554	29.4804
A0A0G2JGQ6;Q8CCN4;Q9JLM8_S738	A0A0G2JGQ6;Q8CCN4;Q9JLM8	Dclk1	S	738	tr|A0A0G2JGQ6|A0A0G2JGQ6_MOUSE Serine/threonine-protein kinase DCLK1 OS=Mus musculus OX=10090 GN=Dclk1 PE=1 SV=1;tr|Q8CCN4|Q8CCN4_MOUSE Serine/threonine-protein kinase DCLK1 OS=Mus musculus OX=10090 GN=Dclk1 PE=1 SV=1;sp|Q9JLM8|DCLK1_MOUSE Serine/threonine	0.997641	216.44	1.16194e-53	0.76858	21.2012	0.725818	0.915994	FALSE	-1.55278	21.2012	0.48238	0.608475	FALSE	0.119422	21.2012	0.956424	0.984658	FALSE	-2.32136	21.2012	0.300145	0.547819	FALSE	-0.649158	21.2012	0.766892	0.924859	FALSE	1.6722	21.2012	0.450151	0.652501	FALSE			23.0315			25.0682		22.5736	21.972		23.0472
A0A0G2JGQ6;Q8CCN4;Q9JLM8_S742	A0A0G2JGQ6;Q8CCN4;Q9JLM8	Dclk1	S	742	tr|A0A0G2JGQ6|A0A0G2JGQ6_MOUSE Serine/threonine-protein kinase DCLK1 OS=Mus musculus OX=10090 GN=Dclk1 PE=1 SV=1;tr|Q8CCN4|Q8CCN4_MOUSE Serine/threonine-protein kinase DCLK1 OS=Mus musculus OX=10090 GN=Dclk1 PE=1 SV=1;sp|Q9JLM8|DCLK1_MOUSE Serine/threonine	0.997897	382.07	1.89187e-204	6.29564	24.848	4.59777e-05	0.00602307	TRUE	-2.38569	24.848	0.0334601	0.096464	FALSE	-3.6715	24.848	0.00321088	0.108549	FALSE	-8.68133	24.848	2.15697e-06	0.00079974	TRUE	-9.96714	24.848	5.34011e-07	0.000111929	TRUE	-1.2858	24.848	0.218012	0.421133	FALSE				23.5236	23.593	27.6062	28.4124	28.5358	28.7891	28.038	25.8856
A0A0J9YTR8_S15	A0A0J9YTR8	Stard13	S	15	tr|A0A0J9YTR8|A0A0J9YTR8_MOUSE Predicted gene 42906 (Fragment) OS=Mus musculus OX=10090 GN=Gm42906 PE=4 SV=1;tr|A0A0J9YU82|A0A0J9YU82_MOUSE StAR-related lipid transfer protein 13 OS=Mus musculus OX=10090 GN=Stard13 PE=1 SV=1;tr|F8WIY7|F8WIY7_MOUSE StAR-rel	1	74.364	0.000594003	-0.132084	20.0192	0.86345	0.971801	FALSE	-0.39229	20.0192	0.611374	0.72316	FALSE	-0.0811635	20.0192	0.915799	0.979345	FALSE	-0.260206	20.0192	0.73525	0.862999	FALSE	0.0509205	20.0192	0.947106	0.974626	FALSE	0.311127	20.0192	0.686308	0.830544	FALSE		20.8758	20.8424			20.7369		20.4125	20.3133	20.2606
A0A0J9YTU3_S111	A0A0J9YTU3	Specc1	S	111	tr|A0A0J9YTU3|A0A0J9YTU3_MOUSE Cytospin-B OS=Mus musculus OX=10090 GN=Specc1 PE=1 SV=1;sp|Q5SXY1|CYTSB_MOUSE Cytospin-B OS=Mus musculus OX=10090 GN=Specc1 PE=1 SV=2;tr|A0A0J9YUR2|A0A0J9YUR2_MOUSE Cytospin-B OS=Mus musculus OX=10090 GN=Specc1 PE=1 SV=1;sp|Q	0.984052	62.464	0.0163263	-0.465589	19.3127	0.405331	0.732109	FALSE	-1.38783	19.3127	0.0252799	0.0787733	FALSE	-0.869731	19.3127	0.133934	0.594759	FALSE	-0.922238	19.3127	0.114143	0.312329	FALSE	-0.404142	19.3127	0.468383	0.779261	FALSE	0.518096	19.3127	0.35623	0.568007	FALSE										19.8627	19.95
A0A0J9YTU3_S55	A0A0J9YTU3	Specc1	S	55	tr|A0A0J9YTU3|A0A0J9YTU3_MOUSE Cytospin-B OS=Mus musculus OX=10090 GN=Specc1 PE=1 SV=1;sp|Q5SXY1|CYTSB_MOUSE Cytospin-B OS=Mus musculus OX=10090 GN=Specc1 PE=1 SV=2;tr|A0A0J9YUF8|A0A0J9YUF8_MOUSE Cytospin-B OS=Mus musculus OX=10090 GN=Specc1 PE=1 SV=1;sp|Q	0.950848	75.112	0.000333935	-1.59444	19.7023	0.102695	0.48652	FALSE	0.349651	19.7023	0.704202	0.794406	FALSE	0.720046	19.7023	0.439127	0.835219	FALSE	1.94409	19.7023	0.0526076	0.207266	FALSE	2.31448	19.7023	0.025233	0.27546	FALSE	0.370395	19.7023	0.687672	0.831234	FALSE	22.5073		21.9085								20.5841
A0A0J9YV44_S450	A0A0J9YV44	Ythdc2	S	450	tr|A0A0J9YV44|A0A0J9YV44_MOUSE 3'-5' RNA helicase YTHDC2 (Fragment) OS=Mus musculus OX=10090 GN=Ythdc2 PE=1 SV=1;sp|B2RR83|YTDC2_MOUSE 3'-5' RNA helicase YTHDC2 OS=Mus musculus OX=10090 GN=Ythdc2 PE=1 SV=1	0.873089	95.57	0.000263187	-0.982998	19.1518	0.131944	0.538042	FALSE	-2.16346	19.1518	0.00419407	0.0269655	TRUE	0.285491	19.1518	0.646148	0.910138	FALSE	-1.18046	19.1518	0.0764155	0.253429	FALSE	1.26849	19.1518	0.0594176	0.40174	FALSE	2.44895	19.1518	0.00183231	0.0290948	TRUE		20.0932								20.6559	20.0841
A0A0N4SUJ0;Q6PGL7_S747	A0A0N4SUJ0;Q6PGL7	Fam21	S	747	tr|A0A0N4SUJ0|A0A0N4SUJ0_MOUSE WASH complex subunit 2 (Fragment) OS=Mus musculus OX=10090 GN=Washc2 PE=1 SV=1;sp|Q6PGL7|WASC2_MOUSE WASH complex subunit 2 OS=Mus musculus OX=10090 GN=Washc2 PE=1 SV=1;sp|Q6PGL7-2|WASC2_MOUSE Isoform 2 of WASH complex subuni	0.999998	112.8	1.1943e-09	-1.10525	21.4276	0.43801	0.745187	FALSE	-3.47706	21.4276	0.0275337	0.0842765	FALSE	-1.88486	21.4276	0.196992	0.688159	FALSE	-2.37181	21.4276	0.111714	0.309625	FALSE	-0.779613	21.4276	0.581743	0.85268	FALSE	1.5922	21.4276	0.270703	0.476001	FALSE	22.1404	22.2455				22.568	22.7506	22.546		23.6141	23.9163
A0A0N4SV80_S1099	A0A0N4SV80	Znf638;Zfml	S	1099	tr|A0A0N4SV80|A0A0N4SV80_MOUSE Zinc finger protein 638 OS=Mus musculus OX=10090 GN=Zfp638 PE=1 SV=1;sp|Q61464-4|ZN638_MOUSE Isoform 4 of Zinc finger protein 638 OS=Mus musculus OX=10090 GN=Znf638;tr|E9QML5|E9QML5_MOUSE Zinc finger protein 638 OS=Mus muscul	0.999921	104.22	6.90192e-05	-1.72953	20.3442	0.0859005	0.456973	FALSE	-2.27171	20.3442	0.030534	0.091156	FALSE	-2.15843	20.3442	0.0380546	0.365883	FALSE	-0.542184	20.3442	0.566876	0.759701	FALSE	-0.428901	20.3442	0.649628	0.88465	FALSE	0.113283	20.3442	0.904073	0.958977	FALSE		21.5978	21.4056	20.7399			20.9774	21.0948	20.8158	21.1297	21.0976
A0A0N4SV80_S881	A0A0N4SV80	Znf638;Zfml	S	881	tr|A0A0N4SV80|A0A0N4SV80_MOUSE Zinc finger protein 638 OS=Mus musculus OX=10090 GN=Zfp638 PE=1 SV=1;sp|Q61464-4|ZN638_MOUSE Isoform 4 of Zinc finger protein 638 OS=Mus musculus OX=10090 GN=Znf638;tr|E9QML5|E9QML5_MOUSE Zinc finger protein 638 OS=Mus muscul	0.967417	97.509	2.92905e-06	-1.08579	19.2853	0.231516	0.661113	FALSE	-1.53034	19.2853	0.101591	0.207943	FALSE	-0.689668	19.2853	0.438435	0.835219	FALSE	-0.444551	19.2853	0.614631	0.790654	FALSE	0.396124	19.2853	0.653313	0.885734	FALSE	0.840676	19.2853	0.348055	0.564687	FALSE		21.5593									20.9032
A0A0N4SW73_S307	A0A0N4SW73	Rab11fip5	S	307	tr|A0A0N4SW73|A0A0N4SW73_MOUSE Rab11 family-interacting protein 5 OS=Mus musculus OX=10090 GN=Rab11fip5 PE=1 SV=1;sp|Q8R361|RFIP5_MOUSE Rab11 family-interacting protein 5 OS=Mus musculus OX=10090 GN=Rab11fip5 PE=1 SV=2	0.999999	232.17	1.81341e-31	-2.07335	23.2159	0.0424444	0.356354	FALSE	-3.14661	23.2159	0.00504411	0.030207	TRUE	-2.02255	23.2159	0.0468678	0.405929	FALSE	-1.07326	23.2159	0.260814	0.50061	FALSE	0.0508034	23.2159	0.956292	0.977773	FALSE	1.12407	23.2159	0.240185	0.443939	FALSE	24.4046	24.328	21.7033	22.6634		22.1579	23.3646	23.5839	23.335	24.6427	24.4561
A0A0N4SW73_S626	A0A0N4SW73		S	626	tr|A0A0N4SW73|A0A0N4SW73_MOUSE Rab11 family-interacting protein 5 OS=Mus musculus OX=10090 GN=Rab11fip5 PE=1 SV=1	1	82.705	0.00135431	-1.98163	20.15	0.0452395	0.358578	FALSE	-4.05748	20.15	0.000705379	0.0125184	TRUE	-3.18013	20.15	0.00392043	0.124503	FALSE	-2.07585	20.15	0.0374133	0.172618	FALSE	-1.1985	20.15	0.199955	0.582483	FALSE	0.877345	20.15	0.339858	0.556518	FALSE		21.5754					21.936		21.9989	21.9086	22.0463
A0A0N4SW73_S693	A0A0N4SW73		S	693	tr|A0A0N4SW73|A0A0N4SW73_MOUSE Rab11 family-interacting protein 5 OS=Mus musculus OX=10090 GN=Rab11fip5 PE=1 SV=1	1	95.401	0.000796571	-0.815825	20.1458	0.571737	0.834926	FALSE	-2.25105	20.1458	0.135645	0.25753	FALSE	0.763666	20.1458	0.596238	0.889212	FALSE	-1.43522	20.1458	0.32701	0.56928	FALSE	1.57949	20.1458	0.282892	0.664732	FALSE	3.01471	20.1458	0.0538294	0.183587	FALSE		23.2597								23.1442	18.5603
A0A0R4J0M9_S746	A0A0R4J0M9	Vcpip1	S	746	tr|A0A0R4J0M9|A0A0R4J0M9_MOUSE Deubiquitinating protein VCIP135 OS=Mus musculus OX=10090 GN=Vcpip1 PE=1 SV=1;sp|Q8CDG3|VCIP1_MOUSE Deubiquitinating protein VCIP135 OS=Mus musculus OX=10090 GN=Vcpip1 PE=1 SV=1;sp|Q8CDG3-2|VCIP1_MOUSE Isoform 2 of Deubiquiti	0.991726	63.216	0.0155648	0.27183	19.0834	0.640869	0.880249	FALSE	-0.260806	19.0834	0.654339	0.756529	FALSE	-0.223189	19.0834	0.701249	0.93734	FALSE	-0.532636	19.0834	0.3673	0.593114	FALSE	-0.495019	19.0834	0.40093	0.740615	FALSE	0.0376169	19.0834	0.948276	0.982009	FALSE								19.1412		19.2765
A0A0R4J0M9_S997	A0A0R4J0M9	Vcpip1	S	997	tr|A0A0R4J0M9|A0A0R4J0M9_MOUSE Deubiquitinating protein VCIP135 OS=Mus musculus OX=10090 GN=Vcpip1 PE=1 SV=1;sp|Q8CDG3|VCIP1_MOUSE Deubiquitinating protein VCIP135 OS=Mus musculus OX=10090 GN=Vcpip1 PE=1 SV=1	0.988607	121.99	6.98364e-06	-0.623678	20.2219	0.295281	0.696833	FALSE	-2.35948	20.2219	0.001526	0.015589	TRUE	-0.29114	20.2219	0.618295	0.901988	FALSE	-1.7358	20.2219	0.0106631	0.0901201	FALSE	0.332538	20.2219	0.56994	0.84603	FALSE	2.06834	20.2219	0.00373417	0.0399135	TRUE		21.3241								21.9817	21.627
A0A0R4J0X2_S441	A0A0R4J0X2	Alas1	S	441	tr|A0A0R4J0X2|A0A0R4J0X2_MOUSE 5-aminolevulinate synthase OS=Mus musculus OX=10090 GN=Alas1 PE=1 SV=1;sp|Q8VC19|HEM1_MOUSE 5-aminolevulinate synthase, nonspecific, mitochondrial OS=Mus musculus OX=10090 GN=Alas1 PE=1 SV=2	1	45.608	0.0274528	-1.25341	20.2758	0.34424	0.705995	FALSE	-4.73081	20.2758	0.00320585	0.0232837	TRUE	-0.61996	20.2758	0.634698	0.907973	FALSE	-3.4774	20.2758	0.0188742	0.11385	FALSE	0.633453	20.2758	0.627424	0.879684	FALSE	4.11085	20.2758	0.00766242	0.05819	FALSE											25.4229
A0A0R4J0X2_T443	A0A0R4J0X2	Alas1	T	443	tr|A0A0R4J0X2|A0A0R4J0X2_MOUSE 5-aminolevulinate synthase OS=Mus musculus OX=10090 GN=Alas1 PE=1 SV=1;sp|Q8VC19|HEM1_MOUSE 5-aminolevulinate synthase, nonspecific, mitochondrial OS=Mus musculus OX=10090 GN=Alas1 PE=1 SV=2	1	45.608	0.0274528	0.743137	19.9605	0.620283	0.871763	FALSE	-3.99693	19.9605	0.018841	0.0649517	FALSE	-0.43368	19.9605	0.771656	0.938162	FALSE	-4.74006	19.9605	0.00750589	0.0735391	FALSE	-1.17682	19.9605	0.436522	0.759007	FALSE	3.56325	19.9605	0.0321704	0.135391	FALSE											25.4229
A0A0R4J0X8_S340	A0A0R4J0X8	Arhgef7	S	340	tr|A0A0R4J0X8|A0A0R4J0X8_MOUSE Rho guanine nucleotide exchange factor 7 OS=Mus musculus OX=10090 GN=Arhgef7 PE=1 SV=1;sp|Q9ES28-8|ARHG7_MOUSE Isoform H of Rho guanine nucleotide exchange factor 7 OS=Mus musculus OX=10090 GN=Arhgef7;tr|D3Z0V2|D3Z0V2_MOUSE R	1	117.7	4.83374e-05	0.430276	19.4131	0.385065	0.72601	FALSE	-1.94566	19.4131	0.00170937	0.0165534	TRUE	0.323204	19.4131	0.510957	0.85989	FALSE	-2.37594	19.4131	0.000378631	0.0142091	TRUE	-0.107072	19.4131	0.826102	0.941721	FALSE	2.26886	19.4131	0.000545333	0.0170225	TRUE		19.5827								21.2066	20.4632
A0A0R4J0X8_S7	A0A0R4J0X8	Arhgef7	S	7	tr|A0A0R4J0X8|A0A0R4J0X8_MOUSE Rho guanine nucleotide exchange factor 7 OS=Mus musculus OX=10090 GN=Arhgef7 PE=1 SV=1;sp|Q9ES28-8|ARHG7_MOUSE Isoform H of Rho guanine nucleotide exchange factor 7 OS=Mus musculus OX=10090 GN=Arhgef7;tr|D3Z0V2|D3Z0V2_MOUSE R	0.999855	113.77	2.35629e-06	-0.683033	20.1139	0.326424	0.700886	FALSE	-1.63235	20.1139	0.0316424	0.0931496	FALSE	-0.476663	20.1139	0.488578	0.85534	FALSE	-0.949316	20.1139	0.18098	0.405272	FALSE	0.206371	20.1139	0.762236	0.923496	FALSE	1.15569	20.1139	0.109784	0.27459	FALSE		20.8575						21.0891		21.1186	21.0238
A0A0R4J170_S1422	A0A0R4J170	Smarca4	S	1422	tr|A0A0R4J170|A0A0R4J170_MOUSE Transcription activator BRG1 OS=Mus musculus OX=10090 GN=Smarca4 PE=1 SV=1;sp|Q3TKT4|SMCA4_MOUSE Transcription activator BRG1 OS=Mus musculus OX=10090 GN=Smarca4 PE=1 SV=1;sp|Q3TKT4-2|SMCA4_MOUSE Isoform 2 of Transcription ac	0.999999	74.953	2.16989e-05	-0.708488	20.0414	0.299932	0.696833	FALSE	-2.12957	20.0414	0.00728612	0.0380983	TRUE	-1.29129	20.0414	0.0725872	0.488004	FALSE	-1.42108	20.0414	0.0513351	0.203016	FALSE	-0.582799	20.0414	0.390129	0.732972	FALSE	0.838279	20.0414	0.224368	0.428182	FALSE							21.3942			21.4173	21.1441
A0A0R4J1E3_S142	A0A0R4J1E3	Dbn1	S	142	tr|A0A0R4J1E3|A0A0R4J1E3_MOUSE Drebrin OS=Mus musculus OX=10090 GN=Dbn1 PE=1 SV=1;sp|Q9QXS6-3|DREB_MOUSE Isoform E2 of Drebrin OS=Mus musculus OX=10090 GN=Dbn1;sp|Q9QXS6|DREB_MOUSE Drebrin OS=Mus musculus OX=10090 GN=Dbn1 PE=1 SV=4;sp|Q9QXS6-2|DREB_MOUSE I	0.999846	94.85	0.00134087	0.560454	19.8111	0.3493	0.714974	FALSE	0.695581	19.8111	0.250315	0.401731	FALSE	-1.65506	19.8111	0.0145274	0.227621	FALSE	0.135127	19.8111	0.818093	0.894988	FALSE	-2.21551	19.8111	0.00253287	0.0886386	FALSE	-2.35064	19.8111	0.00168222	0.0289012	TRUE							21.3031	21.3617	21.4345
A0A0R4J1F8_S784	A0A0R4J1F8	Wdhd1	S	784	tr|A0A0R4J1F8|A0A0R4J1F8_MOUSE WD repeat and HMG-box DNA-binding protein 1 OS=Mus musculus OX=10090 GN=Wdhd1 PE=1 SV=1;tr|A0A2K6EDP7|A0A2K6EDP7_MOUSE WD repeat and HMG-box DNA-binding protein 1 OS=Mus musculus OX=10090 GN=Wdhd1 PE=1 SV=1;sp|P59328-3|WDHD1_	1	337.57	7.43415e-157	-4.28636	24.6272	0.017513	0.259458	FALSE	-4.82053	24.6272	0.00936052	0.0442535	TRUE	-4.67776	24.6272	0.011065	0.200477	FALSE	-0.534168	24.6272	0.735361	0.862999	FALSE	-0.391398	24.6272	0.804162	0.938892	FALSE	0.14277	24.6272	0.927842	0.970437	FALSE	24.2469	26.0221	26.1333			26.0705	26.0221	25.604	25.9503	25.9898	26.0448
A0A0R4J1F8_T782	A0A0R4J1F8	Wdhd1	T	782	tr|A0A0R4J1F8|A0A0R4J1F8_MOUSE WD repeat and HMG-box DNA-binding protein 1 OS=Mus musculus OX=10090 GN=Wdhd1 PE=1 SV=1;tr|A0A2K6EDP7|A0A2K6EDP7_MOUSE WD repeat and HMG-box DNA-binding protein 1 OS=Mus musculus OX=10090 GN=Wdhd1 PE=1 SV=1;sp|P59328-3|WDHD1_	1	87.772	0.000489177	-4.50901	21.4833	0.00269873	0.115858	FALSE	-1.57096	21.4833	0.209055	0.351669	FALSE	-3.84812	21.4833	0.00731638	0.166686	FALSE	2.93805	21.4833	0.0294615	0.152097	FALSE	0.660881	21.4833	0.58612	0.85313	FALSE	-2.27717	21.4833	0.0789619	0.223158	FALSE	24.2469	20.1696	26.1143				22.8059	22.8361	22.9062	20.9758	21.0875
A0A0R4J1L2;Q80T06_S133	A0A0R4J1L2;Q80T06	Eef1d	S	133	tr|A0A0R4J1L2|A0A0R4J1L2_MOUSE Elongation factor 1-delta OS=Mus musculus OX=10090 GN=Eef1d PE=1 SV=1;tr|Q91VK2|Q91VK2_MOUSE Eef1d protein OS=Mus musculus OX=10090 GN=Eef1d PE=1 SV=1;tr|F6ZFU0|F6ZFU0_MOUSE Elongation factor 1-delta (Fragment) OS=Mus musculu	1	176.19	5.97054e-26	-0.553605	24.5313	0.341151	0.705173	FALSE	-2.16003	24.5313	0.00245638	0.0207604	TRUE	-0.42947	24.5313	0.456569	0.843887	FALSE	-1.60643	24.5313	0.0145225	0.103705	FALSE	0.124135	24.5313	0.827641	0.941721	FALSE	1.73056	24.5313	0.00970647	0.0664862	FALSE	24.5753	24.8695	23.4526	24.6052	23.2691	23.3623	23.3817	24.722	24.4214	26.0429	25.7203
A0A0R4J1L2;Q80T06_S162	A0A0R4J1L2;Q80T06	Eef1d	S	162	tr|A0A0R4J1L2|A0A0R4J1L2_MOUSE Elongation factor 1-delta OS=Mus musculus OX=10090 GN=Eef1d PE=1 SV=1;tr|Q91VK2|Q91VK2_MOUSE Eef1d protein OS=Mus musculus OX=10090 GN=Eef1d PE=1 SV=1;tr|F6ZFU0|F6ZFU0_MOUSE Elongation factor 1-delta (Fragment) OS=Mus musculu	1	334.65	1.27034e-182	-0.698075	25.8918	0.449588	0.751533	FALSE	-3.4446	25.8918	0.00251083	0.0208838	TRUE	-2.2765	25.8918	0.0263213	0.317066	FALSE	-2.74652	25.8918	0.010152	0.0875955	FALSE	-1.57843	25.8918	0.103519	0.477919	FALSE	1.1681	25.8918	0.216014	0.418452	FALSE	23.6667	25.9106	25.3779	23.9143	23.2283	25.7184	25.6996	25.4264	28.5645	27.3502	27.7922
A0A0R4J1Q0_S868	A0A0R4J1Q0	Edc4	S	868	tr|A0A0R4J1Q0|A0A0R4J1Q0_MOUSE Enhancer of mRNA-decapping protein 4 OS=Mus musculus OX=10090 GN=Edc4 PE=1 SV=1;tr|G5E896|G5E896_MOUSE Enhancer of mRNA-decapping protein 4 OS=Mus musculus OX=10090 GN=Edc4 PE=1 SV=1;sp|Q3UJB9-2|EDC4_MOUSE Isoform 2 of Enhanc	0.809781	100.64	6.23951e-10	1.63091	19.9299	0.169606	0.589432	FALSE	-1.52297	19.9299	0.197271	0.336163	FALSE	0.926338	19.9299	0.421905	0.825178	FALSE	-3.15388	19.9299	0.0157911	0.105956	FALSE	-0.704567	19.9299	0.538793	0.823112	FALSE	2.44931	19.9299	0.0491822	0.176229	FALSE				20.7565		21.5105					23.1903
A0A0R4J243_S234	A0A0R4J243	Suds3	S	234	tr|A0A0R4J243|A0A0R4J243_MOUSE Sin3 histone deacetylase corepressor complex component SDS3 OS=Mus musculus OX=10090 GN=Suds3 PE=1 SV=1;sp|Q8BR65|SDS3_MOUSE Sin3 histone deacetylase corepressor complex component SDS3 OS=Mus musculus OX=10090 GN=Suds3 PE=1 S	0.963971	60.218	0.000232709	-0.257006	20.105	0.81657	0.955074	FALSE	-0.876943	20.105	0.434586	0.568597	FALSE	-0.00430792	20.105	0.996894	0.996894	FALSE	-0.619937	20.105	0.578051	0.769756	FALSE	0.252698	20.105	0.819584	0.941721	FALSE	0.872635	20.105	0.436785	0.642908	FALSE	21.5491					20.5983			21.12	21.7394
A0A0R4J260_S1015	A0A0R4J260	Otud4	S	1015	tr|A0A0R4J260|A0A0R4J260_MOUSE OTU domain-containing protein 4 OS=Mus musculus OX=10090 GN=Otud4 PE=1 SV=1;sp|B2RRE7|OTUD4_MOUSE OTU domain-containing protein 4 OS=Mus musculus OX=10090 GN=Otud4 PE=1 SV=1	0.879958	68.069	0.000884771	0.78065	20.3519	0.216287	0.633787	FALSE	1.21034	20.3519	0.0665127	0.15178	FALSE	0.764851	20.3519	0.225103	0.730366	FALSE	0.429694	20.3519	0.485592	0.690693	FALSE	-0.0157992	20.3519	0.979314	0.989516	FALSE	-0.445493	20.3519	0.47006	0.671496	FALSE			21.6344	20.9022	21.1204	21.0999	20.372		20.326	19.9967	19.8737
A0A0U1RPK1_S134	A0A0U1RPK1	Emsy	S	134	tr|A0A0U1RPK1|A0A0U1RPK1_MOUSE BRCA2-interacting transcriptional repressor EMSY OS=Mus musculus OX=10090 GN=Emsy PE=1 SV=1;sp|Q8BMB0-2|EMSY_MOUSE Isoform 2 of BRCA2-interacting transcriptional repressor EMSY OS=Mus musculus OX=10090 GN=Emsy;sp|Q8BMB0-3|EMS	0.783373	57.785	0.0102071	-0.328124	19.1255	0.616138	0.871019	FALSE	-1.08214	19.1255	0.116461	0.23072	FALSE	0.300624	19.1255	0.645703	0.910138	FALSE	-0.75402	19.1255	0.260503	0.50061	FALSE	0.628748	19.1255	0.343939	0.703735	FALSE	1.38277	19.1255	0.0519471	0.181124	FALSE										20.2733	20.4335
A0A140T8T5;P27546;P27546-2_S1046	A0A140T8T5;P27546;P27546-2	Map4	S	1046	tr|A0A140T8T5|A0A140T8T5_MOUSE Microtubule-associated protein OS=Mus musculus OX=10090 GN=Map4 PE=1 SV=1;tr|A0A0G2JG35|A0A0G2JG35_MOUSE Microtubule-associated protein (Fragment) OS=Mus musculus OX=10090 GN=Map4 PE=1 SV=1;tr|A0A0G2JFT4|A0A0G2JFT4_MOUSE Micr	1	228.39	1.60916e-44	-2.00994	22.5578	0.0741914	0.422661	FALSE	-3.24098	22.5578	0.00861767	0.0420236	TRUE	-0.944967	22.5578	0.374318	0.803099	FALSE	-1.23104	22.5578	0.252848	0.489806	FALSE	1.06497	22.5578	0.319006	0.689316	FALSE	2.29602	22.5578	0.0455132	0.16795	FALSE	23.393	24.8142	20.8491	22.4287	21.3669		21.7331	22.3946	21.7337	24.6835	24.4863
A0A140T8T5;P27546;P27546-2_S785	A0A140T8T5;P27546;P27546-2	Map4	S	785	tr|A0A140T8T5|A0A140T8T5_MOUSE Microtubule-associated protein OS=Mus musculus OX=10090 GN=Map4 PE=1 SV=1;tr|A0A0G2JG35|A0A0G2JG35_MOUSE Microtubule-associated protein (Fragment) OS=Mus musculus OX=10090 GN=Map4 PE=1 SV=1;tr|A0A0G2JFT4|A0A0G2JFT4_MOUSE Micr	0.9964	123.76	7.84947e-10	2.09075	23.0885	0.120329	0.510924	FALSE	2.53281	23.0885	0.0659593	0.151591	FALSE	4.91647	23.0885	0.00215935	0.0838149	FALSE	0.442059	23.0885	0.728926	0.86098	FALSE	2.82572	23.0885	0.0436572	0.346612	FALSE	2.38366	23.0885	0.0810652	0.225948	FALSE		25.0983	24.8186	25.8919	25.4415	25.0871		22.855		22.9883	22.8932
A0A140T8T5;P27546;P27546-2_S901	A0A140T8T5;P27546;P27546-2	Map4	S	901	tr|A0A140T8T5|A0A140T8T5_MOUSE Microtubule-associated protein OS=Mus musculus OX=10090 GN=Map4 PE=1 SV=1;tr|A0A0G2JG35|A0A0G2JG35_MOUSE Microtubule-associated protein (Fragment) OS=Mus musculus OX=10090 GN=Map4 PE=1 SV=1;tr|A0A0G2JFT4|A0A0G2JFT4_MOUSE Micr	0.996037	145.31	9.60656e-12	-0.589706	22.7931	0.388537	0.72601	FALSE	1.08313	22.7931	0.127045	0.24556	FALSE	1.00389	22.7931	0.154354	0.626987	FALSE	1.67283	22.7931	0.0268125	0.146619	FALSE	1.5936	22.7931	0.033279	0.315088	FALSE	-0.079236	22.7931	0.906203	0.959914	FALSE	24.0688	24.035	23.1677	23.215	22.8783	23.4092	21.3544	23.599	21.5374	21.8332	21.8479
A0A140T8T5;P27546;P27546-2_T847	A0A140T8T5;P27546;P27546-2	Map4	T	847	tr|A0A140T8T5|A0A140T8T5_MOUSE Microtubule-associated protein OS=Mus musculus OX=10090 GN=Map4 PE=1 SV=1;tr|A0A0G2JG35|A0A0G2JG35_MOUSE Microtubule-associated protein (Fragment) OS=Mus musculus OX=10090 GN=Map4 PE=1 SV=1;tr|A0A0G2JFT4|A0A0G2JFT4_MOUSE Micr	0.998311	117.18	6.09474e-10	0.41539	23.0051	0.398046	0.732109	FALSE	3.07259	23.0051	3.9408e-05	0.00344163	TRUE	3.23455	23.0051	2.46087e-05	0.00234454	TRUE	2.6572	23.0051	0.000141695	0.00674983	TRUE	2.81916	23.0051	8.49518e-05	0.00643205	TRUE	0.16196	23.0051	0.738279	0.865769	FALSE	24.5079	24.1929	24.1103	24.6813	25.0787	24.2972	21.4704	21.5336	21.3495	22.0514	21.4903
A0A1B0GS41_S420	A0A1B0GS41	Gab1	S	420	tr|A0A1B0GS41|A0A1B0GS41_MOUSE GRB2-associated-binding protein 1 OS=Mus musculus OX=10090 GN=Gab1 PE=1 SV=1;sp|Q9QYY0|GAB1_MOUSE GRB2-associated-binding protein 1 OS=Mus musculus OX=10090 GN=Gab1 PE=1 SV=2	0.975869	82.362	0.00227154	0.540879	19.5523	0.325542	0.700886	FALSE	-1.52534	19.5523	0.0141359	0.0567602	FALSE	-0.417212	19.5523	0.444213	0.836622	FALSE	-2.06621	19.5523	0.00225499	0.0407453	TRUE	-0.958091	19.5523	0.0952475	0.462127	FALSE	1.10812	19.5523	0.0583794	0.190578	FALSE										20.4578	20.6503
A0A1B0GS41_S548	A0A1B0GS41		S	548	tr|A0A1B0GS41|A0A1B0GS41_MOUSE GRB2-associated-binding protein 1 OS=Mus musculus OX=10090 GN=Gab1 PE=1 SV=1	0.959018	47.915	0.00719254	-0.219403	19.4928	0.676336	0.886915	FALSE	-1.1556	19.4928	0.0447544	0.115418	FALSE	-0.852377	19.4928	0.123444	0.582745	FALSE	-0.9362	19.4928	0.0940039	0.282281	FALSE	-0.632974	19.4928	0.241469	0.63198	FALSE	0.303226	19.4928	0.565368	0.752698	FALSE										20.222
A0A1D5RLZ8_S420	A0A1D5RLZ8		S	420	tr|A0A1D5RLZ8|A0A1D5RLZ8_MOUSE EF-hand calcium-binding domain-containing protein 4B OS=Mus musculus OX=10090 GN=Cracr2a PE=1 SV=1	0.988766	98.353	0.000554762	-0.355698	19.1976	0.399189	0.732109	FALSE	-0.521232	19.1976	0.22489	0.371742	FALSE	-0.22617	19.1976	0.588317	0.889212	FALSE	-0.165534	19.1976	0.691075	0.844695	FALSE	0.129527	19.1976	0.755503	0.923496	FALSE	0.295062	19.1976	0.482134	0.681884	FALSE		19.3261						18.9348		19.3955	19.6682
A0A1I7Q4G8_S96	A0A1I7Q4G8	Gatad2a	S	96	tr|A0A1I7Q4G8|A0A1I7Q4G8_MOUSE Transcriptional repressor p66 alpha OS=Mus musculus OX=10090 GN=Gatad2a PE=1 SV=1;tr|E9QMN5|E9QMN5_MOUSE Transcriptional repressor p66 alpha OS=Mus musculus OX=10090 GN=Gatad2a PE=1 SV=1;sp|Q8CHY6|P66A_MOUSE Transcriptional r	0.999996	73.294	0.000308107	-1.37414	19.8642	0.154974	0.567877	FALSE	-1.19197	19.8642	0.21229	0.355399	FALSE	-1.58355	19.8642	0.10607	0.561419	FALSE	0.182177	19.8642	0.843456	0.910126	FALSE	-0.209405	19.8642	0.820483	0.941721	FALSE	-0.391582	19.8642	0.672223	0.822779	FALSE		21.4191				19.3618	19.9474		21.799
A0A1L1ST22_S241	A0A1L1ST22	Clasp2	S	241	tr|A0A1L1ST22|A0A1L1ST22_MOUSE CLIP-associating protein 2 OS=Mus musculus OX=10090 GN=Clasp2 PE=1 SV=1;sp|Q8BRT1-5|CLAP2_MOUSE Isoform 2 of CLIP-associating protein 2 OS=Mus musculus OX=10090 GN=Clasp2;tr|Q8BSE7|Q8BSE7_MOUSE CLIP-associating protein 2 OS=M	1	124.5	1.59997e-10	-1.19429	19.7469	0.181262	0.600103	FALSE	-1.40089	19.7469	0.122122	0.238388	FALSE	0.19174	19.7469	0.82315	0.950579	FALSE	-0.206607	19.7469	0.809726	0.892776	FALSE	1.38603	19.7469	0.125726	0.514824	FALSE	1.59263	19.7469	0.0832595	0.229621	FALSE		22.73									20.6338
A0A1W2P737_S1437	A0A1W2P737	Pcnt	S	1437	tr|A0A1W2P737|A0A1W2P737_MOUSE Pericentrin OS=Mus musculus OX=10090 GN=Pcnt PE=1 SV=1;tr|F8VPV0|F8VPV0_MOUSE Pericentrin OS=Mus musculus OX=10090 GN=Pcnt PE=1 SV=1;sp|P48725-3|PCNT_MOUSE Isoform 3 of Pericentrin OS=Mus musculus OX=10090 GN=Pcnt;sp|P48725|P	1	152.4	3.46867e-15	-0.759205	19.8176	0.276352	0.686601	FALSE	-3.00692	19.8176	0.00080368	0.0129578	TRUE	-0.221028	19.8176	0.745222	0.93734	FALSE	-2.24771	19.8176	0.00586394	0.0675319	FALSE	0.538177	19.8176	0.434208	0.759007	FALSE	2.78589	19.8176	0.00141166	0.0255072	TRUE		21.1919								21.9395	21.6417
A0A1W2P7K6_S272	A0A1W2P7K6	Rab3ip	S	272	tr|A0A1W2P7K6|A0A1W2P7K6_MOUSE Rab-3A-interacting protein OS=Mus musculus OX=10090 GN=Rab3ip PE=1 SV=1;sp|Q68EF0|RAB3I_MOUSE Rab-3A-interacting protein OS=Mus musculus OX=10090 GN=Rab3ip PE=1 SV=1	0.887239	114.2	2.06669e-15	0.238478	19.9755	0.783605	0.943929	FALSE	-2.36409	19.9755	0.0172644	0.0617511	FALSE	-0.889048	19.9755	0.316336	0.791025	FALSE	-2.60257	19.9755	0.0103813	0.0884521	FALSE	-1.12753	19.9755	0.209845	0.589707	FALSE	1.47504	19.9755	0.109092	0.273513	FALSE	18.7373		20.4571				21.1007	20.868		21.1865	21.65
A0A1W2P7P4_S11	A0A1W2P7P4	Max	S	11	tr|A0A1W2P7P4|A0A1W2P7P4_MOUSE Protein max OS=Mus musculus OX=10090 GN=Max PE=1 SV=1;sp|P28574|MAX_MOUSE Protein max OS=Mus musculus OX=10090 GN=Max PE=1 SV=2	0.999987	55.173	0.00548119	0.829086	19.4896	0.0789548	0.432323	FALSE	0.51108	19.4896	0.258302	0.406686	FALSE	0.295324	19.4896	0.505407	0.85989	FALSE	-0.318006	19.4896	0.473984	0.680459	FALSE	-0.533762	19.4896	0.238966	0.631215	FALSE	-0.215756	19.4896	0.624933	0.786387	FALSE			19.4279		19.923	19.55
A0A1Y7VKX7_S80	A0A1Y7VKX7	Ddx24	S	80	tr|A0A1Y7VKX7|A0A1Y7VKX7_MOUSE ATP-dependent RNA helicase DDX24 OS=Mus musculus OX=10090 GN=Ddx24 PE=1 SV=1;tr|F8WJA0|F8WJA0_MOUSE ATP-dependent RNA helicase DDX24 OS=Mus musculus OX=10090 GN=Ddx24 PE=1 SV=1;sp|Q9ESV0|DDX24_MOUSE ATP-dependent RNA helicase	1	231.21	7.88184e-68	-0.0683112	22.385	0.895591	0.971801	FALSE	-0.50465	22.385	0.342195	0.480725	FALSE	1.23256	22.385	0.0333843	0.353914	FALSE	-0.436338	22.385	0.409094	0.629561	FALSE	1.30088	22.385	0.0262426	0.279012	FALSE	1.73721	22.385	0.00558966	0.0473337	TRUE	22.1577	23.2814	22.4155	22.7252	22.672	22.2524	21.5658	21.3214	21.0648	23.1307	22.8633
A0A1Y7VMH7_S1457	A0A1Y7VMH7	Kidins220	S	1457	tr|A0A1Y7VMH7|A0A1Y7VMH7_MOUSE Kinase D-interacting substrate 220 OS=Mus musculus OX=10090 GN=Kidins220 PE=1 SV=1;tr|A0A1Y7VME9|A0A1Y7VME9_MOUSE Kinase D-interacting substrate 220 OS=Mus musculus OX=10090 GN=Kidins220 PE=1 SV=1;tr|E9Q9B7|E9Q9B7_MOUSE Kinas	0.999511	70.281	0.00579633	-0.421376	19.3993	0.401492	0.732109	FALSE	-0.187179	19.3993	0.705771	0.794621	FALSE	0.638604	19.3993	0.212593	0.713425	FALSE	0.234197	19.3993	0.637277	0.80176	FALSE	1.05998	19.3993	0.0501079	0.367224	FALSE	0.825784	19.3993	0.114876	0.283272	FALSE		19.5675	19.9174							19.3862	19.8833
A0A1Y7VNP1_S418	A0A1Y7VNP1		S	418	tr|A0A1Y7VNP1|A0A1Y7VNP1_MOUSE Autophagy-related protein 2 homolog B (Fragment) OS=Mus musculus OX=10090 GN=Atg2b PE=1 SV=1	0.969985	56.648	0.0123039	-0.0294298	19.5818	0.955676	0.987112	FALSE	-0.376668	19.5818	0.481841	0.608475	FALSE	-0.600589	19.5818	0.270115	0.775564	FALSE	-0.347238	19.5818	0.516025	0.719142	FALSE	-0.571159	19.5818	0.293042	0.671367	FALSE	-0.223921	19.5818	0.673611	0.822779	FALSE							20.0773	20.2908	19.4239	20.3338
A0A1Y7VP67_S456	A0A1Y7VP67	Elmsan1	S	456	tr|A0A1Y7VP67|A0A1Y7VP67_MOUSE ELM2 and Myb/SANT-like domain-containing 1 (Fragment) OS=Mus musculus OX=10090 GN=Elmsan1 PE=1 SV=1;tr|E9Q2I4|E9Q2I4_MOUSE ELM2 and Myb/SANT-like domain-containing 1 OS=Mus musculus OX=10090 GN=Elmsan1 PE=1 SV=1	0.999985	67.275	0.000389134	-0.116077	19.342	0.870501	0.971801	FALSE	0.123918	19.342	0.861851	0.914178	FALSE	0.523396	19.342	0.467462	0.851623	FALSE	0.239995	19.342	0.736581	0.863464	FALSE	0.639473	19.342	0.377449	0.723916	FALSE	0.399478	19.342	0.57727	0.757881	FALSE		19.553									19.8064
A0A286YD34_S25	A0A286YD34		S	25	tr|A0A286YD34|A0A286YD34_MOUSE Sorbin and SH3 domain-containing protein 1 (Fragment) OS=Mus musculus OX=10090 GN=Sorbs1 PE=1 SV=1	0.997247	134.66	1.50229e-15	-2.62987	20.1546	0.0759065	0.427688	FALSE	-0.683322	20.1546	0.6214	0.731716	FALSE	-0.950164	20.1546	0.49448	0.85534	FALSE	1.94655	20.1546	0.175255	0.398411	FALSE	1.6797	20.1546	0.237254	0.629474	FALSE	-0.266842	20.1546	0.84635	0.930227	FALSE		23.1562	22.8592						22.2229
A0A286YD76_S316	A0A286YD76	Kiaa0754	S	316	tr|A0A286YD76|A0A286YD76_MOUSE Microtubule-actin cross-linking factor 1 (Fragment) OS=Mus musculus OX=10090 GN=Macf1 PE=1 SV=1;sp|Q69ZZ9|K0754_MOUSE Uncharacterized protein KIAA0754 OS=Mus musculus OX=10090 GN=Kiaa0754 PE=2 SV=2	0.997633	160.97	4.26533e-14	-0.713411	22.4285	0.635528	0.878673	FALSE	-2.02685	22.4285	0.193175	0.332555	FALSE	-0.724671	22.4285	0.630259	0.907296	FALSE	-1.31344	22.4285	0.388589	0.611474	FALSE	-0.0112597	22.4285	0.994001	0.995517	FALSE	1.30218	22.4285	0.392534	0.601808	FALSE	23.7223	23.4955			23.3259	23.6322	22.1709	22.4321	22.2578	23.8173	23.302
A0A286YDA2;E9Q5C9-2_S561	A0A286YDA2;E9Q5C9-2	Nolc1	S	561	tr|A0A286YDA2|A0A286YDA2_MOUSE Nucleolar and coiled-body phosphoprotein 1 OS=Mus musculus OX=10090 GN=Nolc1 PE=1 SV=1;sp|E9Q5C9-2|NOLC1_MOUSE Isoform 2 of Nucleolar and coiled-body phosphoprotein 1 OS=Mus musculus OX=10090 GN=Nolc1;tr|A0A286YDT3|A0A286YDT3	1	424.93	2.52721e-253	0.0297052	24.9532	0.937933	0.981972	FALSE	0.232073	24.9532	0.546278	0.665243	FALSE	0.484174	24.9532	0.220268	0.719131	FALSE	0.202367	24.9532	0.598079	0.781998	FALSE	0.454469	24.9532	0.248025	0.639668	FALSE	0.252102	24.9532	0.512825	0.710408	FALSE	25.2924	24.9339	25.1037	25.7639	24.735	24.9203	24.6254	24.6746	24.6667	24.9597	24.9539
A0A2I3BPY7_S264	A0A2I3BPY7	Rai14	S	264	tr|A0A2I3BPY7|A0A2I3BPY7_MOUSE Ankycorbin OS=Mus musculus OX=10090 GN=Rai14 PE=1 SV=1;sp|Q9EP71|RAI14_MOUSE Ankycorbin OS=Mus musculus OX=10090 GN=Rai14 PE=1 SV=1	0.946086	84.053	0.00079724	1.38576	19.4304	0.00497269	0.160058	FALSE	-1.10956	19.4304	0.0173496	0.061845	FALSE	0.594508	19.4304	0.163002	0.643749	FALSE	-2.49532	19.4304	5.47839e-05	0.00410097	TRUE	-0.791251	19.4304	0.0718237	0.416659	FALSE	1.70407	19.4304	0.00123065	0.0248023	TRUE										20.752	20.7414
A0A2I3BPY7_S289	A0A2I3BPY7	Rai14	S	289	tr|A0A2I3BPY7|A0A2I3BPY7_MOUSE Ankycorbin OS=Mus musculus OX=10090 GN=Rai14 PE=1 SV=1;sp|Q9EP71|RAI14_MOUSE Ankycorbin OS=Mus musculus OX=10090 GN=Rai14 PE=1 SV=1	0.892016	66.262	0.00673663	-0.0339196	19.1556	0.944867	0.986276	FALSE	-0.816122	19.1556	0.116249	0.23072	FALSE	0.467883	19.1556	0.349833	0.791025	FALSE	-0.782203	19.1556	0.13055	0.34034	FALSE	0.501803	19.1556	0.317425	0.689316	FALSE	1.28401	19.1556	0.0211176	0.107433	FALSE											19.8408
A0A2I3BPY7_S885	A0A2I3BPY7	Rai14	S	885	tr|A0A2I3BPY7|A0A2I3BPY7_MOUSE Ankycorbin OS=Mus musculus OX=10090 GN=Rai14 PE=1 SV=1;sp|Q9EP71|RAI14_MOUSE Ankycorbin OS=Mus musculus OX=10090 GN=Rai14 PE=1 SV=1	1	192.24	4.77311e-29	-1.16612	21.7808	0.0601231	0.390218	FALSE	-2.83818	21.7808	0.000325554	0.010514	TRUE	-2.37659	21.7808	0.0012744	0.0655147	FALSE	-1.67206	21.7808	0.0118697	0.0956877	FALSE	-1.21047	21.7808	0.0523216	0.380785	FALSE	0.46159	21.7808	0.425444	0.633331	FALSE	21.0179	21.7633	21.274	19.9676		21.002	22.5838	22.4059	22.6969	22.5378	23.2822
A0A2I3BPY7_T249	A0A2I3BPY7	Rai14	T	249	tr|A0A2I3BPY7|A0A2I3BPY7_MOUSE Ankycorbin OS=Mus musculus OX=10090 GN=Rai14 PE=1 SV=1;sp|Q9EP71|RAI14_MOUSE Ankycorbin OS=Mus musculus OX=10090 GN=Rai14 PE=1 SV=1	0.89079	98.165	0.00213263	-0.717377	19.7385	0.538339	0.816467	FALSE	-3.27057	19.7385	0.0142767	0.0569067	FALSE	-0.896531	19.7385	0.444081	0.836622	FALSE	-2.55319	19.7385	0.0446306	0.185607	FALSE	-0.179154	19.7385	0.876877	0.954073	FALSE	2.37404	19.7385	0.0589643	0.190578	FALSE											23.3577
A0A2I3BQE0_S314	A0A2I3BQE0	Stk3	S	314	tr|A0A2I3BQE0|A0A2I3BQE0_MOUSE Serine/threonine-protein kinase 3 OS=Mus musculus OX=10090 GN=Stk3 PE=1 SV=1;sp|Q9JI10-2|STK3_MOUSE Isoform 2 of Serine/threonine-protein kinase 3 OS=Mus musculus OX=10090 GN=Stk3;sp|Q9JI10|STK3_MOUSE Serine/threonine-protein	1	281.24	2.55771e-105	-0.176756	20.9009	0.868128	0.971801	FALSE	-2.97555	20.9009	0.0151763	0.0587041	FALSE	-0.0420317	20.9009	0.968487	0.989254	FALSE	-2.79879	20.9009	0.02063	0.118793	FALSE	0.134725	20.9009	0.899267	0.963869	FALSE	2.93351	20.9009	0.0163265	0.0914984	FALSE		22.8414		20.7043	21.1424				20.3811	22.9609	23.1602
A0A2I3BRX9_S1315	A0A2I3BRX9	Ralgapa1	S	1315	tr|A0A2I3BRX9|A0A2I3BRX9_MOUSE Ral GTPase-activating protein subunit alpha-1 OS=Mus musculus OX=10090 GN=Ralgapa1 PE=1 SV=1;tr|A0A1W2P832|A0A1W2P832_MOUSE Ral GTPase-activating protein subunit alpha-1 OS=Mus musculus OX=10090 GN=Ralgapa1 PE=1 SV=1;tr|A0A1W	0.993448	107.65	0.000135687	0.207409	19.7829	0.796372	0.949721	FALSE	-0.176559	19.7829	0.826061	0.887909	FALSE	-0.640736	19.7829	0.431252	0.83386	FALSE	-0.383968	19.7829	0.634107	0.800656	FALSE	-0.848145	19.7829	0.302484	0.678807	FALSE	-0.464177	19.7829	0.56596	0.752698	FALSE							20.9474	20.3849
A0A2I3BRX9_S710	A0A2I3BRX9	Ralgapa1	S	710	tr|A0A2I3BRX9|A0A2I3BRX9_MOUSE Ral GTPase-activating protein subunit alpha-1 OS=Mus musculus OX=10090 GN=Ralgapa1 PE=1 SV=1;tr|A0A1W2P832|A0A1W2P832_MOUSE Ral GTPase-activating protein subunit alpha-1 OS=Mus musculus OX=10090 GN=Ralgapa1 PE=1 SV=1;tr|A0A1W	1	65.265	0.00773605	0.528294	19.1981	0.342403	0.705173	FALSE	-0.730456	19.1981	0.197209	0.336163	FALSE	0.808103	19.1981	0.157003	0.632842	FALSE	-1.25875	19.1981	0.0371776	0.172399	FALSE	0.27981	19.1981	0.60978	0.869781	FALSE	1.53856	19.1981	0.0144522	0.0870452	FALSE											20.7977
A0A338P697_S409	A0A338P697	Yeats2	S	409	tr|A0A338P697|A0A338P697_MOUSE YEATS domain-containing protein 2 (Fragment) OS=Mus musculus OX=10090 GN=Yeats2 PE=1 SV=1;sp|Q3TUF7-3|YETS2_MOUSE Isoform 3 of YEATS domain-containing protein 2 OS=Mus musculus OX=10090 GN=Yeats2;sp|Q3TUF7|YETS2_MOUSE YEATS d	0.999924	74.769	0.00229919	0.352964	19.5855	0.511218	0.795638	FALSE	-1.10561	19.5855	0.0564714	0.135739	FALSE	0.857148	19.5855	0.127025	0.583871	FALSE	-1.45857	19.5855	0.0168007	0.106816	FALSE	0.504184	19.5855	0.352863	0.713901	FALSE	1.96276	19.5855	0.00295534	0.0355999	TRUE		19.9551								20.4966	20.8186
A0A338P697_S497	A0A338P697	Yeats2	S	497	tr|A0A338P697|A0A338P697_MOUSE YEATS domain-containing protein 2 (Fragment) OS=Mus musculus OX=10090 GN=Yeats2 PE=1 SV=1;sp|Q3TUF7-3|YETS2_MOUSE Isoform 3 of YEATS domain-containing protein 2 OS=Mus musculus OX=10090 GN=Yeats2;sp|Q3TUF7|YETS2_MOUSE YEATS d	0.776902	145.17	6.78068e-17	0.976445	19.5896	0.2822	0.693915	FALSE	0.627934	19.5896	0.482483	0.608475	FALSE	1.27702	19.5896	0.167045	0.653222	FALSE	-0.348511	19.5896	0.694426	0.845555	FALSE	0.300575	19.5896	0.734515	0.917066	FALSE	0.649086	19.5896	0.468196	0.670314	FALSE	20.8468			20.716		20.5725				21.5223
A0A338P6F2_S177	A0A338P6F2	Osbpl11	S	177	tr|A0A338P6F2|A0A338P6F2_MOUSE Oxysterol-binding protein OS=Mus musculus OX=10090 GN=Osbpl11 PE=1 SV=1;tr|G5E8A0|G5E8A0_MOUSE Oxysterol-binding protein OS=Mus musculus OX=10090 GN=Osbpl11 PE=1 SV=1;sp|Q8CI95|OSB11_MOUSE Oxysterol-binding protein-related pr	0.885446	66.262	0.00415155	0.0738092	18.9689	0.893432	0.971801	FALSE	-0.770711	18.9689	0.179615	0.312474	FALSE	-0.828999	18.9689	0.151379	0.62214	FALSE	-0.84452	18.9689	0.14454	0.363256	FALSE	-0.902809	18.9689	0.121207	0.508098	FALSE	-0.0582889	18.9689	0.915733	0.963542	FALSE										18.9921
A0A338P6F2_S186	A0A338P6F2	Osbpl11	S	186	tr|A0A338P6F2|A0A338P6F2_MOUSE Oxysterol-binding protein OS=Mus musculus OX=10090 GN=Osbpl11 PE=1 SV=1;tr|G5E8A0|G5E8A0_MOUSE Oxysterol-binding protein OS=Mus musculus OX=10090 GN=Osbpl11 PE=1 SV=1;sp|Q8CI95|OSB11_MOUSE Oxysterol-binding protein-related pr	0.976913	99.481	2.51423e-06	1.52616	20.6848	0.107715	0.495111	FALSE	-0.164234	20.6848	0.854194	0.907906	FALSE	1.337	20.6848	0.153383	0.625468	FALSE	-1.6904	20.6848	0.0784052	0.257482	FALSE	-0.189165	20.6848	0.832409	0.943097	FALSE	1.50123	20.6848	0.112943	0.279857	FALSE			21.2908	21.1548	21.4604	21.4635		21.9536		21.7095	21.5451
A0A338P6N4_S1917	A0A338P6N4	Crybg3	S	1917	tr|A0A338P6N4|A0A338P6N4_MOUSE Beta/gamma crystallin domain-containing protein 3 OS=Mus musculus OX=10090 GN=Crybg3 PE=1 SV=1;tr|A0A384DV78|A0A384DV78_MOUSE Beta/gamma crystallin domain-containing protein 3 OS=Mus musculus OX=10090 GN=Crybg3 PE=1 SV=1;sp|Q	0.855003	68.893	0.00562308	0.260234	19.154	0.591855	0.855537	FALSE	-0.474675	19.154	0.335281	0.47374	FALSE	0.2088	19.154	0.666329	0.926144	FALSE	-0.734909	19.154	0.146758	0.365327	FALSE	-0.0514332	19.154	0.915073	0.970176	FALSE	0.683476	19.154	0.174495	0.376277	FALSE								18.9643		19.9067	19.3775
A0A338P6W1_S1217	A0A338P6W1	Rbbp6	S	1217	tr|A0A338P6W1|A0A338P6W1_MOUSE E3 ubiquitin-protein ligase RBBP6 (Fragment) OS=Mus musculus OX=10090 GN=Rbbp6 PE=1 SV=1;sp|P97868-2|RBBP6_MOUSE Isoform 2 of E3 ubiquitin-protein ligase RBBP6 OS=Mus musculus OX=10090 GN=Rbbp6;sp|P97868|RBBP6_MOUSE E3 ubiqui	1	167.61	2.4183e-22	-0.289153	22.7283	0.53691	0.815481	FALSE	-0.211548	22.7283	0.650117	0.753676	FALSE	-0.154491	22.7283	0.739899	0.93734	FALSE	0.077605	22.7283	0.867305	0.922874	FALSE	0.134662	22.7283	0.772159	0.92897	FALSE	0.057057	22.7283	0.902203	0.958977	FALSE	22.6443	23.0215	22.8951	22.3302	22.7931	22.5701	22.7327	22.7262	22.6981	23.0127	22.6811
A0A338P6W1_S1367	A0A338P6W1	Rbbp6	S	1367	tr|A0A338P6W1|A0A338P6W1_MOUSE E3 ubiquitin-protein ligase RBBP6 (Fragment) OS=Mus musculus OX=10090 GN=Rbbp6 PE=1 SV=1;sp|P97868-2|RBBP6_MOUSE Isoform 2 of E3 ubiquitin-protein ligase RBBP6 OS=Mus musculus OX=10090 GN=Rbbp6;sp|P97868|RBBP6_MOUSE E3 ubiqui	1	214.54	3.62979e-44	-1.43069	21.3008	0.152233	0.563848	FALSE	-2.45253	21.3008	0.0228862	0.0729019	FALSE	-1.89263	21.3008	0.066474	0.482139	FALSE	-1.02185	21.3008	0.295651	0.541682	FALSE	-0.461943	21.3008	0.629582	0.879684	FALSE	0.559902	21.3008	0.559794	0.748296	FALSE		22.9262	21.4935	19.2451	21.3809		21.9825	21.0015	22.2645	22.6463	22.6378
A0A338P6W1_S900	A0A338P6W1	Rbbp6	S	900	tr|A0A338P6W1|A0A338P6W1_MOUSE E3 ubiquitin-protein ligase RBBP6 (Fragment) OS=Mus musculus OX=10090 GN=Rbbp6 PE=1 SV=1;sp|P97868-2|RBBP6_MOUSE Isoform 2 of E3 ubiquitin-protein ligase RBBP6 OS=Mus musculus OX=10090 GN=Rbbp6;sp|P97868|RBBP6_MOUSE E3 ubiqui	0.999975	63.682	0.00350513	2.64429	21.5191	0.0387804	0.353407	FALSE	0.41144	21.5191	0.722767	0.809252	FALSE	1.1794	21.5191	0.318912	0.791025	FALSE	-2.23285	21.5191	0.0733599	0.24823	FALSE	-1.4649	21.5191	0.221153	0.613121	FALSE	0.767958	21.5191	0.510857	0.70911	FALSE			22.5455	23.3645	21.8056	22.5636	22.3064		22.3688	22.0386	22.2581
A0A338P7L8_S195	A0A338P7L8	Chmp2b	S	195	tr|A0A338P7L8|A0A338P7L8_MOUSE Charged multivesicular body protein 2b OS=Mus musculus OX=10090 GN=Chmp2b PE=1 SV=1;sp|Q8BJF9|CHM2B_MOUSE Charged multivesicular body protein 2b OS=Mus musculus OX=10090 GN=Chmp2b PE=1 SV=1	0.999999	147.26	1.73462e-12	-2.84607	21.0399	0.00503999	0.160058	FALSE	-3.07319	21.0399	0.00308247	0.0229109	TRUE	-1.2224	21.0399	0.163394	0.643749	FALSE	-0.227123	21.0399	0.786778	0.882083	FALSE	1.62367	21.0399	0.0725709	0.417881	FALSE	1.85079	21.0399	0.0447297	0.166213	FALSE	22.5451	22.6016	21.1549				21.3272		21.6744	22.3158	22.3091
A0A3B2W4D2_Y96	A0A3B2W4D2	Wtap	Y	96	tr|A0A3B2W4D2|A0A3B2W4D2_MOUSE Pre-mRNA-splicing regulator WTAP (Fragment) OS=Mus musculus OX=10090 GN=Wtap PE=1 SV=1;tr|F7CCI4|F7CCI4_MOUSE Pre-mRNA-splicing regulator WTAP (Fragment) OS=Mus musculus OX=10090 GN=Wtap PE=1 SV=1;tr|E0CYH0|E0CYH0_MOUSE Pre-m	0.960487	93.096	0.000289306	-0.152848	20.8489	0.904039	0.971801	FALSE	-1.89661	20.8489	0.153564	0.280864	FALSE	0.079709	20.8489	0.949857	0.984658	FALSE	-1.74376	20.8489	0.186467	0.408556	FALSE	0.232557	20.8489	0.854522	0.948007	FALSE	1.97632	20.8489	0.138483	0.322512	FALSE			22.5601			22.9981	22.0909			22.1324	22.2035
A0A3B2WBE1;A0A5F8MPE1;A7YY80;Q9WV92-3;Q9WV92-6_S486	A0A3B2WBE1;A0A5F8MPE1;A7YY80;Q9WV92-3;Q9WV92-6	Epb4.1l3	S	486	tr|A0A3B2WBE1|A0A3B2WBE1_MOUSE Band 4.1-like protein 3 (Fragment) OS=Mus musculus OX=10090 GN=Epb41l3 PE=1 SV=1;sp|Q9WV92-7|E41L3_MOUSE Isoform 7 of Band 4.1-like protein 3 OS=Mus musculus OX=10090 GN=Epb41l3;tr|A0A286YCY1|A0A286YCY1_MOUSE Band 4.1-like pr	0.939154	78.908	7.22138e-05	-0.696273	20.9338	0.284538	0.693915	FALSE	-2.74083	20.9338	0.000962872	0.0142125	TRUE	-2.08831	20.9338	0.00604342	0.147291	FALSE	-2.04456	20.9338	0.00686009	0.0711581	FALSE	-1.39203	20.9338	0.0456147	0.350776	FALSE	0.652522	20.9338	0.314388	0.525485	FALSE	19.5255	20.9065	20.3141	19.9468	19.9196		22.4873	21.3155	21.1194	22.003	22.6108
A0A3B2WBE1;A0A5F8MPE1;A7YY80;Q9WV92-3;Q9WV92-6_S96	A0A3B2WBE1;A0A5F8MPE1;A7YY80;Q9WV92-3;Q9WV92-6	Epb4.1l3	S	96	tr|A0A3B2WBE1|A0A3B2WBE1_MOUSE Band 4.1-like protein 3 (Fragment) OS=Mus musculus OX=10090 GN=Epb41l3 PE=1 SV=1;sp|Q9WV92-7|E41L3_MOUSE Isoform 7 of Band 4.1-like protein 3 OS=Mus musculus OX=10090 GN=Epb41l3;tr|A0A286YCY8|A0A286YCY8_MOUSE Band 4.1-like pr	1	92.939	1.03163e-05	0.581303	20.8522	0.308499	0.700886	FALSE	-3.28873	20.8522	7.6441e-05	0.00553733	TRUE	-1.95161	20.8522	0.00414891	0.127884	FALSE	-3.87004	20.8522	1.7383e-05	0.00227717	TRUE	-2.53291	20.8522	0.000662344	0.0313722	TRUE	1.33713	20.8522	0.0315668	0.134649	FALSE						20.2937	21.3757	21.2805	22.2609	22.6802	23.2431
A0A3B2WBE1;A0A5F8MPE1;A7YY80;Q9WV92-3;Q9WV92-6_T495	A0A3B2WBE1;A0A5F8MPE1;A7YY80;Q9WV92-3;Q9WV92-6	Epb4.1l3	T	495	tr|A0A3B2WBE1|A0A3B2WBE1_MOUSE Band 4.1-like protein 3 (Fragment) OS=Mus musculus OX=10090 GN=Epb41l3 PE=1 SV=1;sp|Q9WV92-7|E41L3_MOUSE Isoform 7 of Band 4.1-like protein 3 OS=Mus musculus OX=10090 GN=Epb41l3;tr|A0A286YCY1|A0A286YCY1_MOUSE Band 4.1-like pr	0.994985	157.11	1.04079e-19	0.808224	21.6204	0.360049	0.718727	FALSE	-3.07041	21.6204	0.00383741	0.0251351	TRUE	-0.113786	21.6204	0.895519	0.974563	FALSE	-3.87863	21.6204	0.000742006	0.0197849	TRUE	-0.92201	21.6204	0.299132	0.677086	FALSE	2.95662	21.6204	0.00487351	0.0444125	TRUE		20.862	20.7413	20.8347	21.1157	21.1289	22.2857	22.073		24.1867	24.1055
A0A3B2WBE1;A7YY80;Q9WV92-3;Q9WV92-6_S543	A0A3B2WBE1;A7YY80;Q9WV92-3;Q9WV92-6	Epb4.1l3	S	543	tr|A0A3B2WBE1|A0A3B2WBE1_MOUSE Band 4.1-like protein 3 (Fragment) OS=Mus musculus OX=10090 GN=Epb41l3 PE=1 SV=1;sp|Q9WV92-7|E41L3_MOUSE Isoform 7 of Band 4.1-like protein 3 OS=Mus musculus OX=10090 GN=Epb41l3;tr|A7YY80|A7YY80_MOUSE 130kDa Protein 4.1B MEF	0.925522	209.68	1.08588e-53	0.3557	20.0777	0.722738	0.915994	FALSE	1.09132	20.0777	0.287563	0.431757	FALSE	-2.56329	20.0777	0.0233206	0.297601	FALSE	0.735618	20.0777	0.467243	0.67634	FALSE	-2.91899	20.0777	0.0120838	0.187871	FALSE	-3.65461	20.0777	0.00314021	0.0369769	TRUE								23.2417	24.2464
A0A3B2WBH9;A0A3B2WCN9_S1011	A0A3B2WBH9;A0A3B2WCN9	Tjp2	S	1011	tr|A0A3B2WBH9|A0A3B2WBH9_MOUSE Tight junction protein ZO-2 OS=Mus musculus OX=10090 GN=Tjp2 PE=1 SV=1;sp|Q9Z0U1|ZO2_MOUSE Tight junction protein ZO-2 OS=Mus musculus OX=10090 GN=Tjp2 PE=1 SV=2;tr|A0A3B2WCN9|A0A3B2WCN9_MOUSE Tight junction protein ZO-2 OS=M	0.999944	189.09	2.11825e-28	0.300892	23.3674	0.760386	0.933553	FALSE	-0.264369	23.3674	0.788633	0.86017	FALSE	3.02486	23.3674	0.00911896	0.182971	FALSE	-0.565261	23.3674	0.56876	0.759769	FALSE	2.72397	23.3674	0.0160426	0.212819	FALSE	3.28923	23.3674	0.00556609	0.0473337	TRUE	23.8041	23.8964	23.7949	24.0771	24.0392	24.2818		23.9689		24.4357	24.4113
A0A3B2WBH9;A0A3B2WCN9_S1159	A0A3B2WBH9;A0A3B2WCN9	Tjp2	S	1159	tr|A0A3B2WBH9|A0A3B2WBH9_MOUSE Tight junction protein ZO-2 OS=Mus musculus OX=10090 GN=Tjp2 PE=1 SV=1;sp|Q9Z0U1|ZO2_MOUSE Tight junction protein ZO-2 OS=Mus musculus OX=10090 GN=Tjp2 PE=1 SV=2;tr|A0A3B2WCN9|A0A3B2WCN9_MOUSE Tight junction protein ZO-2 OS=M	1	184.11	1.86534e-29	-2.92399	21.3302	0.0139981	0.258431	FALSE	-4.88431	21.3302	0.000473838	0.0107953	TRUE	-0.485398	21.3302	0.638952	0.910138	FALSE	-1.96032	21.3302	0.0768495	0.254064	FALSE	2.43859	21.3302	0.0333728	0.315088	FALSE	4.39891	21.3302	0.00105433	0.0220988	TRUE	22.8377	24.222						20.4891		23.9449	24.2514
A0A3B2WBH9;A0A3B2WCN9_S130	A0A3B2WBH9;A0A3B2WCN9	Tjp2	S	130	tr|A0A3B2WBH9|A0A3B2WBH9_MOUSE Tight junction protein ZO-2 OS=Mus musculus OX=10090 GN=Tjp2 PE=1 SV=1;sp|Q9Z0U1|ZO2_MOUSE Tight junction protein ZO-2 OS=Mus musculus OX=10090 GN=Tjp2 PE=1 SV=2;tr|A0A494B9E6|A0A494B9E6_MOUSE Tight junction protein ZO-2 (Fra	0.99997	199.89	1.16512e-40	-2.11055	22.0336	0.233519	0.663368	FALSE	-3.24574	22.0336	0.078327	0.17173	FALSE	0.356918	22.0336	0.835219	0.954536	FALSE	-1.1352	22.0336	0.512002	0.714485	FALSE	2.46746	22.0336	0.168437	0.563248	FALSE	3.60266	22.0336	0.0541571	0.183678	FALSE	23.1924	24.5097	20.9807			23.5831			24.2167	22.4781	24.7709
A0A3B2WBH9;A0A3B2WCN9_S236	A0A3B2WBH9;A0A3B2WCN9	Tjp2	S	236	tr|A0A3B2WBH9|A0A3B2WBH9_MOUSE Tight junction protein ZO-2 OS=Mus musculus OX=10090 GN=Tjp2 PE=1 SV=1;sp|Q9Z0U1|ZO2_MOUSE Tight junction protein ZO-2 OS=Mus musculus OX=10090 GN=Tjp2 PE=1 SV=2;tr|A0A3B2WCN9|A0A3B2WCN9_MOUSE Tight junction protein ZO-2 OS=M	0.999997	79.837	0.00335417	-2.13333	20.5828	0.0146495	0.258431	FALSE	-2.88619	20.5828	0.00238288	0.0203029	TRUE	0.0776085	20.5828	0.918426	0.980153	FALSE	-0.752858	20.5828	0.330922	0.569911	FALSE	2.21094	20.5828	0.0121211	0.187871	FALSE	2.9638	20.5828	0.00198554	0.0310575	TRUE	22.4398	22.2858								22.1649	22.0475
A0A3B2WBH9;A0A3B2WCN9_S262	A0A3B2WBH9;A0A3B2WCN9	Tjp2	S	262	tr|A0A3B2WBH9|A0A3B2WBH9_MOUSE Tight junction protein ZO-2 OS=Mus musculus OX=10090 GN=Tjp2 PE=1 SV=1;sp|Q9Z0U1|ZO2_MOUSE Tight junction protein ZO-2 OS=Mus musculus OX=10090 GN=Tjp2 PE=1 SV=2;tr|A0A3B2WCN9|A0A3B2WCN9_MOUSE Tight junction protein ZO-2 OS=M	0.96636	176.1	3.04529e-26	-1.11483	21.2338	0.315343	0.700886	FALSE	-3.28044	21.2338	0.00996703	0.0460152	TRUE	-1.54669	21.2338	0.172152	0.657396	FALSE	-2.16561	21.2338	0.0653305	0.23405	FALSE	-0.431856	21.2338	0.691592	0.9025	FALSE	1.73375	21.2338	0.129796	0.309854	FALSE		22.5979	21.4794			21.4939	20.751	20.8367	22.2974	23.1917	23.0697
A0A3B2WBH9;A0A3B2WCN9_S418	A0A3B2WBH9;A0A3B2WCN9	Tjp2	S	418	tr|A0A3B2WBH9|A0A3B2WBH9_MOUSE Tight junction protein ZO-2 OS=Mus musculus OX=10090 GN=Tjp2 PE=1 SV=1;sp|Q9Z0U1|ZO2_MOUSE Tight junction protein ZO-2 OS=Mus musculus OX=10090 GN=Tjp2 PE=1 SV=2;tr|A0A3B2WCN9|A0A3B2WCN9_MOUSE Tight junction protein ZO-2 OS=M	0.999997	74.92	0.00775033	-0.586139	19.2877	0.271829	0.684801	FALSE	-1.17216	19.2877	0.0407125	0.108017	FALSE	-0.177065	19.2877	0.733505	0.93734	FALSE	-0.586023	19.2877	0.271919	0.514389	FALSE	0.409074	19.2877	0.436719	0.759007	FALSE	0.995097	19.2877	0.0749684	0.217637	FALSE		19.4524		20.187						20.1936	19.698
A0A3B2WBH9;A0A3B2WCN9_S991	A0A3B2WBH9;A0A3B2WCN9	Tjp2	S	991	tr|A0A3B2WBH9|A0A3B2WBH9_MOUSE Tight junction protein ZO-2 OS=Mus musculus OX=10090 GN=Tjp2 PE=1 SV=1;sp|Q9Z0U1|ZO2_MOUSE Tight junction protein ZO-2 OS=Mus musculus OX=10090 GN=Tjp2 PE=1 SV=2;tr|A0A3B2WCN9|A0A3B2WCN9_MOUSE Tight junction protein ZO-2 OS=M	1	154.65	1.56623e-13	-0.294826	24.4485	0.499256	0.784439	FALSE	-0.152799	24.4485	0.724188	0.809978	FALSE	-0.280111	24.4485	0.520493	0.85989	FALSE	0.142027	24.4485	0.742823	0.865588	FALSE	0.0147148	24.4485	0.972815	0.987971	FALSE	-0.127312	24.4485	0.768555	0.885106	FALSE	24.556	24.6269	24.5013	23.5342	24.7138	24.5517	24.7233	24.6428	24.2739	24.5281	24.4723
A0A3B2WCL5_S107	A0A3B2WCL5	Ranbp3	S	107	tr|A0A3B2WCL5|A0A3B2WCL5_MOUSE Ran-binding protein 3 OS=Mus musculus OX=10090 GN=Ranbp3 PE=1 SV=1;sp|Q9CT10|RANB3_MOUSE Ran-binding protein 3 OS=Mus musculus OX=10090 GN=Ranbp3 PE=1 SV=2	1	154.8	1.33851e-30	0.943083	22.3399	0.393848	0.730535	FALSE	-0.0835966	22.3399	0.938742	0.964822	FALSE	-0.578631	22.3399	0.597082	0.889212	FALSE	-1.02668	22.3399	0.354731	0.584525	FALSE	-1.52171	22.3399	0.179699	0.575508	FALSE	-0.495034	22.3399	0.650544	0.805875	FALSE		22.7831	23.1088	22.1453	21.4864	23.5987	22.7665	22.9739	23.2259	22.1919	22.7145
A0A3B2WCL5_S213	A0A3B2WCL5	Ranbp3	S	213	tr|A0A3B2WCL5|A0A3B2WCL5_MOUSE Ran-binding protein 3 OS=Mus musculus OX=10090 GN=Ranbp3 PE=1 SV=1;sp|Q9CT10|RANB3_MOUSE Ran-binding protein 3 OS=Mus musculus OX=10090 GN=Ranbp3 PE=1 SV=2	0.993928	449.21	5.80096e-298	-1.14129	20.9476	0.276408	0.686601	FALSE	-4.34186	20.9476	0.00108654	0.0145986	TRUE	0.415292	20.9476	0.685079	0.937288	FALSE	-3.20057	20.9476	0.00809189	0.075717	FALSE	1.55659	20.9476	0.146362	0.532597	FALSE	4.75715	20.9476	0.000543181	0.0170225	TRUE		23.547								23.5105	24.1465
A0A3B2WCL5_S215	A0A3B2WCL5	Ranbp3	S	215	tr|A0A3B2WCL5|A0A3B2WCL5_MOUSE Ran-binding protein 3 OS=Mus musculus OX=10090 GN=Ranbp3 PE=1 SV=1;sp|Q9CT10|RANB3_MOUSE Ran-binding protein 3 OS=Mus musculus OX=10090 GN=Ranbp3 PE=1 SV=2	0.999003	483.44	0	0.37514	20.1584	0.677313	0.886915	FALSE	-3.29433	20.1584	0.00306787	0.0229109	TRUE	-0.465958	20.1584	0.606016	0.895088	FALSE	-3.66947	20.1584	0.00145937	0.0325408	TRUE	-0.841099	20.1584	0.358289	0.716096	FALSE	2.82837	20.1584	0.0079051	0.0586798	FALSE								20.8561	20.4829	23.7538	21.6261
A0A3B2WCL5_S324	A0A3B2WCL5	Ranbp3	S	324	tr|A0A3B2WCL5|A0A3B2WCL5_MOUSE Ran-binding protein 3 OS=Mus musculus OX=10090 GN=Ranbp3 PE=1 SV=1;sp|Q9CT10|RANB3_MOUSE Ran-binding protein 3 OS=Mus musculus OX=10090 GN=Ranbp3 PE=1 SV=2	1	160.27	5.58702e-21	-1.08822	21.8894	0.267047	0.682598	FALSE	-2.81339	21.8894	0.0113796	0.0496821	TRUE	-2.82084	21.8894	0.0112164	0.200477	FALSE	-1.72517	21.8894	0.0904996	0.276512	FALSE	-1.73262	21.8894	0.0892834	0.456403	FALSE	-0.00744861	21.8894	0.993763	0.996657	FALSE		22.4633	22.3528	21.671			23.4527	22.9289	22.7072	22.9004	23.1433
A0A3B2WCL5_S99	A0A3B2WCL5	Ranbp3	S	99	tr|A0A3B2WCL5|A0A3B2WCL5_MOUSE Ran-binding protein 3 OS=Mus musculus OX=10090 GN=Ranbp3 PE=1 SV=1;sp|Q9CT10|RANB3_MOUSE Ran-binding protein 3 OS=Mus musculus OX=10090 GN=Ranbp3 PE=1 SV=2	0.856354	154.8	1.33851e-30	-0.707013	20.6766	0.646421	0.881886	FALSE	-2.09511	20.6766	0.189408	0.327557	FALSE	0.331165	20.6766	0.829232	0.951846	FALSE	-1.3881	20.6766	0.374186	0.598698	FALSE	1.03818	20.6766	0.502911	0.805887	FALSE	2.42627	20.6766	0.133401	0.314167	FALSE		22.074	22.2726	22.1453				22.9739		22.1919	22.2287
A0A3Q4EBK4_S267	A0A3Q4EBK4	Bin1	S	267	tr|A0A3Q4EBK4|A0A3Q4EBK4_MOUSE Myc box-dependent-interacting protein 1 OS=Mus musculus OX=10090 GN=Bin1 PE=1 SV=1;tr|Q6P1B9|Q6P1B9_MOUSE Bin1 protein OS=Mus musculus OX=10090 GN=Bin1 PE=1 SV=1;sp|O08539-2|BIN1_MOUSE Isoform 2 of Myc box-dependent-interacti	0.990022	79.022	0.00059176	1.08457	19.5699	0.0903427	0.470819	FALSE	-1.06247	19.5699	0.0962832	0.199811	FALSE	0.851183	19.5699	0.173324	0.657396	FALSE	-2.14704	19.5699	0.00356257	0.0529594	FALSE	-0.233389	19.5699	0.697671	0.906021	FALSE	1.91365	19.5699	0.00725899	0.0569679	FALSE					20.2983	20.5476				20.7978	20.7843
A0A494B9F0_S385	A0A494B9F0	Nedd4l	S	385	tr|A0A494B9F0|A0A494B9F0_MOUSE E3 ubiquitin-protein ligase OS=Mus musculus OX=10090 GN=Nedd4l PE=1 SV=1;tr|A0A494B953|A0A494B953_MOUSE E3 ubiquitin-protein ligase NEDD4-like OS=Mus musculus OX=10090 GN=Nedd4l PE=1 SV=1;tr|A0A494BAG2|A0A494BAG2_MOUSE E3 ubi	0.816153	79.771	1.45143e-05	0.1005	19.2162	0.897822	0.971801	FALSE	-1.76942	19.2162	0.0405772	0.108017	FALSE	-0.235759	19.2162	0.763622	0.93734	FALSE	-1.86992	19.2162	0.0321052	0.156512	FALSE	-0.33626	19.2162	0.668645	0.893801	FALSE	1.53366	19.2162	0.0696428	0.210941	FALSE											21.405
A0A494B9K4_S675	A0A494B9K4	Add3	S	675	tr|A0A494B9K4|A0A494B9K4_MOUSE Gamma-adducin OS=Mus musculus OX=10090 GN=Add3 PE=1 SV=1;sp|Q9QYB5-2|ADDG_MOUSE Isoform 1 of Gamma-adducin OS=Mus musculus OX=10090 GN=Add3;sp|Q9QYB5|ADDG_MOUSE Gamma-adducin OS=Mus musculus OX=10090 GN=Add3 PE=1 SV=2	0.957576	216.71	2.26922e-42	-1.90016	21.2168	0.0461626	0.358578	FALSE	-1.67993	21.2168	0.0726201	0.161927	FALSE	1.37413	21.2168	0.132919	0.594759	FALSE	0.220239	21.2168	0.799869	0.887991	FALSE	3.27429	21.2168	0.00253737	0.0886386	FALSE	3.05405	21.2168	0.00401094	0.0408104	TRUE	22.7877	22.5701	22.3387	21.675		21.2228		20.3896		23.0917	21.6596
A0A494B9K4;Q9QYC0_S724	A0A494B9K4;Q9QYC0	Add3;Add2;Add1	S	724	tr|A0A494B9K4|A0A494B9K4_MOUSE Gamma-adducin OS=Mus musculus OX=10090 GN=Add3 PE=1 SV=1;sp|Q9QYB5-2|ADDG_MOUSE Isoform 1 of Gamma-adducin OS=Mus musculus OX=10090 GN=Add3;sp|Q9QYB5|ADDG_MOUSE Gamma-adducin OS=Mus musculus OX=10090 GN=Add3 PE=1 SV=2;sp|Q9QY	0.999998	96.948	0.0127839	-0.830798	21.258	0.242903	0.673444	FALSE	-1.92159	21.258	0.0154321	0.0588105	FALSE	-0.409005	21.258	0.556087	0.87768	FALSE	-1.09079	21.258	0.13327	0.343162	FALSE	0.421793	21.258	0.544007	0.827459	FALSE	1.51258	21.258	0.045836	0.168548	FALSE	21.8411	21.748	20.3062	20.9302	20.2727	20.1999	21.5681		21.4468	22.4268	22.3142
A0A589P973_S50	A0A589P973		S	50	tr|A0A589P973|A0A589P973_MOUSE Neuron navigator 1 OS=Mus musculus OX=10090 GN=Nav1 PE=1 SV=1	1	76.073	0.00238753	-0.092413	19.1162	0.896038	0.971801	FALSE	-0.0640633	19.1162	0.927809	0.959866	FALSE	-0.142424	19.1162	0.840484	0.955328	FALSE	0.0283496	19.1162	0.968014	0.98194	FALSE	-0.0500115	19.1162	0.94361	0.974626	FALSE	-0.0783611	19.1162	0.911766	0.961298	FALSE		20.2538				20.0576				19.4033	19.0236
A0A589P973;Q8CH77_S428	A0A589P973;Q8CH77	Nav1	S	428	tr|A0A589P973|A0A589P973_MOUSE Neuron navigator 1 OS=Mus musculus OX=10090 GN=Nav1 PE=1 SV=1;sp|Q8CH77-2|NAV1_MOUSE Isoform 2 of Neuron navigator 1 OS=Mus musculus OX=10090 GN=Nav1;sp|Q8CH77|NAV1_MOUSE Neuron navigator 1 OS=Mus musculus OX=10090 GN=Nav1 PE	0.961467	92.773	0.00136655	-2.5493	20.1157	0.00128605	0.0792814	FALSE	-0.766926	20.1157	0.226513	0.373836	FALSE	-0.472473	20.1157	0.446906	0.836622	FALSE	1.78237	20.1157	0.0123611	0.0974015	FALSE	2.07682	20.1157	0.00510599	0.121615	FALSE	0.294453	20.1157	0.632751	0.793209	FALSE	21.2033	21.8522	22.098					20.0996		19.9157	20.66
A0A589P973;Q8CH77_S480	A0A589P973;Q8CH77	Nav1	S	480	tr|A0A589P973|A0A589P973_MOUSE Neuron navigator 1 OS=Mus musculus OX=10090 GN=Nav1 PE=1 SV=1;sp|Q8CH77-2|NAV1_MOUSE Isoform 2 of Neuron navigator 1 OS=Mus musculus OX=10090 GN=Nav1;sp|Q8CH77|NAV1_MOUSE Neuron navigator 1 OS=Mus musculus OX=10090 GN=Nav1 PE	0.998787	118.22	9.53702e-13	-0.6993	20.0979	0.556536	0.826132	FALSE	-0.15501	20.0979	0.895516	0.937564	FALSE	1.60538	20.0979	0.191016	0.678593	FALSE	0.544291	20.0979	0.646173	0.807139	FALSE	2.30468	20.0979	0.0705109	0.414452	FALSE	1.76039	20.0979	0.154683	0.347185	FALSE		21.9219	22.3202			22.8384					20.7199
A0A589P973;Q8CH77_S677	A0A589P973;Q8CH77	Nav1	S	677	tr|A0A589P973|A0A589P973_MOUSE Neuron navigator 1 OS=Mus musculus OX=10090 GN=Nav1 PE=1 SV=1;sp|Q8CH77-2|NAV1_MOUSE Isoform 2 of Neuron navigator 1 OS=Mus musculus OX=10090 GN=Nav1;sp|Q8CH77|NAV1_MOUSE Neuron navigator 1 OS=Mus musculus OX=10090 GN=Nav1 PE	0.882496	54.7	0.0592723	0.720319	19.0922	0.100702	0.48652	FALSE	0.184639	19.0922	0.655501	0.75657	FALSE	0.987791	19.0922	0.0316665	0.353048	FALSE	-0.53568	19.0922	0.209976	0.435137	FALSE	0.267472	19.0922	0.520169	0.810698	FALSE	0.803152	19.0922	0.0709882	0.212864	FALSE											19.4587
A0A5F8MPE1_S656	A0A5F8MPE1		S	656	tr|A0A5F8MPE1|A0A5F8MPE1_MOUSE Band 4.1-like protein 3 OS=Mus musculus OX=10090 GN=Epb41l3 PE=1 SV=1	0.967267	68.809	0.00464775	0.782652	19.9009	0.297484	0.696833	FALSE	-0.793442	19.9009	0.291196	0.435962	FALSE	0.687489	19.9009	0.357432	0.791025	FALSE	-1.57609	19.9009	0.0495289	0.196615	FALSE	-0.0951628	19.9009	0.896683	0.963819	FALSE	1.48093	19.9009	0.062488	0.195485	FALSE										21.0081	21.7305
A0A5F8MPE1;A7YY80;Q9WV92-3;Q9WV92-6_S456	A0A5F8MPE1;A7YY80;Q9WV92-3;Q9WV92-6	Epb4.1l3	S	456	tr|A0A5F8MPE1|A0A5F8MPE1_MOUSE Band 4.1-like protein 3 OS=Mus musculus OX=10090 GN=Epb41l3 PE=1 SV=1;tr|A7YY80|A7YY80_MOUSE 130kDa Protein 4.1B MEF cell isoform OS=Mus musculus OX=10090 GN=Epb41l3 PE=1 SV=1;tr|A0A3B2WD96|A0A3B2WD96_MOUSE Band 4.1-like prot	0.999976	154.51	1.00219e-21	-1.01306	20.3696	0.240672	0.670809	FALSE	-3.67841	20.3696	0.000850007	0.0131001	TRUE	-0.616998	20.3696	0.466115	0.851623	FALSE	-2.66535	20.3696	0.00738126	0.0735391	FALSE	0.396062	20.3696	0.637503	0.880433	FALSE	3.06141	20.3696	0.00311288	0.0369769	TRUE		21.583		19.6703				21.1738		22.2932	22.5373
A0A5F8MPE1;A7YY80;Q9WV92-3;Q9WV92-6_S470	A0A5F8MPE1;A7YY80;Q9WV92-3;Q9WV92-6	Epb4.1l3	S	470	tr|A0A5F8MPE1|A0A5F8MPE1_MOUSE Band 4.1-like protein 3 OS=Mus musculus OX=10090 GN=Epb41l3 PE=1 SV=1;tr|A7YY80|A7YY80_MOUSE 130kDa Protein 4.1B MEF cell isoform OS=Mus musculus OX=10090 GN=Epb41l3 PE=1 SV=1;tr|A0A3B2WD96|A0A3B2WD96_MOUSE Band 4.1-like prot	0.995388	199.58	1.67583e-32	-1.45706	20.4289	0.0259789	0.295934	FALSE	-2.77459	20.4289	0.000453572	0.0107197	TRUE	-2.07903	20.4289	0.00363384	0.119008	FALSE	-1.31753	20.4289	0.0402874	0.175922	FALSE	-0.621973	20.4289	0.296971	0.676577	FALSE	0.695561	20.4289	0.246305	0.452063	FALSE	20.5545	20.7063	19.664				20.7595	20.9992	21.0321	21.6177	21.8044
A0A5F8MPY8_S55	A0A5F8MPY8	Fam65b	S	55	tr|A0A5F8MPY8|A0A5F8MPY8_MOUSE Rho family-interacting cell polarization regulator 2 OS=Mus musculus OX=10090 GN=Ripor2 PE=1 SV=1;tr|A6PW28|A6PW28_MOUSE Likely orthologue of H. sapiens chromosome 6 open reading frame 32 (C6orf32) OS=Mus musculus OX=10090 GN	0.977385	50.563	0.0134274	-0.245361	18.9793	0.680297	0.886915	FALSE	0.360057	18.9793	0.547175	0.665243	FALSE	0.436162	18.9793	0.467557	0.851623	FALSE	0.605417	18.9793	0.318533	0.562938	FALSE	0.681522	18.9793	0.264294	0.651718	FALSE	0.076105	18.9793	0.897941	0.958581	FALSE											18.821
A0A5F8MPZ2_S600	A0A5F8MPZ2		S	600	tr|A0A5F8MPZ2|A0A5F8MPZ2_MOUSE Kinesin light chain 1 OS=Mus musculus OX=10090 GN=Klc1 PE=1 SV=1	1	96.64	0.000550364	0.56268	19.1697	0.309215	0.700886	FALSE	0.279305	19.1697	0.607354	0.72003	FALSE	0.0790048	19.1697	0.883791	0.970001	FALSE	-0.283375	19.1697	0.602192	0.782998	FALSE	-0.483675	19.1697	0.379176	0.723916	FALSE	-0.2003	19.1697	0.711689	0.846923	FALSE										19.2878	19.0498
A0A5H1ZRL7_S268	A0A5H1ZRL7	Tp53bp1;Trp53bp1	S	268	tr|A0A5H1ZRL7|A0A5H1ZRL7_MOUSE Transformation related protein 53 binding protein 1 OS=Mus musculus OX=10090 GN=Trp53bp1 PE=1 SV=1;sp|P70399-5|TP53B_MOUSE Isoform 2 of TP53-binding protein 1 OS=Mus musculus OX=10090 GN=Tp53bp1;sp|P70399|TP53B_MOUSE TP53-bin	0.974668	229.46	9.23178e-55	-1.05597	21.139	0.554736	0.825077	FALSE	-4.90332	21.139	0.0161002	0.0596219	FALSE	-1.49395	21.139	0.407024	0.816566	FALSE	-3.84735	21.139	0.0479498	0.192802	FALSE	-0.437975	21.139	0.805201	0.938892	FALSE	3.40937	21.139	0.0744467	0.217326	FALSE		24.0584					24.5938			22.7814	24.6713
A0A5H1ZRL7_S552	A0A5H1ZRL7	Tp53bp1;Trp53bp1	S	552	tr|A0A5H1ZRL7|A0A5H1ZRL7_MOUSE Transformation related protein 53 binding protein 1 OS=Mus musculus OX=10090 GN=Trp53bp1 PE=1 SV=1;sp|P70399-5|TP53B_MOUSE Isoform 2 of TP53-binding protein 1 OS=Mus musculus OX=10090 GN=Tp53bp1;sp|P70399|TP53B_MOUSE TP53-bin	0.989974	232	3.81849e-74	-1.6201	24.064	0.128633	0.530739	FALSE	-2.23847	24.064	0.0440919	0.114377	FALSE	-2.19051	24.064	0.0480392	0.409979	FALSE	-0.618367	24.064	0.543879	0.742071	FALSE	-0.570413	24.064	0.575078	0.846571	FALSE	0.047954	24.064	0.96214	0.983935	FALSE	23.9855	24.3151	24.2147		23.8171	24.3388	24.8431	24.6354	24.7482	24.7386	24.8611
A0A5H1ZRL7_S822	A0A5H1ZRL7	Tp53bp1;Trp53bp1	S	822	tr|A0A5H1ZRL7|A0A5H1ZRL7_MOUSE Transformation related protein 53 binding protein 1 OS=Mus musculus OX=10090 GN=Trp53bp1 PE=1 SV=1;sp|P70399-5|TP53B_MOUSE Isoform 2 of TP53-binding protein 1 OS=Mus musculus OX=10090 GN=Tp53bp1;sp|P70399|TP53B_MOUSE TP53-bin	0.999972	136.34	3.95854e-10	-1.19953	20.8198	0.182092	0.600103	FALSE	-3.64895	20.8198	0.001135	0.014637	TRUE	-3.75411	20.8198	0.00091956	0.050721	FALSE	-2.44942	20.8198	0.0140123	0.102691	FALSE	-2.55457	20.8198	0.0111839	0.184124	FALSE	-0.105159	20.8198	0.902989	0.958977	FALSE			21.8063				22.5021	22.447	22.3207	21.0361	23.0278
A2A485_S649	A2A485	Zmynd8	S	649	tr|A2A485|A2A485_MOUSE Zinc finger, MYND-type-containing 8 OS=Mus musculus OX=10090 GN=Zmynd8 PE=1 SV=1;tr|Q3UH28|Q3UH28_MOUSE Zinc finger, MYND-type-containing 8 OS=Mus musculus OX=10090 GN=Zmynd8 PE=1 SV=1;tr|Q3U1M7|Q3U1M7_MOUSE Zinc finger, MYND-type-co	0.99845	104.41	0.000125937	-0.732388	20.1759	0.24821	0.678024	FALSE	-1.68581	20.1759	0.0168142	0.0605543	FALSE	-0.0934438	20.1759	0.879285	0.970001	FALSE	-0.953422	20.1759	0.140543	0.357383	FALSE	0.638944	20.1759	0.310312	0.684333	FALSE	1.59237	20.1759	0.0222608	0.111092	FALSE	20.3806	20.3912			19.5362			20.4342		21.6617	21.5696
A2A485_S665	A2A485	Zmynd8	S	665	tr|A2A485|A2A485_MOUSE Zinc finger, MYND-type-containing 8 OS=Mus musculus OX=10090 GN=Zmynd8 PE=1 SV=1;tr|Q3UH28|Q3UH28_MOUSE Zinc finger, MYND-type-containing 8 OS=Mus musculus OX=10090 GN=Zmynd8 PE=1 SV=1;tr|Q3U1M7|Q3U1M7_MOUSE Zinc finger, MYND-type-co	1	115.53	5.50013e-09	0.107746	20.9993	0.896378	0.971801	FALSE	-0.737743	20.9993	0.38081	0.516936	FALSE	-0.538334	20.9993	0.519083	0.85989	FALSE	-0.845489	20.9993	0.317776	0.56255	FALSE	-0.646079	20.9993	0.440931	0.760026	FALSE	0.199409	20.9993	0.809702	0.912783	FALSE		21.6104	21.212		21.8193	21.0502	20.9373	21.3572	21.4422	21.4942	21.3598
A2A690_S1583	A2A690	Tanc2	S	1583	sp|A2A690|TANC2_MOUSE Protein TANC2 OS=Mus musculus OX=10090 GN=Tanc2 PE=1 SV=1;sp|A2A690-2|TANC2_MOUSE Isoform 2 of Protein TANC2 OS=Mus musculus OX=10090 GN=Tanc2;tr|F6VP19|F6VP19_MOUSE Protein TANC2 (Fragment) OS=Mus musculus OX=10090 GN=Tanc2 PE=1 SV=1	0.909832	115.55	9.291e-13	0.230164	20.5074	0.795855	0.949721	FALSE	-1.49983	20.5074	0.111542	0.223511	FALSE	-1.13627	20.5074	0.216954	0.717249	FALSE	-1.73	20.5074	0.07123	0.247182	FALSE	-1.36644	20.5074	0.143384	0.527955	FALSE	0.363562	20.5074	0.683474	0.829029	FALSE			21.4143			21.2511	21.1296	20.6821	21.3147	21.1977	21.3585
A2A690_S1744	A2A690	Tanc2	S	1744	sp|A2A690|TANC2_MOUSE Protein TANC2 OS=Mus musculus OX=10090 GN=Tanc2 PE=1 SV=1;sp|A2A690-2|TANC2_MOUSE Isoform 2 of Protein TANC2 OS=Mus musculus OX=10090 GN=Tanc2;tr|F6VP19|F6VP19_MOUSE Protein TANC2 (Fragment) OS=Mus musculus OX=10090 GN=Tanc2 PE=1 SV=1	0.912104	55.213	0.00717399	-0.348781	19.2956	0.5631	0.83234	FALSE	-0.466208	19.2956	0.442274	0.574926	FALSE	0.182558	19.2956	0.760859	0.93734	FALSE	-0.117427	19.2956	0.8446	0.910126	FALSE	0.531339	19.2956	0.383075	0.727286	FALSE	0.648766	19.2956	0.290856	0.498068	FALSE											19.8345
A2A791_S121	A2A791	Zmym4	S	121	sp|A2A791|ZMYM4_MOUSE Zinc finger MYM-type protein 4 OS=Mus musculus OX=10090 GN=Zmym4 PE=1 SV=1;sp|A2A791-2|ZMYM4_MOUSE Isoform 2 of Zinc finger MYM-type protein 4 OS=Mus musculus OX=10090 GN=Zmym4	1	167.34	6.42814e-33	-0.167008	22.1419	0.881593	0.971801	FALSE	-2.03581	22.1419	0.0895461	0.188065	FALSE	-1.97361	22.1419	0.0985388	0.540674	FALSE	-1.86881	22.1419	0.115555	0.31537	FALSE	-1.8066	22.1419	0.126856	0.514824	FALSE	0.0622022	22.1419	0.955739	0.983935	FALSE		22.6059	22.4238		20.5792	23.1404	22.9927	22.9841	23.2374	23.2267	22.5069
A2A7B5_S638	A2A7B5	Prdm2	S	638	tr|A2A7B5|A2A7B5_MOUSE PR domain-containing 2, with ZNF domain OS=Mus musculus OX=10090 GN=Prdm2 PE=1 SV=1	0.998037	55.676	0.0158626	0.472622	19.1228	0.330829	0.700886	FALSE	0.736003	19.1228	0.14114	0.264991	FALSE	-0.278941	19.1228	0.560517	0.882015	FALSE	0.263381	19.1228	0.582275	0.772436	FALSE	-0.751563	19.1228	0.133694	0.520861	FALSE	-1.01494	19.1228	0.0510637	0.179927	FALSE		18.4192								18.3209
A2A8V8_S220	A2A8V8	Srrm1	S	220	tr|A2A8V8|A2A8V8_MOUSE Serine/arginine repetitive matrix protein 1 OS=Mus musculus OX=10090 GN=Srrm1 PE=1 SV=1;tr|A2A8V9|A2A8V9_MOUSE Serine/arginine repetitive matrix protein 1 OS=Mus musculus OX=10090 GN=Srrm1 PE=1 SV=1;tr|E9PUK6|E9PUK6_MOUSE Serine/argi	1	82.543	0.00043784	-0.278582	22.4765	0.822764	0.955074	FALSE	-0.205223	22.4765	0.868869	0.917898	FALSE	1.8363	22.4765	0.158213	0.632852	FALSE	0.0733592	22.4765	0.952914	0.974297	FALSE	2.11488	22.4765	0.108933	0.487798	FALSE	2.04152	22.4765	0.120373	0.292694	FALSE	23.5427	23.397	22.3399	23.2334	23.1747	22.0358	22.2151		23.1747	23.2792	21.9852
A2A8V8_S260	A2A8V8	Srrm1	S	260	tr|A2A8V8|A2A8V8_MOUSE Serine/arginine repetitive matrix protein 1 OS=Mus musculus OX=10090 GN=Srrm1 PE=1 SV=1;tr|A2A8V9|A2A8V9_MOUSE Serine/arginine repetitive matrix protein 1 OS=Mus musculus OX=10090 GN=Srrm1 PE=1 SV=1;tr|E9PUK6|E9PUK6_MOUSE Serine/argi	1	138.28	1.8534e-15	-1.23853	21.8961	0.112385	0.499066	FALSE	-1.08539	21.8961	0.158818	0.288459	FALSE	-1.71748	21.8961	0.0354932	0.357547	FALSE	0.153133	21.8961	0.835222	0.906236	FALSE	-0.478951	21.8961	0.518914	0.810698	FALSE	-0.632084	21.8961	0.397899	0.605222	FALSE	21.8388	22.0942	22.4399		20.8012	21.9946	21.9436	23.9606	21.9055	21.8534	22.0523
A2A8V8_S602	A2A8V8	Srrm1	S	602	tr|A2A8V8|A2A8V8_MOUSE Serine/arginine repetitive matrix protein 1 OS=Mus musculus OX=10090 GN=Srrm1 PE=1 SV=1;tr|A2A8V9|A2A8V9_MOUSE Serine/arginine repetitive matrix protein 1 OS=Mus musculus OX=10090 GN=Srrm1 PE=1 SV=1;tr|E9PUK6|E9PUK6_MOUSE Serine/argi	1	112.13	3.4014e-07	-0.543374	22.2762	0.649596	0.882978	FALSE	-0.823653	22.2762	0.493651	0.619577	FALSE	-0.329302	22.2762	0.782425	0.940226	FALSE	-0.280279	22.2762	0.814083	0.894297	FALSE	0.214073	22.2762	0.857381	0.948007	FALSE	0.494351	22.2762	0.679115	0.827205	FALSE	22.3467	22.3742	22.4655	22.306	24.6067		22.21	22.151	22.1832	23.6528	22.1528
A2A8V8_S878	A2A8V8	Srrm1	S	878	tr|A2A8V8|A2A8V8_MOUSE Serine/arginine repetitive matrix protein 1 OS=Mus musculus OX=10090 GN=Srrm1 PE=1 SV=1;tr|A2A8V9|A2A8V9_MOUSE Serine/arginine repetitive matrix protein 1 OS=Mus musculus OX=10090 GN=Srrm1 PE=1 SV=1;tr|E9PUK6|E9PUK6_MOUSE Serine/argi	1	314.58	3.10426e-125	-0.600575	23.6888	0.331036	0.700886	FALSE	-1.11169	23.6888	0.0861326	0.183843	FALSE	-1.07456	23.6888	0.0957848	0.533949	FALSE	-0.511112	23.6888	0.405349	0.627483	FALSE	-0.473982	23.6888	0.439318	0.759814	FALSE	0.0371309	23.6888	0.951025	0.983589	FALSE	22.3494	23.9609	24.4676	23.1738	22.2739	23.5285	24.1796	24.0454	23.9749	24.1005	24.0445
A2A8V8_T876	A2A8V8	Srrm1	T	876	tr|A2A8V8|A2A8V8_MOUSE Serine/arginine repetitive matrix protein 1 OS=Mus musculus OX=10090 GN=Srrm1 PE=1 SV=1;tr|A2A8V9|A2A8V9_MOUSE Serine/arginine repetitive matrix protein 1 OS=Mus musculus OX=10090 GN=Srrm1 PE=1 SV=1;tr|E9PUK6|E9PUK6_MOUSE Serine/argi	1	223.36	2.67438e-52	0.907139	22.4697	0.417815	0.738849	FALSE	-0.495418	22.4697	0.654744	0.756529	FALSE	-0.856514	22.4697	0.443537	0.836622	FALSE	-1.40256	22.4697	0.219431	0.445903	FALSE	-1.76365	22.4697	0.129599	0.51496	FALSE	-0.361096	22.4697	0.743941	0.868498	FALSE	22.3494		23.6554	22.8748	21.8013	22.3992	23.5774	22.6585	23.4091	22.7901	22.8717
A2A9M5_S1422	A2A9M5	Dock7	S	1422	tr|A2A9M5|A2A9M5_MOUSE Dedicator of cytokinesis protein 7 OS=Mus musculus OX=10090 GN=Dock7 PE=1 SV=1;tr|A2A9M4|A2A9M4_MOUSE Dedicator of cytokinesis protein 7 OS=Mus musculus OX=10090 GN=Dock7 PE=1 SV=2;sp|Q8R1A4-2|DOCK7_MOUSE Isoform 2 of Dedicator of cy	0.999473	138.21	1.09579e-13	-0.189939	21.1172	0.871512	0.971801	FALSE	-2.27563	21.1172	0.0723244	0.161612	FALSE	0.362876	21.1172	0.757694	0.93734	FALSE	-2.08569	21.1172	0.0958692	0.285389	FALSE	0.552815	21.1172	0.639322	0.880433	FALSE	2.6385	21.1172	0.0415913	0.160175	FALSE		22.429	21.2054		22.2122			22.2851		22.9047	22.7681
A2A9M5_S1428	A2A9M5	Dock7	S	1428	tr|A2A9M5|A2A9M5_MOUSE Dedicator of cytokinesis protein 7 OS=Mus musculus OX=10090 GN=Dock7 PE=1 SV=1;tr|A2A9M4|A2A9M4_MOUSE Dedicator of cytokinesis protein 7 OS=Mus musculus OX=10090 GN=Dock7 PE=1 SV=2;sp|Q8R1A4-2|DOCK7_MOUSE Isoform 2 of Dedicator of cy	1	178.03	1.42489e-26	-0.800891	20.3057	0.181113	0.600103	FALSE	-1.57064	20.3057	0.0170413	0.0611619	FALSE	-1.55258	20.3057	0.0180604	0.256744	FALSE	-0.769744	20.3057	0.197341	0.422068	FALSE	-0.751692	20.3057	0.207289	0.589707	FALSE	0.018053	20.3057	0.97493	0.990495	FALSE		20.9442					20.7955	20.9702	20.8659	20.6637	21.1839
A2A9M5_S182	A2A9M5	Dock7	S	182	tr|A2A9M5|A2A9M5_MOUSE Dedicator of cytokinesis protein 7 OS=Mus musculus OX=10090 GN=Dock7 PE=1 SV=1;tr|A2A9M4|A2A9M4_MOUSE Dedicator of cytokinesis protein 7 OS=Mus musculus OX=10090 GN=Dock7 PE=1 SV=2;sp|Q8R1A4-2|DOCK7_MOUSE Isoform 2 of Dedicator of cy	0.999858	76.143	0.00348859	-0.625106	19.3041	0.124942	0.521672	FALSE	-1.04132	19.3041	0.0181324	0.0631319	FALSE	-0.108119	19.3041	0.779558	0.940226	FALSE	-0.416214	19.3041	0.292755	0.539205	FALSE	0.516987	19.3041	0.197095	0.580211	FALSE	0.933201	19.3041	0.0303884	0.131599	FALSE	19.4284	19.6988								19.3556	20.1813
A2A9M5_S452	A2A9M5	Dock7	S	452	tr|A2A9M5|A2A9M5_MOUSE Dedicator of cytokinesis protein 7 OS=Mus musculus OX=10090 GN=Dock7 PE=1 SV=1;tr|A2A9M4|A2A9M4_MOUSE Dedicator of cytokinesis protein 7 OS=Mus musculus OX=10090 GN=Dock7 PE=1 SV=2;sp|Q8R1A4-2|DOCK7_MOUSE Isoform 2 of Dedicator of cy	0.875809	76.655	0.000184535	-0.998268	19.8392	0.201517	0.615452	FALSE	-0.930105	19.8392	0.231819	0.380198	FALSE	0.436883	19.8392	0.564503	0.884304	FALSE	0.0681625	19.8392	0.927837	0.958003	FALSE	1.43515	19.8392	0.0764688	0.429618	FALSE	1.36699	19.8392	0.0895442	0.238394	FALSE	20.8004	21.0658								21.1852	21.3072
A2A9M5_S888	A2A9M5	Dock7	S	888	tr|A2A9M5|A2A9M5_MOUSE Dedicator of cytokinesis protein 7 OS=Mus musculus OX=10090 GN=Dock7 PE=1 SV=1;tr|A2A9M4|A2A9M4_MOUSE Dedicator of cytokinesis protein 7 OS=Mus musculus OX=10090 GN=Dock7 PE=1 SV=2;sp|Q8R1A4-2|DOCK7_MOUSE Isoform 2 of Dedicator of cy	1	124.09	3.10093e-08	0.179487	21.3357	0.802152	0.950968	FALSE	-0.255648	21.3357	0.721574	0.80878	FALSE	0.3292	21.3357	0.646946	0.910138	FALSE	-0.435135	21.3357	0.546347	0.742635	FALSE	0.149713	21.3357	0.834378	0.943288	FALSE	0.584848	21.3357	0.42055	0.628726	FALSE	20.6478	22.2005	20.8102	20.8126	22.0254	21.3588	21.9249	20.6907	20.5937	20.6609	22.0875
A2A9M5_S898	A2A9M5	Dock7	S	898	tr|A2A9M5|A2A9M5_MOUSE Dedicator of cytokinesis protein 7 OS=Mus musculus OX=10090 GN=Dock7 PE=1 SV=1;tr|A2A9M4|A2A9M4_MOUSE Dedicator of cytokinesis protein 7 OS=Mus musculus OX=10090 GN=Dock7 PE=1 SV=2;sp|Q8R1A4-2|DOCK7_MOUSE Isoform 2 of Dedicator of cy	0.761672	182.76	2.01817e-37	-0.382104	19.3	0.724505	0.915994	FALSE	-2.22159	19.3	0.0588759	0.139597	FALSE	-0.137246	19.3	0.899013	0.975935	FALSE	-1.83948	19.3	0.109093	0.306514	FALSE	0.244858	19.3	0.821021	0.941721	FALSE	2.08434	19.3	0.0737223	0.21666	FALSE											23.0822
A2A9M5_S929	A2A9M5	Dock7	S	929	tr|A2A9M5|A2A9M5_MOUSE Dedicator of cytokinesis protein 7 OS=Mus musculus OX=10090 GN=Dock7 PE=1 SV=1;tr|A2A9M4|A2A9M4_MOUSE Dedicator of cytokinesis protein 7 OS=Mus musculus OX=10090 GN=Dock7 PE=1 SV=2;sp|Q8R1A4-2|DOCK7_MOUSE Isoform 2 of Dedicator of cy	0.999965	107.09	1.21452e-05	-0.507823	19.5279	0.516282	0.799865	FALSE	-0.0526682	19.5279	0.94581	0.967231	FALSE	0.348208	19.5279	0.654623	0.915948	FALSE	0.455155	19.5279	0.559984	0.753354	FALSE	0.856031	19.5279	0.282104	0.66437	FALSE	0.400876	19.5279	0.607078	0.776823	FALSE		19.9462						19.2225	19.4043		20.3621
A2A9P6_S13	A2A9P6	Cdk11b	S	13	tr|A2A9P6|A2A9P6_MOUSE Cyclin-dependent kinase 11B OS=Mus musculus OX=10090 GN=Cdk11b PE=1 SV=1;sp|P24788|CD11B_MOUSE Cyclin-dependent kinase 11B OS=Mus musculus OX=10090 GN=Cdk11b PE=1 SV=2	1	111.12	2.58375e-07	-0.778202	19.7344	0.315507	0.700886	FALSE	-1.90823	19.7344	0.0253307	0.0787733	FALSE	-0.523943	19.7344	0.493783	0.85534	FALSE	-1.13003	19.7344	0.154711	0.371024	FALSE	0.254259	19.7344	0.737761	0.917066	FALSE	1.38429	19.7344	0.0878592	0.237599	FALSE	20.7404	20.6048								20.8911	20.6336
A2A9P6_S31	A2A9P6	Cdk11b	S	31	tr|A2A9P6|A2A9P6_MOUSE Cyclin-dependent kinase 11B OS=Mus musculus OX=10090 GN=Cdk11b PE=1 SV=1;sp|P24788|CD11B_MOUSE Cyclin-dependent kinase 11B OS=Mus musculus OX=10090 GN=Cdk11b PE=1 SV=2	0.857685	59.227	0.00886009	0.242948	19.4176	0.620549	0.871763	FALSE	-0.538539	19.4176	0.282601	0.426138	FALSE	0.255135	19.4176	0.603335	0.89317	FALSE	-0.781487	19.4176	0.129118	0.337446	FALSE	0.0121876	19.4176	0.980074	0.989516	FALSE	0.793675	19.4176	0.123835	0.297659	FALSE		18.6499								19.9963
A2ACM0_S722	A2ACM0	Rptor	S	722	tr|A2ACM0|A2ACM0_MOUSE Regulatory-associated protein of mTOR OS=Mus musculus OX=10090 GN=Rptor PE=1 SV=1;sp|Q8K4Q0|RPTOR_MOUSE Regulatory-associated protein of mTOR OS=Mus musculus OX=10090 GN=Rptor PE=1 SV=1;sp|Q8K4Q0-2|RPTOR_MOUSE Isoform 2 of Regulatory	0.974552	79.974	0.00205637	0.5509	19.3377	0.306114	0.700886	FALSE	-1.00896	19.3377	0.0747241	0.165562	FALSE	0.201817	19.3377	0.701847	0.93734	FALSE	-1.55986	19.3377	0.0110408	0.0925659	FALSE	-0.349082	19.3377	0.510655	0.809631	FALSE	1.21078	19.3377	0.0375411	0.153086	FALSE		19.9557								20.606	20.1251
A2ADW8;Q62012;B1AV09_S19	A2ADW8;Q62012;B1AV09	Gm15128;Gm15097;Gm15093;Gm15114;Ott;Gm15107;Gm15080;Luzp4	S	19	tr|A2ADW8|A2ADW8_MOUSE Predicted gene 15128 OS=Mus musculus OX=10090 GN=Gm15128 PE=4 SV=1;tr|E9QA14|E9QA14_MOUSE Predicted gene 15097 OS=Mus musculus OX=10090 GN=Gm15097 PE=4 SV=1;tr|A2BI72|A2BI72_MOUSE Predicted gene 15093 OS=Mus musculus OX=10090 GN=Gm15	1	213.7	6.90248e-61	-1.59304	21.6442	0.367476	0.719065	FALSE	-3.72943	21.6442	0.0496787	0.122502	FALSE	-0.711906	21.6442	0.682689	0.936754	FALSE	-2.13639	21.6442	0.233433	0.465976	FALSE	0.881132	21.6442	0.613596	0.87134	FALSE	3.01752	21.6442	0.102272	0.261416	FALSE		24.4585	22.5285			21.8754			24.4176	23.8539	24.0009
A2ADW8;Q62012;B1AV09_S384	A2ADW8;Q62012;B1AV09	Gm15128;Gm15097;Gm15093;Gm15114;Ott;Gm15107;Gm15080;Luzp4	S	384	tr|A2ADW8|A2ADW8_MOUSE Predicted gene 15128 OS=Mus musculus OX=10090 GN=Gm15128 PE=4 SV=1;tr|E9QA14|E9QA14_MOUSE Predicted gene 15097 OS=Mus musculus OX=10090 GN=Gm15097 PE=4 SV=1;tr|A2BI72|A2BI72_MOUSE Predicted gene 15093 OS=Mus musculus OX=10090 GN=Gm15	1	182.89	1.36154e-26	0.172851	24.808	0.676541	0.886915	FALSE	0.93748	24.808	0.0398448	0.10707	FALSE	1.62343	24.808	0.00191015	0.0770364	FALSE	0.764629	24.808	0.0840825	0.266219	FALSE	1.45058	24.808	0.00405179	0.107842	FALSE	0.685954	24.808	0.116606	0.286861	FALSE	25.6867	25.2976	24.9714	25.8499	24.9028	25.7215	23.8326	24.0474	23.7239	24.8556	24.3465
A2ADW8;Q62012;B1AV09_S388	A2ADW8;Q62012;B1AV09	Gm15128;Gm15097;Gm15093;Gm15114;Ott;Gm15107;Gm15080;Luzp4	S	388	tr|A2ADW8|A2ADW8_MOUSE Predicted gene 15128 OS=Mus musculus OX=10090 GN=Gm15128 PE=4 SV=1;tr|E9QA14|E9QA14_MOUSE Predicted gene 15097 OS=Mus musculus OX=10090 GN=Gm15097 PE=4 SV=1;tr|A2BI72|A2BI72_MOUSE Predicted gene 15093 OS=Mus musculus OX=10090 GN=Gm15	1	94.487	0.0019095	-1.77844	21.3841	0.171926	0.589432	FALSE	-1.49046	21.3841	0.246453	0.398584	FALSE	0.848131	21.3841	0.500738	0.858876	FALSE	0.287978	21.3841	0.817513	0.894988	FALSE	2.62657	21.3841	0.0536348	0.383975	FALSE	2.33859	21.3841	0.0807462	0.225659	FALSE	23.0049	23.2988	21.3682	22.3251		22.0758		21.8885		22.7402	21.658
A2AE27_S135	A2AE27	Ampd2	S	135	tr|A2AE27|A2AE27_MOUSE AMP deaminase OS=Mus musculus OX=10090 GN=Ampd2 PE=1 SV=1;sp|Q9DBT5|AMPD2_MOUSE AMP deaminase 2 OS=Mus musculus OX=10090 GN=Ampd2 PE=1 SV=1	0.966266	88.441	0.000460645	-0.199617	19.4523	0.756735	0.933242	FALSE	-0.149042	19.4523	0.816916	0.881698	FALSE	0.111644	19.4523	0.862247	0.967108	FALSE	0.0505748	19.4523	0.937315	0.962102	FALSE	0.311261	19.4523	0.630152	0.879684	FALSE	0.260686	19.4523	0.686276	0.830544	FALSE								19.4839		19.2159	19.3432
A2AFQ0_S1907	A2AFQ0	Huwe1	S	1907	tr|A2AFQ0|A2AFQ0_MOUSE E3 ubiquitin-protein ligase HUWE1 OS=Mus musculus OX=10090 GN=Huwe1 PE=1 SV=1;sp|Q7TMY8-4|HUWE1_MOUSE Isoform 4 of E3 ubiquitin-protein ligase HUWE1 OS=Mus musculus OX=10090 GN=Huwe1;sp|Q7TMY8-3|HUWE1_MOUSE Isoform 3 of E3 ubiquitin-	0.999993	159.52	1.11945e-19	-2.30567	21.1049	0.0136572	0.258431	FALSE	-2.50211	21.1049	0.00871507	0.0420894	TRUE	-1.44541	21.1049	0.0939115	0.533476	FALSE	-0.196435	21.1049	0.808152	0.892459	FALSE	0.860268	21.1049	0.299019	0.677086	FALSE	1.0567	21.1049	0.207483	0.406434	FALSE	22.2827	22.2893	20.9699			21.2116	21.4536	21.5096		22.4578	21.9245
A2AFQ9_S1413	A2AFQ9	Gemin5	S	1413	tr|A2AFQ9|A2AFQ9_MOUSE Gem-associated protein 5 OS=Mus musculus OX=10090 GN=Gemin5 PE=1 SV=1;sp|Q8BX17|GEMI5_MOUSE Gem-associated protein 5 OS=Mus musculus OX=10090 GN=Gemin5 PE=1 SV=2	0.901289	92.925	0.000705682	0.351181	19.3131	0.548248	0.824421	FALSE	-0.685291	19.3131	0.251832	0.402931	FALSE	-0.171864	19.3131	0.767476	0.93734	FALSE	-1.03647	19.3131	0.0942877	0.282324	FALSE	-0.523045	19.3131	0.3759	0.723916	FALSE	0.513427	19.3131	0.384437	0.594232	FALSE										19.5868
A2AG58-2_S205	A2AG58-2		S	205	sp|A2AG58-2|BCLA3_MOUSE Isoform 2 of BCLAF1 and THRAP3 family member 3 OS=Mus musculus OX=10090 GN=Bclaf3;sp|A2AG58|BCLA3_MOUSE BCLAF1 and THRAP3 family member 3 OS=Mus musculus OX=10090 GN=Bclaf3 PE=1 SV=1	0.999956	135.6	1.23963e-09	-0.693785	19.9786	0.181338	0.600103	FALSE	-0.560813	19.9786	0.27332	0.419167	FALSE	-0.0745045	19.9786	0.881112	0.970001	FALSE	0.132973	19.9786	0.789754	0.882083	FALSE	0.619281	19.9786	0.229095	0.62524	FALSE	0.486308	19.9786	0.338936	0.555876	FALSE	20.6324	20.5213	19.8667							19.9794	20.0893
A2AH25_S91	A2AH25	Arhgap1	S	91	tr|A2AH25|A2AH25_MOUSE Rho GTPase-activating protein 1 OS=Mus musculus OX=10090 GN=Arhgap1 PE=1 SV=1;sp|Q5FWK3|RHG01_MOUSE Rho GTPase-activating protein 1 OS=Mus musculus OX=10090 GN=Arhgap1 PE=1 SV=1	0.997086	121.02	1.83216e-06	-0.559416	20.0954	0.332042	0.700886	FALSE	-3.25582	20.0954	9.31734e-05	0.00574386	TRUE	-0.658174	20.0954	0.257551	0.763712	FALSE	-2.69641	20.0954	0.000448251	0.0150079	TRUE	-0.0987582	20.0954	0.861167	0.948007	FALSE	2.59765	20.0954	0.000600452	0.0174798	TRUE										22.2073	22.4539
A2AH75_S1138	A2AH75	Kif1b	S	1138	tr|A2AH75|A2AH75_MOUSE Kinesin-like protein KIF1B OS=Mus musculus OX=10090 GN=Kif1b PE=1 SV=1;sp|Q60575-3|KIF1B_MOUSE Isoform 3 of Kinesin-like protein KIF1B OS=Mus musculus OX=10090 GN=Kif1b	1	81.017	0.00347375	-1.03851	19.987	0.0702068	0.415687	FALSE	-1.595	19.987	0.0103513	0.0467592	TRUE	-0.106176	19.987	0.841657	0.955328	FALSE	-0.556485	19.987	0.306345	0.553068	FALSE	0.932337	19.987	0.0994355	0.474817	FALSE	1.48882	19.987	0.0149814	0.0872391	FALSE		21.2071								20.7221	20.7245
A2AIR2_S138	A2AIR2	Rnf20	S	138	tr|A2AIR2|A2AIR2_MOUSE E3 ubiquitin protein ligase (Fragment) OS=Mus musculus OX=10090 GN=Rnf20 PE=1 SV=1;sp|Q5DTM8|BRE1A_MOUSE E3 ubiquitin-protein ligase BRE1A OS=Mus musculus OX=10090 GN=Rnf20 PE=1 SV=2;tr|A2AIR0|A2AIR0_MOUSE E3 ubiquitin protein ligase	0.937604	77.146	2.07009e-05	0.929323	20.4217	0.0983381	0.48652	FALSE	-0.301824	20.4217	0.569954	0.684047	FALSE	-0.17862	20.4217	0.735488	0.93734	FALSE	-1.23115	20.4217	0.0355325	0.167739	FALSE	-1.10794	20.4217	0.0542255	0.383975	FALSE	0.123204	20.4217	0.815494	0.91503	FALSE	20.4744			20.6783		20.7279	20.8404	20.7267	20.5704	20.7762	20.9854
A2AJI0;A8Y5P4_S444	A2AJI0;A8Y5P4	Map7d1	S	444	sp|A2AJI0|MA7D1_MOUSE MAP7 domain-containing protein 1 OS=Mus musculus OX=10090 GN=Map7d1 PE=1 SV=1;sp|A2AJI0-2|MA7D1_MOUSE Isoform 2 of MAP7 domain-containing protein 1 OS=Mus musculus OX=10090 GN=Map7d1;tr|F6WF36|F6WF36_MOUSE MAP7 domain-containing prote	0.999892	58.487	0.00337018	-1.52908	19.566	0.0115206	0.241161	FALSE	-0.597744	19.566	0.263285	0.40938	FALSE	-0.234928	19.566	0.652351	0.913989	FALSE	0.931333	19.566	0.0930706	0.281089	FALSE	1.29415	19.566	0.0265737	0.279012	FALSE	0.362816	19.566	0.489356	0.688296	FALSE		20.8018	21.3501	19.0003	19.0124		19.08		19.2237	19.0804	19.5643
A2AJI0;A8Y5P4_S544	A2AJI0;A8Y5P4	Map7d1	S	544	sp|A2AJI0|MA7D1_MOUSE MAP7 domain-containing protein 1 OS=Mus musculus OX=10090 GN=Map7d1 PE=1 SV=1;sp|A2AJI0-2|MA7D1_MOUSE Isoform 2 of MAP7 domain-containing protein 1 OS=Mus musculus OX=10090 GN=Map7d1;tr|F6WF36|F6WF36_MOUSE MAP7 domain-containing prote	0.999748	90.944	1.93845e-09	-1.90574	21.6656	0.153336	0.563848	FALSE	-1.91684	21.6656	0.151167	0.27811	FALSE	-1.58178	21.6656	0.229426	0.733349	FALSE	-0.0110953	21.6656	0.993044	0.996849	FALSE	0.323964	21.6656	0.799365	0.938892	FALSE	0.33506	21.6656	0.792669	0.899307	FALSE	23.0812	23.9303		22.9434			22.1368	21.9596	21.5926	22.8994	21.5898
A2AJI0;A8Y5P4_S548	A2AJI0;A8Y5P4	Map7d1	S	548	sp|A2AJI0|MA7D1_MOUSE MAP7 domain-containing protein 1 OS=Mus musculus OX=10090 GN=Map7d1 PE=1 SV=1;sp|A2AJI0-2|MA7D1_MOUSE Isoform 2 of MAP7 domain-containing protein 1 OS=Mus musculus OX=10090 GN=Map7d1;tr|F6WF36|F6WF36_MOUSE MAP7 domain-containing prote	0.994101	106.78	1.5084e-14	0.658797	22.1151	0.488341	0.782541	FALSE	2.83978	22.1151	0.0100415	0.0461557	TRUE	3.58373	22.1151	0.0023754	0.0889077	FALSE	2.18099	22.1151	0.0365227	0.170874	FALSE	2.92493	22.1151	0.00849624	0.16489	FALSE	0.743947	22.1151	0.435281	0.642499	FALSE	23.0812	22.677	23.9225	24.3979	23.8381	23.4211	22.1368			22.321
A2AJI0;A8Y5P4_S552	A2AJI0;A8Y5P4	Map7d1	S	552	sp|A2AJI0|MA7D1_MOUSE MAP7 domain-containing protein 1 OS=Mus musculus OX=10090 GN=Map7d1 PE=1 SV=1;sp|A2AJI0-2|MA7D1_MOUSE Isoform 2 of MAP7 domain-containing protein 1 OS=Mus musculus OX=10090 GN=Map7d1;tr|F6WF36|F6WF36_MOUSE MAP7 domain-containing prote	0.812959	66.097	8.03817e-06	0.91476	19.7731	0.434134	0.744636	FALSE	-0.248249	19.7731	0.829731	0.89094	FALSE	0.945487	19.7731	0.419292	0.825178	FALSE	-1.16301	19.7731	0.324088	0.568234	FALSE	0.0307276	19.7731	0.978742	0.989516	FALSE	1.19374	19.7731	0.312029	0.522375	FALSE		20.5464		22.9434						20.8395	21.5898
A2AJT4_S211	A2AJT4	Pnisr	S	211	sp|A2AJT4|PNISR_MOUSE Arginine/serine-rich protein PNISR OS=Mus musculus OX=10090 GN=Pnisr PE=1 SV=1;tr|A2AJT5|A2AJT5_MOUSE Arginine/serine-rich protein PNISR OS=Mus musculus OX=10090 GN=Pnisr PE=1 SV=1;tr|A2AJT3|A2AJT3_MOUSE Arginine/serine-rich protein P	1	63.48	0.00942855	-0.848513	19.3766	0.1423	0.54427	FALSE	-1.02942	19.3766	0.0813472	0.17614	FALSE	-0.614528	19.3766	0.276932	0.780664	FALSE	-0.180907	19.3766	0.742805	0.865588	FALSE	0.233985	19.3766	0.671773	0.894015	FALSE	0.414891	19.3766	0.456374	0.660608	FALSE		19.9117				19.1967				19.7759	20.1983
A2AN08-3_S2726	A2AN08-3	Ubr4	S	2726	sp|A2AN08-3|UBR4_MOUSE Isoform 3 of E3 ubiquitin-protein ligase UBR4 OS=Mus musculus OX=10090 GN=Ubr4;sp|A2AN08|UBR4_MOUSE E3 ubiquitin-protein ligase UBR4 OS=Mus musculus OX=10090 GN=Ubr4 PE=1 SV=1;sp|A2AN08-5|UBR4_MOUSE Isoform 5 of E3 ubiquitin-protein	0.791951	114.89	6.38698e-07	-1.5037	19.6363	0.106107	0.495111	FALSE	-1.28837	19.6363	0.159841	0.289816	FALSE	-0.629706	19.6363	0.477052	0.854616	FALSE	0.215325	19.6363	0.805952	0.891524	FALSE	0.873989	19.6363	0.328733	0.692149	FALSE	0.658664	19.6363	0.457511	0.66134	FALSE	21.0015	21.058							19.4959	21.311
A2APM2_T728	A2APM2	Cd44	T	728	tr|A2APM2|A2APM2_MOUSE CD44 antigen OS=Mus musculus OX=10090 GN=Cd44 PE=1 SV=1;tr|A2APM4|A2APM4_MOUSE CD44 antigen OS=Mus musculus OX=10090 GN=Cd44 PE=1 SV=1;tr|A2APM1|A2APM1_MOUSE CD44 antigen OS=Mus musculus OX=10090 GN=Cd44 PE=1 SV=1;tr|Q3U8S1|Q3U8S1_MO	1	119.69	0.00022189	0.703455	20.0406	0.11663	0.508815	FALSE	0.495917	20.0406	0.255488	0.405046	FALSE	0.0961437	20.0406	0.820502	0.950579	FALSE	-0.207538	20.0406	0.625768	0.794915	FALSE	-0.607311	20.0406	0.16967	0.563248	FALSE	-0.399773	20.0406	0.354429	0.568007	FALSE				20.3834	20.1885	20.5215	20.2612	20.379	20.1648	19.7458
A2AQD6_S330	A2AQD6	Ssfa2	S	330	tr|A2AQD6|A2AQD6_MOUSE Protein ITPRID2 OS=Mus musculus OX=10090 GN=Itprid2 PE=1 SV=1;tr|A2AQD5|A2AQD5_MOUSE Protein ITPRID2 OS=Mus musculus OX=10090 GN=Itprid2 PE=1 SV=1;sp|Q922B9|ITPI2_MOUSE Protein ITPRID2 OS=Mus musculus OX=10090 GN=Itprid2 PE=1 SV=3;sp	0.97316	78.486	0.00280335	0.691598	19.5062	0.191299	0.6123	FALSE	0.0601757	19.5062	0.905854	0.944382	FALSE	-0.72369	19.5062	0.173014	0.657396	FALSE	-0.631422	19.5062	0.22993	0.45986	FALSE	-1.41529	19.5062	0.0155842	0.212819	FALSE	-0.783866	19.5062	0.142721	0.329454	FALSE							20.0779	19.9851	20.6478	20.246	19.1711
A2AQD6_S667	A2AQD6	Ssfa2	S	667	tr|A2AQD6|A2AQD6_MOUSE Protein ITPRID2 OS=Mus musculus OX=10090 GN=Itprid2 PE=1 SV=1;tr|A2AQD5|A2AQD5_MOUSE Protein ITPRID2 OS=Mus musculus OX=10090 GN=Itprid2 PE=1 SV=1;sp|Q922B9|ITPI2_MOUSE Protein ITPRID2 OS=Mus musculus OX=10090 GN=Itprid2 PE=1 SV=3;sp	0.999999	174.59	3.0797e-21	0.0125098	19.8463	0.987556	0.993243	FALSE	-3.58138	19.8463	0.000758666	0.0129175	TRUE	-0.277561	19.8463	0.73001	0.93734	FALSE	-3.59389	19.8463	0.000738798	0.0197849	TRUE	-0.290071	19.8463	0.718417	0.914301	FALSE	3.30382	19.8463	0.00137873	0.0254699	TRUE		20.6604								22.3745	22.8196
A2AQD6_S738	A2AQD6	Ssfa2	S	738	tr|A2AQD6|A2AQD6_MOUSE Protein ITPRID2 OS=Mus musculus OX=10090 GN=Itprid2 PE=1 SV=1;tr|A2AQD5|A2AQD5_MOUSE Protein ITPRID2 OS=Mus musculus OX=10090 GN=Itprid2 PE=1 SV=1;sp|Q922B9|ITPI2_MOUSE Protein ITPRID2 OS=Mus musculus OX=10090 GN=Itprid2 PE=1 SV=3;sp	0.988091	49.627	0.00247657	-0.80754	19.9678	0.304259	0.700886	FALSE	-2.93333	19.9678	0.00232257	0.0200862	TRUE	-0.192749	19.9678	0.801879	0.946529	FALSE	-2.12579	19.9678	0.0159103	0.105956	FALSE	0.614791	19.9678	0.429518	0.757447	FALSE	2.74058	19.9678	0.0036494	0.0394286	TRUE		21.5634								21.7653	21.9709
A2AQD6_S90	A2AQD6	Ssfa2	S	90	tr|A2AQD6|A2AQD6_MOUSE Protein ITPRID2 OS=Mus musculus OX=10090 GN=Itprid2 PE=1 SV=1;tr|A2AQD5|A2AQD5_MOUSE Protein ITPRID2 OS=Mus musculus OX=10090 GN=Itprid2 PE=1 SV=1;sp|Q922B9|ITPI2_MOUSE Protein ITPRID2 OS=Mus musculus OX=10090 GN=Itprid2 PE=1 SV=3	1	243.83	5.82079e-53	-2.52284	20.7406	0.0572394	0.385732	FALSE	-2.41874	20.7406	0.0666344	0.15178	FALSE	-2.01388	20.7406	0.11843	0.582696	FALSE	0.104102	20.7406	0.931916	0.960322	FALSE	0.508957	20.7406	0.677336	0.894015	FALSE	0.404855	20.7406	0.740286	0.866838	FALSE	22.5939	22.3422						21.8578	21.5426		22.8967
A2AR02_T356	A2AR02	Ppig	T	356	sp|A2AR02|PPIG_MOUSE Peptidyl-prolyl cis-trans isomerase G OS=Mus musculus OX=10090 GN=Ppig PE=1 SV=1	0.998734	67.993	0.045325	-0.340142	18.868	0.372804	0.722178	FALSE	0.431945	18.868	0.262837	0.409291	FALSE	-0.841268	18.868	0.0418182	0.388832	FALSE	0.772087	18.868	0.0583023	0.218555	FALSE	-0.501126	18.868	0.19815	0.581685	FALSE	-1.27321	18.868	0.00501646	0.0449337	TRUE							19.2835	19.5384
A2ARP8_S1219	A2ARP8	Map1a	S	1219	tr|A2ARP8|A2ARP8_MOUSE Microtubule-associated protein 1A OS=Mus musculus OX=10090 GN=Map1a PE=1 SV=1;sp|Q9QYR6|MAP1A_MOUSE Microtubule-associated protein 1A OS=Mus musculus OX=10090 GN=Map1a PE=1 SV=2;sp|Q9QYR6-2|MAP1A_MOUSE Isoform 2 of Microtubule-associ	0.999999	114.83	1.36709e-07	-1.15913	20.608	0.184764	0.605102	FALSE	-1.89688	20.608	0.0406279	0.108017	FALSE	-0.660462	20.608	0.437526	0.835219	FALSE	-0.737751	20.608	0.387406	0.610529	FALSE	0.498668	20.608	0.55542	0.837423	FALSE	1.23642	20.608	0.159345	0.352811	FALSE		22.416	20.7894					21.2885	20.6016	21.5175	21.7684
A2ARP8_S1229	A2ARP8	Map1a	S	1229	tr|A2ARP8|A2ARP8_MOUSE Microtubule-associated protein 1A OS=Mus musculus OX=10090 GN=Map1a PE=1 SV=1;sp|Q9QYR6|MAP1A_MOUSE Microtubule-associated protein 1A OS=Mus musculus OX=10090 GN=Map1a PE=1 SV=2;sp|Q9QYR6-2|MAP1A_MOUSE Isoform 2 of Microtubule-associ	0.999985	83.088	2.56062e-05	-2.51471	19.8169	0.0230728	0.277934	FALSE	-3.47613	19.8169	0.00378544	0.0250001	TRUE	-1.24494	19.8169	0.219266	0.718096	FALSE	-0.961413	19.8169	0.33617	0.572856	FALSE	1.26978	19.8169	0.210814	0.590731	FALSE	2.23119	19.8169	0.0392321	0.156928	FALSE		22.4178								22.2175	22.818
A2ARP8_S1818	A2ARP8	Map1a	S	1818	tr|A2ARP8|A2ARP8_MOUSE Microtubule-associated protein 1A OS=Mus musculus OX=10090 GN=Map1a PE=1 SV=1;sp|Q9QYR6|MAP1A_MOUSE Microtubule-associated protein 1A OS=Mus musculus OX=10090 GN=Map1a PE=1 SV=2;sp|Q9QYR6-2|MAP1A_MOUSE Isoform 2 of Microtubule-associ	0.999973	102.66	0.000256296	-1.07663	19.3705	0.183357	0.602376	FALSE	-1.0862	19.3705	0.179792	0.312474	FALSE	-1.09899	19.3705	0.17512	0.657396	FALSE	-0.00957142	19.3705	0.990166	0.995867	FALSE	-0.0223608	19.3705	0.977028	0.989516	FALSE	-0.0127894	19.3705	0.98686	0.993995	FALSE		20.7757	19.8199					20.0708		19.936	20.6466
A2ARP8_S1844	A2ARP8	Map1a	S	1844	tr|A2ARP8|A2ARP8_MOUSE Microtubule-associated protein 1A OS=Mus musculus OX=10090 GN=Map1a PE=1 SV=1;sp|Q9QYR6|MAP1A_MOUSE Microtubule-associated protein 1A OS=Mus musculus OX=10090 GN=Map1a PE=1 SV=2;sp|Q9QYR6-2|MAP1A_MOUSE Isoform 2 of Microtubule-associ	1	160.27	1.87111e-14	-2.4053	22.01	0.00317678	0.128049	FALSE	-1.159	22.01	0.0989755	0.203785	FALSE	-1.96672	22.01	0.0107352	0.200477	FALSE	1.2463	22.01	0.0786725	0.257482	FALSE	0.438574	22.01	0.510011	0.809631	FALSE	-0.807723	22.01	0.235558	0.437703	FALSE	23.0274	22.654	23.4163			21.9472	22.5966	22.8871	22.2983	21.7419	22.0552
A2ARP8_S1872	A2ARP8	Map1a	S	1872	tr|A2ARP8|A2ARP8_MOUSE Microtubule-associated protein 1A OS=Mus musculus OX=10090 GN=Map1a PE=1 SV=1;sp|Q9QYR6|MAP1A_MOUSE Microtubule-associated protein 1A OS=Mus musculus OX=10090 GN=Map1a PE=1 SV=2;sp|Q9QYR6-2|MAP1A_MOUSE Isoform 2 of Microtubule-associ	0.932276	177.58	1.18342e-21	2.44885	21.3429	0.0534304	0.384018	FALSE	0.334642	21.3429	0.773584	0.854285	FALSE	4.23685	21.3429	0.00317795	0.108549	FALSE	-2.1142	21.3429	0.0888651	0.275624	FALSE	1.788	21.3429	0.142968	0.527955	FALSE	3.90221	21.3429	0.00536511	0.0468553	TRUE		24.0437		22.9963	23.2128	23.0848				22.5678	23.1222
A2ARP8_S1886	A2ARP8	Map1a	S	1886	tr|A2ARP8|A2ARP8_MOUSE Microtubule-associated protein 1A OS=Mus musculus OX=10090 GN=Map1a PE=1 SV=1;sp|Q9QYR6|MAP1A_MOUSE Microtubule-associated protein 1A OS=Mus musculus OX=10090 GN=Map1a PE=1 SV=2;sp|Q9QYR6-2|MAP1A_MOUSE Isoform 2 of Microtubule-associ	1	48.656	0.0128699	0.019877	18.908	0.979176	0.98861	FALSE	-0.884912	18.908	0.25922	0.406686	FALSE	-0.769372	18.908	0.323269	0.791025	FALSE	-0.904789	18.908	0.249276	0.486877	FALSE	-0.789249	18.908	0.311476	0.684333	FALSE	0.11554	18.908	0.879468	0.948233	FALSE											20.7365
A2ARP8_S2027	A2ARP8	Map1a	S	2027	tr|A2ARP8|A2ARP8_MOUSE Microtubule-associated protein 1A OS=Mus musculus OX=10090 GN=Map1a PE=1 SV=1;sp|Q9QYR6|MAP1A_MOUSE Microtubule-associated protein 1A OS=Mus musculus OX=10090 GN=Map1a PE=1 SV=2;sp|Q9QYR6-2|MAP1A_MOUSE Isoform 2 of Microtubule-associ	1	259.22	5.77475e-73	0.137399	23.2034	0.88791	0.971801	FALSE	2.24376	23.2034	0.0376576	0.103856	FALSE	0.947953	23.2034	0.340752	0.791025	FALSE	2.10636	23.2034	0.0486179	0.193732	FALSE	0.810554	23.2034	0.412734	0.748348	FALSE	-1.2958	23.2034	0.200488	0.403452	FALSE	24.0068	23.8257	23.8624	24.1232	24.2084	23.7755	23.1107	23.236	22.9165	23.2739	23.1678
A2ATL1_S297	A2ATL1	Fam171a1	S	297	tr|A2ATL1|A2ATL1_MOUSE Family with sequence similarity 171, member A1 OS=Mus musculus OX=10090 GN=Fam171a1 PE=1 SV=1;tr|A2ATL0|A2ATL0_MOUSE Family with sequence similarity 171, member A1 OS=Mus musculus OX=10090 GN=Fam171a1 PE=1 SV=1;tr|A2ATK9|A2ATK9_MOUSE	0.952989	73.927	0.00395513	-0.391127	19.3543	0.43321	0.744268	FALSE	-0.364553	19.3543	0.464292	0.593388	FALSE	-0.179554	19.3543	0.716003	0.93734	FALSE	0.026574	19.3543	0.956932	0.975513	FALSE	0.211573	19.3543	0.668523	0.893801	FALSE	0.184999	19.3543	0.707834	0.844886	FALSE		20.0512									19.7596
A2AWA9_T991	A2AWA9	Rabgap1	T	991	sp|A2AWA9|RBGP1_MOUSE Rab GTPase-activating protein 1 OS=Mus musculus OX=10090 GN=Rabgap1 PE=1 SV=1	0.999897	153.24	1.76364e-13	-0.664756	20.5012	0.357036	0.7172	FALSE	-2.5848	20.5012	0.0031615	0.0232837	TRUE	-3.08546	20.5012	0.000908758	0.050721	FALSE	-1.92005	20.5012	0.0177234	0.11056	FALSE	-2.42071	20.5012	0.00481471	0.117344	FALSE	-0.500663	20.5012	0.484253	0.683959	FALSE							21.8878	22.1433	21.9776	20.9953	21.6607
A2BG76_S327	A2BG76	Nfib	S	327	tr|A2BG76|A2BG76_MOUSE Nuclear factor 1 OS=Mus musculus OX=10090 GN=Nfib PE=1 SV=1;tr|I7HIP8|I7HIP8_MOUSE Nuclear factor 1 OS=Mus musculus OX=10090 GN=Nfib PE=1 SV=1;tr|A2BG75|A2BG75_MOUSE Nuclear factor 1 OS=Mus musculus OX=10090 GN=Nfib PE=1 SV=1;tr|A2BG	0.984456	137.72	4.50945e-16	-3.19044	20.4789	0.00479816	0.160058	FALSE	-4.25441	20.4789	0.000642178	0.0120179	TRUE	0.125877	20.4789	0.892638	0.97293	FALSE	-1.06397	20.4789	0.267355	0.508508	FALSE	3.31632	20.4789	0.00375355	0.106459	FALSE	4.38028	20.4789	0.000511919	0.0170225	TRUE		23.0314	23.1274							22.9288	23.033
A2RSJ4_S418	A2RSJ4	Uhrf1bp1l	S	418	sp|A2RSJ4|UH1BL_MOUSE UHRF1-binding protein 1-like OS=Mus musculus OX=10090 GN=Uhrf1bp1l PE=1 SV=2;tr|Q8C318|Q8C318_MOUSE UHRF1-binding protein 1-like (Fragment) OS=Mus musculus OX=10090 GN=Uhrf1bp1l PE=1 SV=1;tr|A0A1W2P7J6|A0A1W2P7J6_MOUSE UHRF1-binding p	0.883245	121.74	1.15806e-09	-1.65852	19.4747	0.0401086	0.356354	FALSE	0.14083	19.4747	0.847407	0.903441	FALSE	0.778674	19.4747	0.29899	0.791025	FALSE	1.79935	19.4747	0.0282123	0.151312	FALSE	2.4372	19.4747	0.0056482	0.127976	FALSE	0.637845	19.4747	0.391119	0.601016	FALSE		21.7974	21.9356
A6H8H2-2_S1145	A6H8H2-2	Dennd4c	S	1145	sp|A6H8H2-2|DEN4C_MOUSE Isoform 2 of DENN domain-containing protein 4C OS=Mus musculus OX=10090 GN=Dennd4c;sp|A6H8H2|DEN4C_MOUSE DENN domain-containing protein 4C OS=Mus musculus OX=10090 GN=Dennd4c PE=1 SV=1;tr|E9Q449|E9Q449_MOUSE DENN domain-containing p	0.999957	248.92	1.68688e-65	-1.97189	20.7775	0.133995	0.540103	FALSE	-1.06638	20.7775	0.400783	0.533698	FALSE	-1.38181	20.7775	0.281349	0.780664	FALSE	0.905509	20.7775	0.473583	0.680459	FALSE	0.590073	20.7775	0.638228	0.880433	FALSE	-0.315436	20.7775	0.800843	0.905376	FALSE	21.967	23.1889					21.0661	20.9578	21.1389		23.7846
A6X8Z5_S1163	A6X8Z5	Arhgap31	S	1163	sp|A6X8Z5|RHG31_MOUSE Rho GTPase-activating protein 31 OS=Mus musculus OX=10090 GN=Arhgap31 PE=1 SV=1	0.999976	61.641	0.00722141	0.063002	19.746	0.929401	0.979127	FALSE	-2.37287	19.746	0.00560154	0.031732	TRUE	-0.456611	19.746	0.524598	0.860373	FALSE	-2.43587	19.746	0.00476417	0.0608884	FALSE	-0.519613	19.746	0.470224	0.780282	FALSE	1.91626	19.746	0.0183111	0.0962678	FALSE			19.0321						20.0126	21.7696	20.3653
A7ISP9_S146	A7ISP9	Eml4	S	146	tr|A7ISP9|A7ISP9_MOUSE EMAP-like protein 4 OS=Mus musculus OX=10090 GN=Eml4 PE=1 SV=1;tr|F8WJ93|F8WJ93_MOUSE Echinoderm microtubule-associated protein-like 4 OS=Mus musculus OX=10090 GN=Eml4 PE=1 SV=1;sp|Q3UMY5|EMAL4_MOUSE Echinoderm microtubule-associated	0.994989	166.9	1.46595e-28	3.72329	20.8877	0.0025791	0.115858	FALSE	2.90381	20.8877	0.0117174	0.0497158	TRUE	5.01961	20.8877	0.000275253	0.0206046	TRUE	-0.819472	20.8877	0.414436	0.634057	FALSE	1.29632	20.8877	0.206495	0.589707	FALSE	2.11579	20.8877	0.0505821	0.179695	FALSE		22.8074		24.1513	23.8947	23.3522				21.584	20.649
A8Y5G5_S640	A8Y5G5	Zfyve9	S	640	tr|A8Y5G5|A8Y5G5_MOUSE Zinc finger FYVE domain-containing protein OS=Mus musculus OX=10090 GN=Zfyve9 PE=1 SV=1;tr|A2A8R0|A2A8R0_MOUSE Zinc finger FYVE domain-containing protein OS=Mus musculus OX=10090 GN=Zfyve9 PE=1 SV=1	1	96.89	0.000344681	-0.192771	19.8225	0.724054	0.915994	FALSE	-0.611303	19.8225	0.274766	0.419403	FALSE	-0.345633	19.8225	0.529312	0.860517	FALSE	-0.418532	19.8225	0.448109	0.657036	FALSE	-0.152862	19.8225	0.779283	0.929405	FALSE	0.26567	19.8225	0.627454	0.788455	FALSE		20.1037			19.4905	20.1205	19.8411		20.0115	20.2711	20.3852
B1AR17_S1651	B1AR17	Chd3	S	1651	tr|B1AR17|B1AR17_MOUSE Chromodomain helicase DNA-binding protein 3 OS=Mus musculus OX=10090 GN=Chd3 PE=1 SV=1;tr|F7C528|F7C528_MOUSE Chromodomain helicase DNA-binding protein 3 (Fragment) OS=Mus musculus OX=10090 GN=Chd3 PE=1 SV=1;tr|E9Q614|E9Q614_MOUSE Ch	0.996336	119.76	2.0129e-06	0.990887	19.8297	0.144337	0.550055	FALSE	-0.145334	19.8297	0.822156	0.886288	FALSE	0.879478	19.8297	0.190677	0.678593	FALSE	-1.13622	19.8297	0.0988445	0.286715	FALSE	-0.111409	19.8297	0.863133	0.949175	FALSE	1.02481	19.8297	0.132319	0.313735	FALSE		19.5685	20.0369		20.7436	20.2721	20.2033			20.6794	20.7957
B1ARU4;F7ACR9;Q9QXZ0-3_S1766	B1ARU4;F7ACR9;Q9QXZ0-3	Macf1	S	1766	tr|B1ARU4|B1ARU4_MOUSE Microtubule-actin cross-linking factor 1 OS=Mus musculus OX=10090 GN=Macf1 PE=1 SV=1;tr|E9PVY8|E9PVY8_MOUSE Microtubule-actin cross-linking factor 1 OS=Mus musculus OX=10090 GN=Macf1 PE=1 SV=2;tr|E9QA63|E9QA63_MOUSE Microtubule-actin	0.999921	123.02	1.04072e-05	-2.20493	20.4126	0.0431756	0.357574	FALSE	-2.96929	20.4126	0.0104306	0.0467824	TRUE	-0.303072	20.4126	0.759972	0.93734	FALSE	-0.764358	20.4126	0.446117	0.657036	FALSE	1.90186	20.4126	0.0745997	0.422597	FALSE	2.66622	20.4126	0.0183717	0.0962678	FALSE	21.607	23.0117								20.4863	22.696
B1ARU4;F7ACR9;Q9QXZ0-3_S2335	B1ARU4;F7ACR9;Q9QXZ0-3	Macf1	S	2335	tr|B1ARU4|B1ARU4_MOUSE Microtubule-actin cross-linking factor 1 OS=Mus musculus OX=10090 GN=Macf1 PE=1 SV=1;tr|E9PVY8|E9PVY8_MOUSE Microtubule-actin cross-linking factor 1 OS=Mus musculus OX=10090 GN=Macf1 PE=1 SV=2;tr|E9QA63|E9QA63_MOUSE Microtubule-actin	0.989048	136.17	6.40907e-09	0.960753	21.7624	0.408344	0.732109	FALSE	1.15072	21.7624	0.32523	0.466564	FALSE	1.73547	21.7624	0.148422	0.617246	FALSE	0.189964	21.7624	0.868175	0.922874	FALSE	0.774721	21.7624	0.502639	0.805887	FALSE	0.584757	21.7624	0.611305	0.777949	FALSE		23.3343	23.2965	22.2847	23.6722	22.2156	21.2199	21.5499		20.8197	21.8634
B1ARU4;F7ACR9;Q9QXZ0-3_S2360	B1ARU4;F7ACR9;Q9QXZ0-3	Macf1	S	2360	tr|B1ARU4|B1ARU4_MOUSE Microtubule-actin cross-linking factor 1 OS=Mus musculus OX=10090 GN=Macf1 PE=1 SV=1;tr|E9PVY8|E9PVY8_MOUSE Microtubule-actin cross-linking factor 1 OS=Mus musculus OX=10090 GN=Macf1 PE=1 SV=2;tr|E9QA63|E9QA63_MOUSE Microtubule-actin	1	65.305	0.00677959	-0.680544	19.8498	0.193455	0.6123	FALSE	0.253848	19.8498	0.615935	0.727243	FALSE	0.981062	19.8498	0.0709402	0.488004	FALSE	0.934392	19.8498	0.0834615	0.265054	FALSE	1.66161	19.8498	0.00597254	0.127976	FALSE	0.727214	19.8498	0.166845	0.36384	FALSE	20.4951	21.3512	20.1603			20.2713	18.8994	18.8991	19.2234	19.7022	19.8719
B1AST8_S14	B1AST8	Mast2	S	14	tr|B1AST8|B1AST8_MOUSE Microtubule-associated serine/threonine-protein kinase 2 OS=Mus musculus OX=10090 GN=Mast2 PE=1 SV=1;tr|B1AST7|B1AST7_MOUSE Microtubule-associated serine/threonine-protein kinase 2 OS=Mus musculus OX=10090 GN=Mast2 PE=1 SV=1;tr|E9QLW	0.999966	53.001	0.00380916	0.601972	19.0589	0.415096	0.738849	FALSE	0.0211381	19.0589	0.976818	0.98464	FALSE	0.908133	19.0589	0.227465	0.733349	FALSE	-0.580834	19.0589	0.431191	0.644745	FALSE	0.306161	19.0589	0.675075	0.894015	FALSE	0.886995	19.0589	0.237776	0.441043	FALSE						18.6413					20.4587
B1AST8_S816	B1AST8	Mast2	S	816	tr|B1AST8|B1AST8_MOUSE Microtubule-associated serine/threonine-protein kinase 2 OS=Mus musculus OX=10090 GN=Mast2 PE=1 SV=1;tr|B1AST7|B1AST7_MOUSE Microtubule-associated serine/threonine-protein kinase 2 OS=Mus musculus OX=10090 GN=Mast2 PE=1 SV=1;tr|E9QLW	0.998314	63.69	0.000337805	-0.173687	19.8027	0.770539	0.937892	FALSE	-0.63825	19.8027	0.29511	0.439937	FALSE	-0.470335	19.8027	0.435198	0.835219	FALSE	-0.464563	19.8027	0.440701	0.652337	FALSE	-0.296648	19.8027	0.619676	0.876411	FALSE	0.167915	19.8027	0.777933	0.891985	FALSE	19.8771	20.5728				19.7831	20.3387	19.9113		20.8768
B1AU41_S257	B1AU41	Adra1b	S	257	tr|B1AU41|B1AU41_MOUSE Alpha-1B adrenergic receptor (Fragment) OS=Mus musculus OX=10090 GN=Adra1b PE=1 SV=1;tr|Q9DBL0|Q9DBL0_MOUSE Adrenergic receptor, alpha 1b OS=Mus musculus OX=10090 GN=Adra1b PE=1 SV=1;sp|P97717|ADA1B_MOUSE Alpha-1B adrenergic receptor	0.970667	96.489	0.00244339	-2.05866	20.6147	0.287651	0.694604	FALSE	-4.93581	20.6147	0.0211595	0.0703972	FALSE	-0.189584	20.6147	0.919951	0.980315	FALSE	-2.87715	20.6147	0.146442	0.365327	FALSE	1.86908	20.6147	0.332213	0.695416	FALSE	4.74623	20.6147	0.0254646	0.119386	FALSE		24.0297								25.3902
B1AU41_T264	B1AU41	Adra1b	T	264	tr|B1AU41|B1AU41_MOUSE Alpha-1B adrenergic receptor (Fragment) OS=Mus musculus OX=10090 GN=Adra1b PE=1 SV=1;tr|Q9DBL0|Q9DBL0_MOUSE Adrenergic receptor, alpha 1b OS=Mus musculus OX=10090 GN=Adra1b PE=1 SV=1;sp|P97717|ADA1B_MOUSE Alpha-1B adrenergic receptor	0.995672	150.26	2.09663e-13	-2.1195	21.8226	0.248638	0.678024	FALSE	-7.21532	21.8226	0.00155493	0.0156689	TRUE	0.564501	21.8226	0.751871	0.93734	FALSE	-5.09582	21.8226	0.0134859	0.100952	FALSE	2.684	21.8226	0.151007	0.54012	FALSE	7.77982	21.8226	0.000896623	0.0199928	TRUE		26.4707								25.3902	25.5146
B1AU75_S466	B1AU75	Nasp	S	466	tr|B1AU75|B1AU75_MOUSE Nuclear autoantigenic sperm protein OS=Mus musculus OX=10090 GN=Nasp PE=1 SV=1;sp|Q99MD9|NASP_MOUSE Nuclear autoantigenic sperm protein OS=Mus musculus OX=10090 GN=Nasp PE=1 SV=2	0.999113	48.693	0.00673388	0.818324	19.5499	0.23403	0.663368	FALSE	-1.25639	19.5499	0.0790615	0.172259	FALSE	0.111954	19.5499	0.866472	0.967201	FALSE	-2.07472	19.5499	0.00838446	0.0767526	FALSE	-0.706369	19.5499	0.30042	0.677241	FALSE	1.36835	19.5499	0.0587266	0.190578	FALSE										21.5991	21.1965
B1AU75_T463	B1AU75	Nasp	T	463	tr|B1AU75|B1AU75_MOUSE Nuclear autoantigenic sperm protein OS=Mus musculus OX=10090 GN=Nasp PE=1 SV=1;sp|Q99MD9|NASP_MOUSE Nuclear autoantigenic sperm protein OS=Mus musculus OX=10090 GN=Nasp PE=1 SV=2	0.999641	48.693	0.00673388	-0.215208	19.805	0.749296	0.929305	FALSE	-1.26994	19.805	0.0787827	0.172009	FALSE	0.217797	19.805	0.746396	0.93734	FALSE	-1.05473	19.805	0.136093	0.347021	FALSE	0.433005	19.805	0.523171	0.810698	FALSE	1.48774	19.805	0.0442135	0.165485	FALSE										21.5991	21.1965
B1AWL2_S351	B1AWL2	Zfp462	S	351	sp|B1AWL2|ZN462_MOUSE Zinc finger protein 462 OS=Mus musculus OX=10090 GN=Znf462 PE=1 SV=1	0.999987	69.602	0.00189949	-0.714444	19.5958	0.180239	0.600103	FALSE	-0.296763	19.5958	0.564642	0.680167	FALSE	0.702616	19.5958	0.186992	0.671121	FALSE	0.417681	19.5958	0.420974	0.637802	FALSE	1.41706	19.5958	0.0159097	0.212819	FALSE	0.999379	19.5958	0.0703699	0.212529	FALSE	19.751	21.0051								19.6164	19.7072
B1AY10-2_S147	B1AY10-2	Nfx1	S	147	sp|B1AY10-2|NFX1_MOUSE Isoform 2 of Transcriptional repressor NF-X1 OS=Mus musculus OX=10090 GN=Nfx1;sp|B1AY10-3|NFX1_MOUSE Isoform 3 of Transcriptional repressor NF-X1 OS=Mus musculus OX=10090 GN=Nfx1;sp|B1AY10|NFX1_MOUSE Transcriptional repressor NF-X1 O	0.999322	120.66	7.66539e-11	-2.4603	20.4281	0.0688987	0.415687	FALSE	-2.15334	20.4281	0.105521	0.215284	FALSE	-1.26013	20.4281	0.324708	0.791025	FALSE	0.306955	20.4281	0.806455	0.891524	FALSE	1.20017	20.4281	0.347286	0.703976	FALSE	0.893218	20.4281	0.480331	0.680328	FALSE		22.5968	22.943						21.8297	22.2779
B1AZ14;Q3UMF0_S1012	B1AZ14;Q3UMF0	Cobll1	S	1012	tr|B1AZ14|B1AZ14_MOUSE Cordon-bleu protein-like 1 OS=Mus musculus OX=10090 GN=Cobll1 PE=1 SV=1;sp|Q3UMF0-4|COBL1_MOUSE Isoform 4 of Cordon-bleu protein-like 1 OS=Mus musculus OX=10090 GN=Cobll1;sp|Q3UMF0-2|COBL1_MOUSE Isoform 2 of Cordon-bleu protein-like	0.90494	83.045	0.00130129	-0.84632	19.5677	0.249083	0.678024	FALSE	-1.97805	19.5677	0.0157095	0.0593091	FALSE	-1.75507	19.5677	0.0279909	0.325938	FALSE	-1.13173	19.5677	0.131723	0.342545	FALSE	-0.908746	19.5677	0.217911	0.605758	FALSE	0.222985	19.5677	0.754674	0.875857	FALSE								21.1901	20.8446		20.975
B1AZ14;Q3UMF0_S1183	B1AZ14;Q3UMF0	Cobll1	S	1183	tr|B1AZ14|B1AZ14_MOUSE Cordon-bleu protein-like 1 OS=Mus musculus OX=10090 GN=Cobll1 PE=1 SV=1;sp|Q3UMF0-4|COBL1_MOUSE Isoform 4 of Cordon-bleu protein-like 1 OS=Mus musculus OX=10090 GN=Cobll1;sp|Q3UMF0-2|COBL1_MOUSE Isoform 2 of Cordon-bleu protein-like	0.961947	126.07	9.72864e-07	-0.734239	20.0161	0.256186	0.678769	FALSE	-3.42114	20.0161	0.00015193	0.00692273	TRUE	0.975818	20.0161	0.139522	0.604186	FALSE	-2.6869	20.0161	0.00104009	0.0253492	TRUE	1.71006	20.0161	0.0173399	0.221613	FALSE	4.39696	20.0161	1.60046e-05	0.00239612	TRUE										21.4039	23.4804
B1AZ14;Q3UMF0_S1234	B1AZ14;Q3UMF0	Cobll1	S	1234	tr|B1AZ14|B1AZ14_MOUSE Cordon-bleu protein-like 1 OS=Mus musculus OX=10090 GN=Cobll1 PE=1 SV=1;sp|Q3UMF0-4|COBL1_MOUSE Isoform 4 of Cordon-bleu protein-like 1 OS=Mus musculus OX=10090 GN=Cobll1;sp|Q3UMF0-2|COBL1_MOUSE Isoform 2 of Cordon-bleu protein-like	0.998647	161.14	3.46799e-14	-0.0635776	19.9087	0.91622	0.973101	FALSE	-2.17925	19.9087	0.0034319	0.0241416	TRUE	-0.0156761	19.9087	0.979302	0.992632	FALSE	-2.11568	19.9087	0.0041531	0.0558006	FALSE	0.0479015	19.9087	0.93682	0.973194	FALSE	2.16358	19.9087	0.00359682	0.0392652	TRUE		20.4498							19.7577	20.9878	21.6755
B1AZ14;Q3UMF0_S268	B1AZ14;Q3UMF0	Cobll1	S	268	tr|B1AZ14|B1AZ14_MOUSE Cordon-bleu protein-like 1 OS=Mus musculus OX=10090 GN=Cobll1 PE=1 SV=1;sp|Q3UMF0-4|COBL1_MOUSE Isoform 4 of Cordon-bleu protein-like 1 OS=Mus musculus OX=10090 GN=Cobll1;sp|Q3UMF0-2|COBL1_MOUSE Isoform 2 of Cordon-bleu protein-like	0.951084	115.56	1.26376e-05	-0.824103	20.3622	0.517955	0.800615	FALSE	-0.941745	20.3622	0.461329	0.591042	FALSE	0.0905617	20.3622	0.942822	0.984658	FALSE	-0.117642	20.3622	0.925774	0.956815	FALSE	0.914665	20.3622	0.474006	0.781067	FALSE	1.03231	20.3622	0.420522	0.628726	FALSE		21.854	21.3513			21.4053	21.8161				22.1001
B1AZ14;Q3UMF0_S334	B1AZ14;Q3UMF0	Cobll1	S	334	tr|B1AZ14|B1AZ14_MOUSE Cordon-bleu protein-like 1 OS=Mus musculus OX=10090 GN=Cobll1 PE=1 SV=1;sp|Q3UMF0-4|COBL1_MOUSE Isoform 4 of Cordon-bleu protein-like 1 OS=Mus musculus OX=10090 GN=Cobll1;sp|Q3UMF0-2|COBL1_MOUSE Isoform 2 of Cordon-bleu protein-like	0.999969	173.03	5.03449e-23	-1.80262	21.1855	0.111653	0.497925	FALSE	-6.04572	21.1855	0.000109924	0.00576001	TRUE	-2.73238	21.1855	0.0235696	0.297601	FALSE	-4.2431	21.1855	0.00178257	0.0359257	TRUE	-0.929756	21.1855	0.392015	0.732972	FALSE	3.31334	21.1855	0.00862808	0.0619722	FALSE		23.4486					21.1031	21.4591	21.2559	24.6837	24.3128
B1AZ14;Q3UMF0_S352	B1AZ14;Q3UMF0	Cobll1	S	352	tr|B1AZ14|B1AZ14_MOUSE Cordon-bleu protein-like 1 OS=Mus musculus OX=10090 GN=Cobll1 PE=1 SV=1;sp|Q3UMF0-4|COBL1_MOUSE Isoform 4 of Cordon-bleu protein-like 1 OS=Mus musculus OX=10090 GN=Cobll1;sp|Q3UMF0-2|COBL1_MOUSE Isoform 2 of Cordon-bleu protein-like	0.997309	88.396	5.26199e-05	-0.0993233	19.5214	0.820689	0.955074	FALSE	-2.92257	19.5214	2.50526e-05	0.00238683	TRUE	-0.340975	19.5214	0.442195	0.836622	FALSE	-2.82324	19.5214	3.44212e-05	0.00300612	TRUE	-0.241652	19.5214	0.583485	0.85313	FALSE	2.58159	19.5214	7.68145e-05	0.00670847	TRUE										21.3424	21.998
B1AZ14;Q3UMF0_S514	B1AZ14;Q3UMF0	Cobll1	S	514	tr|B1AZ14|B1AZ14_MOUSE Cordon-bleu protein-like 1 OS=Mus musculus OX=10090 GN=Cobll1 PE=1 SV=1;sp|Q3UMF0-4|COBL1_MOUSE Isoform 4 of Cordon-bleu protein-like 1 OS=Mus musculus OX=10090 GN=Cobll1;sp|Q3UMF0-2|COBL1_MOUSE Isoform 2 of Cordon-bleu protein-like	0.998091	169.57	1.93466e-30	-1.46454	22.7234	0.258937	0.678769	FALSE	-2.76068	22.7234	0.0460502	0.115761	FALSE	-3.63897	22.7234	0.0127943	0.212832	FALSE	-1.29615	22.7234	0.31476	0.560685	FALSE	-2.17443	22.7234	0.104573	0.47899	FALSE	-0.878285	22.7234	0.490376	0.688296	FALSE		22.9244	23.3806			24.1035	24.1916	24.3762	24.6213	23.792	23.5078
B1AZ14;Q3UMF0_S762	B1AZ14;Q3UMF0	Cobll1	S	762	tr|B1AZ14|B1AZ14_MOUSE Cordon-bleu protein-like 1 OS=Mus musculus OX=10090 GN=Cobll1 PE=1 SV=1;sp|Q3UMF0-4|COBL1_MOUSE Isoform 4 of Cordon-bleu protein-like 1 OS=Mus musculus OX=10090 GN=Cobll1;sp|Q3UMF0-2|COBL1_MOUSE Isoform 2 of Cordon-bleu protein-like	0.999996	73.11	0.00301729	0.149676	19.8701	0.771918	0.938481	FALSE	-2.93211	19.8701	0.000105255	0.00576001	TRUE	-0.433192	19.8701	0.408027	0.816566	FALSE	-3.08178	19.8701	6.80391e-05	0.00449007	TRUE	-0.582867	19.8701	0.271457	0.651938	FALSE	2.49891	19.8701	0.000398986	0.0170225	TRUE										21.7996	22.2617
B1AZ14;Q3UMF0_S864	B1AZ14;Q3UMF0	Cobll1	S	864	tr|B1AZ14|B1AZ14_MOUSE Cordon-bleu protein-like 1 OS=Mus musculus OX=10090 GN=Cobll1 PE=1 SV=1;sp|Q3UMF0-4|COBL1_MOUSE Isoform 4 of Cordon-bleu protein-like 1 OS=Mus musculus OX=10090 GN=Cobll1;sp|Q3UMF0-2|COBL1_MOUSE Isoform 2 of Cordon-bleu protein-like	0.998937	188.4	4.05138e-22	-1.61269	20.6943	0.359602	0.718727	FALSE	-2.79569	20.6943	0.125341	0.243255	FALSE	-1.14645	20.6943	0.510895	0.85989	FALSE	-1.18299	20.6943	0.497791	0.698162	FALSE	0.46624	20.6943	0.787471	0.93568	FALSE	1.64923	20.6943	0.349233	0.564809	FALSE	22.4741	20.827						24.0642			23.4272
B1AZ14;Q3UMF0_S961	B1AZ14;Q3UMF0	Cobll1	S	961	tr|B1AZ14|B1AZ14_MOUSE Cordon-bleu protein-like 1 OS=Mus musculus OX=10090 GN=Cobll1 PE=1 SV=1;sp|Q3UMF0-4|COBL1_MOUSE Isoform 4 of Cordon-bleu protein-like 1 OS=Mus musculus OX=10090 GN=Cobll1;sp|Q3UMF0-2|COBL1_MOUSE Isoform 2 of Cordon-bleu protein-like	1	165.74	8.00494e-16	-1.82404	22.3644	0.138559	0.542891	FALSE	-2.25395	22.3644	0.0739256	0.16414	FALSE	-2.76736	22.3644	0.0335996	0.353914	FALSE	-0.429908	22.3644	0.714129	0.859418	FALSE	-0.943315	22.3644	0.426847	0.756914	FALSE	-0.513407	22.3644	0.662189	0.813088	FALSE		23.5826	24.1879			22.721	23.1969	23.4914	23.5727	22.9626	22.8542
B1AZ14;Q3UMF0_S996	B1AZ14;Q3UMF0	Cobll1	S	996	tr|B1AZ14|B1AZ14_MOUSE Cordon-bleu protein-like 1 OS=Mus musculus OX=10090 GN=Cobll1 PE=1 SV=1;sp|Q3UMF0-4|COBL1_MOUSE Isoform 4 of Cordon-bleu protein-like 1 OS=Mus musculus OX=10090 GN=Cobll1;sp|Q3UMF0-2|COBL1_MOUSE Isoform 2 of Cordon-bleu protein-like	0.780049	90.1	4.75787e-06	-1.37397	20.0368	0.394646	0.730723	FALSE	-1.30536	20.0368	0.417941	0.553732	FALSE	-2.65982	20.0368	0.11399	0.569863	FALSE	0.068616	20.0368	0.965522	0.980491	FALSE	-1.28585	20.0368	0.424729	0.756914	FALSE	-1.35446	20.0368	0.401176	0.609323	FALSE			22.7445				22.8086		22.9579		22.7196
B1AZM2_S19	B1AZM2	Gm15091	S	19	tr|B1AZM2|B1AZM2_MOUSE Predicted gene 15091 OS=Mus musculus OX=10090 GN=Gm15091 PE=1 SV=1	1	247.5	4.71905e-89	-0.91221	20.884	0.429305	0.741205	FALSE	-2.64896	20.884	0.0359326	0.10042	FALSE	-0.903414	20.884	0.433644	0.835219	FALSE	-1.73675	20.884	0.146156	0.365327	FALSE	0.00879638	20.884	0.993831	0.995517	FALSE	1.74555	20.884	0.144309	0.330933	FALSE		22.3264	20.7253			21.2934	21.2733		22.3391	22.2856	22.4743
B1AZM2_S384	B1AZM2	Gm15091	S	384	tr|B1AZM2|B1AZM2_MOUSE Predicted gene 15091 OS=Mus musculus OX=10090 GN=Gm15091 PE=1 SV=1	1	86.803	1.68949e-05	0.615133	21.8303	0.57122	0.834926	FALSE	2.83622	21.8303	0.0206492	0.0692778	FALSE	1.86549	21.8303	0.103933	0.554023	FALSE	2.22109	21.8303	0.0583786	0.218555	FALSE	1.25036	21.8303	0.260191	0.644635	FALSE	-0.970731	21.8303	0.376639	0.587452	FALSE	23.5084	21.2563	22.8684	23.3408	22.9835	23.1543	22.8952	22.3192		21.0355	20.7693
B1AZM2_S388	B1AZM2	Gm15091	S	388	tr|B1AZM2|B1AZM2_MOUSE Predicted gene 15091 OS=Mus musculus OX=10090 GN=Gm15091 PE=1 SV=1	1	65.805	0.00806124	-0.936117	19.9353	0.193062	0.6123	FALSE	-0.68673	19.9353	0.331176	0.470288	FALSE	0.331136	19.9353	0.633772	0.907973	FALSE	0.249387	19.9353	0.719134	0.86068	FALSE	1.26725	19.9353	0.0870664	0.455188	FALSE	1.01787	19.9353	0.159771	0.352811	FALSE	20.8885	21.2563	19.5007			20.3877	19.8345			21.0355	20.7693
B1Q2W7_S1825	B1Q2W7	Taf1	S	1825	tr|B1Q2W7|B1Q2W7_MOUSE Transcription initiation factor TFIID subunit OS=Mus musculus OX=10090 GN=Taf1 PE=1 SV=1;tr|D3YZK4|D3YZK4_MOUSE Transcription initiation factor TFIID subunit OS=Mus musculus OX=10090 GN=Taf1 PE=1 SV=1;sp|Q80UV9-3|TAF1_MOUSE Isoform 3	0.804349	52.823	0.00672899	0.397112	19.3442	0.574684	0.835681	FALSE	0.335561	19.3442	0.634671	0.744029	FALSE	-0.484526	19.3442	0.495041	0.85534	FALSE	-0.0615515	19.3442	0.930197	0.959494	FALSE	-0.881639	19.3442	0.225215	0.619488	FALSE	-0.820087	19.3442	0.257187	0.46104	FALSE										19.3858	19.4585
B2RQC6_S1038	B2RQC6	Cad	S	1038	sp|B2RQC6|PYR1_MOUSE CAD protein OS=Mus musculus OX=10090 GN=Cad PE=1 SV=1;tr|E9QAI5|E9QAI5_MOUSE CAD protein OS=Mus musculus OX=10090 GN=Cad PE=1 SV=1;tr|G3UWN2|G3UWN2_MOUSE CAD protein OS=Mus musculus OX=10090 GN=Cad PE=1 SV=1;sp|B2RQC6-2|PYR1_MOUSE Isof	0.987006	137.46	7.83041e-14	1.79372	20.1758	0.0394723	0.356354	FALSE	-0.448965	20.1758	0.571583	0.684593	FALSE	1.76746	20.1758	0.0419344	0.388832	FALSE	-2.24269	20.1758	0.0138366	0.102118	FALSE	-0.0262564	20.1758	0.973413	0.987971	FALSE	2.21643	20.1758	0.0147164	0.0872391	FALSE					20.8706	21.4983	20.9409			20.9351	21.5455
B2RQC6_S1406	B2RQC6	Cad	S	1406	sp|B2RQC6|PYR1_MOUSE CAD protein OS=Mus musculus OX=10090 GN=Cad PE=1 SV=1;tr|E9QAI5|E9QAI5_MOUSE CAD protein OS=Mus musculus OX=10090 GN=Cad PE=1 SV=1;tr|G3UWN2|G3UWN2_MOUSE CAD protein OS=Mus musculus OX=10090 GN=Cad PE=1 SV=1;sp|B2RQC6-2|PYR1_MOUSE Isof	0.982938	150.04	0.001938	-0.742395	20.9345	0.251967	0.678769	FALSE	-1.22407	20.9345	0.0712728	0.159944	FALSE	0.675989	20.9345	0.294486	0.789313	FALSE	-0.481675	20.9345	0.449527	0.657968	FALSE	1.41838	20.9345	0.0409736	0.338113	FALSE	1.90006	20.9345	0.0099979	0.0671654	FALSE	21.3402	21.8536	20.8691	20.5884	20.4203	20.827		21.1235		21.6017	21.8017
B2RQC6_S1859	B2RQC6	Cad	S	1859	sp|B2RQC6|PYR1_MOUSE CAD protein OS=Mus musculus OX=10090 GN=Cad PE=1 SV=1;tr|E9QAI5|E9QAI5_MOUSE CAD protein OS=Mus musculus OX=10090 GN=Cad PE=1 SV=1;tr|G3UWN2|G3UWN2_MOUSE CAD protein OS=Mus musculus OX=10090 GN=Cad PE=1 SV=1;sp|B2RQC6-2|PYR1_MOUSE Isof	1	130.73	1.52933e-13	-1.05968	24.7404	0.0792042	0.432323	FALSE	-1.32904	24.7404	0.0335047	0.096464	FALSE	-0.587481	24.7404	0.30713	0.791025	FALSE	-0.269365	24.7404	0.633222	0.800656	FALSE	0.472197	24.7404	0.40783	0.74558	FALSE	0.741562	24.7404	0.203419	0.405292	FALSE	25.7249	25.5354	23.9077	24.6322	23.1423	24.2145	24.6949	24.3981	24.6583	25.4981	25.1782
B2RQG2_S377	B2RQG2	Phf3	S	377	tr|B2RQG2|B2RQG2_MOUSE PHD finger protein 3 OS=Mus musculus OX=10090 GN=Phf3 PE=1 SV=1	1	241.93	3.73831e-62	-0.106958	21.8591	0.873359	0.971801	FALSE	1.81702	21.8591	0.0178409	0.0625325	FALSE	-0.245429	21.8591	0.71523	0.93734	FALSE	1.92398	21.8591	0.0132843	0.100952	FALSE	-0.13847	21.8591	0.836579	0.944553	FALSE	-2.06245	21.8591	0.00907094	0.0633757	FALSE	22.1232	22.5573	22.3162	22.5577	22.5351	21.583	22.6167	22.5588	22.2367	21.38
B2RQS1_S229	B2RQS1	Strn3	S	229	tr|B2RQS1|B2RQS1_MOUSE Striatin-3 OS=Mus musculus OX=10090 GN=Strn3 PE=1 SV=1;sp|Q9ERG2|STRN3_MOUSE Striatin-3 OS=Mus musculus OX=10090 GN=Strn3 PE=1 SV=1	1	72.79	0.00510775	-0.0458095	19.2833	0.896354	0.971801	FALSE	-0.392277	19.2833	0.277537	0.420775	FALSE	-0.0877422	19.2833	0.803164	0.946529	FALSE	-0.346467	19.2833	0.334724	0.572252	FALSE	-0.0419327	19.2833	0.905076	0.967877	FALSE	0.304535	19.2833	0.394247	0.601808	FALSE										19.3855	19.538
B2RT41_S356	B2RT41	Zfc3h1	S	356	tr|B2RT41|B2RT41_MOUSE Zinc finger, C3H1-type-containing OS=Mus musculus OX=10090 GN=Zfc3h1 PE=1 SV=1	0.977942	99.011	0.000236213	-0.663953	19.5142	0.310813	0.700886	FALSE	-0.940612	19.5142	0.160224	0.290009	FALSE	0.218056	19.5142	0.733882	0.93734	FALSE	-0.276659	19.5142	0.666731	0.823008	FALSE	0.882009	19.5142	0.185609	0.580211	FALSE	1.15867	19.5142	0.0903808	0.23873	FALSE		20.9527									20.445
B2RUG9_S1040	B2RUG9	Apc	S	1040	tr|B2RUG9|B2RUG9_MOUSE Adenomatosis polyposis coli OS=Mus musculus OX=10090 GN=Apc PE=1 SV=1;sp|Q61315-3|APC_MOUSE Isoform 3 of Adenomatous polyposis coli protein OS=Mus musculus OX=10090 GN=Apc;sp|Q61315|APC_MOUSE Adenomatous polyposis coli protein OS=Mus	0.763952	110.67	2.00829e-07	-1.00423	19.5881	0.218378	0.636654	FALSE	-1.65138	19.5881	0.0546607	0.132603	FALSE	0.0532012	19.5881	0.946155	0.984658	FALSE	-0.647149	19.5881	0.418354	0.637292	FALSE	1.05743	19.5881	0.19656	0.580211	FALSE	1.70458	19.5881	0.048414	0.174357	FALSE			21.7448							20.9451	21.1763
B2RXQ4_S972	B2RXQ4	Nek1	S	972	tr|B2RXQ4|B2RXQ4_MOUSE Nek1 protein OS=Mus musculus OX=10090 GN=Nek1 PE=1 SV=1;tr|B7ZWK0|B7ZWK0_MOUSE Nek1 protein OS=Mus musculus OX=10090 GN=Nek1 PE=1 SV=1;tr|B2RXX0|B2RXX0_MOUSE Nek1 protein OS=Mus musculus OX=10090 GN=Nek1 PE=1 SV=1;sp|P51954|NEK1_MOUS	0.999998	125.74	1.5577e-07	-2.75224	19.7899	1.79704e-05	0.00313883	TRUE	-2.6672	19.7899	2.40695e-05	0.00238683	TRUE	-0.555037	19.7899	0.180723	0.662231	FALSE	0.0850356	19.7899	0.830872	0.905149	FALSE	2.1972	19.7899	0.000135582	0.00812736	TRUE	2.11216	19.7899	0.000189393	0.0128682	TRUE	21.1688	21.3106					18.8944			20.8457	21.1092
B2RY04_S1765	B2RY04	Dock5	S	1765	sp|B2RY04|DOCK5_MOUSE Dedicator of cytokinesis protein 5 OS=Mus musculus OX=10090 GN=Dock5 PE=1 SV=2	0.999994	52.278	0.0266431	-0.0686484	18.7457	0.840005	0.963157	FALSE	0.394441	18.7457	0.259589	0.406686	FALSE	0.00384448	18.7457	0.990971	0.994598	FALSE	0.463089	18.7457	0.190257	0.413672	FALSE	0.0724929	18.7457	0.831194	0.94274	FALSE	-0.390597	18.7457	0.264001	0.472118	FALSE											18.13
B2RY56_S672	B2RY56	Rbm25	S	672	sp|B2RY56|RBM25_MOUSE RNA-binding protein 25 OS=Mus musculus OX=10090 GN=Rbm25 PE=1 SV=2	1	244.23	5.07191e-54	0.716675	21.7567	0.378928	0.723345	FALSE	-0.472338	21.7567	0.558065	0.675349	FALSE	-0.260274	21.7567	0.745541	0.93734	FALSE	-1.18901	21.7567	0.156179	0.373688	FALSE	-0.976948	21.7567	0.237169	0.629474	FALSE	0.212064	21.7567	0.791296	0.899307	FALSE		22.1617	21.8642	22.3722	21.5538	21.3322	21.8781	22.3397	21.8212	22.6588	21.8814
B7FAU9_S1084	B7FAU9	Flna	S	1084	tr|B7FAU9|B7FAU9_MOUSE Filamin, alpha OS=Mus musculus OX=10090 GN=Flna PE=1 SV=1;sp|Q8BTM8|FLNA_MOUSE Filamin-A OS=Mus musculus OX=10090 GN=Flna PE=1 SV=5;tr|B7FAV1|B7FAV1_MOUSE Filamin, alpha (Fragment) OS=Mus musculus OX=10090 GN=Flna PE=1 SV=1	1	151.8	3.88172e-15	-0.034704	20.4526	0.96271	0.987112	FALSE	-1.21052	20.4526	0.12292	0.239443	FALSE	-0.806762	20.4526	0.289576	0.787706	FALSE	-1.17581	20.4526	0.132906	0.343068	FALSE	-0.772058	20.4526	0.309806	0.684333	FALSE	0.403756	20.4526	0.588972	0.762028	FALSE		21.3669				21.1652	20.7567	20.9732	20.5093	21.3755	21.1987
B7FAU9_S1459	B7FAU9	Flna	S	1459	tr|B7FAU9|B7FAU9_MOUSE Filamin, alpha OS=Mus musculus OX=10090 GN=Flna PE=1 SV=1;sp|Q8BTM8|FLNA_MOUSE Filamin-A OS=Mus musculus OX=10090 GN=Flna PE=1 SV=5;tr|B7FAV1|B7FAV1_MOUSE Filamin, alpha (Fragment) OS=Mus musculus OX=10090 GN=Flna PE=1 SV=1	1	96.745	0.00141258	-2.2571	19.4473	0.00184168	0.0960279	FALSE	-2.13938	19.4473	0.0026595	0.0214952	TRUE	-0.675787	19.4473	0.250824	0.763712	FALSE	0.117713	19.4473	0.836759	0.906236	FALSE	1.58131	19.4473	0.0159322	0.212819	FALSE	1.4636	19.4473	0.0233166	0.113655	FALSE		21.5502								20.3541	20.3002
B7FAU9_S2144	B7FAU9	Flna	S	2144	tr|B7FAU9|B7FAU9_MOUSE Filamin, alpha OS=Mus musculus OX=10090 GN=Flna PE=1 SV=1;sp|Q8BTM8|FLNA_MOUSE Filamin-A OS=Mus musculus OX=10090 GN=Flna PE=1 SV=5;tr|B7FAV1|B7FAV1_MOUSE Filamin, alpha (Fragment) OS=Mus musculus OX=10090 GN=Flna PE=1 SV=1	1	213.05	2.81601e-51	-2.15707	21.7431	0.0454444	0.358578	FALSE	-4.37551	21.7431	0.000764202	0.0129175	TRUE	-3.94512	21.7431	0.00163468	0.0713812	FALSE	-2.21844	21.7431	0.0405753	0.176359	FALSE	-1.78804	21.7431	0.0885705	0.455188	FALSE	0.430397	21.7431	0.662201	0.813088	FALSE		23.4169	21.2334				23.0669	22.8025	23.3371	22.2577	24.0092
B7ZNL2_S7	B7ZNL2	Nap1l4	S	7	tr|B7ZNL2|B7ZNL2_MOUSE Nap1l4 protein OS=Mus musculus OX=10090 GN=Nap1l4 PE=1 SV=1;sp|Q78ZA7|NP1L4_MOUSE Nucleosome assembly protein 1-like 4 OS=Mus musculus OX=10090 GN=Nap1l4 PE=1 SV=1;tr|A0A140LJ37|A0A140LJ37_MOUSE Nucleosome assembly protein 1-like 4 (	0.995239	90.714	7.58776e-08	-0.728678	19.8814	0.211883	0.632631	FALSE	-2.08405	19.8814	0.00288939	0.0224302	TRUE	-0.276654	19.8814	0.625008	0.90346	FALSE	-1.35537	19.8814	0.03109	0.155134	FALSE	0.452024	19.8814	0.428671	0.757447	FALSE	1.80739	19.8814	0.00706864	0.0561207	FALSE		20.438	19.8735					20.433		21.1893	21.1287
B9EHJ3_S912	B9EHJ3	Tjp1	S	912	tr|B9EHJ3|B9EHJ3_MOUSE Tight junction protein ZO-1 OS=Mus musculus OX=10090 GN=Tjp1 PE=1 SV=1;tr|A0A0U1RPW2|A0A0U1RPW2_MOUSE Tight junction protein ZO-1 OS=Mus musculus OX=10090 GN=Tjp1 PE=1 SV=1	1	141.22	8.23633e-10	-2.70954	20.9446	0.000575477	0.0548273	FALSE	-2.86249	20.9446	0.000372919	0.0107144	TRUE	-1.55012	20.9446	0.0199811	0.27195	FALSE	-0.152954	20.9446	0.794186	0.885433	FALSE	1.15942	20.9446	0.0671961	0.411049	FALSE	1.31237	20.9446	0.0420636	0.160301	FALSE	21.7387	22.1863	21.6957				20.5008	21.7715		21.8571	22.3074
B9EHJ3;P39447_S617	B9EHJ3;P39447	Tjp1	S	617	tr|B9EHJ3|B9EHJ3_MOUSE Tight junction protein ZO-1 OS=Mus musculus OX=10090 GN=Tjp1 PE=1 SV=1;tr|A0A0U1RPW2|A0A0U1RPW2_MOUSE Tight junction protein ZO-1 OS=Mus musculus OX=10090 GN=Tjp1 PE=1 SV=1;sp|P39447|ZO1_MOUSE Tight junction protein ZO-1 OS=Mus muscu	0.999997	143.38	1.43409e-08	-1.35042	20.4156	0.110626	0.495453	FALSE	-2.80044	20.4156	0.00407813	0.026382	TRUE	-0.290242	20.4156	0.716721	0.93734	FALSE	-1.45001	20.4156	0.089299	0.275624	FALSE	1.06018	20.4156	0.200645	0.582483	FALSE	2.51019	20.4156	0.00793924	0.0586798	FALSE	21.9116	21.5184								22.1829	21.8249
B9EIX2_S1122	B9EIX2	Cep170b	S	1122	tr|B9EIX2|B9EIX2_MOUSE AW555464 protein OS=Mus musculus OX=10090 GN=Cep170b PE=1 SV=1;sp|Q80U49|C170B_MOUSE Centrosomal protein of 170 kDa protein B OS=Mus musculus OX=10090 GN=Cep170b PE=1 SV=2	0.997705	130.24	8.12613e-09	-0.0939535	19.7218	0.88659	0.971801	FALSE	0.31224	19.7218	0.637086	0.744332	FALSE	0.566941	19.7218	0.397068	0.816566	FALSE	0.406193	19.7218	0.540807	0.741025	FALSE	0.660894	19.7218	0.326311	0.692149	FALSE	0.254701	19.7218	0.69987	0.842094	FALSE	20.8739	20.342
B9EJ80_S515	B9EJ80	Pdzd8	S	515	sp|B9EJ80|PDZD8_MOUSE PDZ domain-containing protein 8 OS=Mus musculus OX=10090 GN=Pdzd8 PE=1 SV=1	0.952073	133.38	4.76267e-15	-1.00039	20.8565	0.313145	0.700886	FALSE	-2.66363	20.8565	0.0165616	0.0603414	FALSE	-0.62535	20.8565	0.522509	0.85989	FALSE	-1.66324	20.8565	0.106274	0.300244	FALSE	0.375037	20.8565	0.699629	0.906788	FALSE	2.03828	20.8565	0.0539296	0.183587	FALSE		22.925						22.1102		22.6686	22.115
D3YUD2;E9Q9C3_S216	D3YUD2;E9Q9C3	Mllt4	S	216	tr|D3YUD2|D3YUD2_MOUSE Afadin (Fragment) OS=Mus musculus OX=10090 GN=Afdn PE=1 SV=1;tr|E9Q9C3|E9Q9C3_MOUSE Afadin OS=Mus musculus OX=10090 GN=Afdn PE=1 SV=1;sp|Q9QZQ1-2|AFAD_MOUSE Isoform 1 of Afadin OS=Mus musculus OX=10090 GN=Afdn;sp|Q9QZQ1|AFAD_MOUSE Af	0.999987	176.61	1.16745e-22	-2.87869	21.8269	0.0197839	0.259458	FALSE	-3.93623	21.8269	0.00330162	0.0235381	TRUE	-1.5411	21.8269	0.173659	0.657396	FALSE	-1.05754	21.8269	0.339856	0.575395	FALSE	1.3376	21.8269	0.232929	0.625923	FALSE	2.39514	21.8269	0.0447509	0.166213	FALSE	23.8729	24.1784			19.5745	20.4477	21.2901	21.8819	20.6649	24.3168	24.189
D3YUS5_S145	D3YUS5	Rasal2	S	145	tr|D3YUS5|D3YUS5_MOUSE RAS protein activator-like 2 OS=Mus musculus OX=10090 GN=Rasal2 PE=1 SV=1;tr|E9PW37|E9PW37_MOUSE RAS protein activator-like 2 OS=Mus musculus OX=10090 GN=Rasal2 PE=1 SV=1;tr|D3Z7S1|D3Z7S1_MOUSE RAS protein activator-like 2 (Fragment)	0.98307	63.697	0.00132769	-0.673863	19.7617	0.310273	0.700886	FALSE	-1.79134	19.7617	0.0161771	0.0596957	FALSE	-0.474532	19.7617	0.469693	0.851623	FALSE	-1.11748	19.7617	0.105146	0.30012	FALSE	0.199331	19.7617	0.759061	0.923496	FALSE	1.31681	19.7617	0.061495	0.194216	FALSE		20.3498								20.974	20.6907
D3YWB9_S1047	D3YWB9	Cntnap4	S	1047	tr|D3YWB9|D3YWB9_MOUSE Contactin-associated protein-like 4 OS=Mus musculus OX=10090 GN=Cntnap4 PE=1 SV=1;sp|Q99P47|CNTP4_MOUSE Contactin-associated protein-like 4 OS=Mus musculus OX=10090 GN=Cntnap4 PE=1 SV=2	0.999999	65.719	0.00674846	-0.646451	21.639	0.711789	0.909701	FALSE	-1.28072	21.639	0.468211	0.59694	FALSE	-1.30057	21.639	0.461512	0.847048	FALSE	-0.634274	21.639	0.71695	0.859684	FALSE	-0.654118	21.639	0.708546	0.910326	FALSE	-0.0198442	21.639	0.990923	0.99647	FALSE		22.4058	23.3378		24.0237		23.2498		23.7696	23.2914
D3YX85_S701	D3YX85	Asap2	S	701	tr|D3YX85|D3YX85_MOUSE Arf-GAP with SH3 domain, ANK repeat and PH domain-containing protein 2 OS=Mus musculus OX=10090 GN=Asap2 PE=1 SV=2;tr|E9PX52|E9PX52_MOUSE Arf-GAP with SH3 domain, ANK repeat and PH domain-containing protein 2 OS=Mus musculus OX=10090	1	248.06	3.56267e-62	-0.362468	21.7863	0.545285	0.823427	FALSE	-0.647296	21.7863	0.288593	0.432682	FALSE	-0.703958	21.7863	0.250602	0.763712	FALSE	-0.284828	21.7863	0.6335	0.800656	FALSE	-0.34149	21.7863	0.568427	0.844981	FALSE	-0.0566619	21.7863	0.924052	0.968407	FALSE	21.5251	21.712	21.9238	20.8713	21.01	22.1922	21.2995	22.4288	22.457	22.314	22.013
D3YZP9_S237	D3YZP9	Ccdc6	S	237	sp|D3YZP9|CCDC6_MOUSE Coiled-coil domain-containing protein 6 OS=Mus musculus OX=10090 GN=Ccdc6 PE=1 SV=1	1	80.706	0.00415545	0.724339	19.9473	0.466996	0.770934	FALSE	-0.554444	19.9473	0.575783	0.687267	FALSE	-1.07545	19.9473	0.286936	0.787706	FALSE	-1.27878	19.9473	0.210095	0.435137	FALSE	-1.79979	19.9473	0.087566	0.455188	FALSE	-0.521004	19.9473	0.598717	0.769884	FALSE				20.8062			20.7646	22.0161			20.855
D3Z197_S571	D3Z197	Whsc1l1	S	571	tr|D3Z197|D3Z197_MOUSE Histone-lysine N-methyltransferase NSD3 OS=Mus musculus OX=10090 GN=Nsd3 PE=1 SV=1;tr|D3Z357|D3Z357_MOUSE Histone-lysine N-methyltransferase NSD3 OS=Mus musculus OX=10090 GN=Nsd3 PE=1 SV=1;sp|Q6P2L6-4|NSD3_MOUSE Isoform 4 of Histone-	0.772969	69.704	1.15725e-06	0.943737	19.2389	0.297309	0.696833	FALSE	-0.761546	19.2389	0.39631	0.52996	FALSE	0.85066	19.2389	0.345311	0.791025	FALSE	-1.70528	19.2389	0.0733125	0.24823	FALSE	-0.0930772	19.2389	0.916072	0.970176	FALSE	1.61221	19.2389	0.0881317	0.237599	FALSE										21.5467
D3Z2E3_S618	D3Z2E3	Reps1	S	618	tr|D3Z2E3|D3Z2E3_MOUSE RalBP1-associated Eps domain-containing protein 1 OS=Mus musculus OX=10090 GN=Reps1 PE=1 SV=1;tr|F6R6F1|F6R6F1_MOUSE RalBP1-associated Eps domain-containing protein 1 (Fragment) OS=Mus musculus OX=10090 GN=Reps1 PE=1 SV=1;tr|E9Q632|E	1	183.15	1.59912e-23	-2.16795	21.3841	0.102941	0.48652	FALSE	-5.03075	21.3841	0.00161937	0.0158607	TRUE	-2.41883	21.3841	0.0726418	0.488004	FALSE	-2.8628	21.3841	0.0384133	0.17319	FALSE	-0.250874	21.3841	0.840967	0.94767	FALSE	2.61192	21.3841	0.0552051	0.185433	FALSE		22.3259	21.9583				22.7902		23.0775	23.793	23.9837
D3Z3A0_S122	D3Z3A0	Ppp1r2	S	122	tr|D3Z3A0|D3Z3A0_MOUSE Protein phosphatase inhibitor 2 OS=Mus musculus OX=10090 GN=Ppp1r2 PE=1 SV=1;sp|Q9DCL8|IPP2_MOUSE Protein phosphatase inhibitor 2 OS=Mus musculus OX=10090 GN=Ppp1r2 PE=1 SV=3	0.996507	87.659	6.15151e-05	-0.598789	20.2865	0.443903	0.747926	FALSE	-2.48518	20.2865	0.00693823	0.036539	TRUE	-0.737965	20.2865	0.348661	0.791025	FALSE	-1.88639	20.2865	0.0290472	0.152097	FALSE	-0.139176	20.2865	0.856964	0.948007	FALSE	1.74722	20.2865	0.0403774	0.159681	FALSE		20.419					20.8669	21.2352		21.7484	22.0937
D3Z3A0_S123	D3Z3A0	Ppp1r2	S	123	tr|D3Z3A0|D3Z3A0_MOUSE Protein phosphatase inhibitor 2 OS=Mus musculus OX=10090 GN=Ppp1r2 PE=1 SV=1;sp|Q9DCL8|IPP2_MOUSE Protein phosphatase inhibitor 2 OS=Mus musculus OX=10090 GN=Ppp1r2 PE=1 SV=3	0.996126	87.659	6.15151e-05	-0.739607	20.1252	0.357231	0.7172	FALSE	-2.66043	20.1252	0.00520927	0.0307171	TRUE	-1.00313	20.1252	0.218902	0.718096	FALSE	-1.92083	20.1252	0.0293941	0.152097	FALSE	-0.263525	20.1252	0.738629	0.917066	FALSE	1.6573	20.1252	0.053955	0.183587	FALSE		20.419					20.8669	21.2352		21.7484	21.6994
D3Z3A8_S1243	D3Z3A8	Myo9a	S	1243	tr|D3Z3A8|D3Z3A8_MOUSE Unconventional myosin-IXa OS=Mus musculus OX=10090 GN=Myo9a PE=1 SV=1;sp|Q8C170|MYO9A_MOUSE Unconventional myosin-IXa OS=Mus musculus OX=10090 GN=Myo9a PE=1 SV=2;sp|Q8C170-2|MYO9A_MOUSE Isoform 2 of Unconventional myosin-IXa OS=Mus m	0.994856	87.18	1.33251e-05	-0.502422	19.8191	0.316547	0.700886	FALSE	-2.37981	19.8191	0.000394551	0.0107144	TRUE	0.185711	19.8191	0.705674	0.93734	FALSE	-1.87739	19.8191	0.00229606	0.0407842	TRUE	0.688133	19.8191	0.178296	0.575508	FALSE	2.56552	19.8191	0.000213686	0.0128682	TRUE		20.0955								21.4572	21.5798
D3Z3H4_S203	D3Z3H4	Cgnl1	S	203	tr|D3Z3H4|D3Z3H4_MOUSE Cingulin-like protein 1 OS=Mus musculus OX=10090 GN=Cgnl1 PE=1 SV=1;tr|B2RSU6|B2RSU6_MOUSE Cingulin-like 1 OS=Mus musculus OX=10090 GN=Cgnl1 PE=1 SV=1;sp|Q6AW69-3|CGNL1_MOUSE Isoform 3 of Cingulin-like protein 1 OS=Mus musculus OX=10	0.823559	74.678	0.00133623	0.431792	19.4173	0.531793	0.810057	FALSE	0.648989	19.4173	0.352612	0.489454	FALSE	0.0544942	19.4173	0.936544	0.982064	FALSE	0.217196	19.4173	0.751522	0.868351	FALSE	-0.377298	19.4173	0.584028	0.85313	FALSE	-0.594495	19.4173	0.393022	0.601808	FALSE				20.8274			20.2544	20.4906
D3Z3H4_S284	D3Z3H4	Cgnl1	S	284	tr|D3Z3H4|D3Z3H4_MOUSE Cingulin-like protein 1 OS=Mus musculus OX=10090 GN=Cgnl1 PE=1 SV=1;tr|B2RSU6|B2RSU6_MOUSE Cingulin-like 1 OS=Mus musculus OX=10090 GN=Cgnl1 PE=1 SV=1;sp|Q6AW69-3|CGNL1_MOUSE Isoform 3 of Cingulin-like protein 1 OS=Mus musculus OX=10	1	59.185	0.0149756	-0.0345807	19.3561	0.957005	0.987112	FALSE	-1.43248	19.3561	0.0427144	0.111355	FALSE	-0.416894	19.3561	0.519699	0.85989	FALSE	-1.3979	19.3561	0.0470884	0.191274	FALSE	-0.382314	19.3561	0.554324	0.837423	FALSE	1.01559	19.3561	0.133065	0.314167	FALSE											21.2168
D3Z4C0_S491	D3Z4C0	Farp2	S	491	tr|D3Z4C0|D3Z4C0_MOUSE FERM, ARHGEF and pleckstrin domain-containing protein 2 OS=Mus musculus OX=10090 GN=Farp2 PE=1 SV=1	1	126.95	2.33521e-09	-0.743983	19.4253	0.419611	0.738849	FALSE	-0.788078	19.4253	0.393434	0.528153	FALSE	0.479164	19.4253	0.600028	0.890693	FALSE	-0.044095	19.4253	0.961272	0.97807	FALSE	1.22315	19.4253	0.195168	0.580211	FALSE	1.26724	19.4253	0.180715	0.38338	FALSE	20.7302	20.5707								20.7347	20.858
D3Z4U0_S120	D3Z4U0	Zranb2	S	120	tr|D3Z4U0|D3Z4U0_MOUSE Zinc finger Ran-binding domain-containing protein 2 OS=Mus musculus OX=10090 GN=Zranb2 PE=1 SV=2;sp|Q9R020|ZRAB2_MOUSE Zinc finger Ran-binding domain-containing protein 2 OS=Mus musculus OX=10090 GN=Zranb2 PE=1 SV=2;tr|E9PUD0|E9PUD0_	1	132.84	6.82413e-20	-0.263652	22.5317	0.723226	0.915994	FALSE	-0.493685	22.5317	0.510252	0.634018	FALSE	0.543216	22.5317	0.469672	0.851623	FALSE	-0.230034	22.5317	0.757165	0.871988	FALSE	0.806868	22.5317	0.289566	0.671128	FALSE	1.0369	22.5317	0.180351	0.38338	FALSE	21.7893	23.7241	22.712	22.6945	22.0804	22.6595	22.5856	21.5208	21.6983	23.3673	21.6315
D3Z4U0_S153	D3Z4U0	Zranb2	S	153	tr|D3Z4U0|D3Z4U0_MOUSE Zinc finger Ran-binding domain-containing protein 2 OS=Mus musculus OX=10090 GN=Zranb2 PE=1 SV=2;sp|Q9R020|ZRAB2_MOUSE Zinc finger Ran-binding domain-containing protein 2 OS=Mus musculus OX=10090 GN=Zranb2 PE=1 SV=2;tr|E9PUD0|E9PUD0_	1	504.88	0	0.106682	25.8055	0.710865	0.909701	FALSE	0.28585	25.8055	0.32969	0.468813	FALSE	0.291597	25.8055	0.320476	0.791025	FALSE	0.179168	25.8055	0.535885	0.737987	FALSE	0.184915	25.8055	0.523122	0.810698	FALSE	0.00574662	25.8055	0.984019	0.993356	FALSE	25.6907	25.9019	26.0168	25.8149	25.9469	26.1677	25.696	25.5456	25.813	25.7024	25.545
D3Z4U0_S188	D3Z4U0	Zranb2	S	188	tr|D3Z4U0|D3Z4U0_MOUSE Zinc finger Ran-binding domain-containing protein 2 OS=Mus musculus OX=10090 GN=Zranb2 PE=1 SV=2;sp|Q9R020|ZRAB2_MOUSE Zinc finger Ran-binding domain-containing protein 2 OS=Mus musculus OX=10090 GN=Zranb2 PE=1 SV=2;tr|E9PUD0|E9PUD0_	0.999898	127.32	1.49611e-13	0.805018	22.2277	0.330915	0.700886	FALSE	-0.699937	22.2277	0.395459	0.52996	FALSE	-0.0480806	22.2277	0.952674	0.984658	FALSE	-1.50495	22.2277	0.0833626	0.265054	FALSE	-0.853099	22.2277	0.304099	0.680974	FALSE	0.651856	22.2277	0.427721	0.634917	FALSE		22.4727	22.2964	22.5409	22.3186	21.8664	22.1604	21.7567	22.9531	23.6796	22.584
D3Z5I9_S203	D3Z5I9	Rbm33	S	203	tr|D3Z5I9|D3Z5I9_MOUSE RNA-binding protein 33 OS=Mus musculus OX=10090 GN=Rbm33 PE=1 SV=1;sp|Q9CXK9|RBM33_MOUSE RNA-binding protein 33 OS=Mus musculus OX=10090 GN=Rbm33 PE=1 SV=2;tr|D3YV48|D3YV48_MOUSE RNA-binding protein 33 OS=Mus musculus OX=10090 GN=Rbm	1	211.99	7.7585e-43	-0.206379	22.7243	0.715955	0.911984	FALSE	0.0942002	22.7243	0.867775	0.917898	FALSE	0.659875	22.7243	0.257316	0.763712	FALSE	0.30058	22.7243	0.597383	0.781998	FALSE	0.866254	22.7243	0.144889	0.530008	FALSE	0.565675	22.7243	0.327843	0.543638	FALSE	22.1392	23.2134	23.8503	22.8945	22.4778	23.2114	22.0033	22.123	22.4778	22.7107	22.6214
D3Z5I9_S776	D3Z5I9	Rbm33	S	776	tr|D3Z5I9|D3Z5I9_MOUSE RNA-binding protein 33 OS=Mus musculus OX=10090 GN=Rbm33 PE=1 SV=1;sp|Q9CXK9|RBM33_MOUSE RNA-binding protein 33 OS=Mus musculus OX=10090 GN=Rbm33 PE=1 SV=2	1	63.091	0.00841806	-0.932809	19.6302	0.247187	0.678024	FALSE	-1.39677	19.6302	0.0941701	0.196203	FALSE	-0.880706	19.6302	0.273035	0.780664	FALSE	-0.463964	19.6302	0.555849	0.750683	FALSE	0.0521032	19.6302	0.946844	0.974626	FALSE	0.516067	19.6302	0.513148	0.710408	FALSE		20.8667								20.831	20.4399
D3Z5N5_S318	D3Z5N5	Pikfyve	S	318	tr|D3Z5N5|D3Z5N5_MOUSE 1-phosphatidylinositol 3-phosphate 5-kinase OS=Mus musculus OX=10090 GN=Pikfyve PE=1 SV=2;sp|Q9Z1T6-1|FYV1_MOUSE Isoform 2 of 1-phosphatidylinositol 3-phosphate 5-kinase OS=Mus musculus OX=10090 GN=Pikfyve;sp|Q9Z1T6|FYV1_MOUSE 1-phos	0.997997	95.401	0.000210464	-0.661099	19.8914	0.326525	0.700886	FALSE	-1.57442	19.8914	0.0321608	0.0941467	FALSE	0.0814983	19.8914	0.901606	0.976165	FALSE	-0.913324	19.8914	0.183493	0.406498	FALSE	0.742597	19.8914	0.273093	0.651938	FALSE	1.65592	19.8914	0.0256316	0.119386	FALSE	19.7976	20.0062								20.4237	21.1447
D3Z5N6_S142	D3Z5N6	Dpf2	S	142	tr|D3Z5N6|D3Z5N6_MOUSE Zinc finger protein ubi-d4 OS=Mus musculus OX=10090 GN=Dpf2 PE=1 SV=1;sp|Q61103|REQU_MOUSE Zinc finger protein ubi-d4 OS=Mus musculus OX=10090 GN=Dpf2 PE=1 SV=1;tr|F8WIP7|F8WIP7_MOUSE Zinc finger protein ubi-d4 (Fragment) OS=Mus musc	1	105.46	8.16696e-08	0.562595	19.6663	0.497458	0.783313	FALSE	-0.0114927	19.6663	0.988824	0.990714	FALSE	0.358926	19.6663	0.663141	0.922937	FALSE	-0.574088	19.6663	0.488901	0.690693	FALSE	-0.203669	19.6663	0.804214	0.938892	FALSE	0.370418	19.6663	0.653142	0.806573	FALSE		20.0928				20.5674				20.6588
D6RCX5_S100	D6RCX5	Mtfr1l	S	100	tr|D6RCX5|D6RCX5_MOUSE Mitochondrial fission regulator 1-like OS=Mus musculus OX=10090 GN=Mtfr1l PE=1 SV=1;tr|D3Z0X8|D3Z0X8_MOUSE Mitochondrial fission regulator 1-like (Fragment) OS=Mus musculus OX=10090 GN=Mtfr1l PE=1 SV=1;tr|D3YW54|D3YW54_MOUSE Mitochon	1	106.18	0.000379335	-1.15273	19.9644	0.0992628	0.48652	FALSE	-2.21242	19.9644	0.00526008	0.0307171	TRUE	-0.212894	19.9644	0.746175	0.93734	FALSE	-1.05969	19.9644	0.126228	0.334866	FALSE	0.939835	19.9644	0.170372	0.563248	FALSE	1.99953	19.9644	0.00954994	0.0658443	FALSE	20.8609	20.7338						19.3779	19.4323	21.1303	21.1269
E0CYM1_S551	E0CYM1	Filip1l	S	551	tr|E0CYM1|E0CYM1_MOUSE Filamin A-interacting protein 1-like OS=Mus musculus OX=10090 GN=Filip1l PE=1 SV=1;tr|E0CYH7|E0CYH7_MOUSE Filamin A-interacting protein 1-like OS=Mus musculus OX=10090 GN=Filip1l PE=1 SV=1;sp|Q6P6L0-3|FIL1L_MOUSE Isoform 3 of Filamin	1	199.13	4.71417e-17	-3.58534	22.2791	0.00201585	0.0960279	FALSE	-4.31981	22.2791	0.000507862	0.0110883	TRUE	-3.0666	22.2791	0.00558809	0.147291	FALSE	-0.734473	22.2791	0.430529	0.644745	FALSE	0.518738	22.2791	0.574992	0.846571	FALSE	1.25321	22.2791	0.189867	0.391694	FALSE	24.0539	24.0371	21.2735			21.3477	22.6038	22.7408	22.4638	23.8181	23.8169
E0CYM1_S809	E0CYM1	Filip1l	S	809	tr|E0CYM1|E0CYM1_MOUSE Filamin A-interacting protein 1-like OS=Mus musculus OX=10090 GN=Filip1l PE=1 SV=1;tr|E0CYH7|E0CYH7_MOUSE Filamin A-interacting protein 1-like OS=Mus musculus OX=10090 GN=Filip1l PE=1 SV=1;sp|Q6P6L0-3|FIL1L_MOUSE Isoform 3 of Filamin	0.996988	160.81	7.07945e-15	-1.60936	20.0779	0.0194842	0.259458	FALSE	-2.07399	20.0779	0.0047298	0.0286522	TRUE	-0.200767	20.0779	0.740489	0.93734	FALSE	-0.464633	20.0779	0.448264	0.657036	FALSE	1.40859	20.0779	0.0358605	0.321212	FALSE	1.87322	20.0779	0.00869831	0.0619722	FALSE	20.7215	20.988							20.1389	21.3541	21.1008
E9PUK3_S443	E9PUK3	Fnbp1l	S	443	tr|E9PUK3|E9PUK3_MOUSE Formin-binding protein 1-like OS=Mus musculus OX=10090 GN=Fnbp1l PE=1 SV=1;tr|A0A5F8MPQ8|A0A5F8MPQ8_MOUSE Formin-binding protein 1-like OS=Mus musculus OX=10090 GN=Fnbp1l PE=1 SV=1;tr|E9PUI5|E9PUI5_MOUSE Formin-binding protein 1-like	0.999992	121.79	9.05975e-07	0.403569	19.5571	0.355172	0.7172	FALSE	-2.44135	19.5571	0.000102789	0.00576001	TRUE	-1.01156	19.5571	0.0336911	0.353914	FALSE	-2.84492	19.5571	2.60899e-05	0.00273422	TRUE	-1.41513	19.5571	0.00592499	0.127976	FALSE	1.42979	19.5571	0.00556448	0.0473337	TRUE							19.9838	20.2303		21.596	21.1752
E9PUU4_S1414	E9PUU4	Gemin5	S	1414	tr|E9PUU4|E9PUU4_MOUSE Gem-associated protein 5 OS=Mus musculus OX=10090 GN=Gemin5 PE=1 SV=1	0.978853	95.428	9.6873e-06	-2.12018	19.4683	0.0472995	0.364484	FALSE	-1.61734	19.4683	0.116908	0.230721	FALSE	-1.05545	19.4683	0.290921	0.787706	FALSE	0.50284	19.4683	0.60781	0.789325	FALSE	1.06473	19.4683	0.28691	0.6667	FALSE	0.561891	19.4683	0.566905	0.752999	FALSE	20.4768		21.0709					21.421		20.8502
E9PV45_S2045	E9PV45	Usp24	S	2045	tr|E9PV45|E9PV45_MOUSE Ubiquitin carboxyl-terminal hydrolase 24 OS=Mus musculus OX=10090 GN=Usp24 PE=1 SV=1;sp|B1AY13|UBP24_MOUSE Ubiquitin carboxyl-terminal hydrolase 24 OS=Mus musculus OX=10090 GN=Usp24 PE=1 SV=1	0.999999	115.24	3.11984e-06	-0.771229	20.8613	0.594278	0.857855	FALSE	0.229059	20.8613	0.873556	0.919163	FALSE	0.233635	20.8613	0.871055	0.969072	FALSE	1.00029	20.8613	0.49156	0.691483	FALSE	1.00486	20.8613	0.489623	0.793084	FALSE	0.00457542	20.8613	0.997462	0.998415	FALSE		22.7884	22.5633	23.1133					22.2821		23.0362
E9PVC5_S1181	E9PVC5	Eif4g1	S	1181	tr|E9PVC5|E9PVC5_MOUSE Eukaryotic translation initiation factor 4 gamma 1 OS=Mus musculus OX=10090 GN=Eif4g1 PE=1 SV=1;tr|E9Q9E1|E9Q9E1_MOUSE Eukaryotic translation initiation factor 4 gamma 1 OS=Mus musculus OX=10090 GN=Eif4g1 PE=1 SV=1;sp|Q6NZJ6|IF4G1_MO	0.977359	91.313	0.000599739	-1.28987	19.901	0.23547	0.663368	FALSE	-2.66501	19.901	0.0247183	0.0773277	FALSE	-0.524032	19.901	0.62046	0.901988	FALSE	-1.37514	19.901	0.207844	0.434771	FALSE	0.765835	19.901	0.472041	0.780282	FALSE	2.14098	19.901	0.0610529	0.194216	FALSE		22.0638								22.4857	22.409
E9PVC5_S1183	E9PVC5	Eif4g1	S	1183	tr|E9PVC5|E9PVC5_MOUSE Eukaryotic translation initiation factor 4 gamma 1 OS=Mus musculus OX=10090 GN=Eif4g1 PE=1 SV=1;tr|E9Q9E1|E9Q9E1_MOUSE Eukaryotic translation initiation factor 4 gamma 1 OS=Mus musculus OX=10090 GN=Eif4g1 PE=1 SV=1;sp|Q6NZJ6|IF4G1_MO	0.999975	140.24	2.33395e-10	-0.662195	23.9525	0.567375	0.834926	FALSE	-1.17855	23.9525	0.316332	0.457899	FALSE	1.19338	23.9525	0.310556	0.791025	FALSE	-0.516358	23.9525	0.654676	0.814395	FALSE	1.85558	23.9525	0.126296	0.514824	FALSE	2.37193	23.9525	0.0579307	0.190318	FALSE	24.675	24.849	23.8347	24.0125	23.6394	23.7202	24.3072	24.3758		24.8624	24.8842
E9PVC5_S1225	E9PVC5	Eif4g1	S	1225	tr|E9PVC5|E9PVC5_MOUSE Eukaryotic translation initiation factor 4 gamma 1 OS=Mus musculus OX=10090 GN=Eif4g1 PE=1 SV=1;tr|E9Q9E1|E9Q9E1_MOUSE Eukaryotic translation initiation factor 4 gamma 1 OS=Mus musculus OX=10090 GN=Eif4g1 PE=1 SV=1;sp|Q6NZJ6|IF4G1_MO	1	146.07	7.78777e-14	-0.0819021	23.0146	0.856513	0.969883	FALSE	-0.244668	23.0146	0.59128	0.702564	FALSE	-0.318026	23.0146	0.487147	0.85534	FALSE	-0.162766	23.0146	0.719934	0.86068	FALSE	-0.236124	23.0146	0.604135	0.866625	FALSE	-0.073358	23.0146	0.871325	0.946268	FALSE	22.9171	23.0598	22.8292	22.6171	23.158	22.7853	23.2202	23.2753	23.0189	23.0761	23.2471
E9PVX6_S2392	E9PVX6	Mki67	S	2392	sp|E9PVX6|KI67_MOUSE Proliferation marker protein Ki-67 OS=Mus musculus OX=10090 GN=Mki67 PE=1 SV=1;sp|E9PVX6-2|KI67_MOUSE Isoform 2 of Proliferation marker protein Ki-67 OS=Mus musculus OX=10090 GN=Mki67	0.794663	45.696	0.000870748	0.0964926	19.7458	0.902478	0.971801	FALSE	-0.622939	19.7458	0.435233	0.568733	FALSE	-0.978178	19.7458	0.229521	0.733349	FALSE	-0.719431	19.7458	0.369696	0.594236	FALSE	-1.07467	19.7458	0.189665	0.580211	FALSE	-0.355239	19.7458	0.653312	0.806573	FALSE	18.8938		20.2755	19.4767			20.8027	20.629
E9PWE8_S101	E9PWE8	Dpysl3	S	101	tr|E9PWE8|E9PWE8_MOUSE Dihydropyrimidinase-related protein 3 OS=Mus musculus OX=10090 GN=Dpysl3 PE=1 SV=1	1	176.86	8.7624e-26	1.84778	23.7746	0.172008	0.589432	FALSE	0.924322	23.7746	0.480556	0.608239	FALSE	2.16928	23.7746	0.11419	0.569863	FALSE	-0.92346	23.7746	0.480956	0.689397	FALSE	0.3215	23.7746	0.804259	0.938892	FALSE	1.24496	23.7746	0.346413	0.563729	FALSE	24.7938	24.2639	20.4288	24.6468	25.0987	25.2844	20.146	24.2139	24.1623	24.5871	24.7835
E9PWE8_S635	E9PWE8	Dpysl3	S	635	tr|E9PWE8|E9PWE8_MOUSE Dihydropyrimidinase-related protein 3 OS=Mus musculus OX=10090 GN=Dpysl3 PE=1 SV=1;tr|Q3TT92|Q3TT92_MOUSE Dihydropyrimidinase-related protein 3 OS=Mus musculus OX=10090 GN=Dpysl3 PE=1 SV=1;sp|Q62188|DPYL3_MOUSE Dihydropyrimidinase-re	0.999494	85.536	0.000506557	0.205052	21.5389	0.816837	0.955074	FALSE	-1.51341	21.5389	0.107249	0.217823	FALSE	-0.681341	21.5389	0.44705	0.836622	FALSE	-1.71847	21.5389	0.0717477	0.248157	FALSE	-0.886393	21.5389	0.326887	0.692149	FALSE	0.832074	21.5389	0.356174	0.568007	FALSE	22.6972		21.0963	21.5735	20.8319	20.7191	21.6056	22.0087	21.5542	21.9482	22.8032
E9PWW9_S1347	E9PWW9	Rsf1	S	1347	tr|E9PWW9|E9PWW9_MOUSE Remodeling and spacing factor 1 OS=Mus musculus OX=10090 GN=Rsf1 PE=1 SV=2	1	203.39	1.0628e-29	0.282387	20.8088	0.548625	0.824421	FALSE	-0.104644	20.8088	0.822861	0.886288	FALSE	-0.234069	20.8088	0.618155	0.901988	FALSE	-0.387031	20.8088	0.414339	0.634057	FALSE	-0.516456	20.8088	0.281565	0.66437	FALSE	-0.129425	20.8088	0.782	0.89469	FALSE	20.5097	20.4182	20.6091	20.8954	20.7968	20.692	20.7834	21.0266	21.2763	20.9878	20.7462
E9PYB0_S252	E9PYB0	Ahnak2	S	252	tr|E9PYB0|E9PYB0_MOUSE AHNAK nucleoprotein 2 (Fragment) OS=Mus musculus OX=10090 GN=Ahnak2 PE=1 SV=8	1	106.67	9.13577e-05	0.0275797	21.9451	0.979136	0.98861	FALSE	-2.42596	21.9451	0.0378237	0.10404	FALSE	-2.18904	21.9451	0.0567382	0.453906	FALSE	-2.45354	21.9451	0.0360639	0.169484	FALSE	-2.21662	21.9451	0.0541437	0.383975	FALSE	0.23692	21.9451	0.82245	0.91892	FALSE		22.4433	21.7023			22.3828	23.1688	22.912	22.8811	23.2327	23.4283
E9PYB0_S286	E9PYB0	Ahnak2	S	286	tr|E9PYB0|E9PYB0_MOUSE AHNAK nucleoprotein 2 (Fragment) OS=Mus musculus OX=10090 GN=Ahnak2 PE=1 SV=8	0.999997	211.83	8.93169e-44	-2.50747	25.7723	0.102826	0.48652	FALSE	-3.51841	25.7723	0.0295062	0.0886031	FALSE	-3.06586	25.7723	0.0521386	0.433661	FALSE	-1.01094	25.7723	0.488739	0.690693	FALSE	-0.558392	25.7723	0.699992	0.906788	FALSE	0.452549	25.7723	0.754541	0.875857	FALSE	26.0566	26.3023	25.6617	26.1051		25.3974	25.6156	26.7656	27.3147	27.4085	26.8577
E9PYB0_S326	E9PYB0	Ahnak2	S	326	tr|E9PYB0|E9PYB0_MOUSE AHNAK nucleoprotein 2 (Fragment) OS=Mus musculus OX=10090 GN=Ahnak2 PE=1 SV=8	0.999883	237.46	5.74339e-52	-0.0726772	23.0914	0.916461	0.973101	FALSE	-1.32127	23.0914	0.0764409	0.168653	FALSE	-1.45628	23.0914	0.0540985	0.442931	FALSE	-1.24859	23.0914	0.0917593	0.27887	FALSE	-1.3836	23.0914	0.0652249	0.411049	FALSE	-0.135014	23.0914	0.845596	0.930227	FALSE	21.3918	23.2429	22.7199	21.8149	21.6598	23.6618	23.9079	24.0209	23.5766	24.0433	23.8202
E9PYB0;F7CVJ5;F7DBB3_S228	E9PYB0;F7CVJ5;F7DBB3	Ahnak2	S	228	tr|E9PYB0|E9PYB0_MOUSE AHNAK nucleoprotein 2 (Fragment) OS=Mus musculus OX=10090 GN=Ahnak2 PE=1 SV=8;tr|F7CVJ5|F7CVJ5_MOUSE AHNAK nucleoprotein 2 (Fragment) OS=Mus musculus OX=10090 GN=Ahnak2 PE=1 SV=1;tr|F7DBB3|F7DBB3_MOUSE AHNAK nucleoprotein 2 (Fragment	1	136.99	4.51295e-07	-1.86645	20.2747	0.315905	0.700886	FALSE	-3.67667	20.2747	0.0624243	0.146683	FALSE	-0.384049	20.2747	0.832881	0.953945	FALSE	-1.81022	20.2747	0.330062	0.569911	FALSE	1.4824	20.2747	0.421828	0.755315	FALSE	3.29262	20.2747	0.0904349	0.23873	FALSE		23.4922					21.7219				23.8808
E9PYF4_S194	E9PYF4	Lmo7	S	194	tr|E9PYF4|E9PYF4_MOUSE LIM domain only 7 OS=Mus musculus OX=10090 GN=Lmo7 PE=1 SV=1;tr|F6TFN2|F6TFN2_MOUSE LIM domain only 7 (Fragment) OS=Mus musculus OX=10090 GN=Lmo7 PE=1 SV=1;tr|F6VG99|F6VG99_MOUSE LIM domain only 7 (Fragment) OS=Mus musculus OX=10090	0.999766	62.924	0.00777498	0.385192	19.8871	0.570339	0.834926	FALSE	-2.00416	19.8871	0.0109178	0.0486886	TRUE	0.506007	19.8871	0.458302	0.844114	FALSE	-2.38935	19.8871	0.00382582	0.0535212	FALSE	0.120815	19.8871	0.857776	0.948007	FALSE	2.51016	19.8871	0.00276796	0.0350452	TRUE	19.4451						20.067			20.7397	22.7389
E9PYH6_S483	E9PYH6	Setd1a	S	483	sp|E9PYH6|SET1A_MOUSE Histone-lysine N-methyltransferase SETD1A OS=Mus musculus OX=10090 GN=Setd1a PE=1 SV=1	0.837539	140.04	7.00988e-23	1.76153	21.3036	0.0433319	0.357574	FALSE	-2.95127	21.3036	0.00275547	0.0218768	TRUE	-2.74354	21.3036	0.00442916	0.132622	FALSE	-4.7128	21.3036	7.06843e-05	0.00449007	TRUE	-4.50506	21.3036	0.000104893	0.00687049	TRUE	0.207733	21.3036	0.793295	0.899307	FALSE						22.2576	22.8405	23.0453	23.3057	23.0766	23.6601
E9PYH6_T931	E9PYH6	Setd1a	T	931	sp|E9PYH6|SET1A_MOUSE Histone-lysine N-methyltransferase SETD1A OS=Mus musculus OX=10090 GN=Setd1a PE=1 SV=1;tr|A0A0U1RNP2|A0A0U1RNP2_MOUSE Predicted gene, 49388 (Fragment) OS=Mus musculus OX=10090 GN=Gm49388 PE=4 SV=1	0.993727	90.654	1.96525e-06	0.247132	20.0712	0.671971	0.886915	FALSE	-0.885003	20.0712	0.147119	0.273856	FALSE	0.031388	20.0712	0.956935	0.984658	FALSE	-1.13214	20.0712	0.0711961	0.247182	FALSE	-0.215744	20.0712	0.711364	0.911381	FALSE	0.916391	20.0712	0.134568	0.315498	FALSE	20.5253			20.2953	19.957	19.5064	20.7985			20.9139	20.8587
E9PYI8_S108	E9PYI8	Usp14	S	108	tr|E9PYI8|E9PYI8_MOUSE Ubiquitin carboxyl-terminal hydrolase OS=Mus musculus OX=10090 GN=Usp14 PE=1 SV=1;sp|Q9JMA1|UBP14_MOUSE Ubiquitin carboxyl-terminal hydrolase 14 OS=Mus musculus OX=10090 GN=Usp14 PE=1 SV=3	0.98217	55.452	0.000894273	0.16392	19.4434	0.755786	0.933242	FALSE	-0.556806	19.4434	0.301613	0.444571	FALSE	0.106191	19.4434	0.840117	0.955328	FALSE	-0.720726	19.4434	0.188051	0.410578	FALSE	-0.0577294	19.4434	0.912609	0.970176	FALSE	0.662997	19.4434	0.223206	0.426862	FALSE										20.2116
E9PYT0_S1219	E9PYT0	Arhgap5	S	1219	tr|E9PYT0|E9PYT0_MOUSE Rho GTPase-activating protein 5 OS=Mus musculus OX=10090 GN=Arhgap5 PE=1 SV=1;sp|P97393|RHG05_MOUSE Rho GTPase-activating protein 5 OS=Mus musculus OX=10090 GN=Arhgap5 PE=1 SV=2	0.97053	168.41	1.22118e-29	-1.86769	21.7237	0.0527635	0.384001	FALSE	-2.75539	21.7237	0.00832115	0.0411347	TRUE	-1.5991	21.7237	0.0902753	0.52517	FALSE	-0.887696	21.7237	0.325325	0.568234	FALSE	0.268586	21.7237	0.761365	0.923496	FALSE	1.15628	21.7237	0.206764	0.406434	FALSE	20.6718	22.8069	22.6288	20.5052	20.6752		23.1813	21.0322	21.0882	23.7418	23.2878
E9PZM7_S498	E9PZM7	Scaf11	S	498	tr|E9PZM7|E9PZM7_MOUSE SR-related CTD-associated factor 11 OS=Mus musculus OX=10090 GN=Scaf11 PE=1 SV=1;tr|A0A2I3BQU5|A0A2I3BQU5_MOUSE SR-related CTD-associated factor 11 OS=Mus musculus OX=10090 GN=Scaf11 PE=1 SV=1	0.998113	69.522	0.000125803	-1.42057	19.7187	0.0568695	0.385732	FALSE	-1.90196	19.7187	0.0157327	0.0593091	FALSE	-0.800997	19.7187	0.256282	0.763712	FALSE	-0.48139	19.7187	0.486949	0.690693	FALSE	0.619577	19.7187	0.374327	0.723791	FALSE	1.10097	19.7187	0.127787	0.305756	FALSE		20.6864	20.6185							20.3611	20.8285
E9PZY8_S1628	E9PZY8	1110037F02Rik;Kiaa1429	S	1628	tr|E9PZY8|E9PZY8_MOUSE Protein virilizer homolog OS=Mus musculus OX=10090 GN=Virma PE=1 SV=1;sp|A2AIV2|VIR_MOUSE Protein virilizer homolog OS=Mus musculus OX=10090 GN=Virma PE=1 SV=1	0.860075	138.45	8.78691e-10	-1.37381	19.9963	0.0457614	0.358578	FALSE	-2.25186	19.9963	0.0034839	0.0241416	TRUE	-0.384319	19.9963	0.542582	0.86922	FALSE	-0.878043	19.9963	0.178558	0.402428	FALSE	0.989495	19.9963	0.133559	0.520861	FALSE	1.86754	19.9963	0.010731	0.0698516	FALSE		21.3637								21.3597	21.1487
E9Q0Y4_S53	E9Q0Y4	Sipa1	S	53	tr|E9Q0Y4|E9Q0Y4_MOUSE Signal-induced proliferation-associated protein 1 OS=Mus musculus OX=10090 GN=Sipa1 PE=1 SV=1;sp|P46062|SIPA1_MOUSE Signal-induced proliferation-associated protein 1 OS=Mus musculus OX=10090 GN=Sipa1 PE=1 SV=2	0.969869	80.98	0.000516849	-0.933479	19.5563	0.245306	0.678024	FALSE	-0.147119	19.5563	0.850265	0.904648	FALSE	0.347494	19.5563	0.656869	0.916643	FALSE	0.78636	19.5563	0.323478	0.568234	FALSE	1.28097	19.5563	0.12003	0.505188	FALSE	0.494614	19.5563	0.529072	0.721963	FALSE	20.885	21.2177									20.9783
E9Q1K3;Q9QYC0_S12	E9Q1K3;Q9QYC0	Add1	S	12	tr|E9Q1K3|E9Q1K3_MOUSE Alpha-adducin OS=Mus musculus OX=10090 GN=Add1 PE=1 SV=1;sp|Q9QYC0|ADDA_MOUSE Alpha-adducin OS=Mus musculus OX=10090 GN=Add1 PE=1 SV=2;tr|F8WHZ9|F8WHZ9_MOUSE Alpha-adducin OS=Mus musculus OX=10090 GN=Add1 PE=1 SV=1;tr|F8WGR0|F8WGR0_M	0.872593	77.078	0.000716079	0.129065	19.8733	0.81081	0.954764	FALSE	-0.688149	19.8733	0.217349	0.360985	FALSE	-0.410652	19.8733	0.451603	0.840281	FALSE	-0.817214	19.8733	0.14832	0.366603	FALSE	-0.539717	19.8733	0.326936	0.692149	FALSE	0.277497	19.8733	0.608472	0.777051	FALSE	20.2122					20.3549	20.2654	20.4042		20.7518	20.0734
E9Q226_S276	E9Q226	Ccnyl1	S	276	tr|E9Q226|E9Q226_MOUSE Cyclin Y-like 1 OS=Mus musculus OX=10090 GN=Ccnyl1 PE=1 SV=1;tr|D3YUJ3|D3YUJ3_MOUSE Cyclin Y-like 1 OS=Mus musculus OX=10090 GN=Ccnyl1 PE=1 SV=1	0.928427	47.823	0.00328468	-0.561333	19.4001	0.329931	0.700886	FALSE	0.155345	19.4001	0.78322	0.858593	FALSE	-0.363727	19.4001	0.522657	0.85989	FALSE	0.716678	19.4001	0.219548	0.445903	FALSE	0.197606	19.4001	0.726641	0.917066	FALSE	-0.519072	19.4001	0.366161	0.577918	FALSE		19.1559								19.1001
E9Q2B2_S1414	E9Q2B2	Ncor1	S	1414	tr|E9Q2B2|E9Q2B2_MOUSE Nuclear receptor corepressor 1 OS=Mus musculus OX=10090 GN=Ncor1 PE=1 SV=1;tr|Q5RIM6|Q5RIM6_MOUSE Nuclear receptor corepressor 1 OS=Mus musculus OX=10090 GN=Ncor1 PE=1 SV=1;sp|Q60974-2|NCOR1_MOUSE Isoform 2 of Nuclear receptor corepr	0.999993	77.078	0.00017658	0.213035	19.3919	0.642173	0.880887	FALSE	-0.0748664	19.3919	0.869725	0.917898	FALSE	-0.265765	19.3919	0.563201	0.883621	FALSE	-0.287902	19.3919	0.531694	0.735922	FALSE	-0.4788	19.3919	0.305673	0.683038	FALSE	-0.190898	19.3919	0.676837	0.825757	FALSE						18.8919	19.713	20		19.7313
E9Q2B2_S2050	E9Q2B2	Ncor1	S	2050	tr|E9Q2B2|E9Q2B2_MOUSE Nuclear receptor corepressor 1 OS=Mus musculus OX=10090 GN=Ncor1 PE=1 SV=1;tr|Q5RIM6|Q5RIM6_MOUSE Nuclear receptor corepressor 1 OS=Mus musculus OX=10090 GN=Ncor1 PE=1 SV=1;sp|Q60974-2|NCOR1_MOUSE Isoform 2 of Nuclear receptor corepr	0.956864	81.428	7.45752e-05	-0.0990355	19.0515	0.875566	0.971801	FALSE	-0.432836	19.0515	0.498049	0.622782	FALSE	-0.186587	19.0515	0.768297	0.93734	FALSE	-0.3338	19.0515	0.599754	0.781998	FALSE	-0.0875515	19.0515	0.889884	0.961024	FALSE	0.246249	19.0515	0.697844	0.841205	FALSE		20.0989								20.423	18.6409
E9Q2B2_S2068	E9Q2B2	Ncor1	S	2068	tr|E9Q2B2|E9Q2B2_MOUSE Nuclear receptor corepressor 1 OS=Mus musculus OX=10090 GN=Ncor1 PE=1 SV=1;tr|Q5RIM6|Q5RIM6_MOUSE Nuclear receptor corepressor 1 OS=Mus musculus OX=10090 GN=Ncor1 PE=1 SV=1;sp|Q60974-2|NCOR1_MOUSE Isoform 2 of Nuclear receptor corepr	1	54.259	0.0106043	0.298448	19.2568	0.544756	0.823427	FALSE	-0.0263666	19.2568	0.95697	0.973029	FALSE	1.07409	19.2568	0.0455316	0.400984	FALSE	-0.324815	19.2568	0.510453	0.713273	FALSE	0.775637	19.2568	0.132201	0.5189	FALSE	1.10045	19.2568	0.0412931	0.160175	FALSE											19.642
E9Q394-2_S1591	E9Q394-2	Akap13	S	1591	sp|E9Q394-2|AKP13_MOUSE Isoform 2 of A-kinase anchor protein 13 OS=Mus musculus OX=10090 GN=Akap13;sp|E9Q394|AKP13_MOUSE A-kinase anchor protein 13 OS=Mus musculus OX=10090 GN=Akap13 PE=1 SV=1;tr|A0A140LJJ5|A0A140LJJ5_MOUSE A-kinase anchor protein 13 OS=Mu	0.851147	53.278	0.00111954	-0.23051	19.6574	0.716186	0.911984	FALSE	-1.15562	19.6574	0.0877676	0.186573	FALSE	0.346512	19.6574	0.58613	0.889212	FALSE	-0.925113	19.6574	0.162016	0.38328	FALSE	0.577022	19.6574	0.370218	0.722512	FALSE	1.50213	19.6574	0.0329259	0.137475	FALSE	19.3456									20.4784	21.0888
E9Q394-2_S1817	E9Q394-2	Akap13	S	1817	sp|E9Q394-2|AKP13_MOUSE Isoform 2 of A-kinase anchor protein 13 OS=Mus musculus OX=10090 GN=Akap13;sp|E9Q394|AKP13_MOUSE A-kinase anchor protein 13 OS=Mus musculus OX=10090 GN=Akap13 PE=1 SV=1;tr|A0A140LJJ5|A0A140LJJ5_MOUSE A-kinase anchor protein 13 OS=Mu	0.999999	75.383	0.00218271	1.25357	18.9498	0.0534986	0.384018	FALSE	0.119134	18.9498	0.841322	0.897867	FALSE	-0.0716257	18.9498	0.904137	0.976165	FALSE	-1.13444	18.9498	0.0763414	0.253429	FALSE	-1.3252	18.9498	0.0430553	0.344442	FALSE	-0.19076	18.9498	0.748885	0.871502	FALSE										19.1799
E9Q394-2_S1870	E9Q394-2	Akap13	S	1870	sp|E9Q394-2|AKP13_MOUSE Isoform 2 of A-kinase anchor protein 13 OS=Mus musculus OX=10090 GN=Akap13;sp|E9Q394|AKP13_MOUSE A-kinase anchor protein 13 OS=Mus musculus OX=10090 GN=Akap13 PE=1 SV=1;tr|A0A140LJJ5|A0A140LJJ5_MOUSE A-kinase anchor protein 13 OS=Mu	0.987866	191.48	5.66773e-22	-1.45172	20.0879	0.0274961	0.300165	FALSE	-3.1256	20.0879	0.000184249	0.0079477	TRUE	-0.293515	20.0879	0.618833	0.901988	FALSE	-1.67388	20.0879	0.0136688	0.101595	FALSE	1.15821	20.0879	0.0679418	0.411049	FALSE	2.83209	20.0879	0.000413074	0.0170225	TRUE	21.5165									22.1605	21.9403
E9Q394-2_S2662	E9Q394-2	Akap13	S	2662	sp|E9Q394-2|AKP13_MOUSE Isoform 2 of A-kinase anchor protein 13 OS=Mus musculus OX=10090 GN=Akap13;sp|E9Q394|AKP13_MOUSE A-kinase anchor protein 13 OS=Mus musculus OX=10090 GN=Akap13 PE=1 SV=1;tr|A0A140LJJ5|A0A140LJJ5_MOUSE A-kinase anchor protein 13 OS=Mu	0.889151	90.926	0.00147268	0.394832	19.4304	0.443041	0.747676	FALSE	0.143443	19.4304	0.777965	0.855411	FALSE	-0.17276	19.4304	0.734367	0.93734	FALSE	-0.251389	19.4304	0.622498	0.794072	FALSE	-0.567592	19.4304	0.276794	0.657858	FALSE	-0.316203	19.4304	0.537059	0.72638	FALSE											19.3354
E9Q394-2_T1871	E9Q394-2	Akap13	T	1871	sp|E9Q394-2|AKP13_MOUSE Isoform 2 of A-kinase anchor protein 13 OS=Mus musculus OX=10090 GN=Akap13;sp|E9Q394|AKP13_MOUSE A-kinase anchor protein 13 OS=Mus musculus OX=10090 GN=Akap13 PE=1 SV=1;tr|A0A140LJJ5|A0A140LJJ5_MOUSE A-kinase anchor protein 13 OS=Mu	0.836223	79.492	0.00649941	-0.79941	19.4469	0.39839	0.732109	FALSE	-0.21763	19.4469	0.815426	0.880997	FALSE	-1.117	19.4469	0.245006	0.763306	FALSE	0.58178	19.4469	0.535715	0.737987	FALSE	-0.317594	19.4469	0.733726	0.917066	FALSE	-0.899374	19.4469	0.344101	0.560837	FALSE							20.1143	21.0971
E9Q3E2_S1018	E9Q3E2	Synpo	S	1018	tr|E9Q3E2|E9Q3E2_MOUSE Synaptopodin OS=Mus musculus OX=10090 GN=Synpo PE=1 SV=1;sp|Q8CC35-2|SYNPO_MOUSE Isoform 2 of Synaptopodin OS=Mus musculus OX=10090 GN=Synpo	1	52.278	0.018495	-0.597027	18.96	0.109181	0.495332	FALSE	-0.2823	18.96	0.427918	0.561274	FALSE	-0.766601	18.96	0.0466879	0.405929	FALSE	0.314727	18.96	0.378425	0.600893	FALSE	-0.169574	18.96	0.630803	0.879684	FALSE	-0.484301	18.96	0.185281	0.387675	FALSE	19.2377	19.0429	19.156							19.2105
E9Q3E2_S1037	E9Q3E2	Synpo	S	1037	tr|E9Q3E2|E9Q3E2_MOUSE Synaptopodin OS=Mus musculus OX=10090 GN=Synpo PE=1 SV=1;sp|Q8CC35-2|SYNPO_MOUSE Isoform 2 of Synaptopodin OS=Mus musculus OX=10090 GN=Synpo	1	73.156	0.000457954	-2.19195	20.2973	0.0119896	0.241636	FALSE	-3.09824	20.2973	0.00134481	0.0152085	TRUE	-0.51535	20.2973	0.496354	0.85534	FALSE	-0.906286	20.2973	0.24152	0.477572	FALSE	1.6766	20.2973	0.0424559	0.34226	FALSE	2.58289	20.2973	0.00459598	0.0441645	TRUE	21.2227	21.7912								21.3632	22.2584
E9Q3E2_S134	E9Q3E2	Synpo	S	134	tr|E9Q3E2|E9Q3E2_MOUSE Synaptopodin OS=Mus musculus OX=10090 GN=Synpo PE=1 SV=1;sp|Q8CC35|SYNPO_MOUSE Synaptopodin OS=Mus musculus OX=10090 GN=Synpo PE=1 SV=2	0.999979	120.06	1.29684e-07	-3.26729	20.5543	0.00185534	0.0960279	FALSE	-3.93885	20.5543	0.000460291	0.0107197	TRUE	-0.203141	20.5543	0.806243	0.946529	FALSE	-0.67156	20.5543	0.423675	0.639786	FALSE	3.06415	20.5543	0.00287581	0.0941827	FALSE	3.73571	20.5543	0.00069501	0.0182093	TRUE	22.7755	23.2453								22.9011	22.3944
E9Q3E2_S805	E9Q3E2	Synpo	S	805	tr|E9Q3E2|E9Q3E2_MOUSE Synaptopodin OS=Mus musculus OX=10090 GN=Synpo PE=1 SV=1;sp|Q8CC35-2|SYNPO_MOUSE Isoform 2 of Synaptopodin OS=Mus musculus OX=10090 GN=Synpo;sp|Q8CC35|SYNPO_MOUSE Synaptopodin OS=Mus musculus OX=10090 GN=Synpo PE=1 SV=2;sp|Q8CC35-3|S	0.949264	44.567	0.00458993	-0.169914	19.4641	0.78149	0.942464	FALSE	0.0491091	19.4641	0.936	0.964531	FALSE	-0.281505	19.4641	0.64685	0.910138	FALSE	0.219023	19.4641	0.720994	0.86068	FALSE	-0.111592	19.4641	0.855306	0.948007	FALSE	-0.330614	19.4641	0.591204	0.763973	FALSE		19.9137								19.7311
E9Q3I4_S298	E9Q3I4	Itsn1	S	298	tr|E9Q3I4|E9Q3I4_MOUSE Intersectin-1 OS=Mus musculus OX=10090 GN=Itsn1 PE=1 SV=1;tr|E9Q3I5|E9Q3I5_MOUSE Intersectin-1 OS=Mus musculus OX=10090 GN=Itsn1 PE=1 SV=1;tr|E9Q0N0|E9Q0N0_MOUSE Intersectin-1 OS=Mus musculus OX=10090 GN=Itsn1 PE=1 SV=1;sp|Q9Z0R4-2|I	0.972979	179.56	1.60006e-21	0.0752524	21.351	0.917572	0.973295	FALSE	-0.621751	21.351	0.400115	0.533487	FALSE	0.242344	21.351	0.739493	0.93734	FALSE	-0.697003	21.351	0.347508	0.582552	FALSE	0.167092	21.351	0.818422	0.941721	FALSE	0.864095	21.351	0.249083	0.453981	FALSE	21.014	21.3746	21.2106	20.9685	21.2496	21.6068	21.8081		21.7867	22.4	20.9758
E9Q3I4_S860	E9Q3I4	Itsn1	S	860	tr|E9Q3I4|E9Q3I4_MOUSE Intersectin-1 OS=Mus musculus OX=10090 GN=Itsn1 PE=1 SV=1;tr|E9Q3I5|E9Q3I5_MOUSE Intersectin-1 OS=Mus musculus OX=10090 GN=Itsn1 PE=1 SV=1;tr|E9Q0N0|E9Q0N0_MOUSE Intersectin-1 OS=Mus musculus OX=10090 GN=Itsn1 PE=1 SV=1;sp|Q9Z0R4-2|I	0.962165	103.85	8.80916e-07	-0.432946	20.3604	0.72528	0.915994	FALSE	-0.665934	20.3604	0.590265	0.702154	FALSE	0.281978	20.3604	0.818676	0.950579	FALSE	-0.232988	20.3604	0.849708	0.911457	FALSE	0.714924	20.3604	0.563613	0.841406	FALSE	0.947912	20.3604	0.446459	0.64955	FALSE	20.9168	21.3886		20.7296		21.7118	22.0624				21.731
E9Q3Y4_S979	E9Q3Y4	Lrba	S	979	tr|E9Q3Y4|E9Q3Y4_MOUSE Lipopolysaccharide-responsive and beige-like anchor protein OS=Mus musculus OX=10090 GN=Lrba PE=1 SV=1;sp|Q9ESE1|LRBA_MOUSE Lipopolysaccharide-responsive and beige-like anchor protein OS=Mus musculus OX=10090 GN=Lrba PE=1 SV=1;tr|A0A	0.999968	97.45	0.000154025	-0.214764	20.0731	0.768604	0.937715	FALSE	-1.21687	20.0731	0.115031	0.228751	FALSE	-0.745086	20.0731	0.31763	0.791025	FALSE	-1.00211	20.0731	0.186577	0.408556	FALSE	-0.530321	20.0731	0.471963	0.780282	FALSE	0.471787	20.0731	0.52122	0.717281	FALSE		20.6188	20.0116			20.8211	20.7733	20.6983		20.7941	20.6006
E9Q3Z5_S220	E9Q3Z5	Svil	S	220	tr|E9Q3Z5|E9Q3Z5_MOUSE Supervillin OS=Mus musculus OX=10090 GN=Svil PE=1 SV=1;tr|A0A1B0GS91|A0A1B0GS91_MOUSE Supervillin OS=Mus musculus OX=10090 GN=Svil PE=1 SV=1;sp|Q8K4L3-3|SVIL_MOUSE Isoform 2 of Supervillin OS=Mus musculus OX=10090 GN=Svil;sp|Q8K4L3|S	0.999373	52.278	0.018495	-0.00862354	18.9807	0.97733	0.98861	FALSE	0.23604	18.9807	0.442898	0.574926	FALSE	-0.180777	18.9807	0.554569	0.877226	FALSE	0.244664	18.9807	0.426871	0.642759	FALSE	-0.172153	18.9807	0.573329	0.846571	FALSE	-0.416817	18.9807	0.187168	0.388208	FALSE										18.5235	18.9357
E9Q3Z5_S241	E9Q3Z5	Svil	S	241	tr|E9Q3Z5|E9Q3Z5_MOUSE Supervillin OS=Mus musculus OX=10090 GN=Svil PE=1 SV=1;tr|A0A1B0GS91|A0A1B0GS91_MOUSE Supervillin OS=Mus musculus OX=10090 GN=Svil PE=1 SV=1;sp|Q8K4L3-3|SVIL_MOUSE Isoform 2 of Supervillin OS=Mus musculus OX=10090 GN=Svil;sp|Q8K4L3|S	0.952142	47.104	0.00959955	0.0835416	18.9167	0.887435	0.971801	FALSE	-1.33533	18.9167	0.0404393	0.108017	FALSE	-0.483005	18.9167	0.419918	0.825178	FALSE	-1.41887	18.9167	0.0312341	0.155134	FALSE	-0.566547	18.9167	0.346745	0.703976	FALSE	0.852324	18.9167	0.166991	0.36384	FALSE											20.6224
E9Q3Z5_S584	E9Q3Z5	Svil	S	584	tr|E9Q3Z5|E9Q3Z5_MOUSE Supervillin OS=Mus musculus OX=10090 GN=Svil PE=1 SV=1;tr|A0A1B0GS91|A0A1B0GS91_MOUSE Supervillin OS=Mus musculus OX=10090 GN=Svil PE=1 SV=1;sp|Q8K4L3-3|SVIL_MOUSE Isoform 2 of Supervillin OS=Mus musculus OX=10090 GN=Svil;sp|Q8K4L3|S	0.999997	109.42	6.59442e-06	-0.339519	23.0698	0.734668	0.922074	FALSE	-0.923716	23.0698	0.364348	0.503742	FALSE	1.02327	23.0698	0.316969	0.791025	FALSE	-0.584197	23.0698	0.561782	0.754805	FALSE	1.36279	23.0698	0.190009	0.580211	FALSE	1.94699	23.0698	0.07109	0.212864	FALSE	23.5067	22.894	23.6473	22.8112	23.0585	23.1598	23.4929		23.3847	23.6863	24.0322
E9Q3Z5_S743	E9Q3Z5	Svil	S	743	tr|E9Q3Z5|E9Q3Z5_MOUSE Supervillin OS=Mus musculus OX=10090 GN=Svil PE=1 SV=1;tr|A0A1B0GS91|A0A1B0GS91_MOUSE Supervillin OS=Mus musculus OX=10090 GN=Svil PE=1 SV=1;sp|Q8K4L3-3|SVIL_MOUSE Isoform 2 of Supervillin OS=Mus musculus OX=10090 GN=Svil;sp|Q8K4L3|S	1	216.53	5.84023e-44	0.140989	20.5923	0.895386	0.971801	FALSE	-2.30649	20.5923	0.049483	0.122414	FALSE	0.894234	20.5923	0.4114	0.816566	FALSE	-2.44748	20.5923	0.0390008	0.17319	FALSE	0.753245	20.5923	0.487053	0.790142	FALSE	3.20072	20.5923	0.0106912	0.0698516	FALSE		22.0295			22.7594					22.5269	22.2911
E9Q3Z5_S846	E9Q3Z5	Svil	S	846	tr|E9Q3Z5|E9Q3Z5_MOUSE Supervillin OS=Mus musculus OX=10090 GN=Svil PE=1 SV=1;tr|A0A1B0GS91|A0A1B0GS91_MOUSE Supervillin OS=Mus musculus OX=10090 GN=Svil PE=1 SV=1;sp|Q8K4L3-3|SVIL_MOUSE Isoform 2 of Supervillin OS=Mus musculus OX=10090 GN=Svil;sp|Q8K4L3|S	1	154.86	1.49495e-18	0.0676359	19.8162	0.926336	0.978575	FALSE	-3.22034	19.8162	0.000843684	0.0131001	TRUE	-1.01326	19.8162	0.183678	0.670301	FALSE	-3.28797	19.8162	0.000720635	0.0197849	TRUE	-1.08089	19.8162	0.158298	0.554836	FALSE	2.20708	19.8162	0.0100908	0.0673574	FALSE								20.6432		20.5919	22.5877
E9Q411_S472	E9Q411	Nbas	S	472	tr|E9Q411|E9Q411_MOUSE Neuroblastoma-amplified sequence OS=Mus musculus OX=10090 GN=Nbas PE=1 SV=1	0.980377	212.76	5.23535e-46	-1.235	19.748	0.157021	0.573374	FALSE	-1.81673	19.748	0.046938	0.117122	FALSE	-0.288011	19.748	0.7302	0.93734	FALSE	-0.581729	19.748	0.48968	0.690693	FALSE	0.946985	19.748	0.269047	0.651938	FALSE	1.52871	19.748	0.0866666	0.23651	FALSE		20.897								21.6387	21.7982
E9Q4F7_S838	E9Q4F7	Ankrd11	S	838	sp|E9Q4F7|ANR11_MOUSE Ankyrin repeat domain-containing protein 11 OS=Mus musculus OX=10090 GN=Ankrd11 PE=1 SV=1;tr|E9Q4F8|E9Q4F8_MOUSE Ankyrin repeat domain-containing protein 11 OS=Mus musculus OX=10090 GN=Ankrd11 PE=1 SV=2	0.999709	57.836	0.0107925	0.693785	19.0384	0.20372	0.618835	FALSE	0.544902	19.0384	0.311449	0.455228	FALSE	0.216904	19.0384	0.681085	0.936715	FALSE	-0.148883	19.0384	0.777424	0.877028	FALSE	-0.476881	19.0384	0.373134	0.723791	FALSE	-0.327998	19.0384	0.536295	0.72638	FALSE										19.5721	18.9639
E9Q4Q2_S80	E9Q4Q2	Sf1	S	80	tr|E9Q4Q2|E9Q4Q2_MOUSE Splicing factor 1 OS=Mus musculus OX=10090 GN=Sf1 PE=1 SV=1;tr|D3YZC9|D3YZC9_MOUSE Splicing factor 1 OS=Mus musculus OX=10090 GN=Sf1 PE=1 SV=1;tr|D3YZD0|D3YZD0_MOUSE Splicing factor 1 OS=Mus musculus OX=10090 GN=Sf1 PE=1 SV=1;sp|Q642	0.987672	58.398	0.000181338	-0.503904	20.0583	0.553789	0.825077	FALSE	-1.37998	20.0583	0.122151	0.238388	FALSE	-0.580456	20.0583	0.496331	0.85534	FALSE	-0.87608	20.0583	0.310884	0.555985	FALSE	-0.0765519	20.0583	0.927762	0.972074	FALSE	0.799528	20.0583	0.353209	0.568007	FALSE		21.7206					20.79				21.3058
E9Q4Q2_S82	E9Q4Q2	Sf1	S	82	tr|E9Q4Q2|E9Q4Q2_MOUSE Splicing factor 1 OS=Mus musculus OX=10090 GN=Sf1 PE=1 SV=1;tr|D3YZC9|D3YZC9_MOUSE Splicing factor 1 OS=Mus musculus OX=10090 GN=Sf1 PE=1 SV=1;tr|D3YZD0|D3YZD0_MOUSE Splicing factor 1 OS=Mus musculus OX=10090 GN=Sf1 PE=1 SV=1;sp|Q642	0.987784	58.398	0.000181338	-0.819424	19.802	0.472861	0.773101	FALSE	-1.18207	19.802	0.306393	0.44909	FALSE	-0.96231	19.802	0.401293	0.816566	FALSE	-0.362649	19.802	0.748418	0.868351	FALSE	-0.142887	19.802	0.89924	0.963869	FALSE	0.219762	19.802	0.845668	0.930227	FALSE		21.7206						20.7863	20.67		21.3058
E9Q532_S521	E9Q532	Rlf	S	521	tr|E9Q532|E9Q532_MOUSE Rearranged L-myc fusion sequence OS=Mus musculus OX=10090 GN=Rlf PE=1 SV=1;tr|A2A7F4|A2A7F4_MOUSE Rearranged L-myc fusion sequence OS=Mus musculus OX=10090 GN=Rlf PE=1 SV=1	0.984061	121.76	2.46439e-09	-0.355325	19.4949	0.61127	0.868428	FALSE	-1.00441	19.4949	0.166866	0.297643	FALSE	-0.068401	19.4949	0.921612	0.980315	FALSE	-0.649084	19.4949	0.359641	0.587196	FALSE	0.286924	19.4949	0.680879	0.895223	FALSE	0.936008	19.4949	0.195215	0.398797	FALSE		20.8321									20.6269
E9Q585_S258	E9Q585	Slc4a1ap	S	258	tr|E9Q585|E9Q585_MOUSE Solute carrier family 4 (anion exchanger), member 1, adaptor protein OS=Mus musculus OX=10090 GN=Slc4a1ap PE=1 SV=1;tr|E9PX68|E9PX68_MOUSE Solute carrier family 4 (anion exchanger), member 1, adaptor protein OS=Mus musculus OX=10090	1	196.87	1.71696e-40	0.345039	22.9068	0.466025	0.770934	FALSE	0.0131842	22.9068	0.977505	0.98464	FALSE	0.00832957	22.9068	0.985787	0.992632	FALSE	-0.331855	22.9068	0.482841	0.689397	FALSE	-0.336709	22.9068	0.476605	0.782888	FALSE	-0.00485468	22.9068	0.991716	0.99647	FALSE	22.855	22.4697	22.6357	23.1683	23.1686	22.6585	22.8997	23.2111	22.8596	23.2195	22.9403
E9Q5F9-2_S614	E9Q5F9-2	Setd2	S	614	sp|E9Q5F9-2|SETD2_MOUSE Isoform 2 of Histone-lysine N-methyltransferase SETD2 OS=Mus musculus OX=10090 GN=Setd2;sp|E9Q5F9|SETD2_MOUSE Histone-lysine N-methyltransferase SETD2 OS=Mus musculus OX=10090 GN=Setd2 PE=1 SV=1;tr|A0A0G2JH06|A0A0G2JH06_MOUSE Histon	0.983795	157.98	2.90488e-16	-0.426905	20.763	0.664646	0.886915	FALSE	-2.07016	20.763	0.0532375	0.12945	FALSE	0.409359	20.763	0.677532	0.933638	FALSE	-1.64325	20.763	0.113945	0.312329	FALSE	0.836265	20.763	0.401402	0.740615	FALSE	2.47952	20.763	0.0248943	0.119386	FALSE		21.5258	21.9213	21.7954			20.8647			22.2967	22.4485
E9Q5F9-2_S624	E9Q5F9-2	Setd2	S	624	sp|E9Q5F9-2|SETD2_MOUSE Isoform 2 of Histone-lysine N-methyltransferase SETD2 OS=Mus musculus OX=10090 GN=Setd2;sp|E9Q5F9|SETD2_MOUSE Histone-lysine N-methyltransferase SETD2 OS=Mus musculus OX=10090 GN=Setd2 PE=1 SV=1;tr|A0A0G2JH06|A0A0G2JH06_MOUSE Histon	0.958297	157.98	2.90488e-16	-1.20559	20.3382	0.202019	0.615452	FALSE	-3.74844	20.3382	0.0013771	0.0152085	TRUE	-1.06528	20.3382	0.255843	0.763712	FALSE	-2.54284	20.3382	0.0152348	0.105956	FALSE	0.140319	20.3382	0.877502	0.954073	FALSE	2.68316	20.3382	0.0114546	0.0741011	FALSE		22.4132					20.8647			22.3244	22.8166
E9Q5F9-2_S753	E9Q5F9-2	Setd2	S	753	sp|E9Q5F9-2|SETD2_MOUSE Isoform 2 of Histone-lysine N-methyltransferase SETD2 OS=Mus musculus OX=10090 GN=Setd2;sp|E9Q5F9|SETD2_MOUSE Histone-lysine N-methyltransferase SETD2 OS=Mus musculus OX=10090 GN=Setd2 PE=1 SV=1;tr|A0A0G2JH06|A0A0G2JH06_MOUSE Histon	1	56.514	0.00184984	0.406088	20.386	0.700312	0.90163	FALSE	-0.672611	20.386	0.526213	0.649346	FALSE	-0.450199	20.386	0.669832	0.92978	FALSE	-1.0787	20.386	0.316188	0.560685	FALSE	-0.856287	20.386	0.422342	0.755315	FALSE	0.222411	20.386	0.832646	0.924378	FALSE			21.8146			21.3297	21.3221		21.5741		21.7307
E9Q5F9-2_S890	E9Q5F9-2	Setd2	S	890	sp|E9Q5F9-2|SETD2_MOUSE Isoform 2 of Histone-lysine N-methyltransferase SETD2 OS=Mus musculus OX=10090 GN=Setd2;sp|E9Q5F9|SETD2_MOUSE Histone-lysine N-methyltransferase SETD2 OS=Mus musculus OX=10090 GN=Setd2 PE=1 SV=1;tr|A0A0G2JH06|A0A0G2JH06_MOUSE Histon	0.999621	238.17	5.37632e-52	-2.06695	20.5601	0.0329153	0.343331	FALSE	-2.55801	20.5601	0.0116215	0.0496821	TRUE	-0.615672	20.5601	0.483965	0.85534	FALSE	-0.491059	20.5601	0.575109	0.766813	FALSE	1.45128	20.5601	0.115347	0.497463	FALSE	1.94234	20.5601	0.0427254	0.161066	FALSE		22.1436	21.9067				21.7909			21.4998	22.018
E9Q5K9-3_S309	E9Q5K9-3	Ythdc1	S	309	sp|E9Q5K9-3|YTDC1_MOUSE Isoform 3 of YTH domain-containing protein 1 OS=Mus musculus OX=10090 GN=Ythdc1;sp|E9Q5K9-2|YTDC1_MOUSE Isoform 2 of YTH domain-containing protein 1 OS=Mus musculus OX=10090 GN=Ythdc1;sp|E9Q5K9|YTDC1_MOUSE YTH domain-containing prot	1	60.518	0.0078524	1.15019	22.0779	0.201715	0.615452	FALSE	0.17398	22.0779	0.841176	0.897867	FALSE	0.274574	22.0779	0.75214	0.93734	FALSE	-0.976207	22.0779	0.273692	0.51681	FALSE	-0.875614	22.0779	0.323664	0.692149	FALSE	0.100593	22.0779	0.907705	0.959914	FALSE		22.5692	22.4836	22.3669	22.7009	22.3651	22.2	22.2119	22.1971	22.275	22.2523
E9Q616_S1009	E9Q616	Ahnak	S	1009	tr|E9Q616|E9Q616_MOUSE AHNAK nucleoprotein (desmoyokin) OS=Mus musculus OX=10090 GN=Ahnak PE=1 SV=1	0.999996	128.01	3.54525e-10	0.0476772	20.4932	0.956813	0.987112	FALSE	-4.21695	20.4932	0.000439657	0.0107197	TRUE	-2.03273	20.4932	0.0372349	0.361316	FALSE	-4.26463	20.4932	0.000402031	0.0145286	TRUE	-2.08041	20.4932	0.0337321	0.315636	FALSE	2.18422	20.4932	0.0271767	0.124797	FALSE									22.9968	21.9757	23.9878
E9Q616_S116	E9Q616	Ahnak	S	116	tr|E9Q616|E9Q616_MOUSE AHNAK nucleoprotein (desmoyokin) OS=Mus musculus OX=10090 GN=Ahnak PE=1 SV=1;tr|A0A494BBD5|A0A494BBD5_MOUSE AHNAK nucleoprotein (desmoyokin) (Fragment) OS=Mus musculus OX=10090 GN=Ahnak PE=1 SV=1	1	213.99	2.5159e-49	-0.492137	27.0259	0.355411	0.7172	FALSE	-1.33652	27.0259	0.0235119	0.0746682	FALSE	-1.30488	27.0259	0.0262862	0.317066	FALSE	-0.844386	27.0259	0.12577	0.334866	FALSE	-0.812743	27.0259	0.139113	0.527955	FALSE	0.0316426	27.0259	0.951679	0.983589	FALSE	27.9101	26.8482	25.4458	26.8183	25.9847	25.9246	27.7876	27.4964	27.3583	27.8677	27.5806
E9Q616_S136	E9Q616	Ahnak	S	136	tr|E9Q616|E9Q616_MOUSE AHNAK nucleoprotein (desmoyokin) OS=Mus musculus OX=10090 GN=Ahnak PE=1 SV=1;tr|A0A494BBD5|A0A494BBD5_MOUSE AHNAK nucleoprotein (desmoyokin) (Fragment) OS=Mus musculus OX=10090 GN=Ahnak PE=1 SV=1	1	402.81	6.51286e-205	-2.34366	26.1701	0.237337	0.666835	FALSE	-2.5651	26.1701	0.198599	0.336878	FALSE	-3.96716	26.1701	0.0577175	0.458242	FALSE	-0.221441	26.1701	0.908212	0.947071	FALSE	-1.6235	26.1701	0.405339	0.744252	FALSE	-1.40206	26.1701	0.470606	0.671496	FALSE	25.8102	27.0286	26.0456	26.7033		25.6757	28.0185	27.4078	28.3286	22.2823	28.5975
E9Q616_S178	E9Q616	Ahnak	S	178	tr|E9Q616|E9Q616_MOUSE AHNAK nucleoprotein (desmoyokin) OS=Mus musculus OX=10090 GN=Ahnak PE=1 SV=1;tr|A0A494BBD5|A0A494BBD5_MOUSE AHNAK nucleoprotein (desmoyokin) (Fragment) OS=Mus musculus OX=10090 GN=Ahnak PE=1 SV=1	0.888538	57.019	0.0157145	-0.448369	19.8739	0.633874	0.877543	FALSE	0.696564	19.8739	0.462585	0.591928	FALSE	-1.49509	19.8739	0.130208	0.590725	FALSE	1.14493	19.8739	0.236627	0.47056	FALSE	-1.04672	19.8739	0.276828	0.657858	FALSE	-2.19165	19.8739	0.0351711	0.145689	FALSE	19.2833	21.1126				20.2866	20.5318	20.6228	22.0172	21.0254
E9Q616_S211	E9Q616	Ahnak	S	211	tr|E9Q616|E9Q616_MOUSE AHNAK nucleoprotein (desmoyokin) OS=Mus musculus OX=10090 GN=Ahnak PE=1 SV=1;tr|A0A494BBD5|A0A494BBD5_MOUSE AHNAK nucleoprotein (desmoyokin) (Fragment) OS=Mus musculus OX=10090 GN=Ahnak PE=1 SV=1	0.99808	476.83	0	-3.11128	22.3939	0.121896	0.513039	FALSE	-5.99126	22.3939	0.00790207	0.0405949	TRUE	-3.43269	22.3939	0.0913825	0.52517	FALSE	-2.87998	22.3939	0.149158	0.366943	FALSE	-0.321417	22.3939	0.865885	0.951202	FALSE	2.55856	22.3939	0.195704	0.398797	FALSE	24.7933	24.6918					24.597		24.4451	25.1371	25.2779
E9Q616_S213	E9Q616	Ahnak	S	213	tr|E9Q616|E9Q616_MOUSE AHNAK nucleoprotein (desmoyokin) OS=Mus musculus OX=10090 GN=Ahnak PE=1 SV=1;tr|A0A494BBD5|A0A494BBD5_MOUSE AHNAK nucleoprotein (desmoyokin) (Fragment) OS=Mus musculus OX=10090 GN=Ahnak PE=1 SV=1	0.99998	464.58	0	-2.18979	23.8795	0.0932062	0.476489	FALSE	-3.86863	23.8795	0.00764094	0.0396421	TRUE	1.04662	23.8795	0.399106	0.816566	FALSE	-1.67884	23.8795	0.186735	0.408556	FALSE	3.23641	23.8795	0.0198855	0.234158	FALSE	4.91525	23.8795	0.00162474	0.0285272	TRUE	26.2072	25.5921	22.6496	23.1062	22.4386	22.3348		24.584		26.97	26.4096
E9Q616_S217	E9Q616	Ahnak	S	217	tr|E9Q616|E9Q616_MOUSE AHNAK nucleoprotein (desmoyokin) OS=Mus musculus OX=10090 GN=Ahnak PE=1 SV=1;tr|A0A494BBD5|A0A494BBD5_MOUSE AHNAK nucleoprotein (desmoyokin) (Fragment) OS=Mus musculus OX=10090 GN=Ahnak PE=1 SV=1	0.999962	456.17	0	0.423346	28.8231	0.141421	0.542891	FALSE	0.0780763	28.8231	0.775862	0.855349	FALSE	-0.864429	28.8231	0.00778701	0.173634	FALSE	-0.34527	28.8231	0.22298	0.450257	FALSE	-1.28777	28.8231	0.000506603	0.0252819	TRUE	-0.942505	28.8231	0.00461681	0.0441645	TRUE	28.5831	27.9497	28.3942	28.8736	28.756	28.5674	29.5778	29.2131	29.9995	28.3583	29.198
E9Q616_S2381	E9Q616	Ahnak	S	2381	tr|E9Q616|E9Q616_MOUSE AHNAK nucleoprotein (desmoyokin) OS=Mus musculus OX=10090 GN=Ahnak PE=1 SV=1	1	99.021	0.000500902	0.984738	19.8622	0.407606	0.732109	FALSE	-1.27952	19.8622	0.286948	0.431451	FALSE	-1.04608	19.8622	0.379965	0.803099	FALSE	-2.26426	19.8622	0.0728881	0.24823	FALSE	-2.03081	19.8622	0.103035	0.477919	FALSE	0.233446	19.8622	0.842053	0.929897	FALSE							22.9552			21.7677
E9Q616_S257	E9Q616	Ahnak	S	257	tr|E9Q616|E9Q616_MOUSE AHNAK nucleoprotein (desmoyokin) OS=Mus musculus OX=10090 GN=Ahnak PE=1 SV=1;tr|A0A494BBD5|A0A494BBD5_MOUSE AHNAK nucleoprotein (desmoyokin) (Fragment) OS=Mus musculus OX=10090 GN=Ahnak PE=1 SV=1	1	147.62	1.57619e-11	-1.04279	19.7911	0.13992	0.542891	FALSE	-3.10361	19.7911	0.000581468	0.0118404	TRUE	-0.667235	19.7911	0.330917	0.791025	FALSE	-2.06081	19.7911	0.00917155	0.0820743	FALSE	0.37556	19.7911	0.578626	0.85049	FALSE	2.43637	19.7911	0.00329851	0.0381818	TRUE		20.7361								21.1053	21.7777
E9Q616_S2985	E9Q616	Ahnak	S	2985	tr|E9Q616|E9Q616_MOUSE AHNAK nucleoprotein (desmoyokin) OS=Mus musculus OX=10090 GN=Ahnak PE=1 SV=1	1	197.36	1.33551e-31	-0.213211	22.7417	0.650751	0.883403	FALSE	-0.325972	22.7417	0.491532	0.617657	FALSE	-0.0341565	22.7417	0.941918	0.984658	FALSE	-0.112761	22.7417	0.810143	0.892776	FALSE	0.179055	22.7417	0.703411	0.908292	FALSE	0.291815	22.7417	0.537161	0.72638	FALSE	22.712	22.7824	22.9404	22.7952	22.8045	22.1954	22.5364	22.628	22.7332	23.1106	22.823
E9Q616_S3088	E9Q616	Ahnak	S	3088	tr|E9Q616|E9Q616_MOUSE AHNAK nucleoprotein (desmoyokin) OS=Mus musculus OX=10090 GN=Ahnak PE=1 SV=1	0.997511	149.57	1.20507e-12	-3.40079	21.1877	0.00848124	0.213198	FALSE	-5.55706	21.1877	0.000271598	0.00960467	TRUE	-0.344998	21.1877	0.752793	0.93734	FALSE	-2.15626	21.1877	0.0681043	0.240314	FALSE	3.05579	21.1877	0.0151977	0.212511	FALSE	5.21206	21.1877	0.000455194	0.0170225	TRUE	24.0392	23.4525								24.5718	24.2499
E9Q616_S3090	E9Q616	Ahnak	S	3090	tr|E9Q616|E9Q616_MOUSE AHNAK nucleoprotein (desmoyokin) OS=Mus musculus OX=10090 GN=Ahnak PE=1 SV=1	0.976393	105.52	0.00159652	0.202271	19.2561	0.695444	0.900896	FALSE	-1.02026	19.2561	0.0670782	0.15216	FALSE	-0.369671	19.2561	0.477889	0.854656	FALSE	-1.22253	19.2561	0.0330419	0.158844	FALSE	-0.571942	19.2561	0.279625	0.661505	FALSE	0.650588	19.2561	0.222232	0.425775	FALSE										19.4097	20.0078
E9Q616_S3137	E9Q616	Ahnak	S	3137	tr|E9Q616|E9Q616_MOUSE AHNAK nucleoprotein (desmoyokin) OS=Mus musculus OX=10090 GN=Ahnak PE=1 SV=1	0.799432	62.338	0.039171	-0.508986	19.117	0.438937	0.745553	FALSE	-2.12229	19.117	0.00631415	0.0344647	TRUE	-0.354527	19.117	0.587186	0.889212	FALSE	-1.6133	19.117	0.0268615	0.146619	FALSE	0.15446	19.117	0.812006	0.941721	FALSE	1.76776	19.117	0.0173145	0.0930556	FALSE											21.4597
E9Q616_S3744	E9Q616	Ahnak	S	3744	tr|E9Q616|E9Q616_MOUSE AHNAK nucleoprotein (desmoyokin) OS=Mus musculus OX=10090 GN=Ahnak PE=1 SV=1	1	52.693	0.0181741	-0.578808	19.0356	0.256264	0.678769	FALSE	-0.0706067	19.0356	0.886588	0.930074	FALSE	-0.135242	19.0356	0.784972	0.940226	FALSE	0.508202	19.0356	0.315682	0.560685	FALSE	0.443566	19.0356	0.378594	0.723916	FALSE	-0.0646358	19.0356	0.896114	0.958293	FALSE										19.3814
E9Q616_S42	E9Q616	Ahnak	S	42	tr|E9Q616|E9Q616_MOUSE AHNAK nucleoprotein (desmoyokin) OS=Mus musculus OX=10090 GN=Ahnak PE=1 SV=1;tr|A0A494BBD5|A0A494BBD5_MOUSE AHNAK nucleoprotein (desmoyokin) (Fragment) OS=Mus musculus OX=10090 GN=Ahnak PE=1 SV=1;tr|G5E8K8|G5E8K8_MOUSE AHNAK nucleopr	1	102.4	0.000209435	-1.22042	20.1407	0.264821	0.681899	FALSE	-0.53608	20.1407	0.616214	0.727243	FALSE	-0.59213	20.1407	0.580309	0.889212	FALSE	0.684342	20.1407	0.523763	0.728956	FALSE	0.628291	20.1407	0.557749	0.837423	FALSE	-0.0560506	20.1407	0.957966	0.983935	FALSE	22.2812	20.881			20.2368		20.7009	20.8821		22.1849
E9Q616_S4648	E9Q616	Ahnak	S	4648	tr|E9Q616|E9Q616_MOUSE AHNAK nucleoprotein (desmoyokin) OS=Mus musculus OX=10090 GN=Ahnak PE=1 SV=1	1	58.37	0.0137756	0.130501	19.2	0.726328	0.915994	FALSE	-0.0203953	19.2	0.956256	0.973029	FALSE	0.00652311	19.2	0.986002	0.992632	FALSE	-0.150896	19.2	0.685966	0.842263	FALSE	-0.123978	19.2	0.739429	0.917066	FALSE	0.0269184	19.2	0.94229	0.978711	FALSE		18.9077								19.6239
E9Q616_S4811	E9Q616	Ahnak	S	4811	tr|E9Q616|E9Q616_MOUSE AHNAK nucleoprotein (desmoyokin) OS=Mus musculus OX=10090 GN=Ahnak PE=1 SV=1	1	59.35	0.0185232	1.14202	19.4227	0.100126	0.48652	FALSE	0.52303	19.4227	0.429061	0.562069	FALSE	0.623862	19.4227	0.348396	0.791025	FALSE	-0.618993	19.4227	0.352023	0.583811	FALSE	-0.518161	19.4227	0.433249	0.759007	FALSE	0.100832	19.4227	0.877148	0.947681	FALSE											20.1771
E9Q616_S4890	E9Q616	Ahnak	S	4890	tr|E9Q616|E9Q616_MOUSE AHNAK nucleoprotein (desmoyokin) OS=Mus musculus OX=10090 GN=Ahnak PE=1 SV=1	1	217.16	1.43378e-28	0.0915383	25.8615	0.764884	0.935053	FALSE	-0.712738	25.8615	0.0356116	0.100056	FALSE	-1.01748	25.8615	0.00566733	0.147291	FALSE	-0.804277	25.8615	0.0205381	0.118793	FALSE	-1.10902	25.8615	0.00328582	0.100091	FALSE	-0.304742	25.8615	0.329088	0.544435	FALSE	25.4625	25.0419	25.5765	25.3482	25.4164	25.591	26.5222	26.1641	26.7217	25.9795	26.2311
E9Q616_S5059	E9Q616	Ahnak	S	5059	tr|E9Q616|E9Q616_MOUSE AHNAK nucleoprotein (desmoyokin) OS=Mus musculus OX=10090 GN=Ahnak PE=1 SV=1	1	134.75	1.52338e-10	0.464343	19.5978	0.674561	0.886915	FALSE	-3.92832	19.5978	0.00368955	0.0247862	TRUE	-1.14875	19.5978	0.308546	0.791025	FALSE	-4.39267	19.5978	0.001735	0.0359257	TRUE	-1.6131	19.5978	0.16173	0.559382	FALSE	2.77957	19.5978	0.0251263	0.119386	FALSE										23.6856	24.2901
E9Q616_S5090	E9Q616	Ahnak	S	5090	tr|E9Q616|E9Q616_MOUSE AHNAK nucleoprotein (desmoyokin) OS=Mus musculus OX=10090 GN=Ahnak PE=1 SV=1	0.999997	73.166	0.00612464	-0.295484	19.9863	0.742585	0.924262	FALSE	-3.02193	19.9863	0.00530514	0.0307171	TRUE	-1.35187	19.9863	0.151107	0.62214	FALSE	-2.72645	19.9863	0.00971794	0.0855832	FALSE	-1.05638	19.9863	0.253448	0.641946	FALSE	1.67006	19.9863	0.0829178	0.229282	FALSE								22.6169		22.6659	21.4354
E9Q616_S5099	E9Q616	Ahnak	S	5099	tr|E9Q616|E9Q616_MOUSE AHNAK nucleoprotein (desmoyokin) OS=Mus musculus OX=10090 GN=Ahnak PE=1 SV=1	0.86604	143.42	7.89196e-10	0.968139	19.9872	0.185887	0.605803	FALSE	-0.783605	19.9872	0.27784	0.420775	FALSE	0.643567	19.9872	0.368672	0.801594	FALSE	-1.75174	19.9872	0.0265849	0.146619	FALSE	-0.324572	19.9872	0.645743	0.883471	FALSE	1.42717	19.9872	0.0614345	0.194216	FALSE		20.5391				21.05				20.5153	21.3552
E9Q616_S5101	E9Q616	Ahnak	S	5101	tr|E9Q616|E9Q616_MOUSE AHNAK nucleoprotein (desmoyokin) OS=Mus musculus OX=10090 GN=Ahnak PE=1 SV=1	0.999686	213.99	1.41127e-39	-1.86676	22.2466	0.00759562	0.199005	FALSE	-4.01427	22.2466	2.05801e-05	0.00238683	TRUE	-1.93169	22.2466	0.00620195	0.147719	FALSE	-2.14751	22.2466	0.00318194	0.0490393	TRUE	-0.064928	22.2466	0.912185	0.970176	FALSE	2.08258	22.2466	0.00388471	0.0399135	TRUE	22.1191	22.8019	21.5594	20.4632	19.7197	20.6973	22.1583	22.2807	22.2362	23.6772	24.2445
E9Q616_S517	E9Q616	Ahnak	S	517	tr|E9Q616|E9Q616_MOUSE AHNAK nucleoprotein (desmoyokin) OS=Mus musculus OX=10090 GN=Ahnak PE=1 SV=1	0.999737	86.455	0.00117639	-1.09413	20.921	0.313614	0.700886	FALSE	-4.68046	20.921	0.000829131	0.0131001	TRUE	-0.314688	20.921	0.767141	0.93734	FALSE	-3.58634	20.921	0.0051686	0.0617873	FALSE	0.779438	20.921	0.467815	0.779261	FALSE	4.36578	20.921	0.00138529	0.0254699	TRUE		22.763						20.8872		22.9153	24.5551
E9Q616_S5292	E9Q616	Ahnak	S	5292	tr|E9Q616|E9Q616_MOUSE AHNAK nucleoprotein (desmoyokin) OS=Mus musculus OX=10090 GN=Ahnak PE=1 SV=1	0.999894	100.22	0.000875279	-1.11794	19.2146	0.017579	0.259458	FALSE	0.501995	19.2146	0.237484	0.387668	FALSE	-0.64458	19.2146	0.136794	0.599834	FALSE	1.61993	19.2146	0.00189809	0.0375321	TRUE	0.473357	19.2146	0.263682	0.651718	FALSE	-1.14657	19.2146	0.0154562	0.0888913	FALSE							19.2775	19.5085
E9Q616_S5376	E9Q616	Ahnak	S	5376	tr|E9Q616|E9Q616_MOUSE AHNAK nucleoprotein (desmoyokin) OS=Mus musculus OX=10090 GN=Ahnak PE=1 SV=1	0.878989	151.56	7.67649e-14	-0.262588	19.7597	0.731033	0.918612	FALSE	-1.51991	19.7597	0.065492	0.150848	FALSE	0.0250953	19.7597	0.973722	0.991701	FALSE	-1.25732	19.7597	0.118952	0.322192	FALSE	0.287683	19.7597	0.70662	0.909751	FALSE	1.545	19.7597	0.0617715	0.19438	FALSE		19.7208							20.5989		21.7503
E9Q616_S5378	E9Q616	Ahnak	S	5378	tr|E9Q616|E9Q616_MOUSE AHNAK nucleoprotein (desmoyokin) OS=Mus musculus OX=10090 GN=Ahnak PE=1 SV=1	0.96959	200.55	2.77012e-29	-1.41963	20.9962	0.213253	0.633787	FALSE	-4.52204	20.9962	0.00140076	0.0152085	TRUE	-1.11711	20.9962	0.320977	0.791025	FALSE	-3.10241	20.9962	0.0145464	0.103705	FALSE	0.302526	20.9962	0.783709	0.933326	FALSE	3.40493	20.9962	0.0087518	0.0619722	FALSE		22.6185						22.4307		23.3274	23.8767
E9Q616_S5414	E9Q616	Ahnak	S	5414	tr|E9Q616|E9Q616_MOUSE AHNAK nucleoprotein (desmoyokin) OS=Mus musculus OX=10090 GN=Ahnak PE=1 SV=1	0.968112	181.9	1.92698e-33	0.848787	20.0892	0.388922	0.72601	FALSE	-3.09183	20.0892	0.00730701	0.0380983	TRUE	-1.11515	20.0892	0.263313	0.769554	FALSE	-3.94061	20.0892	0.0015049	0.0328569	TRUE	-1.96393	20.0892	0.0617764	0.409171	FALSE	1.97668	20.0892	0.0603462	0.193403	FALSE									22.685	21.1331	22.4484
E9Q616_S5504	E9Q616	Ahnak	S	5504	tr|E9Q616|E9Q616_MOUSE AHNAK nucleoprotein (desmoyokin) OS=Mus musculus OX=10090 GN=Ahnak PE=1 SV=1	0.999989	291.99	7.19208e-110	1.45335	25.7278	0.213677	0.633787	FALSE	1.08142	25.7278	0.347343	0.484063	FALSE	0.745298	25.7278	0.512769	0.85989	FALSE	-0.371926	25.7278	0.742116	0.865588	FALSE	-0.70805	25.7278	0.533672	0.817673	FALSE	-0.336125	25.7278	0.766075	0.884192	FALSE	24.0176	25.0426	26.2232	27.0564	26.1808	26.4063	27.5049	27.4187	22.4839	25.6075	25.3692
E9Q616_S5508	E9Q616	Ahnak	S	5508	tr|E9Q616|E9Q616_MOUSE AHNAK nucleoprotein (desmoyokin) OS=Mus musculus OX=10090 GN=Ahnak PE=1 SV=1	0.999974	277.98	1.8722e-87	-2.15375	24.2867	0.0907635	0.470819	FALSE	-3.47379	24.2867	0.0121426	0.0506991	FALSE	-2.00443	24.2867	0.112504	0.569863	FALSE	-1.32004	24.2867	0.28054	0.526893	FALSE	0.149322	24.2867	0.900237	0.963869	FALSE	1.46936	24.2867	0.232533	0.435168	FALSE	23.6508	23.9326	26.0139		23.1306	24.7461	24.5938	24.4178	24.1378	24.9711	25.907
E9Q616_S5512	E9Q616	Ahnak	S	5512	tr|E9Q616|E9Q616_MOUSE AHNAK nucleoprotein (desmoyokin) OS=Mus musculus OX=10090 GN=Ahnak PE=1 SV=1	0.99996	286.73	2.7233e-88	-0.189083	26.1636	0.599159	0.862526	FALSE	-0.660617	26.1636	0.0847874	0.182084	FALSE	-0.840632	26.1636	0.0344458	0.353914	FALSE	-0.471534	26.1636	0.203896	0.431857	FALSE	-0.651549	26.1636	0.0886054	0.455188	FALSE	-0.180015	26.1636	0.616585	0.781355	FALSE	26.1662	25.957	25.6671	25.9478	25.9047	25.3705	27.1137	26.5244	26.1069	26.7165	26.4932
E9Q616_S5525	E9Q616	Ahnak	S	5525	tr|E9Q616|E9Q616_MOUSE AHNAK nucleoprotein (desmoyokin) OS=Mus musculus OX=10090 GN=Ahnak PE=1 SV=1	0.98091	71.558	0.000535282	-0.458027	20.2096	0.638999	0.879988	FALSE	-2.17026	20.2096	0.0426694	0.111355	FALSE	-0.589837	20.2096	0.5471	0.870047	FALSE	-1.71223	20.2096	0.0983015	0.286715	FALSE	-0.13181	20.2096	0.892119	0.961873	FALSE	1.58042	20.2096	0.123761	0.297659	FALSE	21.1642						22.0845			20.4852	22.064
E9Q616_S5555	E9Q616	Ahnak	S	5555	tr|E9Q616|E9Q616_MOUSE AHNAK nucleoprotein (desmoyokin) OS=Mus musculus OX=10090 GN=Ahnak PE=1 SV=1	0.999838	97.813	0.0009565	-0.294789	19.7038	0.615121	0.871019	FALSE	-1.21464	19.7038	0.0559318	0.134751	FALSE	0.011993	19.7038	0.983586	0.992632	FALSE	-0.919854	19.7038	0.134268	0.344042	FALSE	0.306782	19.7038	0.600987	0.864372	FALSE	1.22664	19.7038	0.0539087	0.183587	FALSE	20.3089	18.5937								21.0027	20.4134
E9Q616_S5596	E9Q616	Ahnak	S	5596	tr|E9Q616|E9Q616_MOUSE AHNAK nucleoprotein (desmoyokin) OS=Mus musculus OX=10090 GN=Ahnak PE=1 SV=1	0.999956	116.51	2.95603e-05	-5.26289	23.2839	0.0163182	0.259458	FALSE	-8.58598	23.2839	0.000716488	0.0125184	TRUE	-3.00338	23.2839	0.135233	0.597994	FALSE	-3.32309	23.2839	0.101958	0.292744	FALSE	2.25951	23.2839	0.250862	0.639668	FALSE	5.5826	23.2839	0.011971	0.0755757	FALSE	26.8985	27.2213						23.2942	23.2744	27.3233	28.2129
E9Q616_S5607	E9Q616	Ahnak	S	5607	tr|E9Q616|E9Q616_MOUSE AHNAK nucleoprotein (desmoyokin) OS=Mus musculus OX=10090 GN=Ahnak PE=1 SV=1	0.999996	379.09	1.43916e-204	-0.566606	26.0649	0.158555	0.573847	FALSE	-1.41424	26.0649	0.00297382	0.0229109	TRUE	-1.59111	26.0649	0.0013128	0.0655147	FALSE	-0.847638	26.0649	0.0446175	0.185607	FALSE	-1.02451	26.0649	0.0191744	0.231178	FALSE	-0.17687	26.0649	0.646394	0.803583	FALSE	25.9888	25.9138	25.3131	25.7782	24.4065	25.3312	26.5799	26.7033	27.006	26.7134	26.4567
E9Q616_S5620	E9Q616	Ahnak	S	5620	tr|E9Q616|E9Q616_MOUSE AHNAK nucleoprotein (desmoyokin) OS=Mus musculus OX=10090 GN=Ahnak PE=1 SV=1	0.789199	76.522	0.00516512	0.262734	19.4306	0.789616	0.946817	FALSE	0.7479	19.4306	0.452707	0.582751	FALSE	-2.88379	19.4306	0.0117916	0.20596	FALSE	0.485166	19.4306	0.623589	0.794072	FALSE	-3.14652	19.4306	0.00720213	0.142412	FALSE	-3.63169	19.4306	0.00293198	0.0355999	TRUE							21.0701	24.3288
E9Q616_S5623	E9Q616	Ahnak	S	5623	tr|E9Q616|E9Q616_MOUSE AHNAK nucleoprotein (desmoyokin) OS=Mus musculus OX=10090 GN=Ahnak PE=1 SV=1	0.999917	158.91	1.2627e-15	-1.59573	22.5668	0.374366	0.722696	FALSE	-4.2385	22.5668	0.0313634	0.0928497	FALSE	-2.02785	22.5668	0.264045	0.769554	FALSE	-2.64277	22.5668	0.153112	0.371024	FALSE	-0.432128	22.5668	0.806726	0.939388	FALSE	2.21064	22.5668	0.225781	0.428657	FALSE		23.2506	24.2164			23.3742	24.1466		24.8144	24.7343	24.8695
E9Q616_S5626	E9Q616	Ahnak	S	5626	tr|E9Q616|E9Q616_MOUSE AHNAK nucleoprotein (desmoyokin) OS=Mus musculus OX=10090 GN=Ahnak PE=1 SV=1	0.982427	65.105	0.00811976	-0.0198223	19.7792	0.978406	0.98861	FALSE	-1.3122	19.7792	0.093458	0.195108	FALSE	0.0447538	19.7792	0.951273	0.984658	FALSE	-1.29238	19.7792	0.0979156	0.286715	FALSE	0.0645761	19.7792	0.929744	0.972074	FALSE	1.35695	19.7792	0.0840668	0.231239	FALSE										21.1481	21.6213
E9Q616_S576	E9Q616	Ahnak	S	576	tr|E9Q616|E9Q616_MOUSE AHNAK nucleoprotein (desmoyokin) OS=Mus musculus OX=10090 GN=Ahnak PE=1 SV=1	1	173.33	2.60859e-26	-1.60518	20.692	0.152999	0.563848	FALSE	-4.47014	20.692	0.00125346	0.0146748	TRUE	-0.784591	20.692	0.469211	0.851623	FALSE	-2.86496	20.692	0.0190113	0.11385	FALSE	0.820589	20.692	0.449571	0.76412	FALSE	3.68555	20.692	0.00463559	0.0441645	TRUE	23.2693									21.9696	24.2282
E9Q616_S893	E9Q616	Ahnak	S	893	tr|E9Q616|E9Q616_MOUSE AHNAK nucleoprotein (desmoyokin) OS=Mus musculus OX=10090 GN=Ahnak PE=1 SV=1	1	263.2	2.15823e-64	3.92159	24.1328	0.0104222	0.227552	FALSE	-0.599485	24.1328	0.648083	0.75215	FALSE	-0.477122	24.1328	0.715933	0.93734	FALSE	-4.52107	24.1328	0.00448946	0.0580859	FALSE	-4.39871	24.1328	0.00532579	0.124032	FALSE	0.122363	24.1328	0.925433	0.968885	FALSE		24.8076		24.8813	25.0428	24.608	25.2924	25.1136	25.5574	25.0434	25.7417
E9Q616_S94	E9Q616	Ahnak	S	94	tr|E9Q616|E9Q616_MOUSE AHNAK nucleoprotein (desmoyokin) OS=Mus musculus OX=10090 GN=Ahnak PE=1 SV=1;tr|A0A494BBD5|A0A494BBD5_MOUSE AHNAK nucleoprotein (desmoyokin) (Fragment) OS=Mus musculus OX=10090 GN=Ahnak PE=1 SV=1;tr|G5E8K8|G5E8K8_MOUSE AHNAK nucleopr	1	197.33	1.18697e-43	-1.42365	21.2644	0.270037	0.684801	FALSE	-6.27966	21.2644	0.000309352	0.0104581	TRUE	-1.75357	21.2644	0.180177	0.662231	FALSE	-4.85602	21.2644	0.00214064	0.0400306	TRUE	-0.329918	21.2644	0.792935	0.936624	FALSE	4.5261	21.2644	0.00343088	0.038487	TRUE		23.5986							22.2612	24.34	25.8
E9Q616_T159	E9Q616	Ahnak	T	159	tr|E9Q616|E9Q616_MOUSE AHNAK nucleoprotein (desmoyokin) OS=Mus musculus OX=10090 GN=Ahnak PE=1 SV=1;tr|A0A494BBD5|A0A494BBD5_MOUSE AHNAK nucleoprotein (desmoyokin) (Fragment) OS=Mus musculus OX=10090 GN=Ahnak PE=1 SV=1	0.999984	83.692	0.00223802	0.948282	19.0349	0.323069	0.700886	FALSE	-1.32866	19.0349	0.174858	0.308504	FALSE	0.120749	19.0349	0.897631	0.975848	FALSE	-2.27694	19.0349	0.0300146	0.153899	FALSE	-0.827534	19.0349	0.386013	0.730219	FALSE	1.4494	19.0349	0.141834	0.328854	FALSE											20.8481
E9Q616_T496	E9Q616	Ahnak	T	496	tr|E9Q616|E9Q616_MOUSE AHNAK nucleoprotein (desmoyokin) OS=Mus musculus OX=10090 GN=Ahnak PE=1 SV=1	1	146.2	1.61447e-09	0.177411	24.8155	0.757112	0.933242	FALSE	-0.348908	24.8155	0.545531	0.665243	FALSE	0.0362046	24.8155	0.949569	0.984658	FALSE	-0.526318	24.8155	0.36685	0.593114	FALSE	-0.141206	24.8155	0.805404	0.938892	FALSE	0.385112	24.8155	0.505418	0.704359	FALSE	24.0784	25.2219	24.5124	23.5982	25.0815	25.6653	25.3733	24.416	24.4469	25.171	25.1456
E9Q6A7_S1187	E9Q6A7	Bptf	S	1187	tr|E9Q6A7|E9Q6A7_MOUSE Bromodomain PHD finger transcription factor OS=Mus musculus OX=10090 GN=Bptf PE=1 SV=1;tr|A2A655|A2A655_MOUSE Bromodomain PHD finger transcription factor OS=Mus musculus OX=10090 GN=Bptf PE=1 SV=1;tr|A2A654|A2A654_MOUSE Bromodomain P	0.998937	74.141	0.000462623	-0.100205	19.3522	0.881137	0.971801	FALSE	0.0786758	19.3522	0.906524	0.944382	FALSE	-0.0381185	19.3522	0.95462	0.984658	FALSE	0.178881	19.3522	0.789754	0.882083	FALSE	0.0620865	19.3522	0.926161	0.972074	FALSE	-0.116794	19.3522	0.861669	0.940655	FALSE		19.6284						20.0767		19.7009	20.0698
E9Q6J5-2_S482	E9Q6J5-2	Bod1l	S	482	sp|E9Q6J5-2|BD1L1_MOUSE Isoform 2 of Biorientation of chromosomes in cell division protein 1-like 1 OS=Mus musculus OX=10090 GN=Bod1l;sp|E9Q6J5|BD1L1_MOUSE Biorientation of chromosomes in cell division protein 1-like 1 OS=Mus musculus OX=10090 GN=Bod1l PE=	0.999986	158.81	4.47883e-14	-2.29973	21.2205	0.0103344	0.227552	FALSE	-2.78429	21.2205	0.00324488	0.023292	TRUE	-3.79308	21.2205	0.000334807	0.0233918	TRUE	-0.484558	21.2205	0.530412	0.735922	FALSE	-1.49334	21.2205	0.070789	0.414452	FALSE	-1.00879	21.2205	0.204249	0.406172	FALSE	20.7207	21.2273	21.9548				22.9744	23.1002	22.3082	21.8905	22.092
E9Q6J5-2_S795	E9Q6J5-2	Bod1l	S	795	sp|E9Q6J5-2|BD1L1_MOUSE Isoform 2 of Biorientation of chromosomes in cell division protein 1-like 1 OS=Mus musculus OX=10090 GN=Bod1l;sp|E9Q6J5|BD1L1_MOUSE Biorientation of chromosomes in cell division protein 1-like 1 OS=Mus musculus OX=10090 GN=Bod1l PE=	1	93.649	0.00872789	0.419744	19.2106	0.450331	0.751533	FALSE	-1.43268	19.2106	0.0214093	0.0706258	FALSE	-0.266963	19.2106	0.628497	0.907058	FALSE	-1.85243	19.2106	0.00522591	0.0617873	FALSE	-0.686707	19.2106	0.226468	0.619682	FALSE	1.16572	19.2106	0.0520212	0.181124	FALSE										19.6921	20.1466
E9Q784_S198	E9Q784	Zc3h13	S	198	sp|E9Q784|ZC3HD_MOUSE Zinc finger CCCH domain-containing protein 13 OS=Mus musculus OX=10090 GN=Zc3h13 PE=1 SV=1;tr|A0A2I3BPQ5|A0A2I3BPQ5_MOUSE Zinc finger CCCH domain-containing protein 13 OS=Mus musculus OX=10090 GN=Zc3h13 PE=1 SV=1	1	82.671	0.00315172	-0.719577	19.2911	0.130591	0.535109	FALSE	0.0313802	19.2911	0.944563	0.967231	FALSE	-0.0747829	19.2911	0.86845	0.967201	FALSE	0.750957	19.2911	0.116211	0.316334	FALSE	0.644794	19.2911	0.171309	0.564565	FALSE	-0.106163	19.2911	0.814226	0.914587	FALSE	19.7536	20.2797	19.4264			19.1571	19.1815	19.5105	18.8334	19.5105
E9Q784_S207	E9Q784	Zc3h13	S	207	sp|E9Q784|ZC3HD_MOUSE Zinc finger CCCH domain-containing protein 13 OS=Mus musculus OX=10090 GN=Zc3h13 PE=1 SV=1;tr|A0A2I3BPQ5|A0A2I3BPQ5_MOUSE Zinc finger CCCH domain-containing protein 13 OS=Mus musculus OX=10090 GN=Zc3h13 PE=1 SV=1	0.956024	60.49	0.0222168	-0.284025	19.226	0.600101	0.862696	FALSE	1.20398	19.226	0.0424821	0.111355	FALSE	0.82534	19.226	0.14462	0.613609	FALSE	1.48801	19.226	0.0161266	0.105956	FALSE	1.10937	19.226	0.0582835	0.396631	FALSE	-0.378644	19.226	0.486719	0.686516	FALSE		19.8052	20.856			20.5822
E9Q784_S77	E9Q784	Zc3h13	S	77	sp|E9Q784|ZC3HD_MOUSE Zinc finger CCCH domain-containing protein 13 OS=Mus musculus OX=10090 GN=Zc3h13 PE=1 SV=1;tr|A0A2I3BPQ5|A0A2I3BPQ5_MOUSE Zinc finger CCCH domain-containing protein 13 OS=Mus musculus OX=10090 GN=Zc3h13 PE=1 SV=1	0.996092	57.348	0.0276133	-0.816227	19.8073	0.328348	0.700886	FALSE	-0.0410476	19.8073	0.959922	0.973861	FALSE	-0.315727	19.8073	0.700071	0.93734	FALSE	0.775179	19.8073	0.352247	0.583811	FALSE	0.5005	19.8073	0.543475	0.827459	FALSE	-0.27468	19.8073	0.73731	0.865769	FALSE		21.4649	19.2623								20.4209
E9Q7G0;F6ZQA3_S1739	E9Q7G0;F6ZQA3	Numa1	S	1739	sp|E9Q7G0|NUMA1_MOUSE Nuclear mitotic apparatus protein 1 OS=Mus musculus OX=10090 GN=Numa1 PE=1 SV=1;tr|F6ZQA3|F6ZQA3_MOUSE Nuclear mitotic apparatus protein 1 (Fragment) OS=Mus musculus OX=10090 GN=Numa1 PE=1 SV=1	0.975878	173.98	8.99082e-26	-3.10444	22.5292	0.0546076	0.385732	FALSE	-3.25455	22.5292	0.0454997	0.115468	FALSE	-1.31429	22.5292	0.383017	0.804413	FALSE	-0.150113	22.5292	0.919249	0.9539	FALSE	1.79015	22.5292	0.241448	0.63198	FALSE	1.94027	22.5292	0.2066	0.406434	FALSE	23.8721	23.7554	23.5184			23.4733	23.8026		23.6067	23.8778	23.9736
E9Q7S1_S855	E9Q7S1	Zfp106;Znf106	S	855	tr|E9Q7S1|E9Q7S1_MOUSE Zinc finger protein 106 OS=Mus musculus OX=10090 GN=Zfp106 PE=1 SV=1;tr|R4GML0|R4GML0_MOUSE Zinc finger protein 106 OS=Mus musculus OX=10090 GN=Zfp106 PE=1 SV=1;sp|O88466|ZN106_MOUSE Zinc finger protein 106 OS=Mus musculus OX=10090 G	0.999777	95.018	0.000242324	0.543366	19.3801	0.271062	0.684801	FALSE	0.101781	19.3801	0.832249	0.89273	FALSE	0.223125	19.3801	0.643692	0.910138	FALSE	-0.441584	19.3801	0.366651	0.593114	FALSE	-0.320241	19.3801	0.508953	0.809631	FALSE	0.121343	19.3801	0.800717	0.905376	FALSE	18.9682									18.7841	19.898
E9Q804_S2042	E9Q804	Ankrd17	S	2042	tr|E9Q804|E9Q804_MOUSE Ankyrin repeat domain-containing protein 17 OS=Mus musculus OX=10090 GN=Ankrd17 PE=1 SV=3;sp|Q99NH0|ANR17_MOUSE Ankyrin repeat domain-containing protein 17 OS=Mus musculus OX=10090 GN=Ankrd17 PE=1 SV=2;tr|E9QKG6|E9QKG6_MOUSE Ankyrin	0.942236	54.259	0.00412244	-0.879051	19.6843	0.334249	0.700886	FALSE	0.380109	19.6843	0.670935	0.769299	FALSE	-1.62337	19.6843	0.0887053	0.52517	FALSE	1.25916	19.6843	0.175676	0.398503	FALSE	-0.744319	19.6843	0.410807	0.746145	FALSE	-2.00348	19.6843	0.0415472	0.160175	FALSE			21.8368				21.6164	21.6909
E9Q804_S2054	E9Q804	Ankrd17	S	2054	tr|E9Q804|E9Q804_MOUSE Ankyrin repeat domain-containing protein 17 OS=Mus musculus OX=10090 GN=Ankrd17 PE=1 SV=3;sp|Q99NH0|ANR17_MOUSE Ankyrin repeat domain-containing protein 17 OS=Mus musculus OX=10090 GN=Ankrd17 PE=1 SV=2;tr|E9QKG6|E9QKG6_MOUSE Ankyrin	0.999979	67.275	0.00671673	0.233029	19.1671	0.607698	0.865309	FALSE	0.224998	19.1671	0.619985	0.73087	FALSE	0.815262	19.1671	0.0910567	0.52517	FALSE	-0.0080309	19.1671	0.985799	0.993382	FALSE	0.582234	19.1671	0.213199	0.595819	FALSE	0.590264	19.1671	0.207381	0.406434	FALSE										19.5296	19.2213
E9Q804_S2400	E9Q804	Ankrd17	S	2400	tr|E9Q804|E9Q804_MOUSE Ankyrin repeat domain-containing protein 17 OS=Mus musculus OX=10090 GN=Ankrd17 PE=1 SV=3;sp|Q99NH0|ANR17_MOUSE Ankyrin repeat domain-containing protein 17 OS=Mus musculus OX=10090 GN=Ankrd17 PE=1 SV=2;tr|E9QKG6|E9QKG6_MOUSE Ankyrin	0.999976	125.83	4.62031e-21	0.0646165	20.4638	0.941131	0.983355	FALSE	-2.41142	20.4638	0.0163588	0.0599442	FALSE	1.55881	20.4638	0.0951065	0.533476	FALSE	-2.47604	20.4638	0.0142703	0.103705	FALSE	1.49419	20.4638	0.107926	0.485435	FALSE	3.97023	20.4638	0.000670459	0.0181174	TRUE		22.172				21.5091				22.9526	22.9118
E9Q8K8;Q6ZPZ3-2_S110	E9Q8K8;Q6ZPZ3-2	Zc3h4	S	110	tr|E9Q8K8|E9Q8K8_MOUSE Zinc finger CCCH domain-containing protein 4 OS=Mus musculus OX=10090 GN=Zc3h4 PE=1 SV=1;tr|A0A1B0GRU3|A0A1B0GRU3_MOUSE Zinc finger CCCH domain-containing protein 4 OS=Mus musculus OX=10090 GN=Zc3h4 PE=1 SV=1;sp|Q6ZPZ3-2|ZC3H4_MOUSE	0.958217	47.38	0.000899507	-0.428254	19.621	0.672074	0.886915	FALSE	-0.619705	19.621	0.541979	0.66277	FALSE	-0.615034	19.621	0.544977	0.869308	FALSE	-0.19145	19.621	0.849418	0.911457	FALSE	-0.18678	19.621	0.853043	0.948007	FALSE	0.00467031	19.621	0.996302	0.998206	FALSE		21.96									20.434
E9Q8K8;Q6ZPZ3-2_S1221	E9Q8K8;Q6ZPZ3-2	Zc3h4	S	1221	tr|E9Q8K8|E9Q8K8_MOUSE Zinc finger CCCH domain-containing protein 4 OS=Mus musculus OX=10090 GN=Zc3h4 PE=1 SV=1;tr|A0A1B0GRU3|A0A1B0GRU3_MOUSE Zinc finger CCCH domain-containing protein 4 OS=Mus musculus OX=10090 GN=Zc3h4 PE=1 SV=1;sp|Q6ZPZ3-2|ZC3H4_MOUSE	0.977203	91.657	0.000828454	0.643625	19.4287	0.451063	0.751533	FALSE	-0.159672	19.4287	0.849876	0.904648	FALSE	0.377365	19.4287	0.655844	0.916433	FALSE	-0.803297	19.4287	0.350312	0.58274	FALSE	-0.26626	19.4287	0.752636	0.923496	FALSE	0.537038	19.4287	0.52784	0.72122	FALSE								19.8643	19.3168		20.3244
E9Q8K8;Q6ZPZ3-2_S1227	E9Q8K8;Q6ZPZ3-2	Zc3h4	S	1227	tr|E9Q8K8|E9Q8K8_MOUSE Zinc finger CCCH domain-containing protein 4 OS=Mus musculus OX=10090 GN=Zc3h4 PE=1 SV=1;tr|A0A1B0GRU3|A0A1B0GRU3_MOUSE Zinc finger CCCH domain-containing protein 4 OS=Mus musculus OX=10090 GN=Zc3h4 PE=1 SV=1;sp|Q6ZPZ3-2|ZC3H4_MOUSE	1	108.71	4.99133e-05	1.45578	21.1418	0.165612	0.588342	FALSE	-0.39352	21.1418	0.696112	0.79169	FALSE	1.55362	21.1418	0.141246	0.604186	FALSE	-1.8493	21.1418	0.0857029	0.26972	FALSE	0.0978413	21.1418	0.922386	0.9718	FALSE	1.94714	21.1418	0.0722698	0.214853	FALSE	21.7113		21.5148	21.6682	22.1212	21.5979	21.5453	19.8643	19.3168	22.198	21.8214
E9Q9C3_S1090	E9Q9C3	Mllt4	S	1090	tr|E9Q9C3|E9Q9C3_MOUSE Afadin OS=Mus musculus OX=10090 GN=Afdn PE=1 SV=1;sp|Q9QZQ1-2|AFAD_MOUSE Isoform 1 of Afadin OS=Mus musculus OX=10090 GN=Afdn;sp|Q9QZQ1|AFAD_MOUSE Afadin OS=Mus musculus OX=10090 GN=Afdn PE=1 SV=3;tr|E9Q852|E9Q852_MOUSE Afadin OS=Mus	0.999998	214.04	1.40582e-39	-2.42396	21.366	0.0188676	0.259458	FALSE	-4.15987	21.366	0.000606211	0.011987	TRUE	-1.57997	21.366	0.101082	0.551737	FALSE	-1.73591	21.366	0.0749549	0.250967	FALSE	0.843993	21.366	0.360222	0.716096	FALSE	2.57991	21.366	0.0137192	0.0845745	FALSE	22.9997	22.9114					20.7487	20.9585	21.0079	23.6814	23.5773
E9Q9C3_S1189	E9Q9C3	Mllt4	S	1189	tr|E9Q9C3|E9Q9C3_MOUSE Afadin OS=Mus musculus OX=10090 GN=Afdn PE=1 SV=1;sp|Q9QZQ1-2|AFAD_MOUSE Isoform 1 of Afadin OS=Mus musculus OX=10090 GN=Afdn;sp|Q9QZQ1|AFAD_MOUSE Afadin OS=Mus musculus OX=10090 GN=Afdn PE=1 SV=3;tr|E9Q852|E9Q852_MOUSE Afadin OS=Mus	1	168.96	1.25098e-25	0.199432	23.6132	0.913248	0.973101	FALSE	-1.68056	23.6132	0.367481	0.506071	FALSE	-2.63268	23.6132	0.168694	0.656954	FALSE	-1.88	23.6132	0.315581	0.560685	FALSE	-2.83212	23.6132	0.141225	0.527955	FALSE	-0.952122	23.6132	0.605115	0.775257	FALSE		23.9724	24.7015		24.6703	24.8286	25.0108	25.0947	25.5469	24.0935	24.1011
E9Q9C3_S1802	E9Q9C3	Mllt4	S	1802	tr|E9Q9C3|E9Q9C3_MOUSE Afadin OS=Mus musculus OX=10090 GN=Afdn PE=1 SV=1;sp|Q9QZQ1-2|AFAD_MOUSE Isoform 1 of Afadin OS=Mus musculus OX=10090 GN=Afdn;sp|Q9QZQ1|AFAD_MOUSE Afadin OS=Mus musculus OX=10090 GN=Afdn PE=1 SV=3;tr|E9Q852|E9Q852_MOUSE Afadin OS=Mus	1	177.84	5.93405e-20	0.283954	19.85	0.653759	0.885135	FALSE	-1.73043	19.85	0.0166682	0.0604438	FALSE	0.61574	19.85	0.338723	0.791025	FALSE	-2.01438	19.85	0.00725239	0.0735391	FALSE	0.331786	19.85	0.600816	0.864372	FALSE	2.34617	19.85	0.00278178	0.0350452	TRUE										21.2788	21.5694
E9Q9C3_S424	E9Q9C3	Mllt4	S	424	tr|E9Q9C3|E9Q9C3_MOUSE Afadin OS=Mus musculus OX=10090 GN=Afdn PE=1 SV=1;sp|Q9QZQ1-2|AFAD_MOUSE Isoform 1 of Afadin OS=Mus musculus OX=10090 GN=Afdn;sp|Q9QZQ1|AFAD_MOUSE Afadin OS=Mus musculus OX=10090 GN=Afdn PE=1 SV=3;tr|E9Q852|E9Q852_MOUSE Afadin OS=Mus	0.930366	59.227	0.00954978	0.333407	19.1715	0.418945	0.738849	FALSE	-0.605413	19.1715	0.155204	0.283369	FALSE	-0.373223	19.1715	0.367357	0.800394	FALSE	-0.93882	19.1715	0.0371326	0.172399	FALSE	-0.70663	19.1715	0.102334	0.477919	FALSE	0.23219	19.1715	0.570567	0.756141	FALSE										19.5557	19.7766
E9Q9C3_S655	E9Q9C3	Mllt4	S	655	tr|E9Q9C3|E9Q9C3_MOUSE Afadin OS=Mus musculus OX=10090 GN=Afdn PE=1 SV=1;sp|Q9QZQ1-2|AFAD_MOUSE Isoform 1 of Afadin OS=Mus musculus OX=10090 GN=Afdn;sp|Q9QZQ1|AFAD_MOUSE Afadin OS=Mus musculus OX=10090 GN=Afdn PE=1 SV=3;tr|E9Q852|E9Q852_MOUSE Afadin OS=Mus	0.974764	148.91	6.20279e-12	-0.284645	20.874	0.833958	0.960426	FALSE	-2.97671	20.874	0.0458361	0.11575	FALSE	-1.34631	20.874	0.331508	0.791025	FALSE	-2.69207	20.874	0.0667233	0.237037	FALSE	-1.06167	20.874	0.440132	0.759899	FALSE	1.6304	20.874	0.244147	0.449677	FALSE			22.0706			22.3611		21.7564	22.792	22.3719	22.7741
E9Q9C3_T1337	E9Q9C3	Mllt4	T	1337	tr|E9Q9C3|E9Q9C3_MOUSE Afadin OS=Mus musculus OX=10090 GN=Afdn PE=1 SV=1;sp|Q9QZQ1-2|AFAD_MOUSE Isoform 1 of Afadin OS=Mus musculus OX=10090 GN=Afdn;sp|Q9QZQ1|AFAD_MOUSE Afadin OS=Mus musculus OX=10090 GN=Afdn PE=1 SV=3;tr|E9Q852|E9Q852_MOUSE Afadin OS=Mus	0.999739	88.596	0.0044289	0.0755849	19.2353	0.898581	0.971801	FALSE	-0.484032	19.2353	0.421171	0.555903	FALSE	-0.00612898	19.2353	0.991751	0.994598	FALSE	-0.559617	19.2353	0.354713	0.584525	FALSE	-0.0817138	19.2353	0.890414	0.961024	FALSE	0.477903	19.2353	0.426906	0.634606	FALSE										20.1427	20.2186
E9Q9C7_S355	E9Q9C7	Ablim1	S	355	tr|E9Q9C7|E9Q9C7_MOUSE Actin-binding LIM protein 1 OS=Mus musculus OX=10090 GN=Ablim1 PE=1 SV=1;tr|E9Q9C4|E9Q9C4_MOUSE Actin-binding LIM protein 1 OS=Mus musculus OX=10090 GN=Ablim1 PE=1 SV=1;tr|E9Q9C0|E9Q9C0_MOUSE Actin-binding LIM protein 1 OS=Mus muscul	0.999975	210.34	3.3605e-49	-1.20214	22.424	0.161777	0.578643	FALSE	-0.96197	22.424	0.255442	0.405046	FALSE	-0.877358	22.424	0.297302	0.790793	FALSE	0.240173	22.424	0.770283	0.877028	FALSE	0.324785	22.424	0.693404	0.902718	FALSE	0.0846122	22.424	0.917924	0.964784	FALSE	23.1098	22.9162	22.5713	22.7043		22.8386	22.6002	22.5699	22.4528	22.7052	22.5206
E9Q9C7_S545	E9Q9C7	Ablim1	S	545	tr|E9Q9C7|E9Q9C7_MOUSE Actin-binding LIM protein 1 OS=Mus musculus OX=10090 GN=Ablim1 PE=1 SV=1;tr|E9Q9C4|E9Q9C4_MOUSE Actin-binding LIM protein 1 OS=Mus musculus OX=10090 GN=Ablim1 PE=1 SV=1;tr|E9Q9C0|E9Q9C0_MOUSE Actin-binding LIM protein 1 OS=Mus muscul	0.999986	109.66	3.11789e-05	0.0494005	19.3242	0.911479	0.973101	FALSE	-0.437856	19.3242	0.334713	0.47374	FALSE	-0.092731	19.3242	0.834809	0.954536	FALSE	-0.487256	19.3242	0.285413	0.530857	FALSE	-0.142131	19.3242	0.749572	0.923092	FALSE	0.345125	19.3242	0.443409	0.64867	FALSE		19.8277								20.0974
E9Q9V3_S2075	E9Q9V3	Ncor2	S	2075	tr|E9Q9V3|E9Q9V3_MOUSE Nuclear receptor corepressor 2 OS=Mus musculus OX=10090 GN=Ncor2 PE=1 SV=1;tr|E9PY55|E9PY55_MOUSE Nuclear receptor corepressor 2 OS=Mus musculus OX=10090 GN=Ncor2 PE=1 SV=1;tr|E9Q701|E9Q701_MOUSE Nuclear receptor corepressor 2 OS=Mus	0.999929	70.332	0.00178134	0.164728	19.362	0.772884	0.938566	FALSE	-2.37231	19.362	0.00127424	0.0146748	TRUE	0.17813	19.362	0.755052	0.93734	FALSE	-2.53704	19.362	0.000774028	0.0197849	TRUE	0.0134021	19.362	0.981231	0.989731	FALSE	2.55044	19.362	0.000743639	0.0186742	TRUE										21.3476	21.2285
E9QA15;Q8VCQ8_S526	E9QA15;Q8VCQ8	Cald1	S	526	tr|E9QA15|E9QA15_MOUSE Caldesmon 1 OS=Mus musculus OX=10090 GN=Cald1 PE=1 SV=1;tr|Q8VCQ8|Q8VCQ8_MOUSE Caldesmon 1 OS=Mus musculus OX=10090 GN=Cald1 PE=1 SV=1;tr|E9QA16|E9QA16_MOUSE Caldesmon 1 OS=Mus musculus OX=10090 GN=Cald1 PE=1 SV=1;tr|E9Q0M9|E9Q0M9_MO	0.998016	189.13	6.56559e-28	-0.238372	22.0128	0.879292	0.971801	FALSE	-1.42493	22.0128	0.372521	0.51033	FALSE	3.02781	22.0128	0.0734648	0.490384	FALSE	-1.18656	22.0128	0.455252	0.663566	FALSE	3.26618	22.0128	0.0561056	0.389395	FALSE	4.45274	22.0128	0.0140554	0.0854369	FALSE		23.7622	24.5674		23.9414	24.354				23.4505	23.8684
E9QAN9_S647	E9QAN9	Ifi203	S	647	tr|E9QAN9|E9QAN9_MOUSE Interferon-activable protein 203 OS=Mus musculus OX=10090 GN=Ifi203 PE=1 SV=1	0.999031	64.52	0.0103463	-3.86541	21.037	0.0200536	0.259458	FALSE	-4.04859	21.037	0.0159058	0.0596219	FALSE	0.476731	21.037	0.744763	0.93734	FALSE	-0.183186	21.037	0.900243	0.946293	FALSE	4.34214	21.037	0.0109693	0.184124	FALSE	4.52532	21.037	0.00870232	0.0619722	FALSE		24.6002	24.8419							20.3281	24.4491
E9QAN9_T653	E9QAN9	Ifi203	T	653	tr|E9QAN9|E9QAN9_MOUSE Interferon-activable protein 203 OS=Mus musculus OX=10090 GN=Ifi203 PE=1 SV=1	0.999832	64.52	0.0103463	-3.95338	21.1151	0.024031	0.279827	FALSE	-4.29189	21.1151	0.016064	0.0596219	FALSE	-0.477546	21.1151	0.758759	0.93734	FALSE	-0.338512	21.1151	0.827482	0.902394	FALSE	3.47584	21.1151	0.0421951	0.34226	FALSE	3.81435	21.1151	0.0283351	0.127467	FALSE		24.6002	24.8419							20.3281	24.4491
E9QAS4_S1550	E9QAS4	Chd4	S	1550	tr|E9QAS4|E9QAS4_MOUSE Chromodomain-helicase-DNA-binding protein 4 OS=Mus musculus OX=10090 GN=Chd4 PE=1 SV=1;tr|E9QAS5|E9QAS5_MOUSE Chromodomain-helicase-DNA-binding protein 4 OS=Mus musculus OX=10090 GN=Chd4 PE=1 SV=1;sp|Q6PDQ2|CHD4_MOUSE Chromodomain-he	0.962299	46.578	0.0185265	-0.318728	18.9307	0.618069	0.871019	FALSE	-1.50155	18.9307	0.0337804	0.0969915	FALSE	-0.295695	18.9307	0.643419	0.910138	FALSE	-1.18282	18.9307	0.0829155	0.265054	FALSE	0.0230328	18.9307	0.971094	0.987971	FALSE	1.20585	18.9307	0.0778297	0.222249	FALSE										20.5391
E9QAT4-2_S2315	E9QAT4-2	Sec16a	S	2315	sp|E9QAT4-2|SC16A_MOUSE Isoform 2 of Protein transport protein Sec16A OS=Mus musculus OX=10090 GN=Sec16a	0.991199	73.848	0.00488454	-0.104727	19.2018	0.819533	0.955074	FALSE	-0.28782	19.2018	0.53382	0.655854	FALSE	-0.720257	19.2018	0.135853	0.598208	FALSE	-0.183093	19.2018	0.690711	0.844695	FALSE	-0.61553	19.2018	0.196552	0.580211	FALSE	-0.432437	19.2018	0.355113	0.568007	FALSE										18.9047	19.5977
E9QJU8_S703	E9QJU8	Trp53bp2;Tp53bp2	S	703	tr|E9QJU8|E9QJU8_MOUSE Transformation-related protein 53-binding protein 2 OS=Mus musculus OX=10090 GN=Trp53bp2 PE=1 SV=1;sp|Q8CG79|ASPP2_MOUSE Apoptosis-stimulating of p53 protein 2 OS=Mus musculus OX=10090 GN=Tp53bp2 PE=1 SV=3	0.99446	93.345	0.000532462	-0.860454	21.8336	0.459055	0.762424	FALSE	-1.2374	21.8336	0.293228	0.438378	FALSE	-0.167621	21.8336	0.883922	0.970001	FALSE	-0.37695	21.8336	0.743157	0.865588	FALSE	0.692833	21.8336	0.549313	0.833105	FALSE	1.06978	21.8336	0.360509	0.571634	FALSE	21.9629	22.3604	22.0598		22.4622	22.3495	22.7414		22.6994	22.5376	22.5975
E9QKD1_S324	E9QKD1	Nol8	S	324	tr|E9QKD1|E9QKD1_MOUSE Nucleolar protein 8 OS=Mus musculus OX=10090 GN=Nol8 PE=1 SV=1;sp|Q3UHX0|NOL8_MOUSE Nucleolar protein 8 OS=Mus musculus OX=10090 GN=Nol8 PE=1 SV=2	1	218.78	1.55421e-49	0.464269	21.3267	0.479429	0.775393	FALSE	2.74218	21.3267	0.00114526	0.014637	TRUE	0.777841	21.3267	0.245367	0.763306	FALSE	2.27791	21.3267	0.00408818	0.0556418	FALSE	0.313573	21.3267	0.630769	0.879684	FALSE	-1.96434	21.3267	0.0099173	0.0670537	FALSE	21.113	21.6338	22.8288	21.6965	22.8298	22.4422	21.4329	21.8232	21.3788	20.2644
E9QKI4;Q9D1F4_T247	E9QKI4;Q9D1F4	Akt1s1	T	247	tr|E9QKI4|E9QKI4_MOUSE Proline-rich AKT1 substrate 1 OS=Mus musculus OX=10090 GN=Akt1s1 PE=1 SV=1;tr|E9QKI5|E9QKI5_MOUSE Proline-rich AKT1 substrate 1 OS=Mus musculus OX=10090 GN=Akt1s1 PE=1 SV=1;sp|Q9D1F4|AKTS1_MOUSE Proline-rich AKT1 substrate 1 OS=Mus m	0.903866	108.43	0.00216816	0.415603	19.6293	0.339333	0.705173	FALSE	-1.1052	19.6293	0.0220305	0.0714798	FALSE	-0.825969	19.6293	0.0722577	0.488004	FALSE	-1.5208	19.6293	0.00366137	0.0529594	FALSE	-1.24157	19.6293	0.0121901	0.187871	FALSE	0.279228	19.6293	0.516135	0.713601	FALSE							19.8677	20.3438	20.0178	20.5941
E9QMJ1_S697	E9QMJ1	Asap1	S	697	tr|E9QMJ1|E9QMJ1_MOUSE Arf-GAP with SH3 domain, ANK repeat and PH domain-containing protein 1 OS=Mus musculus OX=10090 GN=Asap1 PE=1 SV=1;tr|H3BL41|H3BL41_MOUSE Arf-GAP with SH3 domain, ANK repeat and PH domain-containing protein 1 OS=Mus musculus OX=10090	1	256.12	1.75041e-83	0.486707	22.8095	0.325189	0.700886	FALSE	0.0342868	22.8095	0.943501	0.967231	FALSE	-0.153848	22.8095	0.751013	0.93734	FALSE	-0.45242	22.8095	0.359016	0.587196	FALSE	-0.640554	22.8095	0.202291	0.585639	FALSE	-0.188135	22.8095	0.698329	0.841205	FALSE	22.559	22.2845	22.4002	22.9369	23.1945	22.5725	23.0074	23.235	22.923	23.3032	22.7886
E9QMJ1_S819	E9QMJ1	Asap1	S	819	tr|E9QMJ1|E9QMJ1_MOUSE Arf-GAP with SH3 domain, ANK repeat and PH domain-containing protein 1 OS=Mus musculus OX=10090 GN=Asap1 PE=1 SV=1;tr|H3BL41|H3BL41_MOUSE Arf-GAP with SH3 domain, ANK repeat and PH domain-containing protein 1 OS=Mus musculus OX=10090	0.99786	83.729	0.000680766	0.0359658	19.9285	0.970506	0.98763	FALSE	-3.16349	19.9285	0.00654936	0.0355634	TRUE	-0.751942	19.9285	0.445623	0.836622	FALSE	-3.19946	19.9285	0.00611974	0.0683198	FALSE	-0.787908	19.9285	0.42476	0.756914	FALSE	2.41155	19.9285	0.0272695	0.124797	FALSE								22.1951		21.4161	22.4609
E9QMJ1_S823	E9QMJ1	Asap1	S	823	tr|E9QMJ1|E9QMJ1_MOUSE Arf-GAP with SH3 domain, ANK repeat and PH domain-containing protein 1 OS=Mus musculus OX=10090 GN=Asap1 PE=1 SV=1;tr|H3BL41|H3BL41_MOUSE Arf-GAP with SH3 domain, ANK repeat and PH domain-containing protein 1 OS=Mus musculus OX=10090	0.998394	53.278	0.00967424	0.163604	19.3776	0.741511	0.924023	FALSE	-0.477996	19.3776	0.34398	0.482585	FALSE	0.265299	19.3776	0.594217	0.889212	FALSE	-0.6416	19.3776	0.211108	0.436373	FALSE	0.101695	19.3776	0.837299	0.944553	FALSE	0.743295	19.3776	0.152094	0.344264	FALSE							19.3684				20.4639
E9QNG1_S843	E9QNG1	Itsn2	S	843	tr|E9QNG1|E9QNG1_MOUSE Intersectin-2 OS=Mus musculus OX=10090 GN=Itsn2 PE=1 SV=1;tr|B2RR82|B2RR82_MOUSE Intersectin-2 OS=Mus musculus OX=10090 GN=Itsn2 PE=1 SV=1;sp|Q9Z0R6-2|ITSN2_MOUSE Isoform 2 of Intersectin-2 OS=Mus musculus OX=10090 GN=Itsn2;sp|Q9Z0R6	0.969007	79.762	1.04891e-06	-0.720345	20.1862	0.605064	0.865309	FALSE	-2.09307	20.1862	0.149743	0.277263	FALSE	0.415157	20.1862	0.76474	0.93734	FALSE	-1.37273	20.1862	0.331948	0.569911	FALSE	1.1355	20.1862	0.419128	0.754718	FALSE	2.50823	20.1862	0.0903023	0.23873	FALSE		22.7664			21.5034						23.0961
E9QNT5_S103	E9QNT5	Taf12	S	103	tr|E9QNT5|E9QNT5_MOUSE Transcription initiation factor TFIID subunit 12 OS=Mus musculus OX=10090 GN=Taf12 PE=1 SV=1;sp|Q8VE65|TAF12_MOUSE Transcription initiation factor TFIID subunit 12 OS=Mus musculus OX=10090 GN=Taf12 PE=1 SV=1	0.99983	90.694	1.76427e-09	-0.0856866	20.5238	0.947582	0.987112	FALSE	-1.3128	20.5238	0.324632	0.466564	FALSE	-0.647228	20.5238	0.621408	0.901988	FALSE	-1.22711	20.5238	0.355891	0.584598	FALSE	-0.561542	20.5238	0.667876	0.893801	FALSE	0.665573	20.5238	0.61167	0.777949	FALSE			22.2561	20.4761	21.0589				22.5258		22.449
E9QP01_S173	E9QP01	Cic	S	173	tr|E9QP01|E9QP01_MOUSE Protein capicua homolog OS=Mus musculus OX=10090 GN=Cic PE=1 SV=2;sp|Q924A2-2|CIC_MOUSE Isoform 2 of Protein capicua homolog OS=Mus musculus OX=10090 GN=Cic;sp|Q924A2|CIC_MOUSE Protein capicua homolog OS=Mus musculus OX=10090 GN=Cic	0.999129	109.24	2.54496e-06	-0.525121	19.2956	0.420365	0.738849	FALSE	-0.644253	19.2956	0.326393	0.466658	FALSE	-0.693332	19.2956	0.292522	0.787706	FALSE	-0.119131	19.2956	0.8529	0.913946	FALSE	-0.168211	19.2956	0.793628	0.936624	FALSE	-0.0490795	19.2956	0.93907	0.977304	FALSE		19.4694						20.005	19.6277	20.4008
E9QP01_S496	E9QP01	Cic	S	496	tr|E9QP01|E9QP01_MOUSE Protein capicua homolog OS=Mus musculus OX=10090 GN=Cic PE=1 SV=2;sp|Q924A2-2|CIC_MOUSE Isoform 2 of Protein capicua homolog OS=Mus musculus OX=10090 GN=Cic;sp|Q924A2|CIC_MOUSE Protein capicua homolog OS=Mus musculus OX=10090 GN=Cic	1	68.893	0.0147492	-0.427199	19.4049	0.318232	0.700886	FALSE	-1.37582	19.4049	0.00611762	0.0338615	TRUE	-0.489331	19.4049	0.256183	0.763712	FALSE	-0.948622	19.4049	0.040114	0.175922	FALSE	-0.0621323	19.4049	0.881967	0.955845	FALSE	0.88649	19.4049	0.0524593	0.182044	FALSE											20.4616
E9QQ30_S711	E9QQ30	Eif2ak3	S	711	tr|E9QQ30|E9QQ30_MOUSE Eukaryotic translation initiation factor 2-alpha kinase 3 OS=Mus musculus OX=10090 GN=Eif2ak3 PE=1 SV=1;sp|Q9Z2B5|E2AK3_MOUSE Eukaryotic translation initiation factor 2-alpha kinase 3 OS=Mus musculus OX=10090 GN=Eif2ak3 PE=1 SV=1	1	61.375	0.00857077	-0.788005	18.9366	0.197609	0.615452	FALSE	-0.0214467	18.9366	0.970928	0.983123	FALSE	0.118887	18.9366	0.840038	0.955328	FALSE	0.766558	18.9366	0.209196	0.435137	FALSE	0.906892	18.9366	0.142713	0.527955	FALSE	0.140334	18.9366	0.81175	0.912783	FALSE		19.9773	19.7553		20.1568
F2Z3U3_S17	F2Z3U3	Raph1	S	17	tr|F2Z3U3|F2Z3U3_MOUSE Ras association (RalGDS/AF-6) and pleckstrin homology domains 1 OS=Mus musculus OX=10090 GN=Raph1 PE=1 SV=2;tr|F2Z4B7|F2Z4B7_MOUSE Ras association (RalGDS/AF-6) and pleckstrin homology domains 1 OS=Mus musculus OX=10090 GN=Raph1 PE=1	1	132.9	1.03232e-17	0.429906	19.3492	0.699572	0.90163	FALSE	-1.89491	19.3492	0.10813	0.218766	FALSE	0.600986	19.3492	0.590767	0.889212	FALSE	-2.32481	19.3492	0.0549135	0.211579	FALSE	0.17108	19.3492	0.877601	0.954073	FALSE	2.49589	19.3492	0.0415939	0.160175	FALSE											22.6766
F2Z3U3_S192	F2Z3U3	Raph1	S	192	tr|F2Z3U3|F2Z3U3_MOUSE Ras association (RalGDS/AF-6) and pleckstrin homology domains 1 OS=Mus musculus OX=10090 GN=Raph1 PE=1 SV=2;tr|F2Z4B7|F2Z4B7_MOUSE Ras association (RalGDS/AF-6) and pleckstrin homology domains 1 OS=Mus musculus OX=10090 GN=Raph1 PE=1	1	171.29	3.8155e-20	-1.17229	19.8261	0.0403229	0.356354	FALSE	-2.05195	19.8261	0.00180832	0.0172284	TRUE	-0.0911867	19.8261	0.860237	0.966269	FALSE	-0.879664	19.8261	0.109428	0.306632	FALSE	1.0811	19.8261	0.0554077	0.387851	FALSE	1.96077	19.8261	0.00247397	0.0345695	TRUE	20.6544	20.5566						19.4861		21.1652	21.1401
F2Z3U3_S5	F2Z3U3	Raph1	S	5	tr|F2Z3U3|F2Z3U3_MOUSE Ras association (RalGDS/AF-6) and pleckstrin homology domains 1 OS=Mus musculus OX=10090 GN=Raph1 PE=1 SV=2;tr|F2Z4B7|F2Z4B7_MOUSE Ras association (RalGDS/AF-6) and pleckstrin homology domains 1 OS=Mus musculus OX=10090 GN=Raph1 PE=1	1	132.9	1.03232e-17	0.241379	19.3961	0.828722	0.957031	FALSE	-2.20538	19.3961	0.0674177	0.1526	FALSE	-0.69014	19.3961	0.539304	0.866856	FALSE	-2.44675	19.3961	0.0457631	0.189564	FALSE	-0.931519	19.3961	0.410606	0.746145	FALSE	1.51523	19.3961	0.191356	0.39399	FALSE											22.6766
F2Z3U3_S899	F2Z3U3	Raph1	S	899	tr|F2Z3U3|F2Z3U3_MOUSE Ras association (RalGDS/AF-6) and pleckstrin homology domains 1 OS=Mus musculus OX=10090 GN=Raph1 PE=1 SV=2	0.999716	123.76	1.68014e-06	-1.59625	21.0898	0.0456445	0.358578	FALSE	-1.73763	21.0898	0.0320382	0.0940504	FALSE	-2.14867	21.0898	0.0112864	0.200477	FALSE	-0.141383	21.0898	0.845862	0.910126	FALSE	-0.552424	21.0898	0.452996	0.765864	FALSE	-0.411042	21.0898	0.574402	0.756247	FALSE	21.2016	21.3201	21.4246		21.2546		21.5228	22.0434	22.0374	21.3637	21.6142
F6RJ39;Q9JIX8-4_S176	F6RJ39;Q9JIX8-4	Acin1	S	176	tr|F6RJ39|F6RJ39_MOUSE Apoptotic chromatin condensation inducer in the nucleus (Fragment) OS=Mus musculus OX=10090 GN=Acin1 PE=1 SV=1;tr|B8JJ89|B8JJ89_MOUSE Apoptotic chromatin condensation inducer in the nucleus (Fragment) OS=Mus musculus OX=10090 GN=Acin	1	259.45	1.77969e-68	-3.67122	22.5255	0.0383867	0.352888	FALSE	-5.4865	22.5255	0.00476809	0.0287182	TRUE	-3.79755	22.5255	0.0332431	0.353914	FALSE	-1.81528	22.5255	0.270475	0.512583	FALSE	-0.126336	22.5255	0.937135	0.973194	FALSE	1.68894	22.5255	0.303476	0.511323	FALSE	19.4725	24.8075	24.5937			19.3396		24.9206	24.8882	24.8051	24.8428
F6RJ39;Q9JIX8-4_S349	F6RJ39;Q9JIX8-4	Acin1	S	349	tr|F6RJ39|F6RJ39_MOUSE Apoptotic chromatin condensation inducer in the nucleus (Fragment) OS=Mus musculus OX=10090 GN=Acin1 PE=1 SV=1;tr|B8JJ89|B8JJ89_MOUSE Apoptotic chromatin condensation inducer in the nucleus (Fragment) OS=Mus musculus OX=10090 GN=Acin	0.996141	126.77	1.83811e-13	-0.844476	20.9734	0.570702	0.834926	FALSE	-2.96318	20.9734	0.064423	0.150513	FALSE	-0.300694	20.9734	0.838974	0.955328	FALSE	-2.1187	20.9734	0.170159	0.39279	FALSE	0.543782	20.9734	0.713845	0.913443	FALSE	2.66248	20.9734	0.0919994	0.24225	FALSE	22.065	22.3859			22.3678	19.1534		22.8729		23.0542	22.9799
F6RJ39;Q9JIX8-4_S351	F6RJ39;Q9JIX8-4	Acin1	S	351	tr|F6RJ39|F6RJ39_MOUSE Apoptotic chromatin condensation inducer in the nucleus (Fragment) OS=Mus musculus OX=10090 GN=Acin1 PE=1 SV=1;tr|B8JJ89|B8JJ89_MOUSE Apoptotic chromatin condensation inducer in the nucleus (Fragment) OS=Mus musculus OX=10090 GN=Acin	0.999983	102.38	1.33554e-06	1.65477	20.3344	0.141091	0.542891	FALSE	-0.661108	20.3344	0.539778	0.662397	FALSE	-1.39183	20.3344	0.209385	0.706293	FALSE	-2.31588	20.3344	0.0482004	0.192802	FALSE	-3.04659	20.3344	0.0137513	0.205877	FALSE	-0.730718	20.3344	0.498766	0.696943	FALSE						22.4209	22.8642		22.6191	21.0998	21.0978
F6RJ39;Q9JIX8-4_S439	F6RJ39;Q9JIX8-4	Acin1	S	439	tr|F6RJ39|F6RJ39_MOUSE Apoptotic chromatin condensation inducer in the nucleus (Fragment) OS=Mus musculus OX=10090 GN=Acin1 PE=1 SV=1;sp|Q9JIX8-4|ACINU_MOUSE Isoform 4 of Apoptotic chromatin condensation inducer in the nucleus OS=Mus musculus OX=10090 GN=A	1	185.57	1.28037e-28	-0.267142	24.421	0.481732	0.7767	FALSE	-0.338531	24.421	0.375854	0.512884	FALSE	-0.351791	24.421	0.358116	0.791025	FALSE	-0.071389	24.421	0.849306	0.911457	FALSE	-0.0846497	24.421	0.821807	0.941721	FALSE	-0.0132607	24.421	0.971823	0.989091	FALSE	24.6546	24.4008	24.2909	24.2875	24.2927	23.9647	24.6608	24.5811	24.3586	24.6522	24.5192
F6RJ39;Q9JIX8-4_S451	F6RJ39;Q9JIX8-4	Acin1	S	451	tr|F6RJ39|F6RJ39_MOUSE Apoptotic chromatin condensation inducer in the nucleus (Fragment) OS=Mus musculus OX=10090 GN=Acin1 PE=1 SV=1;sp|Q9JIX8-4|ACINU_MOUSE Isoform 4 of Apoptotic chromatin condensation inducer in the nucleus OS=Mus musculus OX=10090 GN=A	0.999047	140.2	8.15388e-18	-1.12237	20.165	0.106717	0.495111	FALSE	-1.77593	20.165	0.0177263	0.0625325	FALSE	-0.690646	20.165	0.303276	0.791025	FALSE	-0.653557	20.165	0.328786	0.569533	FALSE	0.431724	20.165	0.513732	0.810698	FALSE	1.08528	20.165	0.117474	0.287646	FALSE	20.6851	20.7021	19.783		19.6063		20.5925	20.8017		21.2397	21.1909
F6RJ39;Q9JIX8-4_S617	F6RJ39;Q9JIX8-4	Acin1	S	617	tr|F6RJ39|F6RJ39_MOUSE Apoptotic chromatin condensation inducer in the nucleus (Fragment) OS=Mus musculus OX=10090 GN=Acin1 PE=1 SV=1;sp|Q9JIX8-4|ACINU_MOUSE Isoform 4 of Apoptotic chromatin condensation inducer in the nucleus OS=Mus musculus OX=10090 GN=A	0.998779	62.463	0.00442143	-0.0251943	19.2847	0.958789	0.987112	FALSE	-0.365154	19.2847	0.459553	0.589488	FALSE	-0.333062	19.2847	0.499047	0.857379	FALSE	-0.33996	19.2847	0.490388	0.690761	FALSE	-0.307867	19.2847	0.531446	0.816578	FALSE	0.0320925	19.2847	0.947522	0.982009	FALSE								19.3192		19.8209	19.3447
F6RJ39;Q9JIX8-4_S670	F6RJ39;Q9JIX8-4	Acin1	S	670	tr|F6RJ39|F6RJ39_MOUSE Apoptotic chromatin condensation inducer in the nucleus (Fragment) OS=Mus musculus OX=10090 GN=Acin1 PE=1 SV=1;sp|Q9JIX8-4|ACINU_MOUSE Isoform 4 of Apoptotic chromatin condensation inducer in the nucleus OS=Mus musculus OX=10090 GN=A	1	148.44	1.68705e-19	-0.994358	20.6588	0.298946	0.696833	FALSE	-3.06951	20.6588	0.00613901	0.0338615	TRUE	0.509066	20.6588	0.588128	0.889212	FALSE	-2.07516	20.6588	0.0435646	0.184096	FALSE	1.50342	20.6588	0.127257	0.514824	FALSE	3.57858	20.6588	0.00228694	0.0329388	TRUE	21.0336	22.8683								22.4206	22.9819
F6RJ39;Q9JIX8-4_S798	F6RJ39;Q9JIX8-4	Acin1	S	798	tr|F6RJ39|F6RJ39_MOUSE Apoptotic chromatin condensation inducer in the nucleus (Fragment) OS=Mus musculus OX=10090 GN=Acin1 PE=1 SV=1;tr|Q52KR6|Q52KR6_MOUSE Acin1 protein OS=Mus musculus OX=10090 GN=Acin1 PE=1 SV=1;tr|B8JJ90|B8JJ90_MOUSE Apoptotic chromati	0.986726	113.59	1.39266e-09	-0.503294	19.4667	0.360876	0.719008	FALSE	-1.48526	19.4667	0.0165824	0.0603414	FALSE	-0.253138	19.4667	0.641091	0.910138	FALSE	-0.981966	19.4667	0.08942	0.275624	FALSE	0.250156	19.4667	0.644988	0.883471	FALSE	1.23212	19.4667	0.0392212	0.156928	FALSE	19.9868							20.2909		20.4419	20.4669
F6RJ39;Q9JIX8-4_S963	F6RJ39;Q9JIX8-4	Acin1	S	963	tr|F6RJ39|F6RJ39_MOUSE Apoptotic chromatin condensation inducer in the nucleus (Fragment) OS=Mus musculus OX=10090 GN=Acin1 PE=1 SV=1;tr|Q52KR6|Q52KR6_MOUSE Acin1 protein OS=Mus musculus OX=10090 GN=Acin1 PE=1 SV=1;sp|Q9JIX8-4|ACINU_MOUSE Isoform 4 of Apop	1	129.89	2.99806e-05	-0.276905	23.4553	0.529608	0.807903	FALSE	-0.208369	23.4553	0.634875	0.744029	FALSE	-0.113873	23.4553	0.794507	0.944039	FALSE	0.0685361	23.4553	0.875309	0.928465	FALSE	0.163031	23.4553	0.709672	0.910326	FALSE	0.0944954	23.4553	0.828797	0.921081	FALSE	23.3825	23.748	23.6167	22.9457	23.4687	23.5021	23.3915	23.3395	23.5272	23.6293	23.3821
F6YRW4_S868	F6YRW4	Kdm2a	S	868	tr|F6YRW4|F6YRW4_MOUSE Lysine-specific demethylase 2A OS=Mus musculus OX=10090 GN=Kdm2a PE=1 SV=2;sp|P59997|KDM2A_MOUSE Lysine-specific demethylase 2A OS=Mus musculus OX=10090 GN=Kdm2a PE=1 SV=2	1	62.283	4.98807e-05	-0.114828	19.6775	0.905036	0.971801	FALSE	-1.03435	19.6775	0.294639	0.43986	FALSE	0.288918	19.6775	0.76444	0.93734	FALSE	-0.91952	19.6775	0.349028	0.582552	FALSE	0.403746	19.6775	0.675996	0.894015	FALSE	1.32327	19.6775	0.186643	0.388208	FALSE		21.3283									21.0327
F6YZU5_S730	F6YZU5	Dlg5	S	730	tr|F6YZU5|F6YZU5_MOUSE Disks large homolog 5 (Fragment) OS=Mus musculus OX=10090 GN=Dlg5 PE=1 SV=1;tr|E9Q9I2|E9Q9I2_MOUSE Disks large homolog 5 OS=Mus musculus OX=10090 GN=Dlg5 PE=1 SV=1;sp|E9Q9R9|DLG5_MOUSE Disks large homolog 5 OS=Mus musculus OX=10090 G	0.991744	129.32	1.02841e-12	-0.202815	19.3912	0.807272	0.9538	FALSE	-2.31521	19.3912	0.0154109	0.0588105	FALSE	-0.458844	19.3912	0.583117	0.889212	FALSE	-2.11239	19.3912	0.0241938	0.136318	FALSE	-0.256029	19.3912	0.758306	0.923496	FALSE	1.85636	19.3912	0.0425225	0.160879	FALSE		20.288									21.9771
F6YZU5_S883	F6YZU5	Dlg5	S	883	tr|F6YZU5|F6YZU5_MOUSE Disks large homolog 5 (Fragment) OS=Mus musculus OX=10090 GN=Dlg5 PE=1 SV=1;tr|E9Q9I2|E9Q9I2_MOUSE Disks large homolog 5 OS=Mus musculus OX=10090 GN=Dlg5 PE=1 SV=1;sp|E9Q9R9|DLG5_MOUSE Disks large homolog 5 OS=Mus musculus OX=10090 G	0.999711	43.308	0.0491037	0.697991	19.5869	0.210131	0.632631	FALSE	-0.528495	19.5869	0.335415	0.47374	FALSE	0.0837828	19.5869	0.876085	0.970001	FALSE	-1.22649	19.5869	0.0389696	0.17319	FALSE	-0.614208	19.5869	0.266361	0.651938	FALSE	0.612278	19.5869	0.267785	0.474608	FALSE										20.0937	20.4589
F6YZU5_S914	F6YZU5	Dlg5	S	914	tr|F6YZU5|F6YZU5_MOUSE Disks large homolog 5 (Fragment) OS=Mus musculus OX=10090 GN=Dlg5 PE=1 SV=1;tr|E9Q9I2|E9Q9I2_MOUSE Disks large homolog 5 OS=Mus musculus OX=10090 GN=Dlg5 PE=1 SV=1;sp|E9Q9R9|DLG5_MOUSE Disks large homolog 5 OS=Mus musculus OX=10090 G	0.998248	145.91	2.9951e-12	0.779495	19.1996	0.271818	0.684801	FALSE	-0.615743	19.1996	0.380509	0.516936	FALSE	-0.187856	19.1996	0.785711	0.940226	FALSE	-1.39524	19.1996	0.0623547	0.228489	FALSE	-0.967351	19.1996	0.17875	0.575508	FALSE	0.427888	19.1996	0.538585	0.727367	FALSE											20.3052
F6ZBR8_S180	F6ZBR8	Wiz	S	180	tr|F6ZBR8|F6ZBR8_MOUSE Protein Wiz OS=Mus musculus OX=10090 GN=Wiz PE=1 SV=2;sp|O88286-3|WIZ_MOUSE Isoform 2 of Protein Wiz OS=Mus musculus OX=10090 GN=Wiz;tr|G5E8J8|G5E8J8_MOUSE Protein Wiz OS=Mus musculus OX=10090 GN=Wiz PE=1 SV=1;tr|A0A494BAG6|A0A494BAG	0.984204	100.54	8.30291e-06	-0.429662	20.2064	0.442027	0.747369	FALSE	-0.148931	20.2064	0.787404	0.86017	FALSE	0.774191	20.2064	0.178232	0.661198	FALSE	0.280732	20.2064	0.612714	0.790654	FALSE	1.20385	20.2064	0.0467433	0.350776	FALSE	0.923122	20.2064	0.114237	0.282359	FALSE	20.5078	20.7615	20.7856	20.1701	20.2766	20.3192		20.0729	19.9099	20.956	20.2583
F7ANA1_S277	F7ANA1	Phrf1	S	277	tr|F7ANA1|F7ANA1_MOUSE PHD and RING finger domain-containing protein 1 (Fragment) OS=Mus musculus OX=10090 GN=Phrf1 PE=1 SV=1;sp|A6H619-2|PHRF1_MOUSE Isoform 2 of PHD and RING finger domain-containing protein 1 OS=Mus musculus OX=10090 GN=Phrf1;sp|A6H619|P	0.999893	57.348	0.0107027	0.198422	19.404	0.647365	0.881886	FALSE	0.513482	19.404	0.248785	0.401144	FALSE	0.78484	19.404	0.0893257	0.52517	FALSE	0.315061	19.404	0.470835	0.678012	FALSE	0.586419	19.404	0.191693	0.580211	FALSE	0.271358	19.404	0.533291	0.725829	FALSE		19.6517									19.6565
F7CBP1;Q62448-2_T469	F7CBP1;Q62448-2	Eif4g2	T	469	tr|F7CBP1|F7CBP1_MOUSE Eukaryotic translation initiation factor 4 gamma 2 OS=Mus musculus OX=10090 GN=Eif4g2 PE=1 SV=1;tr|G3XA17|G3XA17_MOUSE Eukaryotic translation initiation factor 4 gamma 2 OS=Mus musculus OX=10090 GN=Eif4g2 PE=1 SV=1;sp|Q62448-2|IF4G2_	0.977819	91.03	0.000100054	0.113694	21.8047	0.821775	0.955074	FALSE	-0.143591	21.8047	0.77618	0.855349	FALSE	-0.351961	21.8047	0.489867	0.85534	FALSE	-0.257285	21.8047	0.611917	0.790654	FALSE	-0.465655	21.8047	0.364774	0.71723	FALSE	-0.20837	21.8047	0.680548	0.827394	FALSE	21.111	21.7375	21.9382	21.377	21.8271	21.9237	22.1216	22.0939	21.9681	21.7916	22.0215
F7DBB3_S1273	F7DBB3	Ahnak2	S	1273	tr|F7DBB3|F7DBB3_MOUSE AHNAK nucleoprotein 2 (Fragment) OS=Mus musculus OX=10090 GN=Ahnak2 PE=1 SV=1;tr|Q3URZ6|Q3URZ6_MOUSE AHNAK nucleoprotein 2 OS=Mus musculus OX=10090 GN=Ahnak2 PE=1 SV=1	0.997031	176.84	3.29623e-24	-0.931283	20.0552	0.295751	0.696833	FALSE	-3.7496	20.0552	0.000976546	0.0142142	TRUE	-0.600874	20.0552	0.493664	0.85534	FALSE	-2.81832	20.0552	0.00663245	0.0702101	FALSE	0.33041	20.0552	0.704523	0.908292	FALSE	3.14873	20.0552	0.0033154	0.0381818	TRUE		21.6687								21.9766	22.6673
F7DBB3_S1277	F7DBB3	Ahnak2	S	1277	tr|F7DBB3|F7DBB3_MOUSE AHNAK nucleoprotein 2 (Fragment) OS=Mus musculus OX=10090 GN=Ahnak2 PE=1 SV=1;tr|Q3URZ6|Q3URZ6_MOUSE AHNAK nucleoprotein 2 OS=Mus musculus OX=10090 GN=Ahnak2 PE=1 SV=1	1	199.8	1.05075e-29	-0.589019	20.3783	0.419351	0.738849	FALSE	-1.85265	20.3783	0.0227145	0.0727976	FALSE	-0.0384861	20.3783	0.957285	0.984658	FALSE	-1.26363	20.3783	0.0989436	0.286715	FALSE	0.550533	20.3783	0.449536	0.76412	FALSE	1.81417	20.3783	0.0250696	0.119386	FALSE	20.2336	20.407	20.4012			20.5321	21.3276			20.916	21.7195
F7DBB3_S1458	F7DBB3	Ahnak2	S	1458	tr|F7DBB3|F7DBB3_MOUSE AHNAK nucleoprotein 2 (Fragment) OS=Mus musculus OX=10090 GN=Ahnak2 PE=1 SV=1;tr|Q3URZ6|Q3URZ6_MOUSE AHNAK nucleoprotein 2 OS=Mus musculus OX=10090 GN=Ahnak2 PE=1 SV=1	1	195.36	5.78814e-38	2.2068	20.2551	0.167297	0.589432	FALSE	-0.741449	20.2551	0.629477	0.740395	FALSE	1.75047	20.2551	0.265819	0.769554	FALSE	-2.94825	20.2551	0.0736325	0.24823	FALSE	-0.456338	20.2551	0.765759	0.924557	FALSE	2.49192	20.2551	0.123064	0.297167	FALSE					24.3718						21.2404
F7DBB3_S1492	F7DBB3	Ahnak2	S	1492	tr|F7DBB3|F7DBB3_MOUSE AHNAK nucleoprotein 2 (Fragment) OS=Mus musculus OX=10090 GN=Ahnak2 PE=1 SV=1;tr|Q3URZ6|Q3URZ6_MOUSE AHNAK nucleoprotein 2 OS=Mus musculus OX=10090 GN=Ahnak2 PE=1 SV=1	0.831815	160.18	1.22475e-15	-0.235383	19.9789	0.755395	0.933242	FALSE	-3.27198	19.9789	0.000939602	0.0142125	TRUE	0.658238	19.9789	0.390673	0.816239	FALSE	-3.0366	19.9789	0.00161795	0.0346044	TRUE	0.893621	19.9789	0.250321	0.639668	FALSE	3.93022	19.9789	0.000221019	0.0128682	TRUE			20.6096			20.8085				22.6633	22.565
F7DBB3_S841	F7DBB3	Ahnak2	S	841	tr|F7DBB3|F7DBB3_MOUSE AHNAK nucleoprotein 2 (Fragment) OS=Mus musculus OX=10090 GN=Ahnak2 PE=1 SV=1;tr|Q3URZ6|Q3URZ6_MOUSE AHNAK nucleoprotein 2 OS=Mus musculus OX=10090 GN=Ahnak2 PE=1 SV=1	1	142.72	9.85253e-09	-5.16166	23.3767	8.59452e-07	0.000450353	TRUE	-6.24294	23.3767	1.20499e-07	6.31413e-05	TRUE	-6.01862	23.3767	1.76685e-07	3.08609e-05	TRUE	-1.08128	23.3767	0.0675471	0.239153	FALSE	-0.856956	23.3767	0.13666	0.524616	FALSE	0.224326	23.3767	0.682747	0.829029	FALSE	24.6818	24.3246	23.5414				24.9438	24.9705	25.2044	25.5681	25.1321
F7DBB3_S909	F7DBB3	Ahnak2	S	909	tr|F7DBB3|F7DBB3_MOUSE AHNAK nucleoprotein 2 (Fragment) OS=Mus musculus OX=10090 GN=Ahnak2 PE=1 SV=1;tr|Q3URZ6|Q3URZ6_MOUSE AHNAK nucleoprotein 2 OS=Mus musculus OX=10090 GN=Ahnak2 PE=1 SV=1	0.99805	158.41	9.01845e-17	-0.876732	19.8913	0.146903	0.553791	FALSE	-3.04137	19.8913	0.000197176	0.0079477	TRUE	-1.13073	19.8913	0.0690821	0.482139	FALSE	-2.16464	19.8913	0.00259689	0.0440193	TRUE	-0.253994	19.8913	0.660353	0.890669	FALSE	1.91064	19.8913	0.00578138	0.0477924	TRUE	20.2263	20.1598					19.571	19.8531	19.8552	21.6815	21.709
F8VPU2_S373	F8VPU2	Farp1	S	373	sp|F8VPU2|FARP1_MOUSE FERM, ARHGEF and pleckstrin domain-containing protein 1 OS=Mus musculus OX=10090 GN=Farp1 PE=1 SV=1	0.9999	105.03	2.57177e-07	-0.590173	19.9462	0.382656	0.72601	FALSE	-2.6832	19.9462	0.00158506	0.0156712	TRUE	0.457577	19.9462	0.495518	0.85534	FALSE	-2.09303	19.9462	0.00788816	0.075717	FALSE	1.04775	19.9462	0.1344	0.521672	FALSE	3.14078	19.9462	0.000486943	0.0170225	TRUE		21.2324								21.7654	21.8472
F8VPU2_S892	F8VPU2	Farp1	S	892	sp|F8VPU2|FARP1_MOUSE FERM, ARHGEF and pleckstrin domain-containing protein 1 OS=Mus musculus OX=10090 GN=Farp1 PE=1 SV=1	0.999993	427.88	3.49622e-268	0.631054	23.634	0.189481	0.6123	FALSE	1.10204	23.634	0.0324059	0.0945999	FALSE	0.927756	23.634	0.0640251	0.479273	FALSE	0.47099	23.634	0.319159	0.563096	FALSE	0.296701	23.634	0.524665	0.810698	FALSE	-0.174289	23.634	0.706933	0.844886	FALSE	23.5902	23.3798	24.0346	24.5395	24.2285	24.1297	23.4992	23.3794	23.2359	23.7036	22.7467
F8VPX1_S19	F8VPX1	Usp7	S	19	tr|F8VPX1|F8VPX1_MOUSE Ubiquitin carboxyl-terminal hydrolase 7 OS=Mus musculus OX=10090 GN=Usp7 PE=1 SV=1;sp|Q6A4J8|UBP7_MOUSE Ubiquitin carboxyl-terminal hydrolase 7 OS=Mus musculus OX=10090 GN=Usp7 PE=1 SV=1;sp|Q6A4J8-3|UBP7_MOUSE Isoform 3 of Ubiquitin	0.999528	59.678	0.00259924	0.713636	19.3851	0.314882	0.700886	FALSE	-0.323644	19.3851	0.642454	0.748934	FALSE	0.0295981	19.3851	0.965966	0.989254	FALSE	-1.03728	19.3851	0.153837	0.371024	FALSE	-0.684038	19.3851	0.334487	0.695416	FALSE	0.353242	19.3851	0.612678	0.778287	FALSE										20.9314	20.265
F8VQ05_S1979	F8VQ05	Fryl	S	1979	tr|F8VQ05|F8VQ05_MOUSE FRY-like transcription coactivator OS=Mus musculus OX=10090 GN=Fryl PE=1 SV=1;tr|A0A0J9YUH4|A0A0J9YUH4_MOUSE FRY-like transcription coactivator (Fragment) OS=Mus musculus OX=10090 GN=Fryl PE=1 SV=3;tr|A0A0J9YTS1|A0A0J9YTS1_MOUSE FRY-	0.999418	76.143	0.0164578	0.0910709	19.3653	0.879389	0.971801	FALSE	-0.958629	19.3653	0.129848	0.24787	FALSE	-0.39947	19.3653	0.509693	0.85989	FALSE	-1.0497	19.3653	0.100444	0.28919	FALSE	-0.490541	19.3653	0.420464	0.755315	FALSE	0.559159	19.3653	0.360544	0.571634	FALSE											20.728
F8VQK5_S400	F8VQK5	Sash1	S	400	tr|F8VQK5|F8VQK5_MOUSE SAM and SH3 domain-containing protein 1 OS=Mus musculus OX=10090 GN=Sash1 PE=1 SV=1;tr|A0A1D5RMH4|A0A1D5RMH4_MOUSE SAM and SH3 domain-containing protein 1 (Fragment) OS=Mus musculus OX=10090 GN=Sash1 PE=1 SV=1;sp|P59808|SASH1_MOUSE S	0.998236	64.199	0.00728379	0.885123	19.0519	0.0481281	0.365495	FALSE	0.19463	19.0519	0.635407	0.744029	FALSE	0.488603	19.0519	0.246181	0.763306	FALSE	-0.690493	19.0519	0.111103	0.308848	FALSE	-0.39652	19.0519	0.341675	0.700735	FALSE	0.293973	19.0519	0.476779	0.677052	FALSE										19.1037	19.6099
F8VQK5_S831	F8VQK5	Sash1	S	831	tr|F8VQK5|F8VQK5_MOUSE SAM and SH3 domain-containing protein 1 OS=Mus musculus OX=10090 GN=Sash1 PE=1 SV=1;sp|P59808|SASH1_MOUSE SAM and SH3 domain-containing protein 1 OS=Mus musculus OX=10090 GN=Sash1 PE=1 SV=1	0.999675	191.37	9.36721e-30	-1.30661	19.9484	0.0729078	0.421986	FALSE	-2.83145	19.9484	0.00121455	0.0146748	TRUE	-0.578656	19.9484	0.399379	0.816566	FALSE	-1.52485	19.9484	0.0408925	0.176359	FALSE	0.727953	19.9484	0.29349	0.671367	FALSE	2.2528	19.9484	0.0056259	0.0473337	TRUE	20.7968	20.7906								21.325	21.6037
F8WHT3_S120	F8WHT3	Prrc2b	S	120	tr|F8WHT3|F8WHT3_MOUSE Protein PRRC2B OS=Mus musculus OX=10090 GN=Prrc2b PE=1 SV=1;sp|Q7TPM1|PRC2B_MOUSE Protein PRRC2B OS=Mus musculus OX=10090 GN=Prrc2b PE=1 SV=1;tr|F7AYW2|F7AYW2_MOUSE Protein PRRC2B (Fragment) OS=Mus musculus OX=10090 GN=Prrc2b PE=1 SV	0.824015	80.984	3.99749e-05	0.493639	19.4639	0.565358	0.8345	FALSE	-0.404443	19.4639	0.636789	0.744332	FALSE	0.531665	19.4639	0.536282	0.864652	FALSE	-0.898083	19.4639	0.303754	0.550044	FALSE	0.038026	19.4639	0.964408	0.984129	FALSE	0.936109	19.4639	0.284714	0.491993	FALSE											21.0069
F8WHT3_S387	F8WHT3	Prrc2b	S	387	tr|F8WHT3|F8WHT3_MOUSE Protein PRRC2B OS=Mus musculus OX=10090 GN=Prrc2b PE=1 SV=1;sp|Q7TPM1|PRC2B_MOUSE Protein PRRC2B OS=Mus musculus OX=10090 GN=Prrc2b PE=1 SV=1;tr|F7AYW2|F7AYW2_MOUSE Protein PRRC2B (Fragment) OS=Mus musculus OX=10090 GN=Prrc2b PE=1 SV	1	199.08	7.47411e-40	-0.700636	20.5199	0.54909	0.824421	FALSE	-3.75729	20.5199	0.0067035	0.0360546	TRUE	-0.799759	20.5199	0.49511	0.85534	FALSE	-3.05665	20.5199	0.020449	0.118793	FALSE	-0.0991222	20.5199	0.931903	0.972744	FALSE	2.95753	20.5199	0.0239391	0.116149	FALSE		22.8144				19.8089	19.5584		21.6284	22.2739	22.9351
F8WHT3_S621	F8WHT3	Prrc2b	S	621	tr|F8WHT3|F8WHT3_MOUSE Protein PRRC2B OS=Mus musculus OX=10090 GN=Prrc2b PE=1 SV=1;sp|Q7TPM1|PRC2B_MOUSE Protein PRRC2B OS=Mus musculus OX=10090 GN=Prrc2b PE=1 SV=1;tr|F7AYW2|F7AYW2_MOUSE Protein PRRC2B (Fragment) OS=Mus musculus OX=10090 GN=Prrc2b PE=1 SV	0.96787	53.252	0.00464116	-0.0347071	19.2053	0.948782	0.987112	FALSE	-0.552308	19.2053	0.317812	0.45877	FALSE	-0.600302	19.2053	0.279506	0.780664	FALSE	-0.517601	19.2053	0.347865	0.582552	FALSE	-0.565595	19.2053	0.306833	0.684171	FALSE	-0.0479938	19.2053	0.929225	0.970526	FALSE										19.7963
F8WHU5_S1166	F8WHU5	Pds5b	S	1166	tr|F8WHU5|F8WHU5_MOUSE Sister chromatid cohesion protein PDS5 homolog B OS=Mus musculus OX=10090 GN=Pds5b PE=1 SV=1;sp|Q4VA53|PDS5B_MOUSE Sister chromatid cohesion protein PDS5 homolog B OS=Mus musculus OX=10090 GN=Pds5b PE=1 SV=1;sp|Q4VA53-3|PDS5B_MOUSE I	0.963438	268.26	9.3578e-97	-0.146329	19.1607	0.797476	0.949721	FALSE	-1.48468	19.1607	0.021529	0.0706258	FALSE	-1.06596	19.1607	0.0813022	0.507888	FALSE	-1.33835	19.1607	0.0345145	0.16367	FALSE	-0.919627	19.1607	0.126202	0.514824	FALSE	0.418721	19.1607	0.467522	0.670314	FALSE										21.1304	19.8715
F8WHU5_S1359	F8WHU5	Pds5b	S	1359	tr|F8WHU5|F8WHU5_MOUSE Sister chromatid cohesion protein PDS5 homolog B OS=Mus musculus OX=10090 GN=Pds5b PE=1 SV=1;sp|Q4VA53|PDS5B_MOUSE Sister chromatid cohesion protein PDS5 homolog B OS=Mus musculus OX=10090 GN=Pds5b PE=1 SV=1;sp|Q4VA53-3|PDS5B_MOUSE I	0.997917	123.03	6.5304e-08	-1.38427	21.1321	0.0678034	0.415544	FALSE	-1.60871	21.1321	0.0381385	0.10449	FALSE	-1.3795	21.1321	0.0686243	0.482139	FALSE	-0.224438	21.1321	0.74931	0.868351	FALSE	0.00477097	21.1321	0.994567	0.995517	FALSE	0.229209	21.1321	0.74419	0.868498	FALSE	21.792	21.6112	20.8666		21.5525		21.2961	21.6253	21.3341	21.7437	21.5142
F8WIJ0_S969	F8WIJ0	Slc12a4	S	969	tr|F8WIJ0|F8WIJ0_MOUSE Solute carrier family 12 member 4 OS=Mus musculus OX=10090 GN=Slc12a4 PE=1 SV=2;sp|Q9JIS8|S12A4_MOUSE Solute carrier family 12 member 4 OS=Mus musculus OX=10090 GN=Slc12a4 PE=1 SV=2	0.994109	115.5	3.69726e-11	0.169538	19.8151	0.821884	0.955074	FALSE	-0.430176	19.8151	0.570271	0.684047	FALSE	0.721549	19.8151	0.347301	0.791025	FALSE	-0.599714	19.8151	0.431881	0.644745	FALSE	0.552011	19.8151	0.468449	0.779261	FALSE	1.15172	19.8151	0.14509	0.331274	FALSE		21.6278			19.6549	20.7085				20.5165	20.4467
G3UWG2_S231	G3UWG2	Tiam1	S	231	tr|G3UWG2|G3UWG2_MOUSE T-lymphoma invasion and metastasis-inducing protein 1 OS=Mus musculus OX=10090 GN=Tiam1 PE=1 SV=1;sp|Q60610|TIAM1_MOUSE T-lymphoma invasion and metastasis-inducing protein 1 OS=Mus musculus OX=10090 GN=Tiam1 PE=1 SV=1;tr|Q6P1D6|Q6P1D	1	101.89	8.94868e-05	-0.0113192	19.5281	0.981883	0.989647	FALSE	-1.14133	19.5281	0.0385663	0.105066	FALSE	0.0855939	19.5281	0.863753	0.967108	FALSE	-1.13001	19.5281	0.0401915	0.175922	FALSE	0.0969131	19.5281	0.845976	0.948007	FALSE	1.22692	19.5281	0.0281763	0.127467	FALSE										20.6709	20.2473
G3UWZ0_T729	G3UWZ0	Baz1a	T	729	tr|G3UWZ0|G3UWZ0_MOUSE Bromodomain adjacent to zinc finger domain protein 1A OS=Mus musculus OX=10090 GN=Baz1a PE=1 SV=1;sp|O88379|BAZ1A_MOUSE Bromodomain adjacent to zinc finger domain protein 1A OS=Mus musculus OX=10090 GN=Baz1a PE=1 SV=3	1	196.4	4.06136e-43	-0.344045	23.6139	0.861056	0.971801	FALSE	-2.3343	23.6139	0.249184	0.401144	FALSE	-2.22999	23.6139	0.269734	0.775564	FALSE	-1.99025	23.6139	0.321934	0.567037	FALSE	-1.88594	23.6139	0.346866	0.703976	FALSE	0.104308	23.6139	0.957652	0.983935	FALSE		24.8233	25.2224		24.2585	24.8342	24.7171	24.5013	24.6322	24.56	24.7054
G3UYR9_T376	G3UYR9	Gigyf2	T	376	tr|G3UYR9|G3UYR9_MOUSE GRB10-interacting GYF protein 2 (Fragment) OS=Mus musculus OX=10090 GN=Gigyf2 PE=1 SV=1	0.999881	185.61	8.33682e-24	-3.12309	22.6883	0.0369904	0.346125	FALSE	-3.55329	22.6883	0.0206127	0.0692778	FALSE	-1.41668	22.6883	0.305895	0.791025	FALSE	-0.430208	22.6883	0.750618	0.868351	FALSE	1.70641	22.6883	0.222242	0.613121	FALSE	2.13662	22.6883	0.133351	0.314167	FALSE	23.7187	23.7788	23.867			23.3948		23.7751	23.5186	24.6811	24.1209
G3UYR9;Q6Y7W8_S26	G3UYR9;Q6Y7W8	Gigyf2	S	26	tr|G3UYR9|G3UYR9_MOUSE GRB10-interacting GYF protein 2 (Fragment) OS=Mus musculus OX=10090 GN=Gigyf2 PE=1 SV=1;sp|Q6Y7W8|GGYF2_MOUSE GRB10-interacting GYF protein 2 OS=Mus musculus OX=10090 GN=Gigyf2 PE=1 SV=2;tr|G3UYG6|G3UYG6_MOUSE GRB10-interacting GYF p	0.838777	84.874	1.04425e-06	-2.10092	19.9597	0.00672668	0.185515	FALSE	-3.40601	19.9597	0.000208835	0.00810588	TRUE	-0.523211	19.9597	0.426818	0.828343	FALSE	-1.30509	19.9597	0.0636416	0.231406	FALSE	1.57771	19.9597	0.029771	0.302912	FALSE	2.8828	19.9597	0.000788368	0.0187775	TRUE		21.8104								21.3823	22.0646
G3X8U8_S135	G3X8U8	Parg	S	135	tr|G3X8U8|G3X8U8_MOUSE Poly(ADP-ribose) glycohydrolase OS=Mus musculus OX=10090 GN=Parg PE=1 SV=1;sp|O88622|PARG_MOUSE Poly(ADP-ribose) glycohydrolase OS=Mus musculus OX=10090 GN=Parg PE=1 SV=2;sp|O88622-2|PARG_MOUSE Isoform 2 of Poly(ADP-ribose) glycohydr	0.920582	54.598	0.000919841	-0.462996	19.6064	0.607422	0.865309	FALSE	-0.34844	19.6064	0.698271	0.791979	FALSE	-1.37733	19.6064	0.143537	0.611492	FALSE	0.114556	19.6064	0.898274	0.946121	FALSE	-0.914338	19.6064	0.318511	0.689316	FALSE	-1.02889	19.6064	0.26444	0.472118	FALSE		21.3292					19.9537	19.6884	21.6676	20.2814	20.1175
G3X8U8_S307	G3X8U8	Parg	S	307	tr|G3X8U8|G3X8U8_MOUSE Poly(ADP-ribose) glycohydrolase OS=Mus musculus OX=10090 GN=Parg PE=1 SV=1;sp|O88622|PARG_MOUSE Poly(ADP-ribose) glycohydrolase OS=Mus musculus OX=10090 GN=Parg PE=1 SV=2;sp|O88622-2|PARG_MOUSE Isoform 2 of Poly(ADP-ribose) glycohydr	0.78911	79.004	0.00014613	-0.00296243	19.2323	0.99532	0.996271	FALSE	-0.233723	19.2323	0.645168	0.750429	FALSE	0.621623	19.2323	0.233709	0.744459	FALSE	-0.23076	19.2323	0.649323	0.810107	FALSE	0.624586	19.2323	0.231627	0.625923	FALSE	0.855346	19.2323	0.110603	0.275325	FALSE										19.4979
G3X8V5_S566	G3X8V5	Rnf219	S	566	tr|G3X8V5|G3X8V5_MOUSE Ring finger protein 219 OS=Mus musculus OX=10090 GN=Rnf219 PE=1 SV=1;sp|Q8K2Y0|OBI1_MOUSE ORC ubiquitin ligase 1 OS=Mus musculus OX=10090 GN=Obi1 PE=1 SV=2	0.92583	92.457	0.00208924	-0.996368	19.3456	0.0448898	0.358578	FALSE	-1.91089	19.3456	0.00113515	0.014637	TRUE	-1.12303	19.3456	0.0269112	0.320488	FALSE	-0.914519	19.3456	0.0621338	0.228478	FALSE	-0.126664	19.3456	0.77953	0.929405	FALSE	0.787855	19.3456	0.101416	0.259864	FALSE		19.5297	19.6466							20.701	20.1036
G3X928_S748	G3X928	Sec23ip	S	748	tr|G3X928|G3X928_MOUSE SEC23-interacting protein OS=Mus musculus OX=10090 GN=Sec23ip PE=1 SV=1;sp|Q6NZC7|S23IP_MOUSE SEC23-interacting protein OS=Mus musculus OX=10090 GN=Sec23ip PE=1 SV=2	0.999969	81.431	0.000632064	-0.744639	20.1047	0.494183	0.783313	FALSE	-2.04235	20.1047	0.0780624	0.171508	FALSE	-1.24412	20.1047	0.2621	0.769554	FALSE	-1.29771	20.1047	0.243251	0.479186	FALSE	-0.49948	20.1047	0.644591	0.883471	FALSE	0.798227	20.1047	0.46434	0.669365	FALSE	19.9174		20.2313	19.7314				21.213			22.3186
G3X9A3_S439	G3X9A3	Zbtb21	S	439	tr|G3X9A3|G3X9A3_MOUSE Zinc finger and BTB domain-containing 21 OS=Mus musculus OX=10090 GN=Zbtb21 PE=1 SV=1;tr|E9Q3R9|E9Q3R9_MOUSE Zinc finger and BTB domain-containing 21 OS=Mus musculus OX=10090 GN=Zbtb21 PE=1 SV=1;tr|E9Q444|E9Q444_MOUSE Zinc finger and	0.998428	106.43	2.24314e-12	0.734121	19.8839	0.195016	0.613745	FALSE	-1.15332	19.8839	0.0526983	0.128437	FALSE	-0.163901	19.8839	0.764006	0.93734	FALSE	-1.88744	19.8839	0.00444278	0.0580859	FALSE	-0.898022	19.8839	0.119367	0.504798	FALSE	0.989415	19.8839	0.0896253	0.238394	FALSE							19.5819		20.2996	21.2552
G3X9J0;S4R2N4_S1358	G3X9J0;S4R2N4	Sipa1l3	S	1358	sp|G3X9J0|SI1L3_MOUSE Signal-induced proliferation-associated 1-like protein 3 OS=Mus musculus OX=10090 GN=Sipa1l3 PE=1 SV=1;tr|S4R1S0|S4R1S0_MOUSE Signal-induced proliferation-associated 1-like protein 3 (Fragment) OS=Mus musculus OX=10090 GN=Sipa1l3 PE=1	1	50.653	0.00945871	0.0380208	19.1667	0.935603	0.981392	FALSE	-0.472355	19.1667	0.326197	0.466658	FALSE	-0.906278	19.1667	0.0739604	0.490384	FALSE	-0.510376	19.1667	0.290493	0.538668	FALSE	-0.944299	19.1667	0.0641226	0.410245	FALSE	-0.433923	19.1667	0.365482	0.577819	FALSE							19.3195	19.9147			19.6268
G3X9J0;S4R2N4_S1538	G3X9J0;S4R2N4	Sipa1l3	S	1538	sp|G3X9J0|SI1L3_MOUSE Signal-induced proliferation-associated 1-like protein 3 OS=Mus musculus OX=10090 GN=Sipa1l3 PE=1 SV=1;tr|S4R1S0|S4R1S0_MOUSE Signal-induced proliferation-associated 1-like protein 3 (Fragment) OS=Mus musculus OX=10090 GN=Sipa1l3 PE=1	0.972992	63.662	0.00340183	-0.690017	19.6494	0.497301	0.783313	FALSE	-1.23501	19.6494	0.234752	0.383807	FALSE	0.505538	19.6494	0.617282	0.901988	FALSE	-0.544992	19.6494	0.590433	0.779691	FALSE	1.19556	19.6494	0.249114	0.639668	FALSE	1.74055	19.6494	0.103863	0.264838	FALSE		21.7596									21.9383
G5E8B1_S901	G5E8B1	Ptpn13	S	901	tr|G5E8B1|G5E8B1_MOUSE Tyrosine-protein phosphatase non-receptor type 13 OS=Mus musculus OX=10090 GN=Ptpn13 PE=1 SV=1;sp|Q64512|PTN13_MOUSE Tyrosine-protein phosphatase non-receptor type 13 OS=Mus musculus OX=10090 GN=Ptpn13 PE=1 SV=2	0.998173	123.02	5.74771e-06	-0.424604	19.687	0.310088	0.700886	FALSE	-0.261964	19.687	0.525158	0.649016	FALSE	0.107146	19.687	0.793392	0.943785	FALSE	0.162641	19.687	0.691554	0.844695	FALSE	0.531751	19.687	0.209458	0.589707	FALSE	0.36911	19.687	0.374875	0.586371	FALSE		19.9711						19.458		20.0166	20.2428
G5E8E1;Q3UZ39_S88	G5E8E1;Q3UZ39	Lrrfip1	S	88	tr|G5E8E1|G5E8E1_MOUSE Leucine-rich repeat flightless-interacting protein 1 OS=Mus musculus OX=10090 GN=Lrrfip1 PE=1 SV=1;tr|A0A087WNU6|A0A087WNU6_MOUSE Leucine-rich repeat flightless-interacting protein 1 (Fragment) OS=Mus musculus OX=10090 GN=Lrrfip1 PE=	0.999954	135.33	4.29492e-11	-3.1332	21.6996	0.0176461	0.259458	FALSE	-6.75507	21.6996	8.20593e-05	0.00553733	TRUE	-1.06158	21.6996	0.366621	0.800394	FALSE	-3.62187	21.6996	0.00806922	0.075717	FALSE	2.07162	21.6996	0.0929062	0.462127	FALSE	5.69349	21.6996	0.00034688	0.0169498	TRUE	21.6795	24.5168							22.1838	25.7509	25.6706
G5E8I8_S926	G5E8I8	Cherp	S	926	tr|G5E8I8|G5E8I8_MOUSE Calcium homeostasis endoplasmic reticulum protein OS=Mus musculus OX=10090 GN=Cherp PE=1 SV=2;tr|A0A1D5RL92|A0A1D5RL92_MOUSE Calcium homeostasis endoplasmic reticulum protein OS=Mus musculus OX=10090 GN=Cherp PE=1 SV=1;sp|Q8CGZ0|CHER	0.997874	60.019	0.0178316	0.0488462	19.7467	0.923378	0.976488	FALSE	-1.82335	19.7467	0.00353118	0.0241416	TRUE	0.412725	19.7467	0.423193	0.825897	FALSE	-1.87219	19.7467	0.00296842	0.0478601	TRUE	0.363879	19.7467	0.4787	0.784059	FALSE	2.23607	19.7467	0.000842442	0.019193	TRUE										20.889	21.3246
G5E8J4_S799	G5E8J4	Ptpn21	S	799	tr|G5E8J4|G5E8J4_MOUSE Tyrosine-protein phosphatase non-receptor type OS=Mus musculus OX=10090 GN=Ptpn21 PE=1 SV=1;sp|Q62136|PTN21_MOUSE Tyrosine-protein phosphatase non-receptor type 21 OS=Mus musculus OX=10090 GN=Ptpn21 PE=1 SV=1;tr|A0A1Y7VNU2|A0A1Y7VNU2	0.932408	85.619	4.54271e-07	-0.0750481	19.2461	0.886378	0.971801	FALSE	-1.42524	19.2461	0.0176601	0.0625264	FALSE	-0.192563	19.2461	0.714606	0.93734	FALSE	-1.35019	19.2461	0.0229929	0.130252	FALSE	-0.117515	19.2461	0.823075	0.941721	FALSE	1.23268	19.2461	0.0346738	0.144199	FALSE										19.0846	20.8609
G5E8J4_S822	G5E8J4	Ptpn21	S	822	tr|G5E8J4|G5E8J4_MOUSE Tyrosine-protein phosphatase non-receptor type OS=Mus musculus OX=10090 GN=Ptpn21 PE=1 SV=1;sp|Q62136|PTN21_MOUSE Tyrosine-protein phosphatase non-receptor type 21 OS=Mus musculus OX=10090 GN=Ptpn21 PE=1 SV=1;tr|A0A1Y7VNU2|A0A1Y7VNU2	1	119.87	6.71009e-06	-1.16129	20.865	0.0507791	0.377422	FALSE	-1.70464	20.865	0.00808438	0.0407328	TRUE	-0.526353	20.865	0.342672	0.791025	FALSE	-0.543355	20.865	0.327945	0.569533	FALSE	0.634936	20.865	0.256639	0.641946	FALSE	1.17829	20.865	0.047997	0.173676	FALSE	21.1149	21.8959	20.5239	19.8689	19.9097	20.2722	20.2576	21.0373	20.335	21.6996	21.6942
G5E8R4_S617	G5E8R4	Ppp6r3	S	617	tr|G5E8R4|G5E8R4_MOUSE Serine/threonine-protein phosphatase 6 regulatory subunit 3 OS=Mus musculus OX=10090 GN=Ppp6r3 PE=1 SV=1;sp|Q922D4-2|PP6R3_MOUSE Isoform 2 of Serine/threonine-protein phosphatase 6 regulatory subunit 3 OS=Mus musculus OX=10090 GN=Ppp	1	162.15	7.82092e-23	-1.11402	20.4404	0.204428	0.619192	FALSE	-2.53581	20.4404	0.0104457	0.0467824	TRUE	-0.72886	20.4404	0.396566	0.816566	FALSE	-1.42179	20.4404	0.112882	0.311013	FALSE	0.385159	20.4404	0.650299	0.88465	FALSE	1.80695	20.4404	0.0508416	0.179927	FALSE		21.8307							21.811	21.4397	22.2014
H3BIW0_S45	H3BIW0	Zc3h18	S	45	tr|H3BIW0|H3BIW0_MOUSE Zinc finger CCCH domain-containing protein 18 OS=Mus musculus OX=10090 GN=Zc3h18 PE=1 SV=1;tr|G3X8T2|G3X8T2_MOUSE Zinc finger CCCH domain-containing protein 18 OS=Mus musculus OX=10090 GN=Zc3h18 PE=1 SV=1;sp|Q0P678|ZCH18_MOUSE Zinc f	1	173.98	4.38738e-41	-1.20647	20.706	0.301699	0.69797	FALSE	-1.88535	20.706	0.118175	0.23149	FALSE	-0.737186	20.706	0.52168	0.85989	FALSE	-0.678876	20.706	0.554579	0.749944	FALSE	0.469287	20.706	0.681668	0.895223	FALSE	1.14816	20.706	0.32458	0.53908	FALSE		22.2282	21.2615			21.2881		20.7614	22.3524	21.5087	21.6176
H3BIW0_S554	H3BIW0	Zc3h18	S	554	tr|H3BIW0|H3BIW0_MOUSE Zinc finger CCCH domain-containing protein 18 OS=Mus musculus OX=10090 GN=Zc3h18 PE=1 SV=1;tr|G3X8T2|G3X8T2_MOUSE Zinc finger CCCH domain-containing protein 18 OS=Mus musculus OX=10090 GN=Zc3h18 PE=1 SV=1;sp|Q0P678|ZCH18_MOUSE Zinc f	0.952855	147.62	1.57619e-11	-0.25322	22.6584	0.606387	0.865309	FALSE	-0.291657	22.6584	0.553663	0.670796	FALSE	-0.14729	22.6584	0.763484	0.93734	FALSE	-0.0384373	22.6584	0.937288	0.962102	FALSE	0.10593	22.6584	0.828499	0.941721	FALSE	0.144367	22.6584	0.768025	0.885106	FALSE	22.8014	22.8627	22.5517	22.9296	22.5753	21.9512	22.5253	22.7557	22.6169	22.6423	22.9046
H3BJL7_S92	H3BJL7	Cux1	S	92	tr|H3BJL7|H3BJL7_MOUSE Protein CASP (Fragment) OS=Mus musculus OX=10090 GN=Cux1 PE=1 SV=2;tr|H3BLJ7|H3BLJ7_MOUSE Protein CASP (Fragment) OS=Mus musculus OX=10090 GN=Cux1 PE=1 SV=2	0.782827	87.148	0.000570631	0.350281	19.2975	0.500377	0.785023	FALSE	0.798794	19.2975	0.139959	0.263335	FALSE	-0.663971	19.2975	0.213074	0.713425	FALSE	0.448513	19.2975	0.391287	0.612043	FALSE	-1.01425	19.2975	0.0682467	0.411049	FALSE	-1.46277	19.2975	0.0139143	0.0852762	FALSE		19.0048				19.9562	19.9815	20.1074	20.1594
H3BJX8_S844	H3BJX8	Arhgef2	S	844	tr|H3BJX8|H3BJX8_MOUSE Rho guanine nucleotide exchange factor 2 OS=Mus musculus OX=10090 GN=Arhgef2 PE=1 SV=2;sp|Q60875|ARHG2_MOUSE Rho guanine nucleotide exchange factor 2 OS=Mus musculus OX=10090 GN=Arhgef2 PE=1 SV=4;sp|Q60875-4|ARHG2_MOUSE Isoform 4 of	0.999915	93.959	0.000281032	-1.38669	19.6444	0.0514093	0.379415	FALSE	-0.751932	19.6444	0.2618	0.40906	FALSE	0.144122	19.6444	0.824933	0.950579	FALSE	0.634754	19.6444	0.339585	0.575395	FALSE	1.53081	19.6444	0.0344131	0.316694	FALSE	0.896054	19.6444	0.186177	0.388208	FALSE	21.0735	21.2818								20.1718	20.1105
H3BKM2_S301	H3BKM2	Zc3hc1	S	301	tr|H3BKM2|H3BKM2_MOUSE Nuclear-interacting partner of ALK OS=Mus musculus OX=10090 GN=Zc3hc1 PE=1 SV=1;sp|Q80YV2-2|NIPA_MOUSE Isoform 2 of Nuclear-interacting partner of ALK OS=Mus musculus OX=10090 GN=Zc3hc1;sp|Q80YV2|NIPA_MOUSE Nuclear-interacting partne	0.826859	130.32	3.56119e-21	-0.674463	20.7888	0.469328	0.770934	FALSE	-0.79899	20.7888	0.393595	0.528153	FALSE	1.99232	20.7888	0.0484797	0.409979	FALSE	-0.124527	20.7888	0.892485	0.94097	FALSE	2.66678	20.7888	0.0126403	0.191986	FALSE	2.79131	20.7888	0.00984537	0.0669996	FALSE	21.4988	21.2952	21.9849		22.4077	21.9999				21.7422	21.5855
H3BL37_S1227	H3BL37	Tcof1	S	1227	tr|H3BL37|H3BL37_MOUSE Treacle protein OS=Mus musculus OX=10090 GN=Tcof1 PE=1 SV=1;sp|O08784|TCOF_MOUSE Treacle protein OS=Mus musculus OX=10090 GN=Tcof1 PE=1 SV=1	1	159.41	6.15236e-16	-3.50469	21.4379	0.0027638	0.115858	FALSE	-4.39642	21.4379	0.000532285	0.0111567	TRUE	-1.27504	21.4379	0.192458	0.681404	FALSE	-0.891722	21.4379	0.352626	0.583811	FALSE	2.22965	21.4379	0.0332493	0.315088	FALSE	3.12138	21.4379	0.00579164	0.0477924	TRUE	23.9257	23.9353					20.3941	20.5779	20.2846	23.4529	23.5199
H3BL37_S1252	H3BL37	Tcof1	S	1252	tr|H3BL37|H3BL37_MOUSE Treacle protein OS=Mus musculus OX=10090 GN=Tcof1 PE=1 SV=1;sp|O08784|TCOF_MOUSE Treacle protein OS=Mus musculus OX=10090 GN=Tcof1 PE=1 SV=1	0.999597	108.71	1.53861e-08	-0.239031	22.5186	0.682721	0.887706	FALSE	-0.155669	22.5186	0.789631	0.860222	FALSE	-0.230216	22.5186	0.693738	0.93734	FALSE	0.0833617	22.5186	0.886264	0.937239	FALSE	0.00881545	22.5186	0.987926	0.993615	FALSE	-0.0745463	22.5186	0.898212	0.958581	FALSE	22.2694	22.3078	23.2269	21.9505	22.5496	22.5869	22.477	22.6513	22.6494	21.5855	22.9277
H3BL37_S593	H3BL37	Tcof1	S	593	tr|H3BL37|H3BL37_MOUSE Treacle protein OS=Mus musculus OX=10090 GN=Tcof1 PE=1 SV=1;sp|O08784|TCOF_MOUSE Treacle protein OS=Mus musculus OX=10090 GN=Tcof1 PE=1 SV=1;tr|H3BIX0|H3BIX0_MOUSE Treacle protein (Fragment) OS=Mus musculus OX=10090 GN=Tcof1 PE=1 SV=	0.964339	238.02	8.38798e-55	-0.928753	19.9062	0.278853	0.69087	FALSE	-2.43299	19.9062	0.0121985	0.0507302	FALSE	0.0123356	19.9062	0.988208	0.993397	FALSE	-1.50424	19.9062	0.0918036	0.27887	FALSE	0.941089	19.9062	0.272851	0.651938	FALSE	2.44533	19.9062	0.0118697	0.0753903	FALSE		22.0266								21.6862	21.5536
H7BX94_S366	H7BX94	Knop1	S	366	tr|H7BX94|H7BX94_MOUSE Lysine-rich nucleolar protein 1 OS=Mus musculus OX=10090 GN=Knop1 PE=1 SV=2;sp|Q9Z2Q2|KNOP1_MOUSE Lysine-rich nucleolar protein 1 OS=Mus musculus OX=10090 GN=Knop1 PE=1 SV=2;tr|K4DI66|K4DI66_MOUSE Lysine-rich nucleolar protein 1 OS=M	0.932792	69.01	0.000569876	-0.326379	20.1078	0.457774	0.761504	FALSE	-0.167329	20.1078	0.7008	0.79313	FALSE	-0.0726241	20.1078	0.86719	0.967201	FALSE	0.15905	20.1078	0.71485	0.859418	FALSE	0.253755	20.1078	0.5618	0.840212	FALSE	0.0947047	20.1078	0.827449	0.920559	FALSE	20.0526	20.665	20.1603	19.8962	19.8302	20.1723	19.8478	20.0201	20.2487	20.2108	20.1991
H9KV00;Q9QX47-2_S1723	H9KV00;Q9QX47-2	Son	S	1723	tr|H9KV00|H9KV00_MOUSE Protein SON OS=Mus musculus OX=10090 GN=Son PE=1 SV=1;tr|H9KV15|H9KV15_MOUSE Protein SON OS=Mus musculus OX=10090 GN=Son PE=1 SV=1;sp|Q9QX47-3|SON_MOUSE Isoform 3 of Protein SON OS=Mus musculus OX=10090 GN=Son;sp|Q9QX47|SON_MOUSE Pro	1	97.797	7.04228e-06	1.33023	21.0865	0.300542	0.696833	FALSE	-3.25469	21.0865	0.0219673	0.0714798	FALSE	0.184862	21.0865	0.882806	0.970001	FALSE	-4.58492	21.0865	0.00312889	0.0489414	TRUE	-1.14537	21.0865	0.369737	0.722512	FALSE	3.43955	21.0865	0.0167296	0.0927653	FALSE		19.4578		23.0037			23.4369			23.9213	24.0042
H9KV00;Q9QX47-2_S1794	H9KV00;Q9QX47-2	Son	S	1794	tr|H9KV00|H9KV00_MOUSE Protein SON OS=Mus musculus OX=10090 GN=Son PE=1 SV=1;tr|H9KV15|H9KV15_MOUSE Protein SON OS=Mus musculus OX=10090 GN=Son PE=1 SV=1;sp|Q9QX47-3|SON_MOUSE Isoform 3 of Protein SON OS=Mus musculus OX=10090 GN=Son;sp|Q9QX47|SON_MOUSE Pro	0.980431	51.211	0.00230089	-0.527132	19.397	0.294441	0.696833	FALSE	0.0424262	19.397	0.931034	0.961304	FALSE	-0.0755687	19.397	0.877536	0.970001	FALSE	0.569558	19.397	0.259227	0.500312	FALSE	0.451564	19.397	0.36597	0.718233	FALSE	-0.117995	19.397	0.810007	0.912783	FALSE		19.6412	19.6534		19.9099				19.6163	19.895	19.5103
H9KV00;Q9QX47-2_S1977	H9KV00;Q9QX47-2	Son	S	1977	tr|H9KV00|H9KV00_MOUSE Protein SON OS=Mus musculus OX=10090 GN=Son PE=1 SV=1;tr|H9KV15|H9KV15_MOUSE Protein SON OS=Mus musculus OX=10090 GN=Son PE=1 SV=1;sp|Q9QX47-3|SON_MOUSE Isoform 3 of Protein SON OS=Mus musculus OX=10090 GN=Son;sp|Q9QX47|SON_MOUSE Pro	0.888985	81.338	0.000890199	2.18755	20.8556	0.0200483	0.259458	FALSE	1.15936	20.8556	0.178746	0.31221	FALSE	-0.843864	20.8556	0.318497	0.791025	FALSE	-1.02819	20.8556	0.229099	0.459075	FALSE	-3.03141	20.8556	0.00307828	0.0977589	FALSE	-2.00322	20.8556	0.0302193	0.13141	FALSE		18.7245	20.1763	22.2117	20.2606	21.9719	22.2555	22.2793	22.441	21.5626	20.6805
H9KV00;Q9QX47-2_S2029	H9KV00;Q9QX47-2	Son	S	2029	tr|H9KV00|H9KV00_MOUSE Protein SON OS=Mus musculus OX=10090 GN=Son PE=1 SV=1;tr|H9KV15|H9KV15_MOUSE Protein SON OS=Mus musculus OX=10090 GN=Son PE=1 SV=1;sp|Q9QX47-3|SON_MOUSE Isoform 3 of Protein SON OS=Mus musculus OX=10090 GN=Son;sp|Q9QX47|SON_MOUSE Pro	0.997935	64.04	0.01473	-0.372483	19.4555	0.673098	0.886915	FALSE	-0.152149	19.4555	0.862712	0.914178	FALSE	0.671834	19.4555	0.450773	0.840281	FALSE	0.220334	19.4555	0.80241	0.889585	FALSE	1.04432	19.4555	0.249436	0.639668	FALSE	0.823984	19.4555	0.358091	0.569469	FALSE	20.6764	20.8128					18.684	19.1026	18.6748	18.5454	18.7333
H9KV00;Q9QX47-2_S2031	H9KV00;Q9QX47-2	Son	S	2031	tr|H9KV00|H9KV00_MOUSE Protein SON OS=Mus musculus OX=10090 GN=Son PE=1 SV=1;tr|H9KV15|H9KV15_MOUSE Protein SON OS=Mus musculus OX=10090 GN=Son PE=1 SV=1;sp|Q9QX47-3|SON_MOUSE Isoform 3 of Protein SON OS=Mus musculus OX=10090 GN=Son;sp|Q9QX47|SON_MOUSE Pro	0.999984	84.213	0.000435709	0.290916	22.7059	0.551126	0.825077	FALSE	0.449804	22.7059	0.362019	0.501184	FALSE	-0.306416	22.7059	0.530476	0.860586	FALSE	0.158888	22.7059	0.743349	0.865588	FALSE	-0.597332	22.7059	0.232556	0.625923	FALSE	-0.75622	22.7059	0.137836	0.32172	FALSE	22.1393	22.5499	22.8815	22.8878	22.8893	22.6663	23.2614	23.1665	22.9349	22.0663	22.3386
I7H459_S537	I7H459	Tjap1	S	537	tr|I7H459|I7H459_MOUSE Protein incorporated later into tight junctions OS=Mus musculus OX=10090 GN=Tjap1 PE=1 SV=1;sp|Q9DCD5|TJAP1_MOUSE Tight junction-associated protein 1 OS=Mus musculus OX=10090 GN=Tjap1 PE=1 SV=1	0.945011	192.65	1.27095e-37	1.16056	23.1772	0.423005	0.738849	FALSE	-0.815742	23.1772	0.570474	0.684047	FALSE	1.23693	23.1772	0.394061	0.816566	FALSE	-1.9763	23.1772	0.183855	0.406498	FALSE	0.0763767	23.1772	0.957324	0.977851	FALSE	2.05268	23.1772	0.168764	0.36694	FALSE	24.1421	23.8877		23.7795	23.5525	23.386		23.8909	23.8697	24.7353	24.1584
I7H459_T417	I7H459	Tjap1	T	417	tr|I7H459|I7H459_MOUSE Protein incorporated later into tight junctions OS=Mus musculus OX=10090 GN=Tjap1 PE=1 SV=1;sp|Q9DCD5|TJAP1_MOUSE Tight junction-associated protein 1 OS=Mus musculus OX=10090 GN=Tjap1 PE=1 SV=1	1	66.809	0.0244156	0.909606	19.5301	0.107386	0.495111	FALSE	-0.379867	19.5301	0.480004	0.608239	FALSE	-0.129763	19.5301	0.80744	0.946529	FALSE	-1.28947	19.5301	0.0301059	0.153899	FALSE	-1.03937	19.5301	0.0703194	0.414452	FALSE	0.250104	19.5301	0.639756	0.798172	FALSE		19.4072				19.833	20.207			19.7045	20.2618
J3QJV7_S323	J3QJV7	Rabep1	S	323	tr|J3QJV7|J3QJV7_MOUSE Rab GTPase-binding effector protein 1 OS=Mus musculus OX=10090 GN=Rabep1 PE=1 SV=1;sp|O35551-2|RABE1_MOUSE Isoform 2 of Rab GTPase-binding effector protein 1 OS=Mus musculus OX=10090 GN=Rabep1;sp|O35551-3|RABE1_MOUSE Isoform 3 of Rab	0.992714	147.24	5.80112e-11	-1.09481	19.6336	0.0615539	0.394576	FALSE	-0.464571	19.6336	0.39685	0.52996	FALSE	-1.5138	19.6336	0.0148955	0.227621	FALSE	0.630235	19.6336	0.25669	0.496331	FALSE	-0.418996	19.6336	0.443403	0.761782	FALSE	-1.04923	19.6336	0.0714891	0.213449	FALSE	20.805						20.242	20.428	20.4674
J3QJV7_S326	J3QJV7	Rabep1	S	326	tr|J3QJV7|J3QJV7_MOUSE Rab GTPase-binding effector protein 1 OS=Mus musculus OX=10090 GN=Rabep1 PE=1 SV=1;sp|O35551-2|RABE1_MOUSE Isoform 2 of Rab GTPase-binding effector protein 1 OS=Mus musculus OX=10090 GN=Rabep1;sp|O35551-3|RABE1_MOUSE Isoform 3 of Rab	0.980505	110.77	2.24485e-06	0.0236474	19.613	0.973494	0.98763	FALSE	0.311334	19.613	0.663163	0.76373	FALSE	-1.41456	19.613	0.0663701	0.482139	FALSE	0.287687	19.613	0.687151	0.842263	FALSE	-1.4382	19.613	0.0625709	0.409171	FALSE	-1.72589	19.613	0.0301193	0.13141	FALSE		19.8091	19.9063		20.611		20.7057	21.0333	20.5339	20.1241
K3W4L0_S140	K3W4L0	Myo18a	S	140	tr|K3W4L0|K3W4L0_MOUSE Unconventional myosin-XVIIIa OS=Mus musculus OX=10090 GN=Myo18a PE=1 SV=1;tr|B2RRE2|B2RRE2_MOUSE Myo18a protein OS=Mus musculus OX=10090 GN=Myo18a PE=1 SV=1;tr|E9QAX2|E9QAX2_MOUSE Unconventional myosin-XVIIIa OS=Mus musculus OX=10090	0.941614	50.108	0.028928	-0.726665	19.7199	0.354042	0.7172	FALSE	-1.09275	19.7199	0.173341	0.306861	FALSE	0.349876	19.7199	0.650525	0.912651	FALSE	-0.366081	19.7199	0.635639	0.80066	FALSE	1.07654	19.7199	0.179289	0.575508	FALSE	1.44262	19.7199	0.0806484	0.225659	FALSE		20.8485									21.4154
K3W4R2_S1395	K3W4R2	Myh14	S	1395	tr|K3W4R2|K3W4R2_MOUSE Myosin-14 OS=Mus musculus OX=10090 GN=Myh14 PE=1 SV=1;sp|Q6URW6-2|MYH14_MOUSE Isoform 2 of Myosin-14 OS=Mus musculus OX=10090 GN=Myh14;sp|Q6URW6|MYH14_MOUSE Myosin-14 OS=Mus musculus OX=10090 GN=Myh14 PE=1 SV=1;sp|Q6URW6-3|MYH14_MOUS	0.869379	62.94	0.00711419	-0.0140966	19.6725	0.991804	0.995164	FALSE	-4.03666	19.6725	0.0116102	0.0496821	TRUE	-0.338277	19.6725	0.805547	0.946529	FALSE	-4.02257	19.6725	0.0118328	0.0956877	FALSE	-0.324181	19.6725	0.813477	0.941721	FALSE	3.69839	19.6725	0.0183148	0.0962678	FALSE										24.5843
myc-BioID_S7	myc-BioID		S	7	sp|myc-BioID|myc-BioID BioID OS=Escherichia coli OX=83333 GN=BioID PE=1 SV=1	0.99985	58.487	0.0110938	-1.50273	20.7857	0.422632	0.738849	FALSE	-4.25881	20.7857	0.0374037	0.103428	FALSE	-0.0992807	20.7857	0.957122	0.984658	FALSE	-2.75608	20.7857	0.154525	0.371024	FALSE	1.40345	20.7857	0.453088	0.765864	FALSE	4.15953	20.7857	0.0412443	0.160175	FALSE		24.3835								24.8537
O08648-2_S1189	O08648-2	Map3k4	S	1189	sp|O08648-2|M3K4_MOUSE Isoform B of Mitogen-activated protein kinase kinase kinase 4 OS=Mus musculus OX=10090 GN=Map3k4;sp|O08648|M3K4_MOUSE Mitogen-activated protein kinase kinase kinase 4 OS=Mus musculus OX=10090 GN=Map3k4 PE=1 SV=2	0.995519	96.666	3.86791e-06	0.0908244	20.5742	0.919933	0.973828	FALSE	-1.47002	20.5742	0.123666	0.24045	FALSE	-0.933627	20.5742	0.312773	0.791025	FALSE	-1.56084	20.5742	0.104316	0.298698	FALSE	-1.02445	20.5742	0.270226	0.651938	FALSE	0.536392	20.5742	0.555825	0.744891	FALSE		21.9346		21.3397				21.2889	21.1973	21.5831	21.6102
O08648-2_S454	O08648-2	Map3k4	S	454	sp|O08648-2|M3K4_MOUSE Isoform B of Mitogen-activated protein kinase kinase kinase 4 OS=Mus musculus OX=10090 GN=Map3k4;sp|O08648|M3K4_MOUSE Mitogen-activated protein kinase kinase kinase 4 OS=Mus musculus OX=10090 GN=Map3k4 PE=1 SV=2	0.992708	133.71	8.18118e-16	1.7707	20.058	0.014979	0.258431	FALSE	2.31763	20.058	0.00306173	0.0229109	TRUE	1.13883	20.058	0.0916255	0.52517	FALSE	0.546928	20.058	0.394393	0.614151	FALSE	-0.631873	20.058	0.327753	0.692149	FALSE	-1.1788	20.058	0.0820903	0.227594	FALSE		19.5642	20.8687	21.4765	21.6651	20.9528	20.24	20.5534	19.8845
O08750_S210	O08750	Nfil3	S	210	sp|O08750|NFIL3_MOUSE Nuclear factor interleukin-3-regulated protein OS=Mus musculus OX=10090 GN=Nfil3 PE=1 SV=1	1	64.297	0.00916061	-0.205259	19.4995	0.658572	0.885987	FALSE	-0.189628	19.4995	0.682907	0.778766	FALSE	-0.0091237	19.4995	0.984259	0.992632	FALSE	0.0156319	19.4995	0.973034	0.984305	FALSE	0.196136	19.4995	0.672728	0.894015	FALSE	0.180504	19.4995	0.697287	0.841205	FALSE		19.7803								19.5158	19.783
O08919_S263	O08919	Numbl	S	263	sp|O08919|NUMBL_MOUSE Numb-like protein OS=Mus musculus OX=10090 GN=Numbl PE=1 SV=3	0.845659	69.427	4.77221e-05	-1.15782	20.0042	0.261416	0.678769	FALSE	-1.33701	20.0042	0.198781	0.336878	FALSE	-1.87053	20.0042	0.0818676	0.507888	FALSE	-0.179184	20.0042	0.858071	0.917543	FALSE	-0.712706	20.0042	0.481596	0.787383	FALSE	-0.533522	20.0042	0.596506	0.768927	FALSE		21.0321					22.5153	21.1051		21.4506
O35344_S60	O35344	Kpna3	S	60	sp|O35344|IMA4_MOUSE Importin subunit alpha-4 OS=Mus musculus OX=10090 GN=Kpna3 PE=1 SV=1	0.995558	59.261	0.00039905	1.40354	19.9541	0.149055	0.557893	FALSE	-0.33521	19.9541	0.718342	0.806019	FALSE	0.126373	19.9541	0.891566	0.97293	FALSE	-1.73875	19.9541	0.0806984	0.261833	FALSE	-1.27717	19.9541	0.185747	0.580211	FALSE	0.461582	19.9541	0.620365	0.783305	FALSE		19.2299		20.8696	20.795		22.1461			19.9488	20.0747
O35382_S32	O35382	Exoc4	S	32	sp|O35382|EXOC4_MOUSE Exocyst complex component 4 OS=Mus musculus OX=10090 GN=Exoc4 PE=1 SV=2;tr|Q8C391|Q8C391_MOUSE Exocyst complex component 4 OS=Mus musculus OX=10090 GN=Exoc4 PE=1 SV=1;tr|Q9CXE1|Q9CXE1_MOUSE Exocyst complex component 4 OS=Mus musculus	0.969227	73.887	0.00596483	-0.437462	19.5628	0.442146	0.747369	FALSE	-2.15854	19.5628	0.00223999	0.0196994	TRUE	-0.536121	19.5628	0.349429	0.791025	FALSE	-1.72107	19.5628	0.00924119	0.0820743	FALSE	-0.098659	19.5628	0.860618	0.948007	FALSE	1.62241	19.5628	0.0127858	0.0797588	FALSE										20.486	20.9534
O35691_S100	O35691	Pnn	S	100	sp|O35691|PININ_MOUSE Pinin OS=Mus musculus OX=10090 GN=Pnn PE=1 SV=4;tr|Q3TUQ5|Q3TUQ5_MOUSE Pinin OS=Mus musculus OX=10090 GN=Pnn PE=1 SV=1	1	300.51	9.54136e-131	-0.253992	25.182	0.909683	0.973101	FALSE	-2.67981	25.182	0.245892	0.398291	FALSE	-2.32285	25.182	0.310887	0.791025	FALSE	-2.42582	25.182	0.290922	0.538668	FALSE	-2.06886	25.182	0.364478	0.71723	FALSE	0.356963	25.182	0.873368	0.946497	FALSE		27.1113	26.6609		25.9262	26.5288	26.3663	26.0997	26.1062	26.7013	26.5072
O35691_S346	O35691	Pnn	S	346	sp|O35691|PININ_MOUSE Pinin OS=Mus musculus OX=10090 GN=Pnn PE=1 SV=4;tr|Q3TUQ5|Q3TUQ5_MOUSE Pinin OS=Mus musculus OX=10090 GN=Pnn PE=1 SV=1	1	349.92	6.77026e-197	-1.71871	23.0305	0.402329	0.732109	FALSE	-4.1634	23.0305	0.0581646	0.138328	FALSE	-1.43454	23.0305	0.482441	0.85534	FALSE	-2.44469	23.0305	0.240941	0.477327	FALSE	0.284169	23.0305	0.888136	0.960543	FALSE	2.72886	23.0305	0.193825	0.397512	FALSE		26.0149	23.8567		21.3006	23.7142	23.6066		25.4318	25.1052	25.2993
O35691_S442	O35691	Pnn	S	442	sp|O35691|PININ_MOUSE Pinin OS=Mus musculus OX=10090 GN=Pnn PE=1 SV=4;tr|Q3TUQ5|Q3TUQ5_MOUSE Pinin OS=Mus musculus OX=10090 GN=Pnn PE=1 SV=1	1	237.98	1.01601e-61	-1.52554	25.6901	0.101361	0.48652	FALSE	-1.22081	25.6901	0.180552	0.313276	FALSE	-0.531144	25.6901	0.546927	0.870047	FALSE	0.304736	25.6901	0.728188	0.86098	FALSE	0.9944	25.6901	0.268965	0.651938	FALSE	0.689663	25.6901	0.436699	0.642908	FALSE	26.3732	26.5245	26.291	22.329	26.4946	25.7884	24.9559	26.2912	24.9584	26.1618	25.9647
O35691_S66	O35691	Pnn	S	66	sp|O35691|PININ_MOUSE Pinin OS=Mus musculus OX=10090 GN=Pnn PE=1 SV=4;tr|Q3TUQ5|Q3TUQ5_MOUSE Pinin OS=Mus musculus OX=10090 GN=Pnn PE=1 SV=1	0.997639	69.864	0.00214338	-0.969876	20.0375	0.427395	0.740348	FALSE	-2.0006	20.0375	0.116834	0.230721	FALSE	-0.299508	20.0375	0.803881	0.946529	FALSE	-1.03072	20.0375	0.399843	0.620038	FALSE	0.670368	20.0375	0.580469	0.852004	FALSE	1.70109	20.0375	0.175923	0.37703	FALSE		22.4241								22.356
O54724_S42	O54724	Ptrf	S	42	sp|O54724|CAVN1_MOUSE Caveolae-associated protein 1 OS=Mus musculus OX=10090 GN=Cavin1 PE=1 SV=1	0.970852	161.04	1.76463e-20	-0.284666	21.6768	0.555038	0.825077	FALSE	0.0871524	21.6768	0.855567	0.908445	FALSE	0.405213	21.6768	0.404585	0.816566	FALSE	0.371819	21.6768	0.443277	0.655224	FALSE	0.68988	21.6768	0.167774	0.563248	FALSE	0.318061	21.6768	0.510424	0.70911	FALSE	22.2114	22.0784	21.7505	21.7669	21.7474	21.672	21.3664	21.4281	21.1761	21.7001	21.4983
O54774_S760	O54774	Ap3d1	S	760	sp|O54774|AP3D1_MOUSE AP-3 complex subunit delta-1 OS=Mus musculus OX=10090 GN=Ap3d1 PE=1 SV=1	0.999885	326.31	2.58238e-142	-4.65536	22.4258	0.000367321	0.0427725	TRUE	-4.66069	22.4258	0.00036396	0.0107144	TRUE	-1.55272	22.4258	0.122276	0.582745	FALSE	-0.0053268	22.4258	0.995527	0.997431	FALSE	3.10264	22.4258	0.00639667	0.134074	FALSE	3.10796	22.4258	0.0063312	0.0514349	FALSE	24.3162	24.306	24.4697	20.5143				22.7105	22.3382	24.3669	24.1522
O54774_S825	O54774	Ap3d1	S	825	sp|O54774|AP3D1_MOUSE AP-3 complex subunit delta-1 OS=Mus musculus OX=10090 GN=Ap3d1 PE=1 SV=1	1	62.19	0.00399271	1.79709	19.6394	0.0346573	0.34526	FALSE	0.446052	19.6394	0.562995	0.679745	FALSE	1.65528	19.6394	0.048509	0.409979	FALSE	-1.35104	19.6394	0.097807	0.286715	FALSE	-0.141811	19.6394	0.8531	0.948007	FALSE	1.20923	19.6394	0.133793	0.314383	FALSE					21.0505	21.1786				21.2467	20.609
O55098_T950	O55098	Stk10	T	950	sp|O55098|STK10_MOUSE Serine/threonine-protein kinase 10 OS=Mus musculus OX=10090 GN=Stk10 PE=1 SV=2	0.908659	50.079	0.00227039	0.0655311	19.7363	0.910447	0.973101	FALSE	-0.250473	19.7363	0.668494	0.768182	FALSE	-0.178184	19.7363	0.760166	0.93734	FALSE	-0.316004	19.7363	0.589944	0.779691	FALSE	-0.243715	19.7363	0.676857	0.894015	FALSE	0.0722886	19.7363	0.901263	0.958977	FALSE				20.5343		20.1158	19.9763	20.0931		20.1965	19.7487
O55143_S663	O55143	Atp2a2	S	663	sp|O55143|AT2A2_MOUSE Sarcoplasmic/endoplasmic reticulum calcium ATPase 2 OS=Mus musculus OX=10090 GN=Atp2a2 PE=1 SV=2;sp|O55143-2|AT2A2_MOUSE Isoform 2 of Sarcoplasmic/endoplasmic reticulum calcium ATPase 2 OS=Mus musculus OX=10090 GN=Atp2a2	0.996909	96.64	0.000206237	-1.04763	19.7715	0.102545	0.48652	FALSE	-2.14094	19.7715	0.00379296	0.0250001	TRUE	-1.21684	19.7715	0.0628232	0.477898	FALSE	-1.09331	19.7715	0.0900089	0.276492	FALSE	-0.169212	19.7715	0.779331	0.929405	FALSE	0.924103	19.7715	0.144653	0.330998	FALSE	20.588		19.9348					20.2576	20.1381	20.6964	20.7337
O70318_S630	O70318	Epb41l2	S	630	sp|O70318|E41L2_MOUSE Band 4.1-like protein 2 OS=Mus musculus OX=10090 GN=Epb41l2 PE=1 SV=2;tr|A0A1W2P7I2|A0A1W2P7I2_MOUSE Band 4.1-like protein 2 OS=Mus musculus OX=10090 GN=Epb41l2 PE=1 SV=1	0.999738	118.37	8.81764e-08	0.0817877	19.5999	0.879871	0.971801	FALSE	-2.01231	19.5999	0.00279614	0.0220327	TRUE	-0.145895	19.5999	0.787709	0.940226	FALSE	-2.0941	19.5999	0.00213373	0.0400306	TRUE	-0.227683	19.5999	0.675034	0.894015	FALSE	1.86642	19.5999	0.00455552	0.0441645	TRUE			19.2573							20.454	21.1093
O70318;Q80UE5_S38	O70318;Q80UE5	Epb41l2;Epb4.1l2	S	38	sp|O70318|E41L2_MOUSE Band 4.1-like protein 2 OS=Mus musculus OX=10090 GN=Epb41l2 PE=1 SV=2;tr|Q8C928|Q8C928_MOUSE Band 4.1-like protein 2 (Fragment) OS=Mus musculus OX=10090 GN=Epb41l2 PE=1 SV=1;tr|A0A1W2P6I5|A0A1W2P6I5_MOUSE Band 4.1-like protein 2 (Frag	0.99999	154.99	1.71838e-30	-0.960267	22.4317	0.55331	0.825077	FALSE	-3.25658	22.4317	0.0619154	0.145814	FALSE	0.679317	22.4317	0.673715	0.931469	FALSE	-2.29631	22.4317	0.171269	0.393594	FALSE	1.63958	22.4317	0.318676	0.689316	FALSE	3.93589	22.4317	0.0287976	0.127881	FALSE		24.3958	23.946		21.6363	23.8936	23.4737			24.7799	24.7749
O70318;Q80UE5_S86	O70318;Q80UE5	Epb41l2;Epb4.1l2	S	86	sp|O70318|E41L2_MOUSE Band 4.1-like protein 2 OS=Mus musculus OX=10090 GN=Epb41l2 PE=1 SV=2;tr|Q8C928|Q8C928_MOUSE Band 4.1-like protein 2 (Fragment) OS=Mus musculus OX=10090 GN=Epb41l2 PE=1 SV=1;tr|A0A1W2P6I5|A0A1W2P6I5_MOUSE Band 4.1-like protein 2 (Frag	1	199.7	3.69533e-17	-0.780472	21.6639	0.358985	0.718727	FALSE	-2.21594	21.6639	0.0197041	0.0670451	FALSE	1.35055	21.6639	0.125502	0.583871	FALSE	-1.43547	21.6639	0.105672	0.30012	FALSE	2.13102	21.6639	0.0237723	0.265459	FALSE	3.56648	21.6639	0.00105305	0.0220988	TRUE	22.9478	22.5331	20.6178	21.3251	21.2864	21.1458	21.5439			23.5234	23.4348
O88477_S181	O88477	Igf2bp1	S	181	sp|O88477|IF2B1_MOUSE Insulin-like growth factor 2 mRNA-binding protein 1 OS=Mus musculus OX=10090 GN=Igf2bp1 PE=1 SV=1	1	92.247	4.99459e-05	0.278407	19.5411	0.701371	0.901886	FALSE	-1.74821	19.5411	0.0306173	0.091156	FALSE	-0.568485	19.5411	0.438425	0.835219	FALSE	-2.02662	19.5411	0.0150641	0.105956	FALSE	-0.846892	19.5411	0.255989	0.641946	FALSE	1.17973	19.5411	0.123017	0.297167	FALSE							19.6114		19.9144	20.5776	21.566
O88532_S1054	O88532	Zfr	S	1054	sp|O88532|ZFR_MOUSE Zinc finger RNA-binding protein OS=Mus musculus OX=10090 GN=Zfr PE=1 SV=2	1	183.77	6.79664e-21	-1.60958	22.8392	0.0350746	0.34526	FALSE	-1.68935	22.8392	0.0283611	0.0861521	FALSE	-1.30896	22.8392	0.0768457	0.494076	FALSE	-0.0797767	22.8392	0.907628	0.947071	FALSE	0.300613	22.8392	0.66323	0.891329	FALSE	0.38039	22.8392	0.582599	0.759408	FALSE	24.0627	22.6899	23.1379	20.3761	21.7924	22.8933	22.7022	23.0239	23.2626	23.2782	23.1523
O89032-3_S377	O89032-3	Sh3pxd2a	S	377	sp|O89032-3|SPD2A_MOUSE Isoform 3 of SH3 and PX domain-containing protein 2A OS=Mus musculus OX=10090 GN=Sh3pxd2a;sp|O89032-2|SPD2A_MOUSE Isoform 2 of SH3 and PX domain-containing protein 2A OS=Mus musculus OX=10090 GN=Sh3pxd2a;sp|O89032|SPD2A_MOUSE SH3 an	0.983404	100.48	0.0022027	0.387245	20.5041	0.495511	0.783313	FALSE	-0.36771	20.5041	0.517077	0.639783	FALSE	-0.368256	20.5041	0.516467	0.85989	FALSE	-0.754956	20.5041	0.196385	0.420883	FALSE	-0.755501	20.5041	0.196086	0.580211	FALSE	-0.000545165	20.5041	0.999226	0.999226	FALSE	20.2682	20.8201		20.5747	20.0602	20.6158	20.6784	20.9245	20.7525	20.9082	20.7663
O89032-3_S503	O89032-3	Sh3pxd2a	S	503	sp|O89032-3|SPD2A_MOUSE Isoform 3 of SH3 and PX domain-containing protein 2A OS=Mus musculus OX=10090 GN=Sh3pxd2a;sp|O89032-2|SPD2A_MOUSE Isoform 2 of SH3 and PX domain-containing protein 2A OS=Mus musculus OX=10090 GN=Sh3pxd2a;sp|O89032|SPD2A_MOUSE SH3 an	0.971244	183.7	1.48628e-30	0.88141	19.6928	0.286041	0.693915	FALSE	-0.670415	19.6928	0.412044	0.547303	FALSE	1.30457	19.6928	0.124929	0.583871	FALSE	-1.55183	19.6928	0.0736636	0.24823	FALSE	0.423161	19.6928	0.601266	0.864372	FALSE	1.97499	19.6928	0.0285419	0.127467	FALSE						21.2286					21.7927
O89032-3_S549	O89032-3	Sh3pxd2a	S	549	sp|O89032-3|SPD2A_MOUSE Isoform 3 of SH3 and PX domain-containing protein 2A OS=Mus musculus OX=10090 GN=Sh3pxd2a;sp|O89032-2|SPD2A_MOUSE Isoform 2 of SH3 and PX domain-containing protein 2A OS=Mus musculus OX=10090 GN=Sh3pxd2a;sp|O89032|SPD2A_MOUSE SH3 an	0.999033	71.555	0.0075928	0.146237	21.1567	0.89258	0.971801	FALSE	-0.912785	21.1567	0.40657	0.540717	FALSE	-1.0748	21.1567	0.33131	0.791025	FALSE	-1.05902	21.1567	0.33816	0.574379	FALSE	-1.22103	21.1567	0.272646	0.651938	FALSE	-0.162013	21.1567	0.881084	0.948999	FALSE	21.5899	21.5555		22.0439	21.8225		21.7277	21.7568	21.8289	21.7495	21.5406
O89032-3_S950	O89032-3	Sh3pxd2a	S	950	sp|O89032-3|SPD2A_MOUSE Isoform 3 of SH3 and PX domain-containing protein 2A OS=Mus musculus OX=10090 GN=Sh3pxd2a;sp|O89032-2|SPD2A_MOUSE Isoform 2 of SH3 and PX domain-containing protein 2A OS=Mus musculus OX=10090 GN=Sh3pxd2a;sp|O89032|SPD2A_MOUSE SH3 an	0.999723	112.15	2.40311e-05	-2.45458	21.0633	0.0330882	0.343331	FALSE	-3.33934	21.0633	0.00683153	0.0363424	TRUE	-0.710347	21.0633	0.49672	0.85534	FALSE	-0.88476	21.0633	0.399948	0.620038	FALSE	1.74424	21.0633	0.111868	0.491157	FALSE	2.629	21.0633	0.0242796	0.117258	FALSE	22.9867	22.324				18.8544	21.138		21.6503	22.8523	22.4904
O89032-3_S986	O89032-3	Sh3pxd2a	S	986	sp|O89032-3|SPD2A_MOUSE Isoform 3 of SH3 and PX domain-containing protein 2A OS=Mus musculus OX=10090 GN=Sh3pxd2a;sp|O89032-2|SPD2A_MOUSE Isoform 2 of SH3 and PX domain-containing protein 2A OS=Mus musculus OX=10090 GN=Sh3pxd2a;sp|O89032|SPD2A_MOUSE SH3 an	0.999953	141.85	3.4905e-14	-0.434991	20.2143	0.529415	0.807903	FALSE	-2.26114	20.2143	0.00601077	0.033686	TRUE	-0.4543	20.2143	0.511643	0.85989	FALSE	-1.82615	20.2143	0.0193871	0.115441	FALSE	-0.0193093	20.2143	0.977525	0.989516	FALSE	1.80684	20.2143	0.0204221	0.105431	FALSE	21.0141						19.821	20.0666	19.7552	21.0952	22.1344
P05213;P68369;P68373_T334	P05213;P68369;P68373	Tuba1b;Tuba1a;Tuba3a;Tuba1c	T	334	sp|P05213|TBA1B_MOUSE Tubulin alpha-1B chain OS=Mus musculus OX=10090 GN=Tuba1b PE=1 SV=2;sp|P68369|TBA1A_MOUSE Tubulin alpha-1A chain OS=Mus musculus OX=10090 GN=Tuba1a PE=1 SV=1;sp|P05214|TBA3_MOUSE Tubulin alpha-3 chain OS=Mus musculus OX=10090 GN=Tuba3	1	122.39	1.31819e-06	-0.260203	19.7646	0.678873	0.886915	FALSE	-1.62954	19.7646	0.0217138	0.0708912	FALSE	-0.990464	19.7646	0.133354	0.594759	FALSE	-1.36934	19.7646	0.0464284	0.190812	FALSE	-0.73026	19.7646	0.257506	0.641946	FALSE	0.639081	19.7646	0.318477	0.530626	FALSE							20.6578	20.3413		20.0925	20.5795
P05627_S73	P05627	Jun;Jund	S	73	sp|P05627|JUN_MOUSE Transcription factor AP-1 OS=Mus musculus OX=10090 GN=Jun PE=1 SV=3;sp|P15066|JUND_MOUSE Transcription factor jun-D OS=Mus musculus OX=10090 GN=Jund PE=1 SV=1	1	119.68	1.56388e-05	-2.00866	19.9948	0.0353586	0.34526	FALSE	-1.11193	19.9948	0.212072	0.355399	FALSE	-0.478062	19.9948	0.580678	0.889212	FALSE	0.896735	19.9948	0.308346	0.553411	FALSE	1.5306	19.9948	0.0952165	0.462127	FALSE	0.633867	19.9948	0.466238	0.670257	FALSE	22.1347	21.9912					19.3921	19.6603	19.6673		20.8761
P07901_S263	P07901	Hsp90aa1	S	263	sp|P07901|HS90A_MOUSE Heat shock protein HSP 90-alpha OS=Mus musculus OX=10090 GN=Hsp90aa1 PE=1 SV=4	1	282.79	1.4264e-105	0.320711	24.4828	0.57202	0.834926	FALSE	0.564745	24.4828	0.326912	0.466763	FALSE	1.31605	24.4828	0.0354499	0.357547	FALSE	0.244034	24.4828	0.66625	0.823008	FALSE	0.99534	24.4828	0.0976002	0.47136	FALSE	0.751307	24.4828	0.199346	0.403309	FALSE	24.5848	24.7859	24.7667	25.0128	25.1026	24.9841	24.2874	22.3161	24.5479	24.6004	24.1891
P09405_S157	P09405	Ncl	S	157	sp|P09405|NUCL_MOUSE Nucleolin OS=Mus musculus OX=10090 GN=Ncl PE=1 SV=2	1	158.97	6.59498e-32	1.52599	21.8453	0.186636	0.605803	FALSE	-2.43785	21.8453	0.0456144	0.115468	FALSE	-1.82057	21.8453	0.120895	0.582745	FALSE	-3.96384	21.8453	0.00365189	0.0529594	FALSE	-3.34656	21.8453	0.010119	0.182578	FALSE	0.617281	21.8453	0.580654	0.75876	FALSE	21.9803				21.0443	22.8151	23.029	21.7477	24.1715	23.2983	23.7727
P09405_S403	P09405	Ncl	S	403	sp|P09405|NUCL_MOUSE Nucleolin OS=Mus musculus OX=10090 GN=Ncl PE=1 SV=2	0.999971	53.967	0.0119475	-0.0436401	19.0108	0.936443	0.981392	FALSE	-0.530882	19.0108	0.342039	0.480725	FALSE	0.594529	19.0108	0.289754	0.787706	FALSE	-0.487242	19.0108	0.381666	0.604226	FALSE	0.63817	19.0108	0.257592	0.641946	FALSE	1.12541	19.0108	0.0586978	0.190578	FALSE		18.5018								18.7228	19.3363
P09405_S616	P09405	Ncl	S	616	sp|P09405|NUCL_MOUSE Nucleolin OS=Mus musculus OX=10090 GN=Ncl PE=1 SV=2	1	55.314	0.00127641	-0.0966899	19.2553	0.835797	0.961298	FALSE	-0.14391	19.2553	0.757985	0.841491	FALSE	-0.723054	19.2553	0.140289	0.604186	FALSE	-0.0472198	19.2553	0.919312	0.9539	FALSE	-0.626365	19.2553	0.19608	0.580211	FALSE	-0.579145	19.2553	0.229464	0.431916	FALSE		19.3465	19.1002
P09405_T121	P09405	Ncl	T	121	sp|P09405|NUCL_MOUSE Nucleolin OS=Mus musculus OX=10090 GN=Ncl PE=1 SV=2	1	51.445	0.021353	-0.416379	18.6591	0.628171	0.876407	FALSE	-0.0699012	18.6591	0.93486	0.964304	FALSE	-0.985809	18.6591	0.262803	0.769554	FALSE	0.346477	18.6591	0.68646	0.842263	FALSE	-0.569431	18.6591	0.509723	0.809631	FALSE	-0.915908	18.6591	0.296316	0.504122	FALSE		19.1492	19.2719
P09450_S256	P09450	Junb	S	256	sp|P09450|JUNB_MOUSE Transcription factor jun-B OS=Mus musculus OX=10090 GN=Junb PE=1 SV=1	0.999947	71.54	0.00120322	0.117251	19.5249	0.820987	0.955074	FALSE	-2.24225	19.5249	0.00095251	0.0142125	TRUE	-0.830215	19.5249	0.128568	0.586964	FALSE	-2.35951	19.5249	0.000647295	0.0197663	TRUE	-0.947467	19.5249	0.0874021	0.455188	FALSE	1.41204	19.5249	0.0172302	0.0930556	FALSE										20.5085	21.5084
P11499_S226	P11499	Hsp90ab1	S	226	sp|P11499|HS90B_MOUSE Heat shock protein HSP 90-beta OS=Mus musculus OX=10090 GN=Hsp90ab1 PE=1 SV=3	1	237.09	1.20183e-62	-2.13095	22.4754	0.0978019	0.48652	FALSE	-2.28298	22.4754	0.0786108	0.171992	FALSE	-1.6517	22.4754	0.18868	0.674869	FALSE	-0.15203	22.4754	0.899803	0.946293	FALSE	0.479253	22.4754	0.692376	0.9025	FALSE	0.631283	22.4754	0.603222	0.774726	FALSE	23.0905	23.1036	23.0758	24.0103	19.0242	19.8426	23.6253	20.6734	23.5334	23.6453	22.8472
P13864_S140	P13864	Dnmt1	S	140	sp|P13864|DNMT1_MOUSE DNA (cytosine-5)-methyltransferase 1 OS=Mus musculus OX=10090 GN=Dnmt1 PE=1 SV=5;sp|P13864-2|DNMT1_MOUSE Isoform 2 of DNA (cytosine-5)-methyltransferase 1 OS=Mus musculus OX=10090 GN=Dnmt1	0.975308	78.236	8.15017e-06	0.374336	19.2524	0.436702	0.744769	FALSE	0.155385	19.2524	0.74398	0.827697	FALSE	0.070808	19.2524	0.881464	0.970001	FALSE	-0.218951	19.2524	0.64617	0.807139	FALSE	-0.303528	19.2524	0.526322	0.811154	FALSE	-0.0845771	19.2524	0.858668	0.93945	FALSE										19.2799
P14873_S1013	P14873	Map1b	S	1013	sp|P14873|MAP1B_MOUSE Microtubule-associated protein 1B OS=Mus musculus OX=10090 GN=Map1b PE=1 SV=2	1	247.22	3.05077e-83	0.427053	23.6849	0.403146	0.732109	FALSE	0.485119	23.6849	0.344456	0.482606	FALSE	0.447609	23.6849	0.381625	0.803099	FALSE	0.0580668	23.6849	0.908058	0.947071	FALSE	0.0205563	23.6849	0.967379	0.985242	FALSE	-0.0375106	23.6849	0.940519	0.977841	FALSE	23.9643	23.3935	23.4356	24.4171	24.4174	23.2401	23.4281	23.5571	23.7465	23.9822	23.3965
P14873_S1255	P14873	Map1b	S	1255	sp|P14873|MAP1B_MOUSE Microtubule-associated protein 1B OS=Mus musculus OX=10090 GN=Map1b PE=1 SV=2	0.99985	174.62	2.02203e-20	0.455468	20.4854	0.737905	0.922821	FALSE	-0.503228	20.4854	0.711748	0.799477	FALSE	0.578435	20.4854	0.671342	0.930644	FALSE	-0.958696	20.4854	0.48501	0.690693	FALSE	0.122967	20.4854	0.927843	0.972074	FALSE	1.08166	20.4854	0.432176	0.639719	FALSE	21.5598		21.7414		22.2663			21.9444			21.2571
P14873_S1260	P14873	Map1b	S	1260	sp|P14873|MAP1B_MOUSE Microtubule-associated protein 1B OS=Mus musculus OX=10090 GN=Map1b PE=1 SV=2	0.999993	260.49	3.90859e-63	0.399225	23.2492	0.482898	0.777385	FALSE	0.139222	23.2492	0.804806	0.874027	FALSE	0.529897	23.2492	0.355722	0.791025	FALSE	-0.260004	23.2492	0.645562	0.807139	FALSE	0.130672	23.2492	0.816542	0.941721	FALSE	0.390676	23.2492	0.492116	0.688568	FALSE	23.2889	22.5741	23.4882	23.2034	24.2796	23.0659	22.998	23.4533	22.5079	23.8935	23.0207
P14873_S1293	P14873	Map1b	S	1293	sp|P14873|MAP1B_MOUSE Microtubule-associated protein 1B OS=Mus musculus OX=10090 GN=Map1b PE=1 SV=2	0.999957	152.41	1.67479e-27	-1.9629	21.2507	0.152752	0.563848	FALSE	-3.76799	21.2507	0.0130403	0.0529697	FALSE	-1.26735	21.2507	0.342945	0.791025	FALSE	-1.8051	21.2507	0.185499	0.408409	FALSE	0.69555	21.2507	0.597483	0.864372	FALSE	2.50065	21.2507	0.0760194	0.220078	FALSE		23.5382	22.4943					21.1669	22.4716	23.8526	22.2231
P14873_S1307	P14873	Map1b	S	1307	sp|P14873|MAP1B_MOUSE Microtubule-associated protein 1B OS=Mus musculus OX=10090 GN=Map1b PE=1 SV=2	1	145.34	2.35285e-22	-3.6678	21.0656	0.00335336	0.13016	FALSE	-4.93862	21.0656	0.000383	0.0107144	TRUE	-0.193669	21.0656	0.848555	0.958282	FALSE	-1.27082	21.0656	0.225497	0.453116	FALSE	3.47413	21.0656	0.00474417	0.117344	FALSE	4.74495	21.0656	0.000525764	0.0170225	TRUE	23.9269	24.052								23.696	23.9309
P14873_S1373	P14873	Map1b	S	1373	sp|P14873|MAP1B_MOUSE Microtubule-associated protein 1B OS=Mus musculus OX=10090 GN=Map1b PE=1 SV=2	0.97409	179.46	2.90025e-25	-1.70621	20.5637	0.0957099	0.48652	FALSE	-4.00331	20.5637	0.00125744	0.0146748	TRUE	-2.49537	20.5637	0.0218147	0.28939	FALSE	-2.29709	20.5637	0.0318918	0.156512	FALSE	-0.789155	20.5637	0.417927	0.753852	FALSE	1.50794	20.5637	0.135741	0.317537	FALSE		22.3238					21.8638		21.5537	23.2874	22.3213
P14873_S1384	P14873	Map1b	S	1384	sp|P14873|MAP1B_MOUSE Microtubule-associated protein 1B OS=Mus musculus OX=10090 GN=Map1b PE=1 SV=2	0.983072	223.06	5.07592e-46	-1.17284	21.3517	0.444719	0.748099	FALSE	-3.65008	21.3517	0.030919	0.0917935	FALSE	-1.64104	21.3517	0.29088	0.787706	FALSE	-2.47724	21.3517	0.121847	0.327424	FALSE	-0.468197	21.3517	0.757663	0.923496	FALSE	2.00904	21.3517	0.201431	0.403986	FALSE		23.8198				23.064	22.2657		21.8244	23.5921	23.7898
P14873_S1422	P14873	Map1b	S	1422	sp|P14873|MAP1B_MOUSE Microtubule-associated protein 1B OS=Mus musculus OX=10090 GN=Map1b PE=1 SV=2	0.999995	107.15	0.000122038	-1.21154	20.709	0.0904422	0.470819	FALSE	-1.52536	20.709	0.0392564	0.10576	FALSE	-0.241522	20.709	0.718903	0.93734	FALSE	-0.313823	20.709	0.6407	0.804136	FALSE	0.970017	20.709	0.165637	0.55996	FALSE	1.28384	20.709	0.0749125	0.217637	FALSE	21.7145	21.0491	20.7643			20.8854		21.35		21.8267	21.3508
P14873_S1497	P14873	Map1b	S	1497	sp|P14873|MAP1B_MOUSE Microtubule-associated protein 1B OS=Mus musculus OX=10090 GN=Map1b PE=1 SV=2	0.977471	51.606	0.00622706	-0.883281	19.203	0.226595	0.652395	FALSE	-0.272648	19.203	0.700368	0.79313	FALSE	-1.03894	19.203	0.159962	0.637415	FALSE	0.610634	19.203	0.395059	0.614276	FALSE	-0.155661	19.203	0.825708	0.941721	FALSE	-0.766295	19.203	0.290281	0.497895	FALSE									21.7688		18.6587
P14873_S1775	P14873	Map1b	S	1775	sp|P14873|MAP1B_MOUSE Microtubule-associated protein 1B OS=Mus musculus OX=10090 GN=Map1b PE=1 SV=2	1	161.21	1.06207e-13	-0.0895954	24.432	0.839183	0.963157	FALSE	0.578616	24.432	0.206229	0.347473	FALSE	1.73504	24.432	0.00191121	0.0770364	FALSE	0.668212	24.432	0.148988	0.366943	FALSE	1.82463	24.432	0.00133681	0.0538836	FALSE	1.15642	24.432	0.0209708	0.107207	FALSE	25.3694	25.2141	24.6494	25.246	25.0075	24.7107	22.6101	23.5867	23.5622	24.5582	24.4243
P14873_S1781	P14873	Map1b	S	1781	sp|P14873|MAP1B_MOUSE Microtubule-associated protein 1B OS=Mus musculus OX=10090 GN=Map1b PE=1 SV=2	0.999939	92.611	0.00022442	-1.41969	19.9889	0.00627409	0.177709	FALSE	-1.49727	19.9889	0.00452299	0.0278829	TRUE	-0.153744	19.9889	0.723553	0.93734	FALSE	-0.0775746	19.9889	0.85805	0.917543	FALSE	1.26595	19.9889	0.0120648	0.187871	FALSE	1.34352	19.9889	0.00866883	0.0619722	FALSE	20.5904	20.7	20.6324							20.9073	20.6062
P14873_S1793	P14873	Map1b	S	1793	sp|P14873|MAP1B_MOUSE Microtubule-associated protein 1B OS=Mus musculus OX=10090 GN=Map1b PE=1 SV=2	0.946741	65.107	7.69112e-05	-1.41714	20.2171	0.296115	0.696833	FALSE	-3.74233	20.2171	0.014281	0.0569067	FALSE	-1.24462	20.2171	0.356131	0.791025	FALSE	-2.3252	20.2171	0.0990369	0.286715	FALSE	0.172515	20.2171	0.896254	0.963819	FALSE	2.49771	20.2171	0.0789995	0.223158	FALSE			23.0606					22.3574		22.1846	22.5977
P14873_S2030	P14873	Map1b	S	2030	sp|P14873|MAP1B_MOUSE Microtubule-associated protein 1B OS=Mus musculus OX=10090 GN=Map1b PE=1 SV=2	1	186.56	4.00201e-26	-2.44461	20.3403	0.00398889	0.146286	FALSE	-2.81593	20.3403	0.00153213	0.015589	TRUE	-0.223919	20.3403	0.747457	0.93734	FALSE	-0.371311	20.3403	0.594902	0.781293	FALSE	2.2207	20.3403	0.00719653	0.142412	FALSE	2.59201	20.3403	0.00271816	0.0350452	TRUE	22.274	22.1872								21.7246	22.2104
P14873_S2267	P14873	Map1b	S	2267	sp|P14873|MAP1B_MOUSE Microtubule-associated protein 1B OS=Mus musculus OX=10090 GN=Map1b PE=1 SV=2	0.999998	82.877	5.66878e-05	-1.32359	21.3572	0.174059	0.590863	FALSE	-1.03708	21.3572	0.279205	0.421623	FALSE	0.475183	21.3572	0.612537	0.9016	FALSE	0.286511	21.3572	0.759215	0.873139	FALSE	1.79878	21.3572	0.0736634	0.419561	FALSE	1.51226	21.3572	0.124909	0.299552	FALSE	22.5077	21.8415	22.2789		21.3564	21.8967		21.6143	21.3434	22.0181	21.9765
P14873_S614	P14873	Map1b	S	614	sp|P14873|MAP1B_MOUSE Microtubule-associated protein 1B OS=Mus musculus OX=10090 GN=Map1b PE=1 SV=2	1	265.41	8.36655e-97	-1.38098	23.9566	0.467967	0.770934	FALSE	-2.71843	23.9566	0.166629	0.297643	FALSE	-1.68887	23.9566	0.377543	0.803099	FALSE	-1.33745	23.9566	0.481785	0.689397	FALSE	-0.307888	23.9566	0.869974	0.953277	FALSE	1.02956	23.9566	0.586444	0.760636	FALSE		25.8481	25.7752	23.1801		25.7669	25.4303	22.1866	24.9784	25.3008	25.1866
P14873_S829	P14873	Map1b	S	829	sp|P14873|MAP1B_MOUSE Microtubule-associated protein 1B OS=Mus musculus OX=10090 GN=Map1b PE=1 SV=2	0.999516	70.412	0.00333855	1.23427	20.0762	0.28754	0.694604	FALSE	1.16561	20.0762	0.313879	0.456234	FALSE	0.931617	20.0762	0.417006	0.824571	FALSE	-0.0686569	20.0762	0.951578	0.97388	FALSE	-0.30265	20.0762	0.78926	0.936624	FALSE	-0.233994	20.0762	0.836184	0.926344	FALSE			21.3415		22.4036	21.4163			21.1757	21.1712
P14873_S934	P14873	Map1b	S	934	sp|P14873|MAP1B_MOUSE Microtubule-associated protein 1B OS=Mus musculus OX=10090 GN=Map1b PE=1 SV=2	0.934927	203.56	9.58576e-36	0.295385	19.2888	0.668487	0.886915	FALSE	-1.10224	19.2888	0.128433	0.245617	FALSE	-0.0388889	19.2888	0.954854	0.984658	FALSE	-1.39763	19.2888	0.061042	0.225254	FALSE	-0.334274	19.2888	0.628361	0.879684	FALSE	1.06335	19.2888	0.141092	0.327858	FALSE										21.4069
P14873_T1945	P14873	Map1b	T	1945	sp|P14873|MAP1B_MOUSE Microtubule-associated protein 1B OS=Mus musculus OX=10090 GN=Map1b PE=1 SV=2	1	136.51	1.10033e-07	-1.14054	19.9646	0.135676	0.542891	FALSE	-1.89768	19.9646	0.0212329	0.0704179	FALSE	0.613668	19.9646	0.405269	0.816566	FALSE	-0.757135	19.9646	0.308389	0.553411	FALSE	1.75421	19.9646	0.0305445	0.303573	FALSE	2.51135	19.9646	0.00447276	0.0441645	TRUE		22.212								20.9336	20.9322
P19426_S115	P19426	Nelfe	S	115	sp|P19426|NELFE_MOUSE Negative elongation factor E OS=Mus musculus OX=10090 GN=Nelfe PE=1 SV=2;sp|P19426-2|NELFE_MOUSE Isoform 2 of Negative elongation factor E OS=Mus musculus OX=10090 GN=Nelfe;tr|G3UY39|G3UY39_MOUSE Negative elongation factor E (Fragment	0.999963	194.12	1.9289e-34	-1.95164	20.0511	0.0191537	0.259458	FALSE	-3.00117	20.0511	0.00140766	0.0152085	TRUE	-0.73	20.0511	0.328463	0.791025	FALSE	-1.04953	20.0511	0.16929	0.39279	FALSE	1.22164	20.0511	0.114721	0.496808	FALSE	2.27117	20.0511	0.00853689	0.0619722	FALSE	20.6218	21.3255							20.3298	20.5844	21.5601
P19426_S51	P19426	Nelfe	S	51	sp|P19426|NELFE_MOUSE Negative elongation factor E OS=Mus musculus OX=10090 GN=Nelfe PE=1 SV=2;sp|P19426-2|NELFE_MOUSE Isoform 2 of Negative elongation factor E OS=Mus musculus OX=10090 GN=Nelfe;tr|G3UY39|G3UY39_MOUSE Negative elongation factor E (Fragment	0.968104	168.05	3.89127e-18	-1.00136	20.3257	0.27178	0.684801	FALSE	-2.32946	20.3257	0.0206908	0.0692778	FALSE	-2.15812	20.3257	0.0295347	0.339844	FALSE	-1.3281	20.3257	0.152947	0.371024	FALSE	-1.15676	20.3257	0.208256	0.589707	FALSE	0.17134	20.3257	0.84679	0.930227	FALSE		21.2477						21.3716	21.1988		22.0303
P20152_S201	P20152	Vim	S	201	sp|P20152|VIME_MOUSE Vimentin OS=Mus musculus OX=10090 GN=Vim PE=1 SV=3;tr|A0A0A6YWC8|A0A0A6YWC8_MOUSE Vimentin OS=Mus musculus OX=10090 GN=Vim PE=1 SV=1	0.899567	96.64	0.000206237	-0.240693	20.4478	0.723426	0.915994	FALSE	-2.04227	20.4478	0.0102081	0.0463223	TRUE	0.651458	20.4478	0.346652	0.791025	FALSE	-1.80158	20.4478	0.0196732	0.116483	FALSE	0.892151	20.4478	0.205059	0.589707	FALSE	2.69373	20.4478	0.00178611	0.0290948	TRUE		21.7706			20.2559	20.3307				22.2014	22.1864
P20152_S214	P20152	Vim	S	214	sp|P20152|VIME_MOUSE Vimentin OS=Mus musculus OX=10090 GN=Vim PE=1 SV=3;tr|A0A0A6YWC8|A0A0A6YWC8_MOUSE Vimentin OS=Mus musculus OX=10090 GN=Vim PE=1 SV=1	1	96.604	0.000568898	-0.47586	19.1899	0.336307	0.702091	FALSE	-0.718814	19.1899	0.156775	0.285739	FALSE	-0.540155	19.1899	0.27793	0.780664	FALSE	-0.242955	19.1899	0.618029	0.792455	FALSE	-0.0642956	19.1899	0.894458	0.963404	FALSE	0.178659	19.1899	0.713138	0.847357	FALSE	19.2308									20.0859	19.88
P20152_S325	P20152	Vim	S	325	sp|P20152|VIME_MOUSE Vimentin OS=Mus musculus OX=10090 GN=Vim PE=1 SV=3;tr|A0A0A6YWC8|A0A0A6YWC8_MOUSE Vimentin OS=Mus musculus OX=10090 GN=Vim PE=1 SV=1	0.923271	63.76	0.000909019	-0.339248	19.9398	0.569682	0.834926	FALSE	-1.62504	19.9398	0.0167461	0.0605169	FALSE	-0.337993	19.9398	0.571089	0.887985	FALSE	-1.28579	19.9398	0.0478287	0.192802	FALSE	0.00125475	19.9398	0.99831	0.99831	FALSE	1.28705	19.9398	0.0476463	0.17338	FALSE		20.8405								20.6806	20.9983
P20152_S39	P20152	Vim	S	39	sp|P20152|VIME_MOUSE Vimentin OS=Mus musculus OX=10090 GN=Vim PE=1 SV=3;tr|A0A0A6YWC8|A0A0A6YWC8_MOUSE Vimentin OS=Mus musculus OX=10090 GN=Vim PE=1 SV=1;tr|A2AKJ2|A2AKJ2_MOUSE Vimentin (Fragment) OS=Mus musculus OX=10090 GN=Vim PE=1 SV=2	0.999992	142.38	7.21735e-14	-1.72706	22.4488	0.0580795	0.385732	FALSE	-2.64721	22.4488	0.00773781	0.0399469	TRUE	-1.71721	22.4488	0.0593112	0.467354	FALSE	-0.920145	22.4488	0.284551	0.530622	FALSE	0.00984869	22.4488	0.990615	0.994411	FALSE	0.929993	22.4488	0.27969	0.487713	FALSE	22.2269	23.7068	22.0254	20.2643	20.9606	21.5529	22.9529	21.5702	23.4063	22.0232	24.1881
P20152_S56	P20152	Vim	S	56	sp|P20152|VIME_MOUSE Vimentin OS=Mus musculus OX=10090 GN=Vim PE=1 SV=3;tr|A0A0A6YWC8|A0A0A6YWC8_MOUSE Vimentin OS=Mus musculus OX=10090 GN=Vim PE=1 SV=1;tr|A2AKJ2|A2AKJ2_MOUSE Vimentin (Fragment) OS=Mus musculus OX=10090 GN=Vim PE=1 SV=2	0.995926	198.23	3.91994e-35	-3.28878	25.162	0.162451	0.579077	FALSE	-3.32976	25.162	0.157719	0.286961	FALSE	-0.559732	25.162	0.803786	0.946529	FALSE	-0.0409749	25.162	0.985469	0.993382	FALSE	2.72905	25.162	0.240064	0.63198	FALSE	2.77003	25.162	0.233508	0.435697	FALSE	27.2554	26.9337	25.7795	26.4628		25.8769	26.2493	26.2168		26.8284	26.6837
P20152_S72	P20152	Vim	S	72	sp|P20152|VIME_MOUSE Vimentin OS=Mus musculus OX=10090 GN=Vim PE=1 SV=3;tr|A0A0A6YWC8|A0A0A6YWC8_MOUSE Vimentin OS=Mus musculus OX=10090 GN=Vim PE=1 SV=1;tr|A2AKJ2|A2AKJ2_MOUSE Vimentin (Fragment) OS=Mus musculus OX=10090 GN=Vim PE=1 SV=2	0.871141	67.726	0.0161943	0.874749	19.9848	0.516233	0.799865	FALSE	-1.18924	19.9848	0.38129	0.516936	FALSE	-0.431981	19.9848	0.746746	0.93734	FALSE	-2.06399	19.9848	0.14142	0.357383	FALSE	-1.30673	19.9848	0.337755	0.695416	FALSE	0.757263	19.9848	0.573211	0.756247	FALSE									23.0871		23.8242
P20152_S73	P20152	Vim	S	73	sp|P20152|VIME_MOUSE Vimentin OS=Mus musculus OX=10090 GN=Vim PE=1 SV=3;tr|A0A0A6YWC8|A0A0A6YWC8_MOUSE Vimentin OS=Mus musculus OX=10090 GN=Vim PE=1 SV=1;tr|A2AKJ2|A2AKJ2_MOUSE Vimentin (Fragment) OS=Mus musculus OX=10090 GN=Vim PE=1 SV=2	0.917321	106.79	4.19139e-05	-1.16535	22.84	0.254516	0.678769	FALSE	-2.07559	22.84	0.0551567	0.133497	FALSE	0.0529997	22.84	0.957411	0.984658	FALSE	-0.910241	22.84	0.36801	0.593346	FALSE	1.21835	22.84	0.234789	0.629306	FALSE	2.12859	22.84	0.0501154	0.178643	FALSE	23.6298	23.6616	22.3338	23.1166	22.5662		23.0675		23.0871	23.8927	24.7279
P27546;P27546-2_S475	P27546;P27546-2	Map4	S	475	sp|P27546|MAP4_MOUSE Microtubule-associated protein 4 OS=Mus musculus OX=10090 GN=Map4 PE=1 SV=3;sp|P27546-2|MAP4_MOUSE Isoform 2 of Microtubule-associated protein 4 OS=Mus musculus OX=10090 GN=Map4;sp|P27546-3|MAP4_MOUSE Isoform 3 of Microtubule-associate	0.999991	70.977	0.000321149	-0.418381	23.523	0.829653	0.957031	FALSE	-0.131135	23.523	0.946185	0.967231	FALSE	1.04494	23.523	0.593071	0.889212	FALSE	0.287246	23.523	0.882504	0.934207	FALSE	1.46332	23.523	0.457034	0.767583	FALSE	1.17607	23.523	0.54823	0.738489	FALSE	26.3942	25.4395			25.7396	25.983	23.9562		23.524	23.9279	23.7629
P27546;P27546-2_S517	P27546;P27546-2	Map4	S	517	sp|P27546|MAP4_MOUSE Microtubule-associated protein 4 OS=Mus musculus OX=10090 GN=Map4 PE=1 SV=3;sp|P27546-2|MAP4_MOUSE Isoform 2 of Microtubule-associated protein 4 OS=Mus musculus OX=10090 GN=Map4;sp|P27546-3|MAP4_MOUSE Isoform 3 of Microtubule-associate	1	309.78	2.31674e-115	-0.0194089	25.8128	0.961791	0.987112	FALSE	2.21381	25.8128	0.000148804	0.00692273	TRUE	2.34938	25.8128	8.91243e-05	0.00718479	TRUE	2.23322	25.8128	0.000138135	0.00674983	TRUE	2.36879	25.8128	8.29287e-05	0.00643205	TRUE	0.135568	25.8128	0.738548	0.865769	FALSE	27.7373	26.8294	26.3376	27.2489	27.056	26.5413	24.6399	24.2985	24.8596	24.972	24.6507
P27546;P27546-2_S598	P27546;P27546-2	Map4	S	598	sp|P27546|MAP4_MOUSE Microtubule-associated protein 4 OS=Mus musculus OX=10090 GN=Map4 PE=1 SV=3;sp|P27546-2|MAP4_MOUSE Isoform 2 of Microtubule-associated protein 4 OS=Mus musculus OX=10090 GN=Map4;sp|P27546-3|MAP4_MOUSE Isoform 3 of Microtubule-associate	0.99975	152.37	3.75203e-15	-1.51712	21.5619	0.284982	0.693915	FALSE	3.69912	21.5619	0.0189419	0.0650858	FALSE	3.25642	21.5619	0.034139	0.353914	FALSE	5.21624	21.5619	0.00253622	0.0440193	TRUE	4.77354	21.5619	0.00452433	0.115646	FALSE	-0.442698	21.5619	0.749259	0.871502	FALSE	24.4162	24.0644	24.8354		24.7151	24.1116		21.4799			21.6078
P27546;P27546-2_S667	P27546;P27546-2	Map4	S	667	sp|P27546|MAP4_MOUSE Microtubule-associated protein 4 OS=Mus musculus OX=10090 GN=Map4 PE=1 SV=3;tr|A0A0G2JFH2|A0A0G2JFH2_MOUSE Microtubule-associated protein (Fragment) OS=Mus musculus OX=10090 GN=Map4 PE=1 SV=1;sp|P27546-2|MAP4_MOUSE Isoform 2 of Microtu	1	278.6	3.53735e-112	-0.402107	27.0721	0.193973	0.6123	FALSE	2.00473	27.0721	2.3131e-05	0.00238683	TRUE	1.90239	27.0721	3.74343e-05	0.00326927	TRUE	2.40684	27.0721	4.03667e-06	0.00105761	TRUE	2.30449	27.0721	6.1655e-06	0.000807681	TRUE	-0.102345	27.0721	0.731667	0.862528	FALSE	28.0649	28.0899	28.8966	27.8339	27.6429	28.3682	26.1946	26.0131	25.9302	25.9185	25.7487
P27546;P27546-2_T658	P27546;P27546-2	Map4	T	658	sp|P27546|MAP4_MOUSE Microtubule-associated protein 4 OS=Mus musculus OX=10090 GN=Map4 PE=1 SV=3;tr|A0A0G2JFH2|A0A0G2JFH2_MOUSE Microtubule-associated protein (Fragment) OS=Mus musculus OX=10090 GN=Map4 PE=1 SV=1;sp|P27546-2|MAP4_MOUSE Isoform 2 of Microtu	0.847634	175.95	1.76433e-31	-4.24461	20.594	0.000723966	0.0632264	FALSE	1.08127	20.594	0.266087	0.41165	FALSE	1.25723	20.594	0.200228	0.692537	FALSE	5.32587	20.594	0.000113987	0.00628727	TRUE	5.50184	20.594	8.59243e-05	0.00643205	TRUE	0.175963	20.594	0.852366	0.934392	FALSE	23.9995	24.9144	24.1724		22.7739
P28574-2_S2	P28574-2	Max	S	2	sp|P28574-2|MAX_MOUSE Isoform 2 of Protein max OS=Mus musculus OX=10090 GN=Max	1	95.651	0.000182178	0.261884	19.5991	0.6066	0.865309	FALSE	-0.570326	19.5991	0.272544	0.419167	FALSE	-0.355237	19.5991	0.487066	0.85534	FALSE	-0.83221	19.5991	0.119767	0.323496	FALSE	-0.617121	19.5991	0.237247	0.629474	FALSE	0.215089	19.5991	0.671743	0.822779	FALSE										20.4232	19.72
P30999_S349	P30999	Ctnnd1	S	349	sp|P30999|CTND1_MOUSE Catenin delta-1 OS=Mus musculus OX=10090 GN=Ctnnd1 PE=1 SV=2;tr|D3Z2H2|D3Z2H2_MOUSE Catenin delta-1 OS=Mus musculus OX=10090 GN=Ctnnd1 PE=1 SV=1;tr|E9Q8Z6|E9Q8Z6_MOUSE Catenin delta-1 OS=Mus musculus OX=10090 GN=Ctnnd1 PE=1 SV=1;tr|E9	0.999873	97.214	0.000350547	-1.36998	19.8747	0.119988	0.510924	FALSE	-1.83143	19.8747	0.0454238	0.115468	FALSE	-0.773409	19.8747	0.36221	0.794135	FALSE	-0.461444	19.8747	0.582103	0.772436	FALSE	0.596574	19.8747	0.478814	0.784059	FALSE	1.05802	19.8747	0.219844	0.422745	FALSE	20.8824	21.5196						20.8583		20.9706	20.6446
P30999_S352	P30999	Ctnnd1	S	352	sp|P30999|CTND1_MOUSE Catenin delta-1 OS=Mus musculus OX=10090 GN=Ctnnd1 PE=1 SV=2;tr|D3Z2H2|D3Z2H2_MOUSE Catenin delta-1 OS=Mus musculus OX=10090 GN=Ctnnd1 PE=1 SV=1;tr|E9Q8Z6|E9Q8Z6_MOUSE Catenin delta-1 OS=Mus musculus OX=10090 GN=Ctnnd1 PE=1 SV=1;tr|E9	0.998049	99.215	0.000231674	-0.781118	19.8887	0.295243	0.696833	FALSE	-1.45704	19.8887	0.0646286	0.150513	FALSE	-0.716815	19.8887	0.334922	0.791025	FALSE	-0.675918	19.8887	0.362118	0.589286	FALSE	0.0643022	19.8887	0.929588	0.972074	FALSE	0.740221	19.8887	0.320046	0.532394	FALSE		20.5245				20.5278		20.3365		20.1603	20.7467
P33174_S802	P33174	Kif4	S	802	sp|P33174|KIF4_MOUSE Chromosome-associated kinesin KIF4 OS=Mus musculus OX=10090 GN=Kif4 PE=1 SV=3	0.980623	129.93	2.85429e-18	0.27921	19.5336	0.664115	0.886915	FALSE	-2.63192	19.5336	0.00139835	0.0152085	TRUE	0.0237735	19.5336	0.970379	0.990221	FALSE	-2.91113	19.5336	0.000660133	0.0197663	TRUE	-0.255437	19.5336	0.690966	0.9025	FALSE	2.65569	19.5336	0.00131048	0.0254699	TRUE										21.848	20.3279
P33609_S215	P33609	Pola1	S	215	sp|P33609|DPOLA_MOUSE DNA polymerase alpha catalytic subunit OS=Mus musculus OX=10090 GN=Pola1 PE=1 SV=2	0.996759	55.841	0.011627	-0.489087	19.2456	0.338211	0.704663	FALSE	-0.36946	19.2456	0.465424	0.59411	FALSE	-0.754861	19.2456	0.150248	0.62214	FALSE	0.119627	19.2456	0.811139	0.892858	FALSE	-0.265774	19.2456	0.597372	0.864372	FALSE	-0.385401	19.2456	0.446875	0.64955	FALSE		19.0474	18.9921					19.1992
P35601-2_S244	P35601-2	Rfc1	S	244	sp|P35601-2|RFC1_MOUSE Isoform 2 of Replication factor C subunit 1 OS=Mus musculus OX=10090 GN=Rfc1;sp|P35601|RFC1_MOUSE Replication factor C subunit 1 OS=Mus musculus OX=10090 GN=Rfc1 PE=1 SV=2;tr|A0A0N5E9G7|A0A0N5E9G7_MOUSE Replication factor C subunit 1	0.999509	88.264	6.61031e-08	-1.95148	20.5623	0.0113675	0.241161	FALSE	-3.62525	20.5623	0.00014392	0.00692273	TRUE	-1.82032	20.5623	0.0164085	0.239758	FALSE	-1.67377	20.5623	0.0247073	0.138466	FALSE	0.131162	20.5623	0.842807	0.948007	FALSE	1.80493	20.5623	0.0171302	0.0930556	FALSE	20.022	21.9294					19.9269	21.2463	20.4268	21.837	22.4436
P35601-2_S70	P35601-2	Rfc1	S	70	sp|P35601-2|RFC1_MOUSE Isoform 2 of Replication factor C subunit 1 OS=Mus musculus OX=10090 GN=Rfc1;sp|P35601|RFC1_MOUSE Replication factor C subunit 1 OS=Mus musculus OX=10090 GN=Rfc1 PE=1 SV=2	0.979724	135.47	2.53768e-14	0.620711	20.0987	0.497793	0.783313	FALSE	0.865533	20.0987	0.349134	0.485913	FALSE	-0.126224	20.0987	0.889234	0.971759	FALSE	0.244823	20.0987	0.787312	0.882083	FALSE	-0.746935	20.0987	0.416754	0.753852	FALSE	-0.991757	20.0987	0.286282	0.493459	FALSE			21.3751	21.2255		21.498	20.9552		21.0469	19.84	19.831
P35831_S434	P35831	Ptpn12	S	434	sp|P35831|PTN12_MOUSE Tyrosine-protein phosphatase non-receptor type 12 OS=Mus musculus OX=10090 GN=Ptpn12 PE=1 SV=3	1	105.98	0.000455946	-1.74999	19.6866	0.101448	0.48652	FALSE	-2.9097	19.6866	0.0125412	0.0511441	FALSE	-0.0905547	19.6866	0.9281	0.980807	FALSE	-1.15971	19.6866	0.261632	0.501262	FALSE	1.65944	19.6866	0.118258	0.503889	FALSE	2.81914	19.6866	0.0148194	0.0872391	FALSE	22.3847									20.7544	23.03
P35831_S673	P35831	Ptpn12	S	673	sp|P35831|PTN12_MOUSE Tyrosine-protein phosphatase non-receptor type 12 OS=Mus musculus OX=10090 GN=Ptpn12 PE=1 SV=3	1	190.86	9.64615e-30	0.0344	20.5011	0.972836	0.98763	FALSE	0.024698	20.5011	0.980495	0.98464	FALSE	-1.23044	20.5011	0.238273	0.752139	FALSE	-0.00970202	20.5011	0.992337	0.996849	FALSE	-1.26484	20.5011	0.226207	0.619682	FALSE	-1.25514	20.5011	0.229559	0.431916	FALSE		20.753	20.6351		20.9694	20.8564	21.4757	21.5391	21.3014	21.4473	21.3353
P35831_S748	P35831	Ptpn12	S	748	sp|P35831|PTN12_MOUSE Tyrosine-protein phosphatase non-receptor type 12 OS=Mus musculus OX=10090 GN=Ptpn12 PE=1 SV=3	0.999985	65.563	0.000709113	-0.13675	19.2587	0.746375	0.927878	FALSE	-0.0131975	19.2587	0.97504	0.984434	FALSE	0.483255	19.2587	0.265611	0.769554	FALSE	0.123552	19.2587	0.770028	0.877028	FALSE	0.620005	19.2587	0.160356	0.559382	FALSE	0.496452	19.2587	0.253496	0.459328	FALSE		18.8843									19.2538
P39447_S912	P39447	Tjp1	S	912	sp|P39447|ZO1_MOUSE Tight junction protein ZO-1 OS=Mus musculus OX=10090 GN=Tjp1 PE=1 SV=2	0.999972	66.335	0.00729433	-0.0623687	19.6401	0.918515	0.97331	FALSE	-1.20937	19.6401	0.066766	0.15178	FALSE	0.249939	19.6401	0.682901	0.936754	FALSE	-1.147	19.6401	0.0799332	0.260155	FALSE	0.312308	19.6401	0.610502	0.869781	FALSE	1.45931	19.6401	0.0318634	0.134649	FALSE		19.8852								21.2414	20.6179
P42208_S218	P42208	Sept2	S	218	sp|P42208|SEPT2_MOUSE Septin-2 OS=Mus musculus OX=10090 GN=Septin2 PE=1 SV=2;tr|E9Q3V6|E9Q3V6_MOUSE Septin-2 OS=Mus musculus OX=10090 GN=Septin2 PE=1 SV=1	1	307.21	1.15161e-138	-2.07596	22.5904	0.326323	0.700886	FALSE	-5.57807	22.5904	0.0182577	0.063358	FALSE	-3.6842	22.5904	0.0951909	0.533476	FALSE	-3.50211	22.5904	0.110654	0.30842	FALSE	-1.60823	22.5904	0.443048	0.761782	FALSE	1.89388	22.5904	0.368808	0.580347	FALSE		25.7648		22.6048				24.5555	26.5317	24.9889	25.3745
P46935_S309	P46935	Nedd4	S	309	sp|P46935|NEDD4_MOUSE E3 ubiquitin-protein ligase NEDD4 OS=Mus musculus OX=10090 GN=Nedd4 PE=1 SV=3;tr|A0A571BDN7|A0A571BDN7_MOUSE E3 ubiquitin-protein ligase NEDD4 OS=Mus musculus OX=10090 GN=Nedd4 PE=1 SV=1;tr|A0A571BEP7|A0A571BEP7_MOUSE E3 ubiquitin-pro	1	159.13	5.31684e-19	-1.66206	21.8005	0.13311	0.540103	FALSE	-2.39896	21.8005	0.0388838	0.105571	FALSE	0.0443161	21.8005	0.966329	0.989254	FALSE	-0.736905	21.8005	0.48756	0.690693	FALSE	1.70638	21.8005	0.124052	0.514484	FALSE	2.44328	21.8005	0.0360068	0.147981	FALSE	23.1195	23.805	20.4507	21.8837		21.7625		21.6912	20.6592	22.999	23.1329
P46935_T287	P46935	Nedd4	T	287	sp|P46935|NEDD4_MOUSE E3 ubiquitin-protein ligase NEDD4 OS=Mus musculus OX=10090 GN=Nedd4 PE=1 SV=3;tr|A0A571BDN7|A0A571BDN7_MOUSE E3 ubiquitin-protein ligase NEDD4 OS=Mus musculus OX=10090 GN=Nedd4 PE=1 SV=1;tr|A0A571BEP7|A0A571BEP7_MOUSE E3 ubiquitin-pro	0.999938	343.37	4.74478e-167	-3.50627	23.6805	0.0750319	0.425045	FALSE	-3.57474	23.6805	0.0702454	0.157977	FALSE	-1.52765	23.6805	0.410674	0.816566	FALSE	-0.0684693	23.6805	0.970123	0.982309	FALSE	1.97862	23.6805	0.291509	0.671128	FALSE	2.04709	23.6805	0.275965	0.482823	FALSE	24.3844	25.5013	25.2183			25.9726	24.7092		25.1421	25.2194	24.9011
P46938-2_S94	P46938-2	Yap1	S	94	sp|P46938-2|YAP1_MOUSE Isoform 2 of Transcriptional coactivator YAP1 OS=Mus musculus OX=10090 GN=Yap1;sp|P46938|YAP1_MOUSE Transcriptional coactivator YAP1 OS=Mus musculus OX=10090 GN=Yap1 PE=1 SV=2;tr|G3UYA6|G3UYA6_MOUSE Transcriptional coactivator YAP1 O	0.984418	110.33	2.00038e-07	-0.199934	19.8337	0.752582	0.932276	FALSE	-4.42416	19.8337	1.63187e-05	0.00238683	TRUE	-0.462144	19.8337	0.470533	0.851673	FALSE	-4.22423	19.8337	2.5111e-05	0.00273422	TRUE	-0.26221	19.8337	0.679788	0.895223	FALSE	3.96202	19.8337	4.50978e-05	0.00531316	TRUE										23.2206	22.1993
P47713_S437	P47713	Pla2g4a	S	437	sp|P47713|PA24A_MOUSE Cytosolic phospholipase A2 OS=Mus musculus OX=10090 GN=Pla2g4a PE=1 SV=1;tr|Q9DBX5|Q9DBX5_MOUSE Phospholipase A2 OS=Mus musculus OX=10090 GN=Pla2g4a PE=1 SV=1	0.999967	224.89	4.96079e-65	-1.61731	23.7555	0.117008	0.508815	FALSE	-2.22198	23.7555	0.0391872	0.10576	FALSE	-1.68556	23.7555	0.103885	0.554023	FALSE	-0.604671	23.7555	0.538346	0.739432	FALSE	-0.0682541	23.7555	0.944149	0.974626	FALSE	0.536417	23.7555	0.584472	0.759959	FALSE	23.4889	24.341	24.1449		23.4592	24.1334	23.9822	24.2104	23.9869	24.712	24.5318
P48678_S637	P48678	Lmna	S	637	sp|P48678|LMNA_MOUSE Prelamin-A/C OS=Mus musculus OX=10090 GN=Lmna PE=1 SV=2	0.999172	79.771	1.45143e-05	0.350051	19.2335	0.450767	0.751533	FALSE	-1.24012	19.2335	0.0179204	0.062602	FALSE	0.514909	19.2335	0.274287	0.780664	FALSE	-1.59017	19.2335	0.00438982	0.0580859	FALSE	0.164858	19.2335	0.71975	0.914301	FALSE	1.75503	19.2335	0.0022944	0.0329388	TRUE											20.3658
P51125-3;Q8CE80_S185	P51125-3;Q8CE80	Cast	S	185	sp|P51125-3|ICAL_MOUSE Isoform 3 of Calpastatin OS=Mus musculus OX=10090 GN=Cast;sp|P51125-2|ICAL_MOUSE Isoform 2 of Calpastatin OS=Mus musculus OX=10090 GN=Cast;sp|P51125|ICAL_MOUSE Calpastatin OS=Mus musculus OX=10090 GN=Cast PE=1 SV=2;tr|A0A338P6J9|A0A3	0.999789	191.62	1.97773e-47	0.298009	21.6465	0.809116	0.954764	FALSE	-2.6156	21.6465	0.0521249	0.127498	FALSE	-2.75232	21.6465	0.0426676	0.388832	FALSE	-2.91361	21.6465	0.0336215	0.160892	FALSE	-3.05032	21.6465	0.0274353	0.281884	FALSE	-0.136718	21.6465	0.911663	0.961298	FALSE	22.5603				23.1551		23.1491	23.2833	22.9615	23.0245	23.1943
P58871_S1022	P58871	Tnks1bp1	S	1022	sp|P58871|TB182_MOUSE 182 kDa tankyrase-1-binding protein OS=Mus musculus OX=10090 GN=Tnks1bp1 PE=1 SV=2;tr|Z4YJL4|Z4YJL4_MOUSE 182 kDa tankyrase-1-binding protein OS=Mus musculus OX=10090 GN=Tnks1bp1 PE=1 SV=1	0.98501	53.089	0.00441385	0.523593	19.3833	0.491343	0.783313	FALSE	-1.27325	19.3833	0.110905	0.222844	FALSE	-0.592324	19.3833	0.437637	0.835219	FALSE	-1.79685	19.3833	0.0322582	0.156512	FALSE	-1.11592	19.3833	0.157028	0.554836	FALSE	0.680929	19.3833	0.374305	0.586371	FALSE											21.1585
P58871_S1063	P58871	Tnks1bp1	S	1063	sp|P58871|TB182_MOUSE 182 kDa tankyrase-1-binding protein OS=Mus musculus OX=10090 GN=Tnks1bp1 PE=1 SV=2;tr|Z4YJL4|Z4YJL4_MOUSE 182 kDa tankyrase-1-binding protein OS=Mus musculus OX=10090 GN=Tnks1bp1 PE=1 SV=1	0.999974	266.01	9.38776e-97	-1.38583	24.5955	0.0164959	0.259458	FALSE	-1.88484	24.5955	0.0026869	0.0214952	TRUE	-1.2239	24.5955	0.0298336	0.339844	FALSE	-0.499019	24.5955	0.332267	0.569911	FALSE	0.161921	24.5955	0.748393	0.923092	FALSE	0.66094	24.5955	0.20605	0.406434	FALSE	25.0387	24.7207	24.8136	23.0046	23.0003	24.4106	23.9709	25.0566	25.0597	25.2602	25.4119
P58871_S1375	P58871	Tnks1bp1	S	1375	sp|P58871|TB182_MOUSE 182 kDa tankyrase-1-binding protein OS=Mus musculus OX=10090 GN=Tnks1bp1 PE=1 SV=2;tr|Z4YJL4|Z4YJL4_MOUSE 182 kDa tankyrase-1-binding protein OS=Mus musculus OX=10090 GN=Tnks1bp1 PE=1 SV=1	0.981141	105.31	2.79028e-09	-2.85018	20.472	0.113486	0.499721	FALSE	-1.50822	20.472	0.38288	0.517752	FALSE	-3.36509	20.472	0.0670921	0.482139	FALSE	1.34195	20.472	0.435867	0.647009	FALSE	-0.514918	20.472	0.762222	0.923496	FALSE	-1.85687	20.472	0.286864	0.493485	FALSE		23.4515	22.4916					22.9021	23.2394		23.6287
P58871_S1611	P58871	Tnks1bp1	S	1611	sp|P58871|TB182_MOUSE 182 kDa tankyrase-1-binding protein OS=Mus musculus OX=10090 GN=Tnks1bp1 PE=1 SV=2;tr|Z4YJL4|Z4YJL4_MOUSE 182 kDa tankyrase-1-binding protein OS=Mus musculus OX=10090 GN=Tnks1bp1 PE=1 SV=1	1	180.62	8.48323e-27	2.64023	21.4122	0.00404799	0.146286	FALSE	0.572379	21.4122	0.451886	0.582505	FALSE	1.42008	21.4122	0.0786819	0.498702	FALSE	-2.06785	21.4122	0.0164437	0.106377	FALSE	-1.22015	21.4122	0.124203	0.514484	FALSE	0.847698	21.4122	0.272347	0.47809	FALSE	20.5708	21.1255		22.6081	22.4056	22.6973	21.027	21.5988	20.825	21.9045	22.1703
P58871_S1612	P58871	Tnks1bp1	S	1612	sp|P58871|TB182_MOUSE 182 kDa tankyrase-1-binding protein OS=Mus musculus OX=10090 GN=Tnks1bp1 PE=1 SV=2;tr|Z4YJL4|Z4YJL4_MOUSE 182 kDa tankyrase-1-binding protein OS=Mus musculus OX=10090 GN=Tnks1bp1 PE=1 SV=1	1	180.62	8.48323e-27	1.26797	21.3915	0.222615	0.644476	FALSE	-0.433779	21.3915	0.667146	0.767474	FALSE	-0.143594	21.3915	0.886365	0.971663	FALSE	-1.70175	21.3915	0.110429	0.30842	FALSE	-1.41156	21.3915	0.177888	0.575508	FALSE	0.290185	21.3915	0.773057	0.889313	FALSE	20.5708	21.1255		22.6081		22.6973	21.027	23.2713	20.825	21.9045	22.1703
P58871_S429	P58871	Tnks1bp1	S	429	sp|P58871|TB182_MOUSE 182 kDa tankyrase-1-binding protein OS=Mus musculus OX=10090 GN=Tnks1bp1 PE=1 SV=2	1	132.64	7.67185e-10	-2.70737	20.1084	0.0425041	0.356354	FALSE	-3.09291	20.1084	0.0237391	0.0751618	FALSE	-0.608225	20.1084	0.617438	0.901988	FALSE	-0.385543	20.1084	0.750712	0.868351	FALSE	2.09914	20.1084	0.103262	0.477919	FALSE	2.48469	20.1084	0.059169	0.190578	FALSE	24.1615		20.1712								22.2389
P58871_S539	P58871	Tnks1bp1	S	539	sp|P58871|TB182_MOUSE 182 kDa tankyrase-1-binding protein OS=Mus musculus OX=10090 GN=Tnks1bp1 PE=1 SV=2	0.999996	60.034	0.00893596	-0.418755	19.5767	0.262836	0.680129	FALSE	-1.47869	19.5767	0.00150131	0.015589	TRUE	-0.325092	19.5767	0.379362	0.803099	FALSE	-1.05993	19.5767	0.012135	0.0968064	FALSE	0.0936629	19.5767	0.796837	0.938831	FALSE	1.1536	19.5767	0.00754026	0.0581043	FALSE		19.4551								20.6301	20.4839
P58871_S568	P58871	Tnks1bp1	S	568	sp|P58871|TB182_MOUSE 182 kDa tankyrase-1-binding protein OS=Mus musculus OX=10090 GN=Tnks1bp1 PE=1 SV=2	0.999943	58.09	0.00327394	0.459274	18.9445	0.37489	0.722696	FALSE	0.137949	18.9445	0.786419	0.86017	FALSE	0.122259	18.9445	0.81015	0.94802	FALSE	-0.321325	18.9445	0.530967	0.735922	FALSE	-0.337015	18.9445	0.511477	0.80971	FALSE	-0.0156899	18.9445	0.975373	0.990495	FALSE											18.8513
P58871_S796	P58871	Tnks1bp1	S	796	sp|P58871|TB182_MOUSE 182 kDa tankyrase-1-binding protein OS=Mus musculus OX=10090 GN=Tnks1bp1 PE=1 SV=2;tr|Z4YJL4|Z4YJL4_MOUSE 182 kDa tankyrase-1-binding protein OS=Mus musculus OX=10090 GN=Tnks1bp1 PE=1 SV=1;tr|A0A571BEG9|A0A571BEG9_MOUSE 182 kDa tankyr	0.999975	62.684	0.00202493	-0.268213	19.2925	0.631941	0.877543	FALSE	-0.314073	19.2925	0.575608	0.687267	FALSE	-0.0687122	19.2925	0.901855	0.976165	FALSE	-0.0458599	19.2925	0.934391	0.961927	FALSE	0.199501	19.2925	0.721001	0.91478	FALSE	0.245361	19.2925	0.660981	0.813088	FALSE											19.8111
P58871_S866	P58871	Tnks1bp1	S	866	sp|P58871|TB182_MOUSE 182 kDa tankyrase-1-binding protein OS=Mus musculus OX=10090 GN=Tnks1bp1 PE=1 SV=2;tr|Z4YJL4|Z4YJL4_MOUSE 182 kDa tankyrase-1-binding protein OS=Mus musculus OX=10090 GN=Tnks1bp1 PE=1 SV=1;tr|A0A571BEG9|A0A571BEG9_MOUSE 182 kDa tankyr	0.999999	155.76	1.97934e-18	-1.03368	20.2159	0.2616	0.678769	FALSE	-4.73804	20.2159	0.000193123	0.0079477	TRUE	0.0534521	20.2159	0.95234	0.984658	FALSE	-3.70437	20.2159	0.00132375	0.0301586	TRUE	1.08713	20.2159	0.239115	0.631215	FALSE	4.79149	20.2159	0.000175756	0.0128682	TRUE		22.2658								23.3801	23.6356
P58871_S887	P58871	Tnks1bp1	S	887	sp|P58871|TB182_MOUSE 182 kDa tankyrase-1-binding protein OS=Mus musculus OX=10090 GN=Tnks1bp1 PE=1 SV=2;tr|Z4YJL4|Z4YJL4_MOUSE 182 kDa tankyrase-1-binding protein OS=Mus musculus OX=10090 GN=Tnks1bp1 PE=1 SV=1;tr|A0A571BEG9|A0A571BEG9_MOUSE 182 kDa tankyr	0.848018	118.52	1.59161e-09	0.582646	19.4089	0.356592	0.7172	FALSE	-1.80968	19.4089	0.0120822	0.0506484	FALSE	-0.401985	19.4089	0.520541	0.85989	FALSE	-2.39232	19.4089	0.00217724	0.0400306	TRUE	-0.984631	19.4089	0.131875	0.5189	FALSE	1.40769	19.4089	0.0398635	0.15832	FALSE										20.9843	21.261
P58871_S976	P58871	Tnks1bp1	S	976	sp|P58871|TB182_MOUSE 182 kDa tankyrase-1-binding protein OS=Mus musculus OX=10090 GN=Tnks1bp1 PE=1 SV=2;tr|Z4YJL4|Z4YJL4_MOUSE 182 kDa tankyrase-1-binding protein OS=Mus musculus OX=10090 GN=Tnks1bp1 PE=1 SV=1	0.972449	78.717	0.000181965	0.17143	19.4992	0.778913	0.94109	FALSE	-1.85373	19.4992	0.00966077	0.0452286	TRUE	0.217851	19.4992	0.721571	0.93734	FALSE	-2.02516	19.4992	0.00575848	0.0670543	FALSE	0.046421	19.4992	0.939302	0.973678	FALSE	2.07158	19.4992	0.0050098	0.0449337	TRUE										21.0213
P58871_T533	P58871	Tnks1bp1	T	533	sp|P58871|TB182_MOUSE 182 kDa tankyrase-1-binding protein OS=Mus musculus OX=10090 GN=Tnks1bp1 PE=1 SV=2	0.999842	147.17	1.87081e-12	0.629435	21.2379	0.647951	0.881886	FALSE	-1.5822	21.2379	0.262622	0.409291	FALSE	1.10812	21.2379	0.42603	0.828343	FALSE	-2.21164	21.2379	0.126853	0.334866	FALSE	0.478689	21.2379	0.727874	0.917066	FALSE	2.69032	21.2379	0.0695614	0.210941	FALSE		22.6008		22.5971		22.4827		22.9072		22.9478	22.8977
P59325_S10	P59325	Eif5	S	10	sp|P59325|IF5_MOUSE Eukaryotic translation initiation factor 5 OS=Mus musculus OX=10090 GN=Eif5 PE=1 SV=1;tr|Q8BVV6|Q8BVV6_MOUSE Eukaryotic translation initiation factor 5 OS=Mus musculus OX=10090 GN=Eif5 PE=1 SV=1;tr|A0A1Y7VNP4|A0A1Y7VNP4_MOUSE Eukaryotic	0.998717	72.138	0.0100022	0.922388	19.1358	0.0695901	0.415687	FALSE	0.711286	19.1358	0.149706	0.277263	FALSE	0.303974	19.1358	0.522102	0.85989	FALSE	-0.211102	19.1358	0.655091	0.814395	FALSE	-0.618414	19.1358	0.205338	0.589707	FALSE	-0.407312	19.1358	0.394506	0.601808	FALSE										18.879	19.0275
P59325_S227	P59325	Eif5	S	227	sp|P59325|IF5_MOUSE Eukaryotic translation initiation factor 5 OS=Mus musculus OX=10090 GN=Eif5 PE=1 SV=1;tr|Q8BVV6|Q8BVV6_MOUSE Eukaryotic translation initiation factor 5 OS=Mus musculus OX=10090 GN=Eif5 PE=1 SV=1;tr|A0A1Y7VKT5|A0A1Y7VKT5_MOUSE Eukaryotic	0.999192	56.359	0.0118152	-0.332152	19.2963	0.616785	0.871019	FALSE	-0.138848	19.2963	0.833526	0.893186	FALSE	0.18544	19.2963	0.779104	0.940226	FALSE	0.193304	19.2963	0.77003	0.877028	FALSE	0.517593	19.2963	0.439201	0.759814	FALSE	0.324289	19.2963	0.625057	0.786387	FALSE	19.6353	20.0198									20.1472
P61979-2_S284	P61979-2	Hnrnpk	S	284	sp|P61979-2|HNRPK_MOUSE Isoform 2 of Heterogeneous nuclear ribonucleoprotein K OS=Mus musculus OX=10090 GN=Hnrnpk;sp|P61979|HNRPK_MOUSE Heterogeneous nuclear ribonucleoprotein K OS=Mus musculus OX=10090 GN=Hnrnpk PE=1 SV=1;sp|P61979-3|HNRPK_MOUSE Isoform 3	1	92.538	0.000214689	-1.33604	19.95	0.0383474	0.352888	FALSE	-1.17066	19.95	0.0638971	0.149808	FALSE	-0.365604	19.95	0.534034	0.862511	FALSE	0.165375	19.95	0.77696	0.877028	FALSE	0.970433	19.95	0.115986	0.498171	FALSE	0.805058	19.95	0.184784	0.387675	FALSE	21.0198	21.3086						19.2476		20.5804	20.3067
P63166_S2	P63166	Sumo1	S	2	sp|P63166|SUMO1_MOUSE Small ubiquitin-related modifier 1 OS=Mus musculus OX=10090 GN=Sumo1 PE=1 SV=1;tr|A0A087WRQ4|A0A087WRQ4_MOUSE Small ubiquitin-related modifier 1 OS=Mus musculus OX=10090 GN=Sumo1 PE=1 SV=1	1	134.85	3.5654e-10	0.487179	20.1689	0.628872	0.876407	FALSE	-0.922232	20.1689	0.366693	0.506071	FALSE	-0.198487	20.1689	0.843205	0.955328	FALSE	-1.40941	20.1689	0.177799	0.402428	FALSE	-0.685666	20.1689	0.498589	0.802644	FALSE	0.723745	20.1689	0.475567	0.676247	FALSE	21.4451							20.5101	20.9088		21.4472
P70255-2_S330	P70255-2	Nfic	S	330	sp|P70255-2|NFIC_MOUSE Isoform 2 of Nuclear factor 1 C-type OS=Mus musculus OX=10090 GN=Nfic;tr|A0A1Y7VK55|A0A1Y7VK55_MOUSE Nuclear factor 1 OS=Mus musculus OX=10090 GN=Nfic PE=1 SV=1;sp|P70255-5|NFIC_MOUSE Isoform 5 of Nuclear factor 1 C-type OS=Mus muscu	0.994689	131.53	1.7726e-08	-0.573167	21.035	0.480893	0.776542	FALSE	-0.850104	21.035	0.302196	0.444806	FALSE	-1.61867	21.035	0.0633853	0.477898	FALSE	-0.276937	21.035	0.731176	0.86098	FALSE	-1.0455	21.035	0.209886	0.589707	FALSE	-0.768566	21.035	0.348838	0.564809	FALSE	20.9358	20.9174	20.6897	21.4959		21.0535	22.3854	22.1078	21.1862	21.3791	20.9069
P70288_S394	P70288	Hdac2	S	394	sp|P70288|HDAC2_MOUSE Histone deacetylase 2 OS=Mus musculus OX=10090 GN=Hdac2 PE=1 SV=1;tr|A0A0R4J008|A0A0R4J008_MOUSE Histone deacetylase 2 OS=Mus musculus OX=10090 GN=Hdac2 PE=1 SV=1	1	83.185	5.11482e-08	0.0282748	19.4208	0.968744	0.98763	FALSE	-1.69631	19.4208	0.0344963	0.0979732	FALSE	-0.226207	19.4208	0.75444	0.93734	FALSE	-1.72459	19.4208	0.0321119	0.156512	FALSE	-0.254481	19.4208	0.72508	0.917066	FALSE	1.47011	19.4208	0.0607538	0.194116	FALSE											21.3155
P70302_S257	P70302	Stim1	S	257	sp|P70302|STIM1_MOUSE Stromal interaction molecule 1 OS=Mus musculus OX=10090 GN=Stim1 PE=1 SV=2;tr|A0A1B0GR78|A0A1B0GR78_MOUSE Stromal interaction molecule 1 OS=Mus musculus OX=10090 GN=Stim1 PE=1 SV=1;tr|A0A1B0GRA5|A0A1B0GRA5_MOUSE Stromal interaction mo	1	103.88	8.53102e-05	-0.335868	19.323	0.677097	0.886915	FALSE	-1.17407	19.323	0.162551	0.292201	FALSE	0.383256	19.323	0.635062	0.907973	FALSE	-0.838203	19.323	0.308376	0.553411	FALSE	0.719123	19.323	0.379227	0.723916	FALSE	1.55733	19.323	0.0723693	0.214853	FALSE		20.9719									20.4455
P70362_S299	P70362	Ufd1l	S	299	sp|P70362|UFD1_MOUSE Ubiquitin recognition factor in ER-associated degradation protein 1 OS=Mus musculus OX=10090 GN=Ufd1 PE=1 SV=2	0.940704	67.456	0.00579908	0.611171	19.1576	0.333757	0.700886	FALSE	0.234269	19.1576	0.705908	0.794621	FALSE	0.517454	19.1576	0.410362	0.816566	FALSE	-0.376902	19.1576	0.545842	0.742635	FALSE	-0.0937168	19.1576	0.879681	0.955343	FALSE	0.283185	19.1576	0.648773	0.804632	FALSE											18.9128
P81122_S1089	P81122	Irs2	S	1089	sp|P81122|IRS2_MOUSE Insulin receptor substrate 2 OS=Mus musculus OX=10090 GN=Irs2 PE=1 SV=2	0.999256	82.417	0.0030739	2.9031	20.013	0.0175059	0.259458	FALSE	0.354207	20.013	0.740655	0.825238	FALSE	3.3236	20.013	0.00845351	0.177186	FALSE	-2.54889	20.013	0.0322454	0.156512	FALSE	0.420505	20.013	0.694663	0.903234	FALSE	2.9694	20.013	0.0156069	0.0888913	FALSE		20.1874		23.1888		22.3857		18.8752		22.8052	20.6353
P81122_S1165	P81122	Irs2	S	1165	sp|P81122|IRS2_MOUSE Insulin receptor substrate 2 OS=Mus musculus OX=10090 GN=Irs2 PE=1 SV=2	0.999855	194.48	6.93934e-29	-0.722604	20.8762	0.343011	0.705173	FALSE	-2.29085	20.8762	0.00917176	0.0436909	TRUE	-1.27227	20.8762	0.108528	0.566131	FALSE	-1.56825	20.8762	0.0542113	0.209712	FALSE	-0.549662	20.8762	0.466912	0.779261	FALSE	1.01859	20.8762	0.189789	0.391694	FALSE		22.0605		20.4477			20.8574	21.3618	21.0118	22.3533	22.4
P81122_S303	P81122	Irs2	S	303	sp|P81122|IRS2_MOUSE Insulin receptor substrate 2 OS=Mus musculus OX=10090 GN=Irs2 PE=1 SV=2	0.976889	128.07	4.30042e-18	-0.443094	21.655	0.388471	0.72601	FALSE	-0.812608	21.655	0.127515	0.24556	FALSE	3.47286	21.655	1.90665e-05	0.00222018	TRUE	-0.369514	21.655	0.469752	0.678012	FALSE	3.91595	21.655	6.07705e-06	0.000807681	TRUE	4.28546	21.655	2.50905e-06	0.000525896	TRUE	22.256	23.0424	22.6587	22.0896	22.1743	22.3639				22.9703	22.9141
P81122_S362	P81122	Irs2	S	362	sp|P81122|IRS2_MOUSE Insulin receptor substrate 2 OS=Mus musculus OX=10090 GN=Irs2 PE=1 SV=2	0.988648	107.45	4.87586e-16	-0.671575	20.6955	0.369138	0.719065	FALSE	-2.29698	20.6955	0.0082082	0.040796	TRUE	-1.81759	20.6955	0.027412	0.322783	FALSE	-1.62541	20.6955	0.0441999	0.185286	FALSE	-1.14601	20.6955	0.13802	0.525983	FALSE	0.479392	20.6955	0.517709	0.714834	FALSE		21.8967				20.258	21.2394	21.1908	21.5195	21.7362	21.9381
P81122_S556	P81122	Irs2	S	556	sp|P81122|IRS2_MOUSE Insulin receptor substrate 2 OS=Mus musculus OX=10090 GN=Irs2 PE=1 SV=2	1	54.276	0.0177425	-0.0803023	19.4979	0.916321	0.973101	FALSE	-1.15265	19.4979	0.150566	0.27811	FALSE	-0.222455	19.4979	0.771377	0.938162	FALSE	-1.07235	19.4979	0.178462	0.402428	FALSE	-0.142153	19.4979	0.852527	0.948007	FALSE	0.930197	19.4979	0.238495	0.441595	FALSE		20.5877									21.022
P81122_S675	P81122	Irs2	S	675	sp|P81122|IRS2_MOUSE Insulin receptor substrate 2 OS=Mus musculus OX=10090 GN=Irs2 PE=1 SV=2	0.913987	109.83	1.33437e-05	0.0659415	20.0518	0.933827	0.981392	FALSE	-2.15176	20.0518	0.0178258	0.0625325	FALSE	0.60764	20.0518	0.450113	0.840281	FALSE	-2.2177	20.0518	0.0152887	0.105956	FALSE	0.541698	20.0518	0.499639	0.8031	FALSE	2.7594	20.0518	0.00435799	0.0434969	TRUE		20.8241			21.2419					21.8151	21.7924
P81122_S728	P81122	Irs2	S	728	sp|P81122|IRS2_MOUSE Insulin receptor substrate 2 OS=Mus musculus OX=10090 GN=Irs2 PE=1 SV=2	0.949528	127.57	1.03556e-06	1.08669	19.3966	0.300489	0.696833	FALSE	-0.399672	19.3966	0.697261	0.79169	FALSE	0.670691	19.3966	0.516488	0.85989	FALSE	-1.48636	19.3966	0.165124	0.387135	FALSE	-0.415997	19.3966	0.685629	0.898175	FALSE	1.07036	19.3966	0.307464	0.516382	FALSE						21.3772				21.6766	21.036
P81122_T517	P81122	Irs2	T	517	sp|P81122|IRS2_MOUSE Insulin receptor substrate 2 OS=Mus musculus OX=10090 GN=Irs2 PE=1 SV=2	0.986379	109.83	0.000345922	-0.283762	19.9725	0.740692	0.924023	FALSE	-0.746807	19.9725	0.390661	0.525562	FALSE	-2.19727	19.9725	0.0231159	0.297601	FALSE	-0.463045	19.9725	0.59072	0.779691	FALSE	-1.91351	19.9725	0.042419	0.34226	FALSE	-1.45046	19.9725	0.110153	0.274858	FALSE						21.0561	21.4397	21.3816	21.2671
P97379-2_T227	P97379-2	G3bp2	T	227	sp|P97379-2|G3BP2_MOUSE Isoform B of Ras GTPase-activating protein-binding protein 2 OS=Mus musculus OX=10090 GN=G3bp2;sp|P97379|G3BP2_MOUSE Ras GTPase-activating protein-binding protein 2 OS=Mus musculus OX=10090 GN=G3bp2 PE=1 SV=2	0.9388	72.033	8.85629e-06	-0.841222	21.1822	0.519967	0.801563	FALSE	-2.14642	21.1822	0.117562	0.230721	FALSE	0.451374	21.1822	0.728164	0.93734	FALSE	-1.3052	21.1822	0.324411	0.568234	FALSE	1.2926	21.1822	0.328903	0.692149	FALSE	2.59779	21.1822	0.0642473	0.198033	FALSE		22.999	23.0191		20.7713	20.876		22.3045		22.7486	22.6847
P97434;Q5SWZ5_S292	P97434;Q5SWZ5	Mprip	S	292	sp|P97434|MPRIP_MOUSE Myosin phosphatase Rho-interacting protein OS=Mus musculus OX=10090 GN=Mprip PE=1 SV=2;sp|P97434-5|MPRIP_MOUSE Isoform 5 of Myosin phosphatase Rho-interacting protein OS=Mus musculus OX=10090 GN=Mprip;sp|P97434-4|MPRIP_MOUSE Isoform 4	0.897457	107.87	1.54305e-12	-0.405018	20.9759	0.694373	0.900623	FALSE	-3.09563	20.9759	0.01016	0.0463223	TRUE	-3.23166	20.9759	0.00795778	0.173745	FALSE	-2.69061	20.9759	0.0210584	0.120597	FALSE	-2.82665	20.9759	0.0164881	0.213328	FALSE	-0.136035	20.9759	0.894675	0.958293	FALSE		22.5471					22.3117	22.19	23.0718	21.81	22.7748
P97434;Q5SWZ5_S976	P97434;Q5SWZ5	Mprip	S	976	sp|P97434|MPRIP_MOUSE Myosin phosphatase Rho-interacting protein OS=Mus musculus OX=10090 GN=Mprip PE=1 SV=2;sp|P97434-5|MPRIP_MOUSE Isoform 5 of Myosin phosphatase Rho-interacting protein OS=Mus musculus OX=10090 GN=Mprip;sp|P97434-4|MPRIP_MOUSE Isoform 4	0.999907	132.78	2.4583e-15	0.371346	21.6207	0.820094	0.955074	FALSE	-2.52298	21.6207	0.141346	0.264991	FALSE	-1.48231	21.6207	0.372223	0.803099	FALSE	-2.89433	21.6207	0.0962686	0.285389	FALSE	-1.85366	21.6207	0.269217	0.651938	FALSE	1.04067	21.6207	0.527227	0.72122	FALSE		23.678				23.9055		23.1622	23.4559	23.0881	23.2433
P97434;Q5SWZ5_S992	P97434;Q5SWZ5	Mprip	S	992	sp|P97434|MPRIP_MOUSE Myosin phosphatase Rho-interacting protein OS=Mus musculus OX=10090 GN=Mprip PE=1 SV=2;sp|P97434-5|MPRIP_MOUSE Isoform 5 of Myosin phosphatase Rho-interacting protein OS=Mus musculus OX=10090 GN=Mprip;sp|P97434-4|MPRIP_MOUSE Isoform 4	0.999834	148.62	5.58209e-13	-1.12227	23.238	0.0408412	0.356354	FALSE	-2.03784	23.238	0.00142469	0.0152355	TRUE	-1.67522	23.238	0.00527106	0.147291	FALSE	-0.915574	23.238	0.0856514	0.26972	FALSE	-0.552954	23.238	0.278901	0.661286	FALSE	0.36262	23.238	0.470944	0.671496	FALSE	22.58	23.9304	22.9438	21.9834	21.9827	22.1214	23.8629	23.5966	23.6536	24.2165	24.0852
P97801_S10	P97801	Smn1	S	10	sp|P97801|SMN_MOUSE Survival motor neuron protein OS=Mus musculus OX=10090 GN=Smn1 PE=1 SV=1;tr|Q5PXT4|Q5PXT4_MOUSE Survival motor neuron protein OS=Mus musculus OX=10090 GN=Smn1 PE=1 SV=1;tr|D6RI18|D6RI18_MOUSE Survival motor neuron protein OS=Mus musculu	0.997019	92.575	5.69082e-08	-0.503571	22.4644	0.334326	0.700886	FALSE	-0.684578	22.4644	0.197002	0.336163	FALSE	-0.023266	22.4644	0.963649	0.989254	FALSE	-0.181007	22.4644	0.723661	0.86098	FALSE	0.480305	22.4644	0.356232	0.716096	FALSE	0.661312	22.4644	0.211542	0.41131	FALSE	22.7578	23.2315	22.006	22.1415	22.0787	22.2643	22.0191	22.1398	22.3954	22.9531	22.7588
P97855_S231	P97855	G3bp1	S	231	sp|P97855|G3BP1_MOUSE Ras GTPase-activating protein-binding protein 1 OS=Mus musculus OX=10090 GN=G3bp1 PE=1 SV=1	0.952417	198.04	6.57456e-40	-0.43353	26.3516	0.797145	0.949721	FALSE	1.96114	26.3516	0.258253	0.406686	FALSE	3.37263	26.3516	0.0646163	0.480269	FALSE	2.39467	26.3516	0.173243	0.395552	FALSE	3.80616	26.3516	0.0406939	0.338113	FALSE	1.41149	26.3516	0.409324	0.618114	FALSE	28.5229	28.0276	27.4802	27.7051	27.415	27.61	26.6482		26.4196	27.0193	22.801
Q02780-3_S279	Q02780-3	Nfia	S	279	sp|Q02780-3|NFIA_MOUSE Isoform 3 of Nuclear factor 1 A-type OS=Mus musculus OX=10090 GN=Nfia;tr|B1AUB9|B1AUB9_MOUSE Nuclear factor 1 OS=Mus musculus OX=10090 GN=Nfia PE=1 SV=1;tr|B1AUC0|B1AUC0_MOUSE Nuclear factor 1 OS=Mus musculus OX=10090 GN=Nfia PE=1 SV	0.999375	95.654	1.43716e-08	-0.970704	20.7009	0.216504	0.633787	FALSE	-1.06205	20.7009	0.179148	0.312392	FALSE	-1.35306	20.7009	0.094584	0.533476	FALSE	-0.0913476	20.7009	0.904116	0.94686	FALSE	-0.382361	20.7009	0.616026	0.872505	FALSE	-0.291013	20.7009	0.702011	0.842734	FALSE	20.4537	20.7154	21.3063	20.4018		21.0722	20.6557	21.504	21.4627	20.945	20.519
Q05BA5_S846	Q05BA5	Ncoa3	S	846	tr|Q05BA5|Q05BA5_MOUSE Nuclear receptor coactivator OS=Mus musculus OX=10090 GN=Ncoa3 PE=1 SV=1;tr|A2A468|A2A468_MOUSE Nuclear receptor coactivator OS=Mus musculus OX=10090 GN=Ncoa3 PE=1 SV=1;sp|O09000|NCOA3_MOUSE Nuclear receptor coactivator 3 OS=Mus musc	0.998207	53.403	0.00783168	-0.12361	19.0057	0.787008	0.94477	FALSE	-0.281618	19.0057	0.540981	0.66277	FALSE	0.170447	19.0057	0.709881	0.93734	FALSE	-0.158007	19.0057	0.730079	0.86098	FALSE	0.294057	19.0057	0.523574	0.810698	FALSE	0.452064	19.0057	0.332761	0.548324	FALSE		19.5839								19.5755
Q05D44_S114	Q05D44	Eif5b	S	114	sp|Q05D44|IF2P_MOUSE Eukaryotic translation initiation factor 5B OS=Mus musculus OX=10090 GN=Eif5b PE=1 SV=2	1	374.5	1.30226e-186	0.573928	24.7412	0.171216	0.589432	FALSE	-0.0366375	24.7412	0.927314	0.959866	FALSE	0.683864	24.7412	0.108808	0.566131	FALSE	-0.610566	24.7412	0.14763	0.366535	FALSE	0.109936	24.7412	0.784611	0.93334	FALSE	0.720502	24.7412	0.0930628	0.243756	FALSE	24.4227	24.6202	24.3749	25.2521	24.8811	25.0064	24.273	24.0972	24.7178	25.4598	24.5311
Q05D44_S137	Q05D44	Eif5b	S	137	sp|Q05D44|IF2P_MOUSE Eukaryotic translation initiation factor 5B OS=Mus musculus OX=10090 GN=Eif5b PE=1 SV=2	0.999061	216.21	1.38562e-64	-2.39045	22.3969	0.0150422	0.258431	FALSE	-3.56843	22.3969	0.00123492	0.0146748	TRUE	-2.30431	22.3969	0.0181289	0.256744	FALSE	-1.17798	22.3969	0.18507	0.408323	FALSE	0.0861382	22.3969	0.919604	0.971236	FALSE	1.26412	22.3969	0.157341	0.350091	FALSE	22.3804	23.6571	22.127			22.3499	22.8763	21.9553	23.0745	24.0888	23.7462
Q05D44_S187	Q05D44	Eif5b	S	187	sp|Q05D44|IF2P_MOUSE Eukaryotic translation initiation factor 5B OS=Mus musculus OX=10090 GN=Eif5b PE=1 SV=2	0.971826	96.544	1.18578e-07	1.53557	20.0655	0.0700016	0.415687	FALSE	0.828254	20.0655	0.302928	0.445258	FALSE	-0.51505	20.0655	0.515572	0.85989	FALSE	-0.70732	20.0655	0.37591	0.599625	FALSE	-2.05062	20.0655	0.021276	0.245024	FALSE	-1.3433	20.0655	0.107106	0.271784	FALSE		19.7754				21.8111	21.5527	21.525		19.9717
Q05D44_S191	Q05D44	Eif5b	S	191	sp|Q05D44|IF2P_MOUSE Eukaryotic translation initiation factor 5B OS=Mus musculus OX=10090 GN=Eif5b PE=1 SV=2	0.999968	135.27	7.08942e-16	1.48327	20.6003	0.200545	0.615452	FALSE	2.03769	20.6003	0.0879914	0.18667	FALSE	-0.2734	20.6003	0.806644	0.946529	FALSE	0.554414	20.6003	0.621144	0.794072	FALSE	-1.75667	20.6003	0.134984	0.522006	FALSE	-2.31109	20.6003	0.0571342	0.190085	FALSE			22.0982		22.8123	22.5112	22.0277	21.7939	21.2351
Q05D44_S215	Q05D44	Eif5b	S	215	sp|Q05D44|IF2P_MOUSE Eukaryotic translation initiation factor 5B OS=Mus musculus OX=10090 GN=Eif5b PE=1 SV=2	0.999998	205.33	4.31419e-51	1.57472	23.6717	0.118685	0.510924	FALSE	-0.22674	23.6717	0.81225	0.879378	FALSE	-0.0326542	23.6717	0.972677	0.991601	FALSE	-1.80146	23.6717	0.0788663	0.257482	FALSE	-1.60737	23.6717	0.11201	0.491157	FALSE	0.194086	23.6717	0.838832	0.928296	FALSE		24.1596	23.4692	24.3326	23.9417	23.7273	24.1752	24.015	23.9094	24.442	24.1053
Q09XV5_S1997	Q09XV5	Chd8	S	1997	sp|Q09XV5|CHD8_MOUSE Chromodomain-helicase-DNA-binding protein 8 OS=Mus musculus OX=10090 GN=Chd8 PE=1 SV=1;tr|F7AL76|F7AL76_MOUSE Chromodomain-helicase-DNA-binding protein 8 (Fragment) OS=Mus musculus OX=10090 GN=Chd8 PE=1 SV=2	0.998933	76.378	0.000521231	-0.388102	20.0562	0.497753	0.783313	FALSE	-0.852967	20.0562	0.151181	0.27811	FALSE	-1.0878	20.0562	0.0746837	0.490384	FALSE	-0.464865	20.0562	0.418804	0.637292	FALSE	-0.699696	20.0562	0.23204	0.625923	FALSE	-0.23483	20.0562	0.679602	0.827205	FALSE		20.5778	19.9942		19.9358		20.474	20.5639	20.6475	20.363	20.5911
Q09XV5_S1999	Q09XV5	Chd8	S	1999	sp|Q09XV5|CHD8_MOUSE Chromodomain-helicase-DNA-binding protein 8 OS=Mus musculus OX=10090 GN=Chd8 PE=1 SV=1;tr|F7AL76|F7AL76_MOUSE Chromodomain-helicase-DNA-binding protein 8 (Fragment) OS=Mus musculus OX=10090 GN=Chd8 PE=1 SV=2	0.985952	54.368	0.00194932	0.392117	19.3116	0.422591	0.738849	FALSE	0.202038	19.3116	0.676169	0.772765	FALSE	-0.80727	19.3116	0.113987	0.569863	FALSE	-0.190079	19.3116	0.694207	0.845555	FALSE	-1.19939	19.3116	0.0267539	0.279012	FALSE	-1.00931	19.3116	0.054809	0.18493	FALSE							20.3386	20.2423	19.6158
Q0P6A0_S154	Q0P6A0	Adgrl2;Lphn2	S	154	tr|Q0P6A0|Q0P6A0_MOUSE Adhesion G protein-coupled receptor L2 OS=Mus musculus OX=10090 GN=Adgrl2 PE=1 SV=1;tr|A0A0G2JGC2|A0A0G2JGC2_MOUSE Adhesion G protein-coupled receptor L2 (Fragment) OS=Mus musculus OX=10090 GN=Adgrl2 PE=1 SV=1;tr|A0A0G2JFV3|A0A0G2JFV	0.887434	50.284	0.0142689	-0.288263	19.0609	0.652801	0.88504	FALSE	0.058894	19.0609	0.926441	0.959866	FALSE	0.201247	19.0609	0.752897	0.93734	FALSE	0.347157	19.0609	0.588739	0.779691	FALSE	0.48951	19.0609	0.448797	0.76412	FALSE	0.142353	19.0609	0.823579	0.91892	FALSE											19.3081
Q0VAW6_S66	Q0VAW6	8030462N17Rik	S	66	tr|Q0VAW6|Q0VAW6_MOUSE RIKEN cDNA 8030462N17 gene OS=Mus musculus OX=10090 GN=8030462N17Rik PE=1 SV=1;sp|Q8BH50-2|CR025_MOUSE Isoform 2 of Uncharacterized protein C18orf25 homolog OS=Mus musculus OX=10090;sp|Q8BH50|CR025_MOUSE Uncharacterized protein C18or	0.989317	168.26	2.24287e-33	-2.2001	20.7358	0.0582097	0.385732	FALSE	-2.98406	20.7358	0.0152026	0.0587041	FALSE	0.802721	20.7358	0.457723	0.844114	FALSE	-0.783967	20.7358	0.468041	0.676562	FALSE	3.00282	20.7358	0.0147165	0.212511	FALSE	3.78678	20.7358	0.00381691	0.0399135	TRUE	22.9467	22.9462				21.423				22.7454	22.6913
Q0VBL3-2_S293	Q0VBL3-2	Rbm15	S	293	sp|Q0VBL3-2|RBM15_MOUSE Isoform 2 of RNA-binding protein 15 OS=Mus musculus OX=10090 GN=Rbm15;sp|Q0VBL3|RBM15_MOUSE RNA-binding protein 15 OS=Mus musculus OX=10090 GN=Rbm15 PE=1 SV=1	0.999992	119.76	1.18491e-07	-0.919377	21.2684	0.402956	0.732109	FALSE	-0.791028	21.2684	0.46995	0.598429	FALSE	-1.03283	21.2684	0.349415	0.791025	FALSE	0.128349	21.2684	0.905575	0.947071	FALSE	-0.113456	21.2684	0.916483	0.970176	FALSE	-0.241804	21.2684	0.823306	0.91892	FALSE	22.2934	22.5148			21.6627	21.475	21.6668	21.7224	21.457	22.2458	22.2637
Q14AX6-3_S1079	Q14AX6-3	Cdk12	S	1079	sp|Q14AX6-3|CDK12_MOUSE Isoform 3 of Cyclin-dependent kinase 12 OS=Mus musculus OX=10090 GN=Cdk12;sp|Q14AX6-2|CDK12_MOUSE Isoform 2 of Cyclin-dependent kinase 12 OS=Mus musculus OX=10090 GN=Cdk12;sp|Q14AX6|CDK12_MOUSE Cyclin-dependent kinase 12 OS=Mus musc	1	112.11	1.48801e-10	-2.28024	20.835	0.0358865	0.34526	FALSE	-3.86278	20.835	0.00187071	0.0176622	TRUE	-2.74887	20.835	0.014869	0.227621	FALSE	-1.58254	20.835	0.125915	0.334866	FALSE	-0.468624	20.835	0.633932	0.879684	FALSE	1.11392	20.835	0.268715	0.474608	FALSE		22.3992	21.3342				21.9225	22.2308		22.5807	22.3695
Q14AX6-3_T889	Q14AX6-3	Cdk12	T	889	sp|Q14AX6-3|CDK12_MOUSE Isoform 3 of Cyclin-dependent kinase 12 OS=Mus musculus OX=10090 GN=Cdk12;sp|Q14AX6-2|CDK12_MOUSE Isoform 2 of Cyclin-dependent kinase 12 OS=Mus musculus OX=10090 GN=Cdk12;sp|Q14AX6|CDK12_MOUSE Cyclin-dependent kinase 12 OS=Mus musc	0.999939	134.9	3.80798e-13	0.266081	20.7411	0.826611	0.956169	FALSE	-1.6787	20.7411	0.184222	0.319115	FALSE	-0.142536	20.7411	0.906516	0.976391	FALSE	-1.94478	20.7411	0.128841	0.337446	FALSE	-0.408617	20.7411	0.736954	0.917066	FALSE	1.53616	20.7411	0.221403	0.424964	FALSE			22.8579	20.6165		20.5723			22.317	20.5076	22.5142
Q3T9T1_S200	Q3T9T1	Tmcc2;Tmcc3	S	200	tr|Q3T9T1|Q3T9T1_MOUSE Transmembrane and coiled-coil domains protein 2 OS=Mus musculus OX=10090 GN=Tmcc2 PE=1 SV=1;tr|A0A5F8MQA9|A0A5F8MQA9_MOUSE Transmembrane and coiled-coil domains protein 2 OS=Mus musculus OX=10090 GN=Tmcc2 PE=1 SV=1;tr|Q3TZY4|Q3TZY4_M	1	140.39	1.21039e-09	-0.714922	19.5741	0.324051	0.700886	FALSE	-1.67953	19.5741	0.0333437	0.096464	FALSE	0.235607	19.5741	0.740224	0.93734	FALSE	-0.964605	19.5741	0.19095	0.414317	FALSE	0.950529	19.5741	0.197021	0.580211	FALSE	1.91513	19.5741	0.0180894	0.0962318	FALSE		21.246								20.529	20.1803
Q3TC46_S179	Q3TC46	Patl1	S	179	sp|Q3TC46|PATL1_MOUSE Protein PAT1 homolog 1 OS=Mus musculus OX=10090 GN=Patl1 PE=1 SV=2;tr|A0A494BB25|A0A494BB25_MOUSE Protein PAT1 homolog 1 OS=Mus musculus OX=10090 GN=Patl1 PE=1 SV=1	0.969089	77.593	0.000592345	-0.245383	19.3111	0.71515	0.911984	FALSE	-2.40506	19.3111	0.0035509	0.0241416	TRUE	-0.643415	19.3111	0.347	0.791025	FALSE	-2.15967	19.3111	0.00692569	0.0711581	FALSE	-0.398032	19.3111	0.555819	0.837423	FALSE	1.76164	19.3111	0.0207316	0.106504	FALSE										21.5156
Q3TFK5_S258	Q3TFK5	Gpatch4	S	258	sp|Q3TFK5|GPTC4_MOUSE G patch domain-containing protein 4 OS=Mus musculus OX=10090 GN=Gpatch4 PE=1 SV=1	0.999983	191.35	7.06019e-43	-1.28133	21.2415	0.0626953	0.395434	FALSE	-1.14663	21.2415	0.090989	0.190332	FALSE	-0.112157	21.2415	0.859774	0.966269	FALSE	0.134698	21.2415	0.832029	0.905469	FALSE	1.16917	21.2415	0.0855538	0.455129	FALSE	1.03447	21.2415	0.122984	0.297167	FALSE	22.3897	22.25	21.0238		21.3192	20.753	20.5847	21.0127	20.5587	22.1519	21.921
Q3TIR3_T440	Q3TIR3	Ric8a	T	440	sp|Q3TIR3|RIC8A_MOUSE Synembryn-A OS=Mus musculus OX=10090 GN=Ric8a PE=1 SV=2;tr|A0A1B0GSI8|A0A1B0GSI8_MOUSE Synembryn-A (Fragment) OS=Mus musculus OX=10090 GN=Ric8a PE=1 SV=1	0.97326	99.871	3.39821e-07	-0.335686	20.2841	0.632851	0.877543	FALSE	-2.04777	20.2841	0.011874	0.0501771	FALSE	-1.12987	20.2841	0.125947	0.583871	FALSE	-1.71208	20.2841	0.0288086	0.151715	FALSE	-0.79418	20.2841	0.269388	0.651938	FALSE	0.917904	20.2841	0.205806	0.406434	FALSE			20.839					20.814	21.1302	21.5609	21.227
Q3TIZ5_S334	Q3TIZ5	Apbb2	S	334	tr|Q3TIZ5|Q3TIZ5_MOUSE Amyloid-beta A4 precursor protein-binding family B member 2 OS=Mus musculus OX=10090 GN=Apbb2 PE=1 SV=1;tr|E9QPX0|E9QPX0_MOUSE Amyloid-beta A4 precursor protein-binding family B member 2 OS=Mus musculus OX=10090 GN=Apbb2 PE=1 SV=1;sp	0.998927	203.59	1.41264e-32	-0.713227	19.6233	0.251637	0.678769	FALSE	-2.46215	19.6233	0.00147661	0.015589	TRUE	0.163141	19.6233	0.787249	0.940226	FALSE	-1.74893	19.6233	0.0125845	0.098422	FALSE	0.876368	19.6233	0.165011	0.55996	FALSE	2.6253	19.6233	0.00092339	0.0201607	TRUE		20.7285								21.1907	21.111
Q3TJD7_S111	Q3TJD7	Pdlim7	S	111	sp|Q3TJD7|PDLI7_MOUSE PDZ and LIM domain protein 7 OS=Mus musculus OX=10090 GN=Pdlim7 PE=1 SV=1;tr|Q8BVJ7|Q8BVJ7_MOUSE PDZ and LIM domain protein 7 OS=Mus musculus OX=10090 GN=Pdlim7 PE=1 SV=1;tr|B8JJB2|B8JJB2_MOUSE PDZ and LIM domain protein 7 (Fragment)	0.883217	119.45	1.8451e-06	0.293781	19.3917	0.5614	0.832174	FALSE	-0.388486	19.3917	0.44509	0.57587	FALSE	0.167626	19.3917	0.739055	0.93734	FALSE	-0.682267	19.3917	0.191434	0.414511	FALSE	-0.126155	19.3917	0.801835	0.938892	FALSE	0.556112	19.3917	0.280827	0.488071	FALSE		18.9937								18.9738	20.0382
Q3TQS1_S60	Q3TQS1	Larp1b	S	60	tr|Q3TQS1|Q3TQS1_MOUSE La ribonucleoprotein domain family, member 1B OS=Mus musculus OX=10090 GN=Larp1b PE=1 SV=1;tr|A0A0A6YWC2|A0A0A6YWC2_MOUSE La ribonucleoprotein domain family, member 1B OS=Mus musculus OX=10090 GN=Larp1b PE=1 SV=1;tr|A0A0A6YXJ7|A0A0A6	0.999999	174.32	5.44889e-33	0.381468	20.2422	0.508495	0.794549	FALSE	-0.434033	20.2422	0.453189	0.582751	FALSE	0.194938	20.2422	0.73356	0.93734	FALSE	-0.815501	20.2422	0.171634	0.393594	FALSE	-0.186529	20.2422	0.744589	0.9202	FALSE	0.628971	20.2422	0.283603	0.491806	FALSE		20.5424	20.1916		20.5145	20.7056	20.3044	20.258		20.7785	20.9282
Q3TZZ7_S662	Q3TZZ7	Esyt2	S	662	sp|Q3TZZ7|ESYT2_MOUSE Extended synaptotagmin-2 OS=Mus musculus OX=10090 GN=Esyt2 PE=1 SV=1;sp|Q3TZZ7-2|ESYT2_MOUSE Isoform 2 of Extended synaptotagmin-2 OS=Mus musculus OX=10090 GN=Esyt2	0.823105	130.2	1.49957e-13	-0.209025	19.5977	0.710428	0.909701	FALSE	-2.1257	19.5977	0.00247825	0.0207777	TRUE	-0.339626	19.5977	0.548389	0.870776	FALSE	-1.91668	19.5977	0.00485925	0.0613553	FALSE	-0.130601	19.5977	0.816206	0.941721	FALSE	1.78608	19.5977	0.00744414	0.0577886	FALSE											20.8561
Q3U0J8_S959	Q3U0J8	Tbc1d2b	S	959	sp|Q3U0J8|TBD2B_MOUSE TBC1 domain family member 2B OS=Mus musculus OX=10090 GN=Tbc1d2b PE=1 SV=2	1	209.13	5.46747e-51	0.796443	22.1505	0.511698	0.795638	FALSE	-1.27274	22.1505	0.301504	0.444571	FALSE	-1.08243	22.1505	0.376386	0.803099	FALSE	-2.06918	22.1505	0.105393	0.30012	FALSE	-1.87887	22.1505	0.137549	0.525983	FALSE	0.190307	22.1505	0.874245	0.946497	FALSE		22.214	22.3718	23.0653	22.7543		23.0758	22.0514	23.4025	23.4026	23.136
Q3UGS4_S21	Q3UGS4	Fam195b	S	21	sp|Q3UGS4|MCRI1_MOUSE Mapk-regulated corepressor-interacting protein 1 OS=Mus musculus OX=10090 GN=Mcrip1 PE=1 SV=1	0.980025	83.418	4.12479e-06	0.490829	19.4749	0.214319	0.633787	FALSE	-0.943074	19.4749	0.0275828	0.0842765	FALSE	0.0955403	19.4749	0.802454	0.946529	FALSE	-1.4339	19.4749	0.0026042	0.0440193	TRUE	-0.395288	19.4749	0.311417	0.684333	FALSE	1.03861	19.4749	0.0173799	0.0930556	FALSE										20.2824	20.8538
Q3UH59_S1993	Q3UH59	Myh10	S	1993	tr|Q3UH59|Q3UH59_MOUSE Myosin-10 OS=Mus musculus OX=10090 GN=Myh10 PE=1 SV=1;sp|Q61879|MYH10_MOUSE Myosin-10 OS=Mus musculus OX=10090 GN=Myh10 PE=1 SV=2;tr|Q5SV64|Q5SV64_MOUSE Myosin-10 OS=Mus musculus OX=10090 GN=Myh10 PE=1 SV=1	0.983699	62.165	0.000300425	0.850403	19.5606	0.377552	0.722696	FALSE	-0.0630147	19.5606	0.946926	0.967231	FALSE	-0.223971	19.5606	0.813186	0.94802	FALSE	-0.913418	19.5606	0.34452	0.580477	FALSE	-1.07437	19.5606	0.269825	0.651938	FALSE	-0.160956	19.5606	0.865061	0.94145	FALSE					19.8608	20.5757	21.9607	19.7667		21.16
Q3UH70_S1154	Q3UH70	Brd4	S	1154	tr|Q3UH70|Q3UH70_MOUSE Bromodomain-containing protein 4 OS=Mus musculus OX=10090 GN=Brd4 PE=1 SV=1;sp|Q9ESU6|BRD4_MOUSE Bromodomain-containing protein 4 OS=Mus musculus OX=10090 GN=Brd4 PE=1 SV=2;tr|A0A2R8VHW4|A0A2R8VHW4_MOUSE Bromodomain-containing protei	1	79.474	0.0077087	0.710287	19.5514	0.436758	0.744769	FALSE	-0.0286921	19.5514	0.974587	0.984434	FALSE	-1.33294	19.5514	0.157761	0.632852	FALSE	-0.738979	19.5514	0.418983	0.637292	FALSE	-2.04323	19.5514	0.0400779	0.338113	FALSE	-1.30425	19.5514	0.166119	0.36345	FALSE							20.6298	20.7383	20.7964		21.5217
Q3UHJ0_T618	Q3UHJ0	Aak1	T	618	sp|Q3UHJ0|AAK1_MOUSE AP2-associated protein kinase 1 OS=Mus musculus OX=10090 GN=Aak1 PE=1 SV=2;sp|Q3UHJ0-2|AAK1_MOUSE Isoform 2 of AP2-associated protein kinase 1 OS=Mus musculus OX=10090 GN=Aak1	0.999999	172.92	1.26242e-20	-1.49734	21.9072	0.107443	0.495111	FALSE	-2.22503	21.9072	0.0243048	0.0762617	FALSE	-2.90496	21.9072	0.00579989	0.147291	FALSE	-0.727687	21.9072	0.413059	0.633801	FALSE	-1.40762	21.9072	0.127724	0.514824	FALSE	-0.67993	21.9072	0.443514	0.64867	FALSE	21.8196	21.8022	21.6212		22.1208		23.2485	23.0873	23.1301	22.3092	22.5548
Q3UHU5-3_S768	Q3UHU5-3	Mtcl1	S	768	sp|Q3UHU5-3|MTCL1_MOUSE Isoform 3 of Microtubule cross-linking factor 1 OS=Mus musculus OX=10090 GN=Mtcl1;sp|Q3UHU5|MTCL1_MOUSE Microtubule cross-linking factor 1 OS=Mus musculus OX=10090 GN=Mtcl1 PE=1 SV=1;tr|H3BL83|H3BL83_MOUSE Microtubule cross-linking	0.998827	94.201	7.55177e-05	-1.88966	20.1687	0.0179998	0.259458	FALSE	1.60359	20.1687	0.0381867	0.10449	FALSE	0.729239	20.1687	0.308237	0.791025	FALSE	3.49325	20.1687	0.000311712	0.0125644	TRUE	2.6189	20.1687	0.00265985	0.0899202	FALSE	-0.874348	20.1687	0.226435	0.429121	FALSE	22.3357	21.959	22.2128		21.444
Q3UHX2_S60	Q3UHX2	Pdap1	S	60	sp|Q3UHX2|HAP28_MOUSE 28 kDa heat- and acid-stable phosphoprotein OS=Mus musculus OX=10090 GN=Pdap1 PE=1 SV=1	0.999999	281.96	9.78336e-84	-1.61294	24.3287	0.198617	0.615452	FALSE	-1.86149	24.3287	0.142576	0.26682	FALSE	-1.16071	24.3287	0.346292	0.791025	FALSE	-0.248554	24.3287	0.837057	0.906236	FALSE	0.452229	24.3287	0.70889	0.910326	FALSE	0.700783	24.3287	0.564624	0.752698	FALSE	24.458	25.1996	24.691		24.3559	25.6224	24.3552	24.1095	24.5272	25.461	25.1075
Q3UHX2_S63	Q3UHX2	Pdap1	S	63	sp|Q3UHX2|HAP28_MOUSE 28 kDa heat- and acid-stable phosphoprotein OS=Mus musculus OX=10090 GN=Pdap1 PE=1 SV=1	1	446.61	4.30816e-281	0.764952	25.707	0.0984383	0.48652	FALSE	1.03102	25.707	0.0330407	0.0959187	FALSE	0.514268	25.707	0.250693	0.763712	FALSE	0.266069	25.707	0.543468	0.742071	FALSE	-0.250684	25.707	0.566655	0.84374	FALSE	-0.516753	25.707	0.248544	0.453981	FALSE	24.9731	25.4016	26.1841	25.6802	26.2715	26.9021	25.903	25.6363	25.7716	25.6383	25.2845
Q3UID0_S283	Q3UID0	Smarcc2	S	283	tr|Q3UID0|Q3UID0_MOUSE SWI/SNF complex subunit SMARCC2 OS=Mus musculus OX=10090 GN=Smarcc2 PE=1 SV=1;sp|Q6PDG5-2|SMRC2_MOUSE Isoform 2 of SWI/SNF complex subunit SMARCC2 OS=Mus musculus OX=10090 GN=Smarcc2;sp|Q6PDG5|SMRC2_MOUSE SWI/SNF complex subunit SMAR	0.997367	115.31	1.0899e-08	-0.401973	21.8986	0.425533	0.740347	FALSE	-1.17062	21.8986	0.0342466	0.0979732	FALSE	-0.279278	21.8986	0.576983	0.889212	FALSE	-0.768643	21.8986	0.141521	0.357383	FALSE	0.122695	21.8986	0.805316	0.938892	FALSE	0.891338	21.8986	0.0932693	0.243756	FALSE	21.7454	22.0985	21.6689	21.8681	21.3809	21.0579	21.6676	21.889	21.5882	22.5234	22.6593
Q3UIX4_S427	Q3UIX4	Srsf11	S	427	tr|Q3UIX4|Q3UIX4_MOUSE Serine and arginine-rich-splicing factor 11 OS=Mus musculus OX=10090 GN=Srsf11 PE=1 SV=1;tr|F6RDI8|F6RDI8_MOUSE Serine and arginine-rich-splicing factor 11 (Fragment) OS=Mus musculus OX=10090 GN=Srsf11 PE=1 SV=1;tr|E9Q6E5|E9Q6E5_MOUS	1	295.12	8.17198e-98	-0.313172	23.1326	0.633736	0.877543	FALSE	-0.777288	23.1326	0.249031	0.401144	FALSE	-0.551592	23.1326	0.406374	0.816566	FALSE	-0.464116	23.1326	0.482797	0.689397	FALSE	-0.23842	23.1326	0.716203	0.914301	FALSE	0.225696	23.1326	0.730663	0.862314	FALSE	22.556	23.6691	22.8806	23.3313	21.4738	23.3611	23.5159	22.5257	23.7793	23.708	23.362
Q3UMB5_S491	Q3UMB5	Smcr8	S	491	sp|Q3UMB5|SMCR8_MOUSE Guanine nucleotide exchange protein SMCR8 OS=Mus musculus OX=10090 GN=Smcr8 PE=1 SV=2;sp|Q3UMB5-2|SMCR8_MOUSE Isoform 2 of Guanine nucleotide exchange protein SMCR8 OS=Mus musculus OX=10090 GN=Smcr8	0.923165	56.225	0.0106134	-0.181801	19.4976	0.67297	0.886915	FALSE	-0.451848	19.4976	0.30401	0.446221	FALSE	-0.513437	19.4976	0.246008	0.763306	FALSE	-0.270047	19.4976	0.532692	0.735922	FALSE	-0.331635	19.4976	0.445592	0.763039	FALSE	-0.0615885	19.4976	0.885892	0.951244	FALSE											19.9411
Q3UMU9-4_S313	Q3UMU9-4	Hdgfrp2	S	313	sp|Q3UMU9-4|HDGR2_MOUSE Isoform 4 of Hepatoma-derived growth factor-related protein 2 OS=Mus musculus OX=10090 GN=Hdgfl2;sp|Q3UMU9-2|HDGR2_MOUSE Isoform 2 of Hepatoma-derived growth factor-related protein 2 OS=Mus musculus OX=10090 GN=Hdgfl2;sp|Q3UMU9|HDGR	1	183.81	8.68896e-22	-1.28834	20.694	0.255607	0.678769	FALSE	-1.94346	20.694	0.09753	0.201204	FALSE	-0.624766	20.694	0.572802	0.888682	FALSE	-0.655119	20.694	0.554586	0.749944	FALSE	0.663571	20.694	0.549572	0.833105	FALSE	1.31869	20.694	0.245219	0.450859	FALSE	22.1742	22.2025		21.0904				21.1601	21.1383	21.7808	20.8723
Q3UMU9-4_S314	Q3UMU9-4	Hdgfrp2	S	314	sp|Q3UMU9-4|HDGR2_MOUSE Isoform 4 of Hepatoma-derived growth factor-related protein 2 OS=Mus musculus OX=10090 GN=Hdgfl2;sp|Q3UMU9-2|HDGR2_MOUSE Isoform 2 of Hepatoma-derived growth factor-related protein 2 OS=Mus musculus OX=10090 GN=Hdgfl2;sp|Q3UMU9|HDGR	1	183.81	8.68896e-22	-1.89505	21.1531	0.0267056	0.300165	FALSE	-2.73183	21.1531	0.00353539	0.0241416	TRUE	-0.843287	21.1531	0.280675	0.780664	FALSE	-0.836778	21.1531	0.284213	0.530622	FALSE	1.05176	21.1531	0.184578	0.580211	FALSE	1.88854	21.1531	0.0271287	0.124797	FALSE	22.1742	22.2025		21.0904				21.1601	21.1383	22.8514	22.3338
Q3UMU9-4_S401	Q3UMU9-4	Hdgfrp2	S	401	sp|Q3UMU9-4|HDGR2_MOUSE Isoform 4 of Hepatoma-derived growth factor-related protein 2 OS=Mus musculus OX=10090 GN=Hdgfl2;sp|Q3UMU9-2|HDGR2_MOUSE Isoform 2 of Hepatoma-derived growth factor-related protein 2 OS=Mus musculus OX=10090 GN=Hdgfl2;sp|Q3UMU9|HDGR	0.999939	44.863	0.0442926	-0.382478	18.6782	0.215502	0.633787	FALSE	-0.725011	18.6782	0.029683	0.0888794	FALSE	-0.658747	18.6782	0.044513	0.395659	FALSE	-0.342533	18.6782	0.264117	0.503313	FALSE	-0.276269	18.6782	0.363062	0.716551	FALSE	0.066264	18.6782	0.824222	0.91892	FALSE										19.0795	18.8977
Q3UNN4_S800	Q3UNN4	Smarcc1	S	800	tr|Q3UNN4|Q3UNN4_MOUSE SWI/SNF complex subunit SMARCC1 OS=Mus musculus OX=10090 GN=Smarcc1 PE=1 SV=1;sp|P97496-2|SMRC1_MOUSE Isoform 2 of SWI/SNF complex subunit SMARCC1 OS=Mus musculus OX=10090 GN=Smarcc1;sp|P97496|SMRC1_MOUSE SWI/SNF complex subunit SMAR	1	74.364	0.000106291	0.357124	19.9661	0.562541	0.83234	FALSE	-1.05304	19.9661	0.105588	0.215284	FALSE	1.74774	19.9661	0.0136061	0.222799	FALSE	-1.41017	19.9661	0.0375544	0.172618	FALSE	1.39061	19.9661	0.0398014	0.338113	FALSE	2.80078	19.9661	0.000628098	0.0177905	TRUE		21.0061		20.7225		20.4761				21.4234	21.1195
Q3UR91_S136	Q3UR91	Pum2	S	136	tr|Q3UR91|Q3UR91_MOUSE Pumilio homolog 2 OS=Mus musculus OX=10090 GN=Pum2 PE=1 SV=1;sp|Q80U58|PUM2_MOUSE Pumilio homolog 2 OS=Mus musculus OX=10090 GN=Pum2 PE=1 SV=2;tr|Q3TQ29|Q3TQ29_MOUSE Pumilio homolog 2 OS=Mus musculus OX=10090 GN=Pum2 PE=1 SV=1;sp|Q80	1	130.2	1.75894e-10	-0.587536	20.433	0.40098	0.732109	FALSE	-1.2092	20.433	0.0992496	0.203948	FALSE	-0.22471	20.433	0.744651	0.93734	FALSE	-0.621668	20.433	0.375087	0.599224	FALSE	0.362826	20.433	0.600381	0.864372	FALSE	0.984493	20.433	0.170907	0.370063	FALSE	20.8549	20.9404		20.8771		19.5509	20.5733		20.9382	21.4028	21.0366
Q3USH5_S601	Q3USH5	Sfswap	S	601	sp|Q3USH5|SFSWA_MOUSE Splicing factor, suppressor of white-apricot homolog OS=Mus musculus OX=10090 GN=Sfswap PE=1 SV=2	0.999997	158.17	1.18211e-13	0.0876771	20.1562	0.869412	0.971801	FALSE	-0.186265	20.1562	0.727456	0.812766	FALSE	-0.384723	20.1562	0.475582	0.85362	FALSE	-0.273942	20.1562	0.609411	0.790424	FALSE	-0.4724	20.1562	0.383778	0.727304	FALSE	-0.198458	20.1562	0.710499	0.846923	FALSE		20.2995	20.5447		20.2352	19.8329	20.2313	20.6177	20.4111	20.6859	20.0666
Q3UZ39_S302	Q3UZ39	Lrrfip1	S	302	sp|Q3UZ39|LRRF1_MOUSE Leucine-rich repeat flightless-interacting protein 1 OS=Mus musculus OX=10090 GN=Lrrfip1 PE=1 SV=2;sp|Q3UZ39-3|LRRF1_MOUSE Isoform 3 of Leucine-rich repeat flightless-interacting protein 1 OS=Mus musculus OX=10090 GN=Lrrfip1	0.999926	70.091	0.00060847	1.00256	20.4369	0.317387	0.700886	FALSE	2.26235	20.4369	0.0372316	0.103413	FALSE	0.151533	20.4369	0.877157	0.970001	FALSE	1.25979	20.4369	0.21475	0.441289	FALSE	-0.851029	20.4369	0.393063	0.732972	FALSE	-2.11082	20.4369	0.0492701	0.176229	FALSE	21.0171		21.6604	20.9695	21.3796	21.5239		22.1702	21.9717
Q3UZ39_S547	Q3UZ39	Lrrfip1	S	547	sp|Q3UZ39|LRRF1_MOUSE Leucine-rich repeat flightless-interacting protein 1 OS=Mus musculus OX=10090 GN=Lrrfip1 PE=1 SV=2;sp|Q3UZ39-3|LRRF1_MOUSE Isoform 3 of Leucine-rich repeat flightless-interacting protein 1 OS=Mus musculus OX=10090 GN=Lrrfip1	1	78.932	0.00410217	0.0293123	18.9145	0.963322	0.987112	FALSE	0.0289071	18.9145	0.963828	0.976878	FALSE	0.222749	18.9145	0.727469	0.93734	FALSE	-0.000405124	18.9145	0.999493	0.999493	FALSE	0.193437	18.9145	0.762011	0.923496	FALSE	0.193842	18.9145	0.761529	0.880886	FALSE											19.7286
Q3UZP7_T145	Q3UZP7	Palm	T	145	tr|Q3UZP7|Q3UZP7_MOUSE Paralemmin-1 OS=Mus musculus OX=10090 GN=Palm PE=1 SV=1;sp|Q9Z0P4-2|PALM_MOUSE Isoform 2 of Paralemmin-1 OS=Mus musculus OX=10090 GN=Palm;sp|Q9Z0P4|PALM_MOUSE Paralemmin-1 OS=Mus musculus OX=10090 GN=Palm PE=1 SV=1	0.908893	91.855	0.00472075	-0.0213843	19.4005	0.964507	0.987112	FALSE	-0.397909	19.4005	0.414823	0.550296	FALSE	-0.468539	19.4005	0.339733	0.791025	FALSE	-0.376525	19.4005	0.439626	0.651666	FALSE	-0.447155	19.4005	0.361358	0.716096	FALSE	-0.0706302	19.4005	0.883204	0.950305	FALSE										19.5668	20.0216
Q3V1V3_S156	Q3V1V3	Esf1	S	156	sp|Q3V1V3|ESF1_MOUSE ESF1 homolog OS=Mus musculus OX=10090 GN=Esf1 PE=1 SV=1	0.959581	71.614	0.0083345	-0.548475	19.5273	0.275387	0.686601	FALSE	-0.97624	19.5273	0.0654222	0.150848	FALSE	-0.661097	19.5273	0.193803	0.681562	FALSE	-0.427765	19.5273	0.389971	0.611811	FALSE	-0.112622	19.5273	0.818129	0.941721	FALSE	0.315143	19.5273	0.523329	0.718806	FALSE		19.529									20.2961
Q4VAC9-5_S249	Q4VAC9-5	Plekhg3	S	249	sp|Q4VAC9-5|PKHG3_MOUSE Isoform 5 of Pleckstrin homology domain-containing family G member 3 OS=Mus musculus OX=10090 GN=Plekhg3;sp|Q4VAC9-2|PKHG3_MOUSE Isoform 2 of Pleckstrin homology domain-containing family G member 3 OS=Mus musculus OX=10090 GN=Plekhg	0.991077	69.03	0.00367511	-1.60035	20.0447	0.0454155	0.358578	FALSE	-2.23531	20.0447	0.00912287	0.0436565	TRUE	-0.195337	20.0447	0.788677	0.940311	FALSE	-0.63496	20.0447	0.390905	0.612043	FALSE	1.40502	20.0447	0.0733326	0.419561	FALSE	2.03998	20.0447	0.0149838	0.0872391	FALSE		21.3494	21.5384							21.089	21.5222
Q501J7-2_S91	Q501J7-2	Phactr4	S	91	sp|Q501J7-2|PHAR4_MOUSE Isoform 2 of Phosphatase and actin regulator 4 OS=Mus musculus OX=10090 GN=Phactr4;sp|Q501J7|PHAR4_MOUSE Phosphatase and actin regulator 4 OS=Mus musculus OX=10090 GN=Phactr4 PE=1 SV=2;sp|Q501J7-3|PHAR4_MOUSE Isoform 3 of Phosphatas	0.998206	170.66	8.76878e-26	1.32466	20.8134	0.172862	0.590096	FALSE	-3.21608	20.8134	0.00451423	0.0278829	TRUE	-1.93866	20.8134	0.0559939	0.451397	FALSE	-4.54074	20.8134	0.000379631	0.0142091	TRUE	-3.26331	20.8134	0.00411612	0.107842	FALSE	1.27743	20.8134	0.187436	0.388208	FALSE					21.6126			22.8552	22.6608	23.1752	23.076
Q52KE7_S358	Q52KE7	Ccnl1	S	358	sp|Q52KE7|CCNL1_MOUSE Cyclin-L1 OS=Mus musculus OX=10090 GN=Ccnl1 PE=1 SV=1	1	238.07	1.04217e-50	-0.112544	22.1632	0.90144	0.971801	FALSE	1.22635	22.1632	0.194272	0.333766	FALSE	0.0853773	22.1632	0.925139	0.980329	FALSE	1.33889	22.1632	0.159334	0.378644	FALSE	0.197921	22.1632	0.827717	0.941721	FALSE	-1.14097	22.1632	0.22486	0.428182	FALSE	21.9802	22.2391	23.5075	21.9966	23.2565	22.136	22.2067	22.5417	22.3846	22.309
Q543V3_S1095	Q543V3	Irs1	S	1095	tr|Q543V3|Q543V3_MOUSE Insulin receptor substrate 1 OS=Mus musculus OX=10090 GN=Irs1 PE=1 SV=1;sp|P35569|IRS1_MOUSE Insulin receptor substrate 1 OS=Mus musculus OX=10090 GN=Irs1 PE=1 SV=1	0.998711	176.18	3.9573e-21	-2.13787	21.3736	0.0919491	0.472366	FALSE	-4.26064	21.3736	0.00353814	0.0241416	TRUE	-0.101148	21.3736	0.932094	0.981744	FALSE	-2.12277	21.3736	0.0939896	0.282281	FALSE	2.03672	21.3736	0.106428	0.480762	FALSE	4.15949	21.3736	0.00412944	0.041612	TRUE	23.6475	23.1106					21.6973			24.205	23.5573
Q543V3_S3	Q543V3	Irs1	S	3	tr|Q543V3|Q543V3_MOUSE Insulin receptor substrate 1 OS=Mus musculus OX=10090 GN=Irs1 PE=1 SV=1;sp|P35569|IRS1_MOUSE Insulin receptor substrate 1 OS=Mus musculus OX=10090 GN=Irs1 PE=1 SV=1	0.999982	77.527	0.000111088	-2.02147	21.5168	0.0342564	0.34526	FALSE	-2.94684	21.5168	0.00470816	0.0286522	TRUE	-1.32889	21.5168	0.14112	0.604186	FALSE	-0.925376	21.5168	0.293394	0.539434	FALSE	0.692579	21.5168	0.426577	0.756914	FALSE	1.61795	21.5168	0.0795476	0.224102	FALSE	22.3405	22.0903	21.461			21.6499		22.2012	21.8317	22.5266	23.1023
Q543V3_S343	Q543V3	Irs1	S	343	tr|Q543V3|Q543V3_MOUSE Insulin receptor substrate 1 OS=Mus musculus OX=10090 GN=Irs1 PE=1 SV=1;sp|P35569|IRS1_MOUSE Insulin receptor substrate 1 OS=Mus musculus OX=10090 GN=Irs1 PE=1 SV=1	0.783699	102.28	1.37666e-06	1.32299	21.3071	0.239326	0.668835	FALSE	0.49085	21.3071	0.65362	0.756529	FALSE	-0.501009	21.3071	0.646997	0.910138	FALSE	-0.832143	21.3071	0.45066	0.658705	FALSE	-1.824	21.3071	0.114068	0.496028	FALSE	-0.991859	21.3071	0.371166	0.583182	FALSE		20.7401	22.0423		23.501	21.7809	22.1509	22.0624	22.1956	21.6023	20.9152
Q543V3_T448	Q543V3	Irs1	T	448	tr|Q543V3|Q543V3_MOUSE Insulin receptor substrate 1 OS=Mus musculus OX=10090 GN=Irs1 PE=1 SV=1;sp|P35569|IRS1_MOUSE Insulin receptor substrate 1 OS=Mus musculus OX=10090 GN=Irs1 PE=1 SV=1	0.997216	61.375	0.000672296	-0.201483	19.5701	0.801375	0.950968	FALSE	0.510623	19.5701	0.526981	0.649346	FALSE	-0.427178	19.5701	0.595633	0.889212	FALSE	0.712106	19.5701	0.381677	0.604226	FALSE	-0.225695	19.5701	0.778177	0.929405	FALSE	-0.937801	19.5701	0.255151	0.460243	FALSE		20.2309	20.51			20.0947	21.2586
Q569Z6_S243	Q569Z6	Thrap3	S	243	sp|Q569Z6|TR150_MOUSE Thyroid hormone receptor-associated protein 3 OS=Mus musculus OX=10090 GN=Thrap3 PE=1 SV=1;tr|Q8BZN7|Q8BZN7_MOUSE Thyroid hormone receptor-associated protein 3 OS=Mus musculus OX=10090 GN=Thrap3 PE=1 SV=1	0.999999	137.01	2.16105e-07	-1.79543	22.6391	0.00982267	0.227552	FALSE	-1.61185	22.6391	0.0174245	0.0619011	FALSE	-0.997626	22.6391	0.112235	0.569863	FALSE	0.183585	22.6391	0.757046	0.871988	FALSE	0.797805	22.6391	0.195062	0.580211	FALSE	0.61422	22.6391	0.311077	0.521614	FALSE	23.5267	23.65	22.8233		21.8919	22.2901	22.305	22.6646	22.6371	23.2501	23.0589
Q569Z6_S248	Q569Z6	Thrap3	S	248	sp|Q569Z6|TR150_MOUSE Thyroid hormone receptor-associated protein 3 OS=Mus musculus OX=10090 GN=Thrap3 PE=1 SV=1;tr|Q8BZN7|Q8BZN7_MOUSE Thyroid hormone receptor-associated protein 3 OS=Mus musculus OX=10090 GN=Thrap3 PE=1 SV=1	0.999975	46.319	0.00506724	-2.72776	21.8491	0.0549525	0.385732	FALSE	-2.79667	21.8491	0.0499759	0.122945	FALSE	-1.16966	21.8491	0.377917	0.803099	FALSE	-0.0689028	21.8491	0.957827	0.975513	FALSE	1.55811	21.8491	0.246394	0.639668	FALSE	1.62701	21.8491	0.227359	0.430094	FALSE	21.8533	23.6575	23.1993			22.5304	22.5011		23.1395	22.6005	23.1501
Q569Z6_S253	Q569Z6	Thrap3	S	253	sp|Q569Z6|TR150_MOUSE Thyroid hormone receptor-associated protein 3 OS=Mus musculus OX=10090 GN=Thrap3 PE=1 SV=1;tr|Q8BZN7|Q8BZN7_MOUSE Thyroid hormone receptor-associated protein 3 OS=Mus musculus OX=10090 GN=Thrap3 PE=1 SV=1	0.989454	50.563	0.00506724	-2.44203	22.0355	0.0495907	0.371222	FALSE	-2.4953	22.0355	0.0455668	0.115468	FALSE	-1.07013	22.0355	0.355448	0.791025	FALSE	-0.0532746	22.0355	0.962578	0.97845	FALSE	1.37189	22.0355	0.241817	0.63198	FALSE	1.42517	22.0355	0.225122	0.428182	FALSE	21.8533	23.733	23.3406			22.5304	22.5011		23.1395	22.6005	23.2273
Q569Z6_S320	Q569Z6	Thrap3	S	320	sp|Q569Z6|TR150_MOUSE Thyroid hormone receptor-associated protein 3 OS=Mus musculus OX=10090 GN=Thrap3 PE=1 SV=1;tr|Q8BZN7|Q8BZN7_MOUSE Thyroid hormone receptor-associated protein 3 OS=Mus musculus OX=10090 GN=Thrap3 PE=1 SV=1	0.999997	124.9	6.34086e-13	-1.87164	19.6765	0.0100576	0.227552	FALSE	-2.14873	19.6765	0.00442717	0.0278077	TRUE	-0.899229	19.6765	0.165425	0.649309	FALSE	-0.277092	19.6765	0.656333	0.814973	FALSE	0.972413	19.6765	0.136353	0.524616	FALSE	1.24951	19.6765	0.0631384	0.196932	FALSE	19.9705	21.6038								20.9394	21.1843
Q569Z6_S379	Q569Z6	Thrap3	S	379	sp|Q569Z6|TR150_MOUSE Thyroid hormone receptor-associated protein 3 OS=Mus musculus OX=10090 GN=Thrap3 PE=1 SV=1;tr|Q8BZN7|Q8BZN7_MOUSE Thyroid hormone receptor-associated protein 3 OS=Mus musculus OX=10090 GN=Thrap3 PE=1 SV=1;tr|F6YSQ2|F6YSQ2_MOUSE Thyroi	1	124.67	2.03488e-07	-2.09621	20.0283	0.027223	0.300165	FALSE	-1.69337	20.0283	0.0645217	0.150513	FALSE	-0.251815	20.0283	0.766212	0.93734	FALSE	0.402834	20.0283	0.635388	0.80066	FALSE	1.84439	20.0283	0.0468593	0.350776	FALSE	1.44156	20.0283	0.108347	0.273513	FALSE	21.6308	22.0155								21.953
Q569Z6_S572	Q569Z6	Thrap3	S	572	sp|Q569Z6|TR150_MOUSE Thyroid hormone receptor-associated protein 3 OS=Mus musculus OX=10090 GN=Thrap3 PE=1 SV=1;tr|Q8BZN7|Q8BZN7_MOUSE Thyroid hormone receptor-associated protein 3 OS=Mus musculus OX=10090 GN=Thrap3 PE=1 SV=1	1	110.66	1.76311e-07	-2.00075	20.8574	0.0240118	0.279827	FALSE	-3.02898	20.8574	0.00218606	0.0194152	TRUE	-0.0991164	20.8574	0.899574	0.975935	FALSE	-1.02823	20.8574	0.206929	0.434364	FALSE	1.90164	20.8574	0.0302805	0.303573	FALSE	2.92987	20.8574	0.0027397	0.0350452	TRUE	22.4174	22.6105	19.7				20.2147		19.1579	21.9396	22.7614
Q569Z6_S679	Q569Z6	Thrap3	S	679	sp|Q569Z6|TR150_MOUSE Thyroid hormone receptor-associated protein 3 OS=Mus musculus OX=10090 GN=Thrap3 PE=1 SV=1;tr|Q8BZN7|Q8BZN7_MOUSE Thyroid hormone receptor-associated protein 3 OS=Mus musculus OX=10090 GN=Thrap3 PE=1 SV=1;tr|F7AB07|F7AB07_MOUSE Thyroi	0.960156	58.37	0.00879702	0.442632	21.3532	0.762979	0.934115	FALSE	-2.23631	21.3532	0.146121	0.272481	FALSE	0.0918502	21.3532	0.950002	0.984658	FALSE	-2.67894	21.3532	0.0876438	0.274181	FALSE	-0.350782	21.3532	0.810968	0.941721	FALSE	2.32816	21.3532	0.131723	0.31303	FALSE		23.8713			22.9817		22.8973			23.1424	23.2712
Q569Z6_S695	Q569Z6	Thrap3	S	695	sp|Q569Z6|TR150_MOUSE Thyroid hormone receptor-associated protein 3 OS=Mus musculus OX=10090 GN=Thrap3 PE=1 SV=1;tr|Q8BZN7|Q8BZN7_MOUSE Thyroid hormone receptor-associated protein 3 OS=Mus musculus OX=10090 GN=Thrap3 PE=1 SV=1;tr|F7AB07|F7AB07_MOUSE Thyroi	1	133.48	8.21217e-09	-1.45869	19.6305	0.0791027	0.432323	FALSE	-1.48889	19.6305	0.0738631	0.16414	FALSE	0.142162	19.6305	0.854133	0.962421	FALSE	-0.0302006	19.6305	0.968823	0.98194	FALSE	1.60085	19.6305	0.0571298	0.39132	FALSE	1.63105	19.6305	0.0532689	0.183587	FALSE		21.5346									21.1713
Q569Z6_S935	Q569Z6	Thrap3	S	935	sp|Q569Z6|TR150_MOUSE Thyroid hormone receptor-associated protein 3 OS=Mus musculus OX=10090 GN=Thrap3 PE=1 SV=1	0.998077	325.1	6.28833e-130	-1.48099	24.4654	0.136502	0.542891	FALSE	-1.00079	24.4654	0.301261	0.444571	FALSE	0.160652	24.4654	0.865022	0.967201	FALSE	0.4802	24.4654	0.61324	0.790654	FALSE	1.64164	24.4654	0.102491	0.477919	FALSE	1.16144	24.4654	0.234062	0.435697	FALSE	24.438	25.4034	26.2571	22.3943	25.7499	23.5114	24.7844	24.4593	21.9299	24.786	25.0486
Q5BL07-2_S1172	Q5BL07-2	Pex1	S	1172	sp|Q5BL07-2|PEX1_MOUSE Isoform 2 of Peroxisome biogenesis factor 1 OS=Mus musculus OX=10090 GN=Pex1;sp|Q5BL07|PEX1_MOUSE Peroxisome biogenesis factor 1 OS=Mus musculus OX=10090 GN=Pex1 PE=1 SV=2	0.999814	187.89	2.34069e-38	-0.370095	19.6807	0.602099	0.864384	FALSE	-0.688999	19.6807	0.338922	0.478049	FALSE	-0.129028	19.6807	0.854975	0.962421	FALSE	-0.318903	19.6807	0.652722	0.81338	FALSE	0.241067	19.6807	0.733231	0.917066	FALSE	0.55997	19.6807	0.433813	0.641236	FALSE	20.3991	20.4482									20.7878
Q5DTX6_S1248	Q5DTX6	Jcad	S	1248	sp|Q5DTX6|JCAD_MOUSE Junctional protein associated with coronary artery disease OS=Mus musculus OX=10090 GN=Jcad PE=1 SV=2	0.999987	116.24	1.91078e-07	-1.21968	19.7444	0.0708063	0.416882	FALSE	-1.76134	19.7444	0.0146104	0.05778	FALSE	-0.593203	19.7444	0.352329	0.791025	FALSE	-0.541661	19.7444	0.394202	0.614151	FALSE	0.626477	19.7444	0.327051	0.692149	FALSE	1.16814	19.7444	0.0818218	0.227451	FALSE	20.7056	20.731								20.8038	20.7688
Q5EBP8_S6	Q5EBP8	Hnrnpa1	S	6	tr|Q5EBP8|Q5EBP8_MOUSE Heterogeneous nuclear ribonucleoprotein A1 OS=Mus musculus OX=10090 GN=Hnrnpa1 PE=1 SV=1;sp|P49312|ROA1_MOUSE Heterogeneous nuclear ribonucleoprotein A1 OS=Mus musculus OX=10090 GN=Hnrnpa1 PE=1 SV=2;sp|P49312-2|ROA1_MOUSE Isoform Sho	0.999999	156.81	1.92123e-14	0.617881	21.553	0.376732	0.722696	FALSE	-1.27793	21.553	0.0828287	0.178978	FALSE	-0.0501404	21.553	0.941783	0.984658	FALSE	-1.89582	21.553	0.0162001	0.105956	FALSE	-0.668021	21.553	0.340664	0.700031	FALSE	1.22779	21.553	0.0940083	0.245076	FALSE		21.5969	21.3791	21.7873	21.1129	21.2263	21.3736	21.4928	21.4104	23.2637	22.178
Q5F2E7_S113	Q5F2E7	Nufip2	S	113	sp|Q5F2E7|NUFP2_MOUSE Nuclear fragile X mental retardation-interacting protein 2 OS=Mus musculus OX=10090 GN=Nufip2 PE=1 SV=1;sp|Q5F2E7-2|NUFP2_MOUSE Isoform 2 of Nuclear fragile X mental retardation-interacting protein 2 OS=Mus musculus OX=10090 GN=Nufip2	0.999585	262.64	6.16618e-65	-3.07653	20.4883	0.00854421	0.213198	FALSE	-2.72913	20.4883	0.016342	0.0599442	FALSE	-1.20833	20.4883	0.237338	0.75145	FALSE	0.347396	20.4883	0.726386	0.86098	FALSE	1.86819	20.4883	0.0792021	0.432312	FALSE	1.5208	20.4883	0.143872	0.330654	FALSE	22.8232	22.5551					20.5323			22.6232
Q5F2E7_S213	Q5F2E7	Nufip2	S	213	sp|Q5F2E7|NUFP2_MOUSE Nuclear fragile X mental retardation-interacting protein 2 OS=Mus musculus OX=10090 GN=Nufip2 PE=1 SV=1;sp|Q5F2E7-2|NUFP2_MOUSE Isoform 2 of Nuclear fragile X mental retardation-interacting protein 2 OS=Mus musculus OX=10090 GN=Nufip2	0.986062	141.97	1.06264e-15	-1.69134	20.1251	0.0522031	0.38258	FALSE	-2.57594	20.1251	0.00679543	0.0363348	TRUE	0.459646	20.1251	0.567046	0.885639	FALSE	-0.884602	20.1251	0.279992	0.526807	FALSE	2.15099	20.1251	0.0181871	0.22854	FALSE	3.03559	20.1251	0.00238628	0.0337949	TRUE	21.8061	21.9883								22.1104	21.509
Q5NCR9_S254	Q5NCR9	Nsrp1	S	254	sp|Q5NCR9|NSRP1_MOUSE Nuclear speckle splicing regulatory protein 1 OS=Mus musculus OX=10090 GN=Nsrp1 PE=1 SV=1	1	72.707	7.97927e-06	0.962601	20.4466	0.356829	0.7172	FALSE	-0.796113	20.4466	0.443264	0.574926	FALSE	1.02611	20.4466	0.327242	0.791025	FALSE	-1.75871	20.4466	0.106289	0.300244	FALSE	0.063508	20.4466	0.95057	0.974753	FALSE	1.82222	20.4466	0.0955799	0.248555	FALSE		21.9269		21.9517	21.4414		20.3225			21.6965	21.5315
Q5NCR9_S255	Q5NCR9	Nsrp1	S	255	sp|Q5NCR9|NSRP1_MOUSE Nuclear speckle splicing regulatory protein 1 OS=Mus musculus OX=10090 GN=Nsrp1 PE=1 SV=1	1	72.707	7.97927e-06	0.992521	20.2734	0.390122	0.72601	FALSE	-0.997502	20.2734	0.387827	0.523092	FALSE	1.08478	20.2734	0.349134	0.791025	FALSE	-1.99002	20.2734	0.099962	0.288596	FALSE	0.0922587	20.2734	0.935246	0.973194	FALSE	2.08228	20.2734	0.086886	0.23651	FALSE		21.9269		21.9517	21.4414		20.3225			21.6965	21.5315
Q5PSV9_S168	Q5PSV9	Mdc1	S	168	sp|Q5PSV9|MDC1_MOUSE Mediator of DNA damage checkpoint protein 1 OS=Mus musculus OX=10090 GN=Mdc1 PE=1 SV=1;tr|E9QK89|E9QK89_MOUSE Mediator of DNA damage checkpoint protein 1 OS=Mus musculus OX=10090 GN=Mdc1 PE=1 SV=1	1	273.88	2.48287e-96	-0.482727	22.101	0.551423	0.825077	FALSE	-0.823635	22.101	0.316772	0.457899	FALSE	0.499577	22.101	0.53785	0.865847	FALSE	-0.340908	22.101	0.672765	0.828505	FALSE	0.982304	22.101	0.236835	0.629474	FALSE	1.32321	22.101	0.119823	0.292694	FALSE	21.765	22.7344	22.6468	21.3688	21.9197	22.4094	22.4143		22.3617	22.6987	22.8354
Q5SF07_S164	Q5SF07	Igf2bp2	S	164	sp|Q5SF07|IF2B2_MOUSE Insulin-like growth factor 2 mRNA-binding protein 2 OS=Mus musculus OX=10090 GN=Igf2bp2 PE=1 SV=1;tr|A6X8Z3|A6X8Z3_MOUSE Insulin-like growth factor 2 mRNA-binding protein 2 OS=Mus musculus OX=10090 GN=Igf2bp2 PE=1 SV=1;sp|Q5SF07-2|IF2	0.970421	94.384	5.37355e-08	-0.971238	20.9485	0.192138	0.6123	FALSE	-2.40428	20.9485	0.00538488	0.030838	TRUE	0.939737	20.9485	0.205879	0.698255	FALSE	-1.43305	20.9485	0.0646806	0.233432	FALSE	1.91098	20.9485	0.0191913	0.231178	FALSE	3.34402	20.9485	0.00053512	0.0170225	TRUE	20.23	20.8642	22.8381			20.9159				22.8005	22.9814
Q5SNZ0-2_S1417	Q5SNZ0-2	Ccdc88a	S	1417	sp|Q5SNZ0-2|GRDN_MOUSE Isoform 2 of Girdin OS=Mus musculus OX=10090 GN=Ccdc88a;sp|Q5SNZ0|GRDN_MOUSE Girdin OS=Mus musculus OX=10090 GN=Ccdc88a PE=1 SV=2;sp|Q5SNZ0-3|GRDN_MOUSE Isoform 3 of Girdin OS=Mus musculus OX=10090 GN=Ccdc88a;tr|F6R1B7|F6R1B7_MOUSE G	0.963445	72.643	0.00794791	-0.263892	18.9515	0.388908	0.72601	FALSE	-0.300228	18.9515	0.329324	0.468813	FALSE	0.577824	18.9515	0.0748761	0.490384	FALSE	-0.036336	18.9515	0.90397	0.94686	FALSE	0.841716	18.9515	0.0152083	0.212511	FALSE	0.878052	18.9515	0.012166	0.076347	FALSE										18.8747
Q5SNZ0-2_S1794	Q5SNZ0-2	Ccdc88a	S	1794	sp|Q5SNZ0-2|GRDN_MOUSE Isoform 2 of Girdin OS=Mus musculus OX=10090 GN=Ccdc88a;sp|Q5SNZ0|GRDN_MOUSE Girdin OS=Mus musculus OX=10090 GN=Ccdc88a PE=1 SV=2;sp|Q5SNZ0-3|GRDN_MOUSE Isoform 3 of Girdin OS=Mus musculus OX=10090 GN=Ccdc88a	0.869273	114.88	1.16428e-07	-1.32029	19.7854	0.299947	0.696833	FALSE	-2.51965	19.7854	0.0617775	0.145814	FALSE	0.581732	19.7854	0.641297	0.910138	FALSE	-1.19936	19.7854	0.344366	0.580477	FALSE	1.90202	19.7854	0.145145	0.530008	FALSE	3.10138	19.7854	0.0264307	0.122564	FALSE		22.401								22.5101
Q5SUH7_S299	Q5SUH7	Clint1	S	299	tr|Q5SUH7|Q5SUH7_MOUSE Clathrin interactor 1 OS=Mus musculus OX=10090 GN=Clint1 PE=1 SV=1;tr|Q5SUH6|Q5SUH6_MOUSE Clathrin interactor 1 OS=Mus musculus OX=10090 GN=Clint1 PE=1 SV=1;sp|Q99KN9|EPN4_MOUSE Clathrin interactor 1 OS=Mus musculus OX=10090 GN=Clint	0.999382	158.01	4.41792e-30	0.0333584	19.6587	0.972517	0.98763	FALSE	-2.17517	19.6587	0.0417125	0.110391	FALSE	0.733328	19.6587	0.454656	0.841837	FALSE	-2.20853	19.6587	0.0391829	0.173264	FALSE	0.699969	19.6587	0.474938	0.781374	FALSE	2.9085	19.6587	0.0103496	0.0686477	FALSE											22.5912
Q5U4C3_S518	Q5U4C3	Scaf1	S	518	sp|Q5U4C3|SFR19_MOUSE Splicing factor, arginine/serine-rich 19 OS=Mus musculus OX=10090 GN=Scaf1 PE=1 SV=1	0.867025	55.213	0.000946918	0.365392	19.509	0.612	0.868428	FALSE	-0.550102	19.509	0.448424	0.579468	FALSE	0.50375	19.509	0.486659	0.85534	FALSE	-0.915494	19.509	0.217219	0.444818	FALSE	0.138358	19.509	0.846929	0.948007	FALSE	1.05385	19.509	0.15991	0.352811	FALSE		20.3614			20.4252			20.3201		20.1608	20.2073
Q5U4C3_S676	Q5U4C3	Scaf1	S	676	sp|Q5U4C3|SFR19_MOUSE Splicing factor, arginine/serine-rich 19 OS=Mus musculus OX=10090 GN=Scaf1 PE=1 SV=1	1	50.222	0.0228423	-0.255066	19.4528	0.632276	0.877543	FALSE	-0.410794	19.4528	0.444639	0.57587	FALSE	-0.263719	19.4528	0.620896	0.901988	FALSE	-0.155728	19.4528	0.769427	0.877028	FALSE	-0.00865283	19.4528	0.98698	0.993615	FALSE	0.147076	19.4528	0.78186	0.89469	FALSE										19.7878	20.0888
Q5U4C3_S682	Q5U4C3	Scaf1	S	682	sp|Q5U4C3|SFR19_MOUSE Splicing factor, arginine/serine-rich 19 OS=Mus musculus OX=10090 GN=Scaf1 PE=1 SV=1	1	61.435	0.00799482	-0.067296	19.1731	0.927219	0.978575	FALSE	-0.281835	19.1731	0.702946	0.793844	FALSE	-0.753107	19.1731	0.317757	0.791025	FALSE	-0.214539	19.1731	0.771283	0.877028	FALSE	-0.685811	19.1731	0.361092	0.716096	FALSE	-0.471272	19.1731	0.52614	0.72122	FALSE			19.7775				20.5887			19.7878	20.0888
Q5U4C3_S691	Q5U4C3	Scaf1	S	691	sp|Q5U4C3|SFR19_MOUSE Splicing factor, arginine/serine-rich 19 OS=Mus musculus OX=10090 GN=Scaf1 PE=1 SV=1	0.999885	92.211	0.000363135	-0.356489	19.8033	0.49553	0.783313	FALSE	-1.44682	19.8033	0.0152052	0.0587041	FALSE	-0.373466	19.8033	0.475681	0.85362	FALSE	-1.09033	19.8033	0.0536529	0.209027	FALSE	-0.0169767	19.8033	0.97383	0.987971	FALSE	1.07335	19.8033	0.0568979	0.189901	FALSE		20.4967					19.598	19.4524		20.5789	20.6253
Q5U4C3_S695	Q5U4C3	Scaf1	S	695	sp|Q5U4C3|SFR19_MOUSE Splicing factor, arginine/serine-rich 19 OS=Mus musculus OX=10090 GN=Scaf1 PE=1 SV=1	0.999999	92.211	0.000363135	-0.0418042	19.718	0.934734	0.981392	FALSE	-1.41375	19.718	0.0159541	0.0596219	FALSE	-0.247759	19.718	0.629228	0.907058	FALSE	-1.37194	19.718	0.0185618	0.113759	FALSE	-0.205954	19.718	0.687676	0.899731	FALSE	1.16599	19.718	0.0389377	0.156928	FALSE		20.4967					19.598	19.4524		20.5789	20.6253
Q5U4C3_S912	Q5U4C3	Scaf1	S	912	sp|Q5U4C3|SFR19_MOUSE Splicing factor, arginine/serine-rich 19 OS=Mus musculus OX=10090 GN=Scaf1 PE=1 SV=1	0.99589	101.53	0.000345857	0.0272631	19.0407	0.957344	0.987112	FALSE	-1.35855	19.0407	0.0193469	0.066044	FALSE	-0.291109	19.0407	0.570749	0.887985	FALSE	-1.38581	19.0407	0.0175263	0.109985	FALSE	-0.318372	19.0407	0.535812	0.819754	FALSE	1.06744	19.0407	0.0548792	0.18493	FALSE	18.8994							19.5187		20.1169	20.1592
Q5XJE5_S615	Q5XJE5	Leo1	S	615	sp|Q5XJE5|LEO1_MOUSE RNA polymerase-associated protein LEO1 OS=Mus musculus OX=10090 GN=Leo1 PE=1 SV=2	0.839257	51.348	0.00894095	0.418032	19.2673	0.411462	0.735097	FALSE	-0.518118	19.2673	0.312579	0.455314	FALSE	-0.4244	19.2673	0.404593	0.816566	FALSE	-0.936149	19.2673	0.0818736	0.264011	FALSE	-0.842431	19.2673	0.112937	0.493159	FALSE	0.0937181	19.2673	0.851761	0.934392	FALSE										20.3226	20.1813
Q5XJE5_S659	Q5XJE5	Leo1	S	659	sp|Q5XJE5|LEO1_MOUSE RNA polymerase-associated protein LEO1 OS=Mus musculus OX=10090 GN=Leo1 PE=1 SV=2	1	163.27	9.21558e-14	-1.6641	20.5157	0.00943709	0.227552	FALSE	-1.95574	20.5157	0.00354341	0.0241416	TRUE	-0.917292	20.5157	0.112512	0.569863	FALSE	-0.291637	20.5157	0.594916	0.781293	FALSE	0.746809	20.5157	0.18806	0.580211	FALSE	1.03845	20.5157	0.0766716	0.221355	FALSE	21.0731	21.6111	20.4522			20.0763	20.0148	20.4655	20.4157	21.1371	21.385
Q60902-2_S255	Q60902-2	Eps15l1	S	255	sp|Q60902-2|EP15R_MOUSE Isoform 2 of Epidermal growth factor receptor substrate 15-like 1 OS=Mus musculus OX=10090 GN=Eps15l1;sp|Q60902|EP15R_MOUSE Epidermal growth factor receptor substrate 15-like 1 OS=Mus musculus OX=10090 GN=Eps15l1 PE=1 SV=3;tr|A0A1D5	0.945072	132.59	2.89095e-13	0.592449	21.1136	0.656759	0.885617	FALSE	-3.06904	21.1136	0.0369936	0.10311	FALSE	-0.403344	21.1136	0.761675	0.93734	FALSE	-3.66149	21.1136	0.0162775	0.105956	FALSE	-0.995793	21.1136	0.458755	0.768012	FALSE	2.6657	21.1136	0.0639399	0.198033	FALSE			22.4809			22.7803		20.4501	22.5276	23.4659	23.4389
Q60949_S231	Q60949	Tbc1d1	S	231	sp|Q60949|TBCD1_MOUSE TBC1 domain family member 1 OS=Mus musculus OX=10090 GN=Tbc1d1 PE=1 SV=3;sp|Q60949-2|TBCD1_MOUSE Isoform 2 of TBC1 domain family member 1 OS=Mus musculus OX=10090 GN=Tbc1d1;tr|E9Q6L4|E9Q6L4_MOUSE TBC1 domain family member 1 OS=Mus mus	0.999894	58.433	0.020409	0.37687	19.3424	0.435805	0.744769	FALSE	0.375623	19.3424	0.437284	0.570702	FALSE	0.119307	19.3424	0.80272	0.946529	FALSE	-0.0012467	19.3424	0.997914	0.998867	FALSE	-0.257563	19.3424	0.591585	0.858984	FALSE	-0.256316	19.3424	0.593357	0.765811	FALSE	19.0751									19.0207	19.1084
Q61029;Q61033_T159	Q61029;Q61033	Tmpo	T	159	sp|Q61029|LAP2B_MOUSE Lamina-associated polypeptide 2, isoforms beta/delta/epsilon/gamma OS=Mus musculus OX=10090 GN=Tmpo PE=1 SV=4;sp|Q61029-3|LAP2B_MOUSE Isoform Epsilon of Lamina-associated polypeptide 2, isoforms beta/delta/epsilon/gamma OS=Mus musculu	0.992274	140.96	1.90363e-13	0.785066	22.3444	0.628262	0.876407	FALSE	-0.405162	22.3444	0.801919	0.871795	FALSE	-0.435836	22.3444	0.787317	0.940226	FALSE	-1.19023	22.3444	0.465984	0.67634	FALSE	-1.2209	22.3444	0.454853	0.767583	FALSE	-0.0306743	22.3444	0.984825	0.993356	FALSE		23.4872	23.725		23.8668	23.7603	22.8251	22.797	22.6766	22.7393	22.7742
Q61216_S2	Q61216	Mre11a	S	2	sp|Q61216|MRE11_MOUSE Double-strand break repair protein MRE11 OS=Mus musculus OX=10090 GN=Mre11 PE=1 SV=1;sp|Q61216-2|MRE11_MOUSE Isoform 2 of Double-strand break repair protein MRE11 OS=Mus musculus OX=10090 GN=Mre11;tr|B2KF76|B2KF76_MOUSE MRE11A homolog	0.991774	50.145	0.00188669	-1.04471	19.8955	0.119059	0.510924	FALSE	-1.36613	19.8955	0.0489936	0.121671	FALSE	0.28908	19.8955	0.64956	0.912518	FALSE	-0.321421	19.8955	0.613807	0.790654	FALSE	1.33379	19.8955	0.0537031	0.383975	FALSE	1.65521	19.8955	0.0212746	0.107709	FALSE	21.0093	20.6414									21.5301
Q61235_S90	Q61235	Sntb2	S	90	sp|Q61235|SNTB2_MOUSE Beta-2-syntrophin OS=Mus musculus OX=10090 GN=Sntb2 PE=1 SV=2;tr|B7ZNU9|B7ZNU9_MOUSE Beta-2-syntrophin OS=Mus musculus OX=10090 GN=Sntb2 PE=1 SV=1	0.871904	100.19	4.90059e-06	1.07727	19.4736	0.113373	0.499721	FALSE	-2.47809	19.4736	0.00217081	0.0194152	TRUE	0.538477	19.4736	0.408765	0.816566	FALSE	-3.55536	19.4736	0.000132196	0.00674983	TRUE	-0.538791	19.4736	0.408501	0.74558	FALSE	3.01657	19.4736	0.000509673	0.0170225	TRUE				20.5736						21.9173	21.5704
Q61687_S1339	Q61687	Atrx	S	1339	sp|Q61687|ATRX_MOUSE Transcriptional regulator ATRX OS=Mus musculus OX=10090 GN=Atrx PE=1 SV=3;tr|A0A0G2JED2|A0A0G2JED2_MOUSE Transcriptional regulator ATRX (Fragment) OS=Mus musculus OX=10090 GN=Atrx PE=1 SV=1	0.873894	90.316	3.24409e-07	0.633575	19.7383	0.554231	0.825077	FALSE	2.33871	19.7383	0.0453106	0.115468	FALSE	-0.41571	19.7383	0.69666	0.93734	FALSE	1.70514	19.7383	0.128454	0.337392	FALSE	-1.04928	19.7383	0.333888	0.695416	FALSE	-2.75442	19.7383	0.0221567	0.111092	FALSE			21.9246	21.4245		21.283	21.5632	21.4985
Q61687_S801	Q61687	Atrx	S	801	sp|Q61687|ATRX_MOUSE Transcriptional regulator ATRX OS=Mus musculus OX=10090 GN=Atrx PE=1 SV=3;tr|F6RDB7|F6RDB7_MOUSE Transcriptional regulator ATRX (Fragment) OS=Mus musculus OX=10090 GN=Atrx PE=1 SV=2	0.998605	113.59	5.33478e-09	-0.125134	19.5068	0.822931	0.955074	FALSE	-0.01115	19.5068	0.984074	0.986899	FALSE	0.0158394	19.5068	0.977377	0.992632	FALSE	0.113984	19.5068	0.838449	0.906806	FALSE	0.140974	19.5068	0.801022	0.938892	FALSE	0.0269894	19.5068	0.961463	0.983935	FALSE		19.8338	19.7452					19.7728		20.315
Q61687_S92	Q61687	Atrx	S	92	sp|Q61687|ATRX_MOUSE Transcriptional regulator ATRX OS=Mus musculus OX=10090 GN=Atrx PE=1 SV=3;tr|F6RDB7|F6RDB7_MOUSE Transcriptional regulator ATRX (Fragment) OS=Mus musculus OX=10090 GN=Atrx PE=1 SV=2;tr|Q8C2S3|Q8C2S3_MOUSE Transcriptional regulator ATRX	1	345.74	5.41055e-161	1.72721	23.7617	0.167673	0.589432	FALSE	-0.0921645	23.7617	0.938662	0.964822	FALSE	0.0534787	23.7617	0.964382	0.989254	FALSE	-1.81937	23.7617	0.147943	0.366535	FALSE	-1.67373	23.7617	0.180121	0.575508	FALSE	0.145643	23.7617	0.903233	0.958977	FALSE		24.5197	24.0668	24.5939	24.1178	23.8399	24.0575	24.1504	24.1832	24.4062	24.1546
Q61768_S933	Q61768	Kif5b	S	933	sp|Q61768|KINH_MOUSE Kinesin-1 heavy chain OS=Mus musculus OX=10090 GN=Kif5b PE=1 SV=3	0.926028	44.632	0.0307721	-1.19888	19.6931	0.130714	0.535109	FALSE	-0.511319	19.6931	0.501051	0.623636	FALSE	0.296961	19.6931	0.693978	0.93734	FALSE	0.687563	19.6931	0.369513	0.594236	FALSE	1.49584	19.6931	0.066204	0.411049	FALSE	0.808279	19.6931	0.294743	0.503079	FALSE		21.1799	20.905			20.587
Q61768_S945	Q61768	Kif5b	S	945	sp|Q61768|KINH_MOUSE Kinesin-1 heavy chain OS=Mus musculus OX=10090 GN=Kif5b PE=1 SV=3	1	102.66	0.000187983	0.448338	18.9343	0.361629	0.719065	FALSE	-0.364564	18.9343	0.455333	0.584791	FALSE	-0.258512	18.9343	0.594215	0.889212	FALSE	-0.812902	18.9343	0.111973	0.309625	FALSE	-0.70685	18.9343	0.161312	0.559382	FALSE	0.106052	18.9343	0.826073	0.920005	FALSE											19.8914
Q61937_S125	Q61937	Npm1	S	125	sp|Q61937|NPM_MOUSE Nucleophosmin OS=Mus musculus OX=10090 GN=Npm1 PE=1 SV=1;tr|Q9DAY9|Q9DAY9_MOUSE Nucleophosmin OS=Mus musculus OX=10090 GN=Npm1 PE=1 SV=1;tr|Q5SQB0|Q5SQB0_MOUSE Nucleophosmin OS=Mus musculus OX=10090 GN=Npm1 PE=1 SV=1;tr|Q5SQB5|Q5SQB5_MO	1	136.82	4.5073e-22	-0.57684	21.0678	0.696935	0.90163	FALSE	-0.827033	21.0678	0.577968	0.689091	FALSE	-0.859787	21.0678	0.563224	0.883621	FALSE	-0.250194	21.0678	0.865482	0.922874	FALSE	-0.282947	21.0678	0.848101	0.948007	FALSE	-0.0327532	21.0678	0.982296	0.993356	FALSE		23.2634	21.2402			20.9774	23.2566		20.4553		22.2051
Q62130_S578	Q62130	Ptpn14	S	578	sp|Q62130|PTN14_MOUSE Tyrosine-protein phosphatase non-receptor type 14 OS=Mus musculus OX=10090 GN=Ptpn14 PE=1 SV=2	0.992783	122.46	2.43202e-09	-2.94712	20.9534	0.022096	0.272431	FALSE	-4.79424	20.9534	0.00115852	0.014637	TRUE	0.473747	20.9534	0.677957	0.933638	FALSE	-1.84713	20.9534	0.12404	0.332465	FALSE	3.42086	20.9534	0.0102259	0.182578	FALSE	5.26799	20.9534	0.000568499	0.0170225	TRUE		24.0248	23.3779							23.9001	23.9199
Q62130_S646	Q62130	Ptpn14	S	646	sp|Q62130|PTN14_MOUSE Tyrosine-protein phosphatase non-receptor type 14 OS=Mus musculus OX=10090 GN=Ptpn14 PE=1 SV=2	1	88.768	6.79902e-05	-2.21939	21.0532	0.0368487	0.346125	FALSE	-3.55458	21.0532	0.0028632	0.0223928	TRUE	-0.325735	21.0532	0.734738	0.93734	FALSE	-1.33519	21.0532	0.181592	0.405774	FALSE	1.89365	21.0532	0.067867	0.411049	FALSE	3.22885	21.0532	0.00530236	0.0466964	TRUE	23.6116	21.8627	19.7687	20.4893			20.9005			23.583	22.4514
Q62318_S473	Q62318	Trim28	S	473	sp|Q62318|TIF1B_MOUSE Transcription intermediary factor 1-beta OS=Mus musculus OX=10090 GN=Trim28 PE=1 SV=3;sp|Q62318-2|TIF1B_MOUSE Isoform 2 of Transcription intermediary factor 1-beta OS=Mus musculus OX=10090 GN=Trim28	0.999923	124.25	1.01011e-08	-1.15844	20.3149	0.292021	0.696833	FALSE	-3.22648	20.3149	0.0102104	0.0463223	TRUE	-0.238207	20.3149	0.824265	0.950579	FALSE	-2.06804	20.3149	0.0734606	0.24823	FALSE	0.920231	20.3149	0.398225	0.738655	FALSE	2.98827	20.3149	0.015401	0.0888913	FALSE	21.4253								20.5236	20.0477	23.0235
Q62383_S125	Q62383	Supt6h	S	125	sp|Q62383|SPT6H_MOUSE Transcription elongation factor SPT6 OS=Mus musculus OX=10090 GN=Supt6h PE=1 SV=2	1	88.79	1.86289e-08	-0.654393	19.4043	0.275671	0.686601	FALSE	-0.776675	19.4043	0.200477	0.338871	FALSE	-0.458732	19.4043	0.438518	0.835219	FALSE	-0.122282	19.4043	0.834309	0.906236	FALSE	0.19566	19.4043	0.738246	0.917066	FALSE	0.317943	19.4043	0.588665	0.762028	FALSE		20.1008								20.6941
Q62418-3_S273	Q62418-3	Dbnl	S	273	sp|Q62418-3|DBNL_MOUSE Isoform 3 of Drebrin-like protein OS=Mus musculus OX=10090 GN=Dbnl;sp|Q62418-2|DBNL_MOUSE Isoform 2 of Drebrin-like protein OS=Mus musculus OX=10090 GN=Dbnl;sp|Q62418|DBNL_MOUSE Drebrin-like protein OS=Mus musculus OX=10090 GN=Dbnl P	0.99363	117.92	1.04595e-05	-0.361578	19.5829	0.665034	0.886915	FALSE	-1.51688	19.5829	0.088371	0.186997	FALSE	-1.35597	19.5829	0.122956	0.582745	FALSE	-1.1553	19.5829	0.182502	0.406392	FALSE	-0.994388	19.5829	0.246387	0.639668	FALSE	0.160912	19.5829	0.846683	0.930227	FALSE											20.4322
Q62433_S330	Q62433	Ndrg1	S	330	sp|Q62433|NDRG1_MOUSE Protein NDRG1 OS=Mus musculus OX=10090 GN=Ndrg1 PE=1 SV=1	0.993846	103.14	1.68615e-06	-0.403646	19.5829	0.524848	0.804154	FALSE	-0.650733	19.5829	0.312226	0.455314	FALSE	-0.618865	19.5829	0.335462	0.791025	FALSE	-0.247087	19.5829	0.695418	0.845555	FALSE	-0.215219	19.5829	0.732872	0.917066	FALSE	0.0318676	19.5829	0.959588	0.983935	FALSE	19.8922	19.9798					19.7515	19.4409		20.9777
Q62523_S336	Q62523	Zyx	S	336	sp|Q62523|ZYX_MOUSE Zyxin OS=Mus musculus OX=10090 GN=Zyx PE=1 SV=2;tr|Q7TQE2|Q7TQE2_MOUSE Zyx protein OS=Mus musculus OX=10090 GN=Zyx PE=1 SV=1	1	90.614	0.000340319	-0.574304	20.0874	0.73697	0.922821	FALSE	-1.98011	20.0874	0.259611	0.406686	FALSE	0.361596	20.0874	0.832262	0.953945	FALSE	-1.40581	20.0874	0.416882	0.636869	FALSE	0.9359	20.0874	0.585739	0.85313	FALSE	2.34171	20.0874	0.187303	0.388208	FALSE		23.6033		20.1052							23.4217
Q63918_S218	Q63918	Sdpr	S	218	sp|Q63918|CAVN2_MOUSE Caveolae-associated protein 2 OS=Mus musculus OX=10090 GN=Cavin2 PE=1 SV=3	0.999958	137.05	7.21602e-11	0.173369	20.637	0.884825	0.971801	FALSE	-1.7565	20.637	0.160763	0.290482	FALSE	-1.14046	20.637	0.35015	0.791025	FALSE	-1.92987	20.637	0.12661	0.334866	FALSE	-1.31383	20.637	0.284823	0.66621	FALSE	0.61604	20.637	0.608739	0.777051	FALSE		20.4612	20.4278		23.3413		21.2449	21.155	20.8897	21.6355	21.7588
Q63918_S293	Q63918	Sdpr	S	293	sp|Q63918|CAVN2_MOUSE Caveolae-associated protein 2 OS=Mus musculus OX=10090 GN=Cavin2 PE=1 SV=3	0.985776	55.186	0.00523033	0.100283	19.0448	0.844787	0.965088	FALSE	-1.01566	19.0448	0.0667304	0.15178	FALSE	-0.328911	19.0448	0.524322	0.860373	FALSE	-1.11594	19.0448	0.0470056	0.191274	FALSE	-0.429194	19.0448	0.409073	0.74558	FALSE	0.686744	19.0448	0.196757	0.399616	FALSE							19.404				20.3195
Q63918_S296	Q63918	Sdpr	S	296	sp|Q63918|CAVN2_MOUSE Caveolae-associated protein 2 OS=Mus musculus OX=10090 GN=Cavin2 PE=1 SV=3	0.999962	44.318	0.0459809	0.789998	19.4643	0.170601	0.589432	FALSE	0.0882031	19.4643	0.873087	0.919163	FALSE	0.515413	19.4643	0.359651	0.791025	FALSE	-0.701795	19.4643	0.219472	0.445903	FALSE	-0.274585	19.4643	0.620758	0.876758	FALSE	0.42721	19.4643	0.444992	0.64867	FALSE		19.664									20.111
Q64337-2_T272	Q64337-2	Sqstm1	T	272	sp|Q64337-2|SQSTM_MOUSE Isoform 2 of Sequestosome-1 OS=Mus musculus OX=10090 GN=Sqstm1;sp|Q64337|SQSTM_MOUSE Sequestosome-1 OS=Mus musculus OX=10090 GN=Sqstm1 PE=1 SV=1;tr|D3YZJ1|D3YZJ1_MOUSE Sequestosome-1 OS=Mus musculus OX=10090 GN=Sqstm1 PE=1 SV=1	0.824483	78.932	0.000529557	-0.180566	20.182	0.779039	0.94109	FALSE	1.22585	20.182	0.076334	0.168653	FALSE	0.751954	20.182	0.255951	0.763712	FALSE	1.40641	20.182	0.0462628	0.190812	FALSE	0.932521	20.182	0.16517	0.55996	FALSE	-0.473891	20.182	0.466182	0.670257	FALSE	20.6305	20.6758	21.1292	20.5532	20.5584	20.7823		20.353	20.4118
Q68FD7_S945	Q68FD7	Fnip1	S	945	sp|Q68FD7|FNIP1_MOUSE Folliculin-interacting protein 1 OS=Mus musculus OX=10090 GN=Fnip1 PE=1 SV=1	0.983524	126.69	1.21245e-19	0.461459	19.8456	0.527592	0.807177	FALSE	0.771265	19.8456	0.298709	0.44363	FALSE	0.106796	19.8456	0.882762	0.970001	FALSE	0.309805	19.8456	0.669946	0.826004	FALSE	-0.354663	19.8456	0.62604	0.879684	FALSE	-0.664468	19.8456	0.367629	0.579362	FALSE		19.369	19.8385		20.8412			20.4912	20.0472	20.34	20.1257
[truncated: 353 more rows]
[truncated: 25 more columns]

## Sheet: 02_Candidates_DSKvsDS
SiteID	logFC	AveExpr	P.Value	adj.P.Val	log2_norm_imputed_intensity_DSK_L_01	log2_norm_imputed_intensity_DSK_L_02	log2_norm_imputed_intensity_DSK_L_03	log2_norm_imputed_intensity_DS_L_01	log2_norm_imputed_intensity_DS_L_02	log2_norm_imputed_intensity_DS_L_03	Gene.names	Amino.acid	Position	Fasta.headers
[truncated: 9 more rows]

[truncated: 5 more sheets: 03_Candidates_DSKvsSK, 04_Candidates_DSKvsK, 05_Candidates_DSvsSK, 06_Candidates_DSvsK, 07_Candidates_SKvsK]
