# Supplementary material for: Proteomic investigation of neural stem cell to oligodendrocyte precursor cell differentiation reveals phosphorylation-dependent Dclk1 processing
Source: Cell Mol Life Sci. 2023 Aug 18;80(9):260. doi: 10.1007/s00018-023-04892-8 (PMC10439241; doi:10.1007/s00018-023-04892-8)
Supplement: Supplementary file 8 — Supplementary file8 Table S7: Investigation of potential Dclk1 cleavage sites. Semi-tryptic search results for Dclk1 BioID constructs and software-based prediction of potential Dclk1 cleavage sites by calpain (XLSX 277 KB) [file 18_2023_4892_MOESM8_ESM.xlsx]

## Sheet: Info
Sheet	Description
01_Semi_tryptic_Dclk1_peptides	Semitryptic Dclk1 peptides identified in MaxQuant searches of individual BioID constructs.
02_Predicted_calpain_sites	Results of calpain cleavage site predictions using Calpachopper (http://calpain.org/predict.rb?cls=substrate).

## Sheet: 01_Semi_tryptic_Dclk1_peptides
Sequence	Modified.sequence	Proteins	Leading.proteins	Gene.names	Protein.names	Type	Experiment	Raw.file	Fraction	m.z	Charge	Retention.time	Calibrated.retention.time	PEP	Score	MS.MS.count	Intensity.L	Intensity.H	Peptide.ID	Mod..peptide.ID	Amino.acid.before	Last.amino.acid	from.to	Start.position	End.position
DMELEHFDER	DM(Oxidation (M))ELEHFDER	A0A0G2JGQ6;A0A0G2JGR9;Q9JLM8;Q80VB6	A0A0G2JGQ6;Q9JLM8;Q80VB6	Dclk1	Serine/threonine-protein kinase DCLK1	ISO-MSMS	BioID-DCX-SP-Kin_01	AD5911	non-phospho	668.777	2	78.521	79.165	1.1637e-08	209.86	1	517330000	0	2835	3011	R	R	6 - 15	6	15
DMELEHFDER	DM(Oxidation (M))ELEHFDER	A0A0G2JGQ6;A0A0G2JGR9;Q9JLM8;Q80VB6	A0A0G2JGQ6;Q9JLM8;Q80VB6	Dclk1	Serine/threonine-protein kinase DCLK1	ISO-MSMS	BioID-DCX-SP-Kin_02	AD5912	non-phospho	668.777	2	78.597	79.138	3.0423e-06	185.81	1	1489300000	0	2835	3011	R	R	6 - 15	6	15
DMELEHFDER	DM(Oxidation (M))ELEHFDER	A0A0G2JGQ6;A0A0G2JGR9;Q9JLM8;Q80VB6	A0A0G2JGQ6;Q9JLM8;Q80VB6	Dclk1	Serine/threonine-protein kinase DCLK1	ISO-MSMS	BioID-DCX-SP-Kin_03	AD5913	non-phospho	668.777	2	78.464	79.032	1.2688e-06	195.57	1	581310000	0	2835	3011	R	R	6 - 15	6	15
DMELEHFDER	DM(Oxidation (M))ELEHFDER	A0A0G2JGQ6;A0A0G2JGR9;Q9JLM8;Q80VB6	A0A0G2JGQ6;Q9JLM8;Q80VB6	Dclk1	Serine/threonine-protein kinase DCLK1	ISO-MSMS	BioID-DCX-SP_01	AD59110	non-phospho	668.777	2	79.619	79.298	5.6308e-07	199.46	1	669710000	0	2835	3011	R	R	6 - 15	6	15
DMELEHFDER	DM(Oxidation (M))ELEHFDER	A0A0G2JGQ6;A0A0G2JGR9;Q9JLM8;Q80VB6	A0A0G2JGQ6;Q9JLM8;Q80VB6	Dclk1	Serine/threonine-protein kinase DCLK1	ISO-MSMS	BioID-DCX-SP_02	AD59111	non-phospho	668.777	2	79.602	79.266	0.00010541	179.37	1	888330000	0	2835	3011	R	R	6 - 15	6	15
DMELEHFDER	DM(Oxidation (M))ELEHFDER	A0A0G2JGQ6;A0A0G2JGR9;Q9JLM8;Q80VB6	A0A0G2JGQ6;Q9JLM8;Q80VB6	Dclk1	Serine/threonine-protein kinase DCLK1	ISO-MSMS	BioID-DCX-SP_03	AD59112	non-phospho	668.777	2	79.586	79.259	8.3516e-07	197.96	1	780170000	0	2835	3011	R	R	6 - 15	6	15
DMELEHFDER	DMELEHFDER	A0A0G2JGQ6;A0A0G2JGR9;Q9JLM8;Q80VB6	A0A0G2JGQ6;Q9JLM8;Q80VB6	Dclk1	Serine/threonine-protein kinase DCLK1	ISO-MSMS	BioID-DCX-SP-Kin_01	AD5911	non-phospho	660.78	2	88.67	89.332	2.9293e-05	190.88	1	89567000	1324400	2835	3012	R	R	6 - 15	6	15
DMELEHFDER	DMELEHFDER	A0A0G2JGQ6;A0A0G2JGR9;Q9JLM8;Q80VB6	A0A0G2JGQ6;Q9JLM8;Q80VB6	Dclk1	Serine/threonine-protein kinase DCLK1	ISO-MSMS	BioID-DCX-SP-Kin_01	AD5911	non-phospho	660.78	2	90.086	90.748	1.9843e-08	244.98	1	9604300000	0	2835	3012	R	R	6 - 15	6	15
DMELEHFDER	DMELEHFDER	A0A0G2JGQ6;A0A0G2JGR9;Q9JLM8;Q80VB6	A0A0G2JGQ6;Q9JLM8;Q80VB6	Dclk1	Serine/threonine-protein kinase DCLK1	ISO-MSMS	BioID-DCX-SP-Kin_01	AD5911	non-phospho	440.856	3	90.086	90.749	0.039996	100.72	1	5597400000	0	2835	3012	R	R	6 - 15	6	15
DMELEHFDER	DMELEHFDER	A0A0G2JGQ6;A0A0G2JGR9;Q9JLM8;Q80VB6	A0A0G2JGQ6;Q9JLM8;Q80VB6	Dclk1	Serine/threonine-protein kinase DCLK1	ISO-MSMS	BioID-DCX-SP-Kin_02	AD5912	non-phospho	660.78	2	88.706	89.308	0.00029351	187.64	1	75457000	4630000	2835	3012	R	R	6 - 15	6	15
DMELEHFDER	DMELEHFDER	A0A0G2JGQ6;A0A0G2JGR9;Q9JLM8;Q80VB6	A0A0G2JGQ6;Q9JLM8;Q80VB6	Dclk1	Serine/threonine-protein kinase DCLK1	ISO-MSMS	BioID-DCX-SP-Kin_02	AD5912	non-phospho	660.78	2	90.083	90.685	5.6397e-12	276.09	2	9914100000	0	2835	3012	R	R	6 - 15	6	15
DMELEHFDER	DMELEHFDER	A0A0G2JGQ6;A0A0G2JGR9;Q9JLM8;Q80VB6	A0A0G2JGQ6;Q9JLM8;Q80VB6	Dclk1	Serine/threonine-protein kinase DCLK1	ISO-MSMS	BioID-DCX-SP-Kin_02	AD5912	non-phospho	440.856	3	90.132	90.734	0.037488	102.53	1	5002200000	0	2835	3012	R	R	6 - 15	6	15
DMELEHFDER	DMELEHFDER	A0A0G2JGQ6;A0A0G2JGR9;Q9JLM8;Q80VB6	A0A0G2JGQ6;Q9JLM8;Q80VB6	Dclk1	Serine/threonine-protein kinase DCLK1	ISO-MSMS	BioID-DCX-SP-Kin_03	AD5913	non-phospho	660.78	2	88.679	89.298	0.005737	161.63	1	35332000	0	2835	3012	R	R	6 - 15	6	15
DMELEHFDER	DMELEHFDER	A0A0G2JGQ6;A0A0G2JGR9;Q9JLM8;Q80VB6	A0A0G2JGQ6;Q9JLM8;Q80VB6	Dclk1	Serine/threonine-protein kinase DCLK1	ISO-MSMS	BioID-DCX-SP-Kin_03	AD5913	non-phospho	660.78	2	90.14	90.749	8.9228e-09	230.41	1	6914100000	0	2835	3012	R	R	6 - 15	6	15
DMELEHFDER	DMELEHFDER	A0A0G2JGQ6;A0A0G2JGR9;Q9JLM8;Q80VB6	A0A0G2JGQ6;Q9JLM8;Q80VB6	Dclk1	Serine/threonine-protein kinase DCLK1	ISO-MSMS	BioID-DCX-SP-Kin_03	AD5913	non-phospho	440.856	3	90.137	90.747	0.022322	113.47	1	4774300000	0	2835	3012	R	R	6 - 15	6	15
DMELEHFDER	DMELEHFDER	A0A0G2JGQ6;A0A0G2JGR9;Q9JLM8;Q80VB6	A0A0G2JGQ6;Q9JLM8;Q80VB6	Dclk1	Serine/threonine-protein kinase DCLK1	ISO-MSMS	BioID-DCX-SP-Kin_03	AD5913	non-phospho	660.78	2	90.972	91.582	0.0064467	145.89	1	42184000	0	2835	3012	R	R	6 - 15	6	15
DMELEHFDER	DMELEHFDER	A0A0G2JGQ6;A0A0G2JGR9;Q9JLM8;Q80VB6	A0A0G2JGQ6;Q9JLM8;Q80VB6	Dclk1	Serine/threonine-protein kinase DCLK1	ISO-MSMS	BioID-DCX-SP_01	AD59110	non-phospho	660.78	2	91.25	90.694	1.8775e-08	242.83	1	5336300000	0	2835	3012	R	R	6 - 15	6	15
DMELEHFDER	DMELEHFDER	A0A0G2JGQ6;A0A0G2JGR9;Q9JLM8;Q80VB6	A0A0G2JGQ6;Q9JLM8;Q80VB6	Dclk1	Serine/threonine-protein kinase DCLK1	ISO-MSMS	BioID-DCX-SP_01	AD59110	non-phospho	440.856	3	91.297	90.741	0.039996	100.72	1	5518600000	0	2835	3012	R	R	6 - 15	6	15
DMELEHFDER	DMELEHFDER	A0A0G2JGQ6;A0A0G2JGR9;Q9JLM8;Q80VB6	A0A0G2JGQ6;Q9JLM8;Q80VB6	Dclk1	Serine/threonine-protein kinase DCLK1	ISO-MSMS	BioID-DCX-SP_02	AD59111	non-phospho	660.78	2	89.693	89.23	0.0026557	173.32	1	36192000	0	2835	3012	R	R	6 - 15	6	15
DMELEHFDER	DMELEHFDER	A0A0G2JGQ6;A0A0G2JGR9;Q9JLM8;Q80VB6	A0A0G2JGQ6;Q9JLM8;Q80VB6	Dclk1	Serine/threonine-protein kinase DCLK1	ISO-MSMS	BioID-DCX-SP_02	AD59111	non-phospho	660.78	2	91.128	90.665	6.0749e-09	257.83	1	6755800000	0	2835	3012	R	R	6 - 15	6	15
DMELEHFDER	DMELEHFDER	A0A0G2JGQ6;A0A0G2JGR9;Q9JLM8;Q80VB6	A0A0G2JGQ6;Q9JLM8;Q80VB6	Dclk1	Serine/threonine-protein kinase DCLK1	ISO-MSMS	BioID-DCX-SP_02	AD59111	non-phospho	660.78	2	91.796	91.333	0.0064467	159.4	1	379590000	2675300	2835	3012	R	R	6 - 15	6	15
DMELEHFDER	DMELEHFDER	A0A0G2JGQ6;A0A0G2JGR9;Q9JLM8;Q80VB6	A0A0G2JGQ6;Q9JLM8;Q80VB6	Dclk1	Serine/threonine-protein kinase DCLK1	ISO-MSMS	BioID-DCX-SP_03	AD59112	non-phospho	660.78	2	89.731	89.232	0.00029351	187.64	1	33175000	0	2835	3012	R	R	6 - 15	6	15
DMELEHFDER	DMELEHFDER	A0A0G2JGQ6;A0A0G2JGR9;Q9JLM8;Q80VB6	A0A0G2JGQ6;Q9JLM8;Q80VB6	Dclk1	Serine/threonine-protein kinase DCLK1	ISO-MSMS	BioID-DCX-SP_03	AD59112	non-phospho	660.78	2	91.15	90.651	6.0749e-09	260.19	1	25457000000	7729500	2835	3012	R	R	6 - 15	6	15
DMELEHFDER	DMELEHFDER	A0A0G2JGQ6;A0A0G2JGR9;Q9JLM8;Q80VB6	A0A0G2JGQ6;Q9JLM8;Q80VB6	Dclk1	Serine/threonine-protein kinase DCLK1	ISO-MSMS	BioID-DCX-SP_03	AD59112	non-phospho	440.856	3	91.128	90.63	0.022322	113.47	1	4750500000	0	2835	3012	R	R	6 - 15	6	15
DMELEHFDERD	DMELEHFDERD	A0A0G2JGQ6;A0A0G2JGR9;Q9JLM8;Q80VB6	A0A0G2JGQ6;Q9JLM8;Q80VB6	Dclk1	Serine/threonine-protein kinase DCLK1	ISO-MSMS	BioID-DCX-SP-Kin_01	AD5911	non-phospho	718.293	2	90.847	91.51	7.1677e-05	215.72	1	388040000	0	2836	3013	R	D	6 - 16	6	16
DMELEHFDERD	DMELEHFDERD	A0A0G2JGQ6;A0A0G2JGR9;Q9JLM8;Q80VB6	A0A0G2JGQ6;Q9JLM8;Q80VB6	Dclk1	Serine/threonine-protein kinase DCLK1	ISO-MSMS	BioID-DCX-SP-Kin_01	AD5911	non-phospho	479.198	3	90.848	91.51	0.03098	103.43	1	458650000	0	2836	3013	R	D	6 - 16	6	16
DMELEHFDERD	DMELEHFDERD	A0A0G2JGQ6;A0A0G2JGR9;Q9JLM8;Q80VB6	A0A0G2JGQ6;Q9JLM8;Q80VB6	Dclk1	Serine/threonine-protein kinase DCLK1	ISO-MSMS	BioID-DCX-SP-Kin_02	AD5912	non-phospho	718.293	2	90.885	91.489	8.7866e-06	225.01	1	574170000	0	2836	3013	R	D	6 - 16	6	16
DMELEHFDERD	DMELEHFDERD	A0A0G2JGQ6;A0A0G2JGR9;Q9JLM8;Q80VB6	A0A0G2JGQ6;Q9JLM8;Q80VB6	Dclk1	Serine/threonine-protein kinase DCLK1	ISO-MSMS	BioID-DCX-SP-Kin_03	AD5913	non-phospho	479.198	3	90.897	91.507	0.020791	111.26	1	703230000	0	2836	3013	R	D	6 - 16	6	16
DMELEHFDERD	DMELEHFDERD	A0A0G2JGQ6;A0A0G2JGR9;Q9JLM8;Q80VB6	A0A0G2JGQ6;Q9JLM8;Q80VB6	Dclk1	Serine/threonine-protein kinase DCLK1	ISO-MSMS	BioID-DCX-SP-Kin_03	AD5913	non-phospho	718.293	2	90.897	91.507	3.7644e-06	232.88	2	609680000	0	2836	3013	R	D	6 - 16	6	16
DMELEHFDERD	DMELEHFDERD	A0A0G2JGQ6;A0A0G2JGR9;Q9JLM8;Q80VB6	A0A0G2JGQ6;Q9JLM8;Q80VB6	Dclk1	Serine/threonine-protein kinase DCLK1	ISO-MSMS	BioID-DCX-SP_01	AD59110	non-phospho	718.293	2	91.958	91.403	1.2969e-05	224.68	1	765380000	674050	2836	3013	R	D	6 - 16	6	16
DMELEHFDERD	DMELEHFDERD	A0A0G2JGQ6;A0A0G2JGR9;Q9JLM8;Q80VB6	A0A0G2JGQ6;Q9JLM8;Q80VB6	Dclk1	Serine/threonine-protein kinase DCLK1	ISO-MSMS	BioID-DCX-SP_02	AD59111	non-phospho	718.293	2	91.836	91.374	1.516e-07	251.58	1	1123300000	1697300	2836	3013	R	D	6 - 16	6	16
DMELEHFDERD	DMELEHFDERD	A0A0G2JGQ6;A0A0G2JGR9;Q9JLM8;Q80VB6	A0A0G2JGQ6;Q9JLM8;Q80VB6	Dclk1	Serine/threonine-protein kinase DCLK1	ISO-MSMS	BioID-DCX-SP_03	AD59112	non-phospho	479.198	3	91.801	91.308	0.028608	105.25	1	1952500000	652810	2836	3013	R	D	6 - 16	6	16
DMELEHFDERD	DMELEHFDERD	A0A0G2JGQ6;A0A0G2JGR9;Q9JLM8;Q80VB6	A0A0G2JGQ6;Q9JLM8;Q80VB6	Dclk1	Serine/threonine-protein kinase DCLK1	ISO-MSMS	BioID-DCX-SP_03	AD59112	non-phospho	718.293	2	91.801	91.308	7.1677e-05	215.72	1	1490500000	1067400	2836	3013	R	D	6 - 16	6	16
DMELEHFDERD	DM(Oxidation (M))ELEHFDERD	A0A0G2JGQ6;A0A0G2JGR9;Q9JLM8;Q80VB6	A0A0G2JGQ6;Q9JLM8;Q80VB6	Dclk1	Serine/threonine-protein kinase DCLK1	ISO-MSMS	BioID-DCX-SP-Kin_02	AD5912	non-phospho	726.291	2	79.274	79.816	7.0533e-05	182.46	1	151030000	53241	2836	3014	R	D	6 - 16	6	16
DMELEHFDERD	DM(Oxidation (M))ELEHFDERD	A0A0G2JGQ6;A0A0G2JGR9;Q9JLM8;Q80VB6	A0A0G2JGQ6;Q9JLM8;Q80VB6	Dclk1	Serine/threonine-protein kinase DCLK1	MSMS	BioID-DCX-SP-Kin_03	AD5913	non-phospho	726.291	2	79.32	79.887	0.0063033	113.63	1			2836	3014	R	D	6 - 16	6	16
DMELEHFDERD	DM(Oxidation (M))ELEHFDERD	A0A0G2JGQ6;A0A0G2JGR9;Q9JLM8;Q80VB6	A0A0G2JGQ6;Q9JLM8;Q80VB6	Dclk1	Serine/threonine-protein kinase DCLK1	ISO-MSMS	BioID-DCX-SP_02	AD59011	phospho	484.53	3	80.233	80.139	0.043121	88.441	1	1674100	0	2836	3014	R	D	6 - 16	6	16
DMELEHFDERD	DM(Oxidation (M))ELEHFDERD	A0A0G2JGQ6;A0A0G2JGR9;Q9JLM8;Q80VB6	A0A0G2JGQ6;Q9JLM8;Q80VB6	Dclk1	Serine/threonine-protein kinase DCLK1	ISO-MSMS	BioID-DCX-SP_03	AD59012	phospho	484.53	3	80.186	80.094	0.043121	88.441	1	1015000	0	2836	3014	R	D	6 - 16	6	16
DMELEHFDERD	DM(Oxidation (M))ELEHFDERD	A0A0G2JGQ6;A0A0G2JGR9;Q9JLM8;Q80VB6	A0A0G2JGQ6;Q9JLM8;Q80VB6	Dclk1	Serine/threonine-protein kinase DCLK1	ISO-MSMS	BioID-DCX-SP_01	AD59110	non-phospho	726.291	2	80.182	79.861	0.020011	111.86	1	38177000	0	2836	3014	R	D	6 - 16	6	16
DMELEHFDERD	DM(Oxidation (M))ELEHFDERD	A0A0G2JGQ6;A0A0G2JGR9;Q9JLM8;Q80VB6	A0A0G2JGQ6;Q9JLM8;Q80VB6	Dclk1	Serine/threonine-protein kinase DCLK1	ISO-MSMS	BioID-DCX-SP_02	AD59111	non-phospho	726.291	2	80.186	79.834	0.0062957	141.29	1	60685000	0	2836	3014	R	D	6 - 16	6	16
DMELEHFDERD	DM(Oxidation (M))ELEHFDERD	A0A0G2JGQ6;A0A0G2JGR9;Q9JLM8;Q80VB6	A0A0G2JGQ6;Q9JLM8;Q80VB6	Dclk1	Serine/threonine-protein kinase DCLK1	ISO-MSMS	BioID-DCX-SP_03	AD59112	non-phospho	726.291	2	80.186	79.859	0.00035947	169.93	1	63061000	0	2836	3014	R	D	6 - 16	6	16
DMELEHFDERD	DM(Oxidation (M))ELEHFDERD	A0A0G2JGQ6;A0A0G2JGR9;Q9JLM8;Q80VB6	A0A0G2JGQ6;Q9JLM8;Q80VB6	Dclk1	Serine/threonine-protein kinase DCLK1	MSMS	BioID-DCX-SP_03	AD59112	non-phospho	484.53	3	80.168	79.841	0.022643	92.925	1			2836	3014	R	D	6 - 16	6	16
DMELEHFDERDK	DM(Oxidation (M))ELEHFDERDK	A0A0G2JGQ6;A0A0G2JGR9;Q9JLM8;Q80VB6	A0A0G2JGQ6;Q9JLM8;Q80VB6	Dclk1	Serine/threonine-protein kinase DCLK1	ISO-MSMS	BioID-DCX-SP-Kin_02	AD5902	phospho	527.228	3	73.864	73.655	0.036401	92.925	1	2384300000	79824	2837	3015	R	K	6 - 17	6	17
DMELEHFDERDK	DM(Oxidation (M))ELEHFDERDK	A0A0G2JGQ6;A0A0G2JGR9;Q9JLM8;Q80VB6	A0A0G2JGQ6;Q9JLM8;Q80VB6	Dclk1	Serine/threonine-protein kinase DCLK1	ISO-MSMS	BioID-DCX-SP-Kin_02	AD5902	phospho	527.228	3	75.194	75.004	0.031381	96.64	1	1600800	0	2837	3015	R	K	6 - 17	6	17
DMELEHFDERDK	DM(Oxidation (M))ELEHFDERDK	A0A0G2JGQ6;A0A0G2JGR9;Q9JLM8;Q80VB6	A0A0G2JGQ6;Q9JLM8;Q80VB6	Dclk1	Serine/threonine-protein kinase DCLK1	ISO-MSMS	BioID-DCX-SP-Kin_03	AD5903	phospho	527.228	3	75.191	75.072	0.0544	81.431	1	8422900	43724	2837	3015	R	K	6 - 17	6	17
DMELEHFDERDK	DM(Oxidation (M))ELEHFDERDK	A0A0G2JGQ6;A0A0G2JGR9;Q9JLM8;Q80VB6	A0A0G2JGQ6;Q9JLM8;Q80VB6	Dclk1	Serine/threonine-protein kinase DCLK1	ISO-MSMS	BioID-DCX-SP-Kin_01	AD5911	non-phospho	527.228	3	73.057	73.697	0.03378	102.6	1	625660000	0	2837	3015	R	K	6 - 17	6	17
DMELEHFDERDK	DM(Oxidation (M))ELEHFDERDK	A0A0G2JGQ6;A0A0G2JGR9;Q9JLM8;Q80VB6	A0A0G2JGQ6;Q9JLM8;Q80VB6	Dclk1	Serine/threonine-protein kinase DCLK1	ISO-MSMS	BioID-DCX-SP-Kin_01	AD5911	non-phospho	790.338	2	73.057	73.697	1.5268e-06	205.52	1	41308000	0	2837	3015	R	K	6 - 17	6	17
DMELEHFDERDK	DM(Oxidation (M))ELEHFDERDK	A0A0G2JGQ6;A0A0G2JGR9;Q9JLM8;Q80VB6	A0A0G2JGQ6;Q9JLM8;Q80VB6	Dclk1	Serine/threonine-protein kinase DCLK1	ISO-MSMS	BioID-DCX-SP-Kin_02	AD5912	non-phospho	527.228	3	73.23	73.714	0.031186	104.26	1	4244200000	1061100	2837	3015	R	K	6 - 17	6	17
DMELEHFDERDK	DM(Oxidation (M))ELEHFDERDK	A0A0G2JGQ6;A0A0G2JGR9;Q9JLM8;Q80VB6	A0A0G2JGQ6;Q9JLM8;Q80VB6	Dclk1	Serine/threonine-protein kinase DCLK1	ISO-MSMS	BioID-DCX-SP-Kin_02	AD5912	non-phospho	790.338	2	73.23	73.714	1.0458e-22	261.58	1	228710000	2150500	2837	3015	R	K	6 - 17	6	17
DMELEHFDERDK	DM(Oxidation (M))ELEHFDERDK	A0A0G2JGQ6;A0A0G2JGR9;Q9JLM8;Q80VB6	A0A0G2JGQ6;Q9JLM8;Q80VB6	Dclk1	Serine/threonine-protein kinase DCLK1	ISO-MSMS	BioID-DCX-SP-Kin_03	AD5913	non-phospho	790.338	2	73.28	73.787	6.7699e-23	265.77	1	126760000	0	2837	3015	R	K	6 - 17	6	17
DMELEHFDERDK	DM(Oxidation (M))ELEHFDERDK	A0A0G2JGQ6;A0A0G2JGR9;Q9JLM8;Q80VB6	A0A0G2JGQ6;Q9JLM8;Q80VB6	Dclk1	Serine/threonine-protein kinase DCLK1	MSMS	BioID-DCX-SP_02	AD59011	phospho	527.228	3	75.173	75.083	0.13287	74.46	1			2837	3015	R	K	6 - 17	6	17
DMELEHFDERDK	DM(Oxidation (M))ELEHFDERDK	A0A0G2JGQ6;A0A0G2JGR9;Q9JLM8;Q80VB6	A0A0G2JGQ6;Q9JLM8;Q80VB6	Dclk1	Serine/threonine-protein kinase DCLK1	ISO-MSMS	BioID-DCX-SP_03	AD59012	phospho	527.228	3	73.769	73.682	0.035005	93.958	1	591950000	144830	2837	3015	R	K	6 - 17	6	17
DMELEHFDERDK	DM(Oxidation (M))ELEHFDERDK	A0A0G2JGQ6;A0A0G2JGR9;Q9JLM8;Q80VB6	A0A0G2JGQ6;Q9JLM8;Q80VB6	Dclk1	Serine/threonine-protein kinase DCLK1	MSMS	BioID-DCX-SP_03	AD59012	phospho	527.228	3	75.16	75.07	0.13514	74.326	1			2837	3015	R	K	6 - 17	6	17
DMELEHFDERDK	DM(Oxidation (M))ELEHFDERDK	A0A0G2JGQ6;A0A0G2JGR9;Q9JLM8;Q80VB6	A0A0G2JGQ6;Q9JLM8;Q80VB6	Dclk1	Serine/threonine-protein kinase DCLK1	ISO-MSMS	BioID-DCX-SP_01	AD59110	non-phospho	527.228	3	74.15	73.84	0.015042	116.82	1	1538500000	4480100	2837	3015	R	K	6 - 17	6	17
DMELEHFDERDK	DM(Oxidation (M))ELEHFDERDK	A0A0G2JGQ6;A0A0G2JGR9;Q9JLM8;Q80VB6	A0A0G2JGQ6;Q9JLM8;Q80VB6	Dclk1	Serine/threonine-protein kinase DCLK1	ISO-MSMS	BioID-DCX-SP_01	AD59110	non-phospho	790.338	2	74.114	73.804	2.9742e-10	225.93	1	41052000	0	2837	3015	R	K	6 - 17	6	17
DMELEHFDERDK	DM(Oxidation (M))ELEHFDERDK	A0A0G2JGQ6;A0A0G2JGR9;Q9JLM8;Q80VB6	A0A0G2JGQ6;Q9JLM8;Q80VB6	Dclk1	Serine/threonine-protein kinase DCLK1	ISO-MSMS	BioID-DCX-SP_02	AD59111	non-phospho	527.228	3	74.211	73.869	0.042939	96.746	1	1364100000	0	2837	3015	R	K	6 - 17	6	17
DMELEHFDERDK	DM(Oxidation (M))ELEHFDERDK	A0A0G2JGQ6;A0A0G2JGR9;Q9JLM8;Q80VB6	A0A0G2JGQ6;Q9JLM8;Q80VB6	Dclk1	Serine/threonine-protein kinase DCLK1	ISO-MSMS	BioID-DCX-SP_02	AD59111	non-phospho	790.338	2	74.18	73.838	1.2983e-22	258.72	1	95350000	0	2837	3015	R	K	6 - 17	6	17
DMELEHFDERDK	DM(Oxidation (M))ELEHFDERDK	A0A0G2JGQ6;A0A0G2JGR9;Q9JLM8;Q80VB6	A0A0G2JGQ6;Q9JLM8;Q80VB6	Dclk1	Serine/threonine-protein kinase DCLK1	ISO-MSMS	BioID-DCX-SP_03	AD59112	non-phospho	790.338	2	74.222	73.88	7.1518e-11	235.06	1	117660000	0	2837	3015	R	K	6 - 17	6	17
DMELEHFDERDK	DMELEHFDERDK	A0A0G2JGQ6;A0A0G2JGR9;Q9JLM8;Q80VB6	A0A0G2JGQ6;Q9JLM8;Q80VB6	Dclk1	Serine/threonine-protein kinase DCLK1	ISO-MSMS	BioID-DCX-SP-Kin_03	AD5903	phospho	521.896	3	84.409	84.305	0.048461	84.289	1	224480000	258180	2837	3016	R	K	6 - 17	6	17
DMELEHFDERDK	DMELEHFDERDK	A0A0G2JGQ6;A0A0G2JGR9;Q9JLM8;Q80VB6	A0A0G2JGQ6;Q9JLM8;Q80VB6	Dclk1	Serine/threonine-protein kinase DCLK1	ISO-MSMS	BioID-DCX-SP-Kin_01	AD5911	non-phospho	521.896	3	83.588	84.248	0.030022	105	1	142100000000	1469400	2837	3016	R	K	6 - 17	6	17
DMELEHFDERDK	DMELEHFDERDK	A0A0G2JGQ6;A0A0G2JGR9;Q9JLM8;Q80VB6	A0A0G2JGQ6;Q9JLM8;Q80VB6	Dclk1	Serine/threonine-protein kinase DCLK1	ISO-MSMS	BioID-DCX-SP-Kin_01	AD5911	non-phospho	782.341	2	83.589	84.249	9.9894e-16	291.24	1	19256000000	13280000	2837	3016	R	K	6 - 17	6	17
DMELEHFDERDK	DMELEHFDERDK	A0A0G2JGQ6;A0A0G2JGR9;Q9JLM8;Q80VB6	A0A0G2JGQ6;Q9JLM8;Q80VB6	Dclk1	Serine/threonine-protein kinase DCLK1	ISO-MSMS	BioID-DCX-SP-Kin_02	AD5912	non-phospho	782.341	2	83.728	84.311	1.8882e-23	305.74	1	14853000000	21076000	2837	3016	R	K	6 - 17	6	17
DMELEHFDERDK	DMELEHFDERDK	A0A0G2JGQ6;A0A0G2JGR9;Q9JLM8;Q80VB6	A0A0G2JGQ6;Q9JLM8;Q80VB6	Dclk1	Serine/threonine-protein kinase DCLK1	ISO-MSMS	BioID-DCX-SP-Kin_03	AD5913	non-phospho	521.896	3	82.188	82.796	0.042352	97.121	1	107490000	1240200	2837	3016	R	K	6 - 17	6	17
DMELEHFDERDK	DMELEHFDERDK	A0A0G2JGQ6;A0A0G2JGR9;Q9JLM8;Q80VB6	A0A0G2JGQ6;Q9JLM8;Q80VB6	Dclk1	Serine/threonine-protein kinase DCLK1	ISO-MSMS	BioID-DCX-SP-Kin_03	AD5913	non-phospho	782.341	2	83.631	84.253	1.3657e-22	287.41	1	17355000000	38407000	2837	3016	R	K	6 - 17	6	17
DMELEHFDERDK	DMELEHFDERDK	A0A0G2JGQ6;A0A0G2JGR9;Q9JLM8;Q80VB6	A0A0G2JGQ6;Q9JLM8;Q80VB6	Dclk1	Serine/threonine-protein kinase DCLK1	ISO-MSMS	BioID-DCX-SP_02	AD59011	phospho	521.896	3	84.458	84.349	0.012288	114.02	1	115250000	359470	2837	3016	R	K	6 - 17	6	17
DMELEHFDERDK	DMELEHFDERDK	A0A0G2JGQ6;A0A0G2JGR9;Q9JLM8;Q80VB6	A0A0G2JGQ6;Q9JLM8;Q80VB6	Dclk1	Serine/threonine-protein kinase DCLK1	MSMS	BioID-DCX-SP_02	AD59011	phospho	782.341	2	84.471	84.362	0.0080508	126.67	1			2837	3016	R	K	6 - 17	6	17
DMELEHFDERDK	DMELEHFDERDK	A0A0G2JGQ6;A0A0G2JGR9;Q9JLM8;Q80VB6	A0A0G2JGQ6;Q9JLM8;Q80VB6	Dclk1	Serine/threonine-protein kinase DCLK1	MULTI-MSMS	BioID-DCX-SP_03	AD59012	phospho	521.896	3	84.458	84.363	0.012843	61.375	1	90929000	90929000	2837	3016	R	K	6 - 17	6	17
DMELEHFDERDK	DMELEHFDERDK	A0A0G2JGQ6;A0A0G2JGR9;Q9JLM8;Q80VB6	A0A0G2JGQ6;Q9JLM8;Q80VB6	Dclk1	Serine/threonine-protein kinase DCLK1	ISO-MSMS	BioID-DCX-SP_01	AD59110	non-phospho	782.341	2	84.75	84.307	9.2955e-32	335.81	1	7535400000	42698000	2837	3016	R	K	6 - 17	6	17
DMELEHFDERDK	DMELEHFDERDK	A0A0G2JGQ6;A0A0G2JGR9;Q9JLM8;Q80VB6	A0A0G2JGQ6;Q9JLM8;Q80VB6	Dclk1	Serine/threonine-protein kinase DCLK1	ISO-MSMS	BioID-DCX-SP_02	AD59111	non-phospho	782.341	2	84.701	84.291	2.1764e-31	328.29	1	10839000000	51803000	2837	3016	R	K	6 - 17	6	17
DMELEHFDERDK	DMELEHFDERDK	A0A0G2JGQ6;A0A0G2JGR9;Q9JLM8;Q80VB6	A0A0G2JGQ6;Q9JLM8;Q80VB6	Dclk1	Serine/threonine-protein kinase DCLK1	ISO-MSMS	BioID-DCX-SP_02	AD59111	non-phospho	521.896	3	84.71	84.3	0.01509	116.71	1	81236000000	940670	2837	3016	R	K	6 - 17	6	17
DMELEHFDERDK	DMELEHFDERDK	A0A0G2JGQ6;A0A0G2JGR9;Q9JLM8;Q80VB6	A0A0G2JGQ6;Q9JLM8;Q80VB6	Dclk1	Serine/threonine-protein kinase DCLK1	ISO-MSMS	BioID-DCX-SP_03	AD59112	non-phospho	521.896	3	84.754	84.384	0.0056099	140.16	2	95934000000	3895500	2837	3016	R	K	6 - 17	6	17
DMELEHFDERDK	DMELEHFDERDK	A0A0G2JGQ6;A0A0G2JGR9;Q9JLM8;Q80VB6	A0A0G2JGQ6;Q9JLM8;Q80VB6	Dclk1	Serine/threonine-protein kinase DCLK1	ISO-MSMS	BioID-DCX-SP_03	AD59112	non-phospho	782.341	2	84.733	84.364	1.3866e-15	279.49	1	13754000000	30543000	2837	3016	R	K	6 - 17	6	17
MELEHFDER	MELEHFDER	A0A0G2JGQ6;A0A0G2JGR9;Q9JLM8;Q80VB6	A0A0G2JGQ6;Q9JLM8;Q80VB6	Dclk1	Serine/threonine-protein kinase DCLK1	MSMS	BioID-DCX-SP_02	AD59111	non-phospho	603.266	2	91.151	90.688	0.024177	105.4	1			12784	13466	D	R	7 - 15	7	15
ELEHFDER	ELEHFDER	A0A0G2JGQ6;A0A0G2JGR9;Q9JLM8;Q80VB6	A0A0G2JGQ6;Q9JLM8;Q80VB6	Dclk1	Serine/threonine-protein kinase DCLK1	ISO-MSMS	BioID-DCX-SP-Kin_01	AD5911	non-phospho	537.746	2	90.101	90.763	0.022797	141.93	1	126220000	0	4331	4589	M	R	8 - 15	8	15
ELEHFDER	ELEHFDER	A0A0G2JGQ6;A0A0G2JGR9;Q9JLM8;Q80VB6	A0A0G2JGQ6;Q9JLM8;Q80VB6	Dclk1	Serine/threonine-protein kinase DCLK1	ISO-MSMS	BioID-DCX-SP-Kin_02	AD5912	non-phospho	537.746	2	90.168	90.77	0.0035758	188.98	1	162400000	0	4331	4589	M	R	8 - 15	8	15
ELEHFDER	ELEHFDER	A0A0G2JGQ6;A0A0G2JGR9;Q9JLM8;Q80VB6	A0A0G2JGQ6;Q9JLM8;Q80VB6	Dclk1	Serine/threonine-protein kinase DCLK1	ISO-MSMS	BioID-DCX-SP-Kin_03	AD5913	non-phospho	537.746	2	90.121	90.731	0.025846	170.22	1	661040000	7997700	4331	4589	M	R	8 - 15	8	15
ELEHFDER	ELEHFDER	A0A0G2JGQ6;A0A0G2JGR9;Q9JLM8;Q80VB6	A0A0G2JGQ6;Q9JLM8;Q80VB6	Dclk1	Serine/threonine-protein kinase DCLK1	ISO-MSMS	BioID-DCX-SP_01	AD59110	non-phospho	537.746	2	91.304	90.749	9.1863e-05	205.58	1	158710000	0	4331	4589	M	R	8 - 15	8	15
ELEHFDER	ELEHFDER	A0A0G2JGQ6;A0A0G2JGR9;Q9JLM8;Q80VB6	A0A0G2JGQ6;Q9JLM8;Q80VB6	Dclk1	Serine/threonine-protein kinase DCLK1	ISO-MSMS	BioID-DCX-SP_02	AD59111	non-phospho	537.746	2	91.114	90.651	6.353e-05	210.1	1	724570000	2873000	4331	4589	M	R	8 - 15	8	15
ELEHFDER	ELEHFDER	A0A0G2JGQ6;A0A0G2JGR9;Q9JLM8;Q80VB6	A0A0G2JGQ6;Q9JLM8;Q80VB6	Dclk1	Serine/threonine-protein kinase DCLK1	ISO-MSMS	BioID-DCX-SP_03	AD59112	non-phospho	537.746	2	91.128	90.63	0.0015713	196.77	1	661760000	1581500	4331	4589	M	R	8 - 15	8	15
ELEHFDERDK	ELEHFDERDK	A0A0G2JGQ6;A0A0G2JGR9;Q9JLM8;Q80VB6	A0A0G2JGQ6;Q9JLM8;Q80VB6	Dclk1	Serine/threonine-protein kinase DCLK1	MSMS	BioID-DCX-SP-Kin_03	AD5913	non-phospho	659.307	2	83.611	84.234	7.9824e-05	169.65	1			4332	4590	M	K	8 - 17	8	17
ELEHFDERDK	ELEHFDERDK	A0A0G2JGQ6;A0A0G2JGR9;Q9JLM8;Q80VB6	A0A0G2JGQ6;Q9JLM8;Q80VB6	Dclk1	Serine/threonine-protein kinase DCLK1	ISO-MSMS	BioID-DCX-SP_01	AD59110	non-phospho	659.307	2	84.765	84.323	4.0238e-12	230.24	1	268590000	153850000	4332	4590	M	K	8 - 17	8	17
ELEHFDERDK	ELEHFDERDK	A0A0G2JGQ6;A0A0G2JGR9;Q9JLM8;Q80VB6	A0A0G2JGQ6;Q9JLM8;Q80VB6	Dclk1	Serine/threonine-protein kinase DCLK1	ISO-MSMS	BioID-DCX-SP_02	AD59111	non-phospho	659.307	2	84.701	84.29	1.2569e-08	209.03	2	284960000	136120000	4332	4590	M	K	8 - 17	8	17
ELEHFDERDK	ELEHFDERDK	A0A0G2JGQ6;A0A0G2JGR9;Q9JLM8;Q80VB6	A0A0G2JGQ6;Q9JLM8;Q80VB6	Dclk1	Serine/threonine-protein kinase DCLK1	ISO-MSMS	BioID-DCX-SP_03	AD59112	non-phospho	659.307	2	84.718	84.348	7.0236e-17	239.6	2	371190000	197990000	4332	4590	M	K	8 - 17	8	17
VNGLPSPT	VNGLPSPT	A0A0G2JGQ6;A0A0G2JGR9;Q9JLM8;Q80VB6	A0A0G2JGQ6;Q9JLM8;Q80VB6	Dclk1	Serine/threonine-protein kinase DCLK1	ISO-MSMS	BioID-DCX-SP-Kin_03	AD5913	non-phospho	784.42	1	81.983	82.592	0.0273	156.4	1			19860	21063	R	T	27 - 34	27	34
VNGLPSPTH	VNGLPSPTH	A0A0G2JGQ6;A0A0G2JGR9;Q9JLM8;Q80VB6	A0A0G2JGQ6;Q9JLM8;Q80VB6	Dclk1	Serine/threonine-protein kinase DCLK1	MSMS	BioID-DCX-SP-Kin_01	AD5911	non-phospho	461.243	2	72.17	72.809	0.043852	93.195	1			19861	21064	R	H	27 - 35	27	35
VNGLPSPTHSAH	VNGLPS(Phospho (STY))PTHSAH	A0A0G2JGQ6;A0A0G2JGR9;Q9JLM8;Q80VB6	A0A0G2JGQ6;Q9JLM8;Q80VB6	Dclk1	Serine/threonine-protein kinase DCLK1	MSMS	BioID-DCX-SP-Kin_03	AD5903	phospho	432.863	3	72.938	72.82	0.096658	80.312	1			19862	21065	R	H	27 - 38	27	38
VNGLPSPTHSAH	VNGLPSPTHSAH	A0A0G2JGQ6;A0A0G2JGR9;Q9JLM8;Q80VB6	A0A0G2JGQ6;Q9JLM8;Q80VB6	Dclk1	Serine/threonine-protein kinase DCLK1	ISO-MSMS	BioID-DCX-SP-Kin_01	AD5911	non-phospho	406.207	3	66.558	67.143	0.041607	97.597	1			19862	21066	R	H	27 - 38	27	38
VNGLPSPTHSAH	VNGLPSPTHSAH	A0A0G2JGQ6;A0A0G2JGR9;Q9JLM8;Q80VB6	A0A0G2JGQ6;Q9JLM8;Q80VB6	Dclk1	Serine/threonine-protein kinase DCLK1	ISO-MSMS	BioID-DCX-SP_01	AD59110	non-phospho	406.207	3	67.634	67.245	0.041607	97.597	1			19862	21066	R	H	27 - 38	27	38
VNGLPSPTHSAH	VNGLPSPTHSAH	A0A0G2JGQ6;A0A0G2JGR9;Q9JLM8;Q80VB6	A0A0G2JGQ6;Q9JLM8;Q80VB6	Dclk1	Serine/threonine-protein kinase DCLK1	ISO-MSMS	BioID-DCX-SP_01	AD59110	non-phospho	608.807	2	67.574	67.185	0.001795	168.74	1			19862	21066	R	H	27 - 38	27	38
VNGLPSPTHSAH	VNGLPSPTHSAH	A0A0G2JGQ6;A0A0G2JGR9;Q9JLM8;Q80VB6	A0A0G2JGQ6;Q9JLM8;Q80VB6	Dclk1	Serine/threonine-protein kinase DCLK1	ISO-MSMS	BioID-DCX-SP_02	AD59111	non-phospho	608.807	2	67.625	67.157	0.024128	124.95	1			19862	21066	R	H	27 - 38	27	38
VNGLPSPTHSAH	VNGLPSPTHSAH	A0A0G2JGQ6;A0A0G2JGR9;Q9JLM8;Q80VB6	A0A0G2JGQ6;Q9JLM8;Q80VB6	Dclk1	Serine/threonine-protein kinase DCLK1	ISO-MSMS	BioID-DCX-SP_03	AD59112	non-phospho	608.807	2	67.732	67.298	0.0029802	191.16	1			19862	21066	R	H	27 - 38	27	38
TRTLQTLSSEK	TRT(Phospho (STY))LQTLSSEK	A0A0G2JGQ6;A0A0G2JGR9;Q9JLM8;Q80VB6	A0A0G2JGQ6;Q9JLM8;Q80VB6	Dclk1	Serine/threonine-protein kinase DCLK1	ISO-MSMS	BioID-DCX-SP-Kin_03	AD5903	phospho	672.332	2	73.874	73.755	5.2625e-15	231.58	1	45718000	0	18337	19467	R	K	44 - 54	44	54
TRTLQTLSSEK	TRT(Phospho (STY))LQTLSSEK	A0A0G2JGQ6;A0A0G2JGR9;Q9JLM8;Q80VB6	A0A0G2JGQ6;Q9JLM8;Q80VB6	Dclk1	Serine/threonine-protein kinase DCLK1	ISO-MSMS	BioID-DCX-SP_03	AD59012	phospho	672.332	2	73.813	73.726	4.9128e-11	211.17	1	90883000	85502	18337	19467	R	K	44 - 54	44	54
RTLQTLSSEK	RTLQTLSSEK	A0A0G2JGQ6;A0A0G2JGR9;Q9JLM8;Q80VB6	A0A0G2JGQ6;Q9JLM8;Q80VB6	Dclk1	Serine/threonine-protein kinase DCLK1	ISO-MSMS	BioID-DCX-SP_01	AD59110	non-phospho	581.825	2	62.916	62.479	0.031166	113.44	1	16756000	11186	15335	16190	T	K	45 - 54	45	54
TLQTLSSEK	TLQTLSSEK	A0A0G2JGQ6;A0A0G2JGR9;Q9JLM8;Q80VB6	A0A0G2JGQ6;Q9JLM8;Q80VB6	Dclk1	Serine/threonine-protein kinase DCLK1	ISO-MSMS	BioID-DCX-SP-Kin_01	AD5911	non-phospho	503.774	2	67.166	67.769	0.0073915	147.51	1	16397000000	44843000	18058	19163	R	K	46 - 54	46	54
TLQTLSSEK	TLQTLSSEK	A0A0G2JGQ6;A0A0G2JGR9;Q9JLM8;Q80VB6	A0A0G2JGQ6;Q9JLM8;Q80VB6	Dclk1	Serine/threonine-protein kinase DCLK1	ISO-MSMS	BioID-DCX-SP-Kin_02	AD5912	non-phospho	503.774	2	67.568	67.923	0.0055883	157.2	1	14000000000	63706000	18058	19163	R	K	46 - 54	46	54
TLQTLSSEK	TLQTLSSEK	A0A0G2JGQ6;A0A0G2JGR9;Q9JLM8;Q80VB6	A0A0G2JGQ6;Q9JLM8;Q80VB6	Dclk1	Serine/threonine-protein kinase DCLK1	ISO-MSMS	BioID-DCX-SP-Kin_03	AD5913	non-phospho	503.774	2	67.392	67.745	0.0064152	151.44	1	18832000000	56080000	18058	19163	R	K	46 - 54	46	54
TLQTLSSEK	TLQTLSSEK	A0A0G2JGQ6;A0A0G2JGR9;Q9JLM8;Q80VB6	A0A0G2JGQ6;Q9JLM8;Q80VB6	Dclk1	Serine/threonine-protein kinase DCLK1	ISO-MSMS	BioID-DCX-SP_01	AD59110	non-phospho	503.774	2	68.278	67.889	0.0055883	157.2	1	19199000000	3437300	18058	19163	R	K	46 - 54	46	54
TLQTLSSEK	TLQTLSSEK	A0A0G2JGQ6;A0A0G2JGR9;Q9JLM8;Q80VB6	A0A0G2JGQ6;Q9JLM8;Q80VB6	Dclk1	Serine/threonine-protein kinase DCLK1	ISO-MSMS	BioID-DCX-SP_02	AD59111	non-phospho	503.774	2	68.321	67.895	0.0057108	156.35	1	28394000000	4956800	18058	19163	R	K	46 - 54	46	54
TLQTLSSEK	TLQTLSSEK	A0A0G2JGQ6;A0A0G2JGR9;Q9JLM8;Q80VB6	A0A0G2JGQ6;Q9JLM8;Q80VB6	Dclk1	Serine/threonine-protein kinase DCLK1	ISO-MSMS	BioID-DCX-SP_03	AD59112	non-phospho	503.774	2	68.272	67.838	0.0064097	151.48	1	24896000000	5170900	18058	19163	R	K	46 - 54	46	54
TLQTLSSEK	TLQTLSS(Phospho (STY))EK	A0A0G2JGQ6;A0A0G2JGR9;Q9JLM8;Q80VB6	A0A0G2JGQ6;Q9JLM8;Q80VB6	Dclk1	Serine/threonine-protein kinase DCLK1	ISO-MSMS	BioID-DCX-SP_02	AD59011	phospho	543.758	2	70.872	70.789	0.00058391	109.42	1	3059300	0	18058	19164	R	K	46 - 54	46	54
TLQTLSSEKK	TLQTLSSEKK	A0A0G2JGQ6;A0A0G2JGR9;Q9JLM8;Q80VB6	A0A0G2JGQ6;Q9JLM8;Q80VB6	Dclk1	Serine/threonine-protein kinase DCLK1	ISO-MSMS	BioID-DCX-SP-Kin_01	AD5911	non-phospho	378.884	3	59.363	59.894	0.0021497	158.79	1	897340000	3975500	18059	19165	R	K	46 - 55	46	55
TLQTLSSEKK	TLQTLSSEKK	A0A0G2JGQ6;A0A0G2JGR9;Q9JLM8;Q80VB6	A0A0G2JGQ6;Q9JLM8;Q80VB6	Dclk1	Serine/threonine-protein kinase DCLK1	ISO-MSMS	BioID-DCX-SP-Kin_01	AD5911	non-phospho	567.822	2	59.361	59.892	2.4331e-06	218.94	1	443990000	1062400	18059	19165	R	K	46 - 55	46	55
TLQTLSSEKK	TLQTLSSEKK	A0A0G2JGQ6;A0A0G2JGR9;Q9JLM8;Q80VB6	A0A0G2JGQ6;Q9JLM8;Q80VB6	Dclk1	Serine/threonine-protein kinase DCLK1	ISO-MSMS	BioID-DCX-SP-Kin_02	AD5912	non-phospho	378.884	3	59.63	59.907	0.0045301	148.56	1	528970000	3585400	18059	19165	R	K	46 - 55	46	55
TLQTLSSEKK	TLQTLSSEKK	A0A0G2JGQ6;A0A0G2JGR9;Q9JLM8;Q80VB6	A0A0G2JGQ6;Q9JLM8;Q80VB6	Dclk1	Serine/threonine-protein kinase DCLK1	ISO-MSMS	BioID-DCX-SP-Kin_02	AD5912	non-phospho	567.822	2	59.627	59.905	0.0037017	172.88	1	233920000	810600	18059	19165	R	K	46 - 55	46	55
TLQTLSSEKK	TLQTLSSEKK	A0A0G2JGQ6;A0A0G2JGR9;Q9JLM8;Q80VB6	A0A0G2JGQ6;Q9JLM8;Q80VB6	Dclk1	Serine/threonine-protein kinase DCLK1	ISO-MSMS	BioID-DCX-SP-Kin_03	AD5913	non-phospho	378.884	3	59.708	59.96	0.00024982	171.85	1	1115800000	12652000	18059	19165	R	K	46 - 55	46	55
TLQTLSSEKK	TLQTLSSEKK	A0A0G2JGQ6;A0A0G2JGR9;Q9JLM8;Q80VB6	A0A0G2JGQ6;Q9JLM8;Q80VB6	Dclk1	Serine/threonine-protein kinase DCLK1	ISO-MSMS	BioID-DCX-SP-Kin_03	AD5913	non-phospho	567.822	2	59.709	59.961	9.8672e-05	208.75	1	564130000	890010	18059	19165	R	K	46 - 55	46	55
TLQTLSSEKK	TLQTLSSEKK	A0A0G2JGQ6;A0A0G2JGR9;Q9JLM8;Q80VB6	A0A0G2JGQ6;Q9JLM8;Q80VB6	Dclk1	Serine/threonine-protein kinase DCLK1	ISO-MSMS	BioID-DCX-SP_01	AD59110	non-phospho	378.884	3	60.452	60.006	0.0021497	158.79	2	1139200000	2253600	18059	19165	R	K	46 - 55	46	55
TLQTLSSEKK	TLQTLSSEKK	A0A0G2JGQ6;A0A0G2JGR9;Q9JLM8;Q80VB6	A0A0G2JGQ6;Q9JLM8;Q80VB6	Dclk1	Serine/threonine-protein kinase DCLK1	ISO-MSMS	BioID-DCX-SP_01	AD59110	non-phospho	567.822	2	60.455	60.009	2.5355e-06	220.87	1	502340000	1453600	18059	19165	R	K	46 - 55	46	55
TLQTLSSEKK	TLQTLSSEKK	A0A0G2JGQ6;A0A0G2JGR9;Q9JLM8;Q80VB6	A0A0G2JGQ6;Q9JLM8;Q80VB6	Dclk1	Serine/threonine-protein kinase DCLK1	ISO-MSMS	BioID-DCX-SP_02	AD59111	non-phospho	378.884	3	60.7	60.058	0.0003436	166.97	1	1490200000	5067700	18059	19165	R	K	46 - 55	46	55
TLQTLSSEKK	TLQTLSSEKK	A0A0G2JGQ6;A0A0G2JGR9;Q9JLM8;Q80VB6	A0A0G2JGQ6;Q9JLM8;Q80VB6	Dclk1	Serine/threonine-protein kinase DCLK1	ISO-MSMS	BioID-DCX-SP_02	AD59111	non-phospho	567.822	2	60.702	60.06	0.00031012	196.07	1	738170000	1811600	18059	19165	R	K	46 - 55	46	55
TLQTLSSEKK	TLQTLSSEKK	A0A0G2JGQ6;A0A0G2JGR9;Q9JLM8;Q80VB6	A0A0G2JGQ6;Q9JLM8;Q80VB6	Dclk1	Serine/threonine-protein kinase DCLK1	ISO-MSMS	BioID-DCX-SP_03	AD59112	non-phospho	378.884	3	60.584	60.048	0.007184	141.95	1	2220000000	3624900	18059	19165	R	K	46 - 55	46	55
TLQTLSSEKK	TLQTLSSEKK	A0A0G2JGQ6;A0A0G2JGR9;Q9JLM8;Q80VB6	A0A0G2JGQ6;Q9JLM8;Q80VB6	Dclk1	Serine/threonine-protein kinase DCLK1	ISO-MSMS	BioID-DCX-SP_03	AD59112	non-phospho	567.822	2	60.587	60.05	3.0053e-06	221.57	1	1048000000	1921100	18059	19165	R	K	46 - 55	46	55
TLQTLSSEKK	TLQTLS(Phospho (STY))SEKK	A0A0G2JGQ6;A0A0G2JGR9;Q9JLM8;Q80VB6	A0A0G2JGQ6;Q9JLM8;Q80VB6	Dclk1	Serine/threonine-protein kinase DCLK1	ISO-MSMS	BioID-DCX-SP_02	AD59011	phospho	607.805	2	62.42	62.371	0.035283	83.081	1	60843000	89821	18059	19166	R	K	46 - 55	46	55
LQTLSSEKK	LQTLSSEKK	A0A0G2JGQ6;A0A0G2JGR9;Q9JLM8;Q80VB6	A0A0G2JGQ6;Q9JLM8;Q80VB6	Dclk1	Serine/threonine-protein kinase DCLK1	ISO-MSMS	BioID-DCX-SP-Kin_03	AD5913	non-phospho	517.298	2	59.702	59.953	0.039674	108.74	1	6921500	0	11990	12618	T	K	47 - 55	47	55
LQTLSSEKK	LQTLSSEKK	A0A0G2JGQ6;A0A0G2JGR9;Q9JLM8;Q80VB6	A0A0G2JGQ6;Q9JLM8;Q80VB6	Dclk1	Serine/threonine-protein kinase DCLK1	ISO-MSMS	BioID-DCX-SP_01	AD59110	non-phospho	517.298	2	60.455	60.009	0.052483	101.43	1	4164500	0	11990	12618	T	K	47 - 55	47	55
LQTLSSEKK	LQTLSSEKK	A0A0G2JGQ6;A0A0G2JGR9;Q9JLM8;Q80VB6	A0A0G2JGQ6;Q9JLM8;Q80VB6	Dclk1	Serine/threonine-protein kinase DCLK1	ISO-MSMS	BioID-DCX-SP_03	AD59112	non-phospho	517.298	2	60.587	60.05	0.048747	103.56	1	6488400	0	11990	12618	T	K	47 - 55	47	55
QTLSSEKK	QTLSSEKK	A0A0G2JGQ6;A0A0G2JGR9;Q9JLM8;Q80VB6	A0A0G2JGQ6;Q9JLM8;Q80VB6	Dclk1	Serine/threonine-protein kinase DCLK1	ISO-MSMS	BioID-DCX-SP-Kin_01	AD5911	non-phospho	460.756	2	59.361	59.892	0.026453	153.73	1	11367000	0	14900	15732	L	K	48 - 55	48	55
QTLSSEKK	QTLSSEKK	A0A0G2JGQ6;A0A0G2JGR9;Q9JLM8;Q80VB6	A0A0G2JGQ6;Q9JLM8;Q80VB6	Dclk1	Serine/threonine-protein kinase DCLK1	ISO-MSMS	BioID-DCX-SP_03	AD59112	non-phospho	460.756	2	60.587	60.05	0.048427	115.49	1	15650000	0	14900	15732	L	K	48 - 55	48	55
GIVYAISPDR	GIVYAISPDR	A0A0G2JGQ6;A0A0G2JGR9;Q9JLM8;Q80VB6	A0A0G2JGQ6;Q9JLM8;Q80VB6	Dclk1	Serine/threonine-protein kinase DCLK1	ISO-MSMS	BioID-DCX-SP-Kin_01	AD5911	non-phospho	545.798	2	90.041	90.702	8.1435e-07	198.07	1	82218000000	29171000	6730	7108	K	R	71 - 80	71	80
GIVYAISPDR	GIVYAISPDR	A0A0G2JGQ6;A0A0G2JGR9;Q9JLM8;Q80VB6	A0A0G2JGQ6;Q9JLM8;Q80VB6	Dclk1	Serine/threonine-protein kinase DCLK1	ISO-MSMS	BioID-DCX-SP-Kin_02	AD5912	non-phospho	545.798	2	89.984	90.586	1.225e-06	195.81	1	126440000000	14932000	6730	7108	K	R	71 - 80	71	80
GIVYAISPDR	GIVYAISPDR	A0A0G2JGQ6;A0A0G2JGR9;Q9JLM8;Q80VB6	A0A0G2JGQ6;Q9JLM8;Q80VB6	Dclk1	Serine/threonine-protein kinase DCLK1	ISO-MSMS	BioID-DCX-SP-Kin_03	AD5913	non-phospho	545.798	2	89.989	90.599	1.4739e-06	194.44	1	97156000000	23560000	6730	7108	K	R	71 - 80	71	80
GIVYAISPDR	GIVYAISPDR	A0A0G2JGQ6;A0A0G2JGR9;Q9JLM8;Q80VB6	A0A0G2JGQ6;Q9JLM8;Q80VB6	Dclk1	Serine/threonine-protein kinase DCLK1	ISO-MSMS	BioID-DCX-SP-Kin_03	AD5913	non-phospho	545.798	2	90.996	91.606	0.034846	104.44	1	692090000	13192000	6730	7108	K	R	71 - 80	71	80
GIVYAISPDR	GIVYAISPDR	A0A0G2JGQ6;A0A0G2JGR9;Q9JLM8;Q80VB6	A0A0G2JGQ6;Q9JLM8;Q80VB6	Dclk1	Serine/threonine-protein kinase DCLK1	MSMS	BioID-SP-Kin_03	AD5916	non-phospho	545.798	2	90.811	90.793	0.05483	82.426	1			6730	7108	K	R	71 - 80	71	80
GIVYAISPDR	GIVYAISPDR	A0A0G2JGQ6;A0A0G2JGR9;Q9JLM8;Q80VB6	A0A0G2JGQ6;Q9JLM8;Q80VB6	Dclk1	Serine/threonine-protein kinase DCLK1	ISO-MSMS	BioID-DCX-SP_01	AD59110	non-phospho	545.798	2	91.115	90.559	1.4739e-06	194.44	1	89316000000	19609000	6730	7108	K	R	71 - 80	71	80
GIVYAISPDR	GIVYAISPDR	A0A0G2JGQ6;A0A0G2JGR9;Q9JLM8;Q80VB6	A0A0G2JGQ6;Q9JLM8;Q80VB6	Dclk1	Serine/threonine-protein kinase DCLK1	MSMS	BioID-DCX-SP_01	AD59110	non-phospho	545.798	2	92.309	91.753	0.033694	90.657	1			6730	7108	K	R	71 - 80	71	80
GIVYAISPDR	GIVYAISPDR	A0A0G2JGQ6;A0A0G2JGR9;Q9JLM8;Q80VB6	A0A0G2JGQ6;Q9JLM8;Q80VB6	Dclk1	Serine/threonine-protein kinase DCLK1	ISO-MSMS	BioID-DCX-SP_02	AD59111	non-phospho	545.798	2	90.956	90.493	2.6854e-06	187.78	1	111740000000	7637400	6730	7108	K	R	71 - 80	71	80
GIVYAISPDR	GIVYAISPDR	A0A0G2JGQ6;A0A0G2JGR9;Q9JLM8;Q80VB6	A0A0G2JGQ6;Q9JLM8;Q80VB6	Dclk1	Serine/threonine-protein kinase DCLK1	ISO-MSMS	BioID-DCX-SP_02	AD59111	non-phospho	545.798	2	91.796	91.333	0.0064072	143.89	1	1552100000	11833000	6730	7108	K	R	71 - 80	71	80
GIVYAISPDR	GIVYAISPDR	A0A0G2JGQ6;A0A0G2JGR9;Q9JLM8;Q80VB6	A0A0G2JGQ6;Q9JLM8;Q80VB6	Dclk1	Serine/threonine-protein kinase DCLK1	ISO-MSMS	BioID-DCX-SP_03	AD59112	non-phospho	545.798	2	90.972	90.473	0.00025212	171.73	1	102450000000	27374000	6730	7108	K	R	71 - 80	71	80
GIVYAISPDRFR	GIVYAISPDRFR	A0A0G2JGQ6;A0A0G2JGR9;Q9JLM8;Q80VB6	A0A0G2JGQ6;Q9JLM8;Q80VB6	Dclk1	Serine/threonine-protein kinase DCLK1	ISO-MSMS	BioID-DCX-SP-Kin_01	AD5911	non-phospho	465.258	3	98.458	99.149	0.013265	120.77	1	89360000	877700	6731	7109	K	R	71 - 82	71	82
GIVYAISPDRFR	GIVYAISPDRFR	A0A0G2JGQ6;A0A0G2JGR9;Q9JLM8;Q80VB6	A0A0G2JGQ6;Q9JLM8;Q80VB6	Dclk1	Serine/threonine-protein kinase DCLK1	ISO-MSMS	BioID-DCX-SP-Kin_01	AD5911	non-phospho	697.383	2	98.472	99.164	0.00020548	202.44	1	98199000	4185200	6731	7109	K	R	71 - 82	71	82
GIVYAISPDRFR	GIVYAISPDRFR	A0A0G2JGQ6;A0A0G2JGR9;Q9JLM8;Q80VB6	A0A0G2JGQ6;Q9JLM8;Q80VB6	Dclk1	Serine/threonine-protein kinase DCLK1	ISO-MSMS	BioID-DCX-SP-Kin_02	AD5912	non-phospho	465.258	3	98.59	99.203	0.045447	95.618	1	120100000	1017200	6731	7109	K	R	71 - 82	71	82
GIVYAISPDRFR	GIVYAISPDRFR	A0A0G2JGQ6;A0A0G2JGR9;Q9JLM8;Q80VB6	A0A0G2JGQ6;Q9JLM8;Q80VB6	Dclk1	Serine/threonine-protein kinase DCLK1	ISO-MSMS	BioID-DCX-SP-Kin_03	AD5913	non-phospho	697.383	2	98.59	99.175	0.00035135	215.93	1	514830000	5567700	6731	7109	K	R	71 - 82	71	82
GIVYAISPDRFR	GIVYAISPDRFR	A0A0G2JGQ6;A0A0G2JGR9;Q9JLM8;Q80VB6	A0A0G2JGQ6;Q9JLM8;Q80VB6	Dclk1	Serine/threonine-protein kinase DCLK1	ISO-MSMS	BioID-DCX-SP-Kin_03	AD5913	non-phospho	465.258	3	98.638	99.224	0.0025736	149.96	1	445480000	3339000	6731	7109	K	R	71 - 82	71	82
GIVYAISPDRFR	GIVYAISPDRFR	A0A0G2JGQ6;A0A0G2JGR9;Q9JLM8;Q80VB6	A0A0G2JGQ6;Q9JLM8;Q80VB6	Dclk1	Serine/threonine-protein kinase DCLK1	ISO-MSMS	BioID-DCX-SP_01	AD59110	non-phospho	465.258	3	99.949	99.393	0.010825	126.19	1	76821000	1262800	6731	7109	K	R	71 - 82	71	82
GIVYAISPDRFR	GIVYAISPDRFR	A0A0G2JGQ6;A0A0G2JGR9;Q9JLM8;Q80VB6	A0A0G2JGQ6;Q9JLM8;Q80VB6	Dclk1	Serine/threonine-protein kinase DCLK1	ISO-MSMS	BioID-DCX-SP_01	AD59110	non-phospho	697.383	2	99.971	99.416	0.017973	128.58	1	55586000	177630	6731	7109	K	R	71 - 82	71	82
GIVYAISPDRFR	GIVYAISPDRFR	A0A0G2JGQ6;A0A0G2JGR9;Q9JLM8;Q80VB6	A0A0G2JGQ6;Q9JLM8;Q80VB6	Dclk1	Serine/threonine-protein kinase DCLK1	ISO-MSMS	BioID-DCX-SP_03	AD59112	non-phospho	465.258	3	99.849	99.388	0.0046028	143.24	1	351770000	2948800	6731	7109	K	R	71 - 82	71	82
GIVYAISPDRFR	GIVYAISPDRFR	A0A0G2JGQ6;A0A0G2JGR9;Q9JLM8;Q80VB6	A0A0G2JGQ6;Q9JLM8;Q80VB6	Dclk1	Serine/threonine-protein kinase DCLK1	ISO-MSMS	BioID-DCX-SP_03	AD59112	non-phospho	697.383	2	99.863	99.402	1.574e-06	250.06	1	284760000	2033700	6731	7109	K	R	71 - 82	71	82
VYAISPDR	VYAISPDR	A0A0G2JGQ6;A0A0G2JGR9;Q9JLM8;Q80VB6	A0A0G2JGQ6;Q9JLM8;Q80VB6	Dclk1	Serine/threonine-protein kinase DCLK1	ISO-MSMS	BioID-DCX-SP-Kin_03	AD5913	non-phospho	920.484	1	89.989	90.599	0.024766	128.57	1	34420000	0	20538	21773	I	R	73 - 80	73	80
SFEALLADLTR	SFEALLADLTR	A0A0G2JGQ6;A0A0G2JGR9;Q9JLM8;Q80VB6	A0A0G2JGQ6;Q9JLM8;Q80VB6	Dclk1	Serine/threonine-protein kinase DCLK1	ISO-MSMS	BioID-DCX-SP-Kin_01	AD5911	non-phospho	412.559	3	122.26	123	0.00022158	147.62	1	11946000	0	15765	16667	R	R	83 - 93	83	93
SFEALLADLTR	SFEALLADLTR	A0A0G2JGQ6;A0A0G2JGR9;Q9JLM8;Q80VB6	A0A0G2JGQ6;Q9JLM8;Q80VB6	Dclk1	Serine/threonine-protein kinase DCLK1	ISO-MSMS	BioID-DCX-SP-Kin_01	AD5911	non-phospho	618.335	2	138.02	138.71	2.0152e-23	259.58	4	75141000000	12861000	15765	16667	R	R	83 - 93	83	93
SFEALLADLTR	SFEALLADLTR	A0A0G2JGQ6;A0A0G2JGR9;Q9JLM8;Q80VB6	A0A0G2JGQ6;Q9JLM8;Q80VB6	Dclk1	Serine/threonine-protein kinase DCLK1	ISO-MSMS	BioID-DCX-SP-Kin_01	AD5911	non-phospho	1235.66	1	137.97	138.66	9.4514e-43	296.25	1	465160000	0	15765	16667	R	R	83 - 93	83	93
SFEALLADLTR	SFEALLADLTR	A0A0G2JGQ6;A0A0G2JGR9;Q9JLM8;Q80VB6	A0A0G2JGQ6;Q9JLM8;Q80VB6	Dclk1	Serine/threonine-protein kinase DCLK1	ISO-MSMS	BioID-DCX-SP-Kin_01	AD5911	non-phospho	618.335	2	154.92	155.47	0.02105	111.06	1	5657600	107840	15765	16667	R	R	83 - 93	83	93
SFEALLADLTR	SFEALLADLTR	A0A0G2JGQ6;A0A0G2JGR9;Q9JLM8;Q80VB6	A0A0G2JGQ6;Q9JLM8;Q80VB6	Dclk1	Serine/threonine-protein kinase DCLK1	ISO-MSMS	BioID-DCX-SP-Kin_02	AD5912	non-phospho	618.335	2	122.6	123.22	1.7903e-05	185.81	1	304560000	1680500	15765	16667	R	R	83 - 93	83	93
SFEALLADLTR	SFEALLADLTR	A0A0G2JGQ6;A0A0G2JGR9;Q9JLM8;Q80VB6	A0A0G2JGQ6;Q9JLM8;Q80VB6	Dclk1	Serine/threonine-protein kinase DCLK1	ISO-MSMS	BioID-DCX-SP-Kin_02	AD5912	non-phospho	412.559	3	122.56	123.18	0.00013862	152.7	1	26812000	0	15765	16667	R	R	83 - 93	83	93
SFEALLADLTR	SFEALLADLTR	A0A0G2JGQ6;A0A0G2JGR9;Q9JLM8;Q80VB6	A0A0G2JGQ6;Q9JLM8;Q80VB6	Dclk1	Serine/threonine-protein kinase DCLK1	ISO-MSMS	BioID-DCX-SP-Kin_02	AD5912	non-phospho	618.335	2	138.33	138.87	1.1134e-17	255.07	5	179310000000	6555700	15765	16667	R	R	83 - 93	83	93
SFEALLADLTR	SFEALLADLTR	A0A0G2JGQ6;A0A0G2JGR9;Q9JLM8;Q80VB6	A0A0G2JGQ6;Q9JLM8;Q80VB6	Dclk1	Serine/threonine-protein kinase DCLK1	ISO-MSMS	BioID-DCX-SP-Kin_02	AD5912	non-phospho	618.335	2	143.49	143.99	0.02105	111.06	2	154370000	1143600	15765	16667	R	R	83 - 93	83	93
SFEALLADLTR	SFEALLADLTR	A0A0G2JGQ6;A0A0G2JGR9;Q9JLM8;Q80VB6	A0A0G2JGQ6;Q9JLM8;Q80VB6	Dclk1	Serine/threonine-protein kinase DCLK1	MSMS	BioID-DCX-SP-Kin_02	AD5912	non-phospho	618.335	2	141.53	142.04	0.00013818	173.37	1			15765	16667	R	R	83 - 93	83	93
SFEALLADLTR	SFEALLADLTR	A0A0G2JGQ6;A0A0G2JGR9;Q9JLM8;Q80VB6	A0A0G2JGQ6;Q9JLM8;Q80VB6	Dclk1	Serine/threonine-protein kinase DCLK1	MSMS	BioID-DCX-SP-Kin_02	AD5912	non-phospho	618.335	2	145.25	145.74	0.04647	83.862	1			15765	16667	R	R	83 - 93	83	93
SFEALLADLTR	SFEALLADLTR	A0A0G2JGQ6;A0A0G2JGR9;Q9JLM8;Q80VB6	A0A0G2JGQ6;Q9JLM8;Q80VB6	Dclk1	Serine/threonine-protein kinase DCLK1	ISO-MSMS	BioID-DCX-SP-Kin_03	AD5913	non-phospho	412.559	3	122.65	123.25	1.6397e-07	176.95	1	61238000	685210	15765	16667	R	R	83 - 93	83	93
SFEALLADLTR	SFEALLADLTR	A0A0G2JGQ6;A0A0G2JGR9;Q9JLM8;Q80VB6	A0A0G2JGQ6;Q9JLM8;Q80VB6	Dclk1	Serine/threonine-protein kinase DCLK1	ISO-MSMS	BioID-DCX-SP-Kin_03	AD5913	non-phospho	618.335	2	138.35	138.78	1.4323e-16	247.51	2	26975000000	0	15765	16667	R	R	83 - 93	83	93
SFEALLADLTR	SFEALLADLTR	A0A0G2JGQ6;A0A0G2JGR9;Q9JLM8;Q80VB6	A0A0G2JGQ6;Q9JLM8;Q80VB6	Dclk1	Serine/threonine-protein kinase DCLK1	ISO-MSMS	BioID-DCX-SP-Kin_03	AD5913	non-phospho	618.335	2	143.12	143.46	0.015438	118.71	1	58969000	895850	15765	16667	R	R	83 - 93	83	93
SFEALLADLTR	SFEALLADLTR	A0A0G2JGQ6;A0A0G2JGR9;Q9JLM8;Q80VB6	A0A0G2JGQ6;Q9JLM8;Q80VB6	Dclk1	Serine/threonine-protein kinase DCLK1	ISO-MSMS	BioID-DCX-SP-Kin_03	AD5913	non-phospho	618.335	2	145.03	145.34	0.017285	114.5	1	4044200	0	15765	16667	R	R	83 - 93	83	93
SFEALLADLTR	SFEALLADLTR	A0A0G2JGQ6;A0A0G2JGR9;Q9JLM8;Q80VB6	A0A0G2JGQ6;Q9JLM8;Q80VB6	Dclk1	Serine/threonine-protein kinase DCLK1	MSMS	BioID-DCX-SP-Kin_03	AD5913	non-phospho	618.335	2	122.14	122.73	0.021387	94.297	1			15765	16667	R	R	83 - 93	83	93
SFEALLADLTR	SFEALLADLTR	A0A0G2JGQ6;A0A0G2JGR9;Q9JLM8;Q80VB6	A0A0G2JGQ6;Q9JLM8;Q80VB6	Dclk1	Serine/threonine-protein kinase DCLK1	MSMS	BioID-DCX-SP-Kin_03	AD5913	non-phospho	618.335	2	140.48	140.89	0.0012195	156.83	1			15765	16667	R	R	83 - 93	83	93
SFEALLADLTR	SFEALLADLTR	A0A0G2JGQ6;A0A0G2JGR9;Q9JLM8;Q80VB6	A0A0G2JGQ6;Q9JLM8;Q80VB6	Dclk1	Serine/threonine-protein kinase DCLK1	MSMS	BioID-DCX-SP-Kin_03	AD5913	non-phospho	618.335	2	141.19	141.57	0.043053	85.154	1			15765	16667	R	R	83 - 93	83	93
SFEALLADLTR	SFEALLADLTR	A0A0G2JGQ6;A0A0G2JGR9;Q9JLM8;Q80VB6	A0A0G2JGQ6;Q9JLM8;Q80VB6	Dclk1	Serine/threonine-protein kinase DCLK1	MSMS	BioID-DCX-SP-Kin_03	AD5913	non-phospho	618.335	2	141.58	141.96	0.0025224	147.75	1			15765	16667	R	R	83 - 93	83	93
SFEALLADLTR	SFEALLADLTR	A0A0G2JGQ6;A0A0G2JGR9;Q9JLM8;Q80VB6	A0A0G2JGQ6;Q9JLM8;Q80VB6	Dclk1	Serine/threonine-protein kinase DCLK1	MULTI-MSMS	BioID-SP-Kin_01	AD5914	non-phospho	618.335	2	139.47	139.2	3.549e-09	183.67	1	50697000	50697000	15765	16667	R	R	83 - 93	83	93
SFEALLADLTR	SFEALLADLTR	A0A0G2JGQ6;A0A0G2JGR9;Q9JLM8;Q80VB6	A0A0G2JGQ6;Q9JLM8;Q80VB6	Dclk1	Serine/threonine-protein kinase DCLK1	MULTI-MSMS	BioID-SP-Kin_02	AD5915	non-phospho	618.335	2	139.78	139.41	2.6667e-07	182.39	1	69555000	69555000	15765	16667	R	R	83 - 93	83	93
SFEALLADLTR	SFEALLADLTR	A0A0G2JGQ6;A0A0G2JGR9;Q9JLM8;Q80VB6	A0A0G2JGQ6;Q9JLM8;Q80VB6	Dclk1	Serine/threonine-protein kinase DCLK1	MULTI-MSMS	BioID-SP-Kin_03	AD5916	non-phospho	618.335	2	139.92	139.58	4.3294e-11	217.63	2	60270000	60270000	15765	16667	R	R	83 - 93	83	93
SFEALLADLTR	SFEALLADLTR	A0A0G2JGQ6;A0A0G2JGR9;Q9JLM8;Q80VB6	A0A0G2JGQ6;Q9JLM8;Q80VB6	Dclk1	Serine/threonine-protein kinase DCLK1	MULTI-MSMS	BioID-Kin_01	AD5917	non-phospho	618.335	2	139.84	139.42	3.549e-09	183.67	2	39338000	39338000	15765	16667	R	R	83 - 93	83	93
SFEALLADLTR	SFEALLADLTR	A0A0G2JGQ6;A0A0G2JGR9;Q9JLM8;Q80VB6	A0A0G2JGQ6;Q9JLM8;Q80VB6	Dclk1	Serine/threonine-protein kinase DCLK1	MULTI-MSMS	BioID-Kin_02	AD5918	non-phospho	618.335	2	140.01	139.54	3.5573e-05	161.63	1	29402000	29402000	15765	16667	R	R	83 - 93	83	93
SFEALLADLTR	SFEALLADLTR	A0A0G2JGQ6;A0A0G2JGR9;Q9JLM8;Q80VB6	A0A0G2JGQ6;Q9JLM8;Q80VB6	Dclk1	Serine/threonine-protein kinase DCLK1	ISO-MSMS	BioID-DCX-SP_01	AD59110	non-phospho	618.335	2	124.51	123.95	6.518e-07	202.05	1	222500000	783160	15765	16667	R	R	83 - 93	83	93
SFEALLADLTR	SFEALLADLTR	A0A0G2JGQ6;A0A0G2JGR9;Q9JLM8;Q80VB6	A0A0G2JGQ6;Q9JLM8;Q80VB6	Dclk1	Serine/threonine-protein kinase DCLK1	ISO-MSMS	BioID-DCX-SP_01	AD59110	non-phospho	618.335	2	139.79	139.24	2.0152e-23	259.58	3	113340000000	18643000	15765	16667	R	R	83 - 93	83	93
SFEALLADLTR	SFEALLADLTR	A0A0G2JGQ6;A0A0G2JGR9;Q9JLM8;Q80VB6	A0A0G2JGQ6;Q9JLM8;Q80VB6	Dclk1	Serine/threonine-protein kinase DCLK1	ISO-MSMS	BioID-DCX-SP_01	AD59110	non-phospho	1235.66	1	139.79	139.24	0.0083115	135.72	1	2258300000	1986100	15765	16667	R	R	83 - 93	83	93
SFEALLADLTR	SFEALLADLTR	A0A0G2JGQ6;A0A0G2JGR9;Q9JLM8;Q80VB6	A0A0G2JGQ6;Q9JLM8;Q80VB6	Dclk1	Serine/threonine-protein kinase DCLK1	ISO-MSMS	BioID-DCX-SP_01	AD59110	non-phospho	618.335	2	143.08	142.52	0.01407	121.83	1	40754000	1238600	15765	16667	R	R	83 - 93	83	93
SFEALLADLTR	SFEALLADLTR	A0A0G2JGQ6;A0A0G2JGR9;Q9JLM8;Q80VB6	A0A0G2JGQ6;Q9JLM8;Q80VB6	Dclk1	Serine/threonine-protein kinase DCLK1	MSMS	BioID-DCX-SP_01	AD59110	non-phospho	618.335	2	145.8	145.25	0.038439	86.898	1			15765	16667	R	R	83 - 93	83	93
SFEALLADLTR	SFEALLADLTR	A0A0G2JGQ6;A0A0G2JGR9;Q9JLM8;Q80VB6	A0A0G2JGQ6;Q9JLM8;Q80VB6	Dclk1	Serine/threonine-protein kinase DCLK1	ISO-MSMS	BioID-DCX-SP_02	AD59111	non-phospho	618.335	2	124.25	115.17	5.7317e-06	197.27	1	114910000	0	15765	16667	R	R	83 - 93	83	93
SFEALLADLTR	SFEALLADLTR	A0A0G2JGQ6;A0A0G2JGR9;Q9JLM8;Q80VB6	A0A0G2JGQ6;Q9JLM8;Q80VB6	Dclk1	Serine/threonine-protein kinase DCLK1	ISO-MSMS	BioID-DCX-SP_02	AD59111	non-phospho	412.559	3	124.29	115.21	1.6397e-07	176.95	2	23984000	0	15765	16667	R	R	83 - 93	83	93
SFEALLADLTR	SFEALLADLTR	A0A0G2JGQ6;A0A0G2JGR9;Q9JLM8;Q80VB6	A0A0G2JGQ6;Q9JLM8;Q80VB6	Dclk1	Serine/threonine-protein kinase DCLK1	ISO-MSMS	BioID-DCX-SP_02	AD59111	non-phospho	618.335	2	139.54	130.48	1.5392e-17	254.83	3	219410000000	15620000	15765	16667	R	R	83 - 93	83	93
SFEALLADLTR	SFEALLADLTR	A0A0G2JGQ6;A0A0G2JGR9;Q9JLM8;Q80VB6	A0A0G2JGQ6;Q9JLM8;Q80VB6	Dclk1	Serine/threonine-protein kinase DCLK1	ISO-MSMS	BioID-DCX-SP_02	AD59111	non-phospho	618.335	2	144.86	135.79	0.011469	127.76	3	179230000	7098200	15765	16667	R	R	83 - 93	83	93
SFEALLADLTR	SFEALLADLTR	A0A0G2JGQ6;A0A0G2JGR9;Q9JLM8;Q80VB6	A0A0G2JGQ6;Q9JLM8;Q80VB6	Dclk1	Serine/threonine-protein kinase DCLK1	ISO-MSMS	BioID-DCX-SP_02	AD59111	non-phospho	618.335	2	146.39	137.32	0.038757	97.456	2	68506000	588860	15765	16667	R	R	83 - 93	83	93
SFEALLADLTR	SFEALLADLTR	A0A0G2JGQ6;A0A0G2JGR9;Q9JLM8;Q80VB6	A0A0G2JGQ6;Q9JLM8;Q80VB6	Dclk1	Serine/threonine-protein kinase DCLK1	ISO-MSMS	BioID-DCX-SP_02	AD59111	non-phospho	618.335	2	148.68	139.6	0.026015	107.24	1	4689400	0	15765	16667	R	R	83 - 93	83	93
SFEALLADLTR	SFEALLADLTR	A0A0G2JGQ6;A0A0G2JGR9;Q9JLM8;Q80VB6	A0A0G2JGQ6;Q9JLM8;Q80VB6	Dclk1	Serine/threonine-protein kinase DCLK1	MSMS	BioID-DCX-SP_02	AD59111	non-phospho	618.335	2	148.75	139.66	0.0064109	111.61	1			15765	16667	R	R	83 - 93	83	93
SFEALLADLTR	SFEALLADLTR	A0A0G2JGQ6;A0A0G2JGR9;Q9JLM8;Q80VB6	A0A0G2JGQ6;Q9JLM8;Q80VB6	Dclk1	Serine/threonine-protein kinase DCLK1	ISO-MSMS	BioID-DCX-SP_03	AD59112	non-phospho	618.335	2	124.26	115.19	3.4481e-11	227.88	1	130790000	0	15765	16667	R	R	83 - 93	83	93
SFEALLADLTR	SFEALLADLTR	A0A0G2JGQ6;A0A0G2JGR9;Q9JLM8;Q80VB6	A0A0G2JGQ6;Q9JLM8;Q80VB6	Dclk1	Serine/threonine-protein kinase DCLK1	ISO-MSMS	BioID-DCX-SP_03	AD59112	non-phospho	412.559	3	124.25	115.18	1.6397e-07	176.95	1	30085000	0	15765	16667	R	R	83 - 93	83	93
SFEALLADLTR	SFEALLADLTR	A0A0G2JGQ6;A0A0G2JGR9;Q9JLM8;Q80VB6	A0A0G2JGQ6;Q9JLM8;Q80VB6	Dclk1	Serine/threonine-protein kinase DCLK1	ISO-MSMS	BioID-DCX-SP_03	AD59112	non-phospho	618.335	2	139.48	130.41	6.5242e-17	251.98	3	188580000000	18081000	15765	16667	R	R	83 - 93	83	93
SFEALLADLTR	SFEALLADLTR	A0A0G2JGQ6;A0A0G2JGR9;Q9JLM8;Q80VB6	A0A0G2JGQ6;Q9JLM8;Q80VB6	Dclk1	Serine/threonine-protein kinase DCLK1	ISO-MSMS	BioID-DCX-SP_03	AD59112	non-phospho	618.335	2	144.21	135.14	0.019357	112.36	1	112890000	4407500	15765	16667	R	R	83 - 93	83	93
SFEALLADLTR	SFEALLADLTR	A0A0G2JGQ6;A0A0G2JGR9;Q9JLM8;Q80VB6	A0A0G2JGQ6;Q9JLM8;Q80VB6	Dclk1	Serine/threonine-protein kinase DCLK1	MSMS	BioID-DCX-SP_03	AD59112	non-phospho	618.335	2	141.39	132.32	0.00084938	159.4	1			15765	16667	R	R	83 - 93	83	93
SFEALLADLTR	SFEALLADLTR	A0A0G2JGQ6;A0A0G2JGR9;Q9JLM8;Q80VB6	A0A0G2JGQ6;Q9JLM8;Q80VB6	Dclk1	Serine/threonine-protein kinase DCLK1	MSMS	BioID-DCX-SP_03	AD59112	non-phospho	618.335	2	141.61	132.54	0.00019196	166.19	1			15765	16667	R	R	83 - 93	83	93
SFEALLADLTR	SFEALLADLTR	A0A0G2JGQ6;A0A0G2JGR9;Q9JLM8;Q80VB6	A0A0G2JGQ6;Q9JLM8;Q80VB6	Dclk1	Serine/threonine-protein kinase DCLK1	MSMS	BioID-DCX-SP_03	AD59112	non-phospho	618.335	2	142.71	133.64	0.0056467	125.97	1			15765	16667	R	R	83 - 93	83	93
FEALLADLTR	FEALLADLTR	A0A0G2JGQ6;A0A0G2JGR9;Q9JLM8;Q80VB6	A0A0G2JGQ6;Q9JLM8;Q80VB6	Dclk1	Serine/threonine-protein kinase DCLK1	MSMS	BioID-DCX-SP-Kin_01	AD5911	non-phospho	574.819	2	118.78	119.54	0.016996	103.7	1			5400	5709	S	R	84 - 93	84	93
FEALLADLTR	FEALLADLTR	A0A0G2JGQ6;A0A0G2JGR9;Q9JLM8;Q80VB6	A0A0G2JGQ6;Q9JLM8;Q80VB6	Dclk1	Serine/threonine-protein kinase DCLK1	ISO-MSMS	BioID-DCX-SP-Kin_03	AD5913	non-phospho	574.819	2	118.87	119.49	0.006481	143.7	1	29576000	0	5400	5709	S	R	84 - 93	84	93
FEALLADLTR	FEALLADLTR	A0A0G2JGQ6;A0A0G2JGR9;Q9JLM8;Q80VB6	A0A0G2JGQ6;Q9JLM8;Q80VB6	Dclk1	Serine/threonine-protein kinase DCLK1	MSMS	BioID-DCX-SP_03	AD59112	non-phospho	574.819	2	120.04	110.97	0.0046916	140.88	1			5400	5709	S	R	84 - 93	84	93
TLSDNVNLPQ	TLSDNVNLPQ	A0A0G2JGQ6;A0A0G2JGR9;Q9JLM8;Q80VB6	A0A0G2JGQ6;Q9JLM8;Q80VB6	Dclk1	Serine/threonine-protein kinase DCLK1	ISO-MSMS	BioID-DCX-SP_02	AD59111	non-phospho	550.783	2	92.222	91.764	0.034846	104.44	1			18066	19174	R	Q	94 - 103	94	103
TLSDNVNLPQ	TLSDNVNLPQ	A0A0G2JGQ6;A0A0G2JGR9;Q9JLM8;Q80VB6	A0A0G2JGQ6;Q9JLM8;Q80VB6	Dclk1	Serine/threonine-protein kinase DCLK1	ISO-MSMS	BioID-DCX-SP_03	AD59112	non-phospho	550.783	2	92.28	91.786	0.038222	102	1			18066	19174	R	Q	94 - 103	94	103
TLSDNVNLPQGVR	TLSDNVNLPQGVR	A0A0G2JGQ6;A0A0G2JGR9;Q9JLM8;Q80VB6	A0A0G2JGQ6;Q9JLM8;Q80VB6	Dclk1	Serine/threonine-protein kinase DCLK1	ISO-MSMS	BioID-DCX-SP-Kin_01	AD5911	non-phospho	706.878	2	87.748	88.41	0.0047573	187.1	2	144880000	6189300	18067	19175	R	R	94 - 106	94	106
TLSDNVNLPQGVR	TLSDNVNLPQGVR	A0A0G2JGQ6;A0A0G2JGR9;Q9JLM8;Q80VB6	A0A0G2JGQ6;Q9JLM8;Q80VB6	Dclk1	Serine/threonine-protein kinase DCLK1	ISO-MSMS	BioID-DCX-SP-Kin_01	AD5911	non-phospho	706.878	2	90.176	90.838	2.4843e-22	323.49	4	91440000000	6784000	18067	19175	R	R	94 - 106	94	106
TLSDNVNLPQGVR	TLSDNVNLPQGVR	A0A0G2JGQ6;A0A0G2JGR9;Q9JLM8;Q80VB6	A0A0G2JGQ6;Q9JLM8;Q80VB6	Dclk1	Serine/threonine-protein kinase DCLK1	ISO-MSMS	BioID-DCX-SP-Kin_02	AD5912	non-phospho	706.878	2	90.122	90.724	8.8973e-23	327.32	2	115440000000	11006000	18067	19175	R	R	94 - 106	94	106
TLSDNVNLPQGVR	TLSDNVNLPQGVR	A0A0G2JGQ6;A0A0G2JGR9;Q9JLM8;Q80VB6	A0A0G2JGQ6;Q9JLM8;Q80VB6	Dclk1	Serine/threonine-protein kinase DCLK1	ISO-MSMS	BioID-DCX-SP-Kin_02	AD5912	non-phospho	471.588	3	90.151	90.753	0.035382	105.13	1	51870000	0	18067	19175	R	R	94 - 106	94	106
TLSDNVNLPQGVR	TLSDNVNLPQGVR	A0A0G2JGQ6;A0A0G2JGR9;Q9JLM8;Q80VB6	A0A0G2JGQ6;Q9JLM8;Q80VB6	Dclk1	Serine/threonine-protein kinase DCLK1	ISO-MSMS	BioID-DCX-SP-Kin_03	AD5913	non-phospho	706.878	2	90.088	90.698	3.0102e-42	362.46	1	113630000000	18110000	18067	19175	R	R	94 - 106	94	106
TLSDNVNLPQGVR	TLSDNVNLPQGVR	A0A0G2JGQ6;A0A0G2JGR9;Q9JLM8;Q80VB6	A0A0G2JGQ6;Q9JLM8;Q80VB6	Dclk1	Serine/threonine-protein kinase DCLK1	ISO-MSMS	BioID-DCX-SP-Kin_03	AD5913	non-phospho	706.878	2	90.992	91.602	9.4429e-10	275.28	1	1491700000	7100400	18067	19175	R	R	94 - 106	94	106
TLSDNVNLPQGVR	TLSDNVNLPQGVR	A0A0G2JGQ6;A0A0G2JGR9;Q9JLM8;Q80VB6	A0A0G2JGQ6;Q9JLM8;Q80VB6	Dclk1	Serine/threonine-protein kinase DCLK1	ISO-MSMS	BioID-DCX-SP_02	AD59011	phospho	706.878	2	90.944	90.809	0.052437	76.465	1	14887000	34007	18067	19175	R	R	94 - 106	94	106
TLSDNVNLPQGVR	TLSDNVNLPQGVR	A0A0G2JGQ6;A0A0G2JGR9;Q9JLM8;Q80VB6	A0A0G2JGQ6;Q9JLM8;Q80VB6	Dclk1	Serine/threonine-protein kinase DCLK1	ISO-MSMS	BioID-DCX-SP_02	AD59111	non-phospho	706.878	2	90.906	90.443	1.1783e-41	373.9	1	156080000000	5012200	18067	19175	R	R	94 - 106	94	106
TLSDNVNLPQGVR	TLSDNVNLPQGVR	A0A0G2JGQ6;A0A0G2JGR9;Q9JLM8;Q80VB6	A0A0G2JGQ6;Q9JLM8;Q80VB6	Dclk1	Serine/threonine-protein kinase DCLK1	ISO-MSMS	BioID-DCX-SP_02	AD59111	non-phospho	706.878	2	91.936	91.479	2.059e-10	286.73	1	2157000000	3088200	18067	19175	R	R	94 - 106	94	106
TLSDNVNLPQGVR	TLSDNVNLPQGVR	A0A0G2JGQ6;A0A0G2JGR9;Q9JLM8;Q80VB6	A0A0G2JGQ6;Q9JLM8;Q80VB6	Dclk1	Serine/threonine-protein kinase DCLK1	ISO-MSMS	BioID-DCX-SP_03	AD59112	non-phospho	706.878	2	88.53	88.031	0.010344	164.66	1	245420000	43326000	18067	19175	R	R	94 - 106	94	106
TLSDNVNLPQGVR	TLSDNVNLPQGVR	A0A0G2JGQ6;A0A0G2JGR9;Q9JLM8;Q80VB6	A0A0G2JGQ6;Q9JLM8;Q80VB6	Dclk1	Serine/threonine-protein kinase DCLK1	ISO-MSMS	BioID-DCX-SP_03	AD59112	non-phospho	706.878	2	90.922	90.423	2.9189e-31	342.24	2	137270000000	6060900	18067	19175	R	R	94 - 106	94	106
TLSDNVNLPQGVR	TLSDNVNLPQGVR	A0A0G2JGQ6;A0A0G2JGR9;Q9JLM8;Q80VB6	A0A0G2JGQ6;Q9JLM8;Q80VB6	Dclk1	Serine/threonine-protein kinase DCLK1	ISO-MSMS	BioID-DCX-SP_03	AD59112	non-phospho	706.878	2	94.435	93.947	0.0056228	183.95	1	206500000	4921900	18067	19175	R	R	94 - 106	94	106
NVNLPQGVR	NVNLPQGVR	A0A0G2JGQ6;A0A0G2JGR9;Q9JLM8;Q80VB6;A0A0A6YX33;A0A0A6YWI6;A0A0A6YX71;Q6PGN3	A0A0G2JGQ6;Q9JLM8;Q80VB6;A0A0A6YX33	Dclk1;Dclk2	Serine/threonine-protein kinase DCLK1;Serine/threonine-protein kinase DCLK2	ISO-MSMS	BioID-DCX-SP-Kin_02	AD5912	non-phospho	498.783	2	79.045	79.587	0.033668	112.17	1	63952000	733200	13979	14780	D	R	98 - 106	98	106
NVNLPQGVR	NVNLPQGVR	A0A0G2JGQ6;A0A0G2JGR9;Q9JLM8;Q80VB6;A0A0A6YX33;A0A0A6YWI6;A0A0A6YX71;Q6PGN3	A0A0G2JGQ6;Q9JLM8;Q80VB6;A0A0A6YX33	Dclk1;Dclk2	Serine/threonine-protein kinase DCLK1;Serine/threonine-protein kinase DCLK2	ISO-MSMS	BioID-DCX-SP_01	AD59110	non-phospho	498.783	2	79.983	79.662	0.047342	104.37	1	69579000	1841000	13979	14780	D	R	98 - 106	98	106
TIYTIDGLK	TIYTIDGLK	A0A0G2JGQ6;Q9JLM8;Q80VB6	A0A0G2JGQ6;Q9JLM8;Q80VB6	Dclk1	Serine/threonine-protein kinase DCLK1	ISO-MSMS	BioID-DCX-SP-Kin_02	AD5912	non-phospho	512.29	2	96.409	97.019	0.037269	110.12	1	40094000000	6936300	17912	19013	R	K	107 - 115	107	115
TIYTIDGLK	TIYTIDGLK	A0A0G2JGQ6;Q9JLM8;Q80VB6	A0A0G2JGQ6;Q9JLM8;Q80VB6	Dclk1	Serine/threonine-protein kinase DCLK1	ISO-MSMS	BioID-DCX-SP-Kin_03	AD5913	non-phospho	512.29	2	92.401	93.002	0.011133	137.9	1	232690000	26515000	17912	19013	R	K	107 - 115	107	115
TIYTIDGLK	TIYTIDGLK	A0A0G2JGQ6;Q9JLM8;Q80VB6	A0A0G2JGQ6;Q9JLM8;Q80VB6	Dclk1	Serine/threonine-protein kinase DCLK1	ISO-MSMS	BioID-DCX-SP-Kin_03	AD5913	non-phospho	512.29	2	96.45	97.04	0.037269	110.12	1	33390000000	9997200	17912	19013	R	K	107 - 115	107	115
TIYTIDGLK	TIYTIDGLK	A0A0G2JGQ6;Q9JLM8;Q80VB6	A0A0G2JGQ6;Q9JLM8;Q80VB6	Dclk1	Serine/threonine-protein kinase DCLK1	ISO-MSMS	BioID-DCX-SP_01	AD59110	non-phospho	512.29	2	97.588	97.024	0.019466	125.49	1	32299000000	47938000	17912	19013	R	K	107 - 115	107	115
TIYTIDGLK	TIYTIDGLK	A0A0G2JGQ6;Q9JLM8;Q80VB6	A0A0G2JGQ6;Q9JLM8;Q80VB6	Dclk1	Serine/threonine-protein kinase DCLK1	MSMS	BioID-DCX-SP_01	AD59110	non-phospho	512.29	2	93.466	92.902	0.0038955	150.4	1			17912	19013	R	K	107 - 115	107	115
TIYTIDGLK	TIYTIDGLK	A0A0G2JGQ6;Q9JLM8;Q80VB6	A0A0G2JGQ6;Q9JLM8;Q80VB6	Dclk1	Serine/threonine-protein kinase DCLK1	ISO-MSMS	BioID-DCX-SP_02	AD59111	non-phospho	512.29	2	97.435	96.999	0.031006	113.71	1	33979000000	249180000	17912	19013	R	K	107 - 115	107	115
TIYTIDGLK	TIYTIDGLK	A0A0G2JGQ6;Q9JLM8;Q80VB6	A0A0G2JGQ6;Q9JLM8;Q80VB6	Dclk1	Serine/threonine-protein kinase DCLK1	MSMS	BioID-DCX-SP_02	AD59111	non-phospho	512.29	2	93.323	92.865	0.0087892	138.54	1			17912	19013	R	K	107 - 115	107	115
TIYTIDGLKK	TIYTIDGLKK	A0A0G2JGQ6;Q9JLM8;Q80VB6	A0A0G2JGQ6;Q9JLM8;Q80VB6	Dclk1	Serine/threonine-protein kinase DCLK1	ISO-MSMS	BioID-DCX-SP-Kin_01	AD5911	non-phospho	576.337	2	84.589	85.249	4.9466e-05	203.19	1	27455000000	4603500	17913	19014	R	K	107 - 116	107	116
TIYTIDGLKK	TIYTIDGLKK	A0A0G2JGQ6;Q9JLM8;Q80VB6	A0A0G2JGQ6;Q9JLM8;Q80VB6	Dclk1	Serine/threonine-protein kinase DCLK1	ISO-MSMS	BioID-DCX-SP-Kin_02	AD5912	non-phospho	576.337	2	80.832	81.385	0.039083	119.21	1	140320000	0	17913	19014	R	K	107 - 116	107	116
TIYTIDGLKK	TIYTIDGLKK	A0A0G2JGQ6;Q9JLM8;Q80VB6	A0A0G2JGQ6;Q9JLM8;Q80VB6	Dclk1	Serine/threonine-protein kinase DCLK1	ISO-MSMS	BioID-DCX-SP-Kin_02	AD5912	non-phospho	576.337	2	84.665	85.248	5.7355e-05	203.19	1	35127000000	3927700	17913	19014	R	K	107 - 116	107	116
TIYTIDGLKK	TIYTIDGLKK	A0A0G2JGQ6;Q9JLM8;Q80VB6	A0A0G2JGQ6;Q9JLM8;Q80VB6	Dclk1	Serine/threonine-protein kinase DCLK1	ISO-MSMS	BioID-DCX-SP-Kin_02	AD5912	non-phospho	384.561	3	84.665	85.248	0.038139	102.06	1	29172000000	119490000	17913	19014	R	K	107 - 116	107	116
TIYTIDGLKK	TIYTIDGLKK	A0A0G2JGQ6;Q9JLM8;Q80VB6	A0A0G2JGQ6;Q9JLM8;Q80VB6	Dclk1	Serine/threonine-protein kinase DCLK1	ISO-MSMS	BioID-DCX-SP-Kin_03	AD5913	non-phospho	384.561	3	84.649	85.276	0.038139	102.06	1	27772000000	71808000	17913	19014	R	K	107 - 116	107	116
TIYTIDGLKK	TIYTIDGLKK	A0A0G2JGQ6;Q9JLM8;Q80VB6	A0A0G2JGQ6;Q9JLM8;Q80VB6	Dclk1	Serine/threonine-protein kinase DCLK1	ISO-MSMS	BioID-DCX-SP_01	AD59110	non-phospho	576.337	2	81.751	81.399	0.030525	128.12	1	86534000	0	17913	19014	R	K	107 - 116	107	116
TIYTIDGLKK	TIYTIDGLKK	A0A0G2JGQ6;Q9JLM8;Q80VB6	A0A0G2JGQ6;Q9JLM8;Q80VB6	Dclk1	Serine/threonine-protein kinase DCLK1	ISO-MSMS	BioID-DCX-SP_01	AD59110	non-phospho	576.337	2	85.898	85.413	0.0015464	181.53	1	5949100000	0	17913	19014	R	K	107 - 116	107	116
TIYTIDGLKK	TIYTIDGLKK	A0A0G2JGQ6;Q9JLM8;Q80VB6	A0A0G2JGQ6;Q9JLM8;Q80VB6	Dclk1	Serine/threonine-protein kinase DCLK1	ISO-MSMS	BioID-DCX-SP_01	AD59110	non-phospho	384.561	3	85.86	85.375	0.051266	94.692	1	22642000000	5014000	17913	19014	R	K	107 - 116	107	116
TIYTIDGLKK	TIYTIDGLKK	A0A0G2JGQ6;Q9JLM8;Q80VB6	A0A0G2JGQ6;Q9JLM8;Q80VB6	Dclk1	Serine/threonine-protein kinase DCLK1	ISO-MSMS	BioID-DCX-SP_02	AD59111	non-phospho	576.337	2	81.912	81.533	0.021894	130.75	1	1018000000	528350	17913	19014	R	K	107 - 116	107	116
TIYTIDGLKK	TIYTIDGLKK	A0A0G2JGQ6;Q9JLM8;Q80VB6	A0A0G2JGQ6;Q9JLM8;Q80VB6	Dclk1	Serine/threonine-protein kinase DCLK1	ISO-MSMS	BioID-DCX-SP_02	AD59111	non-phospho	576.337	2	85.804	85.368	0.00010661	201.21	2	45817000000	1258000	17913	19014	R	K	107 - 116	107	116
TIYTIDGLKK	TIYTIDGLKK	A0A0G2JGQ6;Q9JLM8;Q80VB6	A0A0G2JGQ6;Q9JLM8;Q80VB6	Dclk1	Serine/threonine-protein kinase DCLK1	ISO-MSMS	BioID-DCX-SP_03	AD59112	non-phospho	576.337	2	81.868	81.536	0.037499	119.86	1	108590000	0	17913	19014	R	K	107 - 116	107	116
TIYTIDGLKK	TIYTIDGLKK	A0A0G2JGQ6;Q9JLM8;Q80VB6	A0A0G2JGQ6;Q9JLM8;Q80VB6	Dclk1	Serine/threonine-protein kinase DCLK1	ISO-MSMS	BioID-DCX-SP_03	AD59112	non-phospho	576.337	2	85.788	85.359	9.0468e-05	203.19	1	41970000000	20101	17913	19014	R	K	107 - 116	107	116
TIYTIDGLKK	TIYTIDGLKK	A0A0G2JGQ6;Q9JLM8;Q80VB6	A0A0G2JGQ6;Q9JLM8;Q80VB6	Dclk1	Serine/threonine-protein kinase DCLK1	ISO-MSMS	BioID-DCX-SP_03	AD59112	non-phospho	384.561	3	85.788	85.36	0.019631	117.71	1	27814000000	6521900	17913	19014	R	K	107 - 116	107	116
IYTIDGLKK	IYTIDGLKK	A0A0G2JGQ6;Q9JLM8;Q80VB6	A0A0G2JGQ6;Q9JLM8;Q80VB6	Dclk1	Serine/threonine-protein kinase DCLK1	ISO-MSMS	BioID-DCX-SP-Kin_01	AD5911	non-phospho	525.813	2	84.636	85.296	0.045236	105.57	1	26161000	0	9513	10033	T	K	108 - 116	108	116
IYTIDGLKK	IYTIDGLKK	A0A0G2JGQ6;Q9JLM8;Q80VB6	A0A0G2JGQ6;Q9JLM8;Q80VB6	Dclk1	Serine/threonine-protein kinase DCLK1	ISO-MSMS	BioID-DCX-SP-Kin_02	AD5912	non-phospho	525.813	2	84.713	85.295	0.025554	119.27	1	146420000	1243000	9513	10033	T	K	108 - 116	108	116
IYTIDGLKK	IYTIDGLKK	A0A0G2JGQ6;Q9JLM8;Q80VB6	A0A0G2JGQ6;Q9JLM8;Q80VB6	Dclk1	Serine/threonine-protein kinase DCLK1	ISO-MSMS	BioID-DCX-SP-Kin_03	AD5913	non-phospho	525.813	2	84.698	85.325	0.041562	107.66	1	144060000	160540	9513	10033	T	K	108 - 116	108	116
IYTIDGLKK	IYTIDGLKK	A0A0G2JGQ6;Q9JLM8;Q80VB6	A0A0G2JGQ6;Q9JLM8;Q80VB6	Dclk1	Serine/threonine-protein kinase DCLK1	ISO-MSMS	BioID-DCX-SP_01	AD59110	non-phospho	525.813	2	85.886	85.401	0.014837	130.22	1	25230000	0	9513	10033	T	K	108 - 116	108	116
IYTIDGLKK	IYTIDGLKK	A0A0G2JGQ6;Q9JLM8;Q80VB6	A0A0G2JGQ6;Q9JLM8;Q80VB6	Dclk1	Serine/threonine-protein kinase DCLK1	ISO-MSMS	BioID-DCX-SP_02	AD59111	non-phospho	525.813	2	85.806	85.37	0.014837	130.22	1	34539000	0	9513	10033	T	K	108 - 116	108	116
IYTIDGLKK	IYTIDGLKK	A0A0G2JGQ6;Q9JLM8;Q80VB6	A0A0G2JGQ6;Q9JLM8;Q80VB6	Dclk1	Serine/threonine-protein kinase DCLK1	ISO-MSMS	BioID-DCX-SP_03	AD59112	non-phospho	525.813	2	85.808	85.379	0.01281	133.6	1	26464000	0	9513	10033	T	K	108 - 116	108	116
YTIDGLKK	YTIDGLKK	A0A0G2JGQ6;Q9JLM8;Q80VB6	A0A0G2JGQ6;Q9JLM8;Q80VB6	Dclk1	Serine/threonine-protein kinase DCLK1	ISO-MSMS	BioID-DCX-SP-Kin_02	AD5912	non-phospho	469.271	2	84.669	85.252	0.022928	142.36	1	1354200000	2709600	21325	22583	I	K	109 - 116	109	116
YTIDGLKK	YTIDGLKK	A0A0G2JGQ6;Q9JLM8;Q80VB6	A0A0G2JGQ6;Q9JLM8;Q80VB6	Dclk1	Serine/threonine-protein kinase DCLK1	ISO-MSMS	BioID-DCX-SP-Kin_03	AD5913	non-phospho	469.271	2	84.649	85.276	0.037895	121.31	1	1282300000	19455000	21325	22583	I	K	109 - 116	109	116
YTIDGLKK	YTIDGLKK	A0A0G2JGQ6;Q9JLM8;Q80VB6	A0A0G2JGQ6;Q9JLM8;Q80VB6	Dclk1	Serine/threonine-protein kinase DCLK1	ISO-MSMS	BioID-DCX-SP_01	AD59110	non-phospho	469.271	2	85.866	85.381	0.022978	129.55	1	1032300000	25834000	21325	22583	I	K	109 - 116	109	116
YTIDGLKK	YTIDGLKK	A0A0G2JGQ6;Q9JLM8;Q80VB6	A0A0G2JGQ6;Q9JLM8;Q80VB6	Dclk1	Serine/threonine-protein kinase DCLK1	ISO-MSMS	BioID-DCX-SP_02	AD59111	non-phospho	469.271	2	85.804	85.368	0.021849	138.83	1	1494000000	26148000	21325	22583	I	K	109 - 116	109	116
YTIDGLKK	YTIDGLKK	A0A0G2JGQ6;Q9JLM8;Q80VB6	A0A0G2JGQ6;Q9JLM8;Q80VB6	Dclk1	Serine/threonine-protein kinase DCLK1	ISO-MSMS	BioID-DCX-SP_03	AD59112	non-phospho	469.271	2	85.792	85.363	0.019938	132.57	1	1298200000	25385000	21325	22583	I	K	109 - 116	109	116
KISSLDQLVEGESYVCGSIEPFK	KISSLDQLVEGESYVCGSIEPFK	A0A0G2JGQ6;Q9JLM8;Q80VB6	A0A0G2JGQ6;Q9JLM8;Q80VB6	Dclk1	Serine/threonine-protein kinase DCLK1	ISO-MSMS	BioID-DCX-SP-Kin_02	AD5912	non-phospho	843.424	3	128.46	129.05	0.00076375	144.27	1	93018000	52545000	9761	10294	K	K	116 - 138	116	138
KISSLDQLVEGESYVCGSIEPFK	KISSLDQLVEGESYVCGSIEPFK	A0A0G2JGQ6;Q9JLM8;Q80VB6	A0A0G2JGQ6;Q9JLM8;Q80VB6	Dclk1	Serine/threonine-protein kinase DCLK1	MULTI-MSMS	BioID-DCX-SP-Kin_03	AD5913	non-phospho	843.424	3	128.46	128.99	1.0673e-16	176.1	1	272960000	272960000	9761	10294	K	K	116 - 138	116	138
KISSLDQLVEGESYVCGSIEPFK	KISSLDQLVEGESYVCGSIEPFK	A0A0G2JGQ6;Q9JLM8;Q80VB6	A0A0G2JGQ6;Q9JLM8;Q80VB6	Dclk1	Serine/threonine-protein kinase DCLK1	ISO-MSMS	BioID-DCX-SP_01	AD59110	non-phospho	843.424	3	129.6	129.04	9.6936e-13	202.99	2	376040000	48165000	9761	10294	K	K	116 - 138	116	138
KISSLDQLVEGESYVCGSIEPFK	KISSLDQLVEGESYVCGSIEPFK	A0A0G2JGQ6;Q9JLM8;Q80VB6	A0A0G2JGQ6;Q9JLM8;Q80VB6	Dclk1	Serine/threonine-protein kinase DCLK1	ISO-MSMS	BioID-DCX-SP_02	AD59111	non-phospho	843.424	3	129.53	120.45	4.6626e-13	211.92	2	319270000	52516000	9761	10294	K	K	116 - 138	116	138
KISSLDQLVEGESYVCGSIEPFK	KISSLDQLVEGESYVCGSIEPFK	A0A0G2JGQ6;Q9JLM8;Q80VB6	A0A0G2JGQ6;Q9JLM8;Q80VB6	Dclk1	Serine/threonine-protein kinase DCLK1	ISO-MSMS	BioID-DCX-SP_03	AD59112	non-phospho	843.424	3	129.53	120.46	9.023e-09	197.4	1	275620000	50467000	9761	10294	K	K	116 - 138	116	138
ISSLDQLVEGESYVCGSIEPFK	ISSLDQLVEGESYVCGSIEPFK	A0A0G2JGQ6;Q9JLM8;Q80VB6	A0A0G2JGQ6;Q9JLM8;Q80VB6	Dclk1	Serine/threonine-protein kinase DCLK1	ISO-MSMS	BioID-DCX-SP-Kin_01	AD5911	non-phospho	1200.59	2	136.99	137.69	5.3471e-120	364.82	1	1035100000	13210000	9247	9759	K	K	117 - 138	117	138
ISSLDQLVEGESYVCGSIEPFK	ISSLDQLVEGESYVCGSIEPFK	A0A0G2JGQ6;Q9JLM8;Q80VB6	A0A0G2JGQ6;Q9JLM8;Q80VB6	Dclk1	Serine/threonine-protein kinase DCLK1	ISO-MSMS	BioID-DCX-SP-Kin_02	AD5912	non-phospho	1200.59	2	137.14	137.69	1.1329e-120	376.78	1	900660000	8514700	9247	9759	K	K	117 - 138	117	138
ISSLDQLVEGESYVCGSIEPFK	ISSLDQLVEGESYVCGSIEPFK	A0A0G2JGQ6;Q9JLM8;Q80VB6	A0A0G2JGQ6;Q9JLM8;Q80VB6	Dclk1	Serine/threonine-protein kinase DCLK1	ISO-MSMS	BioID-DCX-SP-Kin_02	AD5912	non-phospho	800.726	3	137.14	137.69	3.5733e-12	151.01	1	203900000	7212700	9247	9759	K	K	117 - 138	117	138
ISSLDQLVEGESYVCGSIEPFK	ISSLDQLVEGESYVCGSIEPFK	A0A0G2JGQ6;Q9JLM8;Q80VB6	A0A0G2JGQ6;Q9JLM8;Q80VB6	Dclk1	Serine/threonine-protein kinase DCLK1	ISO-MSMS	BioID-DCX-SP-Kin_03	AD5913	non-phospho	1200.59	2	137.29	137.74	3.4407e-157	401.79	1	1466800000	8780400	9247	9759	K	K	117 - 138	117	138
ISSLDQLVEGESYVCGSIEPFK	ISSLDQLVEGESYVCGSIEPFK	A0A0G2JGQ6;Q9JLM8;Q80VB6	A0A0G2JGQ6;Q9JLM8;Q80VB6	Dclk1	Serine/threonine-protein kinase DCLK1	ISO-MSMS	BioID-DCX-SP-Kin_03	AD5913	non-phospho	800.726	3	137.3	137.75	3.1109e-12	164.18	1	319830000	16776000	9247	9759	K	K	117 - 138	117	138
ISSLDQLVEGESYVCGSIEPFK	ISSLDQLVEGESYVCGSIEPFK	A0A0G2JGQ6;Q9JLM8;Q80VB6	A0A0G2JGQ6;Q9JLM8;Q80VB6	Dclk1	Serine/threonine-protein kinase DCLK1	ISO-MSMS	BioID-DCX-SP_01	AD59110	non-phospho	1200.59	2	138.13	137.57	3.4407e-157	401.79	2	1278800000	1328700	9247	9759	K	K	117 - 138	117	138
ISSLDQLVEGESYVCGSIEPFK	ISSLDQLVEGESYVCGSIEPFK	A0A0G2JGQ6;Q9JLM8;Q80VB6	A0A0G2JGQ6;Q9JLM8;Q80VB6	Dclk1	Serine/threonine-protein kinase DCLK1	ISO-MSMS	BioID-DCX-SP_01	AD59110	non-phospho	800.726	3	138.13	137.57	4.5652e-26	187.59	1	249110000	15681000	9247	9759	K	K	117 - 138	117	138
ISSLDQLVEGESYVCGSIEPFK	ISSLDQLVEGESYVCGSIEPFK	A0A0G2JGQ6;Q9JLM8;Q80VB6	A0A0G2JGQ6;Q9JLM8;Q80VB6	Dclk1	Serine/threonine-protein kinase DCLK1	ISO-MSMS	BioID-DCX-SP_02	AD59111	non-phospho	1200.59	2	137.93	128.87	8.2729e-158	412.21	1	1396100000	3951500	9247	9759	K	K	117 - 138	117	138
ISSLDQLVEGESYVCGSIEPFK	ISSLDQLVEGESYVCGSIEPFK	A0A0G2JGQ6;Q9JLM8;Q80VB6	A0A0G2JGQ6;Q9JLM8;Q80VB6	Dclk1	Serine/threonine-protein kinase DCLK1	ISO-MSMS	BioID-DCX-SP_02	AD59111	non-phospho	800.726	3	137.92	128.85	1.4869e-46	225.5	1	289560000	21557000	9247	9759	K	K	117 - 138	117	138
ISSLDQLVEGESYVCGSIEPFK	ISSLDQLVEGESYVCGSIEPFK	A0A0G2JGQ6;Q9JLM8;Q80VB6	A0A0G2JGQ6;Q9JLM8;Q80VB6	Dclk1	Serine/threonine-protein kinase DCLK1	ISO-MSMS	BioID-DCX-SP_03	AD59112	non-phospho	1200.59	2	137.95	128.88	1.9957e-157	407.55	1	1156300000	4532700	9247	9759	K	K	117 - 138	117	138
ISSLDQLVEGESYVCGSIEPFK	ISSLDQLVEGESYVCGSIEPFK	A0A0G2JGQ6;Q9JLM8;Q80VB6	A0A0G2JGQ6;Q9JLM8;Q80VB6	Dclk1	Serine/threonine-protein kinase DCLK1	ISO-MSMS	BioID-DCX-SP_03	AD59112	non-phospho	800.726	3	137.95	128.88	1.743e-35	210.98	1	254540000	19953000	9247	9759	K	K	117 - 138	117	138
ISSLDQLVEGESYVCGSIEPFKK	ISSLDQLVEGESYVCGSIEPFKK	A0A0G2JGQ6;Q9JLM8;Q80VB6	A0A0G2JGQ6;Q9JLM8;Q80VB6	Dclk1	Serine/threonine-protein kinase DCLK1	ISO-MSMS	BioID-DCX-SP-Kin_01	AD5911	non-phospho	1264.63	2	129.03	129.76	0.00030088	179.74	1	15602000	0	9248	9760	K	K	117 - 139	117	139
ISSLDQLVEGESYVCGSIEPFKK	ISSLDQLVEGESYVCGSIEPFKK	A0A0G2JGQ6;Q9JLM8;Q80VB6	A0A0G2JGQ6;Q9JLM8;Q80VB6	Dclk1	Serine/threonine-protein kinase DCLK1	ISO-MSMS	BioID-DCX-SP-Kin_01	AD5911	non-phospho	843.424	3	129.03	129.75	1.5018e-05	172.49	1	904660000	33342000	9248	9760	K	K	117 - 139	117	139
NVNPNWSVN	NVNPNWSVN	A0A0G2JGQ6;Q9CXL6;Q6PGI2;O88809;Q9JLM8;Q80VB6;A0A0A6YX33;A0A0A6YWI6;A0A0A6YX71;Q6PGN3	A0A0G2JGQ6;Q9JLM8;Q80VB6;A0A0A6YX33	Dcx;Dclk1;Dclk2	Neuronal migration protein doublecortin;Serine/threonine-protein kinase DCLK1;Serine/threonine-protein kinase DCLK2	ISO-MSMS	BioID-DCX-SP_01	AD59110	non-phospho	522.249	2	90.675	90.134	0.056207	99.305	1			13981	14782	K	N	145 - 153	145	153
NVNPNWSVNVK	NVNPNWSVNVK	A0A0G2JGQ6;Q9CXL6;Q6PGI2;O88809;Q9JLM8;Q80VB6	A0A0G2JGQ6;Q9JLM8;Q80VB6	Dcx;Dclk1	Neuronal migration protein doublecortin;Serine/threonine-protein kinase DCLK1	ISO-MSMS	BioID-DCX-SP-Kin_01	AD5911	non-phospho	635.831	2	89.039	89.7	3.7635e-11	226.96	1	52747000000	10739000	13982	14783	K	K	145 - 155	145	155
NVNPNWSVNVK	NVNPNWSVNVK	A0A0G2JGQ6;Q9CXL6;Q6PGI2;O88809;Q9JLM8;Q80VB6	A0A0G2JGQ6;Q9JLM8;Q80VB6	Dcx;Dclk1	Neuronal migration protein doublecortin;Serine/threonine-protein kinase DCLK1	ISO-MSMS	BioID-DCX-SP-Kin_02	AD5912	non-phospho	635.831	2	89.092	89.694	2.0019e-06	200.78	1	73723000000	31779000	13982	14783	K	K	145 - 155	145	155
NVNPNWSVNVK	NVNPNWSVNVK	A0A0G2JGQ6;Q9CXL6;Q6PGI2;O88809;Q9JLM8;Q80VB6	A0A0G2JGQ6;Q9JLM8;Q80VB6	Dcx;Dclk1	Neuronal migration protein doublecortin;Serine/threonine-protein kinase DCLK1	ISO-MSMS	BioID-DCX-SP-Kin_03	AD5913	non-phospho	635.831	2	89.056	89.676	3.7635e-11	226.96	2	70842000000	30845000	13982	14783	K	K	145 - 155	145	155
NVNPNWSVNVK	NVNPNWSVNVK	A0A0G2JGQ6;Q9CXL6;Q6PGI2;O88809;Q9JLM8;Q80VB6	A0A0G2JGQ6;Q9JLM8;Q80VB6	Dcx;Dclk1	Neuronal migration protein doublecortin;Serine/threonine-protein kinase DCLK1	ISO-MSMS	BioID-DCX-SP_02	AD59111	non-phospho	635.831	2	90.016	89.553	3.7635e-11	226.96	1	108500000000	55073000	13982	14783	K	K	145 - 155	145	155
NVNPNWSVNVK	NVNPNWSVNVK	A0A0G2JGQ6;Q9CXL6;Q6PGI2;O88809;Q9JLM8;Q80VB6	A0A0G2JGQ6;Q9JLM8;Q80VB6	Dcx;Dclk1	Neuronal migration protein doublecortin;Serine/threonine-protein kinase DCLK1	ISO-MSMS	BioID-DCX-SP_03	AD59112	non-phospho	635.831	2	90.014	89.516	2.6087e-16	240.78	2	83379000000	49437000	13982	14783	K	K	145 - 155	145	155
VNPNWSVNVK	VNPNWSVNVK	A0A0G2JGQ6;Q9CXL6;Q6PGI2;O88809;Q9JLM8;Q80VB6	A0A0G2JGQ6;Q9JLM8;Q80VB6	Dcx;Dclk1	Neuronal migration protein doublecortin;Serine/threonine-protein kinase DCLK1	ISO-MSMS	BioID-DCX-SP-Kin_01	AD5911	non-phospho	578.809	2	87.97	88.632	0.0076313	140.84	1	145280000	93949000	19895	21100	N	K	146 - 155	146	155
VNPNWSVNVK	VNPNWSVNVK	A0A0G2JGQ6;Q9CXL6;Q6PGI2;O88809;Q9JLM8;Q80VB6	A0A0G2JGQ6;Q9JLM8;Q80VB6	Dcx;Dclk1	Neuronal migration protein doublecortin;Serine/threonine-protein kinase DCLK1	ISO-MSMS	BioID-DCX-SP-Kin_02	AD5912	non-phospho	578.809	2	87.992	88.591	0.0096931	135.71	1	139840000	47563000	19895	21100	N	K	146 - 155	146	155
VNPNWSVNVK	VNPNWSVNVK	A0A0G2JGQ6;Q9CXL6;Q6PGI2;O88809;Q9JLM8;Q80VB6	A0A0G2JGQ6;Q9JLM8;Q80VB6	Dcx;Dclk1	Neuronal migration protein doublecortin;Serine/threonine-protein kinase DCLK1	ISO-MSMS	BioID-DCX-SP-Kin_03	AD5913	non-phospho	578.809	2	87.949	88.576	0.0019735	159.58	1	211370000	42713000	19895	21100	N	K	146 - 155	146	155
VNPNWSVNVK	VNPNWSVNVK	A0A0G2JGQ6;Q9CXL6;Q6PGI2;O88809;Q9JLM8;Q80VB6	A0A0G2JGQ6;Q9JLM8;Q80VB6	Dcx;Dclk1	Neuronal migration protein doublecortin;Serine/threonine-protein kinase DCLK1	ISO-MSMS	BioID-DCX-SP_01	AD59110	non-phospho	578.809	2	89.079	88.56	0.0045439	148.52	1	125890000	28673000	19895	21100	N	K	146 - 155	146	155
VNPNWSVNVK	VNPNWSVNVK	A0A0G2JGQ6;Q9CXL6;Q6PGI2;O88809;Q9JLM8;Q80VB6	A0A0G2JGQ6;Q9JLM8;Q80VB6	Dcx;Dclk1	Neuronal migration protein doublecortin;Serine/threonine-protein kinase DCLK1	ISO-MSMS	BioID-DCX-SP_02	AD59111	non-phospho	578.809	2	89.028	88.565	0.0034786	152.79	1	198660000	30003000	19895	21100	N	K	146 - 155	146	155
VNPNWSVNVK	VNPNWSVNVK	A0A0G2JGQ6;Q9CXL6;Q6PGI2;O88809;Q9JLM8;Q80VB6	A0A0G2JGQ6;Q9JLM8;Q80VB6	Dcx;Dclk1	Neuronal migration protein doublecortin;Serine/threonine-protein kinase DCLK1	ISO-MSMS	BioID-DCX-SP_03	AD59112	non-phospho	578.809	2	89.055	88.557	0.0076313	140.84	2	213240000	32820000	19895	21100	N	K	146 - 155	146	155
NPNWSVNVK	NPNWSVNVK	A0A0G2JGQ6;Q9CXL6;Q6PGI2;O88809;Q9JLM8;Q80VB6	A0A0G2JGQ6;Q9JLM8;Q80VB6	Dcx;Dclk1	Neuronal migration protein doublecortin;Serine/threonine-protein kinase DCLK1	MSMS	BioID-DCX-SP-Kin_02	AD5912	non-phospho	529.275	2	89.184	89.786	0.021735	106.91	1			13795	14580	V	K	147 - 155	147	155
NPNWSVNVK	NPNWSVNVK	A0A0G2JGQ6;Q9CXL6;Q6PGI2;O88809;Q9JLM8;Q80VB6	A0A0G2JGQ6;Q9JLM8;Q80VB6	Dcx;Dclk1	Neuronal migration protein doublecortin;Serine/threonine-protein kinase DCLK1	MSMS	BioID-DCX-SP_01	AD59110	non-phospho	529.275	2	90.221	89.68	0.039746	95.741	1			13795	14580	V	K	147 - 155	147	155
AVSSLATAK	AVS(Phospho (STY))SLATAK	A0A0G2JGQ6;Q9JLM8;Q80VB6	A0A0G2JGQ6;Q9JLM8;Q80VB6	Dclk1	Serine/threonine-protein kinase DCLK1	ISO-MSMS	BioID-DCX-SP-Kin_03	AD5903	phospho	464.231	2	72.083	71.966	0.031137	82.494	1	19156000	40881	1925	2043	R	K	162 - 170	162	170
AVSSLATAK	AVSSLATAK	A0A0G2JGQ6;Q9JLM8;Q80VB6	A0A0G2JGQ6;Q9JLM8;Q80VB6	Dclk1	Serine/threonine-protein kinase DCLK1	ISO-MSMS	BioID-DCX-SP-Kin_01	AD5911	non-phospho	424.248	2	61.448	61.988	0.018458	126.52	1	3519700000	1558100	1925	2044	R	K	162 - 170	162	170
AVSSLATAK	AVSSLATAK	A0A0G2JGQ6;Q9JLM8;Q80VB6	A0A0G2JGQ6;Q9JLM8;Q80VB6	Dclk1	Serine/threonine-protein kinase DCLK1	ISO-MSMS	BioID-DCX-SP-Kin_02	AD5912	non-phospho	424.248	2	61.668	61.956	0.017438	127.56	1	1433900000	809170	1925	2044	R	K	162 - 170	162	170
AVSSLATAK	AVSSLATAK	A0A0G2JGQ6;Q9JLM8;Q80VB6	A0A0G2JGQ6;Q9JLM8;Q80VB6	Dclk1	Serine/threonine-protein kinase DCLK1	ISO-MSMS	BioID-DCX-SP-Kin_03	AD5913	non-phospho	424.248	2	61.682	61.952	0.017438	127.56	1	4144600000	1164000	1925	2044	R	K	162 - 170	162	170
AVSSLATAK	AVSSLATAK	A0A0G2JGQ6;Q9JLM8;Q80VB6	A0A0G2JGQ6;Q9JLM8;Q80VB6	Dclk1	Serine/threonine-protein kinase DCLK1	ISO-MSMS	BioID-DCX-SP_01	AD59110	non-phospho	424.248	2	62.276	61.839	0.030231	114.5	1	3721600000	743580	1925	2044	R	K	162 - 170	162	170
AVSSLATAK	AVSSLATAK	A0A0G2JGQ6;Q9JLM8;Q80VB6	A0A0G2JGQ6;Q9JLM8;Q80VB6	Dclk1	Serine/threonine-protein kinase DCLK1	ISO-MSMS	BioID-DCX-SP_02	AD59111	non-phospho	424.248	2	62.487	61.885	0.030443	114.28	1	3383100000	1314200	1925	2044	R	K	162 - 170	162	170
AVSSLATAK	AVSSLATAK	A0A0G2JGQ6;Q9JLM8;Q80VB6	A0A0G2JGQ6;Q9JLM8;Q80VB6	Dclk1	Serine/threonine-protein kinase DCLK1	ISO-MSMS	BioID-DCX-SP_03	AD59112	non-phospho	424.248	2	62.409	61.889	0.030443	114.28	1	4488600000	1323900	1925	2044	R	K	162 - 170	162	170
ENKDFIRPK	ENKDFIRPK	A0A0G2JGQ6;Q9JLM8;Q80VB6	A0A0G2JGQ6;Q9JLM8;Q80VB6	Dclk1	Serine/threonine-protein kinase DCLK1	ISO-MSMS	BioID-DCX-SP-Kin_01	AD5911	non-phospho	382.88	3	58.743	59.27	0.0028541	151.83	1	849430000	0	4612	4884	R	K	178 - 186	178	186
ENKDFIRPK	ENKDFIRPK	A0A0G2JGQ6;Q9JLM8;Q80VB6	A0A0G2JGQ6;Q9JLM8;Q80VB6	Dclk1	Serine/threonine-protein kinase DCLK1	ISO-MSMS	BioID-DCX-SP-Kin_01	AD5911	non-phospho	573.817	2	58.763	59.293	3.47e-09	225.72	1	58516000	0	4612	4884	R	K	178 - 186	178	186
ENKDFIRPK	ENKDFIRPK	A0A0G2JGQ6;Q9JLM8;Q80VB6	A0A0G2JGQ6;Q9JLM8;Q80VB6	Dclk1	Serine/threonine-protein kinase DCLK1	ISO-MSMS	BioID-DCX-SP-Kin_02	AD5912	non-phospho	382.88	3	58.993	59.27	0.0061806	134.23	1	342040000	147200	4612	4884	R	K	178 - 186	178	186
ENKDFIRPK	ENKDFIRPK	A0A0G2JGQ6;Q9JLM8;Q80VB6	A0A0G2JGQ6;Q9JLM8;Q80VB6	Dclk1	Serine/threonine-protein kinase DCLK1	ISO-MSMS	BioID-DCX-SP-Kin_02	AD5912	non-phospho	573.817	2	58.992	59.27	0.0053649	158.76	1	9693900	0	4612	4884	R	K	178 - 186	178	186
ENKDFIRPK	ENKDFIRPK	A0A0G2JGQ6;Q9JLM8;Q80VB6	A0A0G2JGQ6;Q9JLM8;Q80VB6	Dclk1	Serine/threonine-protein kinase DCLK1	ISO-MSMS	BioID-DCX-SP-Kin_03	AD5913	non-phospho	573.817	2	59.118	59.37	4.2168e-09	223.08	1	90663000	0	4612	4884	R	K	178 - 186	178	186
ENKDFIRPK	ENKDFIRPK	A0A0G2JGQ6;Q9JLM8;Q80VB6	A0A0G2JGQ6;Q9JLM8;Q80VB6	Dclk1	Serine/threonine-protein kinase DCLK1	ISO-MSMS	BioID-DCX-SP_02	AD59011	phospho	382.88	3	59.093	59.082	0.031471	82.426	1	7072200	0	4612	4884	R	K	178 - 186	178	186
ENKDFIRPK	ENKDFIRPK	A0A0G2JGQ6;Q9JLM8;Q80VB6	A0A0G2JGQ6;Q9JLM8;Q80VB6	Dclk1	Serine/threonine-protein kinase DCLK1	ISO-MSMS	BioID-DCX-SP_01	AD59110	non-phospho	382.88	3	59.919	59.468	0.0051057	142	1	1528200000	250710	4612	4884	R	K	178 - 186	178	186
ENKDFIRPK	ENKDFIRPK	A0A0G2JGQ6;Q9JLM8;Q80VB6	A0A0G2JGQ6;Q9JLM8;Q80VB6	Dclk1	Serine/threonine-protein kinase DCLK1	ISO-MSMS	BioID-DCX-SP_01	AD59110	non-phospho	573.817	2	59.919	59.468	6.2676e-06	209.03	1	26832000	0	4612	4884	R	K	178 - 186	178	186
ENKDFIRPK	ENKDFIRPK	A0A0G2JGQ6;Q9JLM8;Q80VB6	A0A0G2JGQ6;Q9JLM8;Q80VB6	Dclk1	Serine/threonine-protein kinase DCLK1	ISO-MSMS	BioID-DCX-SP_02	AD59111	non-phospho	382.88	3	60.209	59.567	0.0048149	142	1	3007300000	345570	4612	4884	R	K	178 - 186	178	186
ENKDFIRPK	ENKDFIRPK	A0A0G2JGQ6;Q9JLM8;Q80VB6	A0A0G2JGQ6;Q9JLM8;Q80VB6	Dclk1	Serine/threonine-protein kinase DCLK1	ISO-MSMS	BioID-DCX-SP_02	AD59111	non-phospho	573.817	2	60.209	59.567	4.8497e-06	211.56	1	49983000	0	4612	4884	R	K	178 - 186	178	186
ENKDFIRPK	ENKDFIRPK	A0A0G2JGQ6;Q9JLM8;Q80VB6	A0A0G2JGQ6;Q9JLM8;Q80VB6	Dclk1	Serine/threonine-protein kinase DCLK1	ISO-MSMS	BioID-DCX-SP_03	AD59112	non-phospho	382.88	3	60.098	59.55	0.0031581	151.83	1	1321000000	0	4612	4884	R	K	178 - 186	178	186
ENKDFIRPK	ENKDFIRPK	A0A0G2JGQ6;Q9JLM8;Q80VB6	A0A0G2JGQ6;Q9JLM8;Q80VB6	Dclk1	Serine/threonine-protein kinase DCLK1	ISO-MSMS	BioID-DCX-SP_03	AD59112	non-phospho	573.817	2	60.066	59.519	3.7451e-06	213.53	1	58607000	0	4612	4884	R	K	178 - 186	178	186
KTAHSFEQVLTDITDAIK	KTAHSFEQVLTDITDAIK	A0A0G2JGQ6;Q9JLM8;Q80VB6	A0A0G2JGQ6;Q9JLM8;Q80VB6	Dclk1	Serine/threonine-protein kinase DCLK1	ISO-MSMS	BioID-DCX-SP-Kin_01	AD5911	non-phospho	673.025	3	129.71	130.43	6.5962e-07	163.74	1	202480000	3070000	10023	10576	K	K	208 - 225	208	225
KTAHSFEQVLTDITDAIK	KTAHSFEQVLTDITDAIK	A0A0G2JGQ6;Q9JLM8;Q80VB6	A0A0G2JGQ6;Q9JLM8;Q80VB6	Dclk1	Serine/threonine-protein kinase DCLK1	ISO-MSMS	BioID-DCX-SP-Kin_01	AD5911	non-phospho	505.02	4	129.69	130.41	0.0012705	121.26	1	86447000	455160	10023	10576	K	K	208 - 225	208	225
KTAHSFEQVLTDITDAIK	KTAHSFEQVLTDITDAIK	A0A0G2JGQ6;Q9JLM8;Q80VB6	A0A0G2JGQ6;Q9JLM8;Q80VB6	Dclk1	Serine/threonine-protein kinase DCLK1	ISO-MSMS	BioID-DCX-SP-Kin_03	AD5913	non-phospho	673.025	3	129.51	130.03	4.6536e-23	198.49	1	1389400000	5308200	10023	10576	K	K	208 - 225	208	225
KTAHSFEQVLTDITDAIK	KTAHSFEQVLTDITDAIK	A0A0G2JGQ6;Q9JLM8;Q80VB6	A0A0G2JGQ6;Q9JLM8;Q80VB6	Dclk1	Serine/threonine-protein kinase DCLK1	ISO-MSMS	BioID-DCX-SP-Kin_03	AD5913	non-phospho	505.02	4	129.51	130.03	0.00027798	130.01	2	156230000	0	10023	10576	K	K	208 - 225	208	225
KTAHSFEQVLTDITDAIK	KTAHSFEQVLTDITDAIK	A0A0G2JGQ6;Q9JLM8;Q80VB6	A0A0G2JGQ6;Q9JLM8;Q80VB6	Dclk1	Serine/threonine-protein kinase DCLK1	ISO-MSMS	BioID-DCX-SP-Kin_03	AD5913	non-phospho	1009.03	2	129.51	130.03	3.1713e-07	195.2	1	209860000	4113600	10023	10576	K	K	208 - 225	208	225
KTAHSFEQVLTDITDAIK	KTAHSFEQVLTDITDAIK	A0A0G2JGQ6;Q9JLM8;Q80VB6	A0A0G2JGQ6;Q9JLM8;Q80VB6	Dclk1	Serine/threonine-protein kinase DCLK1	ISO-MSMS	BioID-DCX-SP_01	AD59110	non-phospho	673.025	3	131.48	130.92	5.5648e-23	197.1	1	583710000	4297900	10023	10576	K	K	208 - 225	208	225
KTAHSFEQVLTDITDAIK	KTAHSFEQVLTDITDAIK	A0A0G2JGQ6;Q9JLM8;Q80VB6	A0A0G2JGQ6;Q9JLM8;Q80VB6	Dclk1	Serine/threonine-protein kinase DCLK1	ISO-MSMS	BioID-DCX-SP_01	AD59110	non-phospho	505.02	4	131.46	130.91	0.00063166	121.26	1	206690000	92668	10023	10576	K	K	208 - 225	208	225
KTAHSFEQVLTDITDAIK	KTAHSFEQVLTDITDAIK	A0A0G2JGQ6;Q9JLM8;Q80VB6	A0A0G2JGQ6;Q9JLM8;Q80VB6	Dclk1	Serine/threonine-protein kinase DCLK1	ISO-MSMS	BioID-DCX-SP_02	AD59111	non-phospho	673.025	3	131.22	122.15	2.667e-30	212.79	2	993590000	6465300	10023	10576	K	K	208 - 225	208	225
KTAHSFEQVLTDITDAIK	KTAHSFEQVLTDITDAIK	A0A0G2JGQ6;Q9JLM8;Q80VB6	A0A0G2JGQ6;Q9JLM8;Q80VB6	Dclk1	Serine/threonine-protein kinase DCLK1	ISO-MSMS	BioID-DCX-SP_02	AD59111	non-phospho	505.02	4	131.21	122.14	5.449e-07	148.15	1	78556000	0	10023	10576	K	K	208 - 225	208	225
KTAHSFEQVLTDITDAIK	KTAHSFEQVLTDITDAIK	A0A0G2JGQ6;Q9JLM8;Q80VB6	A0A0G2JGQ6;Q9JLM8;Q80VB6	Dclk1	Serine/threonine-protein kinase DCLK1	ISO-MSMS	BioID-DCX-SP_02	AD59111	non-phospho	1009.03	2	131.22	122.15	2.8961e-39	273.88	1	132470000	3430900	10023	10576	K	K	208 - 225	208	225
KTAHSFEQVLTDITDAIK	KTAHSFEQVLTDITDAIK	A0A0G2JGQ6;Q9JLM8;Q80VB6	A0A0G2JGQ6;Q9JLM8;Q80VB6	Dclk1	Serine/threonine-protein kinase DCLK1	ISO-MSMS	BioID-DCX-SP_03	AD59112	non-phospho	673.025	3	131.24	122.17	6.8832e-17	180.76	1	816230000	7034100	10023	10576	K	K	208 - 225	208	225
KTAHSFEQVLTDITDAIK	KTAHSFEQVLTDITDAIK	A0A0G2JGQ6;Q9JLM8;Q80VB6	A0A0G2JGQ6;Q9JLM8;Q80VB6	Dclk1	Serine/threonine-protein kinase DCLK1	ISO-MSMS	BioID-DCX-SP_03	AD59112	non-phospho	505.02	4	131.23	122.16	0.00056161	126.84	1	64595000	0	10023	10576	K	K	208 - 225	208	225
TAHSFEQVLTD	TAHSFEQVLTD	A0A0G2JGQ6;Q9CXL6;Q6PGI2;O88809;Q9JLM8;Q80VB6;A0A0A6YX33;A0A0A6YWI6;A0A0A6YX71;Q6PGN3	A0A0G2JGQ6;Q9JLM8;Q80VB6;A0A0A6YX33	Dcx;Dclk1;Dclk2	Neuronal migration protein doublecortin;Serine/threonine-protein kinase DCLK1;Serine/threonine-protein kinase DCLK2	ISO-MSMS	BioID-DCX-SP_03	AD59112	non-phospho	624.299	2	95.404	94.927	0.032754	102.07	1			17398	18468	K	D	209 - 219	209	219
TAHSFEQVLTDITD	TAHSFEQVLTDITD	A0A0G2JGQ6;Q9JLM8;Q80VB6	A0A0G2JGQ6;Q9JLM8;Q80VB6	Dclk1	Serine/threonine-protein kinase DCLK1	MSMS	BioID-DCX-SP-Kin_01	AD5911	non-phospho	788.878	2	118.9	119.65	0.0035958	172.27	1			17399	18469	K	D	209 - 222	209	222
TAHSFEQVLTDITD	TAHSFEQVLTDITD	A0A0G2JGQ6;Q9JLM8;Q80VB6	A0A0G2JGQ6;Q9JLM8;Q80VB6	Dclk1	Serine/threonine-protein kinase DCLK1	ISO-MSMS	BioID-DCX-SP-Kin_02	AD5912	non-phospho	788.878	2	119.03	119.66	0.00043992	178.46	1			17399	18469	K	D	209 - 222	209	222
TAHSFEQVLTDITD	TAHSFEQVLTDITD	A0A0G2JGQ6;Q9JLM8;Q80VB6	A0A0G2JGQ6;Q9JLM8;Q80VB6	Dclk1	Serine/threonine-protein kinase DCLK1	ISO-MSMS	BioID-DCX-SP-Kin_03	AD5913	non-phospho	788.878	2	119.14	119.76	3.6077e-07	215.83	2			17399	18469	K	D	209 - 222	209	222
TAHSFEQVLTDITD	TAHSFEQVLTDITD	A0A0G2JGQ6;Q9JLM8;Q80VB6	A0A0G2JGQ6;Q9JLM8;Q80VB6	Dclk1	Serine/threonine-protein kinase DCLK1	ISO-MSMS	BioID-DCX-SP_01	AD59110	non-phospho	788.878	2	120.68	120.12	6.5323e-07	212.28	1			17399	18469	K	D	209 - 222	209	222
TAHSFEQVLTDITD	TAHSFEQVLTDITD	A0A0G2JGQ6;Q9JLM8;Q80VB6	A0A0G2JGQ6;Q9JLM8;Q80VB6	Dclk1	Serine/threonine-protein kinase DCLK1	ISO-MSMS	BioID-DCX-SP_02	AD59111	non-phospho	788.878	2	120.38	111.3	7.8762e-23	259.08	1			17399	18469	K	D	209 - 222	209	222
TAHSFEQVLTDITD	TAHSFEQVLTDITD	A0A0G2JGQ6;Q9JLM8;Q80VB6	A0A0G2JGQ6;Q9JLM8;Q80VB6	Dclk1	Serine/threonine-protein kinase DCLK1	ISO-MSMS	BioID-DCX-SP_03	AD59112	non-phospho	788.878	2	120.5	111.43	6.0885e-07	212.82	1			17399	18469	K	D	209 - 222	209	222
TAHSFEQVLTDITDAIK	TAHSFEQVLTDITDAIK	A0A0G2JGQ6;Q9JLM8;Q80VB6	A0A0G2JGQ6;Q9JLM8;Q80VB6	Dclk1	Serine/threonine-protein kinase DCLK1	ISO-MSMS	BioID-DCX-SP-Kin_01	AD5911	non-phospho	630.327	3	139.46	140.14	2.0581e-10	171.26	1	19148000000	1755700	17400	18470	K	K	209 - 225	209	225
TAHSFEQVLTDITDAIK	TAHSFEQVLTDITDAIK	A0A0G2JGQ6;Q9JLM8;Q80VB6	A0A0G2JGQ6;Q9JLM8;Q80VB6	Dclk1	Serine/threonine-protein kinase DCLK1	ISO-MSMS	BioID-DCX-SP-Kin_01	AD5911	non-phospho	944.986	2	139.54	140.23	1.8039e-87	361.61	1	6271800000	7733100	17400	18470	K	K	209 - 225	209	225
TAHSFEQVLTDITDAIK	TAHSFEQVLTDITDAIK	A0A0G2JGQ6;Q9JLM8;Q80VB6	A0A0G2JGQ6;Q9JLM8;Q80VB6	Dclk1	Serine/threonine-protein kinase DCLK1	ISO-MSMS	BioID-DCX-SP-Kin_01	AD5911	non-phospho	944.986	2	140.26	140.94	1.8039e-87	361.61	2	19287000000	5838300	17400	18470	K	K	209 - 225	209	225
TAHSFEQVLTDITDAIK	TAHSFEQVLTDITDAIK	A0A0G2JGQ6;Q9JLM8;Q80VB6	A0A0G2JGQ6;Q9JLM8;Q80VB6	Dclk1	Serine/threonine-protein kinase DCLK1	ISO-MSMS	BioID-DCX-SP-Kin_01	AD5911	non-phospho	630.327	3	140.21	140.89	6.7624e-10	159.4	2	49998000000	5049300	17400	18470	K	K	209 - 225	209	225
TAHSFEQVLTDITDAIK	TAHSFEQVLTDITDAIK	A0A0G2JGQ6;Q9JLM8;Q80VB6	A0A0G2JGQ6;Q9JLM8;Q80VB6	Dclk1	Serine/threonine-protein kinase DCLK1	ISO-MSMS	BioID-DCX-SP-Kin_02	AD5912	non-phospho	630.327	3	139.89	140.42	1.4604e-35	224.67	2	10872000000	0	17400	18470	K	K	209 - 225	209	225
TAHSFEQVLTDITDAIK	TAHSFEQVLTDITDAIK	A0A0G2JGQ6;Q9JLM8;Q80VB6	A0A0G2JGQ6;Q9JLM8;Q80VB6	Dclk1	Serine/threonine-protein kinase DCLK1	ISO-MSMS	BioID-DCX-SP-Kin_02	AD5912	non-phospho	944.986	2	139.89	140.42	2.5575e-160	429.37	1	27695000000	14318000	17400	18470	K	K	209 - 225	209	225
TAHSFEQVLTDITDAIK	TAHSFEQVLTDITDAIK	A0A0G2JGQ6;Q9JLM8;Q80VB6	A0A0G2JGQ6;Q9JLM8;Q80VB6	Dclk1	Serine/threonine-protein kinase DCLK1	ISO-MSMS	BioID-DCX-SP-Kin_03	AD5913	non-phospho	944.986	2	139.54	139.94	8.6737e-139	404.24	3	48493000000	2536000	17400	18470	K	K	209 - 225	209	225
TAHSFEQVLTDITDAIK	TAHSFEQVLTDITDAIK	A0A0G2JGQ6;Q9JLM8;Q80VB6	A0A0G2JGQ6;Q9JLM8;Q80VB6	Dclk1	Serine/threonine-protein kinase DCLK1	ISO-MSMS	BioID-DCX-SP-Kin_03	AD5913	non-phospho	630.327	3	139.54	139.94	6.7624e-10	161.24	2	109920000000	5728000	17400	18470	K	K	209 - 225	209	225
TAHSFEQVLTDITDAIK	TAHSFEQVLTDITDAIK	A0A0G2JGQ6;Q9JLM8;Q80VB6	A0A0G2JGQ6;Q9JLM8;Q80VB6	Dclk1	Serine/threonine-protein kinase DCLK1	ISO-MSMS	BioID-DCX-SP-Kin_03	AD5913	non-phospho	630.327	3	142.16	142.53	0.018433	102.36	1	106230000	5889500	17400	18470	K	K	209 - 225	209	225
TAHSFEQVLTDITDAIK	TAHSFEQVLTDITDAIK	A0A0G2JGQ6;Q9JLM8;Q80VB6	A0A0G2JGQ6;Q9JLM8;Q80VB6	Dclk1	Serine/threonine-protein kinase DCLK1	MSMS	BioID-SP-Kin_03	AD5916	non-phospho	944.986	2	141.16	140.79	0.037398	89.466	1			17400	18470	K	K	209 - 225	209	225
TAHSFEQVLTDITDAIK	TAHSFEQVLTDITDAIK	A0A0G2JGQ6;Q9JLM8;Q80VB6	A0A0G2JGQ6;Q9JLM8;Q80VB6	Dclk1	Serine/threonine-protein kinase DCLK1	ISO-MSMS	BioID-DCX-SP_01	AD59110	non-phospho	630.327	3	112.25	111.69	0.0014788	111.34	1	83294000	1107900	17400	18470	K	K	209 - 225	209	225
TAHSFEQVLTDITDAIK	TAHSFEQVLTDITDAIK	A0A0G2JGQ6;Q9JLM8;Q80VB6	A0A0G2JGQ6;Q9JLM8;Q80VB6	Dclk1	Serine/threonine-protein kinase DCLK1	ISO-MSMS	BioID-DCX-SP_01	AD59110	non-phospho	630.327	3	140.94	140.39	4.75e-27	210.91	3	142290000000	6500700	17400	18470	K	K	209 - 225	209	225
TAHSFEQVLTDITDAIK	TAHSFEQVLTDITDAIK	A0A0G2JGQ6;Q9JLM8;Q80VB6	A0A0G2JGQ6;Q9JLM8;Q80VB6	Dclk1	Serine/threonine-protein kinase DCLK1	ISO-MSMS	BioID-DCX-SP_01	AD59110	non-phospho	944.986	2	140.94	140.39	9.028e-161	431.89	3	52734000000	11978000	17400	18470	K	K	209 - 225	209	225
TAHSFEQVLTDITDAIK	TAHSFEQVLTDITDAIK	A0A0G2JGQ6;Q9JLM8;Q80VB6	A0A0G2JGQ6;Q9JLM8;Q80VB6	Dclk1	Serine/threonine-protein kinase DCLK1	ISO-MSMS	BioID-DCX-SP_02	AD59111	non-phospho	630.327	3	112.1	103.01	7.8016e-05	130.02	1	98048000	3158200	17400	18470	K	K	209 - 225	209	225
TAHSFEQVLTDITDAIK	TAHSFEQVLTDITDAIK	A0A0G2JGQ6;Q9JLM8;Q80VB6	A0A0G2JGQ6;Q9JLM8;Q80VB6	Dclk1	Serine/threonine-protein kinase DCLK1	ISO-MSMS	BioID-DCX-SP_02	AD59111	non-phospho	630.327	3	140.66	131.6	1.0115e-10	174.87	3	171050000000	2443700	17400	18470	K	K	209 - 225	209	225
TAHSFEQVLTDITDAIK	TAHSFEQVLTDITDAIK	A0A0G2JGQ6;Q9JLM8;Q80VB6	A0A0G2JGQ6;Q9JLM8;Q80VB6	Dclk1	Serine/threonine-protein kinase DCLK1	ISO-MSMS	BioID-DCX-SP_02	AD59111	non-phospho	944.986	2	140.67	131.61	6.8029e-161	432.23	3	60763000000	17504000	17400	18470	K	K	209 - 225	209	225
TAHSFEQVLTDITDAIK	TAHSFEQVLTDITDAIK	A0A0G2JGQ6;Q9JLM8;Q80VB6	A0A0G2JGQ6;Q9JLM8;Q80VB6	Dclk1	Serine/threonine-protein kinase DCLK1	ISO-MSMS	BioID-DCX-SP_02	AD59111	non-phospho	630.327	3	142.77	133.7	0.016926	95.873	1	120830000	931120	17400	18470	K	K	209 - 225	209	225
TAHSFEQVLTDITDAIK	TAHSFEQVLTDITDAIK	A0A0G2JGQ6;Q9JLM8;Q80VB6	A0A0G2JGQ6;Q9JLM8;Q80VB6	Dclk1	Serine/threonine-protein kinase DCLK1	ISO-MSMS	BioID-DCX-SP_02	AD59111	non-phospho	630.327	3	154.79	145.68	0.030305	81.594	1	16234000	58507	17400	18470	K	K	209 - 225	209	225
TAHSFEQVLTDITDAIK	TAHSFEQVLTDITDAIK	A0A0G2JGQ6;Q9JLM8;Q80VB6	A0A0G2JGQ6;Q9JLM8;Q80VB6	Dclk1	Serine/threonine-protein kinase DCLK1	ISO-MSMS	BioID-DCX-SP_03	AD59112	non-phospho	472.997	4	112.11	103.04	0.024317	76.795	1	27189000	0	17400	18470	K	K	209 - 225	209	225
TAHSFEQVLTDITDAIK	TAHSFEQVLTDITDAIK	A0A0G2JGQ6;Q9JLM8;Q80VB6	A0A0G2JGQ6;Q9JLM8;Q80VB6	Dclk1	Serine/threonine-protein kinase DCLK1	ISO-MSMS	BioID-DCX-SP_03	AD59112	non-phospho	630.327	3	140.65	131.58	1.0509e-26	203.92	3	170710000000	15055000	17400	18470	K	K	209 - 225	209	225
TAHSFEQVLTDITDAIK	TAHSFEQVLTDITDAIK	A0A0G2JGQ6;Q9JLM8;Q80VB6	A0A0G2JGQ6;Q9JLM8;Q80VB6	Dclk1	Serine/threonine-protein kinase DCLK1	ISO-MSMS	BioID-DCX-SP_03	AD59112	non-phospho	944.986	2	140.55	131.48	2.5575e-160	429.37	3	67145000000	53983000	17400	18470	K	K	209 - 225	209	225
TAHSFEQVLTDITDAIK	TAHSFEQVLTDITDAIK	A0A0G2JGQ6;Q9JLM8;Q80VB6	A0A0G2JGQ6;Q9JLM8;Q80VB6	Dclk1	Serine/threonine-protein kinase DCLK1	ISO-MSMS	BioID-DCX-SP_03	AD59112	non-phospho	630.327	3	142.73	133.66	0.026562	93.495	2	69703000	538700	17400	18470	K	K	209 - 225	209	225
SFEQVLTDITDAIK	SFEQVLTDITDAIK	A0A0G2JGQ6;Q9JLM8;Q80VB6	A0A0G2JGQ6;Q9JLM8;Q80VB6	Dclk1	Serine/threonine-protein kinase DCLK1	ISO-MSMS	BioID-DCX-SP-Kin_01	AD5911	non-phospho	790.414	2	149.2	149.83	8.9086e-07	249.2	1	2015100000	0	15773	16675	H	K	212 - 225	212	225
SFEQVLTDITDAIK	SFEQVLTDITDAIK	A0A0G2JGQ6;Q9JLM8;Q80VB6	A0A0G2JGQ6;Q9JLM8;Q80VB6	Dclk1	Serine/threonine-protein kinase DCLK1	ISO-MSMS	BioID-DCX-SP-Kin_01	AD5911	non-phospho	527.279	3	149.23	149.86	0.0010182	156.6	1	41734000	0	15773	16675	H	K	212 - 225	212	225
SFEQVLTDITDAIK	SFEQVLTDITDAIK	A0A0G2JGQ6;Q9JLM8;Q80VB6	A0A0G2JGQ6;Q9JLM8;Q80VB6	Dclk1	Serine/threonine-protein kinase DCLK1	ISO-MSMS	BioID-DCX-SP-Kin_02	AD5912	non-phospho	527.279	3	149.52	149.94	0.0010182	156.6	1	33929000	0	15773	16675	H	K	212 - 225	212	225
SFEQVLTDITDAIK	SFEQVLTDITDAIK	A0A0G2JGQ6;Q9JLM8;Q80VB6	A0A0G2JGQ6;Q9JLM8;Q80VB6	Dclk1	Serine/threonine-protein kinase DCLK1	ISO-MSMS	BioID-DCX-SP-Kin_03	AD5913	non-phospho	527.279	3	149.81	149.99	0.0031229	140.31	1	66409000	0	15773	16675	H	K	212 - 225	212	225
SFEQVLTDITDAIK	SFEQVLTDITDAIK	A0A0G2JGQ6;Q9JLM8;Q80VB6	A0A0G2JGQ6;Q9JLM8;Q80VB6	Dclk1	Serine/threonine-protein kinase DCLK1	ISO-MSMS	BioID-DCX-SP_01	AD59110	non-phospho	790.414	2	150.57	150.01	0.00032637	223.08	1	430470000	0	15773	16675	H	K	212 - 225	212	225
SFEQVLTDITDAIK	SFEQVLTDITDAIK	A0A0G2JGQ6;Q9JLM8;Q80VB6	A0A0G2JGQ6;Q9JLM8;Q80VB6	Dclk1	Serine/threonine-protein kinase DCLK1	ISO-MSMS	BioID-DCX-SP_01	AD59110	non-phospho	527.279	3	150.57	150.01	0.012924	120.53	1	6568100	0	15773	16675	H	K	212 - 225	212	225
SFEQVLTDITDAIK	SFEQVLTDITDAIK	A0A0G2JGQ6;Q9JLM8;Q80VB6	A0A0G2JGQ6;Q9JLM8;Q80VB6	Dclk1	Serine/threonine-protein kinase DCLK1	ISO-MSMS	BioID-DCX-SP_02	AD59111	non-phospho	790.414	2	150.51	141.42	8.7947e-07	256.95	1	4316800000	537610	15773	16675	H	K	212 - 225	212	225
SFEQVLTDITDAIK	SFEQVLTDITDAIK	A0A0G2JGQ6;Q9JLM8;Q80VB6	A0A0G2JGQ6;Q9JLM8;Q80VB6	Dclk1	Serine/threonine-protein kinase DCLK1	ISO-MSMS	BioID-DCX-SP_02	AD59111	non-phospho	527.279	3	150.49	141.4	0.0031709	140.1	1	13254000	0	15773	16675	H	K	212 - 225	212	225
SFEQVLTDITDAIK	SFEQVLTDITDAIK	A0A0G2JGQ6;Q9JLM8;Q80VB6	A0A0G2JGQ6;Q9JLM8;Q80VB6	Dclk1	Serine/threonine-protein kinase DCLK1	ISO-MSMS	BioID-DCX-SP_03	AD59112	non-phospho	790.414	2	150.44	141.37	1.3072e-10	282.21	1	1238800000	0	15773	16675	H	K	212 - 225	212	225
SFEQVLTDITDAIK	SFEQVLTDITDAIK	A0A0G2JGQ6;Q9JLM8;Q80VB6	A0A0G2JGQ6;Q9JLM8;Q80VB6	Dclk1	Serine/threonine-protein kinase DCLK1	ISO-MSMS	BioID-DCX-SP_03	AD59112	non-phospho	527.279	3	150.45	141.38	0.0010371	150.26	1	19690000	0	15773	16675	H	K	212 - 225	212	225
EQVLTDITDAIK	EQVLTDITDAIK	A0A0G2JGQ6;Q9JLM8;Q80VB6	A0A0G2JGQ6;Q9JLM8;Q80VB6	Dclk1	Serine/threonine-protein kinase DCLK1	ISO-MSMS	BioID-DCX-SP_01	AD59110	non-phospho	673.364	2	113.8	113.24	0.0015192	159.83	1	111760000	2363800	4786	5066	F	K	214 - 225	214	225
EQVLTDITDAIK	EQVLTDITDAIK	A0A0G2JGQ6;Q9JLM8;Q80VB6	A0A0G2JGQ6;Q9JLM8;Q80VB6	Dclk1	Serine/threonine-protein kinase DCLK1	ISO-MSMS	BioID-DCX-SP_02	AD59111	non-phospho	673.364	2	113.72	104.63	0.002861	148.56	1	210690000	3017000	4786	5066	F	K	214 - 225	214	225
LTDITDAIK	LTDITDAIK	A0A0G2JGQ6;Q9JLM8;Q80VB6	A0A0G2JGQ6;Q9JLM8;Q80VB6	Dclk1	Serine/threonine-protein kinase DCLK1	ISO-MSMS	BioID-DCX-SP_02	AD59111	non-phospho	495.279	2	140.68	131.62	0.017538	127.46	1	34236000	0	12246	12889	V	K	217 - 225	217	225
LTDITDAIK	LTDITDAIK	A0A0G2JGQ6;Q9JLM8;Q80VB6	A0A0G2JGQ6;Q9JLM8;Q80VB6	Dclk1	Serine/threonine-protein kinase DCLK1	MSMS	BioID-DCX-SP_03	AD59112	non-phospho	495.279	2	140.61	131.54	0.0087892	138.54	1			12246	12889	V	K	217 - 225	217	225
LDSGVVKR	LDSGVVKR	A0A0G2JGQ6;Q9JLM8;Q80VB6;A0A0A6YX33;A0A0A6YWI6;A0A0A6YX71;Q6PGN3	A0A0G2JGQ6;Q9JLM8;Q80VB6;A0A0A6YX33	Dclk1;Dclk2	Serine/threonine-protein kinase DCLK1;Serine/threonine-protein kinase DCLK2	ISO-MSMS	BioID-DCX-SP-Kin_03	AD5913	non-phospho	437.261	2	56.187	56.407	0.029173	162.31	1	30332000	195200	10455	11028	K	R	226 - 233	226	233
RLYTLDGK	RLYTLDGK	A0A0G2JGQ6;Q9JLM8;Q80VB6	A0A0G2JGQ6;Q9JLM8;Q80VB6	Dclk1	Serine/threonine-protein kinase DCLK1	ISO-MSMS	BioID-DCX-SP-Kin_01	AD5911	non-phospho	483.274	2	71.836	72.468	1.795e-19	261.01	2	8212500000	606550	15201	16044	K	K	233 - 240	233	240
RLYTLDGK	RLYTLDGK	A0A0G2JGQ6;Q9JLM8;Q80VB6	A0A0G2JGQ6;Q9JLM8;Q80VB6	Dclk1	Serine/threonine-protein kinase DCLK1	ISO-MSMS	BioID-DCX-SP-Kin_02	AD5912	non-phospho	483.274	2	72.102	72.587	0.0022264	194.22	2	5329900000	0	15201	16044	K	K	233 - 240	233	240
RLYTLDGK	RLYTLDGK	A0A0G2JGQ6;Q9JLM8;Q80VB6	A0A0G2JGQ6;Q9JLM8;Q80VB6	Dclk1	Serine/threonine-protein kinase DCLK1	ISO-MSMS	BioID-DCX-SP-Kin_03	AD5913	non-phospho	483.274	2	72.061	72.537	1.795e-19	261.01	2	17096000000	5427700	15201	16044	K	K	233 - 240	233	240
RLYTLDGK	RLYTLDGK	A0A0G2JGQ6;Q9JLM8;Q80VB6	A0A0G2JGQ6;Q9JLM8;Q80VB6	Dclk1	Serine/threonine-protein kinase DCLK1	MSMS	BioID-DCX-SP-Kin_03	AD5913	non-phospho	483.274	2	72.66	73.167	0.025098	117.76	1			15201	16044	K	K	233 - 240	233	240
RLYTLDGK	RLYTLDGK	A0A0G2JGQ6;Q9JLM8;Q80VB6	A0A0G2JGQ6;Q9JLM8;Q80VB6	Dclk1	Serine/threonine-protein kinase DCLK1	ISO-MSMS	BioID-DCX-SP_01	AD59110	non-phospho	483.274	2	73.278	72.951	1.795e-19	261.01	1	34344000000	15516000	15201	16044	K	K	233 - 240	233	240
RLYTLDGK	RLYTLDGK	A0A0G2JGQ6;Q9JLM8;Q80VB6	A0A0G2JGQ6;Q9JLM8;Q80VB6	Dclk1	Serine/threonine-protein kinase DCLK1	ISO-MSMS	BioID-DCX-SP_02	AD59111	non-phospho	483.274	2	73.217	72.857	1.795e-19	261.01	2	6083200000	0	15201	16044	K	K	233 - 240	233	240
RLYTLDGK	RLYTLDGK	A0A0G2JGQ6;Q9JLM8;Q80VB6	A0A0G2JGQ6;Q9JLM8;Q80VB6	Dclk1	Serine/threonine-protein kinase DCLK1	ISO-MSMS	BioID-DCX-SP_03	AD59112	non-phospho	483.274	2	73.254	72.901	1.0371e-27	274.07	2	41818000000	4180900	15201	16044	K	K	233 - 240	233	240
DFFGDDDIFIACGPEK	DFFGDDDIFIACGPEK	A0A0G2JGQ6;Q9JLM8;Q80VB6	A0A0G2JGQ6;Q9JLM8;Q80VB6	Dclk1	Serine/threonine-protein kinase DCLK1	ISO-MSMS	BioID-DCX-SP_01	AD59110	non-phospho	894.893	2	134.39	133.84	0.010986	124.07	1	67817000	807980	2280	2420	Q	K	247 - 262	247	262
DFFGDDDIFIACGPEK	DFFGDDDIFIACGPEK	A0A0G2JGQ6;Q9JLM8;Q80VB6	A0A0G2JGQ6;Q9JLM8;Q80VB6	Dclk1	Serine/threonine-protein kinase DCLK1	ISO-MSMS	BioID-DCX-SP_02	AD59111	non-phospho	894.893	2	134.26	125.2	0.009373	126.1	1	104410000	1134200	2280	2420	Q	K	247 - 262	247	262
YQDDFLLDESECR	YQDDFLLDESECR	A0A0G2JGQ6;Q9JLM8;Q80VB6	A0A0G2JGQ6;Q9JLM8;Q80VB6	Dclk1	Serine/threonine-protein kinase DCLK1	ISO-MSMS	BioID-DCX-SP-Kin_01	AD5911	non-phospho	816.846	2	108.03	108.76	6.2039e-10	283.15	1	3042700000	640510	21213	22467	R	R	265 - 277	265	277
YQDDFLLDESECR	YQDDFLLDESECR	A0A0G2JGQ6;Q9JLM8;Q80VB6	A0A0G2JGQ6;Q9JLM8;Q80VB6	Dclk1	Serine/threonine-protein kinase DCLK1	ISO-MSMS	BioID-DCX-SP-Kin_02	AD5912	non-phospho	816.846	2	108.16	108.79	1.8945e-10	279.97	2	5470000000	1491900	21213	22467	R	R	265 - 277	265	277
YQDDFLLDESECR	YQDDFLLDESECR	A0A0G2JGQ6;Q9JLM8;Q80VB6	A0A0G2JGQ6;Q9JLM8;Q80VB6	Dclk1	Serine/threonine-protein kinase DCLK1	ISO-MSMS	BioID-DCX-SP-Kin_03	AD5913	non-phospho	816.846	2	108.25	108.81	1.8945e-10	279.97	1	8291100000	4929400	21213	22467	R	R	265 - 277	265	277
YQDDFLLDESECR	YQDDFLLDESECR	A0A0G2JGQ6;Q9JLM8;Q80VB6	A0A0G2JGQ6;Q9JLM8;Q80VB6	Dclk1	Serine/threonine-protein kinase DCLK1	ISO-MSMS	BioID-DCX-SP_01	AD59110	non-phospho	816.846	2	109.23	108.67	9.3213e-16	298.31	1	8552900000	1828800	21213	22467	R	R	265 - 277	265	277
YQDDFLLDESECR	YQDDFLLDESECR	A0A0G2JGQ6;Q9JLM8;Q80VB6	A0A0G2JGQ6;Q9JLM8;Q80VB6	Dclk1	Serine/threonine-protein kinase DCLK1	ISO-MSMS	BioID-DCX-SP_02	AD59111	non-phospho	816.846	2	109.14	100.04	2.3595e-15	309.27	2	9084900000	2074900	21213	22467	R	R	265 - 277	265	277
YQDDFLLDESECR	YQDDFLLDESECR	A0A0G2JGQ6;Q9JLM8;Q80VB6	A0A0G2JGQ6;Q9JLM8;Q80VB6	Dclk1	Serine/threonine-protein kinase DCLK1	ISO-MSMS	BioID-DCX-SP_03	AD59112	non-phospho	816.846	2	109.09	100.02	1.8945e-10	279.97	1	5870700000	1315200	21213	22467	R	R	265 - 277	265	277
RSKSPASTSSVNGTPGSQL	RSKS(Phospho (STY))PASTSSVNGTPGSQL	A0A0G2JGQ6;Q9JLM8;Q80VB6	A0A0G2JGQ6;Q9JLM8;Q80VB6	Dclk1	Serine/threonine-protein kinase DCLK1	ISO-MSMS	BioID-SP-Kin_02	AD5905	phospho	970.957	2	73.692	73.685	0.043849	80.738	1	1880900	0	15316	16167	R	L	304 - 322	304	322
RSKSPASTSSVNGTPGSQLSTPR	RSKS(Phospho (STY))PASTSSVNGTPGSQLSTPR	A0A0G2JGQ6;Q9JLM8;Q80VB6	A0A0G2JGQ6;Q9JLM8;Q80VB6	Dclk1	Serine/threonine-protein kinase DCLK1	ISO-MSMS	BioID-DCX-SP-Kin_03	AD5903	phospho	794.718	3	70.625	70.51	1.3445e-05	119.18	1	831430000	3310.5	15317	16168	R	R	304 - 326	304	326
RSKSPASTSSVNGTPGSQLSTPR	RSKS(Phospho (STY))PASTSSVNGTPGSQLSTPR	A0A0G2JGQ6;Q9JLM8;Q80VB6	A0A0G2JGQ6;Q9JLM8;Q80VB6	Dclk1	Serine/threonine-protein kinase DCLK1	MSMS	BioID-DCX-SP-Kin_03	AD5903	phospho	794.718	3	71.428	71.311	0.028837	82.508	1			15317	16168	R	R	304 - 326	304	326
RSKSPASTSSVNGTPGSQLSTPR	RS(Phospho (STY))KSPASTSSVNGTPGSQLSTPR	A0A0G2JGQ6;Q9JLM8;Q80VB6	A0A0G2JGQ6;Q9JLM8;Q80VB6	Dclk1	Serine/threonine-protein kinase DCLK1	ISO-MSMS	BioID-SP-Kin_01	AD5904	phospho	596.291	4	70.444	70.533	0.050385	63.726	1	36000000	33424	15317	16168	R	R	304 - 326	304	326
RSKSPASTSSVNGTPGSQLSTPR	RSKS(Phospho (STY))PASTSSVNGTPGSQLSTPR	A0A0G2JGQ6;Q9JLM8;Q80VB6	A0A0G2JGQ6;Q9JLM8;Q80VB6	Dclk1	Serine/threonine-protein kinase DCLK1	ISO-MSMS	BioID-SP-Kin_01	AD5904	phospho	794.718	3	70.446	70.535	9.5268e-14	159.22	1	421850000	8471.8	15317	16168	R	R	304 - 326	304	326
RSKSPASTSSVNGTPGSQLSTPR	RSKS(Phospho (STY))PASTSSVNGTPGSQLSTPR	A0A0G2JGQ6;Q9JLM8;Q80VB6	A0A0G2JGQ6;Q9JLM8;Q80VB6	Dclk1	Serine/threonine-protein kinase DCLK1	ISO-MSMS	BioID-SP-Kin_02	AD5905	phospho	794.718	3	70.577	70.569	1.6039e-13	171.89	1	720430000	8827.6	15317	16168	R	R	304 - 326	304	326
RSKSPASTSSVNGTPGSQLSTPR	RSKS(Phospho (STY))PASTSSVNGTPGSQLSTPR	A0A0G2JGQ6;Q9JLM8;Q80VB6	A0A0G2JGQ6;Q9JLM8;Q80VB6	Dclk1	Serine/threonine-protein kinase DCLK1	ISO-MSMS	BioID-SP-Kin_03	AD5906	phospho	794.718	3	70.636	70.557	1.6264e-13	174.42	1	750020000	67250	15317	16168	R	R	304 - 326	304	326
RSKSPASTSSVNGTPGSQLSTPR	RSKS(Phospho (STY))PASTSSVNGTPGSQLSTPR	A0A0G2JGQ6;Q9JLM8;Q80VB6	A0A0G2JGQ6;Q9JLM8;Q80VB6	Dclk1	Serine/threonine-protein kinase DCLK1	ISO-MSMS	BioID-DCX-SP_02	AD59011	phospho	794.718	3	70.635	70.552	8.2401e-14	156.71	1	684800000	33416	15317	16168	R	R	304 - 326	304	326
RSKSPASTSSVNGTPGSQLSTPR	RSKS(Phospho (STY))PASTSSVNGTPGSQLSTPR	A0A0G2JGQ6;Q9JLM8;Q80VB6	A0A0G2JGQ6;Q9JLM8;Q80VB6	Dclk1	Serine/threonine-protein kinase DCLK1	ISO-MSMS	BioID-DCX-SP_03	AD59012	phospho	794.718	3	70.603	70.525	2.2485e-14	194.24	1	1037400000	13227	15317	16168	R	R	304 - 326	304	326
SKSPASTSSVNGTP	SKS(Phospho (STY))PASTSSVNGTP	A0A0G2JGQ6;Q9JLM8;Q80VB6	A0A0G2JGQ6;Q9JLM8;Q80VB6	Dclk1	Serine/threonine-protein kinase DCLK1	ISO-MSMS	BioID-SP-Kin_02	AD5905	phospho	700.309	2	58.33	58.275	0.053117	74.853	1	123080000	318900	16125	17059	R	P	305 - 318	305	318
SKSPASTSSVNGTPG	SKS(Phospho (STY))PASTSSVNGTPG	A0A0G2JGQ6;Q9JLM8;Q80VB6	A0A0G2JGQ6;Q9JLM8;Q80VB6	Dclk1	Serine/threonine-protein kinase DCLK1	ISO-MSMS	BioID-SP-Kin_01	AD5904	phospho	728.819	2	59.762	59.841	0.049394	72.898	1	50800000	133740	16126	17060	R	G	305 - 319	305	319
SKSPASTSSVNGTPG	SKS(Phospho (STY))PASTSSVNGTPG	A0A0G2JGQ6;Q9JLM8;Q80VB6	A0A0G2JGQ6;Q9JLM8;Q80VB6	Dclk1	Serine/threonine-protein kinase DCLK1	MSMS	BioID-SP-Kin_01	AD5904	phospho	728.819	2	58.52	58.586	0.022088	97.273	1			16126	17060	R	G	305 - 319	305	319
SKSPASTSSVNGTPG	SKS(Phospho (STY))PASTSSVNGTPG	A0A0G2JGQ6;Q9JLM8;Q80VB6	A0A0G2JGQ6;Q9JLM8;Q80VB6	Dclk1	Serine/threonine-protein kinase DCLK1	MSMS	BioID-SP-Kin_01	AD5904	phospho	728.819	2	58.556	58.623	0.11036	79.337	1			16126	17060	R	G	305 - 319	305	319
SKSPASTSSVNGTPG	SKS(Phospho (STY))PASTSSVNGTPG	A0A0G2JGQ6;Q9JLM8;Q80VB6	A0A0G2JGQ6;Q9JLM8;Q80VB6	Dclk1	Serine/threonine-protein kinase DCLK1	ISO-MSMS	BioID-SP-Kin_02	AD5905	phospho	728.819	2	58.663	58.608	0.039838	76.588	1	78307000	146990	16126	17060	R	G	305 - 319	305	319
SKSPASTSSVNGTPGSQ	SKS(Phospho (STY))PASTSSVNGTPGSQ	A0A0G2JGQ6;Q9JLM8;Q80VB6	A0A0G2JGQ6;Q9JLM8;Q80VB6	Dclk1	Serine/threonine-protein kinase DCLK1	ISO-MSMS	BioID-SP-Kin_01	AD5904	phospho	836.365	2	59.456	59.535	0.0010406	139.5	1	12818000	0	16127	17061	R	Q	305 - 321	305	321
SKSPASTSSVNGTPGSQ	SKS(Phospho (STY))PASTSSVNGTPGSQ	A0A0G2JGQ6;Q9JLM8;Q80VB6	A0A0G2JGQ6;Q9JLM8;Q80VB6	Dclk1	Serine/threonine-protein kinase DCLK1	ISO-MSMS	BioID-SP-Kin_02	AD5905	phospho	836.365	2	59.495	59.451	7.4062e-05	120.52	1	113730000	7379.7	16127	17061	R	Q	305 - 321	305	321
SKSPASTSSVNGTPGSQ	SKS(Phospho (STY))PASTSSVNGTPGSQ	A0A0G2JGQ6;Q9JLM8;Q80VB6	A0A0G2JGQ6;Q9JLM8;Q80VB6	Dclk1	Serine/threonine-protein kinase DCLK1	ISO-MSMS	BioID-SP-Kin_03	AD5906	phospho	836.365	2	59.571	59.514	0.039401	79.514	1	10945000	0	16127	17061	R	Q	305 - 321	305	321
SKSPASTSSVNGTPGSQ	SKS(Phospho (STY))PASTSSVNGTPGSQ	A0A0G2JGQ6;Q9JLM8;Q80VB6	A0A0G2JGQ6;Q9JLM8;Q80VB6	Dclk1	Serine/threonine-protein kinase DCLK1	ISO-MSMS	BioID-DCX-SP_03	AD59012	phospho	836.365	2	59.482	59.444	0.035619	81.594	1	178830000	52154	16127	17061	R	Q	305 - 321	305	321
SKSPASTSSVNGTPGSQL	SKS(Phospho (STY))PASTSSVNGTPGSQL	A0A0G2JGQ6;Q9JLM8;Q80VB6	A0A0G2JGQ6;Q9JLM8;Q80VB6	Dclk1	Serine/threonine-protein kinase DCLK1	MSMS	BioID-SP-Kin_01	AD5904	phospho	892.907	2	79.907	79.974	6.3515e-22	261.66	1			16128	17062	R	L	305 - 322	305	322
SKSPASTSSVNGTPGSQL	SKS(Phospho (STY))PASTSSVNGTPGSQL	A0A0G2JGQ6;Q9JLM8;Q80VB6	A0A0G2JGQ6;Q9JLM8;Q80VB6	Dclk1	Serine/threonine-protein kinase DCLK1	ISO-MSMS	BioID-SP-Kin_02	AD5905	phospho	892.907	2	80.04	80.02	2.9978e-12	237.66	1	76692000	295050	16128	17062	R	L	305 - 322	305	322
SKSPASTSSVNGTPGSQL	SKS(Phospho (STY))PASTSSVNGTPGSQL	A0A0G2JGQ6;Q9JLM8;Q80VB6	A0A0G2JGQ6;Q9JLM8;Q80VB6	Dclk1	Serine/threonine-protein kinase DCLK1	ISO-MSMS	BioID-SP-Kin_03	AD5906	phospho	892.907	2	76.359	76.275	0.042134	80.545	1	271900000	1700400	16128	17062	R	L	305 - 322	305	322
SKSPASTSSVNGTPGSQL	SKS(Phospho (STY))PASTSSVNGTPGSQL	A0A0G2JGQ6;Q9JLM8;Q80VB6	A0A0G2JGQ6;Q9JLM8;Q80VB6	Dclk1	Serine/threonine-protein kinase DCLK1	ISO-MSMS	BioID-SP-Kin_03	AD5906	phospho	892.907	2	80.14	80.05	7.2449e-05	186.45	1	84037000	606570	16128	17062	R	L	305 - 322	305	322
SKSPASTSSVNGTPGSQL	SKS(Phospho (STY))PASTSSVNGTPGSQL	A0A0G2JGQ6;Q9JLM8;Q80VB6	A0A0G2JGQ6;Q9JLM8;Q80VB6	Dclk1	Serine/threonine-protein kinase DCLK1	ISO-MSMS	BioID-DCX-SP_02	AD59011	phospho	892.907	2	80.135	80.041	1.852e-34	281.9	1	88236000	408130	16128	17062	R	L	305 - 322	305	322
SKSPASTSSVNGTPGSQL	SKS(Phospho (STY))PASTSSVNGTPGSQL	A0A0G2JGQ6;Q9JLM8;Q80VB6	A0A0G2JGQ6;Q9JLM8;Q80VB6	Dclk1	Serine/threonine-protein kinase DCLK1	ISO-MSMS	BioID-DCX-SP_03	AD59012	phospho	892.907	2	80.095	80.003	2.0776e-18	259.23	1	110990000	1099100	16128	17062	R	L	305 - 322	305	322
SKSPASTSSVNGTPGSQLS	SKS(Phospho (STY))PASTSSVNGTPGSQLS	A0A0G2JGQ6;Q9JLM8;Q80VB6	A0A0G2JGQ6;Q9JLM8;Q80VB6	Dclk1	Serine/threonine-protein kinase DCLK1	ISO-MSMS	BioID-DCX-SP-Kin_02	AD5902	phospho	936.423	2	75.01	74.819	0.019998	93.495	1	94902000	135880	16129	17063	R	S	305 - 323	305	323
SKSPASTSSVNGTPGSQLS	SKS(Phospho (STY))PASTSSVNGTPGSQLS	A0A0G2JGQ6;Q9JLM8;Q80VB6	A0A0G2JGQ6;Q9JLM8;Q80VB6	Dclk1	Serine/threonine-protein kinase DCLK1	ISO-MSMS	BioID-DCX-SP-Kin_03	AD5903	phospho	936.423	2	74.964	74.845	0.05157	76.378	1	26905000	68371	16129	17063	R	S	305 - 323	305	323
SKSPASTSSVNGTPGSQLS	SKS(Phospho (STY))PASTSSVNGTPGSQLS	A0A0G2JGQ6;Q9JLM8;Q80VB6	A0A0G2JGQ6;Q9JLM8;Q80VB6	Dclk1	Serine/threonine-protein kinase DCLK1	ISO-MSMS	BioID-SP-Kin_01	AD5904	phospho	936.423	2	74.799	74.878	7.3534e-06	145.88	1	20240000	0	16129	17063	R	S	305 - 323	305	323
SKSPASTSSVNGTPGSQLS	SKS(Phospho (STY))PASTSSVNGTPGSQLS	A0A0G2JGQ6;Q9JLM8;Q80VB6	A0A0G2JGQ6;Q9JLM8;Q80VB6	Dclk1	Serine/threonine-protein kinase DCLK1	ISO-MSMS	BioID-SP-Kin_02	AD5905	phospho	936.423	2	74.851	74.845	6.6704e-37	297.3	2	96703000	27664	16129	17063	R	S	305 - 323	305	323
SKSPASTSSVNGTPGSQLS	SKS(Phospho (STY))PASTSSVNGTPGSQLS	A0A0G2JGQ6;Q9JLM8;Q80VB6	A0A0G2JGQ6;Q9JLM8;Q80VB6	Dclk1	Serine/threonine-protein kinase DCLK1	ISO-MSMS	BioID-SP-Kin_03	AD5906	phospho	936.423	2	75.063	74.979	6.4484e-06	140.95	1	81929000	2095200	16129	17063	R	S	305 - 323	305	323
SKSPASTSSVNGTPGSQLS	SKS(Phospho (STY))PASTSSVNGTPGSQLS	A0A0G2JGQ6;Q9JLM8;Q80VB6	A0A0G2JGQ6;Q9JLM8;Q80VB6	Dclk1	Serine/threonine-protein kinase DCLK1	ISO-MSMS	BioID-DCX-SP_01	AD59010	phospho	936.423	2	75.324	75.191	0.05157	76.378	1	4957100	0	16129	17063	R	S	305 - 323	305	323
SKSPASTSSVNGTPGSQLS	SKS(Phospho (STY))PASTSSVNGTPGSQLS	A0A0G2JGQ6;Q9JLM8;Q80VB6	A0A0G2JGQ6;Q9JLM8;Q80VB6	Dclk1	Serine/threonine-protein kinase DCLK1	ISO-MSMS	BioID-DCX-SP_02	AD59011	phospho	936.423	2	74.914	74.823	9.0337e-20	260.98	1	10965000	0	16129	17063	R	S	305 - 323	305	323
SKSPASTSSVNGTPGSQLS	SKS(Phospho (STY))PASTSSVNGTPGSQLS	A0A0G2JGQ6;Q9JLM8;Q80VB6	A0A0G2JGQ6;Q9JLM8;Q80VB6	Dclk1	Serine/threonine-protein kinase DCLK1	ISO-MSMS	BioID-DCX-SP_03	AD59012	phospho	936.423	2	74.886	74.796	0.012321	97.502	1	46179000	60413	16129	17063	R	S	305 - 323	305	323
SKSPASTSSVNGTPGSQLST	SKS(Phospho (STY))PASTSSVNGTPGSQLST	A0A0G2JGQ6;Q9JLM8;Q80VB6	A0A0G2JGQ6;Q9JLM8;Q80VB6	Dclk1	Serine/threonine-protein kinase DCLK1	ISO-MSMS	BioID-SP-Kin_02	AD5905	phospho	986.947	2	75.892	75.883	0.01592	92.218	1	21552000	0	16130	17064	R	T	305 - 324	305	324
SKSPASTSSVNGTPGSQLST	SKS(Phospho (STY))PASTSSVNGTPGSQLST	A0A0G2JGQ6;Q9JLM8;Q80VB6	A0A0G2JGQ6;Q9JLM8;Q80VB6	Dclk1	Serine/threonine-protein kinase DCLK1	ISO-MSMS	BioID-SP-Kin_02	AD5905	phospho	986.947	2	76.95	76.936	5.9725e-08	164.74	1	42008000	0	16130	17064	R	T	305 - 324	305	324
SKSPASTSSVNGTPGSQLST	SKS(Phospho (STY))PASTSSVNGTPGSQLST	A0A0G2JGQ6;Q9JLM8;Q80VB6	A0A0G2JGQ6;Q9JLM8;Q80VB6	Dclk1	Serine/threonine-protein kinase DCLK1	ISO-MSMS	BioID-SP-Kin_03	AD5906	phospho	986.947	2	75.997	75.913	0.046895	72.793	1	16376000	0	16130	17064	R	T	305 - 324	305	324
SKSPASTSSVNGTPGSQLST	SKS(Phospho (STY))PASTSSVNGTPGSQLST	A0A0G2JGQ6;Q9JLM8;Q80VB6	A0A0G2JGQ6;Q9JLM8;Q80VB6	Dclk1	Serine/threonine-protein kinase DCLK1	ISO-MSMS	BioID-SP-Kin_03	AD5906	phospho	986.947	2	77.078	76.992	1.2764e-08	190.79	1	28480000	0	16130	17064	R	T	305 - 324	305	324
SKSPASTSSVNGTPGSQLST	SKS(Phospho (STY))PASTSSVNGTPGSQLST	A0A0G2JGQ6;Q9JLM8;Q80VB6	A0A0G2JGQ6;Q9JLM8;Q80VB6	Dclk1	Serine/threonine-protein kinase DCLK1	ISO-MSMS	BioID-DCX-SP_03	AD59012	phospho	986.947	2	77.024	76.932	4.7245e-22	260.69	1	20113000	0	16130	17064	R	T	305 - 324	305	324
SKSPASTSSVNGTPGSQLSTP	SKS(Phospho (STY))PASTSSVNGTPGSQLSTP	A0A0G2JGQ6;Q9JLM8;Q80VB6	A0A0G2JGQ6;Q9JLM8;Q80VB6	Dclk1	Serine/threonine-protein kinase DCLK1	ISO-MSMS	BioID-SP-Kin_01	AD5904	phospho	1035.47	2	79.715	79.782	3.2119e-07	128.83	1	405830000	2754.9	16131	17065	R	P	305 - 325	305	325
SKSPASTSSVNGTPGSQLSTPR	SKSPAST(Phospho (STY))SSVNGTPGSQLSTPR	A0A0G2JGQ6;Q9JLM8;Q80VB6	A0A0G2JGQ6;Q9JLM8;Q80VB6	Dclk1	Serine/threonine-protein kinase DCLK1	ISO-MSMS	BioID-DCX-SP-Kin_01	AD5901	phospho	742.685	3	75.264	75.264	5.3041e-13	180.88	4	68477000000	10762000	16132	17066	R	R	305 - 326	305	326
SKSPASTSSVNGTPGSQLSTPR	SKS(Phospho (STY))PASTSSVNGTPGSQLSTPR	A0A0G2JGQ6;Q9JLM8;Q80VB6	A0A0G2JGQ6;Q9JLM8;Q80VB6	Dclk1	Serine/threonine-protein kinase DCLK1	MSMS	BioID-DCX-SP-Kin_01	AD5901	phospho	1113.52	2	76.239	76.239	3.1183e-11	175.65	1			16132	17066	R	R	305 - 326	305	326
SKSPASTSSVNGTPGSQLSTPR	S(Phospho (STY))KSPASTSSVNGTPGSQLSTPR	A0A0G2JGQ6;Q9JLM8;Q80VB6	A0A0G2JGQ6;Q9JLM8;Q80VB6	Dclk1	Serine/threonine-protein kinase DCLK1	ISO-MSMS	BioID-DCX-SP-Kin_02	AD5902	phospho	1113.52	2	74.165	73.955	5.1965e-13	161.8	1	49936000	997930	16132	17066	R	R	305 - 326	305	326
SKSPASTSSVNGTPGSQLSTPR	SKS(Phospho (STY))PASTSSVNGTPGSQLSTPR	A0A0G2JGQ6;Q9JLM8;Q80VB6	A0A0G2JGQ6;Q9JLM8;Q80VB6	Dclk1	Serine/threonine-protein kinase DCLK1	ISO-MSMS	BioID-DCX-SP-Kin_02	AD5902	phospho	742.685	3	74.163	73.953	0.00017795	109.25	1	675530000	6609500	16132	17066	R	R	305 - 326	305	326
SKSPASTSSVNGTPGSQLSTPR	SKSPAST(Phospho (STY))SSVNGTPGSQLSTPR	A0A0G2JGQ6;Q9JLM8;Q80VB6	A0A0G2JGQ6;Q9JLM8;Q80VB6	Dclk1	Serine/threonine-protein kinase DCLK1	ISO-MSMS	BioID-DCX-SP-Kin_02	AD5902	phospho	742.685	3	75.388	75.197	7.2368e-13	170.1	5	118710000000	21462000	16132	17066	R	R	305 - 326	305	326
SKSPASTSSVNGTPGSQLSTPR	S(Phospho (STY))KSPASTSSVNGTPGSQLSTPR	A0A0G2JGQ6;Q9JLM8;Q80VB6	A0A0G2JGQ6;Q9JLM8;Q80VB6	Dclk1	Serine/threonine-protein kinase DCLK1	ISO-MSMS	BioID-DCX-SP-Kin_03	AD5903	phospho	1113.52	2	74.103	73.985	0.00014505	111.3	1	13148000	577310	16132	17066	R	R	305 - 326	305	326
SKSPASTSSVNGTPGSQLSTPR	SKS(Phospho (STY))PASTSSVNGTPGSQLSTPR	A0A0G2JGQ6;Q9JLM8;Q80VB6	A0A0G2JGQ6;Q9JLM8;Q80VB6	Dclk1	Serine/threonine-protein kinase DCLK1	ISO-MSMS	BioID-DCX-SP-Kin_03	AD5903	phospho	742.685	3	74.146	74.027	0.016714	81.312	1	182920000	4882800	16132	17066	R	R	305 - 326	305	326
SKSPASTSSVNGTPGSQLSTPR	SKSPAS(Phospho (STY))TSSVNGTPGSQLSTPR	A0A0G2JGQ6;Q9JLM8;Q80VB6	A0A0G2JGQ6;Q9JLM8;Q80VB6	Dclk1	Serine/threonine-protein kinase DCLK1	ISO-MSMS	BioID-DCX-SP-Kin_03	AD5903	phospho	742.685	3	75.38	75.261	2.3542e-16	216.67	5	78870000000	15475000	16132	17066	R	R	305 - 326	305	326
SKSPASTSSVNGTPGSQLSTPR	SKS(Phospho (STY))PASTSSVNGTPGSQLSTPR	A0A0G2JGQ6;Q9JLM8;Q80VB6	A0A0G2JGQ6;Q9JLM8;Q80VB6	Dclk1	Serine/threonine-protein kinase DCLK1	ISO-MSMS	BioID-SP-Kin_01	AD5904	phospho	1113.52	2	73.992	74.071	0.00021275	107.07	1	17612000	1408300	16132	17066	R	R	305 - 326	305	326
SKSPASTSSVNGTPGSQLSTPR	SKS(Phospho (STY))PASTSSVNGTPGSQLSTPR	A0A0G2JGQ6;Q9JLM8;Q80VB6	A0A0G2JGQ6;Q9JLM8;Q80VB6	Dclk1	Serine/threonine-protein kinase DCLK1	ISO-MSMS	BioID-SP-Kin_02	AD5905	phospho	1113.52	2	75.255	75.245	2.834e-26	251.2	1	19360000000	11937000	16132	17066	R	R	305 - 326	305	326
SKSPASTSSVNGTPGSQLSTPR	SKS(Phospho (STY))PASTSSVNGTPGSQLSTPR	A0A0G2JGQ6;Q9JLM8;Q80VB6	A0A0G2JGQ6;Q9JLM8;Q80VB6	Dclk1	Serine/threonine-protein kinase DCLK1	MSMS	BioID-SP-Kin_02	AD5905	phospho	742.685	3	75.889	75.88	0.016636	94.006	1			16132	17066	R	R	305 - 326	305	326
SKSPASTSSVNGTPGSQLSTPR	SKS(Phospho (STY))PASTSSVNGTPGSQLSTPR	A0A0G2JGQ6;Q9JLM8;Q80VB6	A0A0G2JGQ6;Q9JLM8;Q80VB6	Dclk1	Serine/threonine-protein kinase DCLK1	ISO-MSMS	BioID-SP-Kin_03	AD5906	phospho	1113.52	2	74.153	74.071	5.1414e-13	161.58	1	12702000	714700	16132	17066	R	R	305 - 326	305	326
SKSPASTSSVNGTPGSQLSTPR	SKS(Phospho (STY))PASTSSVNGTPGSQLSTPR	A0A0G2JGQ6;Q9JLM8;Q80VB6	A0A0G2JGQ6;Q9JLM8;Q80VB6	Dclk1	Serine/threonine-protein kinase DCLK1	MSMS	BioID-SP-Kin_03	AD5906	phospho	742.685	3	74.089	74.006	0.00032096	129.35	1			16132	17066	R	R	305 - 326	305	326
SKSPASTSSVNGTPGSQLSTPR	SKS(Phospho (STY))PASTSSVNGTPGSQLSTPR	A0A0G2JGQ6;Q9JLM8;Q80VB6	A0A0G2JGQ6;Q9JLM8;Q80VB6	Dclk1	Serine/threonine-protein kinase DCLK1	MSMS	BioID-SP-Kin_03	AD5906	phospho	742.685	3	74.286	74.203	0.0093099	108.23	1			16132	17066	R	R	305 - 326	305	326
SKSPASTSSVNGTPGSQLSTPR	SKS(Phospho (STY))PASTSSVNGTPGSQLSTPR	A0A0G2JGQ6;Q9JLM8;Q80VB6	A0A0G2JGQ6;Q9JLM8;Q80VB6	Dclk1	Serine/threonine-protein kinase DCLK1	ISO-MSMS	BioID-DCX-SP_01	AD59010	phospho	1113.52	2	74.151	74.016	0.0076137	90.968	1	27130000	734840	16132	17066	R	R	305 - 326	305	326
SKSPASTSSVNGTPGSQLSTPR	SKSPAS(Phospho (STY))TSSVNGTPGSQLSTPR	A0A0G2JGQ6;Q9JLM8;Q80VB6	A0A0G2JGQ6;Q9JLM8;Q80VB6	Dclk1	Serine/threonine-protein kinase DCLK1	ISO-MSMS	BioID-DCX-SP_01	AD59010	phospho	742.685	3	75.419	75.286	7.2577e-13	170.18	4	95607000000	15905000	16132	17066	R	R	305 - 326	305	326
SKSPASTSSVNGTPGSQLSTPR	SKS(Phospho (STY))PASTSSVNGTPGSQLSTPR	A0A0G2JGQ6;Q9JLM8;Q80VB6	A0A0G2JGQ6;Q9JLM8;Q80VB6	Dclk1	Serine/threonine-protein kinase DCLK1	ISO-MSMS	BioID-DCX-SP_02	AD59011	phospho	1113.52	2	74.088	73.998	7.4365e-13	170.91	1	10724000	699090	16132	17066	R	R	305 - 326	305	326
SKSPASTSSVNGTPGSQLSTPR	SKS(Phospho (STY))PASTSSVNGTPGSQLSTPR	A0A0G2JGQ6;Q9JLM8;Q80VB6	A0A0G2JGQ6;Q9JLM8;Q80VB6	Dclk1	Serine/threonine-protein kinase DCLK1	MSMS	BioID-DCX-SP_02	AD59011	phospho	742.685	3	75.947	75.856	0.0019889	124.57	1			16132	17066	R	R	305 - 326	305	326
SKSPASTSSVNGTPGSQLSTPR	SKS(Phospho (STY))PASTSSVNGTPGSQLSTPR	A0A0G2JGQ6;Q9JLM8;Q80VB6	A0A0G2JGQ6;Q9JLM8;Q80VB6	Dclk1	Serine/threonine-protein kinase DCLK1	MSMS	BioID-DCX-SP_02	AD59011	phospho	1113.52	2	76.332	76.242	1.4706e-12	181.34	1			16132	17066	R	R	305 - 326	305	326
SKSPASTSSVNGTPGSQLSTPR	SKS(Phospho (STY))PASTSSVNGTPGSQLSTPR	A0A0G2JGQ6;Q9JLM8;Q80VB6	A0A0G2JGQ6;Q9JLM8;Q80VB6	Dclk1	Serine/threonine-protein kinase DCLK1	MSMS	BioID-DCX-SP_02	AD59011	phospho	742.685	3	76.38	76.289	0.017887	92.545	1			16132	17066	R	R	305 - 326	305	326
SKSPASTSSVNGTPGSQLSTPR	SKS(Phospho (STY))PASTSSVNGTPGSQLSTPR	A0A0G2JGQ6;Q9JLM8;Q80VB6	A0A0G2JGQ6;Q9JLM8;Q80VB6	Dclk1	Serine/threonine-protein kinase DCLK1	ISO-MSMS	BioID-DCX-SP_03	AD59012	phospho	742.685	3	75.36	75.27	3.9086e-13	164.41	6	171620000000	24768000	16132	17066	R	R	305 - 326	305	326
SKSPASTSSVNGTPGSQLSTPR	SKS(Phospho (STY))PASTSSVNGTPGSQLSTPR	A0A0G2JGQ6;Q9JLM8;Q80VB6	A0A0G2JGQ6;Q9JLM8;Q80VB6	Dclk1	Serine/threonine-protein kinase DCLK1	MSMS	BioID-DCX-SP_03	AD59012	phospho	742.685	3	76.431	76.339	0.018098	92.449	1			16132	17066	R	R	305 - 326	305	326
SKSPASTSSVNGTPGSQLSTPR	S(Phospho (STY))KSPASTSSVNGTPGSQLSTPR	A0A0G2JGQ6;Q9JLM8;Q80VB6	A0A0G2JGQ6;Q9JLM8;Q80VB6	Dclk1	Serine/threonine-protein kinase DCLK1	MSMS	BioID-DCX-SP_03	AD59012	phospho	1113.52	2	76.621	76.529	1.031e-21	221.05	1			16132	17066	R	R	305 - 326	305	326
SKSPASTSSVNGTPGSQLSTPR	SKS(Phospho (STY))PASTSSVNGTPGSQLSTPR	A0A0G2JGQ6;Q9JLM8;Q80VB6	A0A0G2JGQ6;Q9JLM8;Q80VB6	Dclk1	Serine/threonine-protein kinase DCLK1	MSMS	BioID-DCX-SP_03	AD59012	phospho	1113.52	2	76.643	76.551	1.1455e-19	215.88	1			16132	17066	R	R	305 - 326	305	326
SKSPASTSSVNGTPGSQLSTPR	SKS(Phospho (STY))PASTSSVNGTPGSQLSTPR	A0A0G2JGQ6;Q9JLM8;Q80VB6	A0A0G2JGQ6;Q9JLM8;Q80VB6	Dclk1	Serine/threonine-protein kinase DCLK1	MSMS	BioID-DCX-SP_03	AD59012	phospho	742.685	3	76.653	76.561	0.0028801	122.53	1			16132	17066	R	R	305 - 326	305	326
SKSPASTSSVNGTPGSQLSTPR	S(Phospho (STY))KS(Phospho (STY))PAS(Phospho (STY))TSSVNGTPGSQLSTPR	A0A0G2JGQ6;Q9JLM8;Q80VB6	A0A0G2JGQ6;Q9JLM8;Q80VB6	Dclk1	Serine/threonine-protein kinase DCLK1	ISO-MSMS	BioID-DCX-SP-Kin_01	AD5901	phospho	795.996	3	75.151	75.151	0.058025	63.184	1	2689800	0	16132	17067	R	R	305 - 326	305	326
SKSPASTSSVNGTPGSQLSTPR	SKS(Phospho (STY))PAS(Phospho (STY))TSSVNGTPGSQLSTPR	A0A0G2JGQ6;Q9JLM8;Q80VB6	A0A0G2JGQ6;Q9JLM8;Q80VB6	Dclk1	Serine/threonine-protein kinase DCLK1	ISO-MSMS	BioID-DCX-SP-Kin_01	AD5901	phospho	769.34	3	79.208	79.208	0.034425	69.398	1	662040000	142500	16132	17068	R	R	305 - 326	305	326
SKSPASTSSVNGTPGSQLSTPR	SKS(Phospho (STY))PASTSSVNGT(Phospho (STY))PGSQLSTPR	A0A0G2JGQ6;Q9JLM8;Q80VB6	A0A0G2JGQ6;Q9JLM8;Q80VB6	Dclk1	Serine/threonine-protein kinase DCLK1	ISO-MSMS	BioID-DCX-SP-Kin_03	AD5903	phospho	769.34	3	76.335	76.217	2.4752e-05	118.81	2	296470000	945390	16132	17068	R	R	305 - 326	305	326
SKSPASTSSVNGTPGSQLSTPR	SKS(Phospho (STY))PAS(Phospho (STY))TSSVNGTPGSQLSTPR	A0A0G2JGQ6;Q9JLM8;Q80VB6	A0A0G2JGQ6;Q9JLM8;Q80VB6	Dclk1	Serine/threonine-protein kinase DCLK1	ISO-MSMS	BioID-DCX-SP-Kin_03	AD5903	phospho	1153.51	2	77.545	77.429	0.03574	68.513	1	19561000	436530	16132	17068	R	R	305 - 326	305	326
SKSPASTSSVNGTPGSQLSTPR	SKS(Phospho (STY))PASTSSVNGTPGS(Phospho (STY))QLSTPR	A0A0G2JGQ6;Q9JLM8;Q80VB6	A0A0G2JGQ6;Q9JLM8;Q80VB6	Dclk1	Serine/threonine-protein kinase DCLK1	ISO-MSMS	BioID-SP-Kin_01	AD5904	phospho	769.34	3	76.164	76.238	0.00028123	102.8	4	209060000	515710	16132	17068	R	R	305 - 326	305	326
SKSPASTSSVNGTPGSQLSTPR	SKS(Phospho (STY))PAST(Phospho (STY))SSVNGTPGSQLSTPR	A0A0G2JGQ6;Q9JLM8;Q80VB6	A0A0G2JGQ6;Q9JLM8;Q80VB6	Dclk1	Serine/threonine-protein kinase DCLK1	ISO-MSMS	BioID-SP-Kin_01	AD5904	phospho	1153.51	2	77.35	77.42	0.00016866	109.83	2	6118800	0	16132	17068	R	R	305 - 326	305	326
SKSPASTSSVNGTPGSQLSTPR	SKS(Phospho (STY))PASTS(Phospho (STY))SVNGTPGSQLSTPR	A0A0G2JGQ6;Q9JLM8;Q80VB6	A0A0G2JGQ6;Q9JLM8;Q80VB6	Dclk1	Serine/threonine-protein kinase DCLK1	ISO-MSMS	BioID-SP-Kin_01	AD5904	phospho	1153.51	2	78.936	79.003	1.282e-08	137.09	1	59440000	370080	16132	17068	R	R	305 - 326	305	326
SKSPASTSSVNGTPGSQLSTPR	SKS(Phospho (STY))PASTSSVNGT(Phospho (STY))PGSQLSTPR	A0A0G2JGQ6;Q9JLM8;Q80VB6	A0A0G2JGQ6;Q9JLM8;Q80VB6	Dclk1	Serine/threonine-protein kinase DCLK1	ISO-MSMS	BioID-SP-Kin_02	AD5905	phospho	769.34	3	76.246	76.236	8.7049e-05	114.92	2	273930000	181430	16132	17068	R	R	305 - 326	305	326
SKSPASTSSVNGTPGSQLSTPR	SKS(Phospho (STY))PAS(Phospho (STY))TSSVNGTPGSQLSTPR	A0A0G2JGQ6;Q9JLM8;Q80VB6	A0A0G2JGQ6;Q9JLM8;Q80VB6	Dclk1	Serine/threonine-protein kinase DCLK1	ISO-MSMS	BioID-SP-Kin_02	AD5905	phospho	1153.51	2	77.448	77.434	0.010502	86.39	2	4385300	0	16132	17068	R	R	305 - 326	305	326
SKSPASTSSVNGTPGSQLSTPR	SKS(Phospho (STY))PASTSS(Phospho (STY))VNGTPGSQLSTPR	A0A0G2JGQ6;Q9JLM8;Q80VB6	A0A0G2JGQ6;Q9JLM8;Q80VB6	Dclk1	Serine/threonine-protein kinase DCLK1	ISO-MSMS	BioID-SP-Kin_02	AD5905	phospho	769.34	3	79.093	79.074	0.031808	71.159	1	469070000	3986200	16132	17068	R	R	305 - 326	305	326
SKSPASTSSVNGTPGSQLSTPR	SKSPAS(Phospho (STY))T(Phospho (STY))SSVNGTPGSQLSTPR	A0A0G2JGQ6;Q9JLM8;Q80VB6	A0A0G2JGQ6;Q9JLM8;Q80VB6	Dclk1	Serine/threonine-protein kinase DCLK1	ISO-MSMS	BioID-SP-Kin_02	AD5905	phospho	1153.51	2	79.021	79.002	0.033956	69.714	1	59494000	528800	16132	17068	R	R	305 - 326	305	326
SKSPASTSSVNGTPGSQLSTPR	SKS(Phospho (STY))PASTSS(Phospho (STY))VNGTPGSQLSTPR	A0A0G2JGQ6;Q9JLM8;Q80VB6	A0A0G2JGQ6;Q9JLM8;Q80VB6	Dclk1	Serine/threonine-protein kinase DCLK1	ISO-MSMS	BioID-SP-Kin_03	AD5906	phospho	1153.51	2	77.56	77.474	1.281e-07	128.01	1	4968100	0	16132	17068	R	R	305 - 326	305	326
SKSPASTSSVNGTPGSQLSTPR	SKS(Phospho (STY))PAS(Phospho (STY))TSSVNGTPGSQLSTPR	A0A0G2JGQ6;Q9JLM8;Q80VB6	A0A0G2JGQ6;Q9JLM8;Q80VB6	Dclk1	Serine/threonine-protein kinase DCLK1	ISO-MSMS	BioID-SP-Kin_03	AD5906	phospho	769.34	3	80.036	79.946	4.8933e-13	160.57	2	429980000	1727500	16132	17068	R	R	305 - 326	305	326
SKSPASTSSVNGTPGSQLSTPR	S(Phospho (STY))KSPAS(Phospho (STY))TSSVNGTPGSQLSTPR	A0A0G2JGQ6;Q9JLM8;Q80VB6	A0A0G2JGQ6;Q9JLM8;Q80VB6	Dclk1	Serine/threonine-protein kinase DCLK1	ISO-MSMS	BioID-DCX-SP_01	AD59010	phospho	1153.51	2	77.549	77.419	0.017228	80.967	1	2508500	0	16132	17068	R	R	305 - 326	305	326
SKSPASTSSVNGTPGSQLSTPR	SKS(Phospho (STY))PASTS(Phospho (STY))SVNGTPGSQLSTPR	A0A0G2JGQ6;Q9JLM8;Q80VB6	A0A0G2JGQ6;Q9JLM8;Q80VB6	Dclk1	Serine/threonine-protein kinase DCLK1	ISO-MSMS	BioID-DCX-SP_01	AD59010	phospho	769.34	3	79.426	79.299	0.0072153	91.599	1	186840000	972290	16132	17068	R	R	305 - 326	305	326
SKSPASTSSVNGTPGSQLSTPR	SKS(Phospho (STY))PAS(Phospho (STY))TSSVNGTPGSQLSTPR	A0A0G2JGQ6;Q9JLM8;Q80VB6	A0A0G2JGQ6;Q9JLM8;Q80VB6	Dclk1	Serine/threonine-protein kinase DCLK1	ISO-MSMS	BioID-DCX-SP_01	AD59010	phospho	769.34	3	80.114	79.988	3.6923e-12	147.41	1	1313500000	688460	16132	17068	R	R	305 - 326	305	326
SKSPASTSSVNGTPGSQLSTPR	S(Phospho (STY))KS(Phospho (STY))PASTSSVNGTPGSQLSTPR	A0A0G2JGQ6;Q9JLM8;Q80VB6	A0A0G2JGQ6;Q9JLM8;Q80VB6	Dclk1	Serine/threonine-protein kinase DCLK1	ISO-MSMS	BioID-DCX-SP_01	AD59010	phospho	1153.51	2	80.129	80.003	0.00024825	104.86	1	3433500	0	16132	17068	R	R	305 - 326	305	326
SKSPASTSSVNGTPGSQLSTPR	SKS(Phospho (STY))PASTSSVNGT(Phospho (STY))PGSQLSTPR	A0A0G2JGQ6;Q9JLM8;Q80VB6	A0A0G2JGQ6;Q9JLM8;Q80VB6	Dclk1	Serine/threonine-protein kinase DCLK1	ISO-MSMS	BioID-DCX-SP_02	AD59011	phospho	769.34	3	76.337	76.246	1.5888e-07	125.59	1	409130000	1478600	16132	17068	R	R	305 - 326	305	326
SKSPASTSSVNGTPGSQLSTPR	SKS(Phospho (STY))PAS(Phospho (STY))TSSVNGTPGSQLSTPR	A0A0G2JGQ6;Q9JLM8;Q80VB6	A0A0G2JGQ6;Q9JLM8;Q80VB6	Dclk1	Serine/threonine-protein kinase DCLK1	ISO-MSMS	BioID-DCX-SP_02	AD59011	phospho	769.34	3	79.406	79.312	0.00017483	109.44	1	139410000	1290000	16132	17068	R	R	305 - 326	305	326
SKSPASTSSVNGTPGSQLSTPR	S(Phospho (STY))KS(Phospho (STY))PASTSSVNGTPGSQLSTPR	A0A0G2JGQ6;Q9JLM8;Q80VB6	A0A0G2JGQ6;Q9JLM8;Q80VB6	Dclk1	Serine/threonine-protein kinase DCLK1	ISO-MSMS	BioID-DCX-SP_02	AD59011	phospho	1153.51	2	80.126	80.032	1.4587e-07	126.61	1	6268800	0	16132	17068	R	R	305 - 326	305	326
SKSPASTSSVNGTPGSQLSTPR	SKS(Phospho (STY))PASTSSVNGT(Phospho (STY))PGSQLSTPR	A0A0G2JGQ6;Q9JLM8;Q80VB6	A0A0G2JGQ6;Q9JLM8;Q80VB6	Dclk1	Serine/threonine-protein kinase DCLK1	ISO-MSMS	BioID-DCX-SP_03	AD59012	phospho	769.34	3	76.323	76.231	1.775e-07	124.12	1	454050000	636860	16132	17068	R	R	305 - 326	305	326
SKSPASTSSVNGTPGSQLSTPR	SKS(Phospho (STY))PASTS(Phospho (STY))SVNGTPGSQLSTPR	A0A0G2JGQ6;Q9JLM8;Q80VB6	A0A0G2JGQ6;Q9JLM8;Q80VB6	Dclk1	Serine/threonine-protein kinase DCLK1	ISO-MSMS	BioID-DCX-SP_03	AD59012	phospho	1153.51	2	77.503	77.411	0.0085139	89.541	1	4044200	0	16132	17068	R	R	305 - 326	305	326
SKSPASTSSVNGTPGSQLSTPR	SKS(Phospho (STY))PASTS(Phospho (STY))SVNGTPGSQLSTPR	A0A0G2JGQ6;Q9JLM8;Q80VB6	A0A0G2JGQ6;Q9JLM8;Q80VB6	Dclk1	Serine/threonine-protein kinase DCLK1	MSMS	BioID-DCX-SP_03	AD59012	phospho	769.34	3	78.885	78.793	0.026976	88.413	1			16132	17068	R	R	305 - 326	305	326
SKSPASTSSVNGTPGSQLSTPR	SKSPASTSSVNGTPGSQLSTPR	A0A0G2JGQ6;Q9JLM8;Q80VB6	A0A0G2JGQ6;Q9JLM8;Q80VB6	Dclk1	Serine/threonine-protein kinase DCLK1	ISO-MSMS	BioID-DCX-SP-Kin_01	AD5911	non-phospho	716.029	3	71.128	71.76	1.5962e-12	174.55	2	533710000	971950	16132	17069	R	R	305 - 326	305	326
SKSPASTSSVNGTPGSQLSTPR	SKSPASTSSVNGTPGSQLSTPR	A0A0G2JGQ6;Q9JLM8;Q80VB6	A0A0G2JGQ6;Q9JLM8;Q80VB6	Dclk1	Serine/threonine-protein kinase DCLK1	ISO-MSMS	BioID-DCX-SP-Kin_02	AD5912	non-phospho	716.029	3	71.238	71.684	3.0594e-05	140.48	2	695090000	903610	16132	17069	R	R	305 - 326	305	326
SKSPASTSSVNGTPGSQLSTPR	SKSPASTSSVNGTPGSQLSTPR	A0A0G2JGQ6;Q9JLM8;Q80VB6	A0A0G2JGQ6;Q9JLM8;Q80VB6	Dclk1	Serine/threonine-protein kinase DCLK1	ISO-MSMS	BioID-DCX-SP-Kin_03	AD5913	non-phospho	716.029	3	71.269	71.746	0.0054328	88.301	2	1043900000	248960	16132	17069	R	R	305 - 326	305	326
SKSPASTSSVNGTPGSQLSTPR	SKSPASTSSVNGTPGSQLSTPR	A0A0G2JGQ6;Q9JLM8;Q80VB6	A0A0G2JGQ6;Q9JLM8;Q80VB6	Dclk1	Serine/threonine-protein kinase DCLK1	ISO-MSMS	BioID-DCX-SP-Kin_03	AD5913	non-phospho	1073.54	2	71.238	71.714	7.8829e-05	169.61	1	16374000	0	16132	17069	R	R	305 - 326	305	326
SKSPASTSSVNGTPGSQLSTPR	SKSPASTSSVNGTPGSQLSTPR	A0A0G2JGQ6;Q9JLM8;Q80VB6	A0A0G2JGQ6;Q9JLM8;Q80VB6	Dclk1	Serine/threonine-protein kinase DCLK1	ISO-MSMS	BioID-SP-Kin_01	AD5914	non-phospho	716.029	3	71.393	71.728	5.4965e-05	126.55	2	273290000	1834300	16132	17069	R	R	305 - 326	305	326
SKSPASTSSVNGTPGSQLSTPR	SKSPASTSSVNGTPGSQLSTPR	A0A0G2JGQ6;Q9JLM8;Q80VB6	A0A0G2JGQ6;Q9JLM8;Q80VB6	Dclk1	Serine/threonine-protein kinase DCLK1	ISO-MSMS	BioID-SP-Kin_02	AD5915	non-phospho	716.029	3	71.661	71.686	3.0186e-12	157.63	1	635640000	377210	16132	17069	R	R	305 - 326	305	326
SKSPASTSSVNGTPGSQLSTPR	SKSPASTSSVNGTPGSQLSTPR	A0A0G2JGQ6;Q9JLM8;Q80VB6	A0A0G2JGQ6;Q9JLM8;Q80VB6	Dclk1	Serine/threonine-protein kinase DCLK1	ISO-MSMS	BioID-SP-Kin_03	AD5916	non-phospho	716.029	3	71.64	71.666	2.7395e-08	149.18	2	410370000	2207000	16132	17069	R	R	305 - 326	305	326
SKSPASTSSVNGTPGSQLSTPR	SKSPASTSSVNGTPGSQLSTPR	A0A0G2JGQ6;Q9JLM8;Q80VB6	A0A0G2JGQ6;Q9JLM8;Q80VB6	Dclk1	Serine/threonine-protein kinase DCLK1	ISO-MSMS	BioID-DCX-SP_01	AD59110	non-phospho	716.029	3	72.08	71.733	0.0014	119.41	1	630580000	401570	16132	17069	R	R	305 - 326	305	326
SKSPASTSSVNGTPGSQLSTPR	SKSPASTSSVNGTPGSQLSTPR	A0A0G2JGQ6;Q9JLM8;Q80VB6	A0A0G2JGQ6;Q9JLM8;Q80VB6	Dclk1	Serine/threonine-protein kinase DCLK1	ISO-MSMS	BioID-DCX-SP_02	AD59111	non-phospho	716.029	3	72.101	71.741	0.0055186	98.545	1	605980000	467020	16132	17069	R	R	305 - 326	305	326
SKSPASTSSVNGTPGSQLSTPR	SKSPASTSSVNGTPGSQLSTPR	A0A0G2JGQ6;Q9JLM8;Q80VB6	A0A0G2JGQ6;Q9JLM8;Q80VB6	Dclk1	Serine/threonine-protein kinase DCLK1	ISO-MSMS	BioID-DCX-SP_03	AD59112	non-phospho	716.029	3	72.133	71.78	0.0025228	105.72	1	1242800000	2632700	16132	17069	R	R	305 - 326	305	326
SKSPASTSSVNGTPGSQLSTPR	SKSPASTSSVNGTPGSQLSTPR	A0A0G2JGQ6;Q9JLM8;Q80VB6	A0A0G2JGQ6;Q9JLM8;Q80VB6	Dclk1	Serine/threonine-protein kinase DCLK1	ISO-MSMS	BioID-DCX-SP_03	AD59112	non-phospho	1073.54	2	72.105	71.751	2.3617e-26	248.06	1	14911000	0	16132	17069	R	R	305 - 326	305	326
SPASTSSVNGTPGSQLSTPR	SPAS(Phospho (STY))TSSVNGTPGSQLSTPR	A0A0G2JGQ6;Q9JLM8;Q80VB6	A0A0G2JGQ6;Q9JLM8;Q80VB6	Dclk1	Serine/threonine-protein kinase DCLK1	ISO-MSMS	BioID-DCX-SP-Kin_01	AD5901	phospho	1005.96	2	81.097	81.097	5.3526e-76	338.41	2	1811600000	119540	16536	17514	K	R	307 - 326	307	326
SPASTSSVNGTPGSQLSTPR	SPASTSSVNGTPGSQLST(Phospho (STY))PR	A0A0G2JGQ6;Q9JLM8;Q80VB6	A0A0G2JGQ6;Q9JLM8;Q80VB6	Dclk1	Serine/threonine-protein kinase DCLK1	ISO-MSMS	BioID-DCX-SP-Kin_03	AD5903	phospho	1005.96	2	78.326	78.21	0.03454	79.97	1	1743000	0	16536	17514	K	R	307 - 326	307	326
SPASTSSVNGTPGSQLSTPR	SPAS(Phospho (STY))TSSVNGTPGSQLSTPR	A0A0G2JGQ6;Q9JLM8;Q80VB6	A0A0G2JGQ6;Q9JLM8;Q80VB6	Dclk1	Serine/threonine-protein kinase DCLK1	ISO-MSMS	BioID-DCX-SP-Kin_03	AD5903	phospho	1005.96	2	81.014	80.904	1.5104e-38	292.13	2	343700000	155720	16536	17514	K	R	307 - 326	307	326
SPASTSSVNGTPGSQLSTPR	S(Phospho (STY))PASTSSVNGTPGSQLSTPR	A0A0G2JGQ6;Q9JLM8;Q80VB6	A0A0G2JGQ6;Q9JLM8;Q80VB6	Dclk1	Serine/threonine-protein kinase DCLK1	MSMS	BioID-SP-Kin_01	AD5904	phospho	1005.96	2	82.444	82.506	5.5405e-05	145.62	1			16536	17514	K	R	307 - 326	307	326
SPASTSSVNGTPGSQLSTPR	SPASTSSVNGTPGS(Phospho (STY))QLSTPR	A0A0G2JGQ6;Q9JLM8;Q80VB6	A0A0G2JGQ6;Q9JLM8;Q80VB6	Dclk1	Serine/threonine-protein kinase DCLK1	ISO-MSMS	BioID-SP-Kin_02	AD5905	phospho	1005.96	2	78.208	78.194	0.03454	79.97	1	1629700	0	16536	17514	K	R	307 - 326	307	326
SPASTSSVNGTPGSQLSTPR	S(Phospho (STY))PASTSSVNGTPGSQLSTPR	A0A0G2JGQ6;Q9JLM8;Q80VB6	A0A0G2JGQ6;Q9JLM8;Q80VB6	Dclk1	Serine/threonine-protein kinase DCLK1	MSMS	BioID-SP-Kin_02	AD5905	phospho	1005.96	2	81.768	81.743	6.6893e-07	163.41	1			16536	17514	K	R	307 - 326	307	326
SPASTSSVNGTPGSQLSTPR	SPASTSSVNGTPGSQLS(Phospho (STY))TPR	A0A0G2JGQ6;Q9JLM8;Q80VB6	A0A0G2JGQ6;Q9JLM8;Q80VB6	Dclk1	Serine/threonine-protein kinase DCLK1	ISO-MSMS	BioID-SP-Kin_03	AD5906	phospho	1005.96	2	78.322	78.235	2.3969e-05	120.11	1	2152800	0	16536	17514	K	R	307 - 326	307	326
SPASTSSVNGTPGSQLSTPR	S(Phospho (STY))PASTSSVNGTPGSQLSTPR	A0A0G2JGQ6;Q9JLM8;Q80VB6	A0A0G2JGQ6;Q9JLM8;Q80VB6	Dclk1	Serine/threonine-protein kinase DCLK1	MSMS	BioID-SP-Kin_03	AD5906	phospho	1005.96	2	81.827	81.733	1.233e-05	146.88	1			16536	17514	K	R	307 - 326	307	326
SPASTSSVNGTPGSQLSTPR	SPASTSS(Phospho (STY))VNGTPGSQLSTPR	A0A0G2JGQ6;Q9JLM8;Q80VB6	A0A0G2JGQ6;Q9JLM8;Q80VB6	Dclk1	Serine/threonine-protein kinase DCLK1	ISO-MSMS	BioID-DCX-SP_01	AD59010	phospho	1005.96	2	79.621	79.496	1.6912e-07	137.44	2	2862700	0	16536	17514	K	R	307 - 326	307	326
SPASTSSVNGTPGSQLSTPR	SPASTSSVNGTPGS(Phospho (STY))QLSTPR	A0A0G2JGQ6;Q9JLM8;Q80VB6	A0A0G2JGQ6;Q9JLM8;Q80VB6	Dclk1	Serine/threonine-protein kinase DCLK1	ISO-MSMS	BioID-DCX-SP_02	AD59011	phospho	1005.96	2	78.24	78.148	4.0442e-07	136.35	1	1992700	0	16536	17514	K	R	307 - 326	307	326
SPASTSSVNGTPGSQLSTPR	SPASTSS(Phospho (STY))VNGTPGSQLSTPR	A0A0G2JGQ6;Q9JLM8;Q80VB6	A0A0G2JGQ6;Q9JLM8;Q80VB6	Dclk1	Serine/threonine-protein kinase DCLK1	ISO-MSMS	BioID-DCX-SP_02	AD59011	phospho	1005.96	2	79.562	79.468	1.0267e-08	192.16	1	4960200	0	16536	17514	K	R	307 - 326	307	326
SPASTSSVNGTPGSQLSTPR	SPASTSSVNGTPGS(Phospho (STY))QLSTPR	A0A0G2JGQ6;Q9JLM8;Q80VB6	A0A0G2JGQ6;Q9JLM8;Q80VB6	Dclk1	Serine/threonine-protein kinase DCLK1	ISO-MSMS	BioID-DCX-SP_03	AD59012	phospho	1005.96	2	78.228	78.136	0.0078485	98.035	1	2790300	0	16536	17514	K	R	307 - 326	307	326
SPASTSSVNGTPGSQLSTPR	SPASTSS(Phospho (STY))VNGTPGSQLSTPR	A0A0G2JGQ6;Q9JLM8;Q80VB6	A0A0G2JGQ6;Q9JLM8;Q80VB6	Dclk1	Serine/threonine-protein kinase DCLK1	ISO-MSMS	BioID-DCX-SP_03	AD59012	phospho	1005.96	2	79.569	79.477	0.0010398	108.34	1	47121000	70677	16536	17514	K	R	307 - 326	307	326
SPASTSSVNGTPGSQLSTPR	SPAST(Phospho (STY))S(Phospho (STY))SVNGTPGSQLSTPR	A0A0G2JGQ6;Q9JLM8;Q80VB6	A0A0G2JGQ6;Q9JLM8;Q80VB6	Dclk1	Serine/threonine-protein kinase DCLK1	ISO-MSMS	BioID-SP-Kin_02	AD5905	phospho	1045.94	2	83.781	83.755	0.031032	82.007	1	7357800	178260	16536	17515	K	R	307 - 326	307	326
SPASTSSVNGTPGSQLSTPR	SPASTSSVNGTPGSQLSTPR	A0A0G2JGQ6;Q9JLM8;Q80VB6	A0A0G2JGQ6;Q9JLM8;Q80VB6	Dclk1	Serine/threonine-protein kinase DCLK1	ISO-MSMS	BioID-DCX-SP-Kin_01	AD5911	non-phospho	965.977	2	76.227	76.869	2.0684e-149	509.82	1	850200000	0	16536	17516	K	R	307 - 326	307	326
SPASTSSVNGTPGSQLSTPR	SPASTSSVNGTPGSQLSTPR	A0A0G2JGQ6;Q9JLM8;Q80VB6	A0A0G2JGQ6;Q9JLM8;Q80VB6	Dclk1	Serine/threonine-protein kinase DCLK1	ISO-MSMS	BioID-DCX-SP-Kin_01	AD5911	non-phospho	644.32	3	76.261	76.904	0.0010789	162.42	1	478410000	6432800	16536	17516	K	R	307 - 326	307	326
SPASTSSVNGTPGSQLSTPR	SPASTSSVNGTPGSQLSTPR	A0A0G2JGQ6;Q9JLM8;Q80VB6	A0A0G2JGQ6;Q9JLM8;Q80VB6	Dclk1	Serine/threonine-protein kinase DCLK1	ISO-MSMS	BioID-DCX-SP-Kin_02	AD5912	non-phospho	965.977	2	76.252	76.778	6.3571e-218	558.21	1	1199700000	0	16536	17516	K	R	307 - 326	307	326
SPASTSSVNGTPGSQLSTPR	SPASTSSVNGTPGSQLSTPR	A0A0G2JGQ6;Q9JLM8;Q80VB6	A0A0G2JGQ6;Q9JLM8;Q80VB6	Dclk1	Serine/threonine-protein kinase DCLK1	ISO-MSMS	BioID-DCX-SP-Kin_02	AD5912	non-phospho	644.32	3	76.252	76.778	3.5798e-17	226.23	1	667940000	4998400	16536	17516	K	R	307 - 326	307	326
SPASTSSVNGTPGSQLSTPR	SPASTSSVNGTPGSQLSTPR	A0A0G2JGQ6;Q9JLM8;Q80VB6	A0A0G2JGQ6;Q9JLM8;Q80VB6	Dclk1	Serine/threonine-protein kinase DCLK1	ISO-MSMS	BioID-DCX-SP-Kin_03	AD5913	non-phospho	965.977	2	76.257	76.806	9.633e-150	505.07	1	1219800000	0	16536	17516	K	R	307 - 326	307	326
SPASTSSVNGTPGSQLSTPR	SPASTSSVNGTPGSQLSTPR	A0A0G2JGQ6;Q9JLM8;Q80VB6	A0A0G2JGQ6;Q9JLM8;Q80VB6	Dclk1	Serine/threonine-protein kinase DCLK1	ISO-MSMS	BioID-DCX-SP-Kin_03	AD5913	non-phospho	644.32	3	76.216	76.764	0.0014003	160.76	1	651770000	12173000	16536	17516	K	R	307 - 326	307	326
SPASTSSVNGTPGSQLSTPR	SPASTSSVNGTPGSQLSTPR	A0A0G2JGQ6;Q9JLM8;Q80VB6	A0A0G2JGQ6;Q9JLM8;Q80VB6	Dclk1	Serine/threonine-protein kinase DCLK1	ISO-MSMS	BioID-SP-Kin_01	AD5914	non-phospho	965.977	2	76.314	76.728	2.5797e-218	573.45	1	843050000	0	16536	17516	K	R	307 - 326	307	326
SPASTSSVNGTPGSQLSTPR	SPASTSSVNGTPGSQLSTPR	A0A0G2JGQ6;Q9JLM8;Q80VB6	A0A0G2JGQ6;Q9JLM8;Q80VB6	Dclk1	Serine/threonine-protein kinase DCLK1	ISO-MSMS	BioID-SP-Kin_02	AD5915	non-phospho	965.977	2	76.634	76.738	1.3069e-170	533.3	1	4611400000	875430	16536	17516	K	R	307 - 326	307	326
SPASTSSVNGTPGSQLSTPR	SPASTSSVNGTPGSQLSTPR	A0A0G2JGQ6;Q9JLM8;Q80VB6	A0A0G2JGQ6;Q9JLM8;Q80VB6	Dclk1	Serine/threonine-protein kinase DCLK1	ISO-MSMS	BioID-SP-Kin_03	AD5916	non-phospho	965.977	2	76.583	76.64	2.7139e-150	519.09	1	4184500000	958950	16536	17516	K	R	307 - 326	307	326
SPASTSSVNGTPGSQLSTPR	SPASTSSVNGTPGSQLSTPR	A0A0G2JGQ6;Q9JLM8;Q80VB6	A0A0G2JGQ6;Q9JLM8;Q80VB6	Dclk1	Serine/threonine-protein kinase DCLK1	ISO-MSMS	BioID-DCX-SP_01	AD59110	non-phospho	965.977	2	77.041	76.733	1.8174e-170	523.76	1	882440000	0	16536	17516	K	R	307 - 326	307	326
SPASTSSVNGTPGSQLSTPR	SPASTSSVNGTPGSQLSTPR	A0A0G2JGQ6;Q9JLM8;Q80VB6	A0A0G2JGQ6;Q9JLM8;Q80VB6	Dclk1	Serine/threonine-protein kinase DCLK1	ISO-MSMS	BioID-DCX-SP_02	AD59111	non-phospho	965.977	2	77.013	76.685	1.3069e-170	540.58	1	910700000	0	16536	17516	K	R	307 - 326	307	326
SPASTSSVNGTPGSQLSTPR	SPASTSSVNGTPGSQLSTPR	A0A0G2JGQ6;Q9JLM8;Q80VB6	A0A0G2JGQ6;Q9JLM8;Q80VB6	Dclk1	Serine/threonine-protein kinase DCLK1	ISO-MSMS	BioID-DCX-SP_02	AD59111	non-phospho	644.32	3	77.023	76.695	2.9482e-17	228.3	1	459710000	1496500	16536	17516	K	R	307 - 326	307	326
SPASTSSVNGTPGSQLSTPR	SPASTSSVNGTPGSQLSTPR	A0A0G2JGQ6;Q9JLM8;Q80VB6	A0A0G2JGQ6;Q9JLM8;Q80VB6	Dclk1	Serine/threonine-protein kinase DCLK1	ISO-MSMS	BioID-DCX-SP_03	AD59112	non-phospho	965.977	2	77.049	76.717	9.1476e-171	536.76	1	1222800000	0	16536	17516	K	R	307 - 326	307	326
ASTSSVNGTPGSQLSTPR	ASTSSVNGTPGSQLSTPR	A0A0G2JGQ6;Q9JLM8;Q80VB6	A0A0G2JGQ6;Q9JLM8;Q80VB6	Dclk1	Serine/threonine-protein kinase DCLK1	ISO-MSMS	BioID-SP-Kin_01	AD5904	phospho	873.934	2	74.524	74.602	0.022157	91.858	1	1613000	0	1633	1737	P	R	309 - 326	309	326
ASTSSVNGTPGSQLSTPR	ASTSSVNGTPGSQLSTPR	A0A0G2JGQ6;Q9JLM8;Q80VB6	A0A0G2JGQ6;Q9JLM8;Q80VB6	Dclk1	Serine/threonine-protein kinase DCLK1	ISO-MSMS	BioID-SP-Kin_02	AD5905	phospho	873.934	2	74.623	74.617	0.026153	89.629	1	1134200	0	1633	1737	P	R	309 - 326	309	326
ASTSSVNGTPGSQLSTPR	ASTSSVNGTPGSQLSTPR	A0A0G2JGQ6;Q9JLM8;Q80VB6	A0A0G2JGQ6;Q9JLM8;Q80VB6	Dclk1	Serine/threonine-protein kinase DCLK1	ISO-MSMS	BioID-DCX-SP_02	AD59011	phospho	873.934	2	74.722	74.632	0.0029098	102.66	1	965090	0	1633	1737	P	R	309 - 326	309	326
SVNGTPGSQLSTPR	SVNGTPGSQLSTPR	A0A0G2JGQ6;Q9JLM8;Q80VB6	A0A0G2JGQ6;Q9JLM8;Q80VB6	Dclk1	Serine/threonine-protein kinase DCLK1	ISO-MSMS	BioID-SP-Kin_01	AD5904	phospho	700.86	2	72.851	72.934	0.0018823	112.15	1	2014500	0	17214	18276	S	R	313 - 326	313	326
SVNGTPGSQLSTPR	SVNGTPGSQLSTPR	A0A0G2JGQ6;Q9JLM8;Q80VB6	A0A0G2JGQ6;Q9JLM8;Q80VB6	Dclk1	Serine/threonine-protein kinase DCLK1	ISO-MSMS	BioID-SP-Kin_02	AD5905	phospho	700.86	2	72.938	72.932	0.023733	85.522	1	1682300	0	17214	18276	S	R	313 - 326	313	326
GTPGSQLSTPR	GTPGSQLSTPR	A0A0G2JGQ6;A0A0G2JE54;Q9JLM8;Q8CCN4;Q80VB6;A8IP62	A0A0G2JGQ6;Q9JLM8;Q80VB6	Dclk1	Serine/threonine-protein kinase DCLK1	ISO-MSMS	BioID-SP-Kin_02	AD5905	phospho	550.788	2	67.821	67.805	0.034143	93.111	2	142100000	236960	7302	7712	N	R	316 - 326	316	326
GTPGSQLSTPR	GTPGSQLSTPR	A0A0G2JGQ6;A0A0G2JE54;Q9JLM8;Q8CCN4;Q80VB6;A8IP62	A0A0G2JGQ6;Q9JLM8;Q80VB6	Dclk1	Serine/threonine-protein kinase DCLK1	ISO-MSMS	BioID-DCX-SP-Kin_02	AD5912	non-phospho	550.788	2	67.42	67.776	0.031208	103.26	1	194470000	5215400	7302	7712	N	R	316 - 326	316	326
GTPGSQLSTPR	GTPGSQLSTPR	A0A0G2JGQ6;A0A0G2JE54;Q9JLM8;Q8CCN4;Q80VB6;A8IP62	A0A0G2JGQ6;Q9JLM8;Q80VB6	Dclk1	Serine/threonine-protein kinase DCLK1	ISO-MSMS	BioID-DCX-SP-Kin_03	AD5913	non-phospho	550.788	2	67.365	67.718	0.016722	115.78	1	211230000	11372000	7302	7712	N	R	316 - 326	316	326
GTPGSQLSTPR	GTPGSQLSTPR	A0A0G2JGQ6;A0A0G2JE54;Q9JLM8;Q8CCN4;Q80VB6;A8IP62	A0A0G2JGQ6;Q9JLM8;Q80VB6	Dclk1	Serine/threonine-protein kinase DCLK1	ISO-MSMS	BioID-SP-Kin_01	AD5914	non-phospho	550.788	2	67.486	67.727	0.028254	105.52	1	283710000	24983000	7302	7712	N	R	316 - 326	316	326
GTPGSQLSTPR	GTPGSQLSTPR	A0A0G2JGQ6;A0A0G2JE54;Q9JLM8;Q8CCN4;Q80VB6;A8IP62	A0A0G2JGQ6;Q9JLM8;Q80VB6	Dclk1	Serine/threonine-protein kinase DCLK1	ISO-MSMS	BioID-DCX-SP_02	AD59011	phospho	550.788	2	67.877	67.804	0.031103	94.692	1	134650000	194230	7302	7712	N	R	316 - 326	316	326
GTPGSQLSTPR	GTPGSQLSTPR	A0A0G2JGQ6;A0A0G2JE54;Q9JLM8;Q8CCN4;Q80VB6;A8IP62	A0A0G2JGQ6;Q9JLM8;Q80VB6	Dclk1	Serine/threonine-protein kinase DCLK1	ISO-MSMS	BioID-DCX-SP_03	AD59012	phospho	550.788	2	67.852	67.779	0.031103	94.692	1	136370000	226900	7302	7712	N	R	316 - 326	316	326
GTPGSQLSTPR	GTPGSQLSTPR	A0A0G2JGQ6;A0A0G2JE54;Q9JLM8;Q8CCN4;Q80VB6;A8IP62	A0A0G2JGQ6;Q9JLM8;Q80VB6	Dclk1	Serine/threonine-protein kinase DCLK1	ISO-MSMS	BioID-DCX-SP_01	AD59110	non-phospho	550.788	2	67.98	67.591	0.015957	117.53	1	188340000	23885000	7302	7712	N	R	316 - 326	316	326
GTPGSQLSTPR	GTPGSQLSTPR	A0A0G2JGQ6;A0A0G2JE54;Q9JLM8;Q8CCN4;Q80VB6;A8IP62	A0A0G2JGQ6;Q9JLM8;Q80VB6	Dclk1	Serine/threonine-protein kinase DCLK1	ISO-MSMS	BioID-DCX-SP_02	AD59111	non-phospho	550.788	2	68.006	67.538	0.0064452	140.88	2	281280000	26638000	7302	7712	N	R	316 - 326	316	326
PGSQLSTPR	PGSQLSTPR	A0A0G2JGQ6;A0A0G2JE54;Q9JLM8;Q8CCN4;Q80VB6;A8IP62	A0A0G2JGQ6;Q9JLM8;Q80VB6	Dclk1	Serine/threonine-protein kinase DCLK1	MSMS	BioID-SP-Kin_02	AD5905	phospho	471.754	2	76.185	76.175	0.16147	76.827	1			14143	14949	T	R	318 - 326	318	326
PGSQLSTPR	PGSQLSTPR	A0A0G2JGQ6;A0A0G2JE54;Q9JLM8;Q8CCN4;Q80VB6;A8IP62	A0A0G2JGQ6;Q9JLM8;Q80VB6	Dclk1	Serine/threonine-protein kinase DCLK1	MSMS	BioID-SP-Kin_03	AD5906	phospho	471.754	2	75.473	75.389	0.16147	76.827	1			14143	14949	T	R	318 - 326	318	326
PGSQLSTPR	PGSQLSTPR	A0A0G2JGQ6;A0A0G2JE54;Q9JLM8;Q8CCN4;Q80VB6;A8IP62	A0A0G2JGQ6;Q9JLM8;Q80VB6	Dclk1	Serine/threonine-protein kinase DCLK1	MSMS	BioID-DCX-SP_02	AD59011	phospho	471.754	2	76.282	76.191	0.14385	79.906	1			14143	14949	T	R	318 - 326	318	326
SGKSPSPSPTSPGSLR	SGKS(Phospho (STY))PSPSPTSPGSLR	A0A0G2JGQ6;A0A0G2JE54;Q9JLM8;Q8CCN4;Q80VB6;A8IP62	A0A0G2JGQ6;Q9JLM8;Q80VB6	Dclk1	Serine/threonine-protein kinase DCLK1	ISO-MSMS	BioID-DCX-SP-Kin_01	AD5901	phospho	541.258	3	69.339	69.339	0.0011455	178.84	3	4588000000	541070	15898	16811	R	R	327 - 342	327	342
SGKSPSPSPTSPGSLR	SGKS(Phospho (STY))PSPSPTSPGSLR	A0A0G2JGQ6;A0A0G2JE54;Q9JLM8;Q8CCN4;Q80VB6;A8IP62	A0A0G2JGQ6;Q9JLM8;Q80VB6	Dclk1	Serine/threonine-protein kinase DCLK1	ISO-MSMS	BioID-DCX-SP-Kin_01	AD5901	phospho	811.383	2	69.36	69.36	7.2133e-06	212.32	2	3298300000	352120	15898	16811	R	R	327 - 342	327	342
SGKSPSPSPTSPGSLR	SGKS(Phospho (STY))PSPSPTSPGSLR	A0A0G2JGQ6;A0A0G2JE54;Q9JLM8;Q8CCN4;Q80VB6;A8IP62	A0A0G2JGQ6;Q9JLM8;Q80VB6	Dclk1	Serine/threonine-protein kinase DCLK1	ISO-MSMS	BioID-DCX-SP-Kin_02	AD5902	phospho	811.383	2	69.605	69.351	6.0724e-16	252.38	2	6010100000	221050	15898	16811	R	R	327 - 342	327	342
SGKSPSPSPTSPGSLR	SGKS(Phospho (STY))PSPSPTSPGSLR	A0A0G2JGQ6;A0A0G2JE54;Q9JLM8;Q8CCN4;Q80VB6;A8IP62	A0A0G2JGQ6;Q9JLM8;Q80VB6	Dclk1	Serine/threonine-protein kinase DCLK1	ISO-MSMS	BioID-DCX-SP-Kin_03	AD5903	phospho	811.383	2	69.443	69.328	8.5308e-17	260.97	3	1480400000	214730	15898	16811	R	R	327 - 342	327	342
SGKSPSPSPTSPGSLR	SGKSPSPSPT(Phospho (STY))SPGSLR	A0A0G2JGQ6;A0A0G2JE54;Q9JLM8;Q8CCN4;Q80VB6;A8IP62	A0A0G2JGQ6;Q9JLM8;Q80VB6	Dclk1	Serine/threonine-protein kinase DCLK1	ISO-MSMS	BioID-DCX-SP-Kin_03	AD5903	phospho	811.383	2	71.237	71.119	0.030712	79.022	1	33586000	2869000	15898	16811	R	R	327 - 342	327	342
SGKSPSPSPTSPGSLR	SGKSPS(Phospho (STY))PSPTSPGSLR	A0A0G2JGQ6;A0A0G2JE54;Q9JLM8;Q8CCN4;Q80VB6;A8IP62	A0A0G2JGQ6;Q9JLM8;Q80VB6	Dclk1	Serine/threonine-protein kinase DCLK1	ISO-MSMS	BioID-SP-Kin_01	AD5904	phospho	541.258	3	68.701	68.794	0.03745	76.027	1	68772000	2770400	15898	16811	R	R	327 - 342	327	342
SGKSPSPSPTSPGSLR	SGKSPS(Phospho (STY))PSPTSPGSLR	A0A0G2JGQ6;A0A0G2JE54;Q9JLM8;Q8CCN4;Q80VB6;A8IP62	A0A0G2JGQ6;Q9JLM8;Q80VB6	Dclk1	Serine/threonine-protein kinase DCLK1	ISO-MSMS	BioID-SP-Kin_01	AD5904	phospho	541.258	3	68.731	68.824	0.033842	77.631	1	109340000	1254700	15898	16811	R	R	327 - 342	327	342
SGKSPSPSPTSPGSLR	SGKS(Phospho (STY))PSPSPTSPGSLR	A0A0G2JGQ6;A0A0G2JE54;Q9JLM8;Q8CCN4;Q80VB6;A8IP62	A0A0G2JGQ6;Q9JLM8;Q80VB6	Dclk1	Serine/threonine-protein kinase DCLK1	ISO-MSMS	BioID-SP-Kin_02	AD5905	phospho	811.383	2	69.379	69.367	6.6442e-24	276.03	2	1050600000	561980	15898	16811	R	R	327 - 342	327	342
SGKSPSPSPTSPGSLR	SGKSPS(Phospho (STY))PSPTSPGSLR	A0A0G2JGQ6;A0A0G2JE54;Q9JLM8;Q8CCN4;Q80VB6;A8IP62	A0A0G2JGQ6;Q9JLM8;Q80VB6	Dclk1	Serine/threonine-protein kinase DCLK1	MSMS	BioID-SP-Kin_03	AD5906	phospho	811.383	2	68.845	68.767	0.0087102	119.68	1			15898	16811	R	R	327 - 342	327	342
SGKSPSPSPTSPGSLR	SGKS(Phospho (STY))PSPSPTSPGSLR	A0A0G2JGQ6;A0A0G2JE54;Q9JLM8;Q8CCN4;Q80VB6;A8IP62	A0A0G2JGQ6;Q9JLM8;Q80VB6	Dclk1	Serine/threonine-protein kinase DCLK1	ISO-MSMS	BioID-DCX-SP_01	AD59010	phospho	811.383	2	69.488	69.35	0.01697	85.619	1	142800000	0	15898	16811	R	R	327 - 342	327	342
SGKSPSPSPTSPGSLR	SGKSPS(Phospho (STY))PSPTSPGSLR	A0A0G2JGQ6;A0A0G2JE54;Q9JLM8;Q8CCN4;Q80VB6;A8IP62	A0A0G2JGQ6;Q9JLM8;Q80VB6	Dclk1	Serine/threonine-protein kinase DCLK1	ISO-MSMS	BioID-DCX-SP_02	AD59011	phospho	811.383	2	68.881	68.803	0.0064491	97.904	1	166300000	3150100	15898	16811	R	R	327 - 342	327	342
SGKSPSPSPTSPGSLR	SGKS(Phospho (STY))PSPSPTSPGSLR	A0A0G2JGQ6;A0A0G2JE54;Q9JLM8;Q8CCN4;Q80VB6;A8IP62	A0A0G2JGQ6;Q9JLM8;Q80VB6	Dclk1	Serine/threonine-protein kinase DCLK1	ISO-MSMS	BioID-DCX-SP_02	AD59011	phospho	811.383	2	69.408	69.33	1.1489e-43	306.4	1	1122300000	182380	15898	16811	R	R	327 - 342	327	342
SGKSPSPSPTSPGSLR	SGKSPSPSPT(Phospho (STY))SPGSLR	A0A0G2JGQ6;A0A0G2JE54;Q9JLM8;Q8CCN4;Q80VB6;A8IP62	A0A0G2JGQ6;Q9JLM8;Q80VB6	Dclk1	Serine/threonine-protein kinase DCLK1	ISO-MSMS	BioID-DCX-SP_02	AD59011	phospho	811.383	2	71.224	71.141	0.012905	90.367	2	8413200	471450	15898	16811	R	R	327 - 342	327	342
SGKSPSPSPTSPGSLR	SGKS(Phospho (STY))PSPSPTSPGSLR	A0A0G2JGQ6;A0A0G2JE54;Q9JLM8;Q8CCN4;Q80VB6;A8IP62	A0A0G2JGQ6;Q9JLM8;Q80VB6	Dclk1	Serine/threonine-protein kinase DCLK1	ISO-MSMS	BioID-DCX-SP_03	AD59012	phospho	811.383	2	69.447	69.369	0.017079	85.493	1	2829200000	308170	15898	16811	R	R	327 - 342	327	342
SGKSPSPSPTSPGSLR	SGKSPSPSPTS(Phospho (STY))PGSLR	A0A0G2JGQ6;A0A0G2JE54;Q9JLM8;Q8CCN4;Q80VB6;A8IP62	A0A0G2JGQ6;Q9JLM8;Q80VB6	Dclk1	Serine/threonine-protein kinase DCLK1	ISO-MSMS	BioID-DCX-SP_03	AD59012	phospho	541.258	3	71.11	71.027	0.007538	96.633	1	96874000	2002100	15898	16811	R	R	327 - 342	327	342
SGKSPSPSPTSPGSLR	SGKS(Phospho (STY))PS(Phospho (STY))PSPTSPGSLR	A0A0G2JGQ6;A0A0G2JE54;Q9JLM8;Q8CCN4;Q80VB6;A8IP62	A0A0G2JGQ6;Q9JLM8;Q80VB6	Dclk1	Serine/threonine-protein kinase DCLK1	ISO-MSMS	BioID-DCX-SP-Kin_01	AD5901	phospho	851.366	2	72.671	72.671	3.0048e-10	238.02	1	5324900000	277620	15898	16812	R	R	327 - 342	327	342
SGKSPSPSPTSPGSLR	SGKS(Phospho (STY))PS(Phospho (STY))PSPTSPGSLR	A0A0G2JGQ6;A0A0G2JE54;Q9JLM8;Q8CCN4;Q80VB6;A8IP62	A0A0G2JGQ6;Q9JLM8;Q80VB6	Dclk1	Serine/threonine-protein kinase DCLK1	ISO-MSMS	BioID-DCX-SP-Kin_01	AD5901	phospho	567.913	3	72.629	72.629	0.0042609	141.36	1	2320100000	201160	15898	16812	R	R	327 - 342	327	342
SGKSPSPSPTSPGSLR	SGKS(Phospho (STY))PSPS(Phospho (STY))PTSPGSLR	A0A0G2JGQ6;A0A0G2JE54;Q9JLM8;Q8CCN4;Q80VB6;A8IP62	A0A0G2JGQ6;Q9JLM8;Q80VB6	Dclk1	Serine/threonine-protein kinase DCLK1	MSMS	BioID-DCX-SP-Kin_01	AD5901	phospho	851.366	2	73.492	73.492	0.2652	68.919	1			15898	16812	R	R	327 - 342	327	342
SGKSPSPSPTSPGSLR	SGKS(Phospho (STY))PSPS(Phospho (STY))PTSPGSLR	A0A0G2JGQ6;A0A0G2JE54;Q9JLM8;Q8CCN4;Q80VB6;A8IP62	A0A0G2JGQ6;Q9JLM8;Q80VB6	Dclk1	Serine/threonine-protein kinase DCLK1	ISO-MSMS	BioID-DCX-SP-Kin_02	AD5902	phospho	851.366	2	71.805	71.579	3.3548e-06	220.1	2	671760000	399840	15898	16812	R	R	327 - 342	327	342
SGKSPSPSPTSPGSLR	SGKS(Phospho (STY))PS(Phospho (STY))PSPTSPGSLR	A0A0G2JGQ6;A0A0G2JE54;Q9JLM8;Q8CCN4;Q80VB6;A8IP62	A0A0G2JGQ6;Q9JLM8;Q80VB6	Dclk1	Serine/threonine-protein kinase DCLK1	ISO-MSMS	BioID-DCX-SP-Kin_02	AD5902	phospho	851.366	2	72.824	72.598	1.7862e-05	209.03	1	3682000000	367150	15898	16812	R	R	327 - 342	327	342
SGKSPSPSPTSPGSLR	SGKSPS(Phospho (STY))PSPT(Phospho (STY))SPGSLR	A0A0G2JGQ6;A0A0G2JE54;Q9JLM8;Q8CCN4;Q80VB6;A8IP62	A0A0G2JGQ6;Q9JLM8;Q80VB6	Dclk1	Serine/threonine-protein kinase DCLK1	ISO-MSMS	BioID-DCX-SP-Kin_02	AD5902	phospho	567.913	3	72.81	72.584	0.001477	163.92	2	1579500000	221780	15898	16812	R	R	327 - 342	327	342
SGKSPSPSPTSPGSLR	SGKSPS(Phospho (STY))PS(Phospho (STY))PTSPGSLR	A0A0G2JGQ6;A0A0G2JE54;Q9JLM8;Q8CCN4;Q80VB6;A8IP62	A0A0G2JGQ6;Q9JLM8;Q80VB6	Dclk1	Serine/threonine-protein kinase DCLK1	ISO-MSMS	BioID-DCX-SP-Kin_03	AD5903	phospho	851.366	2	71.002	70.884	0.0036705	101.15	2	45886000	1569200	15898	16812	R	R	327 - 342	327	342
SGKSPSPSPTSPGSLR	SGKS(Phospho (STY))PSPS(Phospho (STY))PTSPGSLR	A0A0G2JGQ6;A0A0G2JE54;Q9JLM8;Q8CCN4;Q80VB6;A8IP62	A0A0G2JGQ6;Q9JLM8;Q80VB6	Dclk1	Serine/threonine-protein kinase DCLK1	ISO-MSMS	BioID-DCX-SP-Kin_03	AD5903	phospho	851.366	2	71.732	71.614	0.0030811	133.86	1	166440000	330450	15898	16812	R	R	327 - 342	327	342
SGKSPSPSPTSPGSLR	SGKS(Phospho (STY))PSPS(Phospho (STY))PTSPGSLR	A0A0G2JGQ6;A0A0G2JE54;Q9JLM8;Q8CCN4;Q80VB6;A8IP62	A0A0G2JGQ6;Q9JLM8;Q80VB6	Dclk1	Serine/threonine-protein kinase DCLK1	ISO-MSMS	BioID-DCX-SP-Kin_03	AD5903	phospho	851.366	2	72.8	72.681	6.4166e-06	213.93	1	1557600000	177940	15898	16812	R	R	327 - 342	327	342
SGKSPSPSPTSPGSLR	SGKS(Phospho (STY))PS(Phospho (STY))PSPTSPGSLR	A0A0G2JGQ6;A0A0G2JE54;Q9JLM8;Q8CCN4;Q80VB6;A8IP62	A0A0G2JGQ6;Q9JLM8;Q80VB6	Dclk1	Serine/threonine-protein kinase DCLK1	ISO-MSMS	BioID-DCX-SP-Kin_03	AD5903	phospho	567.913	3	72.799	72.68	0.0033475	135.12	1	692420000	1028800	15898	16812	R	R	327 - 342	327	342
SGKSPSPSPTSPGSLR	SGKS(Phospho (STY))PSPSPT(Phospho (STY))SPGSLR	A0A0G2JGQ6;A0A0G2JE54;Q9JLM8;Q8CCN4;Q80VB6;A8IP62	A0A0G2JGQ6;Q9JLM8;Q80VB6	Dclk1	Serine/threonine-protein kinase DCLK1	ISO-MSMS	BioID-DCX-SP-Kin_03	AD5903	phospho	851.366	2	74.365	74.246	0.0046933	146.3	1	1306300000	752970	15898	16812	R	R	327 - 342	327	342
SGKSPSPSPTSPGSLR	SGKS(Phospho (STY))PSPS(Phospho (STY))PTSPGSLR	A0A0G2JGQ6;A0A0G2JE54;Q9JLM8;Q8CCN4;Q80VB6;A8IP62	A0A0G2JGQ6;Q9JLM8;Q80VB6	Dclk1	Serine/threonine-protein kinase DCLK1	ISO-MSMS	BioID-SP-Kin_01	AD5904	phospho	567.913	3	71.529	71.615	0.015229	87.652	1	42138000	135260	15898	16812	R	R	327 - 342	327	342
SGKSPSPSPTSPGSLR	SGKS(Phospho (STY))PSPS(Phospho (STY))PTSPGSLR	A0A0G2JGQ6;A0A0G2JE54;Q9JLM8;Q8CCN4;Q80VB6;A8IP62	A0A0G2JGQ6;Q9JLM8;Q80VB6	Dclk1	Serine/threonine-protein kinase DCLK1	ISO-MSMS	BioID-SP-Kin_01	AD5904	phospho	851.366	2	71.528	71.614	0.0067275	97.579	1	120260000	593400	15898	16812	R	R	327 - 342	327	342
SGKSPSPSPTSPGSLR	SGKS(Phospho (STY))PSPS(Phospho (STY))PTSPGSLR	A0A0G2JGQ6;A0A0G2JE54;Q9JLM8;Q8CCN4;Q80VB6;A8IP62	A0A0G2JGQ6;Q9JLM8;Q80VB6	Dclk1	Serine/threonine-protein kinase DCLK1	ISO-MSMS	BioID-SP-Kin_01	AD5904	phospho	851.366	2	72.605	72.687	0.0021053	105.28	1	603750000	201760	15898	16812	R	R	327 - 342	327	342
SGKSPSPSPTSPGSLR	SGKS(Phospho (STY))PS(Phospho (STY))PSPTSPGSLR	A0A0G2JGQ6;A0A0G2JE54;Q9JLM8;Q8CCN4;Q80VB6;A8IP62	A0A0G2JGQ6;Q9JLM8;Q80VB6	Dclk1	Serine/threonine-protein kinase DCLK1	ISO-MSMS	BioID-SP-Kin_01	AD5904	phospho	851.366	2	73.183	73.265	0.0093983	94.461	1	16626000	0	15898	16812	R	R	327 - 342	327	342
SGKSPSPSPTSPGSLR	SGKS(Phospho (STY))PSPSPTS(Phospho (STY))PGSLR	A0A0G2JGQ6;A0A0G2JE54;Q9JLM8;Q8CCN4;Q80VB6;A8IP62	A0A0G2JGQ6;Q9JLM8;Q80VB6	Dclk1	Serine/threonine-protein kinase DCLK1	ISO-MSMS	BioID-SP-Kin_01	AD5904	phospho	567.913	3	74.164	74.243	0.0093881	177.38	2	878980000	2968100	15898	16812	R	R	327 - 342	327	342
SGKSPSPSPTSPGSLR	SGKS(Phospho (STY))PSPSPTS(Phospho (STY))PGSLR	A0A0G2JGQ6;A0A0G2JE54;Q9JLM8;Q8CCN4;Q80VB6;A8IP62	A0A0G2JGQ6;Q9JLM8;Q80VB6	Dclk1	Serine/threonine-protein kinase DCLK1	ISO-MSMS	BioID-SP-Kin_01	AD5904	phospho	851.366	2	74.158	74.236	4.8646e-44	311.73	1	1579200000	1060300	15898	16812	R	R	327 - 342	327	342
SGKSPSPSPTSPGSLR	SGKS(Phospho (STY))PSPS(Phospho (STY))PTSPGSLR	A0A0G2JGQ6;A0A0G2JE54;Q9JLM8;Q8CCN4;Q80VB6;A8IP62	A0A0G2JGQ6;Q9JLM8;Q80VB6	Dclk1	Serine/threonine-protein kinase DCLK1	MSMS	BioID-SP-Kin_01	AD5904	phospho	851.366	2	73.154	73.236	0.0062609	131.45	1			15898	16812	R	R	327 - 342	327	342
SGKSPSPSPTSPGSLR	SGKS(Phospho (STY))PSPS(Phospho (STY))PTSPGSLR	A0A0G2JGQ6;A0A0G2JE54;Q9JLM8;Q8CCN4;Q80VB6;A8IP62	A0A0G2JGQ6;Q9JLM8;Q80VB6	Dclk1	Serine/threonine-protein kinase DCLK1	ISO-MSMS	BioID-SP-Kin_02	AD5905	phospho	851.366	2	71.62	71.612	0.0067275	97.579	1	103160000	359140	15898	16812	R	R	327 - 342	327	342
SGKSPSPSPTSPGSLR	SGKS(Phospho (STY))PSPS(Phospho (STY))PTSPGSLR	A0A0G2JGQ6;A0A0G2JE54;Q9JLM8;Q8CCN4;Q80VB6;A8IP62	A0A0G2JGQ6;Q9JLM8;Q80VB6	Dclk1	Serine/threonine-protein kinase DCLK1	ISO-MSMS	BioID-SP-Kin_02	AD5905	phospho	851.366	2	72.793	72.786	0.016255	86.455	1	522720000	132080	15898	16812	R	R	327 - 342	327	342
SGKSPSPSPTSPGSLR	SGKSPS(Phospho (STY))PSPT(Phospho (STY))SPGSLR	A0A0G2JGQ6;A0A0G2JE54;Q9JLM8;Q8CCN4;Q80VB6;A8IP62	A0A0G2JGQ6;Q9JLM8;Q80VB6	Dclk1	Serine/threonine-protein kinase DCLK1	ISO-MSMS	BioID-SP-Kin_02	AD5905	phospho	567.913	3	72.777	72.771	0.032214	78.354	1	285490000	1936900	15898	16812	R	R	327 - 342	327	342
SGKSPSPSPTSPGSLR	SGKS(Phospho (STY))PSPS(Phospho (STY))PTSPGSLR	A0A0G2JGQ6;A0A0G2JE54;Q9JLM8;Q8CCN4;Q80VB6;A8IP62	A0A0G2JGQ6;Q9JLM8;Q80VB6	Dclk1	Serine/threonine-protein kinase DCLK1	ISO-MSMS	BioID-SP-Kin_02	AD5905	phospho	851.366	2	73.292	73.286	0.0018127	107.62	1	24693000	0	15898	16812	R	R	327 - 342	327	342
SGKSPSPSPTSPGSLR	SGKS(Phospho (STY))PSPSPTS(Phospho (STY))PGSLR	A0A0G2JGQ6;A0A0G2JE54;Q9JLM8;Q8CCN4;Q80VB6;A8IP62	A0A0G2JGQ6;Q9JLM8;Q80VB6	Dclk1	Serine/threonine-protein kinase DCLK1	ISO-MSMS	BioID-SP-Kin_02	AD5905	phospho	567.913	3	74.222	74.215	5.8078e-05	208.64	1	877290000	1786600	15898	16812	R	R	327 - 342	327	342
SGKSPSPSPTSPGSLR	SGKS(Phospho (STY))PSPSPTS(Phospho (STY))PGSLR	A0A0G2JGQ6;A0A0G2JE54;Q9JLM8;Q8CCN4;Q80VB6;A8IP62	A0A0G2JGQ6;Q9JLM8;Q80VB6	Dclk1	Serine/threonine-protein kinase DCLK1	ISO-MSMS	BioID-SP-Kin_02	AD5905	phospho	851.366	2	74.222	74.216	2.3792e-16	258.46	1	1405600000	776420	15898	16812	R	R	327 - 342	327	342
SGKSPSPSPTSPGSLR	SGKS(Phospho (STY))PSPSPTS(Phospho (STY))PGSLR	A0A0G2JGQ6;A0A0G2JE54;Q9JLM8;Q8CCN4;Q80VB6;A8IP62	A0A0G2JGQ6;Q9JLM8;Q80VB6	Dclk1	Serine/threonine-protein kinase DCLK1	ISO-MSMS	BioID-SP-Kin_03	AD5906	phospho	851.366	2	72.903	72.822	0.00034457	141.53	2	596880000	386000	15898	16812	R	R	327 - 342	327	342
SGKSPSPSPTSPGSLR	SGKSPS(Phospho (STY))PSPT(Phospho (STY))SPGSLR	A0A0G2JGQ6;A0A0G2JE54;Q9JLM8;Q8CCN4;Q80VB6;A8IP62	A0A0G2JGQ6;Q9JLM8;Q80VB6	Dclk1	Serine/threonine-protein kinase DCLK1	ISO-MSMS	BioID-SP-Kin_03	AD5906	phospho	567.913	3	72.898	72.817	0.019444	84.03	1	362710000	3838700	15898	16812	R	R	327 - 342	327	342
SGKSPSPSPTSPGSLR	SGKS(Phospho (STY))PSPSPTS(Phospho (STY))PGSLR	A0A0G2JGQ6;A0A0G2JE54;Q9JLM8;Q8CCN4;Q80VB6;A8IP62	A0A0G2JGQ6;Q9JLM8;Q80VB6	Dclk1	Serine/threonine-protein kinase DCLK1	ISO-MSMS	BioID-SP-Kin_03	AD5906	phospho	851.366	2	74.357	74.275	6.1372e-25	279.75	2	1365300000	892500	15898	16812	R	R	327 - 342	327	342
SGKSPSPSPTSPGSLR	SGKS(Phospho (STY))PSPSPTS(Phospho (STY))PGSLR	A0A0G2JGQ6;A0A0G2JE54;Q9JLM8;Q8CCN4;Q80VB6;A8IP62	A0A0G2JGQ6;Q9JLM8;Q80VB6	Dclk1	Serine/threonine-protein kinase DCLK1	ISO-MSMS	BioID-SP-Kin_03	AD5906	phospho	567.913	3	74.342	74.26	0.0061965	183.32	2	972690000	3488600	15898	16812	R	R	327 - 342	327	342
SGKSPSPSPTSPGSLR	SGKS(Phospho (STY))PSPS(Phospho (STY))PTSPGSLR	A0A0G2JGQ6;A0A0G2JE54;Q9JLM8;Q8CCN4;Q80VB6;A8IP62	A0A0G2JGQ6;Q9JLM8;Q80VB6	Dclk1	Serine/threonine-protein kinase DCLK1	ISO-MSMS	BioID-DCX-SP_01	AD59010	phospho	851.366	2	71.774	71.637	0.00085386	115.31	1	244560000	335130	15898	16812	R	R	327 - 342	327	342
SGKSPSPSPTSPGSLR	SGKS(Phospho (STY))PS(Phospho (STY))PSPTSPGSLR	A0A0G2JGQ6;A0A0G2JE54;Q9JLM8;Q8CCN4;Q80VB6;A8IP62	A0A0G2JGQ6;Q9JLM8;Q80VB6	Dclk1	Serine/threonine-protein kinase DCLK1	ISO-MSMS	BioID-DCX-SP_01	AD59010	phospho	567.913	3	72.922	72.787	0.0094636	94.384	1	1612400000	412880	15898	16812	R	R	327 - 342	327	342
SGKSPSPSPTSPGSLR	SGKS(Phospho (STY))PSPS(Phospho (STY))PTSPGSLR	A0A0G2JGQ6;A0A0G2JE54;Q9JLM8;Q8CCN4;Q80VB6;A8IP62	A0A0G2JGQ6;Q9JLM8;Q80VB6	Dclk1	Serine/threonine-protein kinase DCLK1	ISO-MSMS	BioID-DCX-SP_01	AD59010	phospho	851.366	2	72.964	72.829	0.00012882	207.97	2	3211300000	368060	15898	16812	R	R	327 - 342	327	342
SGKSPSPSPTSPGSLR	SGKS(Phospho (STY))PSPSPTS(Phospho (STY))PGSLR	A0A0G2JGQ6;A0A0G2JE54;Q9JLM8;Q8CCN4;Q80VB6;A8IP62	A0A0G2JGQ6;Q9JLM8;Q80VB6	Dclk1	Serine/threonine-protein kinase DCLK1	ISO-MSMS	BioID-DCX-SP_01	AD59010	phospho	567.913	3	74.371	74.239	0.0010013	199.67	1	2345700000	1908100	15898	16812	R	R	327 - 342	327	342
SGKSPSPSPTSPGSLR	SGKS(Phospho (STY))PSPSPTS(Phospho (STY))PGSLR	A0A0G2JGQ6;A0A0G2JE54;Q9JLM8;Q8CCN4;Q80VB6;A8IP62	A0A0G2JGQ6;Q9JLM8;Q80VB6	Dclk1	Serine/threonine-protein kinase DCLK1	ISO-MSMS	BioID-DCX-SP_01	AD59010	phospho	851.366	2	74.366	74.233	1.5239e-23	270.72	3	3744300000	432530	15898	16812	R	R	327 - 342	327	342
SGKSPSPSPTSPGSLR	SGKS(Phospho (STY))PS(Phospho (STY))PSPTSPGSLR	A0A0G2JGQ6;A0A0G2JE54;Q9JLM8;Q8CCN4;Q80VB6;A8IP62	A0A0G2JGQ6;Q9JLM8;Q80VB6	Dclk1	Serine/threonine-protein kinase DCLK1	ISO-MSMS	BioID-DCX-SP_02	AD59011	phospho	567.913	3	73.119	73.029	0.00061585	117.22	1	826210000	2054200	15898	16812	R	R	327 - 342	327	342
SGKSPSPSPTSPGSLR	SGKS(Phospho (STY))PSPS(Phospho (STY))PTSPGSLR	A0A0G2JGQ6;A0A0G2JE54;Q9JLM8;Q8CCN4;Q80VB6;A8IP62	A0A0G2JGQ6;Q9JLM8;Q80VB6	Dclk1	Serine/threonine-protein kinase DCLK1	ISO-MSMS	BioID-DCX-SP_02	AD59011	phospho	851.366	2	72.943	72.854	6.1531e-06	214.46	2	1580100000	1545300	15898	16812	R	R	327 - 342	327	342
SGKSPSPSPTSPGSLR	SGKS(Phospho (STY))PSPSPTS(Phospho (STY))PGSLR	A0A0G2JGQ6;A0A0G2JE54;Q9JLM8;Q8CCN4;Q80VB6;A8IP62	A0A0G2JGQ6;Q9JLM8;Q80VB6	Dclk1	Serine/threonine-protein kinase DCLK1	ISO-MSMS	BioID-DCX-SP_02	AD59011	phospho	851.366	2	74.326	74.236	6.1116e-10	231.19	1	2412900000	260960	15898	16812	R	R	327 - 342	327	342
SGKSPSPSPTSPGSLR	SGKS(Phospho (STY))PSPS(Phospho (STY))PTSPGSLR	A0A0G2JGQ6;A0A0G2JE54;Q9JLM8;Q8CCN4;Q80VB6;A8IP62	A0A0G2JGQ6;Q9JLM8;Q80VB6	Dclk1	Serine/threonine-protein kinase DCLK1	MSMS	BioID-DCX-SP_02	AD59011	phospho	851.366	2	71.964	71.877	0.028065	96.208	1			15898	16812	R	R	327 - 342	327	342
SGKSPSPSPTSPGSLR	SGKS(Phospho (STY))PSPS(Phospho (STY))PTSPGSLR	A0A0G2JGQ6;A0A0G2JE54;Q9JLM8;Q8CCN4;Q80VB6;A8IP62	A0A0G2JGQ6;Q9JLM8;Q80VB6	Dclk1	Serine/threonine-protein kinase DCLK1	MSMS	BioID-DCX-SP_02	AD59011	phospho	851.366	2	72.259	72.172	0.0037748	149.97	1			15898	16812	R	R	327 - 342	327	342
SGKSPSPSPTSPGSLR	SGKS(Phospho (STY))PSPS(Phospho (STY))PTSPGSLR	A0A0G2JGQ6;A0A0G2JE54;Q9JLM8;Q8CCN4;Q80VB6;A8IP62	A0A0G2JGQ6;Q9JLM8;Q80VB6	Dclk1	Serine/threonine-protein kinase DCLK1	ISO-MSMS	BioID-DCX-SP_03	AD59012	phospho	851.366	2	71.679	71.596	0.001321	125.52	2	220180000	272200	15898	16812	R	R	327 - 342	327	342
SGKSPSPSPTSPGSLR	SGKS(Phospho (STY))PSPS(Phospho (STY))PTSPGSLR	A0A0G2JGQ6;A0A0G2JE54;Q9JLM8;Q8CCN4;Q80VB6;A8IP62	A0A0G2JGQ6;Q9JLM8;Q80VB6	Dclk1	Serine/threonine-protein kinase DCLK1	ISO-MSMS	BioID-DCX-SP_03	AD59012	phospho	851.366	2	72.867	72.78	5.914e-16	252.64	1	2158300000	3520200	15898	16812	R	R	327 - 342	327	342
SGKSPSPSPTSPGSLR	SGKSPS(Phospho (STY))PSPT(Phospho (STY))SPGSLR	A0A0G2JGQ6;A0A0G2JE54;Q9JLM8;Q8CCN4;Q80VB6;A8IP62	A0A0G2JGQ6;Q9JLM8;Q80VB6	Dclk1	Serine/threonine-protein kinase DCLK1	ISO-MSMS	BioID-DCX-SP_03	AD59012	phospho	567.913	3	72.963	72.876	0.0036726	136.66	1	1252400000	1645800	15898	16812	R	R	327 - 342	327	342
SGKSPSPSPTSPGSLR	SGKS(Phospho (STY))PSPSPTS(Phospho (STY))PGSLR	A0A0G2JGQ6;A0A0G2JE54;Q9JLM8;Q8CCN4;Q80VB6;A8IP62	A0A0G2JGQ6;Q9JLM8;Q80VB6	Dclk1	Serine/threonine-protein kinase DCLK1	ISO-MSMS	BioID-DCX-SP_03	AD59012	phospho	851.366	2	74.291	74.201	1.6895e-43	302.04	4	1708500000	782050	15898	16812	R	R	327 - 342	327	342
SGKSPSPSPTSPGSLR	SGKS(Phospho (STY))PSPSPTS(Phospho (STY))PGSLR	A0A0G2JGQ6;A0A0G2JE54;Q9JLM8;Q8CCN4;Q80VB6;A8IP62	A0A0G2JGQ6;Q9JLM8;Q80VB6	Dclk1	Serine/threonine-protein kinase DCLK1	ISO-MSMS	BioID-DCX-SP_03	AD59012	phospho	567.913	3	74.341	74.251	0.00081705	201.42	1	1165400000	896470	15898	16812	R	R	327 - 342	327	342
SGKSPSPSPTSPGSLR	SGKS(Phospho (STY))PS(Phospho (STY))PSPTSPGSLR	A0A0G2JGQ6;A0A0G2JE54;Q9JLM8;Q8CCN4;Q80VB6;A8IP62	A0A0G2JGQ6;Q9JLM8;Q80VB6	Dclk1	Serine/threonine-protein kinase DCLK1	MSMS	BioID-DCX-SP_03	AD59012	phospho	851.366	2	75.155	75.064	0.085227	84.14	1			15898	16812	R	R	327 - 342	327	342
SGKSPSPSPTSPGSLR	SGKS(Phospho (STY))PS(Phospho (STY))PSPT(Phospho (STY))SPGSLR	A0A0G2JGQ6;A0A0G2JE54;Q9JLM8;Q8CCN4;Q80VB6;A8IP62	A0A0G2JGQ6;Q9JLM8;Q80VB6	Dclk1	Serine/threonine-protein kinase DCLK1	ISO-MSMS	BioID-DCX-SP-Kin_01	AD5901	phospho	891.349	2	75.859	75.859	0.0036085	136.36	2	68601000	0	15898	16813	R	R	327 - 342	327	342
SGKSPSPSPTSPGSLR	SGKS(Phospho (STY))PS(Phospho (STY))PSPTS(Phospho (STY))PGSLR	A0A0G2JGQ6;A0A0G2JE54;Q9JLM8;Q8CCN4;Q80VB6;A8IP62	A0A0G2JGQ6;Q9JLM8;Q80VB6	Dclk1	Serine/threonine-protein kinase DCLK1	ISO-MSMS	BioID-DCX-SP-Kin_02	AD5902	phospho	891.349	2	75.983	75.793	0.0053919	154.26	1	1112600000	53043	15898	16813	R	R	327 - 342	327	342
SGKSPSPSPTSPGSLR	SGKS(Phospho (STY))PS(Phospho (STY))PS(Phospho (STY))PTSPGSLR	A0A0G2JGQ6;A0A0G2JE54;Q9JLM8;Q8CCN4;Q80VB6;A8IP62	A0A0G2JGQ6;Q9JLM8;Q80VB6	Dclk1	Serine/threonine-protein kinase DCLK1	ISO-MSMS	BioID-DCX-SP-Kin_03	AD5903	phospho	891.349	2	73.971	73.852	0.046262	72.11	1	82730000	228680	15898	16813	R	R	327 - 342	327	342
SGKSPSPSPTSPGSLR	SGKS(Phospho (STY))PS(Phospho (STY))PSPTS(Phospho (STY))PGSLR	A0A0G2JGQ6;A0A0G2JE54;Q9JLM8;Q8CCN4;Q80VB6;A8IP62	A0A0G2JGQ6;Q9JLM8;Q80VB6	Dclk1	Serine/threonine-protein kinase DCLK1	ISO-MSMS	BioID-DCX-SP-Kin_03	AD5903	phospho	891.349	2	76.003	75.885	0.0021546	104.88	2	41093000	0	15898	16813	R	R	327 - 342	327	342
SGKSPSPSPTSPGSLR	SGKS(Phospho (STY))PS(Phospho (STY))PS(Phospho (STY))PTSPGSLR	A0A0G2JGQ6;A0A0G2JE54;Q9JLM8;Q8CCN4;Q80VB6;A8IP62	A0A0G2JGQ6;Q9JLM8;Q80VB6	Dclk1	Serine/threonine-protein kinase DCLK1	ISO-MSMS	BioID-SP-Kin_01	AD5904	phospho	891.349	2	74.267	74.346	0.038719	75.463	1	100640000	789150	15898	16813	R	R	327 - 342	327	342
SGKSPSPSPTSPGSLR	SGKS(Phospho (STY))PS(Phospho (STY))PSPTS(Phospho (STY))PGSLR	A0A0G2JGQ6;A0A0G2JE54;Q9JLM8;Q8CCN4;Q80VB6;A8IP62	A0A0G2JGQ6;Q9JLM8;Q80VB6	Dclk1	Serine/threonine-protein kinase DCLK1	ISO-MSMS	BioID-SP-Kin_01	AD5904	phospho	891.349	2	75.852	75.926	0.00044079	205	3	1373600000	2788600	15898	16813	R	R	327 - 342	327	342
SGKSPSPSPTSPGSLR	SGKS(Phospho (STY))PSPS(Phospho (STY))PTS(Phospho (STY))PGSLR	A0A0G2JGQ6;A0A0G2JE54;Q9JLM8;Q8CCN4;Q80VB6;A8IP62	A0A0G2JGQ6;Q9JLM8;Q80VB6	Dclk1	Serine/threonine-protein kinase DCLK1	ISO-MSMS	BioID-SP-Kin_02	AD5905	phospho	891.349	2	74.306	74.299	0.0069216	97.352	1	75876000	660980	15898	16813	R	R	327 - 342	327	342
SGKSPSPSPTSPGSLR	SGKS(Phospho (STY))PS(Phospho (STY))PSPT(Phospho (STY))SPGSLR	A0A0G2JGQ6;A0A0G2JE54;Q9JLM8;Q8CCN4;Q80VB6;A8IP62	A0A0G2JGQ6;Q9JLM8;Q80VB6	Dclk1	Serine/threonine-protein kinase DCLK1	ISO-MSMS	BioID-SP-Kin_02	AD5905	phospho	891.349	2	75.931	75.921	0.0017686	141.84	2	43248000	0	15898	16813	R	R	327 - 342	327	342
SGKSPSPSPTSPGSLR	SGKS(Phospho (STY))PS(Phospho (STY))PSPTS(Phospho (STY))PGSLR	A0A0G2JGQ6;A0A0G2JE54;Q9JLM8;Q8CCN4;Q80VB6;A8IP62	A0A0G2JGQ6;Q9JLM8;Q80VB6	Dclk1	Serine/threonine-protein kinase DCLK1	ISO-MSMS	BioID-SP-Kin_03	AD5906	phospho	891.349	2	76.161	76.077	0.0014739	180.1	4	1286700000	3817600	15898	16813	R	R	327 - 342	327	342
SGKSPSPSPTSPGSLR	SGKS(Phospho (STY))PS(Phospho (STY))PSPTS(Phospho (STY))PGSLR	A0A0G2JGQ6;A0A0G2JE54;Q9JLM8;Q8CCN4;Q80VB6;A8IP62	A0A0G2JGQ6;Q9JLM8;Q80VB6	Dclk1	Serine/threonine-protein kinase DCLK1	ISO-MSMS	BioID-DCX-SP_01	AD59010	phospho	891.349	2	75.271	75.138	0.0067939	97.502	1	195830000	101170	15898	16813	R	R	327 - 342	327	342
SGKSPSPSPTSPGSLR	SGKS(Phospho (STY))PS(Phospho (STY))PSPTS(Phospho (STY))PGSLR	A0A0G2JGQ6;A0A0G2JE54;Q9JLM8;Q8CCN4;Q80VB6;A8IP62	A0A0G2JGQ6;Q9JLM8;Q80VB6	Dclk1	Serine/threonine-protein kinase DCLK1	ISO-MSMS	BioID-DCX-SP_02	AD59011	phospho	891.349	2	75.22	75.129	0.0089595	94.973	3	143180000	127790	15898	16813	R	R	327 - 342	327	342
SGKSPSPSPTSPGSLR	SGKS(Phospho (STY))PS(Phospho (STY))PSPTS(Phospho (STY))PGSLR	A0A0G2JGQ6;A0A0G2JE54;Q9JLM8;Q8CCN4;Q80VB6;A8IP62	A0A0G2JGQ6;Q9JLM8;Q80VB6	Dclk1	Serine/threonine-protein kinase DCLK1	ISO-MSMS	BioID-DCX-SP_02	AD59011	phospho	891.349	2	76.256	76.165	1.1124e-06	224.63	3	4325500000	3021500	15898	16813	R	R	327 - 342	327	342
SGKSPSPSPTSPGSLR	SGKS(Phospho (STY))PS(Phospho (STY))PSPT(Phospho (STY))SPGSLR	A0A0G2JGQ6;A0A0G2JE54;Q9JLM8;Q8CCN4;Q80VB6;A8IP62	A0A0G2JGQ6;Q9JLM8;Q80VB6	Dclk1	Serine/threonine-protein kinase DCLK1	ISO-MSMS	BioID-DCX-SP_03	AD59012	phospho	891.349	2	74.408	74.318	0.011971	91.457	1	47693000	334230	15898	16813	R	R	327 - 342	327	342
SGKSPSPSPTSPGSLR	SGKS(Phospho (STY))PS(Phospho (STY))PSPTS(Phospho (STY))PGSLR	A0A0G2JGQ6;A0A0G2JE54;Q9JLM8;Q8CCN4;Q80VB6;A8IP62	A0A0G2JGQ6;Q9JLM8;Q80VB6	Dclk1	Serine/threonine-protein kinase DCLK1	ISO-MSMS	BioID-DCX-SP_03	AD59012	phospho	891.349	2	76.365	76.273	0.0006401	178.57	4	1370700000	155030	15898	16813	R	R	327 - 342	327	342
SGKSPSPSPTSPGSLRK	SGKS(Phospho (STY))PSPSPTS(Phospho (STY))PGSLRK	A0A0G2JGQ6;A0A0G2JE54;Q9JLM8;Q8CCN4;Q80VB6;A8IP62	A0A0G2JGQ6;Q9JLM8;Q80VB6	Dclk1	Serine/threonine-protein kinase DCLK1	ISO-MSMS	BioID-DCX-SP-Kin_01	AD5901	phospho	610.611	3	66.73	66.73	0.00097055	137.38	1	5258600000	2479600	15899	16814	R	K	327 - 343	327	343
SGKSPSPSPTSPGSLRK	SGKS(Phospho (STY))PSPSPTS(Phospho (STY))PGSLRK	A0A0G2JGQ6;A0A0G2JE54;Q9JLM8;Q8CCN4;Q80VB6;A8IP62	A0A0G2JGQ6;Q9JLM8;Q80VB6	Dclk1	Serine/threonine-protein kinase DCLK1	ISO-MSMS	BioID-DCX-SP-Kin_02	AD5902	phospho	610.611	3	66.924	66.661	2.0313e-16	248.91	2	4946100000	2837700	15899	16814	R	K	327 - 343	327	343
SGKSPSPSPTSPGSLRK	SGKSPS(Phospho (STY))PSPT(Phospho (STY))SPGSLRK	A0A0G2JGQ6;A0A0G2JE54;Q9JLM8;Q8CCN4;Q80VB6;A8IP62	A0A0G2JGQ6;Q9JLM8;Q80VB6	Dclk1	Serine/threonine-protein kinase DCLK1	ISO-MSMS	BioID-DCX-SP-Kin_03	AD5903	phospho	915.413	2	65.964	65.855	0.045515	76.151	1	88352000	128970	15899	16814	R	K	327 - 343	327	343
SGKSPSPSPTSPGSLRK	SGKS(Phospho (STY))PSPSPTS(Phospho (STY))PGSLRK	A0A0G2JGQ6;A0A0G2JE54;Q9JLM8;Q8CCN4;Q80VB6;A8IP62	A0A0G2JGQ6;Q9JLM8;Q80VB6	Dclk1	Serine/threonine-protein kinase DCLK1	ISO-MSMS	BioID-DCX-SP-Kin_03	AD5903	phospho	610.611	3	66.806	66.696	1.2631e-16	254	1	2986600000	2925300	15899	16814	R	K	327 - 343	327	343
SGKSPSPSPTSPGSLRK	SGKS(Phospho (STY))PSPSPT(Phospho (STY))SPGSLRK	A0A0G2JGQ6;A0A0G2JE54;Q9JLM8;Q8CCN4;Q80VB6;A8IP62	A0A0G2JGQ6;Q9JLM8;Q80VB6	Dclk1	Serine/threonine-protein kinase DCLK1	ISO-MSMS	BioID-SP-Kin_01	AD5904	phospho	915.413	2	66.621	66.716	0.029261	85.146	1	60213000	0	15899	16814	R	K	327 - 343	327	343
SGKSPSPSPTSPGSLRK	SGKSPS(Phospho (STY))PSPTS(Phospho (STY))PGSLRK	A0A0G2JGQ6;A0A0G2JE54;Q9JLM8;Q8CCN4;Q80VB6;A8IP62	A0A0G2JGQ6;Q9JLM8;Q80VB6	Dclk1	Serine/threonine-protein kinase DCLK1	ISO-MSMS	BioID-SP-Kin_02	AD5905	phospho	610.611	3	65.937	65.917	0.0012067	146.75	1	146090000	956790	15899	16814	R	K	327 - 343	327	343
SGKSPSPSPTSPGSLRK	SGKS(Phospho (STY))PSPSPTS(Phospho (STY))PGSLRK	A0A0G2JGQ6;A0A0G2JE54;Q9JLM8;Q8CCN4;Q80VB6;A8IP62	A0A0G2JGQ6;Q9JLM8;Q80VB6	Dclk1	Serine/threonine-protein kinase DCLK1	ISO-MSMS	BioID-SP-Kin_02	AD5905	phospho	610.611	3	66.733	66.712	0.0012193	147.3	1	2913700000	3516600	15899	16814	R	K	327 - 343	327	343
SGKSPSPSPTSPGSLRK	SGKS(Phospho (STY))PSPS(Phospho (STY))PTSPGSLRK	A0A0G2JGQ6;A0A0G2JE54;Q9JLM8;Q8CCN4;Q80VB6;A8IP62	A0A0G2JGQ6;Q9JLM8;Q80VB6	Dclk1	Serine/threonine-protein kinase DCLK1	ISO-MSMS	BioID-SP-Kin_03	AD5906	phospho	610.611	3	64.221	64.15	0.00021731	119.41	1	46737000	10751000	15899	16814	R	K	327 - 343	327	343
SGKSPSPSPTSPGSLRK	SGKS(Phospho (STY))PSPSPTS(Phospho (STY))PGSLRK	A0A0G2JGQ6;A0A0G2JE54;Q9JLM8;Q8CCN4;Q80VB6;A8IP62	A0A0G2JGQ6;Q9JLM8;Q80VB6	Dclk1	Serine/threonine-protein kinase DCLK1	ISO-MSMS	BioID-SP-Kin_03	AD5906	phospho	610.611	3	66.819	66.743	1.4726e-06	215.07	2	3059600000	2464200	15899	16814	R	K	327 - 343	327	343
SGKSPSPSPTSPGSLRK	SGKS(Phospho (STY))PSPSPTS(Phospho (STY))PGSLRK	A0A0G2JGQ6;A0A0G2JE54;Q9JLM8;Q8CCN4;Q80VB6;A8IP62	A0A0G2JGQ6;Q9JLM8;Q80VB6	Dclk1	Serine/threonine-protein kinase DCLK1	ISO-MSMS	BioID-DCX-SP_01	AD59010	phospho	610.611	3	66.853	66.717	1.219e-16	254.29	2	4951800000	1701200	15899	16814	R	K	327 - 343	327	343
SGKSPSPSPTSPGSLRK	SGKS(Phospho (STY))PS(Phospho (STY))PSPTSPGSLRK	A0A0G2JGQ6;A0A0G2JE54;Q9JLM8;Q8CCN4;Q80VB6;A8IP62	A0A0G2JGQ6;Q9JLM8;Q80VB6	Dclk1	Serine/threonine-protein kinase DCLK1	ISO-MSMS	BioID-DCX-SP_02	AD59011	phospho	610.611	3	64.985	64.918	0.02365	88.872	1	360280000	1378400	15899	16814	R	K	327 - 343	327	343
SGKSPSPSPTSPGSLRK	SGKSPS(Phospho (STY))PSPTS(Phospho (STY))PGSLRK	A0A0G2JGQ6;A0A0G2JE54;Q9JLM8;Q8CCN4;Q80VB6;A8IP62	A0A0G2JGQ6;Q9JLM8;Q80VB6	Dclk1	Serine/threonine-protein kinase DCLK1	ISO-MSMS	BioID-DCX-SP_02	AD59011	phospho	610.611	3	65.915	65.848	0.0016253	158.35	1	277090000	1111200	15899	16814	R	K	327 - 343	327	343
SGKSPSPSPTSPGSLRK	SGKS(Phospho (STY))PSPSPTS(Phospho (STY))PGSLRK	A0A0G2JGQ6;A0A0G2JE54;Q9JLM8;Q8CCN4;Q80VB6;A8IP62	A0A0G2JGQ6;Q9JLM8;Q80VB6	Dclk1	Serine/threonine-protein kinase DCLK1	ISO-MSMS	BioID-DCX-SP_02	AD59011	phospho	610.611	3	66.788	66.715	0.00054803	190.85	1	6425700000	3686800	15899	16814	R	K	327 - 343	327	343
SGKSPSPSPTSPGSLRK	SGKSPS(Phospho (STY))PS(Phospho (STY))PTSPGSLRK	A0A0G2JGQ6;A0A0G2JE54;Q9JLM8;Q8CCN4;Q80VB6;A8IP62	A0A0G2JGQ6;Q9JLM8;Q80VB6	Dclk1	Serine/threonine-protein kinase DCLK1	ISO-MSMS	BioID-DCX-SP_03	AD59012	phospho	610.611	3	65.936	65.868	0.00012412	121.46	1	1139500000	788110	15899	16814	R	K	327 - 343	327	343
SGKSPSPSPTSPGSLRK	SGKS(Phospho (STY))PSPSPTS(Phospho (STY))PGSLRK	A0A0G2JGQ6;A0A0G2JE54;Q9JLM8;Q8CCN4;Q80VB6;A8IP62	A0A0G2JGQ6;Q9JLM8;Q80VB6	Dclk1	Serine/threonine-protein kinase DCLK1	ISO-MSMS	BioID-DCX-SP_03	AD59012	phospho	915.413	2	65.922	65.854	0.00033608	125.45	1	89237000	67297	15899	16814	R	K	327 - 343	327	343
SGKSPSPSPTSPGSLRK	SGKS(Phospho (STY))PSPSPTS(Phospho (STY))PGSLRK	A0A0G2JGQ6;A0A0G2JE54;Q9JLM8;Q8CCN4;Q80VB6;A8IP62	A0A0G2JGQ6;Q9JLM8;Q80VB6	Dclk1	Serine/threonine-protein kinase DCLK1	ISO-MSMS	BioID-DCX-SP_03	AD59012	phospho	610.611	3	66.74	66.672	1.2631e-16	254	3	7147800000	3641200	15899	16814	R	K	327 - 343	327	343
SGKSPSPSPTSPGSLRK	SGKS(Phospho (STY))PSPSPTS(Phospho (STY))PGSLRK	A0A0G2JGQ6;A0A0G2JE54;Q9JLM8;Q8CCN4;Q80VB6;A8IP62	A0A0G2JGQ6;Q9JLM8;Q80VB6	Dclk1	Serine/threonine-protein kinase DCLK1	ISO-MSMS	BioID-DCX-SP_03	AD59012	phospho	915.413	2	66.798	66.73	1.9795e-11	242.86	1	724040000	352020	15899	16814	R	K	327 - 343	327	343
SGKSPSPSPTSPGSLRK	SGKS(Phospho (STY))PS(Phospho (STY))PSPT(Phospho (STY))SPGSLRK	A0A0G2JGQ6;A0A0G2JE54;Q9JLM8;Q8CCN4;Q80VB6;A8IP62	A0A0G2JGQ6;Q9JLM8;Q80VB6	Dclk1	Serine/threonine-protein kinase DCLK1	ISO-MSMS	BioID-DCX-SP-Kin_02	AD5902	phospho	955.397	2	68.923	68.67	0.0013356	152.37	1	546510000	242820	15899	16815	R	K	327 - 343	327	343
SGKSPSPSPTSPGSLRK	SGKS(Phospho (STY))PS(Phospho (STY))PSPTS(Phospho (STY))PGSLRK	A0A0G2JGQ6;A0A0G2JE54;Q9JLM8;Q8CCN4;Q80VB6;A8IP62	A0A0G2JGQ6;Q9JLM8;Q80VB6	Dclk1	Serine/threonine-protein kinase DCLK1	ISO-MSMS	BioID-DCX-SP-Kin_03	AD5903	phospho	637.267	3	68.77	68.657	0.00043742	159.16	2	2325500000	612900	15899	16815	R	K	327 - 343	327	343
SGKSPSPSPTSPGSLRK	SGKS(Phospho (STY))PS(Phospho (STY))PSPTS(Phospho (STY))PGSLRK	A0A0G2JGQ6;A0A0G2JE54;Q9JLM8;Q8CCN4;Q80VB6;A8IP62	A0A0G2JGQ6;Q9JLM8;Q80VB6	Dclk1	Serine/threonine-protein kinase DCLK1	ISO-MSMS	BioID-SP-Kin_01	AD5904	phospho	637.267	3	68.641	68.734	0.0020091	162.91	1	2629100000	323300	15899	16815	R	K	327 - 343	327	343
SGKSPSPSPTSPGSLRK	SGKS(Phospho (STY))PS(Phospho (STY))PSPT(Phospho (STY))SPGSLRK	A0A0G2JGQ6;A0A0G2JE54;Q9JLM8;Q8CCN4;Q80VB6;A8IP62	A0A0G2JGQ6;Q9JLM8;Q80VB6	Dclk1	Serine/threonine-protein kinase DCLK1	ISO-MSMS	BioID-SP-Kin_01	AD5904	phospho	955.397	2	68.674	68.767	0.0011068	142.39	1	853040000	1342600	15899	16815	R	K	327 - 343	327	343
SGKSPSPSPTSPGSLRK	SGKS(Phospho (STY))PSPS(Phospho (STY))PT(Phospho (STY))SPGSLRK	A0A0G2JGQ6;A0A0G2JE54;Q9JLM8;Q8CCN4;Q80VB6;A8IP62	A0A0G2JGQ6;Q9JLM8;Q80VB6	Dclk1	Serine/threonine-protein kinase DCLK1	ISO-MSMS	BioID-SP-Kin_02	AD5905	phospho	955.397	2	67.483	67.466	0.0012286	113.29	1	27864000	112360	15899	16815	R	K	327 - 343	327	343
SGKSPSPSPTSPGSLRK	SGKS(Phospho (STY))PS(Phospho (STY))PSPT(Phospho (STY))SPGSLRK	A0A0G2JGQ6;A0A0G2JE54;Q9JLM8;Q8CCN4;Q80VB6;A8IP62	A0A0G2JGQ6;Q9JLM8;Q80VB6	Dclk1	Serine/threonine-protein kinase DCLK1	ISO-MSMS	BioID-SP-Kin_02	AD5905	phospho	955.397	2	68.736	68.72	0.0015733	167.97	2	30102000	0	15899	16815	R	K	327 - 343	327	343
SGKSPSPSPTSPGSLRK	SGKS(Phospho (STY))PS(Phospho (STY))PSPTS(Phospho (STY))PGSLRK	A0A0G2JGQ6;A0A0G2JE54;Q9JLM8;Q8CCN4;Q80VB6;A8IP62	A0A0G2JGQ6;Q9JLM8;Q80VB6	Dclk1	Serine/threonine-protein kinase DCLK1	ISO-MSMS	BioID-SP-Kin_02	AD5905	phospho	637.267	3	68.73	68.714	0.002475	168.45	1	1913500000	2829700	15899	16815	R	K	327 - 343	327	343
SGKSPSPSPTSPGSLRK	SGKS(Phospho (STY))PSPS(Phospho (STY))PT(Phospho (STY))SPGSLRK	A0A0G2JGQ6;A0A0G2JE54;Q9JLM8;Q8CCN4;Q80VB6;A8IP62	A0A0G2JGQ6;Q9JLM8;Q80VB6	Dclk1	Serine/threonine-protein kinase DCLK1	ISO-MSMS	BioID-SP-Kin_03	AD5906	phospho	955.397	2	67.68	67.604	0.00033608	125.45	1	28708000	100990	15899	16815	R	K	327 - 343	327	343
SGKSPSPSPTSPGSLRK	SGKS(Phospho (STY))PSPS(Phospho (STY))PTS(Phospho (STY))PGSLRK	A0A0G2JGQ6;A0A0G2JE54;Q9JLM8;Q8CCN4;Q80VB6;A8IP62	A0A0G2JGQ6;Q9JLM8;Q80VB6	Dclk1	Serine/threonine-protein kinase DCLK1	ISO-MSMS	BioID-SP-Kin_03	AD5906	phospho	637.267	3	67.731	67.655	0.018501	92.29	1	123500000	723990	15899	16815	R	K	327 - 343	327	343
SGKSPSPSPTSPGSLRK	SGKS(Phospho (STY))PSPS(Phospho (STY))PTS(Phospho (STY))PGSLRK	A0A0G2JGQ6;A0A0G2JE54;Q9JLM8;Q8CCN4;Q80VB6;A8IP62	A0A0G2JGQ6;Q9JLM8;Q80VB6	Dclk1	Serine/threonine-protein kinase DCLK1	ISO-MSMS	BioID-DCX-SP_01	AD59010	phospho	637.267	3	67.797	67.659	0.063293	66.871	1	331220000	348170	15899	16815	R	K	327 - 343	327	343
SGKSPSPSPTSPGSLRK	SGKS(Phospho (STY))PS(Phospho (STY))PSPTS(Phospho (STY))PGSLRK	A0A0G2JGQ6;A0A0G2JE54;Q9JLM8;Q8CCN4;Q80VB6;A8IP62	A0A0G2JGQ6;Q9JLM8;Q80VB6	Dclk1	Serine/threonine-protein kinase DCLK1	ISO-MSMS	BioID-DCX-SP_01	AD59010	phospho	637.267	3	68.982	68.844	0.0005445	168.54	2	5634900000	1561700	15899	16815	R	K	327 - 343	327	343
SGKSPSPSPTSPGSLRK	SGKS(Phospho (STY))PSPS(Phospho (STY))PT(Phospho (STY))SPGSLRK	A0A0G2JGQ6;A0A0G2JE54;Q9JLM8;Q8CCN4;Q80VB6;A8IP62	A0A0G2JGQ6;Q9JLM8;Q80VB6	Dclk1	Serine/threonine-protein kinase DCLK1	ISO-MSMS	BioID-DCX-SP_02	AD59011	phospho	955.397	2	67.738	67.666	0.0010494	139.88	1	60512000	182810	15899	16815	R	K	327 - 343	327	343
SGKSPSPSPTSPGSLRK	SGKS(Phospho (STY))PS(Phospho (STY))PSPTS(Phospho (STY))PGSLRK	A0A0G2JGQ6;A0A0G2JE54;Q9JLM8;Q8CCN4;Q80VB6;A8IP62	A0A0G2JGQ6;Q9JLM8;Q80VB6	Dclk1	Serine/threonine-protein kinase DCLK1	ISO-MSMS	BioID-DCX-SP_02	AD59011	phospho	955.397	2	68.916	68.838	0.00032798	196.96	2	2493000000	727670	15899	16815	R	K	327 - 343	327	343
SGKSPSPSPTSPGSLRK	SGKS(Phospho (STY))PS(Phospho (STY))PSPTS(Phospho (STY))PGSLRK	A0A0G2JGQ6;A0A0G2JE54;Q9JLM8;Q8CCN4;Q80VB6;A8IP62	A0A0G2JGQ6;Q9JLM8;Q80VB6	Dclk1	Serine/threonine-protein kinase DCLK1	ISO-MSMS	BioID-DCX-SP_02	AD59011	phospho	637.267	3	68.849	68.771	0.00054933	174.2	2	9420300000	3510600	15899	16815	R	K	327 - 343	327	343
SGKSPSPSPTSPGSLRK	SGKSPS(Phospho (STY))PSPTSPGSLRK	A0A0G2JGQ6;A0A0G2JE54;Q9JLM8;Q8CCN4;Q80VB6;A8IP62	A0A0G2JGQ6;Q9JLM8;Q80VB6	Dclk1	Serine/threonine-protein kinase DCLK1	ISO-MSMS	BioID-DCX-SP_03	AD59012	phospho	583.956	3	61.648	61.601	0.0014325	156.05	1	178680000	498750	15899	16816	R	K	327 - 343	327	343
KSPSPSPTSPGSLR	KSPS(Phospho (STY))PSPT(Phospho (STY))SPGSLR	A0A0G2JGQ6;A0A0G2JE54;Q9JLM8;Q8CCN4;Q80VB6;A8IP62	A0A0G2JGQ6;Q9JLM8;Q80VB6	Dclk1	Serine/threonine-protein kinase DCLK1	ISO-MSMS	BioID-DCX-SP-Kin_01	AD5901	phospho	779.339	2	73.582	73.582	0.0046191	143.93	1	473780000	273570	10019	10570	G	R	329 - 342	329	342
KSPSPSPTSPGSLR	KSPS(Phospho (STY))PSPT(Phospho (STY))SPGSLR	A0A0G2JGQ6;A0A0G2JE54;Q9JLM8;Q8CCN4;Q80VB6;A8IP62	A0A0G2JGQ6;Q9JLM8;Q80VB6	Dclk1	Serine/threonine-protein kinase DCLK1	ISO-MSMS	BioID-DCX-SP-Kin_02	AD5902	phospho	779.339	2	73.648	73.438	0.0044546	142.45	2	249160000	984550	10019	10570	G	R	329 - 342	329	342
KSPSPSPTSPGSLR	KSPS(Phospho (STY))PSPTS(Phospho (STY))PGSLR	A0A0G2JGQ6;A0A0G2JE54;Q9JLM8;Q8CCN4;Q80VB6;A8IP62	A0A0G2JGQ6;Q9JLM8;Q80VB6	Dclk1	Serine/threonine-protein kinase DCLK1	ISO-MSMS	BioID-SP-Kin_01	AD5904	phospho	779.339	2	73.524	73.606	0.00050377	204.9	3	376680000	755150	10019	10570	G	R	329 - 342	329	342
KSPSPSPTSPGSLR	KSPS(Phospho (STY))PSPT(Phospho (STY))SPGSLR	A0A0G2JGQ6;A0A0G2JE54;Q9JLM8;Q8CCN4;Q80VB6;A8IP62	A0A0G2JGQ6;Q9JLM8;Q80VB6	Dclk1	Serine/threonine-protein kinase DCLK1	ISO-MSMS	BioID-SP-Kin_02	AD5905	phospho	779.339	2	73.561	73.554	0.0044404	163	2	288000000	961810	10019	10570	G	R	329 - 342	329	342
KSPSPSPTSPGSLR	KSPS(Phospho (STY))PSPTS(Phospho (STY))PGSLR	A0A0G2JGQ6;A0A0G2JE54;Q9JLM8;Q8CCN4;Q80VB6;A8IP62	A0A0G2JGQ6;Q9JLM8;Q80VB6	Dclk1	Serine/threonine-protein kinase DCLK1	ISO-MSMS	BioID-SP-Kin_03	AD5906	phospho	779.339	2	73.714	73.631	6.4961e-06	213.35	2	248530000	1076600	10019	10570	G	R	329 - 342	329	342
KSPSPSPTSPGSLR	KSPS(Phospho (STY))PSPTS(Phospho (STY))PGSLR	A0A0G2JGQ6;A0A0G2JE54;Q9JLM8;Q8CCN4;Q80VB6;A8IP62	A0A0G2JGQ6;Q9JLM8;Q80VB6	Dclk1	Serine/threonine-protein kinase DCLK1	ISO-MSMS	BioID-DCX-SP_02	AD59011	phospho	779.339	2	73.684	73.594	2.3975e-10	240.34	3	443860000	708880	10019	10570	G	R	329 - 342	329	342
KSPSPSPTSPGSLR	KSPS(Phospho (STY))PSPTS(Phospho (STY))PGSLR	A0A0G2JGQ6;A0A0G2JE54;Q9JLM8;Q8CCN4;Q80VB6;A8IP62	A0A0G2JGQ6;Q9JLM8;Q80VB6	Dclk1	Serine/threonine-protein kinase DCLK1	ISO-MSMS	BioID-DCX-SP_03	AD59012	phospho	779.339	2	73.573	73.485	0.013368	175.26	1	179050000	586700	10019	10570	G	R	329 - 342	329	342
KSPSPSPTSPGSLR	KSPSPSPTS(Phospho (STY))PGSLR	A0A0G2JGQ6;A0A0G2JE54;Q9JLM8;Q8CCN4;Q80VB6;A8IP62	A0A0G2JGQ6;Q9JLM8;Q80VB6	Dclk1	Serine/threonine-protein kinase DCLK1	ISO-MSMS	BioID-DCX-SP-Kin_02	AD5902	phospho	739.356	2	71.495	71.269	0.0051426	101.15	1	2328800000	1320200	10019	10571	G	R	329 - 342	329	342
KSPSPSPTSPGSLR	KSPSPSPTS(Phospho (STY))PGSLR	A0A0G2JGQ6;A0A0G2JE54;Q9JLM8;Q8CCN4;Q80VB6;A8IP62	A0A0G2JGQ6;Q9JLM8;Q80VB6	Dclk1	Serine/threonine-protein kinase DCLK1	ISO-MSMS	BioID-DCX-SP-Kin_03	AD5903	phospho	739.356	2	71.385	71.267	0.012637	169.69	1	1100500000	864160	10019	10571	G	R	329 - 342	329	342
KSPSPSPTSPGSLR	KSPSPSPTS(Phospho (STY))PGSLR	A0A0G2JGQ6;A0A0G2JE54;Q9JLM8;Q8CCN4;Q80VB6;A8IP62	A0A0G2JGQ6;Q9JLM8;Q80VB6	Dclk1	Serine/threonine-protein kinase DCLK1	ISO-MSMS	BioID-SP-Kin_01	AD5904	phospho	739.356	2	71.181	71.267	8.5475e-24	274.89	1	2866400000	1661400	10019	10571	G	R	329 - 342	329	342
KSPSPSPTSPGSLR	KSPSPSPTS(Phospho (STY))PGSLR	A0A0G2JGQ6;A0A0G2JE54;Q9JLM8;Q8CCN4;Q80VB6;A8IP62	A0A0G2JGQ6;Q9JLM8;Q80VB6	Dclk1	Serine/threonine-protein kinase DCLK1	ISO-MSMS	BioID-SP-Kin_01	AD5904	phospho	493.24	3	71.159	71.245	0.0041001	139.27	1	1233300000	258560	10019	10571	G	R	329 - 342	329	342
KSPSPSPTSPGSLR	KSPSPSPT(Phospho (STY))SPGSLR	A0A0G2JGQ6;A0A0G2JE54;Q9JLM8;Q8CCN4;Q80VB6;A8IP62	A0A0G2JGQ6;Q9JLM8;Q80VB6	Dclk1	Serine/threonine-protein kinase DCLK1	ISO-MSMS	BioID-SP-Kin_02	AD5905	phospho	739.356	2	71.273	71.265	0.011299	178.22	1	2498100000	2140100	10019	10571	G	R	329 - 342	329	342
KSPSPSPTSPGSLR	KSPSPSPTS(Phospho (STY))PGSLR	A0A0G2JGQ6;A0A0G2JE54;Q9JLM8;Q8CCN4;Q80VB6;A8IP62	A0A0G2JGQ6;Q9JLM8;Q80VB6	Dclk1	Serine/threonine-protein kinase DCLK1	ISO-MSMS	BioID-SP-Kin_02	AD5905	phospho	493.24	3	71.256	71.247	0.0062282	185.46	1	1245900000	278500	10019	10571	G	R	329 - 342	329	342
KSPSPSPTSPGSLR	KSPSPSPTS(Phospho (STY))PGSLR	A0A0G2JGQ6;A0A0G2JE54;Q9JLM8;Q8CCN4;Q80VB6;A8IP62	A0A0G2JGQ6;Q9JLM8;Q80VB6	Dclk1	Serine/threonine-protein kinase DCLK1	ISO-MSMS	BioID-SP-Kin_03	AD5906	phospho	739.356	2	71.328	71.248	6.9776e-06	212.35	1	2440300000	1934800	10019	10571	G	R	329 - 342	329	342
KSPSPSPTSPGSLR	KSPSPSPTS(Phospho (STY))PGSLR	A0A0G2JGQ6;A0A0G2JE54;Q9JLM8;Q8CCN4;Q80VB6;A8IP62	A0A0G2JGQ6;Q9JLM8;Q80VB6	Dclk1	Serine/threonine-protein kinase DCLK1	ISO-MSMS	BioID-SP-Kin_03	AD5906	phospho	493.24	3	71.377	71.298	0.0085043	161.14	1	1116800000	836860	10019	10571	G	R	329 - 342	329	342
KSPSPSPTSPGSLR	KSPSPSPT(Phospho (STY))SPGSLR	A0A0G2JGQ6;A0A0G2JE54;Q9JLM8;Q8CCN4;Q80VB6;A8IP62	A0A0G2JGQ6;Q9JLM8;Q80VB6	Dclk1	Serine/threonine-protein kinase DCLK1	ISO-MSMS	BioID-DCX-SP_01	AD59010	phospho	739.356	2	71.396	71.259	0.0019012	112.03	1	2016200000	1121700	10019	10571	G	R	329 - 342	329	342
KSPSPSPTSPGSLR	KSPSPSPTS(Phospho (STY))PGSLR	A0A0G2JGQ6;A0A0G2JE54;Q9JLM8;Q8CCN4;Q80VB6;A8IP62	A0A0G2JGQ6;Q9JLM8;Q80VB6	Dclk1	Serine/threonine-protein kinase DCLK1	ISO-MSMS	BioID-DCX-SP_02	AD59011	phospho	739.356	2	71.323	71.236	7.4067e-33	289.54	1	1838900000	1709800	10019	10571	G	R	329 - 342	329	342
KSPSPSPTSPGSLR	KSPSPSPTS(Phospho (STY))PGSLR	A0A0G2JGQ6;A0A0G2JE54;Q9JLM8;Q8CCN4;Q80VB6;A8IP62	A0A0G2JGQ6;Q9JLM8;Q80VB6	Dclk1	Serine/threonine-protein kinase DCLK1	ISO-MSMS	BioID-DCX-SP_02	AD59011	phospho	493.24	3	71.323	71.236	0.013678	171.85	1	884290000	304250	10019	10571	G	R	329 - 342	329	342
KSPSPSPTSPGSLR	KSPSPSPTS(Phospho (STY))PGSLR	A0A0G2JGQ6;A0A0G2JE54;Q9JLM8;Q8CCN4;Q80VB6;A8IP62	A0A0G2JGQ6;Q9JLM8;Q80VB6	Dclk1	Serine/threonine-protein kinase DCLK1	ISO-MSMS	BioID-DCX-SP_03	AD59012	phospho	739.356	2	71.319	71.236	0.0091164	162.41	1	1373300000	1734700	10019	10571	G	R	329 - 342	329	342
KSPSPSPTSPGSLR	KSPSPSPTSPGSLR	A0A0G2JGQ6;A0A0G2JE54;Q9JLM8;Q8CCN4;Q80VB6;A8IP62	A0A0G2JGQ6;Q9JLM8;Q80VB6	Dclk1	Serine/threonine-protein kinase DCLK1	ISO-MSMS	BioID-DCX-SP-Kin_02	AD5912	non-phospho	466.584	3	64.922	65.223	0.011906	90.476	1	234050000	158150	10019	10572	G	R	329 - 342	329	342
KSPSPSPTSPGSLR	KSPSPSPTSPGSLR	A0A0G2JGQ6;A0A0G2JE54;Q9JLM8;Q8CCN4;Q80VB6;A8IP62	A0A0G2JGQ6;Q9JLM8;Q80VB6	Dclk1	Serine/threonine-protein kinase DCLK1	ISO-MSMS	BioID-DCX-SP-Kin_02	AD5912	non-phospho	699.373	2	64.941	65.241	0.01289	120.57	1	6708700	0	10019	10572	G	R	329 - 342	329	342
KSPSPSPTSPGSLR	KSPSPSPTSPGSLR	A0A0G2JGQ6;A0A0G2JE54;Q9JLM8;Q8CCN4;Q80VB6;A8IP62	A0A0G2JGQ6;Q9JLM8;Q80VB6	Dclk1	Serine/threonine-protein kinase DCLK1	ISO-MSMS	BioID-DCX-SP-Kin_03	AD5913	non-phospho	466.584	3	64.935	65.254	0.018528	93.424	1	320400000	942720	10019	10572	G	R	329 - 342	329	342
KSPSPSPTSPGSLR	KSPSPSPTSPGSLR	A0A0G2JGQ6;A0A0G2JE54;Q9JLM8;Q8CCN4;Q80VB6;A8IP62	A0A0G2JGQ6;Q9JLM8;Q80VB6	Dclk1	Serine/threonine-protein kinase DCLK1	ISO-MSMS	BioID-DCX-SP-Kin_03	AD5913	non-phospho	699.373	2	64.953	65.272	0.029112	107.17	1	9967500	0	10019	10572	G	R	329 - 342	329	342
KSPSPSPTSPGSLR	KSPSPSPTSPGSLR	A0A0G2JGQ6;A0A0G2JE54;Q9JLM8;Q8CCN4;Q80VB6;A8IP62	A0A0G2JGQ6;Q9JLM8;Q80VB6	Dclk1	Serine/threonine-protein kinase DCLK1	ISO-MSMS	BioID-SP-Kin_01	AD5914	non-phospho	466.584	3	65.031	65.19	0.042314	73.262	1	410040000	1760200	10019	10572	G	R	329 - 342	329	342
KSPSPSPTSPGSLR	KSPSPSPTSPGSLR	A0A0G2JGQ6;A0A0G2JE54;Q9JLM8;Q8CCN4;Q80VB6;A8IP62	A0A0G2JGQ6;Q9JLM8;Q80VB6	Dclk1	Serine/threonine-protein kinase DCLK1	ISO-MSMS	BioID-SP-Kin_01	AD5914	non-phospho	699.373	2	65.031	65.19	0.010381	124.12	1	13505000	0	10019	10572	G	R	329 - 342	329	342
KSPSPSPTSPGSLR	KSPSPSPTSPGSLR	A0A0G2JGQ6;A0A0G2JE54;Q9JLM8;Q8CCN4;Q80VB6;A8IP62	A0A0G2JGQ6;Q9JLM8;Q80VB6	Dclk1	Serine/threonine-protein kinase DCLK1	ISO-MSMS	BioID-SP-Kin_02	AD5915	non-phospho	699.373	2	65.41	65.233	0.001023	155.02	1	15036000	0	10019	10572	G	R	329 - 342	329	342
KSPSPSPTSPGSLR	KSPSPSPTSPGSLR	A0A0G2JGQ6;A0A0G2JE54;Q9JLM8;Q8CCN4;Q80VB6;A8IP62	A0A0G2JGQ6;Q9JLM8;Q80VB6	Dclk1	Serine/threonine-protein kinase DCLK1	ISO-MSMS	BioID-SP-Kin_03	AD5916	non-phospho	466.584	3	65.39	65.246	0.010198	98.421	2	449290000	1068000	10019	10572	G	R	329 - 342	329	342
KSPSPSPTSPGSLR	KSPSPSPTSPGSLR	A0A0G2JGQ6;A0A0G2JE54;Q9JLM8;Q8CCN4;Q80VB6;A8IP62	A0A0G2JGQ6;Q9JLM8;Q80VB6	Dclk1	Serine/threonine-protein kinase DCLK1	ISO-MSMS	BioID-SP-Kin_03	AD5916	non-phospho	699.373	2	65.393	65.248	0.0043711	134.99	1	18091000	0	10019	10572	G	R	329 - 342	329	342
KSPSPSPTSPGSLR	KSPSPSPTSPGSLR	A0A0G2JGQ6;A0A0G2JE54;Q9JLM8;Q8CCN4;Q80VB6;A8IP62	A0A0G2JGQ6;Q9JLM8;Q80VB6	Dclk1	Serine/threonine-protein kinase DCLK1	ISO-MSMS	BioID-DCX-SP_01	AD59110	non-phospho	466.584	3	65.687	65.278	0.012766	89.389	1	191270000	474210	10019	10572	G	R	329 - 342	329	342
KSPSPSPTSPGSLR	KSPSPSPTSPGSLR	A0A0G2JGQ6;A0A0G2JE54;Q9JLM8;Q8CCN4;Q80VB6;A8IP62	A0A0G2JGQ6;Q9JLM8;Q80VB6	Dclk1	Serine/threonine-protein kinase DCLK1	ISO-MSMS	BioID-DCX-SP_02	AD59111	non-phospho	466.584	3	65.791	65.276	0.0030887	110.35	1	252380000	673470	10019	10572	G	R	329 - 342	329	342
KSPSPSPTSPGSLR	KSPSPSPTSPGSLR	A0A0G2JGQ6;A0A0G2JE54;Q9JLM8;Q8CCN4;Q80VB6;A8IP62	A0A0G2JGQ6;Q9JLM8;Q80VB6	Dclk1	Serine/threonine-protein kinase DCLK1	ISO-MSMS	BioID-DCX-SP_03	AD59112	non-phospho	466.584	3	65.774	65.308	0.0045605	106.6	1	379700000	303580	10019	10572	G	R	329 - 342	329	342
SPSPSPTSPGSLR	SPSPS(Phospho (STY))PTSPGSLR	A0A0G2JGQ6;A0A0G2JE54;Q9JLM8;Q8CCN4;Q80VB6;A8IP62	A0A0G2JGQ6;Q9JLM8;Q80VB6	Dclk1	Serine/threonine-protein kinase DCLK1	ISO-MSMS	BioID-DCX-SP-Kin_01	AD5901	phospho	675.308	2	74.443	74.443	0.00091115	158.11	1	917640000	233600	16628	17623	K	R	330 - 342	330	342
SPSPSPTSPGSLR	SPS(Phospho (STY))PSPTSPGSLR	A0A0G2JGQ6;A0A0G2JE54;Q9JLM8;Q8CCN4;Q80VB6;A8IP62	A0A0G2JGQ6;Q9JLM8;Q80VB6	Dclk1	Serine/threonine-protein kinase DCLK1	ISO-MSMS	BioID-DCX-SP-Kin_01	AD5901	phospho	675.308	2	75.395	75.395	1.3391e-33	286.53	2	9724900000	958930	16628	17623	K	R	330 - 342	330	342
SPSPSPTSPGSLR	SPSPSPTS(Phospho (STY))PGSLR	A0A0G2JGQ6;A0A0G2JE54;Q9JLM8;Q8CCN4;Q80VB6;A8IP62	A0A0G2JGQ6;Q9JLM8;Q80VB6	Dclk1	Serine/threonine-protein kinase DCLK1	ISO-MSMS	BioID-DCX-SP-Kin_01	AD5901	phospho	675.308	2	77.285	77.285	0.0015362	168.31	2	41010000000	1321400	16628	17623	K	R	330 - 342	330	342
SPSPSPTSPGSLR	SPSPS(Phospho (STY))PTSPGSLR	A0A0G2JGQ6;A0A0G2JE54;Q9JLM8;Q8CCN4;Q80VB6;A8IP62	A0A0G2JGQ6;Q9JLM8;Q80VB6	Dclk1	Serine/threonine-protein kinase DCLK1	ISO-MSMS	BioID-DCX-SP-Kin_02	AD5902	phospho	675.308	2	74.581	74.39	6.7495e-17	255.34	1	797830000	281100	16628	17623	K	R	330 - 342	330	342
SPSPSPTSPGSLR	SPS(Phospho (STY))PSPTSPGSLR	A0A0G2JGQ6;A0A0G2JE54;Q9JLM8;Q8CCN4;Q80VB6;A8IP62	A0A0G2JGQ6;Q9JLM8;Q80VB6	Dclk1	Serine/threonine-protein kinase DCLK1	ISO-MSMS	BioID-DCX-SP-Kin_02	AD5902	phospho	675.308	2	75.492	75.302	6.9757e-58	331.44	4	13498000000	3300300	16628	17623	K	R	330 - 342	330	342
SPSPSPTSPGSLR	SPSPSPTS(Phospho (STY))PGSLR	A0A0G2JGQ6;A0A0G2JE54;Q9JLM8;Q8CCN4;Q80VB6;A8IP62	A0A0G2JGQ6;Q9JLM8;Q80VB6	Dclk1	Serine/threonine-protein kinase DCLK1	ISO-MSMS	BioID-DCX-SP-Kin_02	AD5902	phospho	675.308	2	77.434	77.263	8.9071e-18	261.45	1	54528000000	1716100	16628	17623	K	R	330 - 342	330	342
SPSPSPTSPGSLR	SPS(Phospho (STY))PSPTSPGSLR	A0A0G2JGQ6;A0A0G2JE54;Q9JLM8;Q8CCN4;Q80VB6;A8IP62	A0A0G2JGQ6;Q9JLM8;Q80VB6	Dclk1	Serine/threonine-protein kinase DCLK1	ISO-MSMS	BioID-DCX-SP-Kin_03	AD5903	phospho	675.308	2	75.473	75.354	1.0034e-33	289.38	2	6582200000	3737100	16628	17623	K	R	330 - 342	330	342
SPSPSPTSPGSLR	SPSPSPT(Phospho (STY))SPGSLR	A0A0G2JGQ6;A0A0G2JE54;Q9JLM8;Q8CCN4;Q80VB6;A8IP62	A0A0G2JGQ6;Q9JLM8;Q80VB6	Dclk1	Serine/threonine-protein kinase DCLK1	ISO-MSMS	BioID-DCX-SP-Kin_03	AD5903	phospho	675.308	2	77.368	77.252	0.00062837	151.99	2	32365000000	2085600	16628	17623	K	R	330 - 342	330	342
SPSPSPTSPGSLR	SPSPSPT(Phospho (STY))SPGSLR	A0A0G2JGQ6;A0A0G2JE54;Q9JLM8;Q8CCN4;Q80VB6;A8IP62	A0A0G2JGQ6;Q9JLM8;Q80VB6	Dclk1	Serine/threonine-protein kinase DCLK1	ISO-MSMS	BioID-SP-Kin_01	AD5904	phospho	675.308	2	73.64	73.722	0.00065172	147.26	1	20959000	203390	16628	17623	K	R	330 - 342	330	342
SPSPSPTSPGSLR	SPSPS(Phospho (STY))PTSPGSLR	A0A0G2JGQ6;A0A0G2JE54;Q9JLM8;Q8CCN4;Q80VB6;A8IP62	A0A0G2JGQ6;Q9JLM8;Q80VB6	Dclk1	Serine/threonine-protein kinase DCLK1	ISO-MSMS	BioID-SP-Kin_01	AD5904	phospho	675.308	2	75.316	75.394	0.00015842	198.72	2	11194000000	3302400	16628	17623	K	R	330 - 342	330	342
SPSPSPTSPGSLR	SPSPSPTS(Phospho (STY))PGSLR	A0A0G2JGQ6;A0A0G2JE54;Q9JLM8;Q8CCN4;Q80VB6;A8IP62	A0A0G2JGQ6;Q9JLM8;Q80VB6	Dclk1	Serine/threonine-protein kinase DCLK1	ISO-MSMS	BioID-SP-Kin_01	AD5904	phospho	675.308	2	77.168	77.238	1.531e-33	284.91	5	93004000000	3012300	16628	17623	K	R	330 - 342	330	342
SPSPSPTSPGSLR	SPSPS(Phospho (STY))PTSPGSLR	A0A0G2JGQ6;A0A0G2JE54;Q9JLM8;Q8CCN4;Q80VB6;A8IP62	A0A0G2JGQ6;Q9JLM8;Q80VB6	Dclk1	Serine/threonine-protein kinase DCLK1	ISO-MSMS	BioID-SP-Kin_02	AD5905	phospho	675.308	2	73.637	73.631	0.001112	130.1	2	21748000	893500	16628	17623	K	R	330 - 342	330	342
SPSPSPTSPGSLR	SPS(Phospho (STY))PSPTSPGSLR	A0A0G2JGQ6;A0A0G2JE54;Q9JLM8;Q8CCN4;Q80VB6;A8IP62	A0A0G2JGQ6;Q9JLM8;Q80VB6	Dclk1	Serine/threonine-protein kinase DCLK1	ISO-MSMS	BioID-SP-Kin_02	AD5905	phospho	675.308	2	75.344	75.334	5.3008e-57	318.49	5	11041000000	5957800	16628	17623	K	R	330 - 342	330	342
SPSPSPTSPGSLR	SPSPSPTS(Phospho (STY))PGSLR	A0A0G2JGQ6;A0A0G2JE54;Q9JLM8;Q8CCN4;Q80VB6;A8IP62	A0A0G2JGQ6;Q9JLM8;Q80VB6	Dclk1	Serine/threonine-protein kinase DCLK1	ISO-MSMS	BioID-SP-Kin_02	AD5905	phospho	675.308	2	77.204	77.19	1.7404e-33	283.13	3	75976000000	5095300	16628	17623	K	R	330 - 342	330	342
SPSPSPTSPGSLR	SPS(Phospho (STY))PSPTSPGSLR	A0A0G2JGQ6;A0A0G2JE54;Q9JLM8;Q8CCN4;Q80VB6;A8IP62	A0A0G2JGQ6;Q9JLM8;Q80VB6	Dclk1	Serine/threonine-protein kinase DCLK1	ISO-MSMS	BioID-SP-Kin_03	AD5906	phospho	675.308	2	75.471	75.387	3.4958e-13	244.58	3	9712700000	9268000	16628	17623	K	R	330 - 342	330	342
SPSPSPTSPGSLR	SPSPSPTS(Phospho (STY))PGSLR	A0A0G2JGQ6;A0A0G2JE54;Q9JLM8;Q8CCN4;Q80VB6;A8IP62	A0A0G2JGQ6;Q9JLM8;Q80VB6	Dclk1	Serine/threonine-protein kinase DCLK1	ISO-MSMS	BioID-SP-Kin_03	AD5906	phospho	675.308	2	77.352	77.267	9.7051e-26	279.68	2	60291000000	2282400	16628	17623	K	R	330 - 342	330	342
SPSPSPTSPGSLR	SPSPSPTS(Phospho (STY))PGSLR	A0A0G2JGQ6;A0A0G2JE54;Q9JLM8;Q8CCN4;Q80VB6;A8IP62	A0A0G2JGQ6;Q9JLM8;Q80VB6	Dclk1	Serine/threonine-protein kinase DCLK1	ISO-MSMS	BioID-SP-Kin_03	AD5906	phospho	1349.61	1	77.346	77.26	0.013684	97.297	1	16023000	0	16628	17623	K	R	330 - 342	330	342
SPSPSPTSPGSLR	SPS(Phospho (STY))PSPTSPGSLR	A0A0G2JGQ6;A0A0G2JE54;Q9JLM8;Q8CCN4;Q80VB6;A8IP62	A0A0G2JGQ6;Q9JLM8;Q80VB6	Dclk1	Serine/threonine-protein kinase DCLK1	ISO-MSMS	BioID-DCX-SP_01	AD59010	phospho	675.308	2	75.49	75.357	7.6867e-11	234.52	3	7882700000	1749600	16628	17623	K	R	330 - 342	330	342
SPSPSPTSPGSLR	SPSPSPTS(Phospho (STY))PGSLR	A0A0G2JGQ6;A0A0G2JE54;Q9JLM8;Q8CCN4;Q80VB6;A8IP62	A0A0G2JGQ6;Q9JLM8;Q80VB6	Dclk1	Serine/threonine-protein kinase DCLK1	ISO-MSMS	BioID-DCX-SP_01	AD59010	phospho	675.308	2	77.348	77.218	1.5917e-24	272.77	2	36486000000	1386300	16628	17623	K	R	330 - 342	330	342
SPSPSPTSPGSLR	SPSPSPT(Phospho (STY))SPGSLR	A0A0G2JGQ6;A0A0G2JE54;Q9JLM8;Q8CCN4;Q80VB6;A8IP62	A0A0G2JGQ6;Q9JLM8;Q80VB6	Dclk1	Serine/threonine-protein kinase DCLK1	ISO-MSMS	BioID-DCX-SP_02	AD59011	phospho	675.308	2	73.745	73.655	0.035461	82.069	1	19551000	457310	16628	17623	K	R	330 - 342	330	342
SPSPSPTSPGSLR	SPSPS(Phospho (STY))PTSPGSLR	A0A0G2JGQ6;A0A0G2JE54;Q9JLM8;Q8CCN4;Q80VB6;A8IP62	A0A0G2JGQ6;Q9JLM8;Q80VB6	Dclk1	Serine/threonine-protein kinase DCLK1	ISO-MSMS	BioID-DCX-SP_02	AD59011	phospho	675.308	2	74.482	74.393	0.021933	89.629	1	6769700	0	16628	17623	K	R	330 - 342	330	342
SPSPSPTSPGSLR	SPS(Phospho (STY))PSPTSPGSLR	A0A0G2JGQ6;A0A0G2JE54;Q9JLM8;Q8CCN4;Q80VB6;A8IP62	A0A0G2JGQ6;Q9JLM8;Q80VB6	Dclk1	Serine/threonine-protein kinase DCLK1	ISO-MSMS	BioID-DCX-SP_02	AD59011	phospho	675.308	2	75.449	75.359	8.1122e-07	214.61	3	9953300000	3619300	16628	17623	K	R	330 - 342	330	342
SPSPSPTSPGSLR	SPSPSPTS(Phospho (STY))PGSLR	A0A0G2JGQ6;A0A0G2JE54;Q9JLM8;Q8CCN4;Q80VB6;A8IP62	A0A0G2JGQ6;Q9JLM8;Q80VB6	Dclk1	Serine/threonine-protein kinase DCLK1	ISO-MSMS	BioID-DCX-SP_02	AD59011	phospho	675.308	2	77.302	77.211	2.8691e-24	266.85	2	45765000000	2866900	16628	17623	K	R	330 - 342	330	342
SPSPSPTSPGSLR	SPSPS(Phospho (STY))PTSPGSLR	A0A0G2JGQ6;A0A0G2JE54;Q9JLM8;Q8CCN4;Q80VB6;A8IP62	A0A0G2JGQ6;Q9JLM8;Q80VB6	Dclk1	Serine/threonine-protein kinase DCLK1	ISO-MSMS	BioID-DCX-SP_03	AD59012	phospho	675.308	2	73.74	73.653	0.0091262	101.53	2	17264000	505210	16628	17623	K	R	330 - 342	330	342
SPSPSPTSPGSLR	SPSPS(Phospho (STY))PTSPGSLR	A0A0G2JGQ6;A0A0G2JE54;Q9JLM8;Q8CCN4;Q80VB6;A8IP62	A0A0G2JGQ6;Q9JLM8;Q80VB6	Dclk1	Serine/threonine-protein kinase DCLK1	ISO-MSMS	BioID-DCX-SP_03	AD59012	phospho	675.308	2	74.447	74.356	0.013324	97.631	1	191680000	251830	16628	17623	K	R	330 - 342	330	342
SPSPSPTSPGSLR	SPS(Phospho (STY))PSPTSPGSLR	A0A0G2JGQ6;A0A0G2JE54;Q9JLM8;Q8CCN4;Q80VB6;A8IP62	A0A0G2JGQ6;Q9JLM8;Q80VB6	Dclk1	Serine/threonine-protein kinase DCLK1	ISO-MSMS	BioID-DCX-SP_03	AD59012	phospho	675.308	2	75.438	75.347	6.2539e-25	277.24	2	13871000000	6606100	16628	17623	K	R	330 - 342	330	342
SPSPSPTSPGSLR	SPSPSPTS(Phospho (STY))PGSLR	A0A0G2JGQ6;A0A0G2JE54;Q9JLM8;Q8CCN4;Q80VB6;A8IP62	A0A0G2JGQ6;Q9JLM8;Q80VB6	Dclk1	Serine/threonine-protein kinase DCLK1	ISO-MSMS	BioID-DCX-SP_03	AD59012	phospho	675.308	2	77.33	77.238	1.3541e-17	260.97	2	41594000000	2079500	16628	17623	K	R	330 - 342	330	342
SPSPSPTSPGSLR	SPSPS(Phospho (STY))PTS(Phospho (STY))PGSLR	A0A0G2JGQ6;A0A0G2JE54;Q9JLM8;Q8CCN4;Q80VB6;A8IP62	A0A0G2JGQ6;Q9JLM8;Q80VB6	Dclk1	Serine/threonine-protein kinase DCLK1	ISO-MSMS	BioID-DCX-SP-Kin_01	AD5901	phospho	715.292	2	77.721	77.721	0.001769	121.18	1	325240000	326030	16628	17624	K	R	330 - 342	330	342
SPSPSPTSPGSLR	SPS(Phospho (STY))PSPTS(Phospho (STY))PGSLR	A0A0G2JGQ6;A0A0G2JE54;Q9JLM8;Q8CCN4;Q80VB6;A8IP62	A0A0G2JGQ6;Q9JLM8;Q80VB6	Dclk1	Serine/threonine-protein kinase DCLK1	ISO-MSMS	BioID-DCX-SP-Kin_01	AD5901	phospho	715.292	2	79.547	79.547	8.6324e-11	233.28	1	6383500000	370190	16628	17624	K	R	330 - 342	330	342
SPSPSPTSPGSLR	SPSPS(Phospho (STY))PTS(Phospho (STY))PGSLR	A0A0G2JGQ6;A0A0G2JE54;Q9JLM8;Q8CCN4;Q80VB6;A8IP62	A0A0G2JGQ6;Q9JLM8;Q80VB6	Dclk1	Serine/threonine-protein kinase DCLK1	ISO-MSMS	BioID-DCX-SP-Kin_02	AD5902	phospho	715.292	2	77.614	77.442	0.0014532	125.47	1	354970000	318170	16628	17624	K	R	330 - 342	330	342
SPSPSPTSPGSLR	SPS(Phospho (STY))PSPTS(Phospho (STY))PGSLR	A0A0G2JGQ6;A0A0G2JE54;Q9JLM8;Q8CCN4;Q80VB6;A8IP62	A0A0G2JGQ6;Q9JLM8;Q80VB6	Dclk1	Serine/threonine-protein kinase DCLK1	ISO-MSMS	BioID-DCX-SP-Kin_03	AD5903	phospho	715.292	2	79.576	79.463	3.1316e-24	265.64	3	1252800000	533030	16628	17624	K	R	330 - 342	330	342
SPSPSPTSPGSLR	SPS(Phospho (STY))PSPTS(Phospho (STY))PGSLR	A0A0G2JGQ6;A0A0G2JE54;Q9JLM8;Q8CCN4;Q80VB6;A8IP62	A0A0G2JGQ6;Q9JLM8;Q80VB6	Dclk1	Serine/threonine-protein kinase DCLK1	ISO-MSMS	BioID-SP-Kin_01	AD5904	phospho	715.292	2	79.361	79.428	8.3697e-11	233.62	2	3112700000	1317800	16628	17624	K	R	330 - 342	330	342
SPSPSPTSPGSLR	SPS(Phospho (STY))PSPTS(Phospho (STY))PGSLR	A0A0G2JGQ6;A0A0G2JE54;Q9JLM8;Q8CCN4;Q80VB6;A8IP62	A0A0G2JGQ6;Q9JLM8;Q80VB6	Dclk1	Serine/threonine-protein kinase DCLK1	ISO-MSMS	BioID-SP-Kin_02	AD5905	phospho	715.292	2	79.428	79.408	2.7743e-25	278.85	3	2592900000	1653700	16628	17624	K	R	330 - 342	330	342
SPSPSPTSPGSLR	SPS(Phospho (STY))PSPTS(Phospho (STY))PGSLR	A0A0G2JGQ6;A0A0G2JE54;Q9JLM8;Q8CCN4;Q80VB6;A8IP62	A0A0G2JGQ6;Q9JLM8;Q80VB6	Dclk1	Serine/threonine-protein kinase DCLK1	ISO-MSMS	BioID-SP-Kin_03	AD5906	phospho	715.292	2	79.608	79.521	2.328e-44	302.13	3	2598300000	1383900	16628	17624	K	R	330 - 342	330	342
SPSPSPTSPGSLR	SPS(Phospho (STY))PSPTS(Phospho (STY))PGSLR	A0A0G2JGQ6;A0A0G2JE54;Q9JLM8;Q8CCN4;Q80VB6;A8IP62	A0A0G2JGQ6;Q9JLM8;Q80VB6	Dclk1	Serine/threonine-protein kinase DCLK1	ISO-MSMS	BioID-DCX-SP_01	AD59010	phospho	715.292	2	79.614	79.488	1.9267e-34	296.25	2	7379900000	1084500	16628	17624	K	R	330 - 342	330	342
SPSPSPTSPGSLR	SPSPS(Phospho (STY))PTS(Phospho (STY))PGSLR	A0A0G2JGQ6;A0A0G2JE54;Q9JLM8;Q8CCN4;Q80VB6;A8IP62	A0A0G2JGQ6;Q9JLM8;Q80VB6	Dclk1	Serine/threonine-protein kinase DCLK1	ISO-MSMS	BioID-DCX-SP_02	AD59011	phospho	715.292	2	77.877	77.785	0.0073124	104.55	1	95490000	600080	16628	17624	K	R	330 - 342	330	342
SPSPSPTSPGSLR	SPS(Phospho (STY))PSPTS(Phospho (STY))PGSLR	A0A0G2JGQ6;A0A0G2JE54;Q9JLM8;Q8CCN4;Q80VB6;A8IP62	A0A0G2JGQ6;Q9JLM8;Q80VB6	Dclk1	Serine/threonine-protein kinase DCLK1	ISO-MSMS	BioID-DCX-SP_02	AD59011	phospho	715.292	2	79.538	79.444	2.2225e-44	302.74	2	3242400000	1365900	16628	17624	K	R	330 - 342	330	342
SPSPSPTSPGSLR	SPS(Phospho (STY))PSPTS(Phospho (STY))PGSLR	A0A0G2JGQ6;A0A0G2JE54;Q9JLM8;Q8CCN4;Q80VB6;A8IP62	A0A0G2JGQ6;Q9JLM8;Q80VB6	Dclk1	Serine/threonine-protein kinase DCLK1	ISO-MSMS	BioID-DCX-SP_02	AD59011	phospho	715.292	2	80.656	80.562	0.021939	89.624	1	255540000	295300	16628	17624	K	R	330 - 342	330	342
SPSPSPTSPGSLR	SPS(Phospho (STY))PSPTS(Phospho (STY))PGSLR	A0A0G2JGQ6;A0A0G2JE54;Q9JLM8;Q8CCN4;Q80VB6;A8IP62	A0A0G2JGQ6;Q9JLM8;Q80VB6	Dclk1	Serine/threonine-protein kinase DCLK1	ISO-MSMS	BioID-DCX-SP_03	AD59012	phospho	715.292	2	79.524	79.432	3.2808e-17	258.96	1	1535800000	621240	16628	17624	K	R	330 - 342	330	342
SPSPSPTSPGSLR	SPSPSPTSPGSLR	A0A0G2JGQ6;A0A0G2JE54;Q9JLM8;Q8CCN4;Q80VB6;A8IP62	A0A0G2JGQ6;Q9JLM8;Q80VB6	Dclk1	Serine/threonine-protein kinase DCLK1	ISO-MSMS	BioID-SP-Kin_01	AD5904	phospho	635.325	2	71.478	71.564	0.019868	91.549	1	11999000	97488	16628	17625	K	R	330 - 342	330	342
SPSPSPTSPGSLR	SPSPSPTSPGSLR	A0A0G2JGQ6;A0A0G2JE54;Q9JLM8;Q8CCN4;Q80VB6;A8IP62	A0A0G2JGQ6;Q9JLM8;Q80VB6	Dclk1	Serine/threonine-protein kinase DCLK1	ISO-MSMS	BioID-DCX-SP-Kin_01	AD5911	non-phospho	635.325	2	70.854	71.486	8.5889e-07	217.02	1	56668000000	45976000	16628	17625	K	R	330 - 342	330	342
SPSPSPTSPGSLR	SPSPSPTSPGSLR	A0A0G2JGQ6;A0A0G2JE54;Q9JLM8;Q8CCN4;Q80VB6;A8IP62	A0A0G2JGQ6;Q9JLM8;Q80VB6	Dclk1	Serine/threonine-protein kinase DCLK1	ISO-MSMS	BioID-DCX-SP-Kin_02	AD5912	non-phospho	423.886	3	58.99	59.267	0.038057	84.718	1	15391000	417090	16628	17625	K	R	330 - 342	330	342
SPSPSPTSPGSLR	SPSPSPTSPGSLR	A0A0G2JGQ6;A0A0G2JE54;Q9JLM8;Q8CCN4;Q80VB6;A8IP62	A0A0G2JGQ6;Q9JLM8;Q80VB6	Dclk1	Serine/threonine-protein kinase DCLK1	ISO-MSMS	BioID-DCX-SP-Kin_02	AD5912	non-phospho	635.325	2	70.911	71.357	1.4808e-22	266.26	1	65937000000	42007000	16628	17625	K	R	330 - 342	330	342
SPSPSPTSPGSLR	SPSPSPTSPGSLR	A0A0G2JGQ6;A0A0G2JE54;Q9JLM8;Q8CCN4;Q80VB6;A8IP62	A0A0G2JGQ6;Q9JLM8;Q80VB6	Dclk1	Serine/threonine-protein kinase DCLK1	ISO-MSMS	BioID-DCX-SP-Kin_03	AD5913	non-phospho	635.325	2	70.92	71.357	1.576e-31	285.88	1	51230000000	48594000	16628	17625	K	R	330 - 342	330	342
SPSPSPTSPGSLR	SPSPSPTSPGSLR	A0A0G2JGQ6;A0A0G2JE54;Q9JLM8;Q8CCN4;Q80VB6;A8IP62	A0A0G2JGQ6;Q9JLM8;Q80VB6	Dclk1	Serine/threonine-protein kinase DCLK1	ISO-MSMS	BioID-SP-Kin_01	AD5914	non-phospho	635.325	2	71.076	71.411	2.4707e-15	246.08	1	78827000000	77206000	16628	17625	K	R	330 - 342	330	342
SPSPSPTSPGSLR	SPSPSPTSPGSLR	A0A0G2JGQ6;A0A0G2JE54;Q9JLM8;Q8CCN4;Q80VB6;A8IP62	A0A0G2JGQ6;Q9JLM8;Q80VB6	Dclk1	Serine/threonine-protein kinase DCLK1	ISO-MSMS	BioID-SP-Kin_02	AD5915	non-phospho	635.325	2	71.372	71.397	3.6546e-31	278.83	2	88426000000	72230000	16628	17625	K	R	330 - 342	330	342
SPSPSPTSPGSLR	SPSPSPTSPGSLR	A0A0G2JGQ6;A0A0G2JE54;Q9JLM8;Q8CCN4;Q80VB6;A8IP62	A0A0G2JGQ6;Q9JLM8;Q80VB6	Dclk1	Serine/threonine-protein kinase DCLK1	ISO-MSMS	BioID-SP-Kin_03	AD5916	non-phospho	635.325	2	71.288	71.314	1.2496e-22	267.39	1	77048000000	60996000	16628	17625	K	R	330 - 342	330	342
SPSPSPTSPGSLR	SPSPSPTSPGSLR	A0A0G2JGQ6;A0A0G2JE54;Q9JLM8;Q8CCN4;Q80VB6;A8IP62	A0A0G2JGQ6;Q9JLM8;Q80VB6	Dclk1	Serine/threonine-protein kinase DCLK1	ISO-MSMS	BioID-DCX-SP_02	AD59011	phospho	635.325	2	71.621	71.534	0.0086723	101.95	1	9484900	103650	16628	17625	K	R	330 - 342	330	342
SPSPSPTSPGSLR	SPSPSPTSPGSLR	A0A0G2JGQ6;A0A0G2JE54;Q9JLM8;Q8CCN4;Q80VB6;A8IP62	A0A0G2JGQ6;Q9JLM8;Q80VB6	Dclk1	Serine/threonine-protein kinase DCLK1	ISO-MSMS	BioID-DCX-SP_03	AD59012	phospho	635.325	2	71.589	71.506	0.019868	91.549	1	9781900	158530	16628	17625	K	R	330 - 342	330	342
SPSPSPTSPGSLR	SPSPSPTSPGSLR	A0A0G2JGQ6;A0A0G2JE54;Q9JLM8;Q8CCN4;Q80VB6;A8IP62	A0A0G2JGQ6;Q9JLM8;Q80VB6	Dclk1	Serine/threonine-protein kinase DCLK1	ISO-MSMS	BioID-DCX-SP_01	AD59110	non-phospho	635.325	2	71.737	71.391	4.3423e-10	230.95	1	43076000000	57684000	16628	17625	K	R	330 - 342	330	342
SPSPSPTSPGSLR	SPSPSPTSPGSLR	A0A0G2JGQ6;A0A0G2JE54;Q9JLM8;Q8CCN4;Q80VB6;A8IP62	A0A0G2JGQ6;Q9JLM8;Q80VB6	Dclk1	Serine/threonine-protein kinase DCLK1	ISO-MSMS	BioID-DCX-SP_02	AD59111	non-phospho	635.325	2	71.74	71.38	1.7382e-22	265.01	1	44127000000	81885000	16628	17625	K	R	330 - 342	330	342
SPSPSPTSPGSLR	SPSPSPTSPGSLR	A0A0G2JGQ6;A0A0G2JE54;Q9JLM8;Q8CCN4;Q80VB6;A8IP62	A0A0G2JGQ6;Q9JLM8;Q80VB6	Dclk1	Serine/threonine-protein kinase DCLK1	ISO-MSMS	BioID-DCX-SP_03	AD59112	non-phospho	635.325	2	71.73	71.361	1.955e-15	248.09	1	64760000000	114380000	16628	17625	K	R	330 - 342	330	342
SPSPSPTSPGSLRK	SPS(Phospho (STY))PSPTSPGSLRK	A0A0G2JGQ6;A0A0G2JE54;Q9JLM8;Q8CCN4;Q80VB6;A8IP62	A0A0G2JGQ6;Q9JLM8;Q80VB6	Dclk1	Serine/threonine-protein kinase DCLK1	ISO-MSMS	BioID-DCX-SP-Kin_01	AD5901	phospho	493.24	3	66.721	66.721	0.0013763	197.49	1	3311400000	954870	16629	17626	K	K	330 - 343	330	343
SPSPSPTSPGSLRK	SPS(Phospho (STY))PSPTSPGSLRK	A0A0G2JGQ6;A0A0G2JE54;Q9JLM8;Q8CCN4;Q80VB6;A8IP62	A0A0G2JGQ6;Q9JLM8;Q80VB6	Dclk1	Serine/threonine-protein kinase DCLK1	ISO-MSMS	BioID-DCX-SP-Kin_01	AD5901	phospho	739.356	2	66.73	66.73	8.1623e-16	250.52	1	1281700000	1847100	16629	17626	K	K	330 - 343	330	343
SPSPSPTSPGSLRK	SPSPSPTS(Phospho (STY))PGSLRK	A0A0G2JGQ6;A0A0G2JE54;Q9JLM8;Q8CCN4;Q80VB6;A8IP62	A0A0G2JGQ6;Q9JLM8;Q80VB6	Dclk1	Serine/threonine-protein kinase DCLK1	ISO-MSMS	BioID-DCX-SP-Kin_01	AD5901	phospho	493.24	3	68.828	68.828	0.015507	92.439	1	74649000000	3927700	16629	17626	K	K	330 - 343	330	343
SPSPSPTSPGSLRK	SPS(Phospho (STY))PSPTSPGSLRK	A0A0G2JGQ6;A0A0G2JE54;Q9JLM8;Q8CCN4;Q80VB6;A8IP62	A0A0G2JGQ6;Q9JLM8;Q80VB6	Dclk1	Serine/threonine-protein kinase DCLK1	ISO-MSMS	BioID-DCX-SP-Kin_03	AD5903	phospho	739.356	2	66.827	66.717	8.4833e-16	250.05	2	1129000000	2898700	16629	17626	K	K	330 - 343	330	343
SPSPSPTSPGSLRK	SPS(Phospho (STY))PSPTSPGSLRK	A0A0G2JGQ6;A0A0G2JE54;Q9JLM8;Q8CCN4;Q80VB6;A8IP62	A0A0G2JGQ6;Q9JLM8;Q80VB6	Dclk1	Serine/threonine-protein kinase DCLK1	ISO-MSMS	BioID-DCX-SP-Kin_03	AD5903	phospho	493.24	3	66.732	66.622	8.4768e-06	209.23	1	1366100000	2093000	16629	17626	K	K	330 - 343	330	343
SPSPSPTSPGSLRK	SPSPSPT(Phospho (STY))SPGSLRK	A0A0G2JGQ6;A0A0G2JE54;Q9JLM8;Q8CCN4;Q80VB6;A8IP62	A0A0G2JGQ6;Q9JLM8;Q80VB6	Dclk1	Serine/threonine-protein kinase DCLK1	ISO-MSMS	BioID-SP-Kin_01	AD5904	phospho	739.356	2	65.744	65.839	0.0015626	125.61	2	26988000	1283500	16629	17626	K	K	330 - 343	330	343
SPSPSPTSPGSLRK	SPSPSPTS(Phospho (STY))PGSLRK	A0A0G2JGQ6;A0A0G2JE54;Q9JLM8;Q8CCN4;Q80VB6;A8IP62	A0A0G2JGQ6;Q9JLM8;Q80VB6	Dclk1	Serine/threonine-protein kinase DCLK1	ISO-MSMS	BioID-SP-Kin_01	AD5904	phospho	493.24	3	65.717	65.812	0.0082119	98.573	1	20454000	319310	16629	17626	K	K	330 - 343	330	343
SPSPSPTSPGSLRK	SPS(Phospho (STY))PSPTSPGSLRK	A0A0G2JGQ6;A0A0G2JE54;Q9JLM8;Q8CCN4;Q80VB6;A8IP62	A0A0G2JGQ6;Q9JLM8;Q80VB6	Dclk1	Serine/threonine-protein kinase DCLK1	ISO-MSMS	BioID-SP-Kin_01	AD5904	phospho	739.356	2	67.045	67.14	3.2158e-10	238.88	1	1374400000	3602000	16629	17626	K	K	330 - 343	330	343
SPSPSPTSPGSLRK	SPSPSPT(Phospho (STY))SPGSLRK	A0A0G2JGQ6;A0A0G2JE54;Q9JLM8;Q8CCN4;Q80VB6;A8IP62	A0A0G2JGQ6;Q9JLM8;Q80VB6	Dclk1	Serine/threonine-protein kinase DCLK1	ISO-MSMS	BioID-SP-Kin_01	AD5904	phospho	493.24	3	68.744	68.837	0.0040324	142.35	2	165400000000	5385800	16629	17626	K	K	330 - 343	330	343
SPSPSPTSPGSLRK	SPSPSPTS(Phospho (STY))PGSLRK	A0A0G2JGQ6;A0A0G2JE54;Q9JLM8;Q8CCN4;Q80VB6;A8IP62	A0A0G2JGQ6;Q9JLM8;Q80VB6	Dclk1	Serine/threonine-protein kinase DCLK1	ISO-MSMS	BioID-SP-Kin_01	AD5904	phospho	739.356	2	68.721	68.814	6.7175e-33	290.32	2	183510000000	4344500	16629	17626	K	K	330 - 343	330	343
SPSPSPTSPGSLRK	SPSPSPTS(Phospho (STY))PGSLRK	A0A0G2JGQ6;A0A0G2JE54;Q9JLM8;Q8CCN4;Q80VB6;A8IP62	A0A0G2JGQ6;Q9JLM8;Q80VB6	Dclk1	Serine/threonine-protein kinase DCLK1	ISO-MSMS	BioID-SP-Kin_02	AD5905	phospho	493.24	3	65.833	65.813	0.062188	71.685	1	25054000	224750	16629	17626	K	K	330 - 343	330	343
SPSPSPTSPGSLRK	SPSPSPT(Phospho (STY))SPGSLRK	A0A0G2JGQ6;A0A0G2JE54;Q9JLM8;Q8CCN4;Q80VB6;A8IP62	A0A0G2JGQ6;Q9JLM8;Q80VB6	Dclk1	Serine/threonine-protein kinase DCLK1	ISO-MSMS	BioID-SP-Kin_02	AD5905	phospho	739.356	2	65.854	65.833	0.0053188	150.21	1	27224000	995330	16629	17626	K	K	330 - 343	330	343
SPSPSPTSPGSLRK	SPS(Phospho (STY))PSPTSPGSLRK	A0A0G2JGQ6;A0A0G2JE54;Q9JLM8;Q8CCN4;Q80VB6;A8IP62	A0A0G2JGQ6;Q9JLM8;Q80VB6	Dclk1	Serine/threonine-protein kinase DCLK1	ISO-MSMS	BioID-SP-Kin_02	AD5905	phospho	493.24	3	67.157	67.14	0.0013116	198.04	1	2218500000	4085000	16629	17626	K	K	330 - 343	330	343
SPSPSPTSPGSLRK	SPS(Phospho (STY))PSPTSPGSLRK	A0A0G2JGQ6;A0A0G2JE54;Q9JLM8;Q8CCN4;Q80VB6;A8IP62	A0A0G2JGQ6;Q9JLM8;Q80VB6	Dclk1	Serine/threonine-protein kinase DCLK1	ISO-MSMS	BioID-SP-Kin_02	AD5905	phospho	739.356	2	67.112	67.092	1.4437e-11	244.37	1	2371800000	2985600	16629	17626	K	K	330 - 343	330	343
SPSPSPTSPGSLRK	SPSPSPTS(Phospho (STY))PGSLRK	A0A0G2JGQ6;A0A0G2JE54;Q9JLM8;Q8CCN4;Q80VB6;A8IP62	A0A0G2JGQ6;Q9JLM8;Q80VB6	Dclk1	Serine/threonine-protein kinase DCLK1	ISO-MSMS	BioID-SP-Kin_02	AD5905	phospho	739.356	2	68.817	68.805	6.8664e-25	279.71	3	155040000000	3476100	16629	17626	K	K	330 - 343	330	343
SPSPSPTSPGSLRK	SPSPSPTS(Phospho (STY))PGSLRK	A0A0G2JGQ6;A0A0G2JE54;Q9JLM8;Q8CCN4;Q80VB6;A8IP62	A0A0G2JGQ6;Q9JLM8;Q80VB6	Dclk1	Serine/threonine-protein kinase DCLK1	ISO-MSMS	BioID-SP-Kin_02	AD5905	phospho	493.24	3	68.808	68.796	1.6437e-06	223.45	2	162670000000	7363500	16629	17626	K	K	330 - 343	330	343
SPSPSPTSPGSLRK	SPSPSPT(Phospho (STY))SPGSLRK	A0A0G2JGQ6;A0A0G2JE54;Q9JLM8;Q8CCN4;Q80VB6;A8IP62	A0A0G2JGQ6;Q9JLM8;Q80VB6	Dclk1	Serine/threonine-protein kinase DCLK1	ISO-MSMS	BioID-SP-Kin_03	AD5906	phospho	739.356	2	65.925	65.852	0.0030179	133.16	1	25302000	895430	16629	17626	K	K	330 - 343	330	343
SPSPSPTSPGSLRK	SPSPSPTS(Phospho (STY))PGSLRK	A0A0G2JGQ6;A0A0G2JE54;Q9JLM8;Q8CCN4;Q80VB6;A8IP62	A0A0G2JGQ6;Q9JLM8;Q80VB6	Dclk1	Serine/threonine-protein kinase DCLK1	ISO-MSMS	BioID-SP-Kin_03	AD5906	phospho	493.24	3	65.922	65.848	0.015276	92.633	1	27176000	340660	16629	17626	K	K	330 - 343	330	343
SPSPSPTSPGSLRK	SPS(Phospho (STY))PSPTSPGSLRK	A0A0G2JGQ6;A0A0G2JE54;Q9JLM8;Q8CCN4;Q80VB6;A8IP62	A0A0G2JGQ6;Q9JLM8;Q80VB6	Dclk1	Serine/threonine-protein kinase DCLK1	ISO-MSMS	BioID-SP-Kin_03	AD5906	phospho	739.356	2	67.196	67.12	2.1946e-11	244.23	1	4647400000	3033200	16629	17626	K	K	330 - 343	330	343
SPSPSPTSPGSLRK	SPS(Phospho (STY))PSPTSPGSLRK	A0A0G2JGQ6;A0A0G2JE54;Q9JLM8;Q8CCN4;Q80VB6;A8IP62	A0A0G2JGQ6;Q9JLM8;Q80VB6	Dclk1	Serine/threonine-protein kinase DCLK1	ISO-MSMS	BioID-SP-Kin_03	AD5906	phospho	493.24	3	67.227	67.151	6.4399e-06	213.47	1	4175400000	5151300	16629	17626	K	K	330 - 343	330	343
SPSPSPTSPGSLRK	SPS(Phospho (STY))PSPTSPGSLRK	A0A0G2JGQ6;A0A0G2JE54;Q9JLM8;Q8CCN4;Q80VB6;A8IP62	A0A0G2JGQ6;Q9JLM8;Q80VB6	Dclk1	Serine/threonine-protein kinase DCLK1	ISO-MSMS	BioID-DCX-SP_01	AD59010	phospho	739.356	2	67.258	67.122	4.0035e-10	237.48	1	2421100000	2119800	16629	17626	K	K	330 - 343	330	343
SPSPSPTSPGSLRK	SPSPSPTS(Phospho (STY))PGSLRK	A0A0G2JGQ6;A0A0G2JE54;Q9JLM8;Q8CCN4;Q80VB6;A8IP62	A0A0G2JGQ6;Q9JLM8;Q80VB6	Dclk1	Serine/threonine-protein kinase DCLK1	ISO-MSMS	BioID-DCX-SP_01	AD59010	phospho	493.24	3	67.231	67.095	0.0054178	183.36	2	2308100000	1264200	16629	17626	K	K	330 - 343	330	343
SPSPSPTSPGSLRK	SPSPSPTS(Phospho (STY))PGSLRK	A0A0G2JGQ6;A0A0G2JE54;Q9JLM8;Q8CCN4;Q80VB6;A8IP62	A0A0G2JGQ6;Q9JLM8;Q80VB6	Dclk1	Serine/threonine-protein kinase DCLK1	ISO-MSMS	BioID-DCX-SP_01	AD59010	phospho	493.24	3	68.94	68.802	0.023597	85.636	1	72012000000	3182400	16629	17626	K	K	330 - 343	330	343
SPSPSPTSPGSLRK	SPSPSPTS(Phospho (STY))PGSLRK	A0A0G2JGQ6;A0A0G2JE54;Q9JLM8;Q8CCN4;Q80VB6;A8IP62	A0A0G2JGQ6;Q9JLM8;Q80VB6	Dclk1	Serine/threonine-protein kinase DCLK1	ISO-MSMS	BioID-DCX-SP_02	AD59011	phospho	739.356	2	65.87	65.803	0.00094124	117.92	1	21364000	785070	16629	17626	K	K	330 - 343	330	343
SPSPSPTSPGSLRK	SPS(Phospho (STY))PSPTSPGSLRK	A0A0G2JGQ6;A0A0G2JE54;Q9JLM8;Q8CCN4;Q80VB6;A8IP62	A0A0G2JGQ6;Q9JLM8;Q80VB6	Dclk1	Serine/threonine-protein kinase DCLK1	ISO-MSMS	BioID-DCX-SP_02	AD59011	phospho	739.356	2	67.148	67.075	8.9429e-16	249.39	1	1330800000	5070800	16629	17626	K	K	330 - 343	330	343
SPSPSPTSPGSLRK	SPSPSPTS(Phospho (STY))PGSLRK	A0A0G2JGQ6;A0A0G2JE54;Q9JLM8;Q8CCN4;Q80VB6;A8IP62	A0A0G2JGQ6;Q9JLM8;Q80VB6	Dclk1	Serine/threonine-protein kinase DCLK1	ISO-MSMS	BioID-DCX-SP_02	AD59011	phospho	493.24	3	67.148	67.075	5.099e-06	216.26	1	1093400000	3703800	16629	17626	K	K	330 - 343	330	343
SPSPSPTSPGSLRK	SPSPSPTS(Phospho (STY))PGSLRK	A0A0G2JGQ6;A0A0G2JE54;Q9JLM8;Q8CCN4;Q80VB6;A8IP62	A0A0G2JGQ6;Q9JLM8;Q80VB6	Dclk1	Serine/threonine-protein kinase DCLK1	ISO-MSMS	BioID-DCX-SP_02	AD59011	phospho	493.24	3	68.845	68.767	0.0012598	124.04	2	105250000000	4122800	16629	17626	K	K	330 - 343	330	343
SPSPSPTSPGSLRK	SPSPSPT(Phospho (STY))SPGSLRK	A0A0G2JGQ6;A0A0G2JE54;Q9JLM8;Q8CCN4;Q80VB6;A8IP62	A0A0G2JGQ6;Q9JLM8;Q80VB6	Dclk1	Serine/threonine-protein kinase DCLK1	ISO-MSMS	BioID-DCX-SP_03	AD59012	phospho	739.356	2	66.2	66.132	0.0094273	97.551	1	154630000	1474600	16629	17626	K	K	330 - 343	330	343
SPSPSPTSPGSLRK	SPS(Phospho (STY))PSPTSPGSLRK	A0A0G2JGQ6;A0A0G2JE54;Q9JLM8;Q8CCN4;Q80VB6;A8IP62	A0A0G2JGQ6;Q9JLM8;Q80VB6	Dclk1	Serine/threonine-protein kinase DCLK1	ISO-MSMS	BioID-DCX-SP_03	AD59012	phospho	493.24	3	66.725	66.657	8.4768e-06	209.23	2	2957800000	2594900	16629	17626	K	K	330 - 343	330	343
SPSPSPTSPGSLRK	SPS(Phospho (STY))PSPTSPGSLRK	A0A0G2JGQ6;A0A0G2JE54;Q9JLM8;Q8CCN4;Q80VB6;A8IP62	A0A0G2JGQ6;Q9JLM8;Q80VB6	Dclk1	Serine/threonine-protein kinase DCLK1	ISO-MSMS	BioID-DCX-SP_03	AD59012	phospho	739.356	2	66.957	66.889	9.9432e-16	247.93	1	1944000000	4551600	16629	17626	K	K	330 - 343	330	343
SPSPSPTSPGSLRK	SPS(Phospho (STY))PSPTS(Phospho (STY))PGSLRK	A0A0G2JGQ6;A0A0G2JE54;Q9JLM8;Q8CCN4;Q80VB6;A8IP62	A0A0G2JGQ6;Q9JLM8;Q80VB6	Dclk1	Serine/threonine-protein kinase DCLK1	ISO-MSMS	BioID-DCX-SP-Kin_01	AD5901	phospho	519.895	3	71.216	71.216	0.0047571	145.17	1	3421400000	317130	16629	17627	K	K	330 - 343	330	343
SPSPSPTSPGSLRK	SPS(Phospho (STY))PSPT(Phospho (STY))SPGSLRK	A0A0G2JGQ6;A0A0G2JE54;Q9JLM8;Q8CCN4;Q80VB6;A8IP62	A0A0G2JGQ6;Q9JLM8;Q80VB6	Dclk1	Serine/threonine-protein kinase DCLK1	ISO-MSMS	BioID-DCX-SP-Kin_01	AD5901	phospho	779.339	2	71.209	71.209	1.491e-23	270.99	1	8094500000	446100	16629	17627	K	K	330 - 343	330	343
SPSPSPTSPGSLRK	SPS(Phospho (STY))PSPTS(Phospho (STY))PGSLRK	A0A0G2JGQ6;A0A0G2JE54;Q9JLM8;Q8CCN4;Q80VB6;A8IP62	A0A0G2JGQ6;Q9JLM8;Q80VB6	Dclk1	Serine/threonine-protein kinase DCLK1	ISO-MSMS	BioID-DCX-SP-Kin_02	AD5902	phospho	779.339	2	71.415	71.189	1.128e-32	285.18	2	3652700000	950320	16629	17627	K	K	330 - 343	330	343
SPSPSPTSPGSLRK	SPS(Phospho (STY))PSPTS(Phospho (STY))PGSLRK	A0A0G2JGQ6;A0A0G2JE54;Q9JLM8;Q8CCN4;Q80VB6;A8IP62	A0A0G2JGQ6;Q9JLM8;Q80VB6	Dclk1	Serine/threonine-protein kinase DCLK1	ISO-MSMS	BioID-DCX-SP-Kin_03	AD5903	phospho	779.339	2	71.3	71.183	0.00069576	203.27	3	1738600000	492210	16629	17627	K	K	330 - 343	330	343
SPSPSPTSPGSLRK	SPS(Phospho (STY))PSPTS(Phospho (STY))PGSLRK	A0A0G2JGQ6;A0A0G2JE54;Q9JLM8;Q8CCN4;Q80VB6;A8IP62	A0A0G2JGQ6;Q9JLM8;Q80VB6	Dclk1	Serine/threonine-protein kinase DCLK1	ISO-MSMS	BioID-SP-Kin_01	AD5904	phospho	779.339	2	69.16	69.249	0.010787	165.86	2	101510000	1362000	16629	17627	K	K	330 - 343	330	343
SPSPSPTSPGSLRK	SPSPS(Phospho (STY))PT(Phospho (STY))SPGSLRK	A0A0G2JGQ6;A0A0G2JE54;Q9JLM8;Q8CCN4;Q80VB6;A8IP62	A0A0G2JGQ6;Q9JLM8;Q80VB6	Dclk1	Serine/threonine-protein kinase DCLK1	ISO-MSMS	BioID-SP-Kin_01	AD5904	phospho	779.339	2	69.933	70.022	0.0048053	145.6	1	34322000	541550	16629	17627	K	K	330 - 343	330	343
SPSPSPTSPGSLRK	SPS(Phospho (STY))PSPTS(Phospho (STY))PGSLRK	A0A0G2JGQ6;A0A0G2JE54;Q9JLM8;Q8CCN4;Q80VB6;A8IP62	A0A0G2JGQ6;Q9JLM8;Q80VB6	Dclk1	Serine/threonine-protein kinase DCLK1	ISO-MSMS	BioID-SP-Kin_01	AD5904	phospho	779.339	2	71.132	71.218	2.3965e-23	265.43	2	5001700000	424790	16629	17627	K	K	330 - 343	330	343
SPSPSPTSPGSLRK	SPS(Phospho (STY))PSPTS(Phospho (STY))PGSLRK	A0A0G2JGQ6;A0A0G2JE54;Q9JLM8;Q8CCN4;Q80VB6;A8IP62	A0A0G2JGQ6;Q9JLM8;Q80VB6	Dclk1	Serine/threonine-protein kinase DCLK1	ISO-MSMS	BioID-SP-Kin_01	AD5904	phospho	519.895	3	71.133	71.219	0.0061992	100.27	1	1949200000	635100	16629	17627	K	K	330 - 343	330	343
SPSPSPTSPGSLRK	SPS(Phospho (STY))PSPTS(Phospho (STY))PGSLRK	A0A0G2JGQ6;A0A0G2JE54;Q9JLM8;Q8CCN4;Q80VB6;A8IP62	A0A0G2JGQ6;Q9JLM8;Q80VB6	Dclk1	Serine/threonine-protein kinase DCLK1	ISO-MSMS	BioID-SP-Kin_02	AD5905	phospho	779.339	2	69.209	69.197	0.0012833	124.16	1	151110000	626860	16629	17627	K	K	330 - 343	330	343
SPSPSPTSPGSLRK	SPS(Phospho (STY))PSPTS(Phospho (STY))PGSLRK	A0A0G2JGQ6;A0A0G2JE54;Q9JLM8;Q8CCN4;Q80VB6;A8IP62	A0A0G2JGQ6;Q9JLM8;Q80VB6	Dclk1	Serine/threonine-protein kinase DCLK1	ISO-MSMS	BioID-SP-Kin_02	AD5905	phospho	779.339	2	71.138	71.13	7.6412e-16	251.28	1	4643800000	1112600	16629	17627	K	K	330 - 343	330	343
SPSPSPTSPGSLRK	SPS(Phospho (STY))PSPTS(Phospho (STY))PGSLRK	A0A0G2JGQ6;A0A0G2JE54;Q9JLM8;Q8CCN4;Q80VB6;A8IP62	A0A0G2JGQ6;Q9JLM8;Q80VB6	Dclk1	Serine/threonine-protein kinase DCLK1	ISO-MSMS	BioID-SP-Kin_02	AD5905	phospho	519.895	3	71.223	71.215	0.0037294	136.85	1	2076400000	647200	16629	17627	K	K	330 - 343	330	343
SPSPSPTSPGSLRK	SPS(Phospho (STY))PSPT(Phospho (STY))SPGSLRK	A0A0G2JGQ6;A0A0G2JE54;Q9JLM8;Q8CCN4;Q80VB6;A8IP62	A0A0G2JGQ6;Q9JLM8;Q80VB6	Dclk1	Serine/threonine-protein kinase DCLK1	ISO-MSMS	BioID-SP-Kin_03	AD5906	phospho	779.339	2	69.362	69.284	0.0081636	160.44	1	231650000	1537700	16629	17627	K	K	330 - 343	330	343
SPSPSPTSPGSLRK	SPS(Phospho (STY))PSPTS(Phospho (STY))PGSLRK	A0A0G2JGQ6;A0A0G2JE54;Q9JLM8;Q8CCN4;Q80VB6;A8IP62	A0A0G2JGQ6;Q9JLM8;Q80VB6	Dclk1	Serine/threonine-protein kinase DCLK1	ISO-MSMS	BioID-SP-Kin_03	AD5906	phospho	779.339	2	71.285	71.205	1.9341e-43	301.9	2	4806700000	793230	16629	17627	K	K	330 - 343	330	343
SPSPSPTSPGSLRK	SPS(Phospho (STY))PSPTS(Phospho (STY))PGSLRK	A0A0G2JGQ6;A0A0G2JE54;Q9JLM8;Q8CCN4;Q80VB6;A8IP62	A0A0G2JGQ6;Q9JLM8;Q80VB6	Dclk1	Serine/threonine-protein kinase DCLK1	ISO-MSMS	BioID-SP-Kin_03	AD5906	phospho	519.895	3	71.227	71.148	0.007238	158.52	1	2072400000	513380	16629	17627	K	K	330 - 343	330	343
SPSPSPTSPGSLRK	SPS(Phospho (STY))PSPTSPGS(Phospho (STY))LRK	A0A0G2JGQ6;A0A0G2JE54;Q9JLM8;Q8CCN4;Q80VB6;A8IP62	A0A0G2JGQ6;Q9JLM8;Q80VB6	Dclk1	Serine/threonine-protein kinase DCLK1	MSMS	BioID-SP-Kin_03	AD5906	phospho	519.895	3	69.313	69.235	0.24948	69.133	1			16629	17627	K	K	330 - 343	330	343
SPSPSPTSPGSLRK	SPS(Phospho (STY))PSPTSPGS(Phospho (STY))LRK	A0A0G2JGQ6;A0A0G2JE54;Q9JLM8;Q8CCN4;Q80VB6;A8IP62	A0A0G2JGQ6;Q9JLM8;Q80VB6	Dclk1	Serine/threonine-protein kinase DCLK1	ISO-MSMS	BioID-DCX-SP_01	AD59010	phospho	779.339	2	69.422	69.284	0.0056553	153.24	1	253720000	380950	16629	17627	K	K	330 - 343	330	343
SPSPSPTSPGSLRK	SPS(Phospho (STY))PSPT(Phospho (STY))SPGSLRK	A0A0G2JGQ6;A0A0G2JE54;Q9JLM8;Q8CCN4;Q80VB6;A8IP62	A0A0G2JGQ6;Q9JLM8;Q80VB6	Dclk1	Serine/threonine-protein kinase DCLK1	ISO-MSMS	BioID-DCX-SP_01	AD59010	phospho	779.339	2	70.159	70.021	0.01072	96.464	1	164110000	354880	16629	17627	K	K	330 - 343	330	343
SPSPSPTSPGSLRK	SPS(Phospho (STY))PSPTS(Phospho (STY))PGSLRK	A0A0G2JGQ6;A0A0G2JE54;Q9JLM8;Q8CCN4;Q80VB6;A8IP62	A0A0G2JGQ6;Q9JLM8;Q80VB6	Dclk1	Serine/threonine-protein kinase DCLK1	ISO-MSMS	BioID-DCX-SP_01	AD59010	phospho	779.339	2	71.268	71.131	5.2746e-16	254.72	1	7332100000	474190	16629	17627	K	K	330 - 343	330	343
SPSPSPTSPGSLRK	SPS(Phospho (STY))PSPTS(Phospho (STY))PGSLRK	A0A0G2JGQ6;A0A0G2JE54;Q9JLM8;Q8CCN4;Q80VB6;A8IP62	A0A0G2JGQ6;Q9JLM8;Q80VB6	Dclk1	Serine/threonine-protein kinase DCLK1	ISO-MSMS	BioID-DCX-SP_01	AD59010	phospho	519.895	3	71.31	71.173	0.0049679	147.06	1	3145600000	403520	16629	17627	K	K	330 - 343	330	343
SPSPSPTSPGSLRK	SPS(Phospho (STY))PSPTS(Phospho (STY))PGSLRK	A0A0G2JGQ6;A0A0G2JE54;Q9JLM8;Q8CCN4;Q80VB6;A8IP62	A0A0G2JGQ6;Q9JLM8;Q80VB6	Dclk1	Serine/threonine-protein kinase DCLK1	ISO-MSMS	BioID-DCX-SP_02	AD59011	phospho	779.339	2	69.361	69.283	0.0014568	196.8	1	206840000	462750	16629	17627	K	K	330 - 343	330	343
SPSPSPTSPGSLRK	SPS(Phospho (STY))PSPTS(Phospho (STY))PGSLRK	A0A0G2JGQ6;A0A0G2JE54;Q9JLM8;Q8CCN4;Q80VB6;A8IP62	A0A0G2JGQ6;Q9JLM8;Q80VB6	Dclk1	Serine/threonine-protein kinase DCLK1	ISO-MSMS	BioID-DCX-SP_02	AD59011	phospho	519.895	3	71.318	71.231	0.002913	132.61	1	2863700000	656450	16629	17627	K	K	330 - 343	330	343
SPSPSPTSPGSLRK	SPS(Phospho (STY))PSPTS(Phospho (STY))PGSLRK	A0A0G2JGQ6;A0A0G2JE54;Q9JLM8;Q8CCN4;Q80VB6;A8IP62	A0A0G2JGQ6;Q9JLM8;Q80VB6	Dclk1	Serine/threonine-protein kinase DCLK1	ISO-MSMS	BioID-DCX-SP_02	AD59011	phospho	779.339	2	71.224	71.141	6.1904e-24	276.34	1	6436300000	841870	16629	17627	K	K	330 - 343	330	343
SPSPSPTSPGSLRK	SPS(Phospho (STY))PS(Phospho (STY))PTSPGSLRK	A0A0G2JGQ6;A0A0G2JE54;Q9JLM8;Q8CCN4;Q80VB6;A8IP62	A0A0G2JGQ6;Q9JLM8;Q80VB6	Dclk1	Serine/threonine-protein kinase DCLK1	ISO-MSMS	BioID-DCX-SP_03	AD59012	phospho	779.339	2	69.152	69.074	0.0090604	97.86	1	57900000	733450	16629	17627	K	K	330 - 343	330	343
SPSPSPTSPGSLRK	SPSPS(Phospho (STY))PT(Phospho (STY))SPGSLRK	A0A0G2JGQ6;A0A0G2JE54;Q9JLM8;Q8CCN4;Q80VB6;A8IP62	A0A0G2JGQ6;Q9JLM8;Q80VB6	Dclk1	Serine/threonine-protein kinase DCLK1	ISO-MSMS	BioID-DCX-SP_03	AD59012	phospho	779.339	2	70.1	70.022	0.038741	79.875	1	138180000	603140	16629	17627	K	K	330 - 343	330	343
SPSPSPTSPGSLRK	SPS(Phospho (STY))PSPTS(Phospho (STY))PGSLRK	A0A0G2JGQ6;A0A0G2JE54;Q9JLM8;Q8CCN4;Q80VB6;A8IP62	A0A0G2JGQ6;Q9JLM8;Q80VB6	Dclk1	Serine/threonine-protein kinase DCLK1	ISO-MSMS	BioID-DCX-SP_03	AD59012	phospho	519.895	3	71.141	71.058	0.002913	132.61	1	1174800000	435750	16629	17627	K	K	330 - 343	330	343
SPSPSPTSPGSLRK	SPS(Phospho (STY))PSPTS(Phospho (STY))PGSLRK	A0A0G2JGQ6;A0A0G2JE54;Q9JLM8;Q8CCN4;Q80VB6;A8IP62	A0A0G2JGQ6;Q9JLM8;Q80VB6	Dclk1	Serine/threonine-protein kinase DCLK1	ISO-MSMS	BioID-DCX-SP_03	AD59012	phospho	779.339	2	71.155	71.072	1.0753e-23	273.54	2	2352500000	727600	16629	17627	K	K	330 - 343	330	343
SPSPSPTSPGSLRK	SPSPSPTSPGSLRK	A0A0G2JGQ6;A0A0G2JE54;Q9JLM8;Q8CCN4;Q80VB6;A8IP62	A0A0G2JGQ6;Q9JLM8;Q80VB6	Dclk1	Serine/threonine-protein kinase DCLK1	ISO-MSMS	BioID-DCX-SP-Kin_01	AD5911	non-phospho	466.584	3	63.014	63.566	1.2226e-10	188.13	3	2487600000	6802500	16629	17628	K	K	330 - 343	330	343
SPSPSPTSPGSLRK	SPSPSPTSPGSLRK	A0A0G2JGQ6;A0A0G2JE54;Q9JLM8;Q8CCN4;Q80VB6;A8IP62	A0A0G2JGQ6;Q9JLM8;Q80VB6	Dclk1	Serine/threonine-protein kinase DCLK1	ISO-MSMS	BioID-DCX-SP-Kin_01	AD5911	non-phospho	699.373	2	63.01	63.563	2.2691e-05	199.8	1	179680000	4529300	16629	17628	K	K	330 - 343	330	343
SPSPSPTSPGSLRK	SPSPSPTSPGSLRK	A0A0G2JGQ6;A0A0G2JE54;Q9JLM8;Q8CCN4;Q80VB6;A8IP62	A0A0G2JGQ6;Q9JLM8;Q80VB6	Dclk1	Serine/threonine-protein kinase DCLK1	ISO-MSMS	BioID-DCX-SP-Kin_02	AD5912	non-phospho	466.584	3	63.284	63.572	9.2963e-05	160.27	1	3085200000	2143500	16629	17628	K	K	330 - 343	330	343
SPSPSPTSPGSLRK	SPSPSPTSPGSLRK	A0A0G2JGQ6;A0A0G2JE54;Q9JLM8;Q8CCN4;Q80VB6;A8IP62	A0A0G2JGQ6;Q9JLM8;Q80VB6	Dclk1	Serine/threonine-protein kinase DCLK1	ISO-MSMS	BioID-DCX-SP-Kin_02	AD5912	non-phospho	699.373	2	63.281	63.569	0.0045728	134.13	1	56856000	0	16629	17628	K	K	330 - 343	330	343
SPSPSPTSPGSLRK	SPSPSPTSPGSLRK	A0A0G2JGQ6;A0A0G2JE54;Q9JLM8;Q8CCN4;Q80VB6;A8IP62	A0A0G2JGQ6;Q9JLM8;Q80VB6	Dclk1	Serine/threonine-protein kinase DCLK1	ISO-MSMS	BioID-SP-Kin_01	AD5914	non-phospho	466.584	3	63.323	63.445	6.5373e-05	156.6	2	3639600000	59214000	16629	17628	K	K	330 - 343	330	343
SPSPSPTSPGSLRK	SPSPSPTSPGSLRK	A0A0G2JGQ6;A0A0G2JE54;Q9JLM8;Q8CCN4;Q80VB6;A8IP62	A0A0G2JGQ6;Q9JLM8;Q80VB6	Dclk1	Serine/threonine-protein kinase DCLK1	ISO-MSMS	BioID-SP-Kin_02	AD5915	non-phospho	699.373	2	63.709	63.476	0.00012294	187.31	1	584570000	2501600	16629	17628	K	K	330 - 343	330	343
SPSPSPTSPGSLRK	SPSPSPTSPGSLRK	A0A0G2JGQ6;A0A0G2JE54;Q9JLM8;Q8CCN4;Q80VB6;A8IP62	A0A0G2JGQ6;Q9JLM8;Q80VB6	Dclk1	Serine/threonine-protein kinase DCLK1	ISO-MSMS	BioID-SP-Kin_03	AD5916	non-phospho	466.584	3	63.634	63.437	0.0061011	98.682	1	8791200000	64098000	16629	17628	K	K	330 - 343	330	343
SPSPSPTSPGSLRK	SPSPSPTSPGSLRK	A0A0G2JGQ6;A0A0G2JE54;Q9JLM8;Q8CCN4;Q80VB6;A8IP62	A0A0G2JGQ6;Q9JLM8;Q80VB6	Dclk1	Serine/threonine-protein kinase DCLK1	ISO-MSMS	BioID-SP-Kin_03	AD5916	non-phospho	699.373	2	63.601	63.404	3.3894e-05	198.4	1	809330000	4833400	16629	17628	K	K	330 - 343	330	343
SPSPSPTSPGSLRK	SPSPSPTSPGSLRK	A0A0G2JGQ6;A0A0G2JE54;Q9JLM8;Q8CCN4;Q80VB6;A8IP62	A0A0G2JGQ6;Q9JLM8;Q80VB6	Dclk1	Serine/threonine-protein kinase DCLK1	ISO-MSMS	BioID-DCX-SP_01	AD59110	non-phospho	466.584	3	63.935	63.512	0.029241	82.578	1	1271600000	38362000	16629	17628	K	K	330 - 343	330	343
SPSPSPTSPGSLRK	SPSPSPTSPGSLRK	A0A0G2JGQ6;A0A0G2JE54;Q9JLM8;Q8CCN4;Q80VB6;A8IP62	A0A0G2JGQ6;Q9JLM8;Q80VB6	Dclk1	Serine/threonine-protein kinase DCLK1	ISO-MSMS	BioID-DCX-SP_01	AD59110	non-phospho	699.373	2	63.928	63.505	0.0043741	134.98	1	75583000	751100	16629	17628	K	K	330 - 343	330	343
SPSPSPTSPGSLRK	SPSPSPTSPGSLRK	A0A0G2JGQ6;A0A0G2JE54;Q9JLM8;Q8CCN4;Q80VB6;A8IP62	A0A0G2JGQ6;Q9JLM8;Q80VB6	Dclk1	Serine/threonine-protein kinase DCLK1	ISO-MSMS	BioID-DCX-SP_02	AD59111	non-phospho	466.584	3	64.027	63.467	0.0070333	106.14	2	3043900000	18179000	16629	17628	K	K	330 - 343	330	343
SPSPSPTSPGSLRK	SPSPSPTSPGSLRK	A0A0G2JGQ6;A0A0G2JE54;Q9JLM8;Q8CCN4;Q80VB6;A8IP62	A0A0G2JGQ6;Q9JLM8;Q80VB6	Dclk1	Serine/threonine-protein kinase DCLK1	ISO-MSMS	BioID-DCX-SP_02	AD59111	non-phospho	699.373	2	64.008	63.448	0.001006	160.72	1	200290000	638710	16629	17628	K	K	330 - 343	330	343
SPSPSPTSPGSLRK	SPSPSPTSPGSLRK	A0A0G2JGQ6;A0A0G2JE54;Q9JLM8;Q8CCN4;Q80VB6;A8IP62	A0A0G2JGQ6;Q9JLM8;Q80VB6	Dclk1	Serine/threonine-protein kinase DCLK1	ISO-MSMS	BioID-DCX-SP_03	AD59112	non-phospho	466.584	3	64.028	63.53	2.3082e-16	197.25	2	5024200000	16211000	16629	17628	K	K	330 - 343	330	343
SPSPSPTSPGSLRK	SPSPSPTSPGSLRK	A0A0G2JGQ6;A0A0G2JE54;Q9JLM8;Q8CCN4;Q80VB6;A8IP62	A0A0G2JGQ6;Q9JLM8;Q80VB6	Dclk1	Serine/threonine-protein kinase DCLK1	ISO-MSMS	BioID-DCX-SP_03	AD59112	non-phospho	699.373	2	63.981	63.483	8.0517e-05	192.6	1	363570000	707470	16629	17628	K	K	330 - 343	330	343
PSPSPTSPGSLR	PSPSPTS(Phospho (STY))PGSLR	A0A0G2JGQ6;A0A0G2JE54;Q9JLM8;Q8CCN4;Q80VB6;A8IP62	A0A0G2JGQ6;Q9JLM8;Q80VB6	Dclk1	Serine/threonine-protein kinase DCLK1	MSMS	BioID-SP-Kin_02	AD5905	phospho	631.792	2	76.902	76.889	0.034956	93.011	1			14250	15060	S	R	331 - 342	331	342
PSPSPTSPGSLRK	PSPSPTS(Phospho (STY))PGSLRK	A0A0G2JGQ6;A0A0G2JE54;Q9JLM8;Q8CCN4;Q80VB6;A8IP62	A0A0G2JGQ6;Q9JLM8;Q80VB6	Dclk1	Serine/threonine-protein kinase DCLK1	ISO-MSMS	BioID-SP-Kin_02	AD5905	phospho	695.84	2	68.33	68.314	0.017274	93.959	1	21791000	103030	14251	15061	S	K	331 - 343	331	343
PSPSPTSPGSLRK	PSPSPT(Phospho (STY))SPGSLRK	A0A0G2JGQ6;A0A0G2JE54;Q9JLM8;Q8CCN4;Q80VB6;A8IP62	A0A0G2JGQ6;Q9JLM8;Q80VB6	Dclk1	Serine/threonine-protein kinase DCLK1	ISO-MSMS	BioID-SP-Kin_03	AD5906	phospho	695.84	2	68.38	68.302	0.034023	82.543	1	19278000	291570	14251	15061	S	K	331 - 343	331	343
SPSPTSPGSLR	SPSPTS(Phospho (STY))PGSLR	A0A0G2JGQ6;A0A0G2JE54;Q9JLM8;Q8CCN4;Q80VB6;A8IP62	A0A0G2JGQ6;Q9JLM8;Q80VB6	Dclk1	Serine/threonine-protein kinase DCLK1	ISO-MSMS	BioID-DCX-SP-Kin_03	AD5903	phospho	583.266	2	75.312	75.193	0.011693	108.56	1	795280000	6543800	16632	17631	P	R	332 - 342	332	342
SPSPTSPGSLR	SPSPTS(Phospho (STY))PGSLR	A0A0G2JGQ6;A0A0G2JE54;Q9JLM8;Q8CCN4;Q80VB6;A8IP62	A0A0G2JGQ6;Q9JLM8;Q80VB6	Dclk1	Serine/threonine-protein kinase DCLK1	ISO-MSMS	BioID-SP-Kin_02	AD5905	phospho	583.266	2	75.227	75.22	5.4969e-08	168.82	1	1371100000	8637400	16632	17631	P	R	332 - 342	332	342
SPSPTSPGSLR	SPSPTS(Phospho (STY))PGSLR	A0A0G2JGQ6;A0A0G2JE54;Q9JLM8;Q8CCN4;Q80VB6;A8IP62	A0A0G2JGQ6;Q9JLM8;Q80VB6	Dclk1	Serine/threonine-protein kinase DCLK1	ISO-MSMS	BioID-SP-Kin_03	AD5906	phospho	583.266	2	75.326	75.242	0.015903	102.62	1	1405300000	12455000	16632	17631	P	R	332 - 342	332	342
SPSPTSPGSLR	SPSPTS(Phospho (STY))PGSLR	A0A0G2JGQ6;A0A0G2JE54;Q9JLM8;Q8CCN4;Q80VB6;A8IP62	A0A0G2JGQ6;Q9JLM8;Q80VB6	Dclk1	Serine/threonine-protein kinase DCLK1	ISO-MSMS	BioID-DCX-SP_02	AD59011	phospho	583.266	2	75.245	75.155	2.5927e-15	238.2	2	956850000	3862900	16632	17631	P	R	332 - 342	332	342
SPSPTSPGSLR	S(Phospho (STY))PSPTS(Phospho (STY))PGSLR	A0A0G2JGQ6;A0A0G2JE54;Q9JLM8;Q8CCN4;Q80VB6;A8IP62	A0A0G2JGQ6;Q9JLM8;Q80VB6	Dclk1	Serine/threonine-protein kinase DCLK1	ISO-MSMS	BioID-SP-Kin_03	AD5906	phospho	623.249	2	77.795	77.709	0.019836	100.55	1	85705000	3806400	16632	17632	P	R	332 - 342	332	342
SPSPTSPGSLR	SPSPTSPGSLR	A0A0G2JGQ6;A0A0G2JE54;Q9JLM8;Q8CCN4;Q80VB6;A8IP62	A0A0G2JGQ6;Q9JLM8;Q80VB6	Dclk1	Serine/threonine-protein kinase DCLK1	ISO-MSMS	BioID-DCX-SP-Kin_02	AD5912	non-phospho	543.283	2	68.193	68.548	0.041314	95.775	1	66163000	1567900	16632	17633	P	R	332 - 342	332	342
SPSPTSPGSLRK	SPSPT(Phospho (STY))SPGSLRK	A0A0G2JGQ6;A0A0G2JE54;Q9JLM8;Q8CCN4;Q80VB6;A8IP62	A0A0G2JGQ6;Q9JLM8;Q80VB6	Dclk1	Serine/threonine-protein kinase DCLK1	MSMS	BioID-DCX-SP-Kin_03	AD5903	phospho	647.314	2	68.898	68.786	0.0023974	153.81	1			16633	17634	P	K	332 - 343	332	343
SPSPTSPGSLRK	SPSPTSPGS(Phospho (STY))LRK	A0A0G2JGQ6;A0A0G2JE54;Q9JLM8;Q8CCN4;Q80VB6;A8IP62	A0A0G2JGQ6;Q9JLM8;Q80VB6	Dclk1	Serine/threonine-protein kinase DCLK1	ISO-MSMS	BioID-SP-Kin_01	AD5904	phospho	647.314	2	64.332	64.427	0.0018488	132.97	1	30611000	256360	16633	17634	P	K	332 - 343	332	343
SPSPTSPGSLRK	SPSPTS(Phospho (STY))PGSLRK	A0A0G2JGQ6;A0A0G2JE54;Q9JLM8;Q8CCN4;Q80VB6;A8IP62	A0A0G2JGQ6;Q9JLM8;Q80VB6	Dclk1	Serine/threonine-protein kinase DCLK1	ISO-MSMS	BioID-SP-Kin_01	AD5904	phospho	647.314	2	66.308	66.403	0.003973	126.76	1	834090000	242720	16633	17634	P	K	332 - 343	332	343
SPSPTSPGSLRK	SPSPT(Phospho (STY))SPGSLRK	A0A0G2JGQ6;A0A0G2JE54;Q9JLM8;Q8CCN4;Q80VB6;A8IP62	A0A0G2JGQ6;Q9JLM8;Q80VB6	Dclk1	Serine/threonine-protein kinase DCLK1	ISO-MSMS	BioID-SP-Kin_01	AD5904	phospho	431.878	3	66.283	66.378	0.0038684	127.07	1	344430000	87274	16633	17634	P	K	332 - 343	332	343
SPSPTSPGSLRK	SPSPTS(Phospho (STY))PGSLRK	A0A0G2JGQ6;A0A0G2JE54;Q9JLM8;Q8CCN4;Q80VB6;A8IP62	A0A0G2JGQ6;Q9JLM8;Q80VB6	Dclk1	Serine/threonine-protein kinase DCLK1	ISO-MSMS	BioID-SP-Kin_01	AD5904	phospho	647.314	2	68.739	68.831	6.0286e-05	159.58	1	19001000	0	16633	17634	P	K	332 - 343	332	343
SPSPTSPGSLRK	SPSPTSPGS(Phospho (STY))LRK	A0A0G2JGQ6;A0A0G2JE54;Q9JLM8;Q8CCN4;Q80VB6;A8IP62	A0A0G2JGQ6;Q9JLM8;Q80VB6	Dclk1	Serine/threonine-protein kinase DCLK1	ISO-MSMS	BioID-SP-Kin_02	AD5905	phospho	647.314	2	64.438	64.414	4.8049e-05	155.66	1	48740000	354920	16633	17634	P	K	332 - 343	332	343
SPSPTSPGSLRK	SPSPTS(Phospho (STY))PGSLRK	A0A0G2JGQ6;A0A0G2JE54;Q9JLM8;Q8CCN4;Q80VB6;A8IP62	A0A0G2JGQ6;Q9JLM8;Q80VB6	Dclk1	Serine/threonine-protein kinase DCLK1	ISO-MSMS	BioID-SP-Kin_02	AD5905	phospho	647.314	2	66.359	66.339	4.9509e-05	155.08	1	817010000	217370	16633	17634	P	K	332 - 343	332	343
SPSPTSPGSLRK	SPSPT(Phospho (STY))SPGSLRK	A0A0G2JGQ6;A0A0G2JE54;Q9JLM8;Q8CCN4;Q80VB6;A8IP62	A0A0G2JGQ6;Q9JLM8;Q80VB6	Dclk1	Serine/threonine-protein kinase DCLK1	ISO-MSMS	BioID-SP-Kin_02	AD5905	phospho	431.878	3	66.344	66.323	0.024536	101.71	1	401730000	126700	16633	17634	P	K	332 - 343	332	343
SPSPTSPGSLRK	SPSPTS(Phospho (STY))PGSLRK	A0A0G2JGQ6;A0A0G2JE54;Q9JLM8;Q8CCN4;Q80VB6;A8IP62	A0A0G2JGQ6;Q9JLM8;Q80VB6	Dclk1	Serine/threonine-protein kinase DCLK1	ISO-MSMS	BioID-SP-Kin_02	AD5905	phospho	647.314	2	68.856	68.843	5.6867e-05	152.16	2	17060000	0	16633	17634	P	K	332 - 343	332	343
SPSPTSPGSLRK	S(Phospho (STY))PSPTSPGSLRK	A0A0G2JGQ6;A0A0G2JE54;Q9JLM8;Q8CCN4;Q80VB6;A8IP62	A0A0G2JGQ6;Q9JLM8;Q80VB6	Dclk1	Serine/threonine-protein kinase DCLK1	MSMS	BioID-SP-Kin_02	AD5905	phospho	647.314	2	63.471	63.443	0.31427	63.727	1			16633	17634	P	K	332 - 343	332	343
SPSPTSPGSLRK	SPSPTSPGS(Phospho (STY))LRK	A0A0G2JGQ6;A0A0G2JE54;Q9JLM8;Q8CCN4;Q80VB6;A8IP62	A0A0G2JGQ6;Q9JLM8;Q80VB6	Dclk1	Serine/threonine-protein kinase DCLK1	ISO-MSMS	BioID-SP-Kin_03	AD5906	phospho	647.314	2	64.515	64.444	0.00010172	171.73	1	90852000	419400	16633	17634	P	K	332 - 343	332	343
SPSPTSPGSLRK	SPSPTS(Phospho (STY))PGSLRK	A0A0G2JGQ6;A0A0G2JE54;Q9JLM8;Q8CCN4;Q80VB6;A8IP62	A0A0G2JGQ6;Q9JLM8;Q80VB6	Dclk1	Serine/threonine-protein kinase DCLK1	ISO-MSMS	BioID-SP-Kin_03	AD5906	phospho	647.314	2	66.437	66.361	0.0045664	125.03	1	908310000	334820	16633	17634	P	K	332 - 343	332	343
SPSPTSPGSLRK	SPSPTS(Phospho (STY))PGSLRK	A0A0G2JGQ6;A0A0G2JE54;Q9JLM8;Q8CCN4;Q80VB6;A8IP62	A0A0G2JGQ6;Q9JLM8;Q80VB6	Dclk1	Serine/threonine-protein kinase DCLK1	ISO-MSMS	BioID-SP-Kin_03	AD5906	phospho	431.878	3	66.486	66.41	0.0016719	133.48	1	461710000	200750	16633	17634	P	K	332 - 343	332	343
SPSPTSPGSLRK	SPSPTS(Phospho (STY))PGSLRK	A0A0G2JGQ6;A0A0G2JE54;Q9JLM8;Q8CCN4;Q80VB6;A8IP62	A0A0G2JGQ6;Q9JLM8;Q80VB6	Dclk1	Serine/threonine-protein kinase DCLK1	ISO-MSMS	BioID-SP-Kin_03	AD5906	phospho	647.314	2	68.918	68.84	5.4975e-05	158.02	2	16367000	0	16633	17634	P	K	332 - 343	332	343
SPSPTSPGSLRK	SPSPTS(Phospho (STY))PGSLRK	A0A0G2JGQ6;A0A0G2JE54;Q9JLM8;Q8CCN4;Q80VB6;A8IP62	A0A0G2JGQ6;Q9JLM8;Q80VB6	Dclk1	Serine/threonine-protein kinase DCLK1	MSMS	BioID-SP-Kin_03	AD5906	phospho	647.314	2	67.227	67.151	0.031658	95.417	1			16633	17634	P	K	332 - 343	332	343
SPSPTSPGSLRK	SPSPTSPGS(Phospho (STY))LRK	A0A0G2JGQ6;A0A0G2JE54;Q9JLM8;Q8CCN4;Q80VB6;A8IP62	A0A0G2JGQ6;Q9JLM8;Q80VB6	Dclk1	Serine/threonine-protein kinase DCLK1	ISO-MSMS	BioID-DCX-SP_01	AD59010	phospho	647.314	2	64.531	64.398	0.078747	69.716	1	81645000	164250	16633	17634	P	K	332 - 343	332	343
SPSPTSPGSLRK	SPSPTS(Phospho (STY))PGSLRK	A0A0G2JGQ6;A0A0G2JE54;Q9JLM8;Q8CCN4;Q80VB6;A8IP62	A0A0G2JGQ6;Q9JLM8;Q80VB6	Dclk1	Serine/threonine-protein kinase DCLK1	ISO-MSMS	BioID-DCX-SP_01	AD59010	phospho	647.314	2	68.924	68.786	0.012685	113.61	1	7814600	0	16633	17634	P	K	332 - 343	332	343
SPSPTSPGSLRK	SPSPTSPGS(Phospho (STY))LRK	A0A0G2JGQ6;A0A0G2JE54;Q9JLM8;Q8CCN4;Q80VB6;A8IP62	A0A0G2JGQ6;Q9JLM8;Q80VB6	Dclk1	Serine/threonine-protein kinase DCLK1	ISO-MSMS	BioID-DCX-SP_02	AD59011	phospho	647.314	2	64.468	64.408	0.0072243	119.25	1	25172000	207310	16633	17634	P	K	332 - 343	332	343
SPSPTSPGSLRK	SPSPTS(Phospho (STY))PGSLRK	A0A0G2JGQ6;A0A0G2JE54;Q9JLM8;Q8CCN4;Q80VB6;A8IP62	A0A0G2JGQ6;Q9JLM8;Q80VB6	Dclk1	Serine/threonine-protein kinase DCLK1	ISO-MSMS	BioID-DCX-SP_02	AD59011	phospho	647.314	2	66.365	66.292	8.0379e-05	142.83	1	606510000	199600	16633	17634	P	K	332 - 343	332	343
SPSPTSPGSLRK	SPSPTS(Phospho (STY))PGSLRK	A0A0G2JGQ6;A0A0G2JE54;Q9JLM8;Q8CCN4;Q80VB6;A8IP62	A0A0G2JGQ6;Q9JLM8;Q80VB6	Dclk1	Serine/threonine-protein kinase DCLK1	ISO-MSMS	BioID-DCX-SP_02	AD59011	phospho	431.878	3	66.365	66.292	0.017476	108.66	1	297310000	218760	16633	17634	P	K	332 - 343	332	343
SPSPTSPGSLRK	SPSPT(Phospho (STY))SPGSLRK	A0A0G2JGQ6;A0A0G2JE54;Q9JLM8;Q8CCN4;Q80VB6;A8IP62	A0A0G2JGQ6;Q9JLM8;Q80VB6	Dclk1	Serine/threonine-protein kinase DCLK1	ISO-MSMS	BioID-DCX-SP_02	AD59011	phospho	647.314	2	68.902	68.824	0.00010172	171.73	1	13770000	0	16633	17634	P	K	332 - 343	332	343
SPSPTSPGSLRK	SPSPTS(Phospho (STY))PGSLRK	A0A0G2JGQ6;A0A0G2JE54;Q9JLM8;Q8CCN4;Q80VB6;A8IP62	A0A0G2JGQ6;Q9JLM8;Q80VB6	Dclk1	Serine/threonine-protein kinase DCLK1	MSMS	BioID-DCX-SP_02	AD59011	phospho	647.314	2	68.753	68.675	0.0094736	117.03	1			16633	17634	P	K	332 - 343	332	343
SPSPTSPGSLRK	SPSPTSPGS(Phospho (STY))LRK	A0A0G2JGQ6;A0A0G2JE54;Q9JLM8;Q8CCN4;Q80VB6;A8IP62	A0A0G2JGQ6;Q9JLM8;Q80VB6	Dclk1	Serine/threonine-protein kinase DCLK1	ISO-MSMS	BioID-DCX-SP_03	AD59012	phospho	647.314	2	64.435	64.372	0.021812	104.17	1	26972000	394940	16633	17634	P	K	332 - 343	332	343
SPSPTSPGSLRK	SPSPTS(Phospho (STY))PGSLRK	A0A0G2JGQ6;A0A0G2JE54;Q9JLM8;Q8CCN4;Q80VB6;A8IP62	A0A0G2JGQ6;Q9JLM8;Q80VB6	Dclk1	Serine/threonine-protein kinase DCLK1	MSMS	BioID-DCX-SP_03	AD59012	phospho	647.314	2	68.713	68.64	0.0096439	116.24	1			16633	17634	P	K	332 - 343	332	343
SPSPTSPGSLRK	SPSPTS(Phospho (STY))PGSLRK	A0A0G2JGQ6;A0A0G2JE54;Q9JLM8;Q8CCN4;Q80VB6;A8IP62	A0A0G2JGQ6;Q9JLM8;Q80VB6	Dclk1	Serine/threonine-protein kinase DCLK1	MSMS	BioID-DCX-SP_03	AD59012	phospho	647.314	2	69.036	68.961	0.024102	100.93	1			16633	17634	P	K	332 - 343	332	343
SPSPTSPGSLRK	S(Phospho (STY))PSPTS(Phospho (STY))PGSLRK	A0A0G2JGQ6;A0A0G2JE54;Q9JLM8;Q8CCN4;Q80VB6;A8IP62	A0A0G2JGQ6;Q9JLM8;Q80VB6	Dclk1	Serine/threonine-protein kinase DCLK1	ISO-MSMS	BioID-SP-Kin_01	AD5904	phospho	687.297	2	68.788	68.88	0.019487	106.58	2	1190700000	1252700	16633	17635	P	K	332 - 343	332	343
SPSPTSPGSLRK	S(Phospho (STY))PSPTS(Phospho (STY))PGSLRK	A0A0G2JGQ6;A0A0G2JE54;Q9JLM8;Q8CCN4;Q80VB6;A8IP62	A0A0G2JGQ6;Q9JLM8;Q80VB6	Dclk1	Serine/threonine-protein kinase DCLK1	ISO-MSMS	BioID-DCX-SP_02	AD59011	phospho	687.297	2	68.905	68.827	9.3413e-05	176.4	2	1119900000	160220	16633	17635	P	K	332 - 343	332	343
SPSPTSPGSLRK	SPSPTSPGSLRK	A0A0G2JGQ6;A0A0G2JE54;Q9JLM8;Q8CCN4;Q80VB6;A8IP62	A0A0G2JGQ6;Q9JLM8;Q80VB6	Dclk1	Serine/threonine-protein kinase DCLK1	ISO-MSMS	BioID-DCX-SP-Kin_03	AD5913	non-phospho	405.223	3	60.182	60.434	0.038523	81.565	1	17537000	676860	16633	17636	P	K	332 - 343	332	343
SPSPTSPGSLRK	SPSPTSPGSLRK	A0A0G2JGQ6;A0A0G2JE54;Q9JLM8;Q8CCN4;Q80VB6;A8IP62	A0A0G2JGQ6;Q9JLM8;Q80VB6	Dclk1	Serine/threonine-protein kinase DCLK1	ISO-MSMS	BioID-DCX-SP_03	AD59112	non-phospho	405.223	3	60.984	60.448	0.033899	85.554	1	21853000	111030	16633	17636	P	K	332 - 343	332	343
PSPTSPGSLR	PSPTS(Phospho (STY))PGSLR	A0A0G2JGQ6;A0A0G2JE54;Q9JLM8;Q8CCN4;Q80VB6;A8IP62	A0A0G2JGQ6;Q9JLM8;Q80VB6	Dclk1	Serine/threonine-protein kinase DCLK1	ISO-MSMS	BioID-DCX-SP-Kin_02	AD5902	phospho	539.75	2	74.388	74.178	0.013269	96.604	1	24524000	133780	14252	15062	S	R	333 - 342	333	342
PSPTSPGSLR	PSPTS(Phospho (STY))PGSLR	A0A0G2JGQ6;A0A0G2JE54;Q9JLM8;Q8CCN4;Q80VB6;A8IP62	A0A0G2JGQ6;Q9JLM8;Q80VB6	Dclk1	Serine/threonine-protein kinase DCLK1	ISO-MSMS	BioID-SP-Kin_01	AD5904	phospho	539.75	2	74.114	74.192	0.0033347	106.67	1	26294000	4641300	14252	15062	S	R	333 - 342	333	342
PSPTSPGSLR	PSPTS(Phospho (STY))PGSLR	A0A0G2JGQ6;A0A0G2JE54;Q9JLM8;Q8CCN4;Q80VB6;A8IP62	A0A0G2JGQ6;Q9JLM8;Q80VB6	Dclk1	Serine/threonine-protein kinase DCLK1	ISO-MSMS	BioID-SP-Kin_02	AD5905	phospho	539.75	2	74.2	74.193	0.029474	85.845	1	21238000	2434500	14252	15062	S	R	333 - 342	333	342
PSPTSPGSLR	PSPTS(Phospho (STY))PGSLR	A0A0G2JGQ6;A0A0G2JE54;Q9JLM8;Q8CCN4;Q80VB6;A8IP62	A0A0G2JGQ6;Q9JLM8;Q80VB6	Dclk1	Serine/threonine-protein kinase DCLK1	ISO-MSMS	BioID-SP-Kin_03	AD5906	phospho	539.75	2	74.3	74.217	0.010554	98.407	1	25840000	3158500	14252	15062	S	R	333 - 342	333	342
PSPTSPGSLR	PSPTS(Phospho (STY))PGSLR	A0A0G2JGQ6;A0A0G2JE54;Q9JLM8;Q8CCN4;Q80VB6;A8IP62	A0A0G2JGQ6;Q9JLM8;Q80VB6	Dclk1	Serine/threonine-protein kinase DCLK1	ISO-MSMS	BioID-DCX-SP_02	AD59011	phospho	539.75	2	74.319	74.23	0.0028077	108.98	1	23491000	1333500	14252	15062	S	R	333 - 342	333	342
PSPTSPGSLR	PSPTS(Phospho (STY))PGSLR	A0A0G2JGQ6;A0A0G2JE54;Q9JLM8;Q8CCN4;Q80VB6;A8IP62	A0A0G2JGQ6;Q9JLM8;Q80VB6	Dclk1	Serine/threonine-protein kinase DCLK1	ISO-MSMS	BioID-DCX-SP_03	AD59012	phospho	539.75	2	74.23	74.14	0.02572	88.338	1	17997000	194330	14252	15062	S	R	333 - 342	333	342
PSPTSPGSLRK	PSPTS(Phospho (STY))PGSLRK	A0A0G2JGQ6;A0A0G2JE54;Q9JLM8;Q8CCN4;Q80VB6;A8IP62	A0A0G2JGQ6;Q9JLM8;Q80VB6	Dclk1	Serine/threonine-protein kinase DCLK1	ISO-MSMS	BioID-DCX-SP-Kin_03	AD5903	phospho	603.798	2	68.926	68.813	0.027426	96.604	1	9469500	0	14253	15063	S	K	333 - 343	333	343
PSPTSPGSLRK	PSPTS(Phospho (STY))PGSLRK	A0A0G2JGQ6;A0A0G2JE54;Q9JLM8;Q8CCN4;Q80VB6;A8IP62	A0A0G2JGQ6;Q9JLM8;Q80VB6	Dclk1	Serine/threonine-protein kinase DCLK1	ISO-MSMS	BioID-SP-Kin_01	AD5904	phospho	603.798	2	65.019	65.114	0.040499	89.805	1	39179000	145810	14253	15063	S	K	333 - 343	333	343
PSPTSPGSLRK	PSPTS(Phospho (STY))PGSLRK	A0A0G2JGQ6;A0A0G2JE54;Q9JLM8;Q8CCN4;Q80VB6;A8IP62	A0A0G2JGQ6;Q9JLM8;Q80VB6	Dclk1	Serine/threonine-protein kinase DCLK1	ISO-MSMS	BioID-SP-Kin_01	AD5904	phospho	603.798	2	68.712	68.805	0.0081191	113.61	3	15393000	0	14253	15063	S	K	333 - 343	333	343
PSPTSPGSLRK	PSPTS(Phospho (STY))PGSLRK	A0A0G2JGQ6;A0A0G2JE54;Q9JLM8;Q8CCN4;Q80VB6;A8IP62	A0A0G2JGQ6;Q9JLM8;Q80VB6	Dclk1	Serine/threonine-protein kinase DCLK1	ISO-MSMS	BioID-SP-Kin_02	AD5905	phospho	603.798	2	65.132	65.108	0.045537	87.184	1	39159000	173650	14253	15063	S	K	333 - 343	333	343
PSPTSPGSLRK	PSPTS(Phospho (STY))PGSLRK	A0A0G2JGQ6;A0A0G2JE54;Q9JLM8;Q8CCN4;Q80VB6;A8IP62	A0A0G2JGQ6;Q9JLM8;Q80VB6	Dclk1	Serine/threonine-protein kinase DCLK1	ISO-MSMS	BioID-SP-Kin_02	AD5905	phospho	603.798	2	68.866	68.854	0.00223	126.34	1	23234000	0	14253	15063	S	K	333 - 343	333	343
PSPTSPGSLRK	PSPTS(Phospho (STY))PGSLRK	A0A0G2JGQ6;A0A0G2JE54;Q9JLM8;Q8CCN4;Q80VB6;A8IP62	A0A0G2JGQ6;Q9JLM8;Q80VB6	Dclk1	Serine/threonine-protein kinase DCLK1	ISO-MSMS	BioID-SP-Kin_03	AD5906	phospho	603.798	2	65.208	65.135	0.0051556	117.79	1	41153000	136850	14253	15063	S	K	333 - 343	333	343
PSPTSPGSLRK	PSPTS(Phospho (STY))PGSLRK	A0A0G2JGQ6;A0A0G2JE54;Q9JLM8;Q8CCN4;Q80VB6;A8IP62	A0A0G2JGQ6;Q9JLM8;Q80VB6	Dclk1	Serine/threonine-protein kinase DCLK1	ISO-MSMS	BioID-SP-Kin_03	AD5906	phospho	603.798	2	68.882	68.805	2.1044e-05	145.29	2	17477000	0	14253	15063	S	K	333 - 343	333	343
PSPTSPGSLRK	PSPTS(Phospho (STY))PGSLRK	A0A0G2JGQ6;A0A0G2JE54;Q9JLM8;Q8CCN4;Q80VB6;A8IP62	A0A0G2JGQ6;Q9JLM8;Q80VB6	Dclk1	Serine/threonine-protein kinase DCLK1	ISO-MSMS	BioID-DCX-SP_02	AD59011	phospho	603.798	2	68.874	68.796	0.0022346	126.32	1	12130000	0	14253	15063	S	K	333 - 343	333	343
PSPTSPGSLRK	PSPTS(Phospho (STY))PGSLRK	A0A0G2JGQ6;A0A0G2JE54;Q9JLM8;Q8CCN4;Q80VB6;A8IP62	A0A0G2JGQ6;Q9JLM8;Q80VB6	Dclk1	Serine/threonine-protein kinase DCLK1	MSMS	BioID-DCX-SP_03	AD59012	phospho	603.798	2	68.709	68.636	0.094561	78.692	1			14253	15063	S	K	333 - 343	333	343
SPTSPGSLR	SPTS(Phospho (STY))PGSLR	A0A0G2JGQ6;A0A0G2JE54;Q9JLM8;Q8CCN4;Q80VB6;A8IP62	A0A0G2JGQ6;Q9JLM8;Q80VB6	Dclk1	Serine/threonine-protein kinase DCLK1	ISO-MSMS	BioID-SP-Kin_02	AD5905	phospho	491.224	2	69.153	69.141	0.058335	76.927	1	12863000	275510	16651	17656	P	R	334 - 342	334	342
SPTSPGSLR	SPT(Phospho (STY))SPGSLR	A0A0G2JGQ6;A0A0G2JE54;Q9JLM8;Q8CCN4;Q80VB6;A8IP62	A0A0G2JGQ6;Q9JLM8;Q80VB6	Dclk1	Serine/threonine-protein kinase DCLK1	ISO-MSMS	BioID-SP-Kin_03	AD5906	phospho	491.224	2	69.146	69.068	0.038846	80.916	1	17505000	311730	16651	17656	P	R	334 - 342	334	342
QRISQHGGSSTSLSSTK	QRIS(Phospho (STY))QHGGSSTSLSSTK	A0A0G2JGQ6;A0A0G2JE54;Q9JLM8;Q8CCN4	A0A0G2JGQ6;Q9JLM8	Dclk1	Serine/threonine-protein kinase DCLK1	ISO-MSMS	BioID-DCX-SP-Kin_01	AD5901	phospho	614.29	3	57.024	57.024	0.0011548	113.73	1	599940000	149870	14824	15653	K	K	344 - 360	344	360
QRISQHGGSSTSLSSTK	QRIS(Phospho (STY))QHGGSSTSLSSTK	A0A0G2JGQ6;A0A0G2JE54;Q9JLM8;Q8CCN4	A0A0G2JGQ6;Q9JLM8	Dclk1	Serine/threonine-protein kinase DCLK1	ISO-MSMS	BioID-SP-Kin_02	AD5905	phospho	614.29	3	57.067	56.999	0.00072833	132.83	1	2076000000	63982	14824	15653	K	K	344 - 360	344	360
QRISQHGGSSTSLSSTK	QRIS(Phospho (STY))QHGGSSTSLSSTK	A0A0G2JGQ6;A0A0G2JE54;Q9JLM8;Q8CCN4	A0A0G2JGQ6;Q9JLM8	Dclk1	Serine/threonine-protein kinase DCLK1	ISO-MSMS	BioID-SP-Kin_03	AD5906	phospho	614.29	3	57.027	56.975	0.00071865	132.65	1	3762700000	488110	14824	15653	K	K	344 - 360	344	360
QRISQHGGSSTSLSSTK	QRIS(Phospho (STY))QHGGS(Phospho (STY))STSLSSTK	A0A0G2JGQ6;A0A0G2JE54;Q9JLM8;Q8CCN4	A0A0G2JGQ6;Q9JLM8	Dclk1	Serine/threonine-protein kinase DCLK1	ISO-MSMS	BioID-SP-Kin_01	AD5904	phospho	960.914	2	60.658	60.737	0.0014793	111.77	1	45942000	763750	14824	15654	K	K	344 - 360	344	360
QRISQHGGSSTSLSSTK	QRIS(Phospho (STY))QHGGS(Phospho (STY))STSLSSTK	A0A0G2JGQ6;A0A0G2JE54;Q9JLM8;Q8CCN4	A0A0G2JGQ6;Q9JLM8	Dclk1	Serine/threonine-protein kinase DCLK1	ISO-MSMS	BioID-SP-Kin_02	AD5905	phospho	640.945	3	60.798	60.763	0.00097786	137.52	1	244380000	347350	14824	15654	K	K	344 - 360	344	360
QRISQHGGSSTSLSSTK	QRIS(Phospho (STY))QHGGS(Phospho (STY))STSLSSTK	A0A0G2JGQ6;A0A0G2JE54;Q9JLM8;Q8CCN4	A0A0G2JGQ6;Q9JLM8	Dclk1	Serine/threonine-protein kinase DCLK1	ISO-MSMS	BioID-SP-Kin_02	AD5905	phospho	960.914	2	60.798	60.763	0.00072637	132.79	1	40005000	446230	14824	15654	K	K	344 - 360	344	360
QRISQHGGSSTSLSSTK	QRIS(Phospho (STY))QHGGSST(Phospho (STY))SLSSTK	A0A0G2JGQ6;A0A0G2JE54;Q9JLM8;Q8CCN4	A0A0G2JGQ6;Q9JLM8	Dclk1	Serine/threonine-protein kinase DCLK1	ISO-MSMS	BioID-SP-Kin_03	AD5906	phospho	640.945	3	59.449	59.393	0.028153	85.881	1	39815000	73796	14824	15654	K	K	344 - 360	344	360
QRISQHGGSSTSLSSTK	QRIS(Phospho (STY))QHGGS(Phospho (STY))STSLSSTK	A0A0G2JGQ6;A0A0G2JE54;Q9JLM8;Q8CCN4	A0A0G2JGQ6;Q9JLM8	Dclk1	Serine/threonine-protein kinase DCLK1	ISO-MSMS	BioID-SP-Kin_03	AD5906	phospho	640.945	3	60.845	60.784	0.014663	94.838	1	303860000	270680	14824	15654	K	K	344 - 360	344	360
QRISQHGGSSTSLSSTK	QRIS(Phospho (STY))QHGGS(Phospho (STY))STSLSSTK	A0A0G2JGQ6;A0A0G2JE54;Q9JLM8;Q8CCN4	A0A0G2JGQ6;Q9JLM8	Dclk1	Serine/threonine-protein kinase DCLK1	ISO-MSMS	BioID-SP-Kin_03	AD5906	phospho	960.914	2	60.845	60.784	0.0011593	144.68	1	42234000	529040	14824	15654	K	K	344 - 360	344	360
ISQHGGSSTSL	ISQHGGS(Phospho (STY))STSL	A0A0G2JGQ6;A0A0G2JE54;Q9JLM8;Q8CCN4	A0A0G2JGQ6;Q9JLM8	Dclk1	Serine/threonine-protein kinase DCLK1	ISO-MSMS	BioID-SP-Kin_01	AD5904	phospho	577.248	2	67.098	67.193	0.044508	87.719	1			9237	9746	R	L	346 - 356	346	356
ISQHGGSSTSL	ISQHGGS(Phospho (STY))STSL	A0A0G2JGQ6;A0A0G2JE54;Q9JLM8;Q8CCN4	A0A0G2JGQ6;Q9JLM8	Dclk1	Serine/threonine-protein kinase DCLK1	ISO-MSMS	BioID-SP-Kin_02	AD5905	phospho	577.248	2	67.179	67.162	0.03166	94.402	1			9237	9746	R	L	346 - 356	346	356
ISQHGGSSTSL	ISQHGGS(Phospho (STY))STSL	A0A0G2JGQ6;A0A0G2JE54;Q9JLM8;Q8CCN4	A0A0G2JGQ6;Q9JLM8	Dclk1	Serine/threonine-protein kinase DCLK1	ISO-MSMS	BioID-SP-Kin_03	AD5906	phospho	577.248	2	67.238	67.162	0.040836	89.629	1			9237	9746	R	L	346 - 356	346	356
ISQHGGSSTSL	ISQHGGSSTSL	A0A0G2JGQ6;A0A0G2JE54;Q9JLM8;Q8CCN4	A0A0G2JGQ6;Q9JLM8	Dclk1	Serine/threonine-protein kinase DCLK1	ISO-MSMS	BioID-DCX-SP-Kin_02	AD5912	non-phospho	537.265	2	61.179	61.459	0.037986	98.048	1			9237	9747	R	L	346 - 356	346	356
ISQHGGSSTSL	ISQHGGSSTSL	A0A0G2JGQ6;A0A0G2JE54;Q9JLM8;Q8CCN4	A0A0G2JGQ6;Q9JLM8	Dclk1	Serine/threonine-protein kinase DCLK1	ISO-MSMS	BioID-SP-Kin_01	AD5914	non-phospho	537.265	2	61.434	61.523	0.015013	119.68	1			9237	9747	R	L	346 - 356	346	356
ISQHGGSSTSL	ISQHGGSSTSL	A0A0G2JGQ6;A0A0G2JE54;Q9JLM8;Q8CCN4	A0A0G2JGQ6;Q9JLM8	Dclk1	Serine/threonine-protein kinase DCLK1	ISO-MSMS	BioID-SP-Kin_02	AD5915	non-phospho	537.265	2	61.808	61.52	0.013283	123.63	1			9237	9747	R	L	346 - 356	346	356
ISQHGGSSTSL	ISQHGGSSTSL	A0A0G2JGQ6;A0A0G2JE54;Q9JLM8;Q8CCN4	A0A0G2JGQ6;Q9JLM8	Dclk1	Serine/threonine-protein kinase DCLK1	ISO-MSMS	BioID-SP-Kin_03	AD5916	non-phospho	537.265	2	61.788	61.539	0.012256	125.97	1			9237	9747	R	L	346 - 356	346	356
ISQHGGSSTSL	ISQHGGSSTSL	A0A0G2JGQ6;A0A0G2JE54;Q9JLM8;Q8CCN4	A0A0G2JGQ6;Q9JLM8	Dclk1	Serine/threonine-protein kinase DCLK1	ISO-MSMS	BioID-DCX-SP_03	AD59112	non-phospho	537.265	2	61.975	61.439	0.047033	94.309	1			9237	9747	R	L	346 - 356	346	356
ISQHGGSSTSLS	ISQHGGSSTSLS	A0A0G2JGQ6;A0A0G2JE54;Q9JLM8;Q8CCN4	A0A0G2JGQ6;Q9JLM8	Dclk1	Serine/threonine-protein kinase DCLK1	ISO-MSMS	BioID-SP-Kin_01	AD5914	non-phospho	580.781	2	56.671	56.689	0.041268	97.813	1			9238	9748	R	S	346 - 357	346	357
ISQHGGSSTSLS	ISQHGGSSTSLS	A0A0G2JGQ6;A0A0G2JE54;Q9JLM8;Q8CCN4	A0A0G2JGQ6;Q9JLM8	Dclk1	Serine/threonine-protein kinase DCLK1	ISO-MSMS	BioID-SP-Kin_02	AD5915	non-phospho	580.781	2	57.046	56.611	0.059183	92.239	1			9238	9748	R	S	346 - 357	346	357
ISQHGGSSTSLS	ISQHGGSSTSLS	A0A0G2JGQ6;A0A0G2JE54;Q9JLM8;Q8CCN4	A0A0G2JGQ6;Q9JLM8	Dclk1	Serine/threonine-protein kinase DCLK1	ISO-MSMS	BioID-SP-Kin_03	AD5916	non-phospho	580.781	2	56.935	56.6	0.034621	102.06	1			9238	9748	R	S	346 - 357	346	357
ISQHGGSSTSLS	ISQHGGSSTSLS	A0A0G2JGQ6;A0A0G2JE54;Q9JLM8;Q8CCN4	A0A0G2JGQ6;Q9JLM8	Dclk1	Serine/threonine-protein kinase DCLK1	ISO-MSMS	BioID-DCX-SP_03	AD59112	non-phospho	580.781	2	57.01	56.457	0.0409	98.048	1			9238	9748	R	S	346 - 357	346	357
ISQHGGSSTSLSS	ISQHGGS(Phospho (STY))STSLSS	A0A0G2JGQ6;A0A0G2JE54;Q9JLM8;Q8CCN4	A0A0G2JGQ6;Q9JLM8	Dclk1	Serine/threonine-protein kinase DCLK1	ISO-MSMS	BioID-SP-Kin_01	AD5904	phospho	664.28	2	61.227	61.315	0.065084	72.29	1			9239	9749	R	S	346 - 358	346	358
ISQHGGSSTSLSST	ISQHGGS(Phospho (STY))STSLSST	A0A0G2JGQ6;A0A0G2JE54;Q9JLM8;Q8CCN4	A0A0G2JGQ6;Q9JLM8	Dclk1	Serine/threonine-protein kinase DCLK1	MSMS	BioID-SP-Kin_01	AD5904	phospho	714.804	2	64.142	64.237	0.0072901	117.7	1			9240	9750	R	T	346 - 359	346	359
ISQHGGSSTSLSST	ISQHGGSS(Phospho (STY))TSLSST	A0A0G2JGQ6;A0A0G2JE54;Q9JLM8;Q8CCN4	A0A0G2JGQ6;Q9JLM8	Dclk1	Serine/threonine-protein kinase DCLK1	ISO-MSMS	BioID-SP-Kin_02	AD5905	phospho	714.804	2	64.222	64.198	0.0051408	148.62	1			9240	9750	R	T	346 - 359	346	359
ISQHGGSSTSLSST	ISQHGGS(Phospho (STY))STSLSST	A0A0G2JGQ6;A0A0G2JE54;Q9JLM8;Q8CCN4	A0A0G2JGQ6;Q9JLM8	Dclk1	Serine/threonine-protein kinase DCLK1	ISO-MSMS	BioID-SP-Kin_03	AD5906	phospho	714.804	2	64.319	64.248	0.0049354	146.77	1			9240	9750	R	T	346 - 359	346	359
ISQHGGSSTSLSSTK	ISQHGGS(Phospho (STY))STSLSSTK	A0A0G2JGQ6;A0A0G2JE54;Q9JLM8;Q8CCN4	A0A0G2JGQ6;Q9JLM8	Dclk1	Serine/threonine-protein kinase DCLK1	ISO-MSMS	BioID-SP-Kin_01	AD5904	phospho	519.57	3	57.567	57.634	0.001858	171.83	2	6444100000	0	9241	9751	R	K	346 - 360	346	360
ISQHGGSSTSLSSTK	ISQHGGS(Phospho (STY))STSLSSTK	A0A0G2JGQ6;A0A0G2JE54;Q9JLM8;Q8CCN4	A0A0G2JGQ6;Q9JLM8	Dclk1	Serine/threonine-protein kinase DCLK1	MSMS	BioID-SP-Kin_01	AD5904	phospho	778.851	2	60.679	60.759	0.10167	80.737	1			9241	9751	R	K	346 - 360	346	360
ISQHGGSSTSLSSTK	ISQHGGSS(Phospho (STY))TSLSSTK	A0A0G2JGQ6;A0A0G2JE54;Q9JLM8;Q8CCN4	A0A0G2JGQ6;Q9JLM8	Dclk1	Serine/threonine-protein kinase DCLK1	ISO-MSMS	BioID-SP-Kin_02	AD5905	phospho	519.57	3	57.304	57.236	0.012308	91.64	1	102820000	178850	9241	9751	R	K	346 - 360	346	360
ISQHGGSSTSLSSTK	ISQHGGS(Phospho (STY))STSLSSTK	A0A0G2JGQ6;A0A0G2JE54;Q9JLM8;Q8CCN4	A0A0G2JGQ6;Q9JLM8	Dclk1	Serine/threonine-protein kinase DCLK1	ISO-MSMS	BioID-SP-Kin_02	AD5905	phospho	519.57	3	57.639	57.584	0.0015636	109.37	1	6075700000	0	9241	9751	R	K	346 - 360	346	360
ISQHGGSSTSLSSTK	ISQHGGS(Phospho (STY))STSLSSTK	A0A0G2JGQ6;A0A0G2JE54;Q9JLM8;Q8CCN4	A0A0G2JGQ6;Q9JLM8	Dclk1	Serine/threonine-protein kinase DCLK1	ISO-MSMS	BioID-SP-Kin_02	AD5905	phospho	778.851	2	59.132	59.088	8.074e-10	231.38	1	112120000	138830	9241	9751	R	K	346 - 360	346	360
ISQHGGSSTSLSSTK	ISQHGGS(Phospho (STY))STSLSSTK	A0A0G2JGQ6;A0A0G2JE54;Q9JLM8;Q8CCN4	A0A0G2JGQ6;Q9JLM8	Dclk1	Serine/threonine-protein kinase DCLK1	ISO-MSMS	BioID-SP-Kin_03	AD5906	phospho	519.57	3	57.633	57.581	0.0085465	183.06	2	6223900000	0	9241	9751	R	K	346 - 360	346	360
ISQHGGSSTSLSSTK	ISQHGGS(Phospho (STY))STSLSSTK	A0A0G2JGQ6;A0A0G2JE54;Q9JLM8;Q8CCN4	A0A0G2JGQ6;Q9JLM8	Dclk1	Serine/threonine-protein kinase DCLK1	ISO-MSMS	BioID-SP-Kin_03	AD5906	phospho	778.851	2	59.132	59.076	0.011453	165.16	1	96989000	107610	9241	9751	R	K	346 - 360	346	360
ISQHGGSSTSLSSTK	ISQHGGS(Phospho (STY))STSLSSTK	A0A0G2JGQ6;A0A0G2JE54;Q9JLM8;Q8CCN4	A0A0G2JGQ6;Q9JLM8	Dclk1	Serine/threonine-protein kinase DCLK1	MSMS	BioID-SP-Kin_03	AD5906	phospho	519.57	3	59.11	59.054	0.0059214	125.03	1			9241	9751	R	K	346 - 360	346	360
ISQHGGSSTSLSSTK	ISQHGGS(Phospho (STY))STSLSSTK	A0A0G2JGQ6;A0A0G2JE54;Q9JLM8;Q8CCN4	A0A0G2JGQ6;Q9JLM8	Dclk1	Serine/threonine-protein kinase DCLK1	ISO-MSMS	BioID-DCX-SP_02	AD59011	phospho	778.851	2	57.537	57.554	0.024297	82.59	1	490790000	0	9241	9751	R	K	346 - 360	346	360
ISQHGGSSTSLSSTK	ISQHGGS(Phospho (STY))STS(Phospho (STY))LSSTK	A0A0G2JGQ6;A0A0G2JE54;Q9JLM8;Q8CCN4	A0A0G2JGQ6;Q9JLM8	Dclk1	Serine/threonine-protein kinase DCLK1	ISO-MSMS	BioID-SP-Kin_01	AD5904	phospho	818.834	2	59.777	59.856	0.0022332	103.67	1	1219900000	389640	9241	9752	R	K	346 - 360	346	360
ISQHGGSSTSLSSTK	IS(Phospho (STY))QHGGS(Phospho (STY))STSLSSTK	A0A0G2JGQ6;A0A0G2JE54;Q9JLM8;Q8CCN4	A0A0G2JGQ6;Q9JLM8	Dclk1	Serine/threonine-protein kinase DCLK1	ISO-MSMS	BioID-SP-Kin_01	AD5904	phospho	546.225	3	62.28	62.369	0.047101	73.783	1	19376000	37790	9241	9752	R	K	346 - 360	346	360
ISQHGGSSTSLSSTK	IS(Phospho (STY))QHGGS(Phospho (STY))STSLSSTK	A0A0G2JGQ6;A0A0G2JE54;Q9JLM8;Q8CCN4	A0A0G2JGQ6;Q9JLM8	Dclk1	Serine/threonine-protein kinase DCLK1	ISO-MSMS	BioID-SP-Kin_02	AD5905	phospho	546.225	3	62.359	62.33	0.047101	73.783	1	4820200	0	9241	9752	R	K	346 - 360	346	360
ISQHGGSSTSLSSTK	ISQHGGSSTSLSSTK	A0A0G2JGQ6;A0A0G2JE54;Q9JLM8;Q8CCN4	A0A0G2JGQ6;Q9JLM8	Dclk1	Serine/threonine-protein kinase DCLK1	ISO-MSMS	BioID-SP-Kin_02	AD5915	non-phospho	738.868	2	53.405	52.889	6.3496e-24	315.29	1	354890000	0	9241	9753	R	K	346 - 360	346	360
ISQHGGSSTSLSSTK	ISQHGGSSTSLSSTK	A0A0G2JGQ6;A0A0G2JE54;Q9JLM8;Q8CCN4	A0A0G2JGQ6;Q9JLM8	Dclk1	Serine/threonine-protein kinase DCLK1	ISO-MSMS	BioID-SP-Kin_02	AD5915	non-phospho	492.914	3	53.404	52.888	6.318e-05	183.76	1	2634600000	0	9241	9753	R	K	346 - 360	346	360
ISQHGGSSTSLSSTK	ISQHGGSSTSLSSTK	A0A0G2JGQ6;A0A0G2JE54;Q9JLM8;Q8CCN4	A0A0G2JGQ6;Q9JLM8	Dclk1	Serine/threonine-protein kinase DCLK1	ISO-MSMS	BioID-SP-Kin_03	AD5916	non-phospho	738.868	2	53.229	52.817	2.0949e-16	271.56	1	173640000	0	9241	9753	R	K	346 - 360	346	360
ISQHGGSSTSLSSTK	ISQHGGSSTSLSSTK	A0A0G2JGQ6;A0A0G2JE54;Q9JLM8;Q8CCN4	A0A0G2JGQ6;Q9JLM8	Dclk1	Serine/threonine-protein kinase DCLK1	ISO-MSMS	BioID-SP-Kin_03	AD5916	non-phospho	492.914	3	53.228	52.817	0.00028381	173.19	1	1512700000	0	9241	9753	R	K	346 - 360	346	360
SQHGGSSTSLSSTK	SQHGGS(Phospho (STY))STSLSSTK	A0A0G2JGQ6;A0A0G2JE54;Q9JLM8;Q8CCN4	A0A0G2JGQ6;Q9JLM8	Dclk1	Serine/threonine-protein kinase DCLK1	ISO-MSMS	BioID-SP-Kin_02	AD5905	phospho	722.309	2	57.625	57.57	0.00057989	204.26	1	28853000	0	16700	17710	I	K	347 - 360	347	360
SQHGGSSTSLSSTK	SQHGGS(Phospho (STY))STSLSSTK	A0A0G2JGQ6;A0A0G2JE54;Q9JLM8;Q8CCN4	A0A0G2JGQ6;Q9JLM8	Dclk1	Serine/threonine-protein kinase DCLK1	ISO-MSMS	BioID-SP-Kin_03	AD5906	phospho	722.309	2	57.631	57.579	4.0879e-06	218.36	1	24320000	0	16700	17710	I	K	347 - 360	347	360
SQHGGSSTSLSSTK	SQHGGS(Phospho (STY))STSLSSTK	A0A0G2JGQ6;A0A0G2JE54;Q9JLM8;Q8CCN4	A0A0G2JGQ6;Q9JLM8	Dclk1	Serine/threonine-protein kinase DCLK1	ISO-MSMS	BioID-DCX-SP_02	AD59011	phospho	722.309	2	57.545	57.562	0.0049015	101.36	1	2302800	0	16700	17710	I	K	347 - 360	347	360
SQHGGSSTSLSSTK	SQHGGSSTSLSSTK	A0A0G2JGQ6;A0A0G2JE54;Q9JLM8;Q8CCN4	A0A0G2JGQ6;Q9JLM8	Dclk1	Serine/threonine-protein kinase DCLK1	ISO-MSMS	BioID-SP-Kin_01	AD5914	non-phospho	682.326	2	52.759	52.765	0.018528	113.24	1	6785500	0	16700	17711	I	K	347 - 360	347	360
SQHGGSSTSLSSTK	SQHGGSSTSLSSTK	A0A0G2JGQ6;A0A0G2JE54;Q9JLM8;Q8CCN4	A0A0G2JGQ6;Q9JLM8	Dclk1	Serine/threonine-protein kinase DCLK1	ISO-MSMS	BioID-SP-Kin_02	AD5915	non-phospho	682.326	2	53.421	52.905	2.694e-10	222.74	1	12531000	0	16700	17711	I	K	347 - 360	347	360
SQHGGSSTSLSSTK	SQHGGSSTSLSSTK	A0A0G2JGQ6;A0A0G2JE54;Q9JLM8;Q8CCN4	A0A0G2JGQ6;Q9JLM8	Dclk1	Serine/threonine-protein kinase DCLK1	ISO-MSMS	BioID-SP-Kin_03	AD5916	non-phospho	682.326	2	53.246	52.835	0.0004547	178.15	1	8387600	0	16700	17711	I	K	347 - 360	347	360
VCSSMDENDGPGEGDELGR	VCS(Phospho (STY))S(Phospho (STY))MDENDGPGEGDELGR	Q9JLM8;Q8CCN4	Q9JLM8	Dclk1	Serine/threonine-protein kinase DCLK1	ISO-MSMS	BioID-DCX-SP_02	AD59011	phospho	1063.86	2	80.493	80.399	0.063371	69.714	1	2460900	711140	18878	20036	K	R	361 - 379	361	379
VCSSMDENDGPGEGDELGR	VCS(Phospho (STY))S(Phospho (STY))M(Oxidation (M))DENDGPGEGDELGR	Q9JLM8;Q8CCN4	Q9JLM8	Dclk1	Serine/threonine-protein kinase DCLK1	ISO-MSMS	BioID-DCX-SP_02	AD59011	phospho	1071.86	2	80.848	80.754	0.037178	84.506	2	934060	0	18878	20037	K	R	361 - 379	361	379
VCSSMDENDGPGEGDELGR	VCSSMDENDGPGEGDELGR	Q9JLM8;Q8CCN4	Q9JLM8	Dclk1	Serine/threonine-protein kinase DCLK1	ISO-MSMS	BioID-DCX-SP_01	AD59110	non-phospho	983.891	2	79.858	79.537	4.3647e-107	365.46	1	30260000	0	18878	20038	K	R	361 - 379	361	379
VCSSMDENDGPGEGDELGR	VCSSMDENDGPGEGDELGR	Q9JLM8;Q8CCN4	Q9JLM8	Dclk1	Serine/threonine-protein kinase DCLK1	ISO-MSMS	BioID-DCX-SP_03	AD59112	non-phospho	983.891	2	79.857	79.53	2.8163e-11	212.17	1	16190000	0	18878	20038	K	R	361 - 379	361	379
VCSSMDENDGPGEGDELGRR	VCS(Phospho (STY))S(Phospho (STY))MDENDGPGEGDELGRR	Q9JLM8;Q8CCN4	Q9JLM8	Dclk1	Serine/threonine-protein kinase DCLK1	ISO-MSMS	BioID-DCX-SP_01	AD59010	phospho	1141.91	2	75.837	75.705	0.08368	61.641	1	3814800	42935	18879	20039	K	R	361 - 380	361	380
SSMDENDGPGEGDELGR	S(Phospho (STY))SM(Oxidation (M))DENDGPGEGDELGR	Q9JLM8;Q8CCN4	Q9JLM8	Dclk1	Serine/threonine-protein kinase DCLK1	ISO-MSMS	BioID-DCX-SP_01	AD59010	phospho	930.833	2	73.937	73.802	0.063759	66.797	1	50923000	66956	16904	17931	C	R	363 - 379	363	379
SSMDENDGPGEGDELGR	S(Phospho (STY))SM(Oxidation (M))DENDGPGEGDELGR	Q9JLM8;Q8CCN4	Q9JLM8	Dclk1	Serine/threonine-protein kinase DCLK1	ISO-MSMS	BioID-DCX-SP_02	AD59011	phospho	930.833	2	73.827	73.737	0.00086313	115.5	1	4252200	0	16904	17931	C	R	363 - 379	363	379
SSMDENDGPGEGDELGR	SSM(Oxidation (M))DENDGPGEGDELGR	Q9JLM8;Q8CCN4	Q9JLM8	Dclk1	Serine/threonine-protein kinase DCLK1	MSMS	BioID-DCX-SP_01	AD59010	phospho	890.85	2	69.593	69.454	0.23187	71.241	1			16904	17932	C	R	363 - 379	363	379
SSMDENDGPGEGDELGR	SSM(Oxidation (M))DENDGPGEGDELGR	Q9JLM8;Q8CCN4	Q9JLM8	Dclk1	Serine/threonine-protein kinase DCLK1	ISO-MSMS	BioID-DCX-SP_03	AD59012	phospho	890.85	2	69.514	69.436	0.019067	91.914	1	5335700	23599	16904	17932	C	R	363 - 379	363	379
SSMDENDGPGEGDELGR	S(Phospho (STY))SMDENDGPGEGDELGR	Q9JLM8;Q8CCN4	Q9JLM8	Dclk1	Serine/threonine-protein kinase DCLK1	ISO-MSMS	BioID-DCX-SP_02	AD59011	phospho	922.836	2	78.692	78.6	0.001236	148.03	1	2031000	0	16904	17933	C	R	363 - 379	363	379
SSMDENDGPGEGDELGR	SSMDENDGPGEGDELGR	Q9JLM8;Q8CCN4	Q9JLM8	Dclk1	Serine/threonine-protein kinase DCLK1	ISO-MSMS	BioID-DCX-SP_01	AD59110	non-phospho	882.852	2	75.441	75.131	1.0087e-26	264.28	1	15065000	0	16904	17934	C	R	363 - 379	363	379
SSMDENDGPGEGDELGR	SSMDENDGPGEGDELGR	Q9JLM8;Q8CCN4	Q9JLM8	Dclk1	Serine/threonine-protein kinase DCLK1	ISO-MSMS	BioID-DCX-SP_02	AD59111	non-phospho	882.852	2	75.438	75.11	4.7628e-102	368.89	1	27173000	0	16904	17934	C	R	363 - 379	363	379
SSMDENDGPGEGDELGR	SSMDENDGPGEGDELGR	Q9JLM8;Q8CCN4	Q9JLM8	Dclk1	Serine/threonine-protein kinase DCLK1	ISO-MSMS	BioID-DCX-SP_03	AD59112	non-phospho	882.852	2	75.437	75.099	8.4877e-47	305.84	1	22104000	0	16904	17934	C	R	363 - 379	363	379
DENDGPGEGDELGR	DENDGPGEGDELGR	Q9JLM8;Q8CCN4	Q9JLM8	Dclk1	Serine/threonine-protein kinase DCLK1	ISO-MSMS	BioID-DCX-SP_02	AD59011	phospho	730.3	2	70.241	70.158	0.00063024	203.83	1	14761000	50547	2241	2380	M	R	366 - 379	366	379
DENDGPGEGDELGR	DENDGPGEGDELGR	Q9JLM8;Q8CCN4	Q9JLM8	Dclk1	Serine/threonine-protein kinase DCLK1	ISO-MSMS	BioID-DCX-SP_03	AD59012	phospho	730.3	2	70.183	70.105	0.019117	89.403	1	7090300	21943	2241	2380	M	R	366 - 379	366	379
ENDGPGEGDELGR	ENDGPGEGDELGR	Q9JLM8;Q8CCN4	Q9JLM8	Dclk1	Serine/threonine-protein kinase DCLK1	ISO-MSMS	BioID-DCX-SP_02	AD59011	phospho	672.787	2	67.782	67.709	0.0012544	128.17	1	14909000	212890	4591	4863	D	R	367 - 379	367	379
DGPGEGDELGR	DGPGEGDELGR	Q9JLM8;Q8CCN4	Q9JLM8	Dclk1	Serine/threonine-protein kinase DCLK1	ISO-MSMS	BioID-DCX-SP_02	AD59011	phospho	551.244	2	67.198	67.125	0.0022816	126.07	1	6654500	17159	2387	2530	N	R	369 - 379	369	379
GPGEGDELGR	GPGEGDELGR	Q9JLM8;Q8CCN4	Q9JLM8	Dclk1	Serine/threonine-protein kinase DCLK1	ISO-MSMS	BioID-DCX-SP_01	AD59010	phospho	493.731	2	62.813	62.683	0.072227	67.993	1	236560000	2461200	6998	7391	D	R	370 - 379	370	379
GPGEGDELGR	GPGEGDELGR	Q9JLM8;Q8CCN4	Q9JLM8	Dclk1	Serine/threonine-protein kinase DCLK1	ISO-MSMS	BioID-DCX-SP_02	AD59011	phospho	493.731	2	62.736	62.687	6.3561e-05	133.23	1	161730000	5208700	6998	7391	D	R	370 - 379	370	379
GPGEGDELGR	GPGEGDELGR	Q9JLM8;Q8CCN4	Q9JLM8	Dclk1	Serine/threonine-protein kinase DCLK1	ISO-MSMS	BioID-DCX-SP_03	AD59012	phospho	493.731	2	62.746	62.69	0.0056799	101.64	1	33465000	3294900	6998	7391	D	R	370 - 379	370	379
GPGEGDELGR	GPGEGDELGR	Q9JLM8;Q8CCN4	Q9JLM8	Dclk1	Serine/threonine-protein kinase DCLK1	ISO-MSMS	BioID-DCX-SP_01	AD59110	non-phospho	493.731	2	63.065	62.628	6.9087e-12	224.7	1	265120000	12803000	6998	7391	D	R	370 - 379	370	379
GPGEGDELGR	GPGEGDELGR	Q9JLM8;Q8CCN4	Q9JLM8	Dclk1	Serine/threonine-protein kinase DCLK1	ISO-MSMS	BioID-DCX-SP_02	AD59111	non-phospho	493.731	2	63.206	62.604	1.1484e-09	219.19	1	428370000	16605000	6998	7391	D	R	370 - 379	370	379
GPGEGDELGR	GPGEGDELGR	Q9JLM8;Q8CCN4	Q9JLM8	Dclk1	Serine/threonine-protein kinase DCLK1	ISO-MSMS	BioID-DCX-SP_03	AD59112	non-phospho	493.731	2	63.123	62.603	1.4428e-24	271.48	1	465390000	10176000	6998	7391	D	R	370 - 379	370	379
GPGEGDELGRR	GPGEGDELGRR	Q9JLM8;Q8CCN4	Q9JLM8	Dclk1	Serine/threonine-protein kinase DCLK1	ISO-MSMS	BioID-DCX-SP_01	AD59110	non-phospho	381.523	3	58.99	58.538	1.6042e-07	180.36	1	91105000	1156200	6999	7392	D	R	370 - 380	370	380
GPGEGDELGRR	GPGEGDELGRR	Q9JLM8;Q8CCN4	Q9JLM8	Dclk1	Serine/threonine-protein kinase DCLK1	ISO-MSMS	BioID-DCX-SP_01	AD59110	non-phospho	571.781	2	58.99	58.538	0.032032	102.62	1	16762000	1261000	6999	7392	D	R	370 - 380	370	380
GPGEGDELGRR	GPGEGDELGRR	Q9JLM8;Q8CCN4	Q9JLM8	Dclk1	Serine/threonine-protein kinase DCLK1	ISO-MSMS	BioID-DCX-SP_02	AD59111	non-phospho	381.523	3	59.232	58.556	1.1185e-05	166.55	2	108480000	1039600	6999	7392	D	R	370 - 380	370	380
GPGEGDELGRR	GPGEGDELGRR	Q9JLM8;Q8CCN4	Q9JLM8	Dclk1	Serine/threonine-protein kinase DCLK1	ISO-MSMS	BioID-DCX-SP_02	AD59111	non-phospho	571.781	2	59.232	58.556	0.017632	113.71	1	15545000	327890	6999	7392	D	R	370 - 380	370	380
PGEGDELGR	PGEGDELGR	Q9JLM8;Q8CCN4	Q9JLM8	Dclk1	Serine/threonine-protein kinase DCLK1	MSMS	BioID-DCX-SP_02	AD59011	phospho	465.22	2	60.541	60.507	0.18339	74.301	1			14121	14926	G	R	371 - 379	371	379
TIGDGNFAVVK	TIGDGNFAVVK	A0A0G2JGQ6;A0A0G2JE54;Q9JLM8;Q8CCN4	A0A0G2JGQ6;Q9JLM8	Dclk1	Serine/threonine-protein kinase DCLK1	ISO-MSMS	BioID-DCX-SP-Kin_01	AD5911	non-phospho	560.803	2	89.559	90.22	0.013802	122.44	1	709570000	1125800	17854	18953	R	K	411 - 421	411	421
TIGDGNFAVVK	TIGDGNFAVVK	A0A0G2JGQ6;A0A0G2JE54;Q9JLM8;Q8CCN4	A0A0G2JGQ6;Q9JLM8	Dclk1	Serine/threonine-protein kinase DCLK1	ISO-MSMS	BioID-DCX-SP-Kin_01	AD5911	non-phospho	560.803	2	90.749	91.411	0.0034283	149.27	1	77383000000	28330000	17854	18953	R	K	411 - 421	411	421
TIGDGNFAVVK	TIGDGNFAVVK	A0A0G2JGQ6;A0A0G2JE54;Q9JLM8;Q8CCN4	A0A0G2JGQ6;Q9JLM8	Dclk1	Serine/threonine-protein kinase DCLK1	ISO-MSMS	BioID-DCX-SP-Kin_01	AD5911	non-phospho	560.803	2	95.643	96.319	0.012323	125.82	1	185530000	3239500	17854	18953	R	K	411 - 421	411	421
TIGDGNFAVVK	TIGDGNFAVVK	A0A0G2JGQ6;A0A0G2JE54;Q9JLM8;Q8CCN4	A0A0G2JGQ6;Q9JLM8	Dclk1	Serine/threonine-protein kinase DCLK1	ISO-MSMS	BioID-DCX-SP-Kin_02	AD5912	non-phospho	560.803	2	89.565	90.167	0.035423	100.02	1	851320000	336490	17854	18953	R	K	411 - 421	411	421
TIGDGNFAVVK	TIGDGNFAVVK	A0A0G2JGQ6;A0A0G2JE54;Q9JLM8;Q8CCN4	A0A0G2JGQ6;Q9JLM8	Dclk1	Serine/threonine-protein kinase DCLK1	ISO-MSMS	BioID-DCX-SP-Kin_03	AD5913	non-phospho	560.803	2	90.704	91.314	0.00035973	169.92	1	94465000000	28184000	17854	18953	R	K	411 - 421	411	421
TIGDGNFAVVK	TIGDGNFAVVK	A0A0G2JGQ6;A0A0G2JE54;Q9JLM8;Q8CCN4	A0A0G2JGQ6;Q9JLM8	Dclk1	Serine/threonine-protein kinase DCLK1	ISO-MSMS	BioID-SP-Kin_01	AD5914	non-phospho	560.803	2	90.838	91.214	0.015219	119.21	2	270560000000	29239000	17854	18953	R	K	411 - 421	411	421
TIGDGNFAVVK	TIGDGNFAVVK	A0A0G2JGQ6;A0A0G2JE54;Q9JLM8;Q8CCN4	A0A0G2JGQ6;Q9JLM8	Dclk1	Serine/threonine-protein kinase DCLK1	ISO-MSMS	BioID-SP-Kin_02	AD5915	non-phospho	560.803	2	91.076	91.198	0.0032139	150.53	3	330950000000	24254000	17854	18953	R	K	411 - 421	411	421
TIGDGNFAVVK	TIGDGNFAVVK	A0A0G2JGQ6;A0A0G2JE54;Q9JLM8;Q8CCN4	A0A0G2JGQ6;Q9JLM8	Dclk1	Serine/threonine-protein kinase DCLK1	ISO-MSMS	BioID-SP-Kin_02	AD5915	non-phospho	560.803	2	96.034	96.205	0.027718	105.94	1	286810000	5653500	17854	18953	R	K	411 - 421	411	421
TIGDGNFAVVK	TIGDGNFAVVK	A0A0G2JGQ6;A0A0G2JE54;Q9JLM8;Q8CCN4	A0A0G2JGQ6;Q9JLM8	Dclk1	Serine/threonine-protein kinase DCLK1	ISO-MSMS	BioID-SP-Kin_03	AD5916	non-phospho	560.803	2	91.25	91.232	0.00045692	166.77	1	257600000000	33004000	17854	18953	R	K	411 - 421	411	421
TIGDGNFAVVK	TIGDGNFAVVK	A0A0G2JGQ6;A0A0G2JE54;Q9JLM8;Q8CCN4	A0A0G2JGQ6;Q9JLM8	Dclk1	Serine/threonine-protein kinase DCLK1	ISO-MSMS	BioID-SP-Kin_03	AD5916	non-phospho	560.803	2	96.177	96.15	0.04961	93.649	1	187250000	9550900	17854	18953	R	K	411 - 421	411	421
TIGDGNFAVVK	TIGDGNFAVVK	A0A0G2JGQ6;A0A0G2JE54;Q9JLM8;Q8CCN4	A0A0G2JGQ6;Q9JLM8	Dclk1	Serine/threonine-protein kinase DCLK1	ISO-MSMS	BioID-Kin_01	AD5917	non-phospho	560.803	2	91.451	91.264	0.0024974	154.75	1	198360000000	34845000	17854	18953	R	K	411 - 421	411	421
TIGDGNFAVVK	TIGDGNFAVVK	A0A0G2JGQ6;A0A0G2JE54;Q9JLM8;Q8CCN4	A0A0G2JGQ6;Q9JLM8	Dclk1	Serine/threonine-protein kinase DCLK1	ISO-MSMS	BioID-Kin_01	AD5917	non-phospho	560.803	2	96.375	96.209	0.04961	93.649	1	113730000	5176300	17854	18953	R	K	411 - 421	411	421
TIGDGNFAVVK	TIGDGNFAVVK	A0A0G2JGQ6;A0A0G2JE54;Q9JLM8;Q8CCN4	A0A0G2JGQ6;Q9JLM8	Dclk1	Serine/threonine-protein kinase DCLK1	ISO-MSMS	BioID-Kin_02	AD5918	non-phospho	560.803	2	91.714	91.257	0.00015182	178.94	1	180270000000	9528200	17854	18953	R	K	411 - 421	411	421
TIGDGNFAVVK	TIGDGNFAVVK	A0A0G2JGQ6;A0A0G2JE54;Q9JLM8;Q8CCN4	A0A0G2JGQ6;Q9JLM8	Dclk1	Serine/threonine-protein kinase DCLK1	ISO-MSMS	BioID-Kin_02	AD5918	non-phospho	560.803	2	96.597	96.161	0.04961	93.649	1	156280000	9384400	17854	18953	R	K	411 - 421	411	421
TIGDGNFAVVK	TIGDGNFAVVK	A0A0G2JGQ6;A0A0G2JE54;Q9JLM8;Q8CCN4	A0A0G2JGQ6;Q9JLM8	Dclk1	Serine/threonine-protein kinase DCLK1	MSMS	BioID-Kin_02	AD5918	non-phospho	560.803	2	92.765	92.311	0.049413	82.749	1			17854	18953	R	K	411 - 421	411	421
TIGDGNFAVVK	TIGDGNFAVVK	A0A0G2JGQ6;A0A0G2JE54;Q9JLM8;Q8CCN4	A0A0G2JGQ6;Q9JLM8	Dclk1	Serine/threonine-protein kinase DCLK1	ISO-MSMS	BioID-Kin_03	AD5919	non-phospho	560.803	2	91.87	91.285	6.6853e-06	196.37	2	107560000000	27569000	17854	18953	R	K	411 - 421	411	421
TIGDGNFAVVK	TIGDGNFAVVK	A0A0G2JGQ6;A0A0G2JE54;Q9JLM8;Q8CCN4	A0A0G2JGQ6;Q9JLM8	Dclk1	Serine/threonine-protein kinase DCLK1	ISO-MSMS	BioID-Kin_03	AD5919	non-phospho	560.803	2	96.749	96.174	0.023157	109.44	1	164420000	8485400	17854	18953	R	K	411 - 421	411	421
GDGNFAVVK	GDGNFAVVK	A0A0G2JGQ6;A0A0G2JE54;Q9JLM8;Q8CCN4;A0A0A6YX33;A0A0A6YWI6;A0A0A6YX71;Q6PGN3	A0A0G2JGQ6;Q9JLM8;A0A0A6YX33	Dclk1;Dclk2	Serine/threonine-protein kinase DCLK1;Serine/threonine-protein kinase DCLK2	ISO-MSMS	BioID-DCX-SP-Kin_01	AD5911	non-phospho	906.468	1	90.78	91.442	0.036813	110.38	1	509350000	7202400	6255	6606	I	K	413 - 421	413	421
GDGNFAVVK	GDGNFAVVK	A0A0G2JGQ6;A0A0G2JE54;Q9JLM8;Q8CCN4;A0A0A6YX33;A0A0A6YWI6;A0A0A6YX71;Q6PGN3	A0A0G2JGQ6;Q9JLM8;A0A0A6YX33	Dclk1;Dclk2	Serine/threonine-protein kinase DCLK1;Serine/threonine-protein kinase DCLK2	ISO-MSMS	BioID-Kin_01	AD5917	non-phospho	906.468	1	91.42	91.234	0.029751	114.99	1	223830000	0	6255	6606	I	K	413 - 421	413	421
GDGNFAVVK	GDGNFAVVK	A0A0G2JGQ6;A0A0G2JE54;Q9JLM8;Q8CCN4;A0A0A6YX33;A0A0A6YWI6;A0A0A6YX71;Q6PGN3	A0A0G2JGQ6;Q9JLM8;A0A0A6YX33	Dclk1;Dclk2	Serine/threonine-protein kinase DCLK1;Serine/threonine-protein kinase DCLK2	ISO-MSMS	BioID-Kin_02	AD5918	non-phospho	906.468	1	91.756	91.299	0.025616	119.21	1	189870000	0	6255	6606	I	K	413 - 421	413	421
GDGNFAVVK	GDGNFAVVK	A0A0G2JGQ6;A0A0G2JE54;Q9JLM8;Q8CCN4;A0A0A6YX33;A0A0A6YWI6;A0A0A6YX71;Q6PGN3	A0A0G2JGQ6;Q9JLM8;A0A0A6YX33	Dclk1;Dclk2	Serine/threonine-protein kinase DCLK1;Serine/threonine-protein kinase DCLK2	ISO-MSMS	BioID-Kin_03	AD5919	non-phospho	906.468	1	91.87	91.285	0.0060308	154.12	1	149690000	0	6255	6606	I	K	413 - 421	413	421
GKEHMIQNEVSILR	GKEHM(Oxidation (M))IQNEVSILR	A0A0G2JGQ6;A0A0G2JE54;Q9JLM8;Q8CCN4	A0A0G2JGQ6;Q9JLM8	Dclk1	Serine/threonine-protein kinase DCLK1	ISO-MSMS	BioID-DCX-SP-Kin_03	AD5903	phospho	557.295	3	82.382	82.275	0.0027997	106.52	1	346630000	85710	6744	7122	R	R	444 - 457	444	457
GKEHMIQNEVSILR	GKEHM(Oxidation (M))IQNEVSILR	A0A0G2JGQ6;A0A0G2JE54;Q9JLM8;Q8CCN4	A0A0G2JGQ6;Q9JLM8	Dclk1	Serine/threonine-protein kinase DCLK1	ISO-MSMS	BioID-DCX-SP-Kin_03	AD5903	phospho	418.223	4	82.367	82.261	0.049085	76.262	1	113260000	34790	6744	7122	R	R	444 - 457	444	457
GKEHMIQNEVSILR	GKEHM(Oxidation (M))IQNEVSILR	A0A0G2JGQ6;A0A0G2JE54;Q9JLM8;Q8CCN4	A0A0G2JGQ6;Q9JLM8	Dclk1	Serine/threonine-protein kinase DCLK1	ISO-MSMS	BioID-SP-Kin_01	AD5904	phospho	835.438	2	82.431	82.493	0.0081358	160.38	1	17552000	0	6744	7122	R	R	444 - 457	444	457
GKEHMIQNEVSILR	GKEHM(Oxidation (M))IQNEVSILR	A0A0G2JGQ6;A0A0G2JE54;Q9JLM8;Q8CCN4	A0A0G2JGQ6;Q9JLM8	Dclk1	Serine/threonine-protein kinase DCLK1	ISO-MSMS	BioID-SP-Kin_02	AD5905	phospho	835.438	2	82.182	82.157	6.5783e-06	213.18	1	51787000	0	6744	7122	R	R	444 - 457	444	457
GKEHMIQNEVSILR	GKEHM(Oxidation (M))IQNEVSILR	A0A0G2JGQ6;A0A0G2JE54;Q9JLM8;Q8CCN4	A0A0G2JGQ6;Q9JLM8	Dclk1	Serine/threonine-protein kinase DCLK1	ISO-MSMS	BioID-SP-Kin_03	AD5906	phospho	557.295	3	82.4	82.307	4.6258e-10	236.37	3	6628700000	843050	6744	7122	R	R	444 - 457	444	457
GKEHMIQNEVSILR	GKEHM(Oxidation (M))IQNEVSILR	A0A0G2JGQ6;A0A0G2JE54;Q9JLM8;Q8CCN4	A0A0G2JGQ6;Q9JLM8	Dclk1	Serine/threonine-protein kinase DCLK1	ISO-MSMS	BioID-SP-Kin_03	AD5906	phospho	418.223	4	82.455	82.361	0.00071288	119.32	2	2358600000	504450	6744	7122	R	R	444 - 457	444	457
GKEHMIQNEVSILR	GKEHM(Oxidation (M))IQNEVSILR	A0A0G2JGQ6;A0A0G2JE54;Q9JLM8;Q8CCN4	A0A0G2JGQ6;Q9JLM8	Dclk1	Serine/threonine-protein kinase DCLK1	ISO-MSMS	BioID-SP-Kin_03	AD5906	phospho	835.438	2	82.394	82.301	1.9495e-06	222.81	1	37129000	0	6744	7122	R	R	444 - 457	444	457
GKEHMIQNEVSILR	GKEHM(Oxidation (M))IQNEVSILR	A0A0G2JGQ6;A0A0G2JE54;Q9JLM8;Q8CCN4	A0A0G2JGQ6;Q9JLM8	Dclk1	Serine/threonine-protein kinase DCLK1	ISO-MSMS	BioID-Kin_01	AD5907	phospho	557.295	3	82.413	82.272	0.0036822	136.6	1	1821700000	75162	6744	7122	R	R	444 - 457	444	457
GKEHMIQNEVSILR	GKEHM(Oxidation (M))IQNEVSILR	A0A0G2JGQ6;A0A0G2JE54;Q9JLM8;Q8CCN4	A0A0G2JGQ6;Q9JLM8	Dclk1	Serine/threonine-protein kinase DCLK1	ISO-MSMS	BioID-Kin_01	AD5907	phospho	418.223	4	82.401	82.26	0.051374	75.462	1	649680000	87483	6744	7122	R	R	444 - 457	444	457
GKEHMIQNEVSILR	GKEHM(Oxidation (M))IQNEVSILR	A0A0G2JGQ6;A0A0G2JE54;Q9JLM8;Q8CCN4	A0A0G2JGQ6;Q9JLM8	Dclk1	Serine/threonine-protein kinase DCLK1	ISO-MSMS	BioID-Kin_01	AD5907	phospho	418.223	4	82.716	82.574	0.0026993	107.14	1	1488300000	77751	6744	7122	R	R	444 - 457	444	457
GKEHMIQNEVSILR	GKEHM(Oxidation (M))IQNEVSILR	A0A0G2JGQ6;A0A0G2JE54;Q9JLM8;Q8CCN4	A0A0G2JGQ6;Q9JLM8	Dclk1	Serine/threonine-protein kinase DCLK1	ISO-MSMS	BioID-Kin_02	AD5908	phospho	557.295	3	82.862	82.682	0.00071288	119.32	1	2782600000	254280	6744	7122	R	R	444 - 457	444	457
GKEHMIQNEVSILR	GKEHM(Oxidation (M))IQNEVSILR	A0A0G2JGQ6;A0A0G2JE54;Q9JLM8;Q8CCN4	A0A0G2JGQ6;Q9JLM8	Dclk1	Serine/threonine-protein kinase DCLK1	ISO-MSMS	BioID-Kin_03	AD5909	phospho	418.223	4	82.466	82.384	0.071269	68.513	1	447150000	132430	6744	7122	R	R	444 - 457	444	457
GKEHMIQNEVSILR	GKEHM(Oxidation (M))IQNEVSILR	A0A0G2JGQ6;A0A0G2JE54;Q9JLM8;Q8CCN4	A0A0G2JGQ6;Q9JLM8	Dclk1	Serine/threonine-protein kinase DCLK1	ISO-MSMS	BioID-Kin_03	AD5909	phospho	557.295	3	82.719	82.637	0.00060722	119.96	1	1683700000	304360	6744	7122	R	R	444 - 457	444	457
GKEHMIQNEVSILR	GKEHM(Oxidation (M))IQNEVSILR	A0A0G2JGQ6;A0A0G2JE54;Q9JLM8;Q8CCN4	A0A0G2JGQ6;Q9JLM8	Dclk1	Serine/threonine-protein kinase DCLK1	ISO-MSMS	BioID-Kin_03	AD5909	phospho	418.223	4	82.728	82.646	0.13087	59.185	1	717230000	243790	6744	7122	R	R	444 - 457	444	457
GKEHMIQNEVSILR	GKEHM(Oxidation (M))IQNEVSILR	A0A0G2JGQ6;A0A0G2JE54;Q9JLM8;Q8CCN4	A0A0G2JGQ6;Q9JLM8	Dclk1	Serine/threonine-protein kinase DCLK1	MSMS	BioID-DCX-SP-Kin_03	AD5913	non-phospho	835.438	2	80.924	81.513	0.0024882	142.38	1			6744	7122	R	R	444 - 457	444	457
GKEHMIQNEVSILR	GKEHM(Oxidation (M))IQNEVSILR	A0A0G2JGQ6;A0A0G2JE54;Q9JLM8;Q8CCN4	A0A0G2JGQ6;Q9JLM8	Dclk1	Serine/threonine-protein kinase DCLK1	ISO-MSMS	BioID-SP-Kin_01	AD5914	non-phospho	557.295	3	81.333	81.733	0.0001328	186.08	1	647020000	14347000	6744	7122	R	R	444 - 457	444	457
GKEHMIQNEVSILR	GKEHM(Oxidation (M))IQNEVSILR	A0A0G2JGQ6;A0A0G2JE54;Q9JLM8;Q8CCN4	A0A0G2JGQ6;Q9JLM8	Dclk1	Serine/threonine-protein kinase DCLK1	ISO-MSMS	BioID-SP-Kin_01	AD5914	non-phospho	835.438	2	81.32	81.72	0.00051438	176.89	1	33480000	0	6744	7122	R	R	444 - 457	444	457
GKEHMIQNEVSILR	GKEHM(Oxidation (M))IQNEVSILR	A0A0G2JGQ6;A0A0G2JE54;Q9JLM8;Q8CCN4	A0A0G2JGQ6;Q9JLM8	Dclk1	Serine/threonine-protein kinase DCLK1	ISO-MSMS	BioID-SP-Kin_02	AD5915	non-phospho	557.295	3	82.492	82.579	0.0001328	186.08	1	1739100000	95947	6744	7122	R	R	444 - 457	444	457
GKEHMIQNEVSILR	GKEHM(Oxidation (M))IQNEVSILR	A0A0G2JGQ6;A0A0G2JE54;Q9JLM8;Q8CCN4	A0A0G2JGQ6;Q9JLM8	Dclk1	Serine/threonine-protein kinase DCLK1	ISO-MSMS	BioID-SP-Kin_02	AD5915	non-phospho	835.438	2	82.314	82.4	6.9458e-07	211.77	1	366010000	7751800	6744	7122	R	R	444 - 457	444	457
GKEHMIQNEVSILR	GKEHM(Oxidation (M))IQNEVSILR	A0A0G2JGQ6;A0A0G2JE54;Q9JLM8;Q8CCN4	A0A0G2JGQ6;Q9JLM8	Dclk1	Serine/threonine-protein kinase DCLK1	ISO-MSMS	BioID-Kin_01	AD5917	non-phospho	557.295	3	82.446	82.272	0.0026808	142.19	1	429080000	1519700	6744	7122	R	R	444 - 457	444	457
GKEHMIQNEVSILR	GKEHM(Oxidation (M))IQNEVSILR	A0A0G2JGQ6;A0A0G2JE54;Q9JLM8;Q8CCN4	A0A0G2JGQ6;Q9JLM8	Dclk1	Serine/threonine-protein kinase DCLK1	ISO-MSMS	BioID-Kin_01	AD5917	non-phospho	835.438	2	82.422	82.248	0.0010007	162.48	1	59237000	2928600	6744	7122	R	R	444 - 457	444	457
GKEHMIQNEVSILR	GKEHM(Oxidation (M))IQNEVSILR	A0A0G2JGQ6;A0A0G2JE54;Q9JLM8;Q8CCN4	A0A0G2JGQ6;Q9JLM8	Dclk1	Serine/threonine-protein kinase DCLK1	ISO-MSMS	BioID-Kin_02	AD5918	non-phospho	557.295	3	82.729	82.293	0.00013009	186.42	1	624550000	1170300	6744	7122	R	R	444 - 457	444	457
GKEHMIQNEVSILR	GKEHM(Oxidation (M))IQNEVSILR	A0A0G2JGQ6;A0A0G2JE54;Q9JLM8;Q8CCN4	A0A0G2JGQ6;Q9JLM8	Dclk1	Serine/threonine-protein kinase DCLK1	ISO-MSMS	BioID-Kin_02	AD5918	non-phospho	835.438	2	82.747	82.312	8.2084e-05	192.4	1	84016000	1915100	6744	7122	R	R	444 - 457	444	457
GKEHMIQNEVSILR	GKEHM(Oxidation (M))IQNEVSILR	A0A0G2JGQ6;A0A0G2JE54;Q9JLM8;Q8CCN4	A0A0G2JGQ6;Q9JLM8	Dclk1	Serine/threonine-protein kinase DCLK1	ISO-MSMS	BioID-Kin_03	AD5919	non-phospho	557.295	3	82.789	82.241	0.001008	160.04	1	105530000	0	6744	7122	R	R	444 - 457	444	457
GKEHMIQNEVSILR	GKEHMIQNEVSILR	A0A0G2JGQ6;A0A0G2JE54;Q9JLM8;Q8CCN4	A0A0G2JGQ6;Q9JLM8	Dclk1	Serine/threonine-protein kinase DCLK1	ISO-MSMS	BioID-SP-Kin_02	AD5905	phospho	551.963	3	88.057	88.031	0.0046404	144.12	1	177110000	50906	6744	7123	R	R	444 - 457	444	457
GKEHMIQNEVSILR	GKEHMIQNEVSILR	A0A0G2JGQ6;A0A0G2JE54;Q9JLM8;Q8CCN4	A0A0G2JGQ6;Q9JLM8	Dclk1	Serine/threonine-protein kinase DCLK1	ISO-MSMS	BioID-SP-Kin_02	AD5905	phospho	414.224	4	88.093	88.067	0.021761	87.18	1	41198000	95873	6744	7123	R	R	444 - 457	444	457
GKEHMIQNEVSILR	GKEHMIQNEVSILR	A0A0G2JGQ6;A0A0G2JE54;Q9JLM8;Q8CCN4	A0A0G2JGQ6;Q9JLM8	Dclk1	Serine/threonine-protein kinase DCLK1	ISO-MSMS	BioID-SP-Kin_02	AD5905	phospho	827.441	2	88.046	88.02	0.016334	105.32	1	1336300	0	6744	7123	R	R	444 - 457	444	457
GKEHMIQNEVSILR	GKEHMIQNEVSILR	A0A0G2JGQ6;A0A0G2JE54;Q9JLM8;Q8CCN4	A0A0G2JGQ6;Q9JLM8	Dclk1	Serine/threonine-protein kinase DCLK1	ISO-MSMS	BioID-SP-Kin_03	AD5906	phospho	551.963	3	88.222	88.104	0.0026696	131.35	1	87530000	93154	6744	7123	R	R	444 - 457	444	457
GKEHMIQNEVSILR	GKEHMIQNEVSILR	A0A0G2JGQ6;A0A0G2JE54;Q9JLM8;Q8CCN4	A0A0G2JGQ6;Q9JLM8	Dclk1	Serine/threonine-protein kinase DCLK1	ISO-MSMS	BioID-SP-Kin_03	AD5906	phospho	414.224	4	88.198	88.083	0.0026993	107.14	1	21424000	155350	6744	7123	R	R	444 - 457	444	457
GKEHMIQNEVSILR	GKEHMIQNEVSILR	A0A0G2JGQ6;A0A0G2JE54;Q9JLM8;Q8CCN4	A0A0G2JGQ6;Q9JLM8	Dclk1	Serine/threonine-protein kinase DCLK1	ISO-MSMS	BioID-Kin_01	AD5907	phospho	551.963	3	88.448	88.293	0.13335	58.831	1	57734000	59097	6744	7123	R	R	444 - 457	444	457
GKEHMIQNEVSILR	GKEHMIQNEVSILR	A0A0G2JGQ6;A0A0G2JE54;Q9JLM8;Q8CCN4	A0A0G2JGQ6;Q9JLM8	Dclk1	Serine/threonine-protein kinase DCLK1	ISO-MSMS	BioID-DCX-SP-Kin_01	AD5911	non-phospho	551.963	3	86.706	87.368	2.8314e-42	254.94	1	3538600000	1531800	6744	7123	R	R	444 - 457	444	457
GKEHMIQNEVSILR	GKEHMIQNEVSILR	A0A0G2JGQ6;A0A0G2JE54;Q9JLM8;Q8CCN4	A0A0G2JGQ6;Q9JLM8	Dclk1	Serine/threonine-protein kinase DCLK1	ISO-MSMS	BioID-DCX-SP-Kin_01	AD5911	non-phospho	827.441	2	86.707	87.369	1.5703e-97	365.16	1	534760000	214500	6744	7123	R	R	444 - 457	444	457
GKEHMIQNEVSILR	GKEHMIQNEVSILR	A0A0G2JGQ6;A0A0G2JE54;Q9JLM8;Q8CCN4	A0A0G2JGQ6;Q9JLM8	Dclk1	Serine/threonine-protein kinase DCLK1	ISO-MSMS	BioID-DCX-SP-Kin_03	AD5913	non-phospho	551.963	3	86.795	87.422	1.4333e-23	229.39	1	12034000000	4718900	6744	7123	R	R	444 - 457	444	457
GKEHMIQNEVSILR	GKEHMIQNEVSILR	A0A0G2JGQ6;A0A0G2JE54;Q9JLM8;Q8CCN4	A0A0G2JGQ6;Q9JLM8	Dclk1	Serine/threonine-protein kinase DCLK1	ISO-MSMS	BioID-DCX-SP-Kin_03	AD5913	non-phospho	414.224	4	86.796	87.423	0.0010033	138.87	1	2397400000	7652100	6744	7123	R	R	444 - 457	444	457
GKEHMIQNEVSILR	GKEHMIQNEVSILR	A0A0G2JGQ6;A0A0G2JE54;Q9JLM8;Q8CCN4	A0A0G2JGQ6;Q9JLM8	Dclk1	Serine/threonine-protein kinase DCLK1	ISO-MSMS	BioID-DCX-SP-Kin_03	AD5913	non-phospho	827.441	2	86.795	87.422	3.7288e-115	388.62	1	805420000	0	6744	7123	R	R	444 - 457	444	457
GKEHMIQNEVSILR	GKEHMIQNEVSILR	A0A0G2JGQ6;A0A0G2JE54;Q9JLM8;Q8CCN4	A0A0G2JGQ6;Q9JLM8	Dclk1	Serine/threonine-protein kinase DCLK1	ISO-MSMS	BioID-SP-Kin_01	AD5914	non-phospho	551.963	3	87.117	87.49	1.0352e-15	207.08	1	16046000000	5184400	6744	7123	R	R	444 - 457	444	457
GKEHMIQNEVSILR	GKEHMIQNEVSILR	A0A0G2JGQ6;A0A0G2JE54;Q9JLM8;Q8CCN4	A0A0G2JGQ6;Q9JLM8	Dclk1	Serine/threonine-protein kinase DCLK1	ISO-MSMS	BioID-SP-Kin_01	AD5914	non-phospho	827.441	2	87.117	87.49	4.3518e-115	387.09	1	3092700000	4246600	6744	7123	R	R	444 - 457	444	457
GKEHMIQNEVSILR	GKEHMIQNEVSILR	A0A0G2JGQ6;A0A0G2JE54;Q9JLM8;Q8CCN4	A0A0G2JGQ6;Q9JLM8	Dclk1	Serine/threonine-protein kinase DCLK1	ISO-MSMS	BioID-SP-Kin_02	AD5915	non-phospho	551.963	3	87.647	87.731	1.206e-31	234.28	1	34580000000	2823300	6744	7123	R	R	444 - 457	444	457
GKEHMIQNEVSILR	GKEHMIQNEVSILR	A0A0G2JGQ6;A0A0G2JE54;Q9JLM8;Q8CCN4	A0A0G2JGQ6;Q9JLM8	Dclk1	Serine/threonine-protein kinase DCLK1	ISO-MSMS	BioID-SP-Kin_02	AD5915	non-phospho	414.224	4	87.652	87.735	0.012385	114.74	1	6563800000	9641000	6744	7123	R	R	444 - 457	444	457
GKEHMIQNEVSILR	GKEHMIQNEVSILR	A0A0G2JGQ6;A0A0G2JE54;Q9JLM8;Q8CCN4	A0A0G2JGQ6;Q9JLM8	Dclk1	Serine/threonine-protein kinase DCLK1	ISO-MSMS	BioID-SP-Kin_02	AD5915	non-phospho	827.441	2	87.646	87.73	3.4018e-155	418.85	1	7696200000	1637700	6744	7123	R	R	444 - 457	444	457
GKEHMIQNEVSILR	GKEHMIQNEVSILR	A0A0G2JGQ6;A0A0G2JE54;Q9JLM8;Q8CCN4	A0A0G2JGQ6;Q9JLM8	Dclk1	Serine/threonine-protein kinase DCLK1	ISO-MSMS	BioID-SP-Kin_03	AD5916	non-phospho	551.963	3	87.816	87.796	6.2151e-23	227.74	1	20536000000	3258200	6744	7123	R	R	444 - 457	444	457
GKEHMIQNEVSILR	GKEHMIQNEVSILR	A0A0G2JGQ6;A0A0G2JE54;Q9JLM8;Q8CCN4	A0A0G2JGQ6;Q9JLM8	Dclk1	Serine/threonine-protein kinase DCLK1	ISO-MSMS	BioID-SP-Kin_03	AD5916	non-phospho	414.224	4	87.798	87.778	0.0090306	105.14	1	4291100000	6224900	6744	7123	R	R	444 - 457	444	457
GKEHMIQNEVSILR	GKEHMIQNEVSILR	A0A0G2JGQ6;A0A0G2JE54;Q9JLM8;Q8CCN4	A0A0G2JGQ6;Q9JLM8	Dclk1	Serine/threonine-protein kinase DCLK1	ISO-MSMS	BioID-SP-Kin_03	AD5916	non-phospho	827.441	2	87.856	87.836	2.3236e-134	405.77	1	5363700000	5606300	6744	7123	R	R	444 - 457	444	457
GKEHMIQNEVSILR	GKEHMIQNEVSILR	A0A0G2JGQ6;A0A0G2JE54;Q9JLM8;Q8CCN4	A0A0G2JGQ6;Q9JLM8	Dclk1	Serine/threonine-protein kinase DCLK1	ISO-MSMS	BioID-Kin_01	AD5917	non-phospho	551.963	3	87.96	87.771	8.1382e-32	244.57	1	11617000000	136410	6744	7123	R	R	444 - 457	444	457
GKEHMIQNEVSILR	GKEHMIQNEVSILR	A0A0G2JGQ6;A0A0G2JE54;Q9JLM8;Q8CCN4	A0A0G2JGQ6;Q9JLM8	Dclk1	Serine/threonine-protein kinase DCLK1	ISO-MSMS	BioID-Kin_01	AD5917	non-phospho	827.441	2	87.96	87.771	1.3698e-177	435.91	1	1082700000	0	6744	7123	R	R	444 - 457	444	457
GKEHMIQNEVSILR	GKEHMIQNEVSILR	A0A0G2JGQ6;A0A0G2JE54;Q9JLM8;Q8CCN4	A0A0G2JGQ6;Q9JLM8	Dclk1	Serine/threonine-protein kinase DCLK1	ISO-MSMS	BioID-Kin_01	AD5917	non-phospho	414.224	4	87.961	87.771	0.0038599	116.84	1	2507700000	2783400	6744	7123	R	R	444 - 457	444	457
GKEHMIQNEVSILR	GKEHMIQNEVSILR	A0A0G2JGQ6;A0A0G2JE54;Q9JLM8;Q8CCN4	A0A0G2JGQ6;Q9JLM8	Dclk1	Serine/threonine-protein kinase DCLK1	ISO-MSMS	BioID-Kin_02	AD5918	non-phospho	551.963	3	88.315	87.851	1.2546e-31	238.67	1	15438000000	4277900	6744	7123	R	R	444 - 457	444	457
GKEHMIQNEVSILR	GKEHMIQNEVSILR	A0A0G2JGQ6;A0A0G2JE54;Q9JLM8;Q8CCN4	A0A0G2JGQ6;Q9JLM8	Dclk1	Serine/threonine-protein kinase DCLK1	ISO-MSMS	BioID-Kin_02	AD5918	non-phospho	414.224	4	88.315	87.851	0.0038599	116.84	1	3641700000	7453200	6744	7123	R	R	444 - 457	444	457
GKEHMIQNEVSILR	GKEHMIQNEVSILR	A0A0G2JGQ6;A0A0G2JE54;Q9JLM8;Q8CCN4	A0A0G2JGQ6;Q9JLM8	Dclk1	Serine/threonine-protein kinase DCLK1	ISO-MSMS	BioID-Kin_02	AD5918	non-phospho	827.441	2	88.315	87.851	3.0911e-134	402.55	1	2765800000	1109300	6744	7123	R	R	444 - 457	444	457
GKEHMIQNEVSILR	GKEHMIQNEVSILR	A0A0G2JGQ6;A0A0G2JE54;Q9JLM8;Q8CCN4	A0A0G2JGQ6;Q9JLM8	Dclk1	Serine/threonine-protein kinase DCLK1	ISO-MSMS	BioID-Kin_03	AD5919	non-phospho	551.963	3	88.585	87.997	1.019e-32	242.43	1	8075600000	33392000	6744	7123	R	R	444 - 457	444	457
GKEHMIQNEVSILR	GKEHMIQNEVSILR	A0A0G2JGQ6;A0A0G2JE54;Q9JLM8;Q8CCN4	A0A0G2JGQ6;Q9JLM8	Dclk1	Serine/threonine-protein kinase DCLK1	ISO-MSMS	BioID-Kin_03	AD5919	non-phospho	414.224	4	88.577	87.989	0.0045575	114.74	1	2104000000	5389400	6744	7123	R	R	444 - 457	444	457
GKEHMIQNEVSILR	GKEHMIQNEVSILR	A0A0G2JGQ6;A0A0G2JE54;Q9JLM8;Q8CCN4	A0A0G2JGQ6;Q9JLM8	Dclk1	Serine/threonine-protein kinase DCLK1	ISO-MSMS	BioID-Kin_03	AD5919	non-phospho	827.441	2	88.584	87.996	2.3236e-134	405.77	1	1130700000	6682600	6744	7123	R	R	444 - 457	444	457
EHMIQNEVSILR	EHM(Oxidation (M))IQNEVSILR	A0A0G2JGQ6;A0A0G2JE54;Q9JLM8;Q8CCN4	A0A0G2JGQ6;Q9JLM8	Dclk1	Serine/threonine-protein kinase DCLK1	ISO-MSMS	BioID-SP-Kin_02	AD5905	phospho	495.589	3	87.813	87.787	0.03469	94.191	1	3663300	43921	4074	4322	K	R	446 - 457	446	457
EHMIQNEVSILR	EHM(Oxidation (M))IQNEVSILR	A0A0G2JGQ6;A0A0G2JE54;Q9JLM8;Q8CCN4	A0A0G2JGQ6;Q9JLM8	Dclk1	Serine/threonine-protein kinase DCLK1	ISO-MSMS	BioID-DCX-SP-Kin_01	AD5911	non-phospho	495.589	3	86.879	87.541	0.003998	145.09	1	1018800000	4285700	4074	4322	K	R	446 - 457	446	457
EHMIQNEVSILR	EHM(Oxidation (M))IQNEVSILR	A0A0G2JGQ6;A0A0G2JE54;Q9JLM8;Q8CCN4	A0A0G2JGQ6;Q9JLM8	Dclk1	Serine/threonine-protein kinase DCLK1	ISO-MSMS	BioID-DCX-SP-Kin_01	AD5911	non-phospho	742.88	2	86.895	87.556	8.1391e-16	248.21	1	489320000	824600	4074	4322	K	R	446 - 457	446	457
EHMIQNEVSILR	EHM(Oxidation (M))IQNEVSILR	A0A0G2JGQ6;A0A0G2JE54;Q9JLM8;Q8CCN4	A0A0G2JGQ6;Q9JLM8	Dclk1	Serine/threonine-protein kinase DCLK1	ISO-MSMS	BioID-DCX-SP-Kin_02	AD5912	non-phospho	495.589	3	87.277	87.876	0.0005069	174.23	2	5341300000	7123000	4074	4322	K	R	446 - 457	446	457
EHMIQNEVSILR	EHM(Oxidation (M))IQNEVSILR	A0A0G2JGQ6;A0A0G2JE54;Q9JLM8;Q8CCN4	A0A0G2JGQ6;Q9JLM8	Dclk1	Serine/threonine-protein kinase DCLK1	ISO-MSMS	BioID-DCX-SP-Kin_02	AD5912	non-phospho	742.88	2	87.227	87.826	1.0056e-42	306.48	1	2428200000	14157000	4074	4322	K	R	446 - 457	446	457
EHMIQNEVSILR	EHM(Oxidation (M))IQNEVSILR	A0A0G2JGQ6;A0A0G2JE54;Q9JLM8;Q8CCN4	A0A0G2JGQ6;Q9JLM8	Dclk1	Serine/threonine-protein kinase DCLK1	ISO-MSMS	BioID-DCX-SP-Kin_03	AD5913	non-phospho	495.589	3	86.973	87.601	0.0019263	156.02	2	1427300000	6876000	4074	4322	K	R	446 - 457	446	457
EHMIQNEVSILR	EHM(Oxidation (M))IQNEVSILR	A0A0G2JGQ6;A0A0G2JE54;Q9JLM8;Q8CCN4	A0A0G2JGQ6;Q9JLM8	Dclk1	Serine/threonine-protein kinase DCLK1	ISO-MSMS	BioID-DCX-SP-Kin_03	AD5913	non-phospho	742.88	2	86.976	87.603	2.6206e-10	227.36	3	189430000	0	4074	4322	K	R	446 - 457	446	457
EHMIQNEVSILR	EHM(Oxidation (M))IQNEVSILR	A0A0G2JGQ6;A0A0G2JE54;Q9JLM8;Q8CCN4	A0A0G2JGQ6;Q9JLM8	Dclk1	Serine/threonine-protein kinase DCLK1	ISO-MSMS	BioID-SP-Kin_01	AD5914	non-phospho	495.589	3	87.301	87.673	0.0006936	168.85	1	2821700000	5252800	4074	4322	K	R	446 - 457	446	457
EHMIQNEVSILR	EHM(Oxidation (M))IQNEVSILR	A0A0G2JGQ6;A0A0G2JE54;Q9JLM8;Q8CCN4	A0A0G2JGQ6;Q9JLM8	Dclk1	Serine/threonine-protein kinase DCLK1	ISO-MSMS	BioID-SP-Kin_01	AD5914	non-phospho	742.88	2	87.303	87.675	2.227e-31	274.2	1	1497800000	4145700	4074	4322	K	R	446 - 457	446	457
EHMIQNEVSILR	EHM(Oxidation (M))IQNEVSILR	A0A0G2JGQ6;A0A0G2JE54;Q9JLM8;Q8CCN4	A0A0G2JGQ6;Q9JLM8	Dclk1	Serine/threonine-protein kinase DCLK1	ISO-MSMS	BioID-SP-Kin_01	AD5914	non-phospho	495.589	3	87.629	88.001	0.010568	126.76	1	4827200000	8598200	4074	4322	K	R	446 - 457	446	457
EHMIQNEVSILR	EHM(Oxidation (M))IQNEVSILR	A0A0G2JGQ6;A0A0G2JE54;Q9JLM8;Q8CCN4	A0A0G2JGQ6;Q9JLM8	Dclk1	Serine/threonine-protein kinase DCLK1	ISO-MSMS	BioID-SP-Kin_02	AD5915	non-phospho	495.589	3	87.79	87.873	3.0137e-06	202.3	1	7732000000	11229000	4074	4322	K	R	446 - 457	446	457
EHMIQNEVSILR	EHM(Oxidation (M))IQNEVSILR	A0A0G2JGQ6;A0A0G2JE54;Q9JLM8;Q8CCN4	A0A0G2JGQ6;Q9JLM8	Dclk1	Serine/threonine-protein kinase DCLK1	ISO-MSMS	BioID-SP-Kin_02	AD5915	non-phospho	742.88	2	87.8	87.884	3.5143e-54	312.81	2	4875700000	19364000	4074	4322	K	R	446 - 457	446	457
EHMIQNEVSILR	EHM(Oxidation (M))IQNEVSILR	A0A0G2JGQ6;A0A0G2JE54;Q9JLM8;Q8CCN4	A0A0G2JGQ6;Q9JLM8	Dclk1	Serine/threonine-protein kinase DCLK1	ISO-MSMS	BioID-SP-Kin_03	AD5916	non-phospho	495.589	3	87.841	87.821	3.1627e-10	225.17	1	6452900000	12746000	4074	4322	K	R	446 - 457	446	457
EHMIQNEVSILR	EHM(Oxidation (M))IQNEVSILR	A0A0G2JGQ6;A0A0G2JE54;Q9JLM8;Q8CCN4	A0A0G2JGQ6;Q9JLM8	Dclk1	Serine/threonine-protein kinase DCLK1	ISO-MSMS	BioID-Kin_01	AD5917	non-phospho	742.88	2	88.008	87.818	1.1471e-67	335.67	1	2742300000	10976000	4074	4322	K	R	446 - 457	446	457
EHMIQNEVSILR	EHM(Oxidation (M))IQNEVSILR	A0A0G2JGQ6;A0A0G2JE54;Q9JLM8;Q8CCN4	A0A0G2JGQ6;Q9JLM8	Dclk1	Serine/threonine-protein kinase DCLK1	ISO-MSMS	BioID-Kin_02	AD5918	non-phospho	495.589	3	88.588	88.125	6.8855e-07	213.58	2	4864900000	8534200	4074	4322	K	R	446 - 457	446	457
EHMIQNEVSILR	EHM(Oxidation (M))IQNEVSILR	A0A0G2JGQ6;A0A0G2JE54;Q9JLM8;Q8CCN4	A0A0G2JGQ6;Q9JLM8	Dclk1	Serine/threonine-protein kinase DCLK1	ISO-MSMS	BioID-Kin_03	AD5919	non-phospho	495.589	3	88.724	88.137	4.9826e-06	202.05	2	2969200000	8854800	4074	4322	K	R	446 - 457	446	457
EHMIQNEVSILR	EHMIQNEVSILR	A0A0G2JGQ6;A0A0G2JE54;Q9JLM8;Q8CCN4	A0A0G2JGQ6;Q9JLM8	Dclk1	Serine/threonine-protein kinase DCLK1	ISO-MSMS	BioID-DCX-SP-Kin_01	AD5911	non-phospho	734.882	2	92.278	92.943	5.4279e-82	357.53	1	18855000000	3997800	4074	4323	K	R	446 - 457	446	457
EHMIQNEVSILR	EHMIQNEVSILR	A0A0G2JGQ6;A0A0G2JE54;Q9JLM8;Q8CCN4	A0A0G2JGQ6;Q9JLM8	Dclk1	Serine/threonine-protein kinase DCLK1	ISO-MSMS	BioID-DCX-SP-Kin_02	AD5912	non-phospho	734.882	2	92.34	92.945	1.301e-81	350.95	2	21752000000	5206500	4074	4323	K	R	446 - 457	446	457
EHMIQNEVSILR	EHMIQNEVSILR	A0A0G2JGQ6;A0A0G2JE54;Q9JLM8;Q8CCN4	A0A0G2JGQ6;Q9JLM8	Dclk1	Serine/threonine-protein kinase DCLK1	ISO-MSMS	BioID-DCX-SP-Kin_03	AD5913	non-phospho	734.882	2	92.437	93.038	1.8872e-81	345.86	1	24131000000	14323000	4074	4323	K	R	446 - 457	446	457
EHMIQNEVSILR	EHMIQNEVSILR	A0A0G2JGQ6;A0A0G2JE54;Q9JLM8;Q8CCN4	A0A0G2JGQ6;Q9JLM8	Dclk1	Serine/threonine-protein kinase DCLK1	ISO-MSMS	BioID-SP-Kin_01	AD5914	non-phospho	734.882	2	92.375	92.754	4.4357e-97	362.46	3	56967000000	4756700	4074	4323	K	R	446 - 457	446	457
EHMIQNEVSILR	EHMIQNEVSILR	A0A0G2JGQ6;A0A0G2JE54;Q9JLM8;Q8CCN4	A0A0G2JGQ6;Q9JLM8	Dclk1	Serine/threonine-protein kinase DCLK1	MSMS	BioID-SP-Kin_02	AD5915	non-phospho	734.882	2	93.651	93.794	7.8837e-27	281.83	1			4074	4323	K	R	446 - 457	446	457
EHMIQNEVSILR	EHMIQNEVSILR	A0A0G2JGQ6;A0A0G2JE54;Q9JLM8;Q8CCN4	A0A0G2JGQ6;Q9JLM8	Dclk1	Serine/threonine-protein kinase DCLK1	ISO-MSMS	BioID-SP-Kin_03	AD5916	non-phospho	734.882	2	92.915	92.897	1.3181e-81	350.8	2	54010000000	20652000	4074	4323	K	R	446 - 457	446	457
EHMIQNEVSILR	EHMIQNEVSILR	A0A0G2JGQ6;A0A0G2JE54;Q9JLM8;Q8CCN4	A0A0G2JGQ6;Q9JLM8	Dclk1	Serine/threonine-protein kinase DCLK1	ISO-MSMS	BioID-Kin_03	AD5919	non-phospho	734.882	2	93.837	93.258	0.015034	116.84	1	21568000000	16510000	4074	4323	K	R	446 - 457	446	457
EHMIQNEVSILR	EHMIQNEVSILR	A0A0G2JGQ6;A0A0G2JE54;Q9JLM8;Q8CCN4	A0A0G2JGQ6;Q9JLM8	Dclk1	Serine/threonine-protein kinase DCLK1	ISO-MSMS	BioID-DCX-SP_01	AD59110	non-phospho	734.882	2	94.121	93.557	1.5329e-05	200.76	1	57224000	161490	4074	4323	K	R	446 - 457	446	457
MIQNEVSILR	M(Oxidation (M))IQNEVSILR	A0A0G2JGQ6;A0A0G2JE54;Q9JLM8;Q8CCN4	A0A0G2JGQ6;Q9JLM8	Dclk1	Serine/threonine-protein kinase DCLK1	ISO-MSMS	BioID-DCX-SP-Kin_01	AD5911	non-phospho	609.829	2	92.851	93.516	0.0050758	147.2	1	700880000	22894000	12935	13638	H	R	448 - 457	448	457
MIQNEVSILR	M(Oxidation (M))IQNEVSILR	A0A0G2JGQ6;A0A0G2JE54;Q9JLM8;Q8CCN4	A0A0G2JGQ6;Q9JLM8	Dclk1	Serine/threonine-protein kinase DCLK1	ISO-MSMS	BioID-DCX-SP-Kin_02	AD5912	non-phospho	609.829	2	92.906	93.511	3.0423e-06	185.81	2	1935700000	29146000	12935	13638	H	R	448 - 457	448	457
MIQNEVSILR	M(Oxidation (M))IQNEVSILR	A0A0G2JGQ6;A0A0G2JE54;Q9JLM8;Q8CCN4	A0A0G2JGQ6;Q9JLM8	Dclk1	Serine/threonine-protein kinase DCLK1	ISO-MSMS	BioID-SP-Kin_01	AD5914	non-phospho	609.829	2	93.042	93.421	0.0055965	145.9	2	3645700000	30165000	12935	13638	H	R	448 - 457	448	457
MIQNEVSILR	M(Oxidation (M))IQNEVSILR	A0A0G2JGQ6;A0A0G2JE54;Q9JLM8;Q8CCN4	A0A0G2JGQ6;Q9JLM8	Dclk1	Serine/threonine-protein kinase DCLK1	ISO-MSMS	BioID-Kin_02	AD5918	non-phospho	609.829	2	94.134	93.684	0.0001275	178.22	1	1632300000	28992000	12935	13638	H	R	448 - 457	448	457
MIQNEVSILR	MIQNEVSILR	A0A0G2JGQ6;A0A0G2JE54;Q9JLM8;Q8CCN4	A0A0G2JGQ6;Q9JLM8	Dclk1	Serine/threonine-protein kinase DCLK1	ISO-MSMS	BioID-DCX-SP-Kin_01	AD5911	non-phospho	601.832	2	97.131	97.815	1.952e-07	223.55	1	3627800000	0	12935	13639	H	R	448 - 457	448	457
MIQNEVSILR	MIQNEVSILR	A0A0G2JGQ6;A0A0G2JE54;Q9JLM8;Q8CCN4	A0A0G2JGQ6;Q9JLM8	Dclk1	Serine/threonine-protein kinase DCLK1	MSMS	BioID-DCX-SP-Kin_01	AD5911	non-phospho	601.832	2	109.25	109.99	0.01357	121.73	1			12935	13639	H	R	448 - 457	448	457
MIQNEVSILR	MIQNEVSILR	A0A0G2JGQ6;A0A0G2JE54;Q9JLM8;Q8CCN4	A0A0G2JGQ6;Q9JLM8	Dclk1	Serine/threonine-protein kinase DCLK1	ISO-MSMS	BioID-DCX-SP-Kin_03	AD5913	non-phospho	601.832	2	97.214	97.801	2.5948e-06	211.52	1	6145900000	3470000	12935	13639	H	R	448 - 457	448	457
MIQNEVSILR	MIQNEVSILR	A0A0G2JGQ6;A0A0G2JE54;Q9JLM8;Q8CCN4	A0A0G2JGQ6;Q9JLM8	Dclk1	Serine/threonine-protein kinase DCLK1	ISO-MSMS	BioID-SP-Kin_01	AD5914	non-phospho	601.832	2	97.345	97.726	1.6415e-06	218.48	1	17826000000	2280200	12935	13639	H	R	448 - 457	448	457
MIQNEVSILR	MIQNEVSILR	A0A0G2JGQ6;A0A0G2JE54;Q9JLM8;Q8CCN4	A0A0G2JGQ6;Q9JLM8	Dclk1	Serine/threonine-protein kinase DCLK1	ISO-MSMS	BioID-SP-Kin_02	AD5915	non-phospho	601.832	2	97.543	97.715	2.5948e-06	211.52	2	31401000000	9196800	12935	13639	H	R	448 - 457	448	457
MIQNEVSILR	MIQNEVSILR	A0A0G2JGQ6;A0A0G2JE54;Q9JLM8;Q8CCN4	A0A0G2JGQ6;Q9JLM8	Dclk1	Serine/threonine-protein kinase DCLK1	ISO-MSMS	BioID-SP-Kin_03	AD5916	non-phospho	601.832	2	97.784	97.751	1.6415e-06	218.48	1	31688000000	8979800	12935	13639	H	R	448 - 457	448	457
MIQNEVSILR	MIQNEVSILR	A0A0G2JGQ6;A0A0G2JE54;Q9JLM8;Q8CCN4	A0A0G2JGQ6;Q9JLM8	Dclk1	Serine/threonine-protein kinase DCLK1	ISO-MSMS	BioID-Kin_01	AD5917	non-phospho	601.832	2	97.898	97.739	1.8489e-06	218.55	1	23677000000	5650000	12935	13639	H	R	448 - 457	448	457
MIQNEVSILR	MIQNEVSILR	A0A0G2JGQ6;A0A0G2JE54;Q9JLM8;Q8CCN4	A0A0G2JGQ6;Q9JLM8	Dclk1	Serine/threonine-protein kinase DCLK1	ISO-MSMS	BioID-Kin_02	AD5918	non-phospho	601.832	2	98.194	97.763	1.6415e-06	218.48	1	25134000000	5194100	12935	13639	H	R	448 - 457	448	457
MIQNEVSILR	MIQNEVSILR	A0A0G2JGQ6;A0A0G2JE54;Q9JLM8;Q8CCN4	A0A0G2JGQ6;Q9JLM8	Dclk1	Serine/threonine-protein kinase DCLK1	ISO-MSMS	BioID-Kin_03	AD5919	non-phospho	601.832	2	98.368	97.792	1.952e-07	223.55	1	16769000000	2918200	12935	13639	H	R	448 - 457	448	457
MIQNEVSILR	MIQNEVSILR	A0A0G2JGQ6;A0A0G2JE54;Q9JLM8;Q8CCN4	A0A0G2JGQ6;Q9JLM8	Dclk1	Serine/threonine-protein kinase DCLK1	MSMS	BioID-Kin_03	AD5919	non-phospho	601.832	2	110.75	110.15	0.01819	119.75	1			12935	13639	H	R	448 - 457	448	457
MIQNEVSILR	MIQNEVSILR	A0A0G2JGQ6;A0A0G2JE54;Q9JLM8;Q8CCN4	A0A0G2JGQ6;Q9JLM8	Dclk1	Serine/threonine-protein kinase DCLK1	ISO-MSMS	BioID-DCX-SP_01	AD59110	non-phospho	601.832	2	98.417	97.858	0.03435	118.18	1	52274000	2147700	12935	13639	H	R	448 - 457	448	457
IQNEVSILR	IQNEVSILR	A0A0G2JGQ6;A0A0G2JE54;Q9JLM8;Q8CCN4	A0A0G2JGQ6;Q9JLM8	Dclk1	Serine/threonine-protein kinase DCLK1	ISO-MSMS	BioID-SP-Kin_03	AD5906	phospho	536.311	2	89.871	89.746	0.04378	79.906	1	2230000	0	9090	9579	M	R	449 - 457	449	457
IQNEVSILR	IQNEVSILR	A0A0G2JGQ6;A0A0G2JE54;Q9JLM8;Q8CCN4	A0A0G2JGQ6;Q9JLM8	Dclk1	Serine/threonine-protein kinase DCLK1	ISO-MSMS	BioID-DCX-SP-Kin_01	AD5911	non-phospho	536.311	2	89.087	89.749	0.014321	130.75	1	214800000	2002000	9090	9579	M	R	449 - 457	449	457
IQNEVSILR	IQNEVSILR	A0A0G2JGQ6;A0A0G2JE54;Q9JLM8;Q8CCN4	A0A0G2JGQ6;Q9JLM8	Dclk1	Serine/threonine-protein kinase DCLK1	ISO-MSMS	BioID-DCX-SP-Kin_02	AD5912	non-phospho	536.311	2	89.141	89.743	0.0058894	155.1	1	124340000	0	9090	9579	M	R	449 - 457	449	457
IQNEVSILR	IQNEVSILR	A0A0G2JGQ6;A0A0G2JE54;Q9JLM8;Q8CCN4	A0A0G2JGQ6;Q9JLM8	Dclk1	Serine/threonine-protein kinase DCLK1	ISO-MSMS	BioID-DCX-SP-Kin_03	AD5913	non-phospho	536.311	2	89.136	89.755	0.011941	135.83	1	245960000	5936000	9090	9579	M	R	449 - 457	449	457
IQNEVSILR	IQNEVSILR	A0A0G2JGQ6;A0A0G2JE54;Q9JLM8;Q8CCN4	A0A0G2JGQ6;Q9JLM8	Dclk1	Serine/threonine-protein kinase DCLK1	ISO-MSMS	BioID-SP-Kin_01	AD5914	non-phospho	536.311	2	89.442	89.814	0.039031	109.11	1	643930000	11766000	9090	9579	M	R	449 - 457	449	457
IQNEVSILR	IQNEVSILR	A0A0G2JGQ6;A0A0G2JE54;Q9JLM8;Q8CCN4	A0A0G2JGQ6;Q9JLM8	Dclk1	Serine/threonine-protein kinase DCLK1	ISO-MSMS	BioID-SP-Kin_02	AD5915	non-phospho	536.311	2	89.717	89.818	0.0075174	147.19	1	739660000	1893300	9090	9579	M	R	449 - 457	449	457
IQNEVSILR	IQNEVSILR	A0A0G2JGQ6;A0A0G2JE54;Q9JLM8;Q8CCN4	A0A0G2JGQ6;Q9JLM8	Dclk1	Serine/threonine-protein kinase DCLK1	MSMS	BioID-SP-Kin_03	AD5916	non-phospho	536.311	2	89.75	89.73	0.015449	113.71	1			9090	9579	M	R	449 - 457	449	457
IQNEVSILR	IQNEVSILR	A0A0G2JGQ6;A0A0G2JE54;Q9JLM8;Q8CCN4	A0A0G2JGQ6;Q9JLM8	Dclk1	Serine/threonine-protein kinase DCLK1	ISO-MSMS	BioID-Kin_02	AD5918	non-phospho	536.311	2	90.257	89.793	0.032493	112.84	1	418300000	2390400	9090	9579	M	R	449 - 457	449	457
IQNEVSILR	IQNEVSILR	A0A0G2JGQ6;A0A0G2JE54;Q9JLM8;Q8CCN4	A0A0G2JGQ6;Q9JLM8	Dclk1	Serine/threonine-protein kinase DCLK1	ISO-MSMS	BioID-Kin_03	AD5919	non-phospho	536.311	2	90.382	89.794	0.037972	109.71	1	279550000	2500200	9090	9579	M	R	449 - 457	449	457
HPNIVLLIEEM	HPNIVLLIEEM	A0A0G2JGQ6;A0A0G2JE54;Q9JLM8;Q8CCN4	A0A0G2JGQ6;Q9JLM8	Dclk1	Serine/threonine-protein kinase DCLK1	ISO-MSMS	BioID-SP-Kin_03	AD5916	non-phospho	654.355	2	140.84	140.47	0.030807	103.56	1			7865	8305	K	M	461 - 471	461	471
HPNIVLLIEEM	HPNIVLLIEEM	A0A0G2JGQ6;A0A0G2JE54;Q9JLM8;Q8CCN4	A0A0G2JGQ6;Q9JLM8	Dclk1	Serine/threonine-protein kinase DCLK1	ISO-MSMS	BioID-Kin_02	AD5918	non-phospho	654.355	2	140.97	140.48	0.016172	117.04	1			7865	8305	K	M	461 - 471	461	471
HPNIVLLIEEMDVPTEL	HPNIVLLIEEMDVPTEL	A0A0G2JGQ6;A0A0G2JE54;Q9JLM8;Q8CCN4	A0A0G2JGQ6;Q9JLM8	Dclk1	Serine/threonine-protein kinase DCLK1	ISO-MSMS	BioID-Kin_02	AD5918	non-phospho	981.516	2	150.47	149.96	0.030624	110.66	1			7866	8306	K	L	461 - 477	461	477
HPNIVLLIEEMDVPTELY	HPNIVLLIEEMDVPTELY	A0A0G2JGQ6;A0A0G2JE54;Q9JLM8;Q8CCN4	A0A0G2JGQ6;Q9JLM8	Dclk1	Serine/threonine-protein kinase DCLK1	ISO-MSMS	BioID-DCX-SP-Kin_03	AD5913	non-phospho	1063.05	2	151.17	151.32	0.038992	107.85	1			7867	8307	K	Y	461 - 478	461	478
HPNIVLLIEEMDVPTELY	HPNIVLLIEEMDVPTELY	A0A0G2JGQ6;A0A0G2JE54;Q9JLM8;Q8CCN4	A0A0G2JGQ6;Q9JLM8	Dclk1	Serine/threonine-protein kinase DCLK1	ISO-MSMS	BioID-SP-Kin_03	AD5916	non-phospho	1063.05	2	151.98	151.52	0.0035085	145.91	1			7867	8307	K	Y	461 - 478	461	478
HPNIVLLIEEMDVPTELY	HPNIVLLIEEMDVPTELY	A0A0G2JGQ6;A0A0G2JE54;Q9JLM8;Q8CCN4	A0A0G2JGQ6;Q9JLM8	Dclk1	Serine/threonine-protein kinase DCLK1	ISO-MSMS	BioID-Kin_02	AD5918	non-phospho	1063.05	2	151.84	151.32	0.00091348	159.99	1			7867	8307	K	Y	461 - 478	461	478
GGDLFDAITST	GGDLFDAITST	A0A0G2JGQ6;A0A0G2JE54;Q9JLM8;Q8CCN4	A0A0G2JGQ6;Q9JLM8	Dclk1	Serine/threonine-protein kinase DCLK1	ISO-MSMS	BioID-SP-Kin_03	AD5916	non-phospho	548.761	2	122.35	122.27	0.028197	105.57	1			6515	6881	K	T	486 - 496	486	496
GGDLFDAITST	GGDLFDAITST	A0A0G2JGQ6;A0A0G2JE54;Q9JLM8;Q8CCN4	A0A0G2JGQ6;Q9JLM8	Dclk1	Serine/threonine-protein kinase DCLK1	ISO-MSMS	BioID-Kin_01	AD5917	non-phospho	548.761	2	122.52	122.3	0.05433	92.439	1			6515	6881	K	T	486 - 496	486	496
GGDLFDAITST	GGDLFDAITST	A0A0G2JGQ6;A0A0G2JE54;Q9JLM8;Q8CCN4	A0A0G2JGQ6;Q9JLM8	Dclk1	Serine/threonine-protein kinase DCLK1	ISO-MSMS	BioID-Kin_02	AD5918	non-phospho	548.761	2	122.7	122.23	0.015871	117.72	1			6515	6881	K	T	486 - 496	486	496
GGDLFDAITSTSK	GGDLFDAITSTSK	A0A0G2JGQ6;A0A0G2JE54;Q9JLM8;Q8CCN4	A0A0G2JGQ6;Q9JLM8	Dclk1	Serine/threonine-protein kinase DCLK1	ISO-MSMS	BioID-Kin_01	AD5907	phospho	656.325	2	111.04	110.91	0.12527	61.353	1	43079000	27982	6516	6882	K	K	486 - 498	486	498
GGDLFDAITSTSK	GGDLFDAITSTSK	A0A0G2JGQ6;A0A0G2JE54;Q9JLM8;Q8CCN4	A0A0G2JGQ6;Q9JLM8	Dclk1	Serine/threonine-protein kinase DCLK1	ISO-MSMS	BioID-DCX-SP-Kin_01	AD5911	non-phospho	656.325	2	109.86	110.6	7.1921e-12	237.84	1	79449000000	13724000	6516	6882	K	K	486 - 498	486	498
GGDLFDAITSTSK	GGDLFDAITSTSK	A0A0G2JGQ6;A0A0G2JE54;Q9JLM8;Q8CCN4	A0A0G2JGQ6;Q9JLM8	Dclk1	Serine/threonine-protein kinase DCLK1	ISO-MSMS	BioID-DCX-SP-Kin_02	AD5912	non-phospho	437.886	3	101.3	101.92	0.038075	75.736	1	30548000	0	6516	6882	K	K	486 - 498	486	498
GGDLFDAITSTSK	GGDLFDAITSTSK	A0A0G2JGQ6;A0A0G2JE54;Q9JLM8;Q8CCN4	A0A0G2JGQ6;Q9JLM8	Dclk1	Serine/threonine-protein kinase DCLK1	ISO-MSMS	BioID-DCX-SP-Kin_02	AD5912	non-phospho	656.325	2	109.86	110.5	4.4136e-10	230.84	1	128920000000	9106500	6516	6882	K	K	486 - 498	486	498
GGDLFDAITSTSK	GGDLFDAITSTSK	A0A0G2JGQ6;A0A0G2JE54;Q9JLM8;Q8CCN4	A0A0G2JGQ6;Q9JLM8	Dclk1	Serine/threonine-protein kinase DCLK1	ISO-MSMS	BioID-DCX-SP-Kin_03	AD5913	non-phospho	656.325	2	110.06	110.62	4.3423e-10	230.95	1	92840000000	9265100	6516	6882	K	K	486 - 498	486	498
GGDLFDAITSTSK	GGDLFDAITSTSK	A0A0G2JGQ6;A0A0G2JE54;Q9JLM8;Q8CCN4	A0A0G2JGQ6;Q9JLM8	Dclk1	Serine/threonine-protein kinase DCLK1	ISO-MSMS	BioID-SP-Kin_01	AD5914	non-phospho	656.325	2	101.43	101.81	0.010987	127.51	1	175170000	356730000	6516	6882	K	K	486 - 498	486	498
GGDLFDAITSTSK	GGDLFDAITSTSK	A0A0G2JGQ6;A0A0G2JE54;Q9JLM8;Q8CCN4	A0A0G2JGQ6;Q9JLM8	Dclk1	Serine/threonine-protein kinase DCLK1	ISO-MSMS	BioID-SP-Kin_01	AD5914	non-phospho	437.886	3	101.44	101.81	0.020804	89.46	1	176800000	491550	6516	6882	K	K	486 - 498	486	498
GGDLFDAITSTSK	GGDLFDAITSTSK	A0A0G2JGQ6;A0A0G2JE54;Q9JLM8;Q8CCN4	A0A0G2JGQ6;Q9JLM8	Dclk1	Serine/threonine-protein kinase DCLK1	ISO-MSMS	BioID-SP-Kin_01	AD5914	non-phospho	437.886	3	103.7	104.07	0.023066	81.877	1	86524000	382590	6516	6882	K	K	486 - 498	486	498
GGDLFDAITSTSK	GGDLFDAITSTSK	A0A0G2JGQ6;A0A0G2JE54;Q9JLM8;Q8CCN4	A0A0G2JGQ6;Q9JLM8	Dclk1	Serine/threonine-protein kinase DCLK1	ISO-MSMS	BioID-SP-Kin_01	AD5914	non-phospho	656.325	2	109.98	110.32	2.4571e-22	261.52	2	268900000000	60162000	6516	6882	K	K	486 - 498	486	498
GGDLFDAITSTSK	GGDLFDAITSTSK	A0A0G2JGQ6;A0A0G2JE54;Q9JLM8;Q8CCN4	A0A0G2JGQ6;Q9JLM8	Dclk1	Serine/threonine-protein kinase DCLK1	ISO-MSMS	BioID-SP-Kin_01	AD5914	non-phospho	656.325	2	113.21	113.53	0.029339	108.37	1	568550000	6551900	6516	6882	K	K	486 - 498	486	498
GGDLFDAITSTSK	GGDLFDAITSTSK	A0A0G2JGQ6;A0A0G2JE54;Q9JLM8;Q8CCN4	A0A0G2JGQ6;Q9JLM8	Dclk1	Serine/threonine-protein kinase DCLK1	ISO-MSMS	BioID-SP-Kin_02	AD5915	non-phospho	437.886	3	101.77	101.96	0.02394	86.699	1	230530000	1170600	6516	6882	K	K	486 - 498	486	498
GGDLFDAITSTSK	GGDLFDAITSTSK	A0A0G2JGQ6;A0A0G2JE54;Q9JLM8;Q8CCN4	A0A0G2JGQ6;Q9JLM8	Dclk1	Serine/threonine-protein kinase DCLK1	ISO-MSMS	BioID-SP-Kin_02	AD5915	non-phospho	656.325	2	101.72	101.91	0.017333	117.14	1	339250000	292500000	6516	6882	K	K	486 - 498	486	498
GGDLFDAITSTSK	GGDLFDAITSTSK	A0A0G2JGQ6;A0A0G2JE54;Q9JLM8;Q8CCN4	A0A0G2JGQ6;Q9JLM8	Dclk1	Serine/threonine-protein kinase DCLK1	ISO-MSMS	BioID-SP-Kin_02	AD5915	non-phospho	437.886	3	103.86	104.05	0.016662	91.307	1	34483000	0	6516	6882	K	K	486 - 498	486	498
GGDLFDAITSTSK	GGDLFDAITSTSK	A0A0G2JGQ6;A0A0G2JE54;Q9JLM8;Q8CCN4	A0A0G2JGQ6;Q9JLM8	Dclk1	Serine/threonine-protein kinase DCLK1	ISO-MSMS	BioID-SP-Kin_02	AD5915	non-phospho	656.325	2	110.15	110.29	1.4495e-06	214.82	2	265790000000	54424000	6516	6882	K	K	486 - 498	486	498
GGDLFDAITSTSK	GGDLFDAITSTSK	A0A0G2JGQ6;A0A0G2JE54;Q9JLM8;Q8CCN4	A0A0G2JGQ6;Q9JLM8	Dclk1	Serine/threonine-protein kinase DCLK1	ISO-MSMS	BioID-SP-Kin_03	AD5916	non-phospho	437.886	3	102.13	102.08	0.019873	88.163	1	37478000	0	6516	6882	K	K	486 - 498	486	498
GGDLFDAITSTSK	GGDLFDAITSTSK	A0A0G2JGQ6;A0A0G2JE54;Q9JLM8;Q8CCN4	A0A0G2JGQ6;Q9JLM8	Dclk1	Serine/threonine-protein kinase DCLK1	ISO-MSMS	BioID-SP-Kin_03	AD5916	non-phospho	437.886	3	104.21	104.16	0.052993	69.327	1	32453000	0	6516	6882	K	K	486 - 498	486	498
GGDLFDAITSTSK	GGDLFDAITSTSK	A0A0G2JGQ6;A0A0G2JE54;Q9JLM8;Q8CCN4	A0A0G2JGQ6;Q9JLM8	Dclk1	Serine/threonine-protein kinase DCLK1	ISO-MSMS	BioID-SP-Kin_03	AD5916	non-phospho	656.325	2	110.38	110.34	2.4571e-22	261.52	3	218790000000	56063000	6516	6882	K	K	486 - 498	486	498
GGDLFDAITSTSK	GGDLFDAITSTSK	A0A0G2JGQ6;A0A0G2JE54;Q9JLM8;Q8CCN4	A0A0G2JGQ6;Q9JLM8	Dclk1	Serine/threonine-protein kinase DCLK1	ISO-MSMS	BioID-SP-Kin_03	AD5916	non-phospho	1311.64	1	110.38	110.34	0.010793	127.83	1	1316700000	0	6516	6882	K	K	486 - 498	486	498
GGDLFDAITSTSK	GGDLFDAITSTSK	A0A0G2JGQ6;A0A0G2JE54;Q9JLM8;Q8CCN4	A0A0G2JGQ6;Q9JLM8	Dclk1	Serine/threonine-protein kinase DCLK1	MSMS	BioID-SP-Kin_03	AD5916	non-phospho	656.325	2	120.97	120.91	0.022064	96.604	1			6516	6882	K	K	486 - 498	486	498
GGDLFDAITSTSK	GGDLFDAITSTSK	A0A0G2JGQ6;A0A0G2JE54;Q9JLM8;Q8CCN4	A0A0G2JGQ6;Q9JLM8	Dclk1	Serine/threonine-protein kinase DCLK1	ISO-MSMS	BioID-Kin_01	AD5917	non-phospho	437.886	3	102.25	102.1	0.034891	81.278	1	32789000	0	6516	6882	K	K	486 - 498	486	498
GGDLFDAITSTSK	GGDLFDAITSTSK	A0A0G2JGQ6;A0A0G2JE54;Q9JLM8;Q8CCN4	A0A0G2JGQ6;Q9JLM8	Dclk1	Serine/threonine-protein kinase DCLK1	ISO-MSMS	BioID-Kin_01	AD5917	non-phospho	437.886	3	104.3	104.15	0.015361	91.28	1	68198000	1113900	6516	6882	K	K	486 - 498	486	498
GGDLFDAITSTSK	GGDLFDAITSTSK	A0A0G2JGQ6;A0A0G2JE54;Q9JLM8;Q8CCN4	A0A0G2JGQ6;Q9JLM8	Dclk1	Serine/threonine-protein kinase DCLK1	ISO-MSMS	BioID-Kin_01	AD5917	non-phospho	656.325	2	110.48	110.34	6.2064e-10	227.94	2	194570000000	58074000	6516	6882	K	K	486 - 498	486	498
GGDLFDAITSTSK	GGDLFDAITSTSK	A0A0G2JGQ6;A0A0G2JE54;Q9JLM8;Q8CCN4	A0A0G2JGQ6;Q9JLM8	Dclk1	Serine/threonine-protein kinase DCLK1	ISO-MSMS	BioID-Kin_02	AD5918	non-phospho	437.886	3	102.52	102.1	0.03596	84.297	1	44694000	0	6516	6882	K	K	486 - 498	486	498
GGDLFDAITSTSK	GGDLFDAITSTSK	A0A0G2JGQ6;A0A0G2JE54;Q9JLM8;Q8CCN4	A0A0G2JGQ6;Q9JLM8	Dclk1	Serine/threonine-protein kinase DCLK1	ISO-MSMS	BioID-Kin_02	AD5918	non-phospho	437.886	3	104.61	104.19	0.0024034	117.27	1	70692000	272640	6516	6882	K	K	486 - 498	486	498
GGDLFDAITSTSK	GGDLFDAITSTSK	A0A0G2JGQ6;A0A0G2JE54;Q9JLM8;Q8CCN4	A0A0G2JGQ6;Q9JLM8	Dclk1	Serine/threonine-protein kinase DCLK1	ISO-MSMS	BioID-Kin_02	AD5918	non-phospho	656.325	2	110.76	110.33	7.3622e-11	236.77	2	221010000000	60919000	6516	6882	K	K	486 - 498	486	498
GGDLFDAITSTSK	GGDLFDAITSTSK	A0A0G2JGQ6;A0A0G2JE54;Q9JLM8;Q8CCN4	A0A0G2JGQ6;Q9JLM8	Dclk1	Serine/threonine-protein kinase DCLK1	ISO-MSMS	BioID-Kin_03	AD5919	non-phospho	437.886	3	102.76	102.17	0.020992	86.262	1	28728000	0	6516	6882	K	K	486 - 498	486	498
GGDLFDAITSTSK	GGDLFDAITSTSK	A0A0G2JGQ6;A0A0G2JE54;Q9JLM8;Q8CCN4	A0A0G2JGQ6;Q9JLM8	Dclk1	Serine/threonine-protein kinase DCLK1	ISO-MSMS	BioID-Kin_03	AD5919	non-phospho	437.886	3	104.78	104.17	0.0053561	111.31	1	15558000	0	6516	6882	K	K	486 - 498	486	498
GGDLFDAITSTSK	GGDLFDAITSTSK	A0A0G2JGQ6;A0A0G2JE54;Q9JLM8;Q8CCN4	A0A0G2JGQ6;Q9JLM8	Dclk1	Serine/threonine-protein kinase DCLK1	ISO-MSMS	BioID-Kin_03	AD5919	non-phospho	656.325	2	111.04	110.45	7.4519e-10	225.93	2	148440000000	43664000	6516	6882	K	K	486 - 498	486	498
GGDLFDAITSTSK	GGDLFDAITSTSK	A0A0G2JGQ6;A0A0G2JE54;Q9JLM8;Q8CCN4	A0A0G2JGQ6;Q9JLM8	Dclk1	Serine/threonine-protein kinase DCLK1	ISO-MSMS	BioID-DCX-SP_01	AD59110	non-phospho	656.325	2	111.25	110.69	0.0031049	147.28	1	511910000	3839500	6516	6882	K	K	486 - 498	486	498
GDLFDAITSTSK	GDLFDAITSTSK	A0A0G2JGQ6;A0A0G2JE54;Q9JLM8;Q8CCN4	A0A0G2JGQ6;Q9JLM8	Dclk1	Serine/threonine-protein kinase DCLK1	ISO-MSMS	BioID-DCX-SP-Kin_01	AD5911	non-phospho	627.814	2	110.92	111.66	0.0068844	136.27	1	91750000	6018800	6269	6620	G	K	487 - 498	487	498
GDLFDAITSTSK	GDLFDAITSTSK	A0A0G2JGQ6;A0A0G2JE54;Q9JLM8;Q8CCN4	A0A0G2JGQ6;Q9JLM8	Dclk1	Serine/threonine-protein kinase DCLK1	ISO-MSMS	BioID-DCX-SP-Kin_02	AD5912	non-phospho	627.814	2	111.05	111.7	0.011511	124.67	1	117080000	2779300	6269	6620	G	K	487 - 498	487	498
GDLFDAITSTSK	GDLFDAITSTSK	A0A0G2JGQ6;A0A0G2JE54;Q9JLM8;Q8CCN4	A0A0G2JGQ6;Q9JLM8	Dclk1	Serine/threonine-protein kinase DCLK1	ISO-MSMS	BioID-SP-Kin_01	AD5914	non-phospho	627.814	2	111.39	111.72	0.0054081	140.78	1	126280000	1338400	6269	6620	G	K	487 - 498	487	498
GDLFDAITSTSK	GDLFDAITSTSK	A0A0G2JGQ6;A0A0G2JE54;Q9JLM8;Q8CCN4	A0A0G2JGQ6;Q9JLM8	Dclk1	Serine/threonine-protein kinase DCLK1	ISO-MSMS	BioID-SP-Kin_02	AD5915	non-phospho	627.814	2	111.55	111.69	0.0069658	136.02	1	222910000	6014100	6269	6620	G	K	487 - 498	487	498
GDLFDAITSTSK	GDLFDAITSTSK	A0A0G2JGQ6;A0A0G2JE54;Q9JLM8;Q8CCN4	A0A0G2JGQ6;Q9JLM8	Dclk1	Serine/threonine-protein kinase DCLK1	ISO-MSMS	BioID-SP-Kin_03	AD5916	non-phospho	627.814	2	111.77	111.72	0.01379	119.6	1	166290000	11551000	6269	6620	G	K	487 - 498	487	498
GDLFDAITSTSK	GDLFDAITSTSK	A0A0G2JGQ6;A0A0G2JE54;Q9JLM8;Q8CCN4	A0A0G2JGQ6;Q9JLM8	Dclk1	Serine/threonine-protein kinase DCLK1	ISO-MSMS	BioID-Kin_01	AD5917	non-phospho	627.814	2	111.76	111.61	0.028214	106.16	1	126420000	5732300	6269	6620	G	K	487 - 498	487	498
GDLFDAITSTSK	GDLFDAITSTSK	A0A0G2JGQ6;A0A0G2JE54;Q9JLM8;Q8CCN4	A0A0G2JGQ6;Q9JLM8	Dclk1	Serine/threonine-protein kinase DCLK1	ISO-MSMS	BioID-Kin_03	AD5919	non-phospho	627.814	2	112.21	111.62	0.0038763	145.46	1	193490000	1162500	6269	6620	G	K	487 - 498	487	498
DLFDAITSTSK	DLFDAITSTSK	A0A0G2JGQ6;A0A0G2JE54;Q9JLM8;Q8CCN4	A0A0G2JGQ6;Q9JLM8	Dclk1	Serine/threonine-protein kinase DCLK1	ISO-MSMS	BioID-Kin_02	AD5918	non-phospho	599.304	2	114.56	114.12	0.0067453	140.05	1	108060000	3293900	2694	2863	G	K	488 - 498	488	498
DLFDAITSTSK	DLFDAITSTSK	A0A0G2JGQ6;A0A0G2JE54;Q9JLM8;Q8CCN4	A0A0G2JGQ6;Q9JLM8	Dclk1	Serine/threonine-protein kinase DCLK1	ISO-MSMS	BioID-Kin_03	AD5919	non-phospho	599.304	2	114.69	114.1	0.033648	101.38	1	91740000	3347200	2694	2863	G	K	488 - 498	488	498
LFDAITSTSK	LFDAITSTSK	A0A0G2JGQ6;A0A0G2JE54;Q9JLM8;Q8CCN4	A0A0G2JGQ6;Q9JLM8	Dclk1	Serine/threonine-protein kinase DCLK1	MSMS	BioID-Kin_01	AD5917	non-phospho	541.79	2	90.974	90.788	0.019093	101.65	1			10652	11230	D	K	489 - 498	489	498
LFDAITSTSK	LFDAITSTSK	A0A0G2JGQ6;A0A0G2JE54;Q9JLM8;Q8CCN4	A0A0G2JGQ6;Q9JLM8	Dclk1	Serine/threonine-protein kinase DCLK1	MSMS	BioID-Kin_02	AD5918	non-phospho	541.79	2	91.249	90.792	0.015264	105.4	1			10652	11230	D	K	489 - 498	489	498
DASGMLYNL	DASGMLYNL	A0A0G2JGQ6;A0A0G2JE54;Q9JLM8;Q8CCN4	A0A0G2JGQ6;Q9JLM8	Dclk1	Serine/threonine-protein kinase DCLK1	MSMS	BioID-SP-Kin_02	AD5915	non-phospho	492.229	2	119.66	119.72	0.035293	98.503	1			2116	2241	R	L	503 - 511	503	511
DASGMLYNL	DASGMLYNL	A0A0G2JGQ6;A0A0G2JE54;Q9JLM8;Q8CCN4	A0A0G2JGQ6;Q9JLM8	Dclk1	Serine/threonine-protein kinase DCLK1	MSMS	BioID-SP-Kin_03	AD5916	non-phospho	492.229	2	119.69	119.64	0.014272	124.37	1			2116	2241	R	L	503 - 511	503	511
DASGMLYNL	DASGMLYNL	A0A0G2JGQ6;A0A0G2JE54;Q9JLM8;Q8CCN4	A0A0G2JGQ6;Q9JLM8	Dclk1	Serine/threonine-protein kinase DCLK1	MSMS	BioID-Kin_01	AD5917	non-phospho	492.229	2	119.71	119.52	0.014803	119.57	1			2116	2241	R	L	503 - 511	503	511
DASGMLYNL	DASGMLYNL	A0A0G2JGQ6;A0A0G2JE54;Q9JLM8;Q8CCN4	A0A0G2JGQ6;Q9JLM8	Dclk1	Serine/threonine-protein kinase DCLK1	MSMS	BioID-Kin_02	AD5918	non-phospho	492.229	2	119.82	119.36	4.0117e-07	181.81	1			2116	2241	R	L	503 - 511	503	511
DASGMLYNLA	DASGMLYNLA	A0A0G2JGQ6;A0A0G2JE54;Q9JLM8;Q8CCN4	A0A0G2JGQ6;Q9JLM8	Dclk1	Serine/threonine-protein kinase DCLK1	ISO-MSMS	BioID-DCX-SP-Kin_01	AD5911	non-phospho	527.747	2	117.57	118.33	6.6082e-07	198.92	1			2117	2242	R	A	503 - 512	503	512
DASGMLYNLA	DASGMLYNLA	A0A0G2JGQ6;A0A0G2JE54;Q9JLM8;Q8CCN4	A0A0G2JGQ6;Q9JLM8	Dclk1	Serine/threonine-protein kinase DCLK1	ISO-MSMS	BioID-DCX-SP-Kin_02	AD5912	non-phospho	527.747	2	117.52	118.16	0.00022233	173.28	1			2117	2242	R	A	503 - 512	503	512
DASGMLYNLA	DASGMLYNLA	A0A0G2JGQ6;A0A0G2JE54;Q9JLM8;Q8CCN4	A0A0G2JGQ6;Q9JLM8	Dclk1	Serine/threonine-protein kinase DCLK1	ISO-MSMS	BioID-DCX-SP-Kin_03	AD5913	non-phospho	527.747	2	117.62	118.24	0.00020338	174.27	1			2117	2242	R	A	503 - 512	503	512
DASGMLYNLA	DASGMLYNLA	A0A0G2JGQ6;A0A0G2JE54;Q9JLM8;Q8CCN4	A0A0G2JGQ6;Q9JLM8	Dclk1	Serine/threonine-protein kinase DCLK1	ISO-MSMS	BioID-SP-Kin_01	AD5914	non-phospho	527.747	2	117.75	118.03	0.00016229	176.41	1			2117	2242	R	A	503 - 512	503	512
DASGMLYNLA	DASGMLYNLA	A0A0G2JGQ6;A0A0G2JE54;Q9JLM8;Q8CCN4	A0A0G2JGQ6;Q9JLM8	Dclk1	Serine/threonine-protein kinase DCLK1	ISO-MSMS	BioID-SP-Kin_02	AD5915	non-phospho	527.747	2	117.83	117.9	0.00065839	165.52	1			2117	2242	R	A	503 - 512	503	512
DASGMLYNLA	DASGMLYNLA	A0A0G2JGQ6;A0A0G2JE54;Q9JLM8;Q8CCN4	A0A0G2JGQ6;Q9JLM8	Dclk1	Serine/threonine-protein kinase DCLK1	ISO-MSMS	BioID-SP-Kin_03	AD5916	non-phospho	527.747	2	117.92	117.88	1.9284e-08	203.07	1			2117	2242	R	A	503 - 512	503	512
DASGMLYNLA	DASGMLYNLA	A0A0G2JGQ6;A0A0G2JE54;Q9JLM8;Q8CCN4	A0A0G2JGQ6;Q9JLM8	Dclk1	Serine/threonine-protein kinase DCLK1	ISO-MSMS	BioID-Kin_01	AD5917	non-phospho	527.747	2	117.91	117.75	1.9284e-08	203.07	1			2117	2242	R	A	503 - 512	503	512
DASGMLYNLAS	DASGMLYNLAS	A0A0G2JGQ6;A0A0G2JE54;Q9JLM8;Q8CCN4	A0A0G2JGQ6;Q9JLM8	Dclk1	Serine/threonine-protein kinase DCLK1	ISO-MSMS	BioID-SP-Kin_02	AD5915	non-phospho	571.263	2	115.16	115.27	0.036834	98.933	1			2118	2243	R	S	503 - 513	503	513
DASGMLYNLAS	DASGMLYNLAS	A0A0G2JGQ6;A0A0G2JE54;Q9JLM8;Q8CCN4	A0A0G2JGQ6;Q9JLM8	Dclk1	Serine/threonine-protein kinase DCLK1	ISO-MSMS	BioID-SP-Kin_03	AD5916	non-phospho	571.263	2	115.21	115.17	0.017285	114.5	1			2118	2243	R	S	503 - 513	503	513
DASGMLYNLAS	DASGMLYNLAS	A0A0G2JGQ6;A0A0G2JE54;Q9JLM8;Q8CCN4	A0A0G2JGQ6;Q9JLM8	Dclk1	Serine/threonine-protein kinase DCLK1	ISO-MSMS	BioID-Kin_01	AD5917	non-phospho	571.263	2	115.28	115.13	0.0043824	146.58	1			2118	2243	R	S	503 - 513	503	513
DASGMLYNLAS	DASGMLYNLAS	A0A0G2JGQ6;A0A0G2JE54;Q9JLM8;Q8CCN4	A0A0G2JGQ6;Q9JLM8	Dclk1	Serine/threonine-protein kinase DCLK1	ISO-MSMS	BioID-Kin_02	AD5918	non-phospho	571.263	2	115.32	114.87	0.0023273	155.75	1			2118	2243	R	S	503 - 513	503	513
DASGMLYNLAS	DASGMLYNLAS	A0A0G2JGQ6;A0A0G2JE54;Q9JLM8;Q8CCN4	A0A0G2JGQ6;Q9JLM8	Dclk1	Serine/threonine-protein kinase DCLK1	ISO-MSMS	BioID-Kin_03	AD5919	non-phospho	571.263	2	115.39	114.81	0.017285	114.5	1			2118	2243	R	S	503 - 513	503	513
DASGMLYNLASAIK	DASGM(Oxidation (M))LYNLASAIK	A0A0G2JGQ6;A0A0G2JE54;Q9JLM8;Q8CCN4	A0A0G2JGQ6;Q9JLM8	Dclk1	Serine/threonine-protein kinase DCLK1	ISO-MSMS	BioID-DCX-SP-Kin_01	AD5911	non-phospho	735.369	2	115.55	116.3	7.3903e-16	245.46	1	2647800000	6264200	2119	2244	R	K	503 - 516	503	516
DASGMLYNLASAIK	DASGM(Oxidation (M))LYNLASAIK	A0A0G2JGQ6;A0A0G2JE54;Q9JLM8;Q8CCN4	A0A0G2JGQ6;Q9JLM8	Dclk1	Serine/threonine-protein kinase DCLK1	ISO-MSMS	BioID-DCX-SP-Kin_02	AD5912	non-phospho	735.369	2	141.11	141.63	0.012107	121.68	1	106250000	972260	2119	2244	R	K	503 - 516	503	516
DASGMLYNLASAIK	DASGM(Oxidation (M))LYNLASAIK	A0A0G2JGQ6;A0A0G2JE54;Q9JLM8;Q8CCN4	A0A0G2JGQ6;Q9JLM8	Dclk1	Serine/threonine-protein kinase DCLK1	ISO-MSMS	BioID-DCX-SP-Kin_02	AD5912	non-phospho	735.369	2	164.2	164.55	6.7072e-23	261.22	3	561260000	203490	2119	2244	R	K	503 - 516	503	516
DASGMLYNLASAIK	DASGM(Oxidation (M))LYNLASAIK	A0A0G2JGQ6;A0A0G2JE54;Q9JLM8;Q8CCN4	A0A0G2JGQ6;Q9JLM8	Dclk1	Serine/threonine-protein kinase DCLK1	ISO-MSMS	BioID-SP-Kin_01	AD5914	non-phospho	735.369	2	115.93	116.22	7.3903e-16	245.46	2	9666500000	4724400	2119	2244	R	K	503 - 516	503	516
DASGMLYNLASAIK	DASGM(Oxidation (M))LYNLASAIK	A0A0G2JGQ6;A0A0G2JE54;Q9JLM8;Q8CCN4	A0A0G2JGQ6;Q9JLM8	Dclk1	Serine/threonine-protein kinase DCLK1	ISO-MSMS	BioID-SP-Kin_01	AD5914	non-phospho	735.369	2	132.09	132.1	0.035062	103.75	1	28215000	4021300	2119	2244	R	K	503 - 516	503	516
DASGMLYNLASAIK	DASGM(Oxidation (M))LYNLASAIK	A0A0G2JGQ6;A0A0G2JE54;Q9JLM8;Q8CCN4	A0A0G2JGQ6;Q9JLM8	Dclk1	Serine/threonine-protein kinase DCLK1	ISO-MSMS	BioID-SP-Kin_01	AD5914	non-phospho	735.369	2	134.87	134.78	2.7903e-10	222.2	1	108500000	2368500	2119	2244	R	K	503 - 516	503	516
DASGMLYNLASAIK	DASGM(Oxidation (M))LYNLASAIK	A0A0G2JGQ6;A0A0G2JE54;Q9JLM8;Q8CCN4	A0A0G2JGQ6;Q9JLM8	Dclk1	Serine/threonine-protein kinase DCLK1	MSMS	BioID-SP-Kin_01	AD5914	non-phospho	735.369	2	137.82	137.62	0.0027815	127.17	1			2119	2244	R	K	503 - 516	503	516
DASGMLYNLASAIK	DASGM(Oxidation (M))LYNLASAIK	A0A0G2JGQ6;A0A0G2JE54;Q9JLM8;Q8CCN4	A0A0G2JGQ6;Q9JLM8	Dclk1	Serine/threonine-protein kinase DCLK1	ISO-MSMS	BioID-SP-Kin_02	AD5915	non-phospho	735.369	2	116.08	116.17	8.7001e-23	257.58	2	8343200000	20660000	2119	2244	R	K	503 - 516	503	516
DASGMLYNLASAIK	DASGM(Oxidation (M))LYNLASAIK	A0A0G2JGQ6;A0A0G2JE54;Q9JLM8;Q8CCN4	A0A0G2JGQ6;Q9JLM8	Dclk1	Serine/threonine-protein kinase DCLK1	ISO-MSMS	BioID-SP-Kin_02	AD5915	non-phospho	735.369	2	133.96	133.74	0.0010201	155.99	1	60123000	6929500	2119	2244	R	K	503 - 516	503	516
DASGMLYNLASAIK	DASGM(Oxidation (M))LYNLASAIK	A0A0G2JGQ6;A0A0G2JE54;Q9JLM8;Q8CCN4	A0A0G2JGQ6;Q9JLM8	Dclk1	Serine/threonine-protein kinase DCLK1	ISO-MSMS	BioID-SP-Kin_02	AD5915	non-phospho	735.369	2	135.29	135.03	7.8211e-23	259.18	1	207560000	2282400	2119	2244	R	K	503 - 516	503	516
DASGMLYNLASAIK	DASGM(Oxidation (M))LYNLASAIK	A0A0G2JGQ6;A0A0G2JE54;Q9JLM8;Q8CCN4	A0A0G2JGQ6;Q9JLM8	Dclk1	Serine/threonine-protein kinase DCLK1	ISO-MSMS	BioID-SP-Kin_02	AD5915	non-phospho	735.369	2	137.5	137.2	0.00067077	173.6	1	93622000	452460	2119	2244	R	K	503 - 516	503	516
DASGMLYNLASAIK	DASGM(Oxidation (M))LYNLASAIK	A0A0G2JGQ6;A0A0G2JE54;Q9JLM8;Q8CCN4	A0A0G2JGQ6;Q9JLM8	Dclk1	Serine/threonine-protein kinase DCLK1	ISO-MSMS	BioID-SP-Kin_02	AD5915	non-phospho	735.369	2	144.68	144.22	0.0020188	145.01	1	61574000	2511100	2119	2244	R	K	503 - 516	503	516
DASGMLYNLASAIK	DASGM(Oxidation (M))LYNLASAIK	A0A0G2JGQ6;A0A0G2JE54;Q9JLM8;Q8CCN4	A0A0G2JGQ6;Q9JLM8	Dclk1	Serine/threonine-protein kinase DCLK1	ISO-MSMS	BioID-SP-Kin_02	AD5915	non-phospho	735.369	2	169.57	169.76	0.016934	114.86	1	3482400	135280	2119	2244	R	K	503 - 516	503	516
DASGMLYNLASAIK	DASGM(Oxidation (M))LYNLASAIK	A0A0G2JGQ6;A0A0G2JE54;Q9JLM8;Q8CCN4	A0A0G2JGQ6;Q9JLM8	Dclk1	Serine/threonine-protein kinase DCLK1	MSMS	BioID-SP-Kin_02	AD5915	non-phospho	735.369	2	132.27	132.09	0.0025208	135.08	1			2119	2244	R	K	503 - 516	503	516
DASGMLYNLASAIK	DASGM(Oxidation (M))LYNLASAIK	A0A0G2JGQ6;A0A0G2JE54;Q9JLM8;Q8CCN4	A0A0G2JGQ6;Q9JLM8	Dclk1	Serine/threonine-protein kinase DCLK1	MSMS	BioID-SP-Kin_02	AD5915	non-phospho	735.369	2	138.9	138.56	0.0056701	112.43	1			2119	2244	R	K	503 - 516	503	516
DASGMLYNLASAIK	DASGM(Oxidation (M))LYNLASAIK	A0A0G2JGQ6;A0A0G2JE54;Q9JLM8;Q8CCN4	A0A0G2JGQ6;Q9JLM8	Dclk1	Serine/threonine-protein kinase DCLK1	ISO-MSMS	BioID-SP-Kin_03	AD5916	non-phospho	735.369	2	116.18	116.13	5.0544e-16	248.7	2	7958700000	27978000	2119	2244	R	K	503 - 516	503	516
DASGMLYNLASAIK	DASGM(Oxidation (M))LYNLASAIK	A0A0G2JGQ6;A0A0G2JE54;Q9JLM8;Q8CCN4	A0A0G2JGQ6;Q9JLM8	Dclk1	Serine/threonine-protein kinase DCLK1	ISO-MSMS	BioID-SP-Kin_03	AD5916	non-phospho	735.369	2	137.28	136.96	0.0010196	156.14	1	149270000	307230	2119	2244	R	K	503 - 516	503	516
DASGMLYNLASAIK	DASGM(Oxidation (M))LYNLASAIK	A0A0G2JGQ6;A0A0G2JE54;Q9JLM8;Q8CCN4	A0A0G2JGQ6;Q9JLM8	Dclk1	Serine/threonine-protein kinase DCLK1	ISO-MSMS	BioID-SP-Kin_03	AD5916	non-phospho	735.369	2	141.14	140.78	0.025943	108.98	1	106380000	3407700	2119	2244	R	K	503 - 516	503	516
DASGMLYNLASAIK	DASGM(Oxidation (M))LYNLASAIK	A0A0G2JGQ6;A0A0G2JE54;Q9JLM8;Q8CCN4	A0A0G2JGQ6;Q9JLM8	Dclk1	Serine/threonine-protein kinase DCLK1	ISO-MSMS	BioID-SP-Kin_03	AD5916	non-phospho	735.369	2	147.36	146.93	0.03283	105.03	1	83652000	1050100	2119	2244	R	K	503 - 516	503	516
DASGMLYNLASAIK	DASGM(Oxidation (M))LYNLASAIK	A0A0G2JGQ6;A0A0G2JE54;Q9JLM8;Q8CCN4	A0A0G2JGQ6;Q9JLM8	Dclk1	Serine/threonine-protein kinase DCLK1	MSMS	BioID-SP-Kin_03	AD5916	non-phospho	735.369	2	131.97	131.73	0.0024759	145.14	1			2119	2244	R	K	503 - 516	503	516
DASGMLYNLASAIK	DASGM(Oxidation (M))LYNLASAIK	A0A0G2JGQ6;A0A0G2JE54;Q9JLM8;Q8CCN4	A0A0G2JGQ6;Q9JLM8	Dclk1	Serine/threonine-protein kinase DCLK1	ISO-MSMS	BioID-Kin_01	AD5917	non-phospho	735.369	2	116.25	116.09	1.1705e-15	239.48	1	6047500000	21882000	2119	2244	R	K	503 - 516	503	516
DASGMLYNLASAIK	DASGM(Oxidation (M))LYNLASAIK	A0A0G2JGQ6;A0A0G2JE54;Q9JLM8;Q8CCN4	A0A0G2JGQ6;Q9JLM8	Dclk1	Serine/threonine-protein kinase DCLK1	ISO-MSMS	BioID-Kin_01	AD5917	non-phospho	735.369	2	131.98	131.66	0.0053869	131.17	1	67317000	6014000	2119	2244	R	K	503 - 516	503	516
DASGMLYNLASAIK	DASGM(Oxidation (M))LYNLASAIK	A0A0G2JGQ6;A0A0G2JE54;Q9JLM8;Q8CCN4	A0A0G2JGQ6;Q9JLM8	Dclk1	Serine/threonine-protein kinase DCLK1	ISO-MSMS	BioID-Kin_02	AD5918	non-phospho	735.369	2	116.5	116.05	7.3903e-16	245.46	1	6484300000	14325000	2119	2244	R	K	503 - 516	503	516
DASGMLYNLASAIK	DASGM(Oxidation (M))LYNLASAIK	A0A0G2JGQ6;A0A0G2JE54;Q9JLM8;Q8CCN4	A0A0G2JGQ6;Q9JLM8	Dclk1	Serine/threonine-protein kinase DCLK1	ISO-MSMS	BioID-Kin_02	AD5918	non-phospho	735.369	2	131.99	131.53	0.0038062	137.4	1	101360000	5934400	2119	2244	R	K	503 - 516	503	516
DASGMLYNLASAIK	DASGM(Oxidation (M))LYNLASAIK	A0A0G2JGQ6;A0A0G2JE54;Q9JLM8;Q8CCN4	A0A0G2JGQ6;Q9JLM8	Dclk1	Serine/threonine-protein kinase DCLK1	ISO-MSMS	BioID-Kin_02	AD5918	non-phospho	735.369	2	133.59	133.13	7.6128e-05	193.14	1	59624000	120110	2119	2244	R	K	503 - 516	503	516
DASGMLYNLASAIK	DASGM(Oxidation (M))LYNLASAIK	A0A0G2JGQ6;A0A0G2JE54;Q9JLM8;Q8CCN4	A0A0G2JGQ6;Q9JLM8	Dclk1	Serine/threonine-protein kinase DCLK1	ISO-MSMS	BioID-Kin_02	AD5918	non-phospho	735.369	2	137.66	137.19	0.0010268	153.74	2	179270000	982230	2119	2244	R	K	503 - 516	503	516
DASGMLYNLASAIK	DASGM(Oxidation (M))LYNLASAIK	A0A0G2JGQ6;A0A0G2JE54;Q9JLM8;Q8CCN4	A0A0G2JGQ6;Q9JLM8	Dclk1	Serine/threonine-protein kinase DCLK1	MSMS	BioID-Kin_02	AD5918	non-phospho	735.369	2	134.63	134.17	0.0024539	147.26	1			2119	2244	R	K	503 - 516	503	516
DASGMLYNLASAIK	DASGM(Oxidation (M))LYNLASAIK	A0A0G2JGQ6;A0A0G2JE54;Q9JLM8;Q8CCN4	A0A0G2JGQ6;Q9JLM8	Dclk1	Serine/threonine-protein kinase DCLK1	ISO-MSMS	BioID-Kin_03	AD5919	non-phospho	490.582	3	117.05	116.48	0.039105	101.43	1	16225000	0	2119	2244	R	K	503 - 516	503	516
DASGMLYNLASAIK	DASGM(Oxidation (M))LYNLASAIK	A0A0G2JGQ6;A0A0G2JE54;Q9JLM8;Q8CCN4	A0A0G2JGQ6;Q9JLM8	Dclk1	Serine/threonine-protein kinase DCLK1	ISO-MSMS	BioID-Kin_03	AD5919	non-phospho	735.369	2	132.18	131.61	0.029247	107.09	1	81825000	5703700	2119	2244	R	K	503 - 516	503	516
DASGMLYNLASAIK	DASGM(Oxidation (M))LYNLASAIK	A0A0G2JGQ6;A0A0G2JE54;Q9JLM8;Q8CCN4	A0A0G2JGQ6;Q9JLM8	Dclk1	Serine/threonine-protein kinase DCLK1	MSMS	BioID-Kin_03	AD5919	non-phospho	735.369	2	133.81	133.24	0.024853	90.614	1			2119	2244	R	K	503 - 516	503	516
DASGMLYNLASAIK	DASGMLYNLASAIK	A0A0G2JGQ6;A0A0G2JE54;Q9JLM8;Q8CCN4	A0A0G2JGQ6;Q9JLM8	Dclk1	Serine/threonine-protein kinase DCLK1	ISO-MSMS	BioID-DCX-SP-Kin_01	AD5911	non-phospho	727.371	2	127.24	127.96	1.1477e-31	276.2	1	562090000	36398000	2119	2245	R	K	503 - 516	503	516
DASGMLYNLASAIK	DASGMLYNLASAIK	A0A0G2JGQ6;A0A0G2JE54;Q9JLM8;Q8CCN4	A0A0G2JGQ6;Q9JLM8	Dclk1	Serine/threonine-protein kinase DCLK1	ISO-MSMS	BioID-DCX-SP-Kin_01	AD5911	non-phospho	485.25	3	131.89	132.6	4.6742e-16	208.27	1	829240000	5526400	2119	2245	R	K	503 - 516	503	516
DASGMLYNLASAIK	DASGMLYNLASAIK	A0A0G2JGQ6;A0A0G2JE54;Q9JLM8;Q8CCN4	A0A0G2JGQ6;Q9JLM8	Dclk1	Serine/threonine-protein kinase DCLK1	ISO-MSMS	BioID-DCX-SP-Kin_02	AD5912	non-phospho	727.371	2	127.38	127.98	9.4957e-32	278.79	1	585880000	35557000	2119	2245	R	K	503 - 516	503	516
DASGMLYNLASAIK	DASGMLYNLASAIK	A0A0G2JGQ6;A0A0G2JE54;Q9JLM8;Q8CCN4	A0A0G2JGQ6;Q9JLM8	Dclk1	Serine/threonine-protein kinase DCLK1	ISO-MSMS	BioID-DCX-SP-Kin_02	AD5912	non-phospho	485.25	3	131.95	132.53	7.8844e-24	228.8	1	544150000	0	2119	2245	R	K	503 - 516	503	516
DASGMLYNLASAIK	DASGMLYNLASAIK	A0A0G2JGQ6;A0A0G2JE54;Q9JLM8;Q8CCN4	A0A0G2JGQ6;Q9JLM8	Dclk1	Serine/threonine-protein kinase DCLK1	MSMS	BioID-DCX-SP-Kin_02	AD5912	non-phospho	727.371	2	137.32	137.86	0.00012564	212.09	1			2119	2245	R	K	503 - 516	503	516
DASGMLYNLASAIK	DASGMLYNLASAIK	A0A0G2JGQ6;A0A0G2JE54;Q9JLM8;Q8CCN4	A0A0G2JGQ6;Q9JLM8	Dclk1	Serine/threonine-protein kinase DCLK1	ISO-MSMS	BioID-DCX-SP-Kin_03	AD5913	non-phospho	727.371	2	127.47	128.01	3.5118e-42	293.23	1	495970000	41225000	2119	2245	R	K	503 - 516	503	516
DASGMLYNLASAIK	DASGMLYNLASAIK	A0A0G2JGQ6;A0A0G2JE54;Q9JLM8;Q8CCN4	A0A0G2JGQ6;Q9JLM8	Dclk1	Serine/threonine-protein kinase DCLK1	ISO-MSMS	BioID-DCX-SP-Kin_03	AD5913	non-phospho	727.371	2	132.05	132.55	2.1112e-54	310.85	3	211190000000	12737000	2119	2245	R	K	503 - 516	503	516
DASGMLYNLASAIK	DASGMLYNLASAIK	A0A0G2JGQ6;A0A0G2JE54;Q9JLM8;Q8CCN4	A0A0G2JGQ6;Q9JLM8	Dclk1	Serine/threonine-protein kinase DCLK1	ISO-MSMS	BioID-DCX-SP-Kin_03	AD5913	non-phospho	485.25	3	132.1	132.59	9.8986e-17	214.23	1	565390000	8938600	2119	2245	R	K	503 - 516	503	516
DASGMLYNLASAIK	DASGMLYNLASAIK	A0A0G2JGQ6;A0A0G2JE54;Q9JLM8;Q8CCN4	A0A0G2JGQ6;Q9JLM8	Dclk1	Serine/threonine-protein kinase DCLK1	ISO-MSMS	BioID-DCX-SP-Kin_03	AD5913	non-phospho	1453.74	1	132.06	132.56	0.0010022	161.99	1	960960000	0	2119	2245	R	K	503 - 516	503	516
DASGMLYNLASAIK	DASGMLYNLASAIK	A0A0G2JGQ6;A0A0G2JE54;Q9JLM8;Q8CCN4	A0A0G2JGQ6;Q9JLM8	Dclk1	Serine/threonine-protein kinase DCLK1	ISO-MSMS	BioID-DCX-SP-Kin_03	AD5913	non-phospho	727.371	2	137.44	137.89	0.00089012	168.98	1	96003000	3192800	2119	2245	R	K	503 - 516	503	516
DASGMLYNLASAIK	DASGMLYNLASAIK	A0A0G2JGQ6;A0A0G2JE54;Q9JLM8;Q8CCN4	A0A0G2JGQ6;Q9JLM8	Dclk1	Serine/threonine-protein kinase DCLK1	ISO-MSMS	BioID-SP-Kin_01	AD5914	non-phospho	727.371	2	127.73	127.84	9.4279e-05	190.88	1	1321700000	34637000	2119	2245	R	K	503 - 516	503	516
DASGMLYNLASAIK	DASGMLYNLASAIK	A0A0G2JGQ6;A0A0G2JE54;Q9JLM8;Q8CCN4	A0A0G2JGQ6;Q9JLM8	Dclk1	Serine/threonine-protein kinase DCLK1	ISO-MSMS	BioID-SP-Kin_01	AD5914	non-phospho	727.371	2	132.2	132.21	5.981e-55	322.23	3	759810000000	4908100	2119	2245	R	K	503 - 516	503	516
DASGMLYNLASAIK	DASGMLYNLASAIK	A0A0G2JGQ6;A0A0G2JE54;Q9JLM8;Q8CCN4	A0A0G2JGQ6;Q9JLM8	Dclk1	Serine/threonine-protein kinase DCLK1	ISO-MSMS	BioID-SP-Kin_01	AD5914	non-phospho	485.25	3	132.34	132.35	2.5697e-23	226.59	3	223900000	0	2119	2245	R	K	503 - 516	503	516
DASGMLYNLASAIK	DASGMLYNLASAIK	A0A0G2JGQ6;A0A0G2JE54;Q9JLM8;Q8CCN4	A0A0G2JGQ6;Q9JLM8	Dclk1	Serine/threonine-protein kinase DCLK1	ISO-MSMS	BioID-SP-Kin_01	AD5914	non-phospho	727.371	2	136.8	136.66	0.0039095	136.96	2	98459000	772740	2119	2245	R	K	503 - 516	503	516
DASGMLYNLASAIK	DASGMLYNLASAIK	A0A0G2JGQ6;A0A0G2JE54;Q9JLM8;Q8CCN4	A0A0G2JGQ6;Q9JLM8	Dclk1	Serine/threonine-protein kinase DCLK1	ISO-MSMS	BioID-SP-Kin_01	AD5914	non-phospho	727.371	2	137.74	137.54	0.00099778	163.46	1	270830000	1975900	2119	2245	R	K	503 - 516	503	516
DASGMLYNLASAIK	DASGMLYNLASAIK	A0A0G2JGQ6;A0A0G2JE54;Q9JLM8;Q8CCN4	A0A0G2JGQ6;Q9JLM8	Dclk1	Serine/threonine-protein kinase DCLK1	ISO-MSMS	BioID-SP-Kin_01	AD5914	non-phospho	727.371	2	154.87	154.23	0.078196	89.403	1	17950000	296670	2119	2245	R	K	503 - 516	503	516
DASGMLYNLASAIK	DASGMLYNLASAIK	A0A0G2JGQ6;A0A0G2JE54;Q9JLM8;Q8CCN4	A0A0G2JGQ6;Q9JLM8	Dclk1	Serine/threonine-protein kinase DCLK1	MSMS	BioID-SP-Kin_01	AD5914	non-phospho	727.371	2	135.43	135.33	0.0051025	115.33	1			2119	2245	R	K	503 - 516	503	516
DASGMLYNLASAIK	DASGMLYNLASAIK	A0A0G2JGQ6;A0A0G2JE54;Q9JLM8;Q8CCN4	A0A0G2JGQ6;Q9JLM8	Dclk1	Serine/threonine-protein kinase DCLK1	MSMS	BioID-SP-Kin_01	AD5914	non-phospho	727.371	2	139.51	139.24	0.01519	93.839	1			2119	2245	R	K	503 - 516	503	516
DASGMLYNLASAIK	DASGMLYNLASAIK	A0A0G2JGQ6;A0A0G2JE54;Q9JLM8;Q8CCN4	A0A0G2JGQ6;Q9JLM8	Dclk1	Serine/threonine-protein kinase DCLK1	ISO-MSMS	BioID-SP-Kin_02	AD5915	non-phospho	727.371	2	128.06	127.96	1.1794e-16	254.07	2	1100600000	49682000	2119	2245	R	K	503 - 516	503	516
DASGMLYNLASAIK	DASGMLYNLASAIK	A0A0G2JGQ6;A0A0G2JE54;Q9JLM8;Q8CCN4	A0A0G2JGQ6;Q9JLM8	Dclk1	Serine/threonine-protein kinase DCLK1	ISO-MSMS	BioID-SP-Kin_02	AD5915	non-phospho	727.371	2	132.28	132.1	1.0387e-31	277.63	3	750920000000	17084000	2119	2245	R	K	503 - 516	503	516
DASGMLYNLASAIK	DASGMLYNLASAIK	A0A0G2JGQ6;A0A0G2JE54;Q9JLM8;Q8CCN4	A0A0G2JGQ6;Q9JLM8	Dclk1	Serine/threonine-protein kinase DCLK1	ISO-MSMS	BioID-SP-Kin_02	AD5915	non-phospho	485.25	3	132.41	132.23	3.5965e-16	208.27	2	2409800000	3783300	2119	2245	R	K	503 - 516	503	516
DASGMLYNLASAIK	DASGMLYNLASAIK	A0A0G2JGQ6;A0A0G2JE54;Q9JLM8;Q8CCN4	A0A0G2JGQ6;Q9JLM8	Dclk1	Serine/threonine-protein kinase DCLK1	ISO-MSMS	BioID-SP-Kin_02	AD5915	non-phospho	727.371	2	133.92	133.7	0.0208	111.94	1	492270000	1471300	2119	2245	R	K	503 - 516	503	516
DASGMLYNLASAIK	DASGMLYNLASAIK	A0A0G2JGQ6;A0A0G2JE54;Q9JLM8;Q8CCN4	A0A0G2JGQ6;Q9JLM8	Dclk1	Serine/threonine-protein kinase DCLK1	ISO-MSMS	BioID-SP-Kin_02	AD5915	non-phospho	727.371	2	140.57	140.19	0.0050326	132.17	1	59280000	1864800	2119	2245	R	K	503 - 516	503	516
DASGMLYNLASAIK	DASGMLYNLASAIK	A0A0G2JGQ6;A0A0G2JE54;Q9JLM8;Q8CCN4	A0A0G2JGQ6;Q9JLM8	Dclk1	Serine/threonine-protein kinase DCLK1	ISO-MSMS	BioID-SP-Kin_02	AD5915	non-phospho	727.371	2	144.75	144.29	0.0022623	143.97	1	67524000	3786600	2119	2245	R	K	503 - 516	503	516
DASGMLYNLASAIK	DASGMLYNLASAIK	A0A0G2JGQ6;A0A0G2JE54;Q9JLM8;Q8CCN4	A0A0G2JGQ6;Q9JLM8	Dclk1	Serine/threonine-protein kinase DCLK1	ISO-MSMS	BioID-SP-Kin_02	AD5915	non-phospho	727.371	2	154.96	154.43	0.0063318	129.84	1	19833000	718350	2119	2245	R	K	503 - 516	503	516
DASGMLYNLASAIK	DASGMLYNLASAIK	A0A0G2JGQ6;A0A0G2JE54;Q9JLM8;Q8CCN4	A0A0G2JGQ6;Q9JLM8	Dclk1	Serine/threonine-protein kinase DCLK1	MSMS	BioID-SP-Kin_02	AD5915	non-phospho	485.25	3	114.23	114.34	0.027722	59.976	1			2119	2245	R	K	503 - 516	503	516
DASGMLYNLASAIK	DASGMLYNLASAIK	A0A0G2JGQ6;A0A0G2JE54;Q9JLM8;Q8CCN4	A0A0G2JGQ6;Q9JLM8	Dclk1	Serine/threonine-protein kinase DCLK1	MSMS	BioID-SP-Kin_02	AD5915	non-phospho	727.371	2	135.48	135.22	0.022767	91.123	1			2119	2245	R	K	503 - 516	503	516
DASGMLYNLASAIK	DASGMLYNLASAIK	A0A0G2JGQ6;A0A0G2JE54;Q9JLM8;Q8CCN4	A0A0G2JGQ6;Q9JLM8	Dclk1	Serine/threonine-protein kinase DCLK1	ISO-MSMS	BioID-SP-Kin_03	AD5916	non-phospho	727.371	2	128.18	128.02	9.296e-16	242.82	1	545480000	31393000	2119	2245	R	K	503 - 516	503	516
DASGMLYNLASAIK	DASGMLYNLASAIK	A0A0G2JGQ6;A0A0G2JE54;Q9JLM8;Q8CCN4	A0A0G2JGQ6;Q9JLM8	Dclk1	Serine/threonine-protein kinase DCLK1	ISO-MSMS	BioID-SP-Kin_03	AD5916	non-phospho	727.371	2	132.38	132.14	3.7677e-42	292.08	3	634440000000	4522200	2119	2245	R	K	503 - 516	503	516
DASGMLYNLASAIK	DASGMLYNLASAIK	A0A0G2JGQ6;A0A0G2JE54;Q9JLM8;Q8CCN4	A0A0G2JGQ6;Q9JLM8	Dclk1	Serine/threonine-protein kinase DCLK1	ISO-MSMS	BioID-SP-Kin_03	AD5916	non-phospho	485.25	3	132.39	132.15	1.0546e-10	194.12	1	2326400000	4777200	2119	2245	R	K	503 - 516	503	516
DASGMLYNLASAIK	DASGMLYNLASAIK	A0A0G2JGQ6;A0A0G2JE54;Q9JLM8;Q8CCN4	A0A0G2JGQ6;Q9JLM8	Dclk1	Serine/threonine-protein kinase DCLK1	ISO-MSMS	BioID-Kin_01	AD5917	non-phospho	727.371	2	128.22	127.94	1.5923e-23	270.56	3	736820000	31239000	2119	2245	R	K	503 - 516	503	516
DASGMLYNLASAIK	DASGMLYNLASAIK	A0A0G2JGQ6;A0A0G2JE54;Q9JLM8;Q8CCN4	A0A0G2JGQ6;Q9JLM8	Dclk1	Serine/threonine-protein kinase DCLK1	ISO-MSMS	BioID-Kin_01	AD5917	non-phospho	727.371	2	132.56	132.24	1.0383e-15	241.31	6	431360000000	18814000	2119	2245	R	K	503 - 516	503	516
DASGMLYNLASAIK	DASGMLYNLASAIK	A0A0G2JGQ6;A0A0G2JE54;Q9JLM8;Q8CCN4	A0A0G2JGQ6;Q9JLM8	Dclk1	Serine/threonine-protein kinase DCLK1	ISO-MSMS	BioID-Kin_01	AD5917	non-phospho	485.25	3	132.58	132.26	1.0754e-15	202.13	1	1234700000	3737200	2119	2245	R	K	503 - 516	503	516
DASGMLYNLASAIK	DASGMLYNLASAIK	A0A0G2JGQ6;A0A0G2JE54;Q9JLM8;Q8CCN4	A0A0G2JGQ6;Q9JLM8	Dclk1	Serine/threonine-protein kinase DCLK1	ISO-MSMS	BioID-Kin_01	AD5917	non-phospho	727.371	2	137.11	136.71	0.0090698	125.97	1	67428000	5896800	2119	2245	R	K	503 - 516	503	516
DASGMLYNLASAIK	DASGMLYNLASAIK	A0A0G2JGQ6;A0A0G2JE54;Q9JLM8;Q8CCN4	A0A0G2JGQ6;Q9JLM8	Dclk1	Serine/threonine-protein kinase DCLK1	ISO-MSMS	BioID-Kin_02	AD5918	non-phospho	727.371	2	114.69	114.25	3.0621e-05	198.81	1	102700000	9201900	2119	2245	R	K	503 - 516	503	516
DASGMLYNLASAIK	DASGMLYNLASAIK	A0A0G2JGQ6;A0A0G2JE54;Q9JLM8;Q8CCN4	A0A0G2JGQ6;Q9JLM8	Dclk1	Serine/threonine-protein kinase DCLK1	ISO-MSMS	BioID-Kin_02	AD5918	non-phospho	485.25	3	115.06	114.61	0.011392	97.273	1	12759000	0	2119	2245	R	K	503 - 516	503	516
DASGMLYNLASAIK	DASGMLYNLASAIK	A0A0G2JGQ6;A0A0G2JE54;Q9JLM8;Q8CCN4	A0A0G2JGQ6;Q9JLM8	Dclk1	Serine/threonine-protein kinase DCLK1	ISO-MSMS	BioID-Kin_02	AD5918	non-phospho	727.371	2	128.39	127.92	1.385e-17	255.52	1	570300000	28971000	2119	2245	R	K	503 - 516	503	516
DASGMLYNLASAIK	DASGMLYNLASAIK	A0A0G2JGQ6;A0A0G2JE54;Q9JLM8;Q8CCN4	A0A0G2JGQ6;Q9JLM8	Dclk1	Serine/threonine-protein kinase DCLK1	ISO-MSMS	BioID-Kin_02	AD5918	non-phospho	727.371	2	132.73	132.27	9.4957e-32	278.79	3	50793000000	0	2119	2245	R	K	503 - 516	503	516
DASGMLYNLASAIK	DASGMLYNLASAIK	A0A0G2JGQ6;A0A0G2JE54;Q9JLM8;Q8CCN4	A0A0G2JGQ6;Q9JLM8	Dclk1	Serine/threonine-protein kinase DCLK1	ISO-MSMS	BioID-Kin_02	AD5918	non-phospho	485.25	3	132.81	132.34	8.44e-16	201.48	1	335460000	0	2119	2245	R	K	503 - 516	503	516
DASGMLYNLASAIK	DASGMLYNLASAIK	A0A0G2JGQ6;A0A0G2JE54;Q9JLM8;Q8CCN4	A0A0G2JGQ6;Q9JLM8	Dclk1	Serine/threonine-protein kinase DCLK1	ISO-MSMS	BioID-Kin_02	AD5918	non-phospho	727.371	2	134.58	134.12	0.024039	110.08	1	340560000	819320	2119	2245	R	K	503 - 516	503	516
DASGMLYNLASAIK	DASGMLYNLASAIK	A0A0G2JGQ6;A0A0G2JE54;Q9JLM8;Q8CCN4	A0A0G2JGQ6;Q9JLM8	Dclk1	Serine/threonine-protein kinase DCLK1	ISO-MSMS	BioID-Kin_02	AD5918	non-phospho	727.371	2	137.58	137.12	0.00053664	176.42	1	128910000	5653100	2119	2245	R	K	503 - 516	503	516
DASGMLYNLASAIK	DASGMLYNLASAIK	A0A0G2JGQ6;A0A0G2JE54;Q9JLM8;Q8CCN4	A0A0G2JGQ6;Q9JLM8	Dclk1	Serine/threonine-protein kinase DCLK1	ISO-MSMS	BioID-Kin_02	AD5918	non-phospho	727.371	2	140.34	139.86	0.066617	91.961	1	37539000	2841900	2119	2245	R	K	503 - 516	503	516
DASGMLYNLASAIK	DASGMLYNLASAIK	A0A0G2JGQ6;A0A0G2JE54;Q9JLM8;Q8CCN4	A0A0G2JGQ6;Q9JLM8	Dclk1	Serine/threonine-protein kinase DCLK1	ISO-MSMS	BioID-Kin_03	AD5919	non-phospho	727.371	2	114.82	114.25	0.00074221	172.1	1	88208000	30267000	2119	2245	R	K	503 - 516	503	516
DASGMLYNLASAIK	DASGMLYNLASAIK	A0A0G2JGQ6;A0A0G2JE54;Q9JLM8;Q8CCN4	A0A0G2JGQ6;Q9JLM8	Dclk1	Serine/threonine-protein kinase DCLK1	ISO-MSMS	BioID-Kin_03	AD5919	non-phospho	727.371	2	132.89	132.33	1.5338e-10	229.29	2	419520000000	10853000	2119	2245	R	K	503 - 516	503	516
DASGMLYNLASAIK	DASGMLYNLASAIK	A0A0G2JGQ6;A0A0G2JE54;Q9JLM8;Q8CCN4	A0A0G2JGQ6;Q9JLM8	Dclk1	Serine/threonine-protein kinase DCLK1	ISO-MSMS	BioID-Kin_03	AD5919	non-phospho	485.25	3	132.95	132.39	9.8986e-17	214.23	1	231790000	0	2119	2245	R	K	503 - 516	503	516
DASGMLYNLASAIK	DASGMLYNLASAIK	A0A0G2JGQ6;A0A0G2JE54;Q9JLM8;Q8CCN4	A0A0G2JGQ6;Q9JLM8	Dclk1	Serine/threonine-protein kinase DCLK1	ISO-MSMS	BioID-Kin_03	AD5919	non-phospho	727.371	2	134.73	134.15	0.0022322	144.1	1	254620000	8528700	2119	2245	R	K	503 - 516	503	516
DASGMLYNLASAIK	DASGMLYNLASAIK	A0A0G2JGQ6;A0A0G2JE54;Q9JLM8;Q8CCN4	A0A0G2JGQ6;Q9JLM8	Dclk1	Serine/threonine-protein kinase DCLK1	ISO-MSMS	BioID-Kin_03	AD5919	non-phospho	727.371	2	136.56	135.96	0.038308	101.89	1	33527000	1530400	2119	2245	R	K	503 - 516	503	516
DASGMLYNLASAIK	DASGMLYNLASAIK	A0A0G2JGQ6;A0A0G2JE54;Q9JLM8;Q8CCN4	A0A0G2JGQ6;Q9JLM8	Dclk1	Serine/threonine-protein kinase DCLK1	ISO-MSMS	BioID-Kin_03	AD5919	non-phospho	727.371	2	137.47	136.88	0.014812	117.86	2	78844000	1378900	2119	2245	R	K	503 - 516	503	516
DASGMLYNLASAIK	DASGMLYNLASAIK	A0A0G2JGQ6;A0A0G2JE54;Q9JLM8;Q8CCN4	A0A0G2JGQ6;Q9JLM8	Dclk1	Serine/threonine-protein kinase DCLK1	ISO-MSMS	BioID-DCX-SP_01	AD59110	non-phospho	727.371	2	133.1	132.54	9.2714e-25	273.3	1	430310000	4621300	2119	2245	R	K	503 - 516	503	516
DASGMLYNLASAIK	DASGMLYNLASAIK	A0A0G2JGQ6;A0A0G2JE54;Q9JLM8;Q8CCN4	A0A0G2JGQ6;Q9JLM8	Dclk1	Serine/threonine-protein kinase DCLK1	ISO-MSMS	BioID-DCX-SP_02	AD59111	non-phospho	727.371	2	132.95	123.88	6.7072e-23	261.22	1	193980000	4426600	2119	2245	R	K	503 - 516	503	516
DASGMLYNLASAIK	DASGMLYNLASAIK	A0A0G2JGQ6;A0A0G2JE54;Q9JLM8;Q8CCN4	A0A0G2JGQ6;Q9JLM8	Dclk1	Serine/threonine-protein kinase DCLK1	ISO-MSMS	BioID-DCX-SP_03	AD59112	non-phospho	727.371	2	133	123.93	6.6314e-23	261.35	1	195720000	4322300	2119	2245	R	K	503 - 516	503	516
DASGMLYNLASAIKYLHSLN	DASGMLYNLASAIKYLHSLN	A0A0G2JGQ6;A0A0G2JE54;Q9JLM8;Q8CCN4	A0A0G2JGQ6;Q9JLM8	Dclk1	Serine/threonine-protein kinase DCLK1	MSMS	BioID-SP-Kin_03	AD5916	non-phospho	1091.05	2	132.53	132.29	5.7867e-13	206.1	1			2120	2246	R	N	503 - 522	503	522
ASGMLYNLASAIK	ASGMLYNLASAIK	A0A0G2JGQ6;A0A0G2JE54;Q9JLM8;Q8CCN4	A0A0G2JGQ6;Q9JLM8	Dclk1	Serine/threonine-protein kinase DCLK1	ISO-MSMS	BioID-SP-Kin_02	AD5915	non-phospho	669.858	2	119.06	119.12	0.018546	115.15	1	237530000	11131000	1533	1625	D	K	504 - 516	504	516
ASGMLYNLASAIK	ASGMLYNLASAIK	A0A0G2JGQ6;A0A0G2JE54;Q9JLM8;Q8CCN4	A0A0G2JGQ6;Q9JLM8	Dclk1	Serine/threonine-protein kinase DCLK1	ISO-MSMS	BioID-Kin_01	AD5917	non-phospho	669.858	2	119.27	119.1	0.0019231	160.88	1	173310000	2173000	1533	1625	D	K	504 - 516	504	516
ASGMLYNLASAIK	ASGMLYNLASAIK	A0A0G2JGQ6;A0A0G2JE54;Q9JLM8;Q8CCN4	A0A0G2JGQ6;Q9JLM8	Dclk1	Serine/threonine-protein kinase DCLK1	ISO-MSMS	BioID-Kin_02	AD5918	non-phospho	669.858	2	119.74	119.28	0.011284	127.03	1	167010000	0	1533	1625	D	K	504 - 516	504	516
ASGMLYNLASAIK	ASGMLYNLASAIK	A0A0G2JGQ6;A0A0G2JE54;Q9JLM8;Q8CCN4	A0A0G2JGQ6;Q9JLM8	Dclk1	Serine/threonine-protein kinase DCLK1	ISO-MSMS	BioID-Kin_03	AD5919	non-phospho	669.858	2	119.82	119.26	1.6475e-15	249.29	1	103260000	0	1533	1625	D	K	504 - 516	504	516
SGMLYNLASAIK	SGMLYNLASAIK	A0A0G2JGQ6;A0A0G2JE54;Q9JLM8;Q8CCN4	A0A0G2JGQ6;Q9JLM8	Dclk1	Serine/threonine-protein kinase DCLK1	ISO-MSMS	BioID-DCX-SP-Kin_03	AD5913	non-phospho	634.339	2	117.07	117.69	0.038365	123.62	1	54315000	567100000	15910	16829	A	K	505 - 516	505	516
SGMLYNLASAIK	SGMLYNLASAIK	A0A0G2JGQ6;A0A0G2JE54;Q9JLM8;Q8CCN4	A0A0G2JGQ6;Q9JLM8	Dclk1	Serine/threonine-protein kinase DCLK1	ISO-MSMS	BioID-SP-Kin_01	AD5914	non-phospho	634.339	2	117.56	117.83	0.015707	138.76	1	143130000	95204000	15910	16829	A	K	505 - 516	505	516
SGMLYNLASAIK	SGMLYNLASAIK	A0A0G2JGQ6;A0A0G2JE54;Q9JLM8;Q8CCN4	A0A0G2JGQ6;Q9JLM8	Dclk1	Serine/threonine-protein kinase DCLK1	ISO-MSMS	BioID-SP-Kin_02	AD5915	non-phospho	634.339	2	117.8	117.87	0.0069936	163.9	1	160980000	64322000	15910	16829	A	K	505 - 516	505	516
SGMLYNLASAIK	SGMLYNLASAIK	A0A0G2JGQ6;A0A0G2JE54;Q9JLM8;Q8CCN4	A0A0G2JGQ6;Q9JLM8	Dclk1	Serine/threonine-protein kinase DCLK1	ISO-MSMS	BioID-SP-Kin_02	AD5915	non-phospho	634.339	2	132.28	132.1	0.038091	121.36	2	66461000	0	15910	16829	A	K	505 - 516	505	516
SGMLYNLASAIK	SGMLYNLASAIK	A0A0G2JGQ6;A0A0G2JE54;Q9JLM8;Q8CCN4	A0A0G2JGQ6;Q9JLM8	Dclk1	Serine/threonine-protein kinase DCLK1	ISO-MSMS	BioID-SP-Kin_03	AD5916	non-phospho	634.339	2	117.97	117.93	0.0085178	157.25	1	147330000	51809000	15910	16829	A	K	505 - 516	505	516
SGMLYNLASAIK	SGMLYNLASAIK	A0A0G2JGQ6;A0A0G2JE54;Q9JLM8;Q8CCN4	A0A0G2JGQ6;Q9JLM8	Dclk1	Serine/threonine-protein kinase DCLK1	MSMS	BioID-Kin_01	AD5917	non-phospho	634.339	2	132.61	132.29	0.018969	119.34	1			15910	16829	A	K	505 - 516	505	516
SGMLYNLASAIK	SGMLYNLASAIK	A0A0G2JGQ6;A0A0G2JE54;Q9JLM8;Q8CCN4	A0A0G2JGQ6;Q9JLM8	Dclk1	Serine/threonine-protein kinase DCLK1	ISO-MSMS	BioID-Kin_02	AD5918	non-phospho	634.339	2	118.54	118.08	0.0060254	167.09	1	105500000	24954000	15910	16829	A	K	505 - 516	505	516
SGMLYNLASAIK	SGMLYNLASAIK	A0A0G2JGQ6;A0A0G2JE54;Q9JLM8;Q8CCN4	A0A0G2JGQ6;Q9JLM8	Dclk1	Serine/threonine-protein kinase DCLK1	MSMS	BioID-Kin_02	AD5918	non-phospho	634.339	2	132.79	132.33	0.0063215	140.78	1			15910	16829	A	K	505 - 516	505	516
SGMLYNLASAIK	SGMLYNLASAIK	A0A0G2JGQ6;A0A0G2JE54;Q9JLM8;Q8CCN4	A0A0G2JGQ6;Q9JLM8	Dclk1	Serine/threonine-protein kinase DCLK1	ISO-MSMS	BioID-Kin_03	AD5919	non-phospho	634.339	2	118.68	118.11	0.0071468	171.55	1	69761000	11887000	15910	16829	A	K	505 - 516	505	516
SGMLYNLASAIK	SGMLYNLASAIK	A0A0G2JGQ6;A0A0G2JE54;Q9JLM8;Q8CCN4	A0A0G2JGQ6;Q9JLM8	Dclk1	Serine/threonine-protein kinase DCLK1	ISO-MSMS	BioID-Kin_03	AD5919	non-phospho	634.339	2	132.91	132.34	0.020758	132.25	2	36840000	0	15910	16829	A	K	505 - 516	505	516
LYNLASAIK	LYNLASAIK	A0A0G2JGQ6;A0A0G2JE54;Q9JLM8;Q8CCN4	A0A0G2JGQ6;Q9JLM8	Dclk1	Serine/threonine-protein kinase DCLK1	ISO-MSMS	BioID-DCX-SP-Kin_01	AD5911	non-phospho	496.792	2	99.035	99.726	0.019641	125.31	1	43466000	13462000	12590	13239	M	K	508 - 516	508	516
LYNLASAIK	LYNLASAIK	A0A0G2JGQ6;A0A0G2JE54;Q9JLM8;Q8CCN4	A0A0G2JGQ6;Q9JLM8	Dclk1	Serine/threonine-protein kinase DCLK1	ISO-MSMS	BioID-DCX-SP-Kin_02	AD5912	non-phospho	496.792	2	99.103	99.718	0.031768	113.26	1	72547000	34245000	12590	13239	M	K	508 - 516	508	516
LYNLASAIK	LYNLASAIK	A0A0G2JGQ6;A0A0G2JE54;Q9JLM8;Q8CCN4	A0A0G2JGQ6;Q9JLM8	Dclk1	Serine/threonine-protein kinase DCLK1	ISO-MSMS	BioID-DCX-SP-Kin_03	AD5913	non-phospho	496.792	2	99.118	99.703	0.029842	114.89	1	67928000	17185000	12590	13239	M	K	508 - 516	508	516
LYNLASAIK	LYNLASAIK	A0A0G2JGQ6;A0A0G2JE54;Q9JLM8;Q8CCN4	A0A0G2JGQ6;Q9JLM8	Dclk1	Serine/threonine-protein kinase DCLK1	ISO-MSMS	BioID-SP-Kin_01	AD5914	non-phospho	496.792	2	99.347	99.726	0.023775	121.09	1	195810000	13584000	12590	13239	M	K	508 - 516	508	516
LYNLASAIK	LYNLASAIK	A0A0G2JGQ6;A0A0G2JE54;Q9JLM8;Q8CCN4	A0A0G2JGQ6;Q9JLM8	Dclk1	Serine/threonine-protein kinase DCLK1	ISO-MSMS	BioID-SP-Kin_03	AD5916	non-phospho	496.792	2	99.846	99.807	0.029751	114.99	1	284110000	21909000	12590	13239	M	K	508 - 516	508	516
LYNLASAIK	LYNLASAIK	A0A0G2JGQ6;A0A0G2JE54;Q9JLM8;Q8CCN4	A0A0G2JGQ6;Q9JLM8	Dclk1	Serine/threonine-protein kinase DCLK1	ISO-MSMS	BioID-Kin_01	AD5917	non-phospho	496.792	2	99.923	99.769	0.015326	129.72	1	284530000	28913000	12590	13239	M	K	508 - 516	508	516
LYNLASAIK	LYNLASAIK	A0A0G2JGQ6;A0A0G2JE54;Q9JLM8;Q8CCN4	A0A0G2JGQ6;Q9JLM8	Dclk1	Serine/threonine-protein kinase DCLK1	ISO-MSMS	BioID-Kin_02	AD5918	non-phospho	496.792	2	100.24	99.817	0.022459	122.44	1	580680000	10904000	12590	13239	M	K	508 - 516	508	516
LYNLASAIK	LYNLASAIK	A0A0G2JGQ6;A0A0G2JE54;Q9JLM8;Q8CCN4	A0A0G2JGQ6;Q9JLM8	Dclk1	Serine/threonine-protein kinase DCLK1	ISO-MSMS	BioID-Kin_03	AD5919	non-phospho	496.792	2	100.45	99.864	0.026484	118.32	1	136140000	8315700	12590	13239	M	K	508 - 516	508	516
YLHSLNIVH	YLHSLNIVH	A0A0G2JGQ6;A0A0G2JE54;Q9JLM8;Q8CCN4	A0A0G2JGQ6;Q9JLM8	Dclk1	Serine/threonine-protein kinase DCLK1	ISO-MSMS	BioID-DCX-SP-Kin_01	AD5911	non-phospho	548.301	2	85.648	86.31	0.0057784	155.88	1			21095	22343	K	H	517 - 525	517	525
YLHSLNIVH	YLHSLNIVH	A0A0G2JGQ6;A0A0G2JE54;Q9JLM8;Q8CCN4	A0A0G2JGQ6;Q9JLM8	Dclk1	Serine/threonine-protein kinase DCLK1	ISO-MSMS	BioID-DCX-SP-Kin_02	AD5912	non-phospho	548.301	2	85.809	86.402	0.0057784	155.88	1			21095	22343	K	H	517 - 525	517	525
YLHSLNIVH	YLHSLNIVH	A0A0G2JGQ6;A0A0G2JE54;Q9JLM8;Q8CCN4	A0A0G2JGQ6;Q9JLM8	Dclk1	Serine/threonine-protein kinase DCLK1	ISO-MSMS	BioID-SP-Kin_02	AD5915	non-phospho	548.301	2	86.516	86.592	0.035216	111.29	1			21095	22343	K	H	517 - 525	517	525
YLHSLNIVH	YLHSLNIVH	A0A0G2JGQ6;A0A0G2JE54;Q9JLM8;Q8CCN4	A0A0G2JGQ6;Q9JLM8	Dclk1	Serine/threonine-protein kinase DCLK1	ISO-MSMS	BioID-SP-Kin_03	AD5916	non-phospho	548.301	2	86.63	86.609	0.026735	118.07	1			21095	22343	K	H	517 - 525	517	525
YLHSLNIVHR	YLHSLNIVHR	A0A0G2JGQ6;A0A0G2JE54;Q9JLM8;Q8CCN4	A0A0G2JGQ6;Q9JLM8	Dclk1	Serine/threonine-protein kinase DCLK1	ISO-MSMS	BioID-DCX-SP-Kin_01	AD5911	non-phospho	417.903	3	78.072	78.715	6.995e-17	239.66	1	48971000000	11961000	21096	22344	K	R	517 - 526	517	526
YLHSLNIVHR	YLHSLNIVHR	A0A0G2JGQ6;A0A0G2JE54;Q9JLM8;Q8CCN4	A0A0G2JGQ6;Q9JLM8	Dclk1	Serine/threonine-protein kinase DCLK1	ISO-MSMS	BioID-DCX-SP-Kin_01	AD5911	non-phospho	626.351	2	78.07	78.713	2.5378e-12	274.96	1	13650000000	35134000	21096	22344	K	R	517 - 526	517	526
YLHSLNIVHR	YLHSLNIVHR	A0A0G2JGQ6;A0A0G2JE54;Q9JLM8;Q8CCN4	A0A0G2JGQ6;Q9JLM8	Dclk1	Serine/threonine-protein kinase DCLK1	ISO-MSMS	BioID-DCX-SP-Kin_01	AD5911	non-phospho	417.903	3	84.583	85.243	3.4285e-12	231.38	1	541190000	557100	21096	22344	K	R	517 - 526	517	526
YLHSLNIVHR	YLHSLNIVHR	A0A0G2JGQ6;A0A0G2JE54;Q9JLM8;Q8CCN4	A0A0G2JGQ6;Q9JLM8	Dclk1	Serine/threonine-protein kinase DCLK1	ISO-MSMS	BioID-DCX-SP-Kin_01	AD5911	non-phospho	626.351	2	84.573	85.233	0.020704	136.99	1	163530000	285020	21096	22344	K	R	517 - 526	517	526
YLHSLNIVHR	YLHSLNIVHR	A0A0G2JGQ6;A0A0G2JE54;Q9JLM8;Q8CCN4	A0A0G2JGQ6;Q9JLM8	Dclk1	Serine/threonine-protein kinase DCLK1	ISO-MSMS	BioID-DCX-SP-Kin_02	AD5912	non-phospho	417.903	3	78.417	78.951	2.8655e-09	217.66	1	19354000000	16406000	21096	22344	K	R	517 - 526	517	526
YLHSLNIVHR	YLHSLNIVHR	A0A0G2JGQ6;A0A0G2JE54;Q9JLM8;Q8CCN4	A0A0G2JGQ6;Q9JLM8	Dclk1	Serine/threonine-protein kinase DCLK1	ISO-MSMS	BioID-DCX-SP-Kin_02	AD5912	non-phospho	626.351	2	78.416	78.95	1.7672e-08	230.24	1	3642000000	25058000	21096	22344	K	R	517 - 526	517	526
YLHSLNIVHR	YLHSLNIVHR	A0A0G2JGQ6;A0A0G2JE54;Q9JLM8;Q8CCN4	A0A0G2JGQ6;Q9JLM8	Dclk1	Serine/threonine-protein kinase DCLK1	ISO-MSMS	BioID-DCX-SP-Kin_03	AD5913	non-phospho	417.903	3	78.027	78.594	1.3026e-08	208.63	2	60151000000	23408000	21096	22344	K	R	517 - 526	517	526
YLHSLNIVHR	YLHSLNIVHR	A0A0G2JGQ6;A0A0G2JE54;Q9JLM8;Q8CCN4	A0A0G2JGQ6;Q9JLM8	Dclk1	Serine/threonine-protein kinase DCLK1	ISO-MSMS	BioID-DCX-SP-Kin_03	AD5913	non-phospho	626.351	2	78.027	78.595	1.1018e-23	297.46	1	18769000000	35308000	21096	22344	K	R	517 - 526	517	526
YLHSLNIVHR	YLHSLNIVHR	A0A0G2JGQ6;A0A0G2JE54;Q9JLM8;Q8CCN4	A0A0G2JGQ6;Q9JLM8	Dclk1	Serine/threonine-protein kinase DCLK1	ISO-MSMS	BioID-SP-Kin_01	AD5914	non-phospho	417.903	3	78.038	78.452	3.4285e-12	231.38	2	117290000000	10465000	21096	22344	K	R	517 - 526	517	526
YLHSLNIVHR	YLHSLNIVHR	A0A0G2JGQ6;A0A0G2JE54;Q9JLM8;Q8CCN4	A0A0G2JGQ6;Q9JLM8	Dclk1	Serine/threonine-protein kinase DCLK1	ISO-MSMS	BioID-SP-Kin_01	AD5914	non-phospho	626.351	2	78.038	78.452	8.1638e-12	253.26	1	37614000000	30995000	21096	22344	K	R	517 - 526	517	526
YLHSLNIVHR	YLHSLNIVHR	A0A0G2JGQ6;A0A0G2JE54;Q9JLM8;Q8CCN4	A0A0G2JGQ6;Q9JLM8	Dclk1	Serine/threonine-protein kinase DCLK1	ISO-MSMS	BioID-SP-Kin_02	AD5915	non-phospho	417.903	3	78.771	78.876	5.7335e-12	226.96	3	344770000000	245380000	21096	22344	K	R	517 - 526	517	526
YLHSLNIVHR	YLHSLNIVHR	A0A0G2JGQ6;A0A0G2JE54;Q9JLM8;Q8CCN4	A0A0G2JGQ6;Q9JLM8	Dclk1	Serine/threonine-protein kinase DCLK1	ISO-MSMS	BioID-SP-Kin_02	AD5915	non-phospho	626.351	2	78.939	79.044	5.4982e-17	284.04	1	83295000000	76814000	21096	22344	K	R	517 - 526	517	526
YLHSLNIVHR	YLHSLNIVHR	A0A0G2JGQ6;A0A0G2JE54;Q9JLM8;Q8CCN4	A0A0G2JGQ6;Q9JLM8	Dclk1	Serine/threonine-protein kinase DCLK1	ISO-MSMS	BioID-SP-Kin_02	AD5915	non-phospho	626.351	2	79.871	79.976	0.0035353	175.91	1	36075000	0	21096	22344	K	R	517 - 526	517	526
YLHSLNIVHR	YLHSLNIVHR	A0A0G2JGQ6;A0A0G2JE54;Q9JLM8;Q8CCN4	A0A0G2JGQ6;Q9JLM8	Dclk1	Serine/threonine-protein kinase DCLK1	ISO-MSMS	BioID-SP-Kin_02	AD5915	non-phospho	417.903	3	85.722	85.798	8.1727e-12	222.28	1	382700000	1445000	21096	22344	K	R	517 - 526	517	526
YLHSLNIVHR	YLHSLNIVHR	A0A0G2JGQ6;A0A0G2JE54;Q9JLM8;Q8CCN4	A0A0G2JGQ6;Q9JLM8	Dclk1	Serine/threonine-protein kinase DCLK1	ISO-MSMS	BioID-SP-Kin_03	AD5916	non-phospho	417.903	3	67.843	67.796	0.0058602	145.25	1	104600000	1236500	21096	22344	K	R	517 - 526	517	526
YLHSLNIVHR	YLHSLNIVHR	A0A0G2JGQ6;A0A0G2JE54;Q9JLM8;Q8CCN4	A0A0G2JGQ6;Q9JLM8	Dclk1	Serine/threonine-protein kinase DCLK1	ISO-MSMS	BioID-SP-Kin_03	AD5916	non-phospho	417.903	3	78.969	79.015	6.1904e-09	214.71	3	218330000000	975500000	21096	22344	K	R	517 - 526	517	526
YLHSLNIVHR	YLHSLNIVHR	A0A0G2JGQ6;A0A0G2JE54;Q9JLM8;Q8CCN4	A0A0G2JGQ6;Q9JLM8	Dclk1	Serine/threonine-protein kinase DCLK1	ISO-MSMS	BioID-SP-Kin_03	AD5916	non-phospho	626.351	2	78.967	79.013	1.1018e-23	292.1	2	47656000000	57260000	21096	22344	K	R	517 - 526	517	526
YLHSLNIVHR	YLHSLNIVHR	A0A0G2JGQ6;A0A0G2JE54;Q9JLM8;Q8CCN4	A0A0G2JGQ6;Q9JLM8	Dclk1	Serine/threonine-protein kinase DCLK1	ISO-MSMS	BioID-SP-Kin_03	AD5916	non-phospho	417.903	3	85.843	85.823	4.4497e-17	245.5	1	292940000	1416900	21096	22344	K	R	517 - 526	517	526
YLHSLNIVHR	YLHSLNIVHR	A0A0G2JGQ6;A0A0G2JE54;Q9JLM8;Q8CCN4	A0A0G2JGQ6;Q9JLM8	Dclk1	Serine/threonine-protein kinase DCLK1	ISO-MSMS	BioID-Kin_01	AD5917	non-phospho	626.351	2	79.296	79.141	1.1018e-23	294.04	1	39680000000	8896900	21096	22344	K	R	517 - 526	517	526
YLHSLNIVHR	YLHSLNIVHR	A0A0G2JGQ6;A0A0G2JE54;Q9JLM8;Q8CCN4	A0A0G2JGQ6;Q9JLM8	Dclk1	Serine/threonine-protein kinase DCLK1	ISO-MSMS	BioID-Kin_01	AD5917	non-phospho	417.903	3	86.035	85.847	6.2787e-12	225.91	1	99056000	2256000	21096	22344	K	R	517 - 526	517	526
YLHSLNIVHR	YLHSLNIVHR	A0A0G2JGQ6;A0A0G2JE54;Q9JLM8;Q8CCN4	A0A0G2JGQ6;Q9JLM8	Dclk1	Serine/threonine-protein kinase DCLK1	ISO-MSMS	BioID-Kin_02	AD5918	non-phospho	417.903	3	79.513	79.11	7.3969e-09	213.63	1	148420000000	840890000	21096	22344	K	R	517 - 526	517	526
YLHSLNIVHR	YLHSLNIVHR	A0A0G2JGQ6;A0A0G2JE54;Q9JLM8;Q8CCN4	A0A0G2JGQ6;Q9JLM8	Dclk1	Serine/threonine-protein kinase DCLK1	ISO-MSMS	BioID-Kin_02	AD5918	non-phospho	626.351	2	79.513	79.11	1.1018e-23	292.1	2	31302000000	53048000	21096	22344	K	R	517 - 526	517	526
YLHSLNIVHR	YLHSLNIVHR	A0A0G2JGQ6;A0A0G2JE54;Q9JLM8;Q8CCN4	A0A0G2JGQ6;Q9JLM8	Dclk1	Serine/threonine-protein kinase DCLK1	ISO-MSMS	BioID-Kin_02	AD5918	non-phospho	417.903	3	86.366	85.904	4.4777e-07	200.09	1	91659000	2649600	21096	22344	K	R	517 - 526	517	526
YLHSLNIVHR	YLHSLNIVHR	A0A0G2JGQ6;A0A0G2JE54;Q9JLM8;Q8CCN4	A0A0G2JGQ6;Q9JLM8	Dclk1	Serine/threonine-protein kinase DCLK1	ISO-MSMS	BioID-Kin_03	AD5919	non-phospho	417.903	3	79.688	79.157	4.4497e-17	245.5	1	95041000000	433110000	21096	22344	K	R	517 - 526	517	526
YLHSLNIVHR	YLHSLNIVHR	A0A0G2JGQ6;A0A0G2JE54;Q9JLM8;Q8CCN4	A0A0G2JGQ6;Q9JLM8	Dclk1	Serine/threonine-protein kinase DCLK1	ISO-MSMS	BioID-Kin_03	AD5919	non-phospho	626.351	2	79.997	79.466	4.9803e-17	284.04	1	22272000000	1480200	21096	22344	K	R	517 - 526	517	526
YLHSLNIVHR	YLHSLNIVHR	A0A0G2JGQ6;A0A0G2JE54;Q9JLM8;Q8CCN4	A0A0G2JGQ6;Q9JLM8	Dclk1	Serine/threonine-protein kinase DCLK1	ISO-MSMS	BioID-Kin_03	AD5919	non-phospho	417.903	3	86.486	85.903	2.8655e-09	217.66	1	262380000	2499200	21096	22344	K	R	517 - 526	517	526
YLHSLNIVHR	YLHSLNIVHR	A0A0G2JGQ6;A0A0G2JE54;Q9JLM8;Q8CCN4	A0A0G2JGQ6;Q9JLM8	Dclk1	Serine/threonine-protein kinase DCLK1	ISO-MSMS	BioID-DCX-SP_01	AD59110	non-phospho	626.351	2	79.95	79.628	0.019464	142.56	1	28873000	0	21096	22344	K	R	517 - 526	517	526
YLHSLNIVHR	YLHSLNIVHR	A0A0G2JGQ6;A0A0G2JE54;Q9JLM8;Q8CCN4	A0A0G2JGQ6;Q9JLM8	Dclk1	Serine/threonine-protein kinase DCLK1	MSMS	BioID-DCX-SP_01	AD59110	non-phospho	417.903	3	79.965	79.643	0.0090101	125.66	1			21096	22344	K	R	517 - 526	517	526
YLHSLNIVHR	YLHSLNIVHR	A0A0G2JGQ6;A0A0G2JE54;Q9JLM8;Q8CCN4	A0A0G2JGQ6;Q9JLM8	Dclk1	Serine/threonine-protein kinase DCLK1	MSMS	BioID-DCX-SP_02	AD59111	non-phospho	417.903	3	80.058	79.722	0.006401	135.72	1			21096	22344	K	R	517 - 526	517	526
LHSLNIVHR	LHSLNIVHR	A0A0G2JGQ6;A0A0G2JE54;Q9JLM8;Q8CCN4	A0A0G2JGQ6;Q9JLM8	Dclk1	Serine/threonine-protein kinase DCLK1	MSMS	BioID-SP-Kin_01	AD5914	non-phospho	544.82	2	78.188	78.603	0.036693	97.635	1			10994	11584	Y	R	518 - 526	518	526
LHSLNIVHR	LHSLNIVHR	A0A0G2JGQ6;A0A0G2JE54;Q9JLM8;Q8CCN4	A0A0G2JGQ6;Q9JLM8	Dclk1	Serine/threonine-protein kinase DCLK1	MSMS	BioID-SP-Kin_02	AD5915	non-phospho	544.82	2	78.824	78.929	0.014113	125.82	1			10994	11584	Y	R	518 - 526	518	526
LHSLNIVHR	LHSLNIVHR	A0A0G2JGQ6;A0A0G2JE54;Q9JLM8;Q8CCN4	A0A0G2JGQ6;Q9JLM8	Dclk1	Serine/threonine-protein kinase DCLK1	ISO-MSMS	BioID-SP-Kin_03	AD5916	non-phospho	544.82	2	79.018	79.065	0.026074	118.74	1	47251000	0	10994	11584	Y	R	518 - 526	518	526
LHSLNIVHR	LHSLNIVHR	A0A0G2JGQ6;A0A0G2JE54;Q9JLM8;Q8CCN4	A0A0G2JGQ6;Q9JLM8	Dclk1	Serine/threonine-protein kinase DCLK1	MSMS	BioID-Kin_01	AD5917	non-phospho	544.82	2	79.286	79.132	0.015396	114.19	1			10994	11584	Y	R	518 - 526	518	526
HSLNIVHR	HSLNIVHR	A0A0G2JGQ6;A0A0G2JE54;Q9JLM8;Q8CCN4	A0A0G2JGQ6;Q9JLM8	Dclk1	Serine/threonine-protein kinase DCLK1	ISO-MSMS	BioID-DCX-SP-Kin_02	AD5912	non-phospho	488.278	2	78.492	79.031	0.053128	113.26	1	12299000	0	7937	8381	L	R	519 - 526	519	526
HSLNIVHR	HSLNIVHR	A0A0G2JGQ6;A0A0G2JE54;Q9JLM8;Q8CCN4	A0A0G2JGQ6;Q9JLM8	Dclk1	Serine/threonine-protein kinase DCLK1	ISO-MSMS	BioID-SP-Kin_02	AD5915	non-phospho	488.278	2	78.801	78.906	0.020278	133.68	1	1627700000	6343300	7937	8381	L	R	519 - 526	519	526
HSLNIVHR	HSLNIVHR	A0A0G2JGQ6;A0A0G2JE54;Q9JLM8;Q8CCN4	A0A0G2JGQ6;Q9JLM8	Dclk1	Serine/threonine-protein kinase DCLK1	ISO-MSMS	BioID-SP-Kin_03	AD5916	non-phospho	488.278	2	61.432	61.184	0.028387	126.57	1	28011000	80424	7937	8381	L	R	519 - 526	519	526
HSLNIVHR	HSLNIVHR	A0A0G2JGQ6;A0A0G2JE54;Q9JLM8;Q8CCN4	A0A0G2JGQ6;Q9JLM8	Dclk1	Serine/threonine-protein kinase DCLK1	ISO-MSMS	BioID-SP-Kin_03	AD5916	non-phospho	488.278	2	79.073	79.12	0.025381	150.35	1	813070000	10800000	7937	8381	L	R	519 - 526	519	526
HSLNIVHR	HSLNIVHR	A0A0G2JGQ6;A0A0G2JE54;Q9JLM8;Q8CCN4	A0A0G2JGQ6;Q9JLM8	Dclk1	Serine/threonine-protein kinase DCLK1	ISO-MSMS	BioID-Kin_01	AD5917	non-phospho	488.278	2	61.804	61.276	0.030652	125.31	1	24200000	119340	7937	8381	L	R	519 - 526	519	526
HSLNIVHR	HSLNIVHR	A0A0G2JGQ6;A0A0G2JE54;Q9JLM8;Q8CCN4	A0A0G2JGQ6;Q9JLM8	Dclk1	Serine/threonine-protein kinase DCLK1	ISO-MSMS	BioID-Kin_01	AD5917	non-phospho	488.278	2	79.296	79.141	0.028122	168.66	1	683670000	4378900	7937	8381	L	R	519 - 526	519	526
HSLNIVHR	HSLNIVHR	A0A0G2JGQ6;A0A0G2JE54;Q9JLM8;Q8CCN4	A0A0G2JGQ6;Q9JLM8	Dclk1	Serine/threonine-protein kinase DCLK1	ISO-MSMS	BioID-Kin_02	AD5918	non-phospho	488.278	2	61.772	61.28	0.064025	110.03	1	6817800	0	7937	8381	L	R	519 - 526	519	526
HSLNIVHR	HSLNIVHR	A0A0G2JGQ6;A0A0G2JE54;Q9JLM8;Q8CCN4	A0A0G2JGQ6;Q9JLM8	Dclk1	Serine/threonine-protein kinase DCLK1	ISO-MSMS	BioID-Kin_02	AD5918	non-phospho	488.278	2	79.697	79.294	0.026792	169.57	1	491640000	6952900	7937	8381	L	R	519 - 526	519	526
HSLNIVHR	HSLNIVHR	A0A0G2JGQ6;A0A0G2JE54;Q9JLM8;Q8CCN4	A0A0G2JGQ6;Q9JLM8	Dclk1	Serine/threonine-protein kinase DCLK1	ISO-MSMS	BioID-Kin_03	AD5919	non-phospho	488.278	2	79.775	79.244	0.026864	155.03	1	301640000	784770	7937	8381	L	R	519 - 526	519	526
DIKPENLLVY	DIKPENLLVY	A0A0G2JGQ6;A0A0G2JE54;Q9JLM8;Q8CCN4	A0A0G2JGQ6;Q9JLM8	Dclk1	Serine/threonine-protein kinase DCLK1	ISO-MSMS	BioID-Kin_03	AD5919	non-phospho	602.335	2	116.9	116.33	0.03926	101.25	1	86510000	404430	2500	2656	R	Y	527 - 536	527	536
DIKPENLLVYEH	DIKPENLLVYEH	A0A0G2JGQ6;A0A0G2JE54;Q9JLM8;Q8CCN4	A0A0G2JGQ6;Q9JLM8	Dclk1	Serine/threonine-protein kinase DCLK1	ISO-MSMS	BioID-SP-Kin_01	AD5914	non-phospho	735.385	2	104.23	104.59	0.0012141	162.68	1	156720000	37144000	2501	2657	R	H	527 - 538	527	538
DIKPENLLVYEH	DIKPENLLVYEH	A0A0G2JGQ6;A0A0G2JE54;Q9JLM8;Q8CCN4	A0A0G2JGQ6;Q9JLM8	Dclk1	Serine/threonine-protein kinase DCLK1	ISO-MSMS	BioID-SP-Kin_01	AD5914	non-phospho	490.593	3	104.23	104.59	0.0027343	118.77	1	83886000	8731500	2501	2657	R	H	527 - 538	527	538
DIKPENLLVYEH	DIKPENLLVYEH	A0A0G2JGQ6;A0A0G2JE54;Q9JLM8;Q8CCN4	A0A0G2JGQ6;Q9JLM8	Dclk1	Serine/threonine-protein kinase DCLK1	ISO-MSMS	BioID-SP-Kin_02	AD5915	non-phospho	490.593	3	104.36	104.55	0.025663	89.301	1	35932000	0	2501	2657	R	H	527 - 538	527	538
DIKPENLLVYEH	DIKPENLLVYEH	A0A0G2JGQ6;A0A0G2JE54;Q9JLM8;Q8CCN4	A0A0G2JGQ6;Q9JLM8	Dclk1	Serine/threonine-protein kinase DCLK1	ISO-MSMS	BioID-SP-Kin_03	AD5916	non-phospho	735.385	2	104.57	104.52	0.023918	108.9	1	124140000	42939000	2501	2657	R	H	527 - 538	527	538
DIKPENLLVYEH	DIKPENLLVYEH	A0A0G2JGQ6;A0A0G2JE54;Q9JLM8;Q8CCN4	A0A0G2JGQ6;Q9JLM8	Dclk1	Serine/threonine-protein kinase DCLK1	ISO-MSMS	BioID-Kin_03	AD5919	non-phospho	490.593	3	105.13	104.52	0.044811	74.698	1	62739000	115820	2501	2657	R	H	527 - 538	527	538
DIKPENLLVYEHQD	DIKPENLLVYEHQD	A0A0G2JGQ6;A0A0G2JE54;Q9JLM8;Q8CCN4	A0A0G2JGQ6;Q9JLM8	Dclk1	Serine/threonine-protein kinase DCLK1	ISO-MSMS	BioID-DCX-SP-Kin_02	AD5912	non-phospho	571.621	3	103.28	103.9	0.044469	98.352	1	124020000	1321700	2502	2658	R	D	527 - 540	527	540
DIKPENLLVYEHQD	DIKPENLLVYEHQD	A0A0G2JGQ6;A0A0G2JE54;Q9JLM8;Q8CCN4	A0A0G2JGQ6;Q9JLM8	Dclk1	Serine/threonine-protein kinase DCLK1	ISO-MSMS	BioID-SP-Kin_01	AD5914	non-phospho	571.621	3	103.56	103.92	0.031158	105.99	1	339310000	840490	2502	2658	R	D	527 - 540	527	540
DIKPENLLVYEHQD	DIKPENLLVYEHQD	A0A0G2JGQ6;A0A0G2JE54;Q9JLM8;Q8CCN4	A0A0G2JGQ6;Q9JLM8	Dclk1	Serine/threonine-protein kinase DCLK1	ISO-MSMS	BioID-SP-Kin_03	AD5916	non-phospho	571.621	3	103.86	103.82	0.024785	109.65	1	213830000	959310	2502	2658	R	D	527 - 540	527	540
DIKPENLLVYEHQD	DIKPENLLVYEHQD	A0A0G2JGQ6;A0A0G2JE54;Q9JLM8;Q8CCN4	A0A0G2JGQ6;Q9JLM8	Dclk1	Serine/threonine-protein kinase DCLK1	ISO-MSMS	BioID-Kin_01	AD5917	non-phospho	856.928	2	103.96	103.81	0.00010877	223.55	1	265580000	8198300	2502	2658	R	D	527 - 540	527	540
DIKPENLLVYEHQD	DIKPENLLVYEHQD	A0A0G2JGQ6;A0A0G2JE54;Q9JLM8;Q8CCN4	A0A0G2JGQ6;Q9JLM8	Dclk1	Serine/threonine-protein kinase DCLK1	ISO-MSMS	BioID-Kin_01	AD5917	non-phospho	571.621	3	103.94	103.79	0.010669	123.71	1	276690000	1138300	2502	2658	R	D	527 - 540	527	540
DIKPENLLVYEHQD	DIKPENLLVYEHQD	A0A0G2JGQ6;A0A0G2JE54;Q9JLM8;Q8CCN4	A0A0G2JGQ6;Q9JLM8	Dclk1	Serine/threonine-protein kinase DCLK1	ISO-MSMS	BioID-Kin_02	AD5918	non-phospho	571.621	3	104.16	103.74	0.0085494	126.71	1	251800000	3055900	2502	2658	R	D	527 - 540	527	540
DIKPENLLVYEHQDGSK	DIKPENLLVYEHQDGSK	A0A0G2JGQ6;A0A0G2JE54;Q9JLM8;Q8CCN4	A0A0G2JGQ6;Q9JLM8	Dclk1	Serine/threonine-protein kinase DCLK1	ISO-MSMS	BioID-DCX-SP-Kin_03	AD5903	phospho	662.337	3	96.769	96.691	2.6062e-33	271.27	1	15146000000	1015500	2503	2659	R	K	527 - 543	527	543
DIKPENLLVYEHQDGSK	DIKPENLLVYEHQDGSK	A0A0G2JGQ6;A0A0G2JE54;Q9JLM8;Q8CCN4	A0A0G2JGQ6;Q9JLM8	Dclk1	Serine/threonine-protein kinase DCLK1	ISO-MSMS	BioID-DCX-SP-Kin_03	AD5903	phospho	662.337	3	97.616	97.537	0.0013685	162.59	1	752310000	156410	2503	2659	R	K	527 - 543	527	543
DIKPENLLVYEHQDGSK	DIKPENLLVYEHQDGSK	A0A0G2JGQ6;A0A0G2JE54;Q9JLM8;Q8CCN4	A0A0G2JGQ6;Q9JLM8	Dclk1	Serine/threonine-protein kinase DCLK1	ISO-MSMS	BioID-DCX-SP-Kin_03	AD5903	phospho	497.005	4	97.647	97.569	0.00056239	104.44	1	323520000	57145	2503	2659	R	K	527 - 543	527	543
DIKPENLLVYEHQDGSK	DIKPENLLVYEHQDGSK	A0A0G2JGQ6;A0A0G2JE54;Q9JLM8;Q8CCN4	A0A0G2JGQ6;Q9JLM8	Dclk1	Serine/threonine-protein kinase DCLK1	ISO-MSMS	BioID-SP-Kin_01	AD5904	phospho	662.337	3	96.747	96.715	0.00077533	126.91	3	94395000000	3005100	2503	2659	R	K	527 - 543	527	543
DIKPENLLVYEHQDGSK	DIKPENLLVYEHQDGSK	A0A0G2JGQ6;A0A0G2JE54;Q9JLM8;Q8CCN4	A0A0G2JGQ6;Q9JLM8	Dclk1	Serine/threonine-protein kinase DCLK1	ISO-MSMS	BioID-SP-Kin_01	AD5904	phospho	662.337	3	97.693	97.66	2.4782e-05	180.64	1	4927000000	541790	2503	2659	R	K	527 - 543	527	543
DIKPENLLVYEHQDGSK	DIKPENLLVYEHQDGSK	A0A0G2JGQ6;A0A0G2JE54;Q9JLM8;Q8CCN4	A0A0G2JGQ6;Q9JLM8	Dclk1	Serine/threonine-protein kinase DCLK1	ISO-MSMS	BioID-SP-Kin_02	AD5905	phospho	497.005	4	90.84	90.811	0.05132	57.52	1	2041200	1106700	2503	2659	R	K	527 - 543	527	543
DIKPENLLVYEHQDGSK	DIKPENLLVYEHQDGSK	A0A0G2JGQ6;A0A0G2JE54;Q9JLM8;Q8CCN4	A0A0G2JGQ6;Q9JLM8	Dclk1	Serine/threonine-protein kinase DCLK1	ISO-MSMS	BioID-SP-Kin_02	AD5905	phospho	497.005	4	96.673	96.629	0.00039948	155.2	2	104280000000	4248600	2503	2659	R	K	527 - 543	527	543
DIKPENLLVYEHQDGSK	DIKPENLLVYEHQDGSK	A0A0G2JGQ6;A0A0G2JE54;Q9JLM8;Q8CCN4	A0A0G2JGQ6;Q9JLM8	Dclk1	Serine/threonine-protein kinase DCLK1	ISO-MSMS	BioID-SP-Kin_02	AD5905	phospho	662.337	3	96.684	96.64	6.2796e-71	280.43	1	259300000000	7618900	2503	2659	R	K	527 - 543	527	543
DIKPENLLVYEHQDGSK	DIKPENLLVYEHQDGSK	A0A0G2JGQ6;A0A0G2JE54;Q9JLM8;Q8CCN4	A0A0G2JGQ6;Q9JLM8	Dclk1	Serine/threonine-protein kinase DCLK1	ISO-MSMS	BioID-SP-Kin_02	AD5905	phospho	993.002	2	97.613	97.568	0.020849	90.731	1	2638500	0	2503	2659	R	K	527 - 543	527	543
DIKPENLLVYEHQDGSK	DIKPENLLVYEHQDGSK	A0A0G2JGQ6;A0A0G2JE54;Q9JLM8;Q8CCN4	A0A0G2JGQ6;Q9JLM8	Dclk1	Serine/threonine-protein kinase DCLK1	ISO-MSMS	BioID-SP-Kin_03	AD5906	phospho	662.337	3	96.776	96.655	6.1239e-71	283.49	1	241080000000	9479100	2503	2659	R	K	527 - 543	527	543
DIKPENLLVYEHQDGSK	DIKPENLLVYEHQDGSK	A0A0G2JGQ6;A0A0G2JE54;Q9JLM8;Q8CCN4	A0A0G2JGQ6;Q9JLM8	Dclk1	Serine/threonine-protein kinase DCLK1	ISO-MSMS	BioID-Kin_01	AD5907	phospho	497.005	4	96.864	96.694	0.037568	74.12	1	28949000000	1015000	2503	2659	R	K	527 - 543	527	543
DIKPENLLVYEHQDGSK	DIKPENLLVYEHQDGSK	A0A0G2JGQ6;A0A0G2JE54;Q9JLM8;Q8CCN4	A0A0G2JGQ6;Q9JLM8	Dclk1	Serine/threonine-protein kinase DCLK1	ISO-MSMS	BioID-Kin_01	AD5907	phospho	662.337	3	96.834	96.664	1.9142e-24	267.39	2	72292000000	1311500	2503	2659	R	K	527 - 543	527	543
DIKPENLLVYEHQDGSK	DIKPENLLVYEHQDGSK	A0A0G2JGQ6;A0A0G2JE54;Q9JLM8;Q8CCN4	A0A0G2JGQ6;Q9JLM8	Dclk1	Serine/threonine-protein kinase DCLK1	ISO-MSMS	BioID-Kin_01	AD5907	phospho	662.337	3	97.745	97.575	4.9508e-17	237.46	1	3594700000	451760	2503	2659	R	K	527 - 543	527	543
DIKPENLLVYEHQDGSK	DIKPENLLVYEHQDGSK	A0A0G2JGQ6;A0A0G2JE54;Q9JLM8;Q8CCN4	A0A0G2JGQ6;Q9JLM8	Dclk1	Serine/threonine-protein kinase DCLK1	ISO-MSMS	BioID-Kin_02	AD5908	phospho	662.337	3	96.923	96.727	0.0083781	78.234	1	59308000000	2683600	2503	2659	R	K	527 - 543	527	543
DIKPENLLVYEHQDGSK	DIKPENLLVYEHQDGSK	A0A0G2JGQ6;A0A0G2JE54;Q9JLM8;Q8CCN4	A0A0G2JGQ6;Q9JLM8	Dclk1	Serine/threonine-protein kinase DCLK1	ISO-MSMS	BioID-Kin_02	AD5908	phospho	497.005	4	96.929	96.733	0.05132	66.965	1	22777000000	1108900	2503	2659	R	K	527 - 543	527	543
DIKPENLLVYEHQDGSK	DIKPENLLVYEHQDGSK	A0A0G2JGQ6;A0A0G2JE54;Q9JLM8;Q8CCN4	A0A0G2JGQ6;Q9JLM8	Dclk1	Serine/threonine-protein kinase DCLK1	ISO-MSMS	BioID-Kin_02	AD5908	phospho	662.337	3	97.735	97.541	1.5306e-10	209.23	1	3045400000	382410	2503	2659	R	K	527 - 543	527	543
DIKPENLLVYEHQDGSK	DIKPENLLVYEHQDGSK	A0A0G2JGQ6;A0A0G2JE54;Q9JLM8;Q8CCN4	A0A0G2JGQ6;Q9JLM8	Dclk1	Serine/threonine-protein kinase DCLK1	ISO-MSMS	BioID-Kin_03	AD5909	phospho	497.005	4	96.797	96.693	0.0017799	139.08	3	11108000000	921410	2503	2659	R	K	527 - 543	527	543
DIKPENLLVYEHQDGSK	DIKPENLLVYEHQDGSK	A0A0G2JGQ6;A0A0G2JE54;Q9JLM8;Q8CCN4	A0A0G2JGQ6;Q9JLM8	Dclk1	Serine/threonine-protein kinase DCLK1	ISO-MSMS	BioID-Kin_03	AD5909	phospho	662.337	3	97.536	97.433	1.6101e-10	219.68	1	108700000	393100	2503	2659	R	K	527 - 543	527	543
DIKPENLLVYEHQDGSK	DIKPENLLVYEHQDGSK	A0A0G2JGQ6;A0A0G2JE54;Q9JLM8;Q8CCN4	A0A0G2JGQ6;Q9JLM8	Dclk1	Serine/threonine-protein kinase DCLK1	ISO-MSMS	BioID-DCX-SP-Kin_01	AD5911	non-phospho	662.337	3	93.654	94.324	0.0068407	131.48	1	212050000	7371800	2503	2659	R	K	527 - 543	527	543
DIKPENLLVYEHQDGSK	DIKPENLLVYEHQDGSK	A0A0G2JGQ6;A0A0G2JE54;Q9JLM8;Q8CCN4	A0A0G2JGQ6;Q9JLM8	Dclk1	Serine/threonine-protein kinase DCLK1	ISO-MSMS	BioID-DCX-SP-Kin_01	AD5911	non-phospho	662.337	3	95.927	96.603	8.1123e-47	305.98	2	54031000000	11420000	2503	2659	R	K	527 - 543	527	543
DIKPENLLVYEHQDGSK	DIKPENLLVYEHQDGSK	A0A0G2JGQ6;A0A0G2JE54;Q9JLM8;Q8CCN4	A0A0G2JGQ6;Q9JLM8	Dclk1	Serine/threonine-protein kinase DCLK1	ISO-MSMS	BioID-DCX-SP-Kin_01	AD5911	non-phospho	497.005	4	95.928	96.604	5.4656e-05	177.07	1	15730000000	4566900	2503	2659	R	K	527 - 543	527	543
DIKPENLLVYEHQDGSK	DIKPENLLVYEHQDGSK	A0A0G2JGQ6;A0A0G2JE54;Q9JLM8;Q8CCN4	A0A0G2JGQ6;Q9JLM8	Dclk1	Serine/threonine-protein kinase DCLK1	ISO-MSMS	BioID-DCX-SP-Kin_01	AD5911	non-phospho	993.002	2	95.973	96.649	4.4195e-46	357.92	1	964900000	0	2503	2659	R	K	527 - 543	527	543
DIKPENLLVYEHQDGSK	DIKPENLLVYEHQDGSK	A0A0G2JGQ6;A0A0G2JE54;Q9JLM8;Q8CCN4	A0A0G2JGQ6;Q9JLM8	Dclk1	Serine/threonine-protein kinase DCLK1	ISO-MSMS	BioID-DCX-SP-Kin_01	AD5911	non-phospho	497.005	4	97.015	97.698	0.02074	116.83	1	164020000	2069200	2503	2659	R	K	527 - 543	527	543
DIKPENLLVYEHQDGSK	DIKPENLLVYEHQDGSK	A0A0G2JGQ6;A0A0G2JE54;Q9JLM8;Q8CCN4	A0A0G2JGQ6;Q9JLM8	Dclk1	Serine/threonine-protein kinase DCLK1	ISO-MSMS	BioID-DCX-SP-Kin_02	AD5912	non-phospho	662.337	3	96.067	96.677	3.8777e-46	294.65	1	48157000000	67022000	2503	2659	R	K	527 - 543	527	543
DIKPENLLVYEHQDGSK	DIKPENLLVYEHQDGSK	A0A0G2JGQ6;A0A0G2JE54;Q9JLM8;Q8CCN4	A0A0G2JGQ6;Q9JLM8	Dclk1	Serine/threonine-protein kinase DCLK1	ISO-MSMS	BioID-DCX-SP-Kin_02	AD5912	non-phospho	497.005	4	96.067	96.677	4.3325e-06	184.22	1	12950000000	5202100	2503	2659	R	K	527 - 543	527	543
DIKPENLLVYEHQDGSK	DIKPENLLVYEHQDGSK	A0A0G2JGQ6;A0A0G2JE54;Q9JLM8;Q8CCN4	A0A0G2JGQ6;Q9JLM8	Dclk1	Serine/threonine-protein kinase DCLK1	ISO-MSMS	BioID-DCX-SP-Kin_02	AD5912	non-phospho	993.002	2	96.116	96.726	3.8034e-72	408.77	1	1236300000	0	2503	2659	R	K	527 - 543	527	543
DIKPENLLVYEHQDGSK	DIKPENLLVYEHQDGSK	A0A0G2JGQ6;A0A0G2JE54;Q9JLM8;Q8CCN4	A0A0G2JGQ6;Q9JLM8	Dclk1	Serine/threonine-protein kinase DCLK1	ISO-MSMS	BioID-DCX-SP-Kin_02	AD5912	non-phospho	662.337	3	97.1	97.713	0.022934	114.52	1	145750000	3906300	2503	2659	R	K	527 - 543	527	543
DIKPENLLVYEHQDGSK	DIKPENLLVYEHQDGSK	A0A0G2JGQ6;A0A0G2JE54;Q9JLM8;Q8CCN4	A0A0G2JGQ6;Q9JLM8	Dclk1	Serine/threonine-protein kinase DCLK1	ISO-MSMS	BioID-DCX-SP-Kin_03	AD5913	non-phospho	662.337	3	96.064	96.654	3.7061e-29	273.43	1	68481000000	78016000	2503	2659	R	K	527 - 543	527	543
DIKPENLLVYEHQDGSK	DIKPENLLVYEHQDGSK	A0A0G2JGQ6;A0A0G2JE54;Q9JLM8;Q8CCN4	A0A0G2JGQ6;Q9JLM8	Dclk1	Serine/threonine-protein kinase DCLK1	ISO-MSMS	BioID-DCX-SP-Kin_03	AD5913	non-phospho	497.005	4	96.064	96.654	0.00011738	168.16	1	17764000000	7760100	2503	2659	R	K	527 - 543	527	543
DIKPENLLVYEHQDGSK	DIKPENLLVYEHQDGSK	A0A0G2JGQ6;A0A0G2JE54;Q9JLM8;Q8CCN4	A0A0G2JGQ6;Q9JLM8	Dclk1	Serine/threonine-protein kinase DCLK1	ISO-MSMS	BioID-DCX-SP-Kin_03	AD5913	non-phospho	993.002	2	96.063	96.653	1.6049e-46	370.34	1	1553200000	0	2503	2659	R	K	527 - 543	527	543
DIKPENLLVYEHQDGSK	DIKPENLLVYEHQDGSK	A0A0G2JGQ6;A0A0G2JE54;Q9JLM8;Q8CCN4	A0A0G2JGQ6;Q9JLM8	Dclk1	Serine/threonine-protein kinase DCLK1	ISO-MSMS	BioID-SP-Kin_01	AD5914	non-phospho	662.337	3	91.076	91.452	0.016871	120.9	1	153080000	12213000	2503	2659	R	K	527 - 543	527	543
DIKPENLLVYEHQDGSK	DIKPENLLVYEHQDGSK	A0A0G2JGQ6;A0A0G2JE54;Q9JLM8;Q8CCN4	A0A0G2JGQ6;Q9JLM8	Dclk1	Serine/threonine-protein kinase DCLK1	ISO-MSMS	BioID-SP-Kin_01	AD5914	non-phospho	497.005	4	96.205	96.586	1.2471e-07	200.33	1	35116000000	4528000	2503	2659	R	K	527 - 543	527	543
DIKPENLLVYEHQDGSK	DIKPENLLVYEHQDGSK	A0A0G2JGQ6;A0A0G2JE54;Q9JLM8;Q8CCN4	A0A0G2JGQ6;Q9JLM8	Dclk1	Serine/threonine-protein kinase DCLK1	ISO-MSMS	BioID-SP-Kin_01	AD5914	non-phospho	993.002	2	96.195	96.576	4.4251e-74	409.68	1	2481300000	0	2503	2659	R	K	527 - 543	527	543
DIKPENLLVYEHQDGSK	DIKPENLLVYEHQDGSK	A0A0G2JGQ6;A0A0G2JE54;Q9JLM8;Q8CCN4	A0A0G2JGQ6;Q9JLM8	Dclk1	Serine/threonine-protein kinase DCLK1	ISO-MSMS	BioID-SP-Kin_01	AD5914	non-phospho	497.005	4	97.171	97.552	0.011784	126.25	2	438450000	1258300	2503	2659	R	K	527 - 543	527	543
DIKPENLLVYEHQDGSK	DIKPENLLVYEHQDGSK	A0A0G2JGQ6;A0A0G2JE54;Q9JLM8;Q8CCN4	A0A0G2JGQ6;Q9JLM8	Dclk1	Serine/threonine-protein kinase DCLK1	ISO-MSMS	BioID-SP-Kin_02	AD5915	non-phospho	662.337	3	91.403	91.525	0.011784	126.25	1	83920000	0	2503	2659	R	K	527 - 543	527	543
DIKPENLLVYEHQDGSK	DIKPENLLVYEHQDGSK	A0A0G2JGQ6;A0A0G2JE54;Q9JLM8;Q8CCN4	A0A0G2JGQ6;Q9JLM8	Dclk1	Serine/threonine-protein kinase DCLK1	ISO-MSMS	BioID-SP-Kin_02	AD5915	non-phospho	497.005	4	91.36	91.482	0.0042688	139.08	1	59523000	0	2503	2659	R	K	527 - 543	527	543
DIKPENLLVYEHQDGSK	DIKPENLLVYEHQDGSK	A0A0G2JGQ6;A0A0G2JE54;Q9JLM8;Q8CCN4	A0A0G2JGQ6;Q9JLM8	Dclk1	Serine/threonine-protein kinase DCLK1	ISO-MSMS	BioID-SP-Kin_02	AD5915	non-phospho	662.337	3	94.288	94.448	0.00056249	156.25	1	281190000	25425000	2503	2659	R	K	527 - 543	527	543
DIKPENLLVYEHQDGSK	DIKPENLLVYEHQDGSK	A0A0G2JGQ6;A0A0G2JE54;Q9JLM8;Q8CCN4	A0A0G2JGQ6;Q9JLM8	Dclk1	Serine/threonine-protein kinase DCLK1	ISO-MSMS	BioID-SP-Kin_02	AD5915	non-phospho	662.337	3	96.352	96.523	1.6878e-35	277.98	1	179630000000	155270000	2503	2659	R	K	527 - 543	527	543
DIKPENLLVYEHQDGSK	DIKPENLLVYEHQDGSK	A0A0G2JGQ6;A0A0G2JE54;Q9JLM8;Q8CCN4	A0A0G2JGQ6;Q9JLM8	Dclk1	Serine/threonine-protein kinase DCLK1	ISO-MSMS	BioID-SP-Kin_02	AD5915	non-phospho	497.005	4	96.352	96.524	5.5133e-05	177.01	1	41703000000	882440	2503	2659	R	K	527 - 543	527	543
DIKPENLLVYEHQDGSK	DIKPENLLVYEHQDGSK	A0A0G2JGQ6;A0A0G2JE54;Q9JLM8;Q8CCN4	A0A0G2JGQ6;Q9JLM8	Dclk1	Serine/threonine-protein kinase DCLK1	ISO-MSMS	BioID-SP-Kin_02	AD5915	non-phospho	993.002	2	96.4	96.572	4.3368e-72	408.77	1	22743000000	43520000	2503	2659	R	K	527 - 543	527	543
DIKPENLLVYEHQDGSK	DIKPENLLVYEHQDGSK	A0A0G2JGQ6;A0A0G2JE54;Q9JLM8;Q8CCN4	A0A0G2JGQ6;Q9JLM8	Dclk1	Serine/threonine-protein kinase DCLK1	ISO-MSMS	BioID-SP-Kin_03	AD5916	non-phospho	662.337	3	94.495	94.473	0.0050251	136.85	1	144900000	35482000	2503	2659	R	K	527 - 543	527	543
DIKPENLLVYEHQDGSK	DIKPENLLVYEHQDGSK	A0A0G2JGQ6;A0A0G2JE54;Q9JLM8;Q8CCN4	A0A0G2JGQ6;Q9JLM8	Dclk1	Serine/threonine-protein kinase DCLK1	ISO-MSMS	BioID-SP-Kin_03	AD5916	non-phospho	662.337	3	96.605	96.578	8.9796e-27	265.29	1	144790000000	126730000	2503	2659	R	K	527 - 543	527	543
DIKPENLLVYEHQDGSK	DIKPENLLVYEHQDGSK	A0A0G2JGQ6;A0A0G2JE54;Q9JLM8;Q8CCN4	A0A0G2JGQ6;Q9JLM8	Dclk1	Serine/threonine-protein kinase DCLK1	ISO-MSMS	BioID-SP-Kin_03	AD5916	non-phospho	497.005	4	96.602	96.575	4.4564e-05	178.51	1	33944000000	6119300	2503	2659	R	K	527 - 543	527	543
DIKPENLLVYEHQDGSK	DIKPENLLVYEHQDGSK	A0A0G2JGQ6;A0A0G2JE54;Q9JLM8;Q8CCN4	A0A0G2JGQ6;Q9JLM8	Dclk1	Serine/threonine-protein kinase DCLK1	ISO-MSMS	BioID-SP-Kin_03	AD5916	non-phospho	993.002	2	96.625	96.599	4.0327e-86	414.4	1	16412000000	47326000	2503	2659	R	K	527 - 543	527	543
DIKPENLLVYEHQDGSK	DIKPENLLVYEHQDGSK	A0A0G2JGQ6;A0A0G2JE54;Q9JLM8;Q8CCN4	A0A0G2JGQ6;Q9JLM8	Dclk1	Serine/threonine-protein kinase DCLK1	ISO-MSMS	BioID-Kin_01	AD5917	non-phospho	497.005	4	91.808	91.622	0.061385	97.214	1	32532000	0	2503	2659	R	K	527 - 543	527	543
DIKPENLLVYEHQDGSK	DIKPENLLVYEHQDGSK	A0A0G2JGQ6;A0A0G2JE54;Q9JLM8;Q8CCN4	A0A0G2JGQ6;Q9JLM8	Dclk1	Serine/threonine-protein kinase DCLK1	ISO-MSMS	BioID-Kin_01	AD5917	non-phospho	662.337	3	94.618	94.444	3.6033e-07	196.31	1	159600000	16066000	2503	2659	R	K	527 - 543	527	543
DIKPENLLVYEHQDGSK	DIKPENLLVYEHQDGSK	A0A0G2JGQ6;A0A0G2JE54;Q9JLM8;Q8CCN4	A0A0G2JGQ6;Q9JLM8	Dclk1	Serine/threonine-protein kinase DCLK1	ISO-MSMS	BioID-Kin_01	AD5917	non-phospho	497.005	4	96.712	96.545	6.036e-07	192.16	1	24184000000	54959	2503	2659	R	K	527 - 543	527	543
DIKPENLLVYEHQDGSK	DIKPENLLVYEHQDGSK	A0A0G2JGQ6;A0A0G2JE54;Q9JLM8;Q8CCN4	A0A0G2JGQ6;Q9JLM8	Dclk1	Serine/threonine-protein kinase DCLK1	ISO-MSMS	BioID-Kin_01	AD5917	non-phospho	993.002	2	96.805	96.639	2.1266e-73	418.72	1	9537200000	56036000	2503	2659	R	K	527 - 543	527	543
DIKPENLLVYEHQDGSK	DIKPENLLVYEHQDGSK	A0A0G2JGQ6;A0A0G2JE54;Q9JLM8;Q8CCN4	A0A0G2JGQ6;Q9JLM8	Dclk1	Serine/threonine-protein kinase DCLK1	ISO-MSMS	BioID-Kin_02	AD5918	non-phospho	497.005	4	92.102	91.645	0.013995	123.92	1	153530000	1279000	2503	2659	R	K	527 - 543	527	543
DIKPENLLVYEHQDGSK	DIKPENLLVYEHQDGSK	A0A0G2JGQ6;A0A0G2JE54;Q9JLM8;Q8CCN4	A0A0G2JGQ6;Q9JLM8	Dclk1	Serine/threonine-protein kinase DCLK1	ISO-MSMS	BioID-Kin_02	AD5918	non-phospho	662.337	3	94.842	94.4	3.1572e-10	213.03	1	162860000	13891000	2503	2659	R	K	527 - 543	527	543
DIKPENLLVYEHQDGSK	DIKPENLLVYEHQDGSK	A0A0G2JGQ6;A0A0G2JE54;Q9JLM8;Q8CCN4	A0A0G2JGQ6;Q9JLM8	Dclk1	Serine/threonine-protein kinase DCLK1	ISO-MSMS	BioID-Kin_02	AD5918	non-phospho	662.337	3	96.973	96.537	3.8777e-46	294.65	1	117920000000	18659000	2503	2659	R	K	527 - 543	527	543
DIKPENLLVYEHQDGSK	DIKPENLLVYEHQDGSK	A0A0G2JGQ6;A0A0G2JE54;Q9JLM8;Q8CCN4	A0A0G2JGQ6;Q9JLM8	Dclk1	Serine/threonine-protein kinase DCLK1	ISO-MSMS	BioID-Kin_02	AD5918	non-phospho	497.005	4	96.973	96.537	9.0745e-07	186.98	1	33709000000	3663500	2503	2659	R	K	527 - 543	527	543
DIKPENLLVYEHQDGSK	DIKPENLLVYEHQDGSK	A0A0G2JGQ6;A0A0G2JE54;Q9JLM8;Q8CCN4	A0A0G2JGQ6;Q9JLM8	Dclk1	Serine/threonine-protein kinase DCLK1	ISO-MSMS	BioID-Kin_02	AD5918	non-phospho	993.002	2	96.973	96.537	3.8034e-72	405.65	1	10123000000	35309000	2503	2659	R	K	527 - 543	527	543
DIKPENLLVYEHQDGSK	DIKPENLLVYEHQDGSK	A0A0G2JGQ6;A0A0G2JE54;Q9JLM8;Q8CCN4	A0A0G2JGQ6;Q9JLM8	Dclk1	Serine/threonine-protein kinase DCLK1	ISO-MSMS	BioID-Kin_03	AD5919	non-phospho	497.005	4	92.21	91.626	0.054917	100.04	1	80001000	3794600	2503	2659	R	K	527 - 543	527	543
DIKPENLLVYEHQDGSK	DIKPENLLVYEHQDGSK	A0A0G2JGQ6;A0A0G2JE54;Q9JLM8;Q8CCN4	A0A0G2JGQ6;Q9JLM8	Dclk1	Serine/threonine-protein kinase DCLK1	ISO-MSMS	BioID-Kin_03	AD5919	non-phospho	662.337	3	94.932	94.357	7.7421e-14	221.9	1	178190000	10905000	2503	2659	R	K	527 - 543	527	543
DIKPENLLVYEHQDGSK	DIKPENLLVYEHQDGSK	A0A0G2JGQ6;A0A0G2JE54;Q9JLM8;Q8CCN4	A0A0G2JGQ6;Q9JLM8	Dclk1	Serine/threonine-protein kinase DCLK1	ISO-MSMS	BioID-Kin_03	AD5919	non-phospho	497.005	4	94.924	94.349	0.021849	115.66	1	95233000	1484400	2503	2659	R	K	527 - 543	527	543
DIKPENLLVYEHQDGSK	DIKPENLLVYEHQDGSK	A0A0G2JGQ6;A0A0G2JE54;Q9JLM8;Q8CCN4	A0A0G2JGQ6;Q9JLM8	Dclk1	Serine/threonine-protein kinase DCLK1	ISO-MSMS	BioID-Kin_03	AD5919	non-phospho	662.337	3	97.094	96.519	1.902e-27	271.73	1	35081000000	3034200	2503	2659	R	K	527 - 543	527	543
DIKPENLLVYEHQDGSK	DIKPENLLVYEHQDGSK	A0A0G2JGQ6;A0A0G2JE54;Q9JLM8;Q8CCN4	A0A0G2JGQ6;Q9JLM8	Dclk1	Serine/threonine-protein kinase DCLK1	ISO-MSMS	BioID-Kin_03	AD5919	non-phospho	497.005	4	97.094	96.519	6.353e-10	205.78	1	2924100000	0	2503	2659	R	K	527 - 543	527	543
DIKPENLLVYEHQDGSK	DIKPENLLVYEHQDGSK	A0A0G2JGQ6;A0A0G2JE54;Q9JLM8;Q8CCN4	A0A0G2JGQ6;Q9JLM8	Dclk1	Serine/threonine-protein kinase DCLK1	ISO-MSMS	BioID-Kin_03	AD5919	non-phospho	993.002	2	97.096	96.521	4.5928e-86	421.99	1	1603100000	8543700	2503	2659	R	K	527 - 543	527	543
DIKPENLLVYEHQDGSK	DIKPENLLVYEHQDGSK	A0A0G2JGQ6;A0A0G2JE54;Q9JLM8;Q8CCN4	A0A0G2JGQ6;Q9JLM8	Dclk1	Serine/threonine-protein kinase DCLK1	ISO-MSMS	BioID-DCX-SP_01	AD59110	non-phospho	662.337	3	97.343	96.779	5.9855e-14	225.54	1	224360000	4608100	2503	2659	R	K	527 - 543	527	543
DIKPENLLVYEHQDGSK	DIKPENLLVYEHQDGSK	A0A0G2JGQ6;A0A0G2JE54;Q9JLM8;Q8CCN4	A0A0G2JGQ6;Q9JLM8	Dclk1	Serine/threonine-protein kinase DCLK1	ISO-MSMS	BioID-DCX-SP_02	AD59111	non-phospho	662.337	3	97.172	96.736	0.024576	113.31	1	107570000	5484100	2503	2659	R	K	527 - 543	527	543
IKPENLLVYEHQDGSK	IKPENLLVYEHQDGSK	A0A0G2JGQ6;A0A0G2JE54;Q9JLM8;Q8CCN4	A0A0G2JGQ6;Q9JLM8	Dclk1	Serine/threonine-protein kinase DCLK1	ISO-MSMS	BioID-SP-Kin_02	AD5915	non-phospho	468.248	4	88.988	89.089	0.046634	100.35	1	89718000	6988000	8687	9157	D	K	528 - 543	528	543
KPENLLVYEHQDGSK	KPENLLVYEHQDGSK	A0A0G2JGQ6;A0A0G2JE54;Q9JLM8;Q8CCN4	A0A0G2JGQ6;Q9JLM8	Dclk1	Serine/threonine-protein kinase DCLK1	ISO-MSMS	BioID-DCX-SP-Kin_03	AD5903	phospho	586.3	3	77.795	77.679	0.051266	72.175	1	4738200	138730	9915	10459	I	K	529 - 543	529	543
KPENLLVYEHQDGSK	KPENLLVYEHQDGSK	A0A0G2JGQ6;A0A0G2JE54;Q9JLM8;Q8CCN4	A0A0G2JGQ6;Q9JLM8	Dclk1	Serine/threonine-protein kinase DCLK1	ISO-MSMS	BioID-SP-Kin_01	AD5904	phospho	586.3	3	77.595	77.665	0.012114	166.52	1	6628000	0	9915	10459	I	K	529 - 543	529	543
KPENLLVYEHQDGSK	KPENLLVYEHQDGSK	A0A0G2JGQ6;A0A0G2JE54;Q9JLM8;Q8CCN4	A0A0G2JGQ6;Q9JLM8	Dclk1	Serine/threonine-protein kinase DCLK1	ISO-MSMS	BioID-SP-Kin_01	AD5904	phospho	586.3	3	96.746	96.714	0.039159	76.85	1	7594900	0	9915	10459	I	K	529 - 543	529	543
KPENLLVYEHQDGSK	KPENLLVYEHQDGSK	A0A0G2JGQ6;A0A0G2JE54;Q9JLM8;Q8CCN4	A0A0G2JGQ6;Q9JLM8	Dclk1	Serine/threonine-protein kinase DCLK1	ISO-MSMS	BioID-SP-Kin_02	AD5905	phospho	586.3	3	77.663	77.649	0.0013588	199.08	1	28802000	235180	9915	10459	I	K	529 - 543	529	543
KPENLLVYEHQDGSK	KPENLLVYEHQDGSK	A0A0G2JGQ6;A0A0G2JE54;Q9JLM8;Q8CCN4	A0A0G2JGQ6;Q9JLM8	Dclk1	Serine/threonine-protein kinase DCLK1	ISO-MSMS	BioID-SP-Kin_02	AD5905	phospho	586.3	3	96.691	96.646	0.0034756	101.36	1	34445000	0	9915	10459	I	K	529 - 543	529	543
KPENLLVYEHQDGSK	KPENLLVYEHQDGSK	A0A0G2JGQ6;A0A0G2JE54;Q9JLM8;Q8CCN4	A0A0G2JGQ6;Q9JLM8	Dclk1	Serine/threonine-protein kinase DCLK1	ISO-MSMS	BioID-SP-Kin_03	AD5906	phospho	586.3	3	77.713	77.628	6.0254e-06	216.71	2	20412000	230640	9915	10459	I	K	529 - 543	529	543
KPENLLVYEHQDGSK	KPENLLVYEHQDGSK	A0A0G2JGQ6;A0A0G2JE54;Q9JLM8;Q8CCN4	A0A0G2JGQ6;Q9JLM8	Dclk1	Serine/threonine-protein kinase DCLK1	ISO-MSMS	BioID-SP-Kin_03	AD5906	phospho	586.3	3	96.775	96.654	3.323e-16	258.12	2	24595000	0	9915	10459	I	K	529 - 543	529	543
KPENLLVYEHQDGSK	KPENLLVYEHQDGSK	A0A0G2JGQ6;A0A0G2JE54;Q9JLM8;Q8CCN4	A0A0G2JGQ6;Q9JLM8	Dclk1	Serine/threonine-protein kinase DCLK1	ISO-MSMS	BioID-Kin_01	AD5907	phospho	586.3	3	77.872	77.732	0.0017273	107.98	1	2633000	0	9915	10459	I	K	529 - 543	529	543
KPENLLVYEHQDGSK	KPENLLVYEHQDGSK	A0A0G2JGQ6;A0A0G2JE54;Q9JLM8;Q8CCN4	A0A0G2JGQ6;Q9JLM8	Dclk1	Serine/threonine-protein kinase DCLK1	ISO-MSMS	BioID-Kin_01	AD5907	phospho	586.3	3	96.824	96.655	0.054361	70.98	1	7033300	0	9915	10459	I	K	529 - 543	529	543
KPENLLVYEHQDGSK	KPENLLVYEHQDGSK	A0A0G2JGQ6;A0A0G2JE54;Q9JLM8;Q8CCN4	A0A0G2JGQ6;Q9JLM8	Dclk1	Serine/threonine-protein kinase DCLK1	ISO-MSMS	BioID-Kin_02	AD5908	phospho	586.3	3	96.924	96.728	0.004588	137.19	1	6498700	0	9915	10459	I	K	529 - 543	529	543
KPENLLVYEHQDGSK	KPENLLVYEHQDGSK	A0A0G2JGQ6;A0A0G2JE54;Q9JLM8;Q8CCN4	A0A0G2JGQ6;Q9JLM8	Dclk1	Serine/threonine-protein kinase DCLK1	ISO-MSMS	BioID-Kin_03	AD5909	phospho	586.3	3	77.846	77.777	0.013465	90.367	1	3333100	0	9915	10459	I	K	529 - 543	529	543
KPENLLVYEHQDGSK	KPENLLVYEHQDGSK	A0A0G2JGQ6;A0A0G2JE54;Q9JLM8;Q8CCN4	A0A0G2JGQ6;Q9JLM8	Dclk1	Serine/threonine-protein kinase DCLK1	ISO-MSMS	BioID-Kin_03	AD5909	phospho	586.3	3	96.823	96.719	0.0081964	96.163	1	3713200	0	9915	10459	I	K	529 - 543	529	543
PENLLVYEHQDGSK	PENLLVYEHQDGSK	A0A0G2JGQ6;A0A0G2JE54;Q9JLM8;Q8CCN4	A0A0G2JGQ6;Q9JLM8	Dclk1	Serine/threonine-protein kinase DCLK1	ISO-MSMS	BioID-SP-Kin_01	AD5904	phospho	543.602	3	85.348	85.401	0.001657	120.3	1	10383000	27818	14104	14909	K	K	530 - 543	530	543
PENLLVYEHQDGSK	PENLLVYEHQDGSK	A0A0G2JGQ6;A0A0G2JE54;Q9JLM8;Q8CCN4	A0A0G2JGQ6;Q9JLM8	Dclk1	Serine/threonine-protein kinase DCLK1	ISO-MSMS	BioID-SP-Kin_02	AD5905	phospho	543.602	3	85.466	85.44	0.0012204	136.17	1	9311600	89524	14104	14909	K	K	530 - 543	530	543
PENLLVYEHQDGSK	PENLLVYEHQDGSK	A0A0G2JGQ6;A0A0G2JE54;Q9JLM8;Q8CCN4	A0A0G2JGQ6;Q9JLM8	Dclk1	Serine/threonine-protein kinase DCLK1	ISO-MSMS	BioID-SP-Kin_03	AD5906	phospho	543.602	3	85.558	85.453	0.001657	136.17	2	8147600	69858	14104	14909	K	K	530 - 543	530	543
PENLLVYEHQDGSK	PENLLVYEHQDGSK	A0A0G2JGQ6;A0A0G2JE54;Q9JLM8;Q8CCN4	A0A0G2JGQ6;Q9JLM8	Dclk1	Serine/threonine-protein kinase DCLK1	MSMS	BioID-SP-Kin_03	AD5906	phospho	814.899	2	96.718	96.597	2.1842e-07	231.69	1			14104	14909	K	K	530 - 543	530	543
PENLLVYEHQDGSK	PENLLVYEHQDGSK	A0A0G2JGQ6;A0A0G2JE54;Q9JLM8;Q8CCN4	A0A0G2JGQ6;Q9JLM8	Dclk1	Serine/threonine-protein kinase DCLK1	ISO-MSMS	BioID-Kin_01	AD5907	phospho	543.602	3	85.621	85.476	0.072542	76.262	1	32770000	79589	14104	14909	K	K	530 - 543	530	543
PENLLVYEHQDGSK	PENLLVYEHQDGSK	A0A0G2JGQ6;A0A0G2JE54;Q9JLM8;Q8CCN4	A0A0G2JGQ6;Q9JLM8	Dclk1	Serine/threonine-protein kinase DCLK1	MSMS	BioID-Kin_01	AD5907	phospho	814.899	2	96.831	96.662	0.0081794	114.82	1			14104	14909	K	K	530 - 543	530	543
PENLLVYEHQDGSK	PENLLVYEHQDGSK	A0A0G2JGQ6;A0A0G2JE54;Q9JLM8;Q8CCN4	A0A0G2JGQ6;Q9JLM8	Dclk1	Serine/threonine-protein kinase DCLK1	MSMS	BioID-Kin_02	AD5908	phospho	814.899	2	96.865	96.669	0.006541	120.14	1			14104	14909	K	K	530 - 543	530	543
PENLLVYEHQDGSK	PENLLVYEHQDGSK	A0A0G2JGQ6;A0A0G2JE54;Q9JLM8;Q8CCN4	A0A0G2JGQ6;Q9JLM8	Dclk1	Serine/threonine-protein kinase DCLK1	MSMS	BioID-Kin_03	AD5909	phospho	814.899	2	96.804	96.7	0.086052	83.314	1			14104	14909	K	K	530 - 543	530	543
PENLLVYEHQDGSK	PENLLVYEHQDGSK	A0A0G2JGQ6;A0A0G2JE54;Q9JLM8;Q8CCN4	A0A0G2JGQ6;Q9JLM8	Dclk1	Serine/threonine-protein kinase DCLK1	MSMS	BioID-DCX-SP-Kin_01	AD5911	non-phospho	814.899	2	96.109	96.785	0.0025361	131.66	1			14104	14909	K	K	530 - 543	530	543
PENLLVYEHQDGSK	PENLLVYEHQDGSK	A0A0G2JGQ6;A0A0G2JE54;Q9JLM8;Q8CCN4	A0A0G2JGQ6;Q9JLM8	Dclk1	Serine/threonine-protein kinase DCLK1	ISO-MSMS	BioID-DCX-SP-Kin_03	AD5913	non-phospho	814.899	2	96.038	96.628	0.0016021	146.79	1	19048000	0	14104	14909	K	K	530 - 543	530	543
PENLLVYEHQDGSK	PENLLVYEHQDGSK	A0A0G2JGQ6;A0A0G2JE54;Q9JLM8;Q8CCN4	A0A0G2JGQ6;Q9JLM8	Dclk1	Serine/threonine-protein kinase DCLK1	MSMS	BioID-SP-Kin_02	AD5915	non-phospho	814.899	2	96.385	96.557	3.9069e-07	225.92	1			14104	14909	K	K	530 - 543	530	543
LLVYEHQDGSK	LLVYEHQDGSK	A0A0G2JGQ6;A0A0G2JE54;Q9JLM8;Q8CCN4	A0A0G2JGQ6;Q9JLM8	Dclk1	Serine/threonine-protein kinase DCLK1	MSMS	BioID-SP-Kin_01	AD5904	phospho	644.83	2	96.73	96.697	0.14702	85.731	1			11540	12146	N	K	533 - 543	533	543
LLVYEHQDGSK	LLVYEHQDGSK	A0A0G2JGQ6;A0A0G2JE54;Q9JLM8;Q8CCN4	A0A0G2JGQ6;Q9JLM8	Dclk1	Serine/threonine-protein kinase DCLK1	ISO-MSMS	BioID-SP-Kin_02	AD5905	phospho	430.223	3	71.223	71.215	0.04361	88.187	1	10920000	558080	11540	12146	N	K	533 - 543	533	543
LLVYEHQDGSK	LLVYEHQDGSK	A0A0G2JGQ6;A0A0G2JE54;Q9JLM8;Q8CCN4	A0A0G2JGQ6;Q9JLM8	Dclk1	Serine/threonine-protein kinase DCLK1	MSMS	BioID-SP-Kin_02	AD5905	phospho	644.83	2	96.7	96.656	0.0039308	157.96	1			11540	12146	N	K	533 - 543	533	543
LLVYEHQDGSK	LLVYEHQDGSK	A0A0G2JGQ6;A0A0G2JE54;Q9JLM8;Q8CCN4	A0A0G2JGQ6;Q9JLM8	Dclk1	Serine/threonine-protein kinase DCLK1	MSMS	BioID-SP-Kin_03	AD5906	phospho	644.83	2	96.766	96.645	0.0032111	143.89	1			11540	12146	N	K	533 - 543	533	543
LLVYEHQDGSK	LLVYEHQDGSK	A0A0G2JGQ6;A0A0G2JE54;Q9JLM8;Q8CCN4	A0A0G2JGQ6;Q9JLM8	Dclk1	Serine/threonine-protein kinase DCLK1	ISO-MSMS	BioID-Kin_01	AD5907	phospho	430.223	3	71.307	71.174	0.13532	58.674	1	13621000	668230	11540	12146	N	K	533 - 543	533	543
LLVYEHQDGSK	LLVYEHQDGSK	A0A0G2JGQ6;A0A0G2JE54;Q9JLM8;Q8CCN4	A0A0G2JGQ6;Q9JLM8	Dclk1	Serine/threonine-protein kinase DCLK1	MSMS	BioID-Kin_01	AD5907	phospho	644.83	2	96.808	96.639	0.066759	59.8	1			11540	12146	N	K	533 - 543	533	543
LLVYEHQDGSK	LLVYEHQDGSK	A0A0G2JGQ6;A0A0G2JE54;Q9JLM8;Q8CCN4	A0A0G2JGQ6;Q9JLM8	Dclk1	Serine/threonine-protein kinase DCLK1	ISO-MSMS	BioID-SP-Kin_02	AD5915	non-phospho	430.223	3	71.102	71.084	0.067442	83.045	1	95358000	61626000	11540	12146	N	K	533 - 543	533	543
LVYEHQDGSK	LVYEHQDGSK	A0A0G2JGQ6;A0A0G2JE54;Q9JLM8;Q8CCN4	A0A0G2JGQ6;Q9JLM8	Dclk1	Serine/threonine-protein kinase DCLK1	ISO-MSMS	BioID-SP-Kin_03	AD5916	non-phospho	588.288	2	96.623	96.597	0.015662	124.33	1	371920000	46322000	12530	13179	L	K	534 - 543	534	543
LVYEHQDGSK	LVYEHQDGSK	A0A0G2JGQ6;A0A0G2JE54;Q9JLM8;Q8CCN4	A0A0G2JGQ6;Q9JLM8	Dclk1	Serine/threonine-protein kinase DCLK1	ISO-MSMS	BioID-Kin_01	AD5917	non-phospho	588.288	2	96.792	96.626	0.0096276	135.87	1	260530000	23726000	12530	13179	L	K	534 - 543	534	543
LVYEHQDGSK	LVYEHQDGSK	A0A0G2JGQ6;A0A0G2JE54;Q9JLM8;Q8CCN4	A0A0G2JGQ6;Q9JLM8	Dclk1	Serine/threonine-protein kinase DCLK1	ISO-MSMS	BioID-Kin_02	AD5918	non-phospho	588.288	2	96.969	96.533	0.010042	134.84	1	333970000	25238000	12530	13179	L	K	534 - 543	534	543
VYEHQDGSK	VYEHQDGSK	A0A0G2JGQ6;A0A0G2JE54;Q9JLM8;Q8CCN4	A0A0G2JGQ6;Q9JLM8	Dclk1	Serine/threonine-protein kinase DCLK1	ISO-MSMS	BioID-SP-Kin_01	AD5904	phospho	531.746	2	96.746	96.713	4.97e-10	153.05	1	12794000	0	20545	21780	L	K	535 - 543	535	543
VYEHQDGSK	VYEHQDGSK	A0A0G2JGQ6;A0A0G2JE54;Q9JLM8;Q8CCN4	A0A0G2JGQ6;Q9JLM8	Dclk1	Serine/threonine-protein kinase DCLK1	ISO-MSMS	BioID-Kin_02	AD5908	phospho	531.746	2	96.904	96.707	0.08004	72.485	1	9804900	0	20545	21780	L	K	535 - 543	535	543
VYEHQDGSK	VYEHQDGSK	A0A0G2JGQ6;A0A0G2JE54;Q9JLM8;Q8CCN4	A0A0G2JGQ6;Q9JLM8	Dclk1	Serine/threonine-protein kinase DCLK1	ISO-MSMS	BioID-Kin_03	AD5909	phospho	531.746	2	96.816	96.713	3.3981e-05	119.75	1	7078500	0	20545	21780	L	K	535 - 543	535	543
VYEHQDGSK	VYEHQDGSK	A0A0G2JGQ6;A0A0G2JE54;Q9JLM8;Q8CCN4	A0A0G2JGQ6;Q9JLM8	Dclk1	Serine/threonine-protein kinase DCLK1	ISO-MSMS	BioID-DCX-SP-Kin_01	AD5911	non-phospho	531.746	2	95.927	96.603	0.011215	137.69	1	165160000	1407400	20545	21780	L	K	535 - 543	535	543
VYEHQDGSK	VYEHQDGSK	A0A0G2JGQ6;A0A0G2JE54;Q9JLM8;Q8CCN4	A0A0G2JGQ6;Q9JLM8	Dclk1	Serine/threonine-protein kinase DCLK1	ISO-MSMS	BioID-DCX-SP-Kin_03	AD5913	non-phospho	531.746	2	96.064	96.654	0.011215	137.69	1	54139000	0	20545	21780	L	K	535 - 543	535	543
VYEHQDGSK	VYEHQDGSK	A0A0G2JGQ6;A0A0G2JE54;Q9JLM8;Q8CCN4	A0A0G2JGQ6;Q9JLM8	Dclk1	Serine/threonine-protein kinase DCLK1	ISO-MSMS	BioID-SP-Kin_01	AD5914	non-phospho	531.746	2	96.162	96.544	0.016748	128.27	1	314160000	821850	20545	21780	L	K	535 - 543	535	543
VYEHQDGSK	VYEHQDGSK	A0A0G2JGQ6;A0A0G2JE54;Q9JLM8;Q8CCN4	A0A0G2JGQ6;Q9JLM8	Dclk1	Serine/threonine-protein kinase DCLK1	ISO-MSMS	BioID-SP-Kin_03	AD5916	non-phospho	531.746	2	96.654	96.627	0.0054797	157.96	1	81717000	0	20545	21780	L	K	535 - 543	535	543
VYEHQDGSK	VYEHQDGSK	A0A0G2JGQ6;A0A0G2JE54;Q9JLM8;Q8CCN4	A0A0G2JGQ6;Q9JLM8	Dclk1	Serine/threonine-protein kinase DCLK1	ISO-MSMS	BioID-Kin_01	AD5917	non-phospho	531.746	2	96.762	96.596	0.0054797	157.96	1	248530000	437550	20545	21780	L	K	535 - 543	535	543
VYEHQDGSK	VYEHQDGSK	A0A0G2JGQ6;A0A0G2JE54;Q9JLM8;Q8CCN4	A0A0G2JGQ6;Q9JLM8	Dclk1	Serine/threonine-protein kinase DCLK1	ISO-MSMS	BioID-Kin_03	AD5919	non-phospho	531.746	2	97.14	96.565	0.0061849	153.05	1	209470000	778780	20545	21780	L	K	535 - 543	535	543
YEHQDGSK	YEHQDGSK	A0A0G2JGQ6;A0A0G2JE54;Q9JLM8;Q8CCN4	A0A0G2JGQ6;Q9JLM8	Dclk1	Serine/threonine-protein kinase DCLK1	ISO-MSMS	BioID-SP-Kin_01	AD5904	phospho	482.212	2	96.741	96.708	8.071e-05	108.98	2	4822400	0	20862	22105	V	K	536 - 543	536	543
YEHQDGSK	YEHQDGSK	A0A0G2JGQ6;A0A0G2JE54;Q9JLM8;Q8CCN4	A0A0G2JGQ6;Q9JLM8	Dclk1	Serine/threonine-protein kinase DCLK1	MSMS	BioID-SP-Kin_02	AD5905	phospho	482.212	2	96.549	96.504	0.031802	121.62	1			20862	22105	V	K	536 - 543	536	543
YEHQDGSK	YEHQDGSK	A0A0G2JGQ6;A0A0G2JE54;Q9JLM8;Q8CCN4	A0A0G2JGQ6;Q9JLM8	Dclk1	Serine/threonine-protein kinase DCLK1	ISO-MSMS	BioID-Kin_02	AD5908	phospho	482.212	2	96.908	96.712	1.8277e-12	141.2	2	3269600	0	20862	22105	V	K	536 - 543	536	543
YEHQDGSK	YEHQDGSK	A0A0G2JGQ6;A0A0G2JE54;Q9JLM8;Q8CCN4	A0A0G2JGQ6;Q9JLM8	Dclk1	Serine/threonine-protein kinase DCLK1	ISO-MSMS	BioID-Kin_03	AD5909	phospho	482.212	2	96.845	96.741	0.20744	61.999	1	1827400	0	20862	22105	V	K	536 - 543	536	543
YEHQDGSK	YEHQDGSK	A0A0G2JGQ6;A0A0G2JE54;Q9JLM8;Q8CCN4	A0A0G2JGQ6;Q9JLM8	Dclk1	Serine/threonine-protein kinase DCLK1	ISO-MSMS	BioID-SP-Kin_01	AD5914	non-phospho	482.212	2	96.187	96.568	0.034464	123.21	1	23702000	0	20862	22105	V	K	536 - 543	536	543
YEHQDGSK	YEHQDGSK	A0A0G2JGQ6;A0A0G2JE54;Q9JLM8;Q8CCN4	A0A0G2JGQ6;Q9JLM8	Dclk1	Serine/threonine-protein kinase DCLK1	MSMS	BioID-SP-Kin_02	AD5915	non-phospho	482.212	2	96.439	96.611	0.078788	95.311	1			20862	22105	V	K	536 - 543	536	543
YEHQDGSK	YEHQDGSK	A0A0G2JGQ6;A0A0G2JE54;Q9JLM8;Q8CCN4	A0A0G2JGQ6;Q9JLM8	Dclk1	Serine/threonine-protein kinase DCLK1	MSMS	BioID-SP-Kin_03	AD5916	non-phospho	482.212	2	96.732	96.705	0.063023	100.71	1			20862	22105	V	K	536 - 543	536	543
LGDFGLATIVDGPL	LGDFGLATIVDGPL	A0A0G2JGQ6;A0A0G2JE54;Q9JLM8;Q8CCN4	A0A0G2JGQ6;Q9JLM8	Dclk1	Serine/threonine-protein kinase DCLK1	ISO-MSMS	BioID-SP-Kin_01	AD5914	non-phospho	694.377	2	146	145.5	5.4976e-07	213.53	1			10784	11367	K	L	547 - 560	547	560
LGDFGLATIVDGPL	LGDFGLATIVDGPL	A0A0G2JGQ6;A0A0G2JE54;Q9JLM8;Q8CCN4	A0A0G2JGQ6;Q9JLM8	Dclk1	Serine/threonine-protein kinase DCLK1	ISO-MSMS	BioID-SP-Kin_02	AD5915	non-phospho	694.377	2	146.24	145.75	0.00010632	189.38	1			10784	11367	K	L	547 - 560	547	560
LGDFGLATIVDGPL	LGDFGLATIVDGPL	A0A0G2JGQ6;A0A0G2JE54;Q9JLM8;Q8CCN4	A0A0G2JGQ6;Q9JLM8	Dclk1	Serine/threonine-protein kinase DCLK1	ISO-MSMS	BioID-SP-Kin_03	AD5916	non-phospho	694.377	2	146.22	145.79	0.00014247	184.87	1			10784	11367	K	L	547 - 560	547	560
LGDFGLATIVDGPL	LGDFGLATIVDGPL	A0A0G2JGQ6;A0A0G2JE54;Q9JLM8;Q8CCN4	A0A0G2JGQ6;Q9JLM8	Dclk1	Serine/threonine-protein kinase DCLK1	ISO-MSMS	BioID-Kin_02	AD5918	non-phospho	694.377	2	146.4	145.9	1.3294e-06	204.07	1			10784	11367	K	L	547 - 560	547	560
LGDFGLATIVDGPL	LGDFGLATIVDGPL	A0A0G2JGQ6;A0A0G2JE54;Q9JLM8;Q8CCN4	A0A0G2JGQ6;Q9JLM8	Dclk1	Serine/threonine-protein kinase DCLK1	ISO-MSMS	BioID-Kin_03	AD5919	non-phospho	694.377	2	146.46	145.85	0.00101	159.37	1			10784	11367	K	L	547 - 560	547	560
LGDFGLATIVDGPLY	LGDFGLATIVDGPLY	A0A0G2JGQ6;A0A0G2JE54;Q9JLM8;Q8CCN4	A0A0G2JGQ6;Q9JLM8	Dclk1	Serine/threonine-protein kinase DCLK1	ISO-MSMS	BioID-DCX-SP-Kin_03	AD5913	non-phospho	775.909	2	147.22	147.48	0.00052615	150.35	1			10785	11368	K	Y	547 - 561	547	561
LGDFGLATIVDGPLY	LGDFGLATIVDGPLY	A0A0G2JGQ6;A0A0G2JE54;Q9JLM8;Q8CCN4	A0A0G2JGQ6;Q9JLM8	Dclk1	Serine/threonine-protein kinase DCLK1	ISO-MSMS	BioID-SP-Kin_01	AD5914	non-phospho	775.909	2	147.48	146.92	2.4832e-08	218.94	2			10785	11368	K	Y	547 - 561	547	561
LGDFGLATIVDGPLY	LGDFGLATIVDGPLY	A0A0G2JGQ6;A0A0G2JE54;Q9JLM8;Q8CCN4	A0A0G2JGQ6;Q9JLM8	Dclk1	Serine/threonine-protein kinase DCLK1	ISO-MSMS	BioID-SP-Kin_02	AD5915	non-phospho	775.909	2	147.75	147.24	1.9631e-12	237.44	1			10785	11368	K	Y	547 - 561	547	561
LGDFGLATIVDGPLY	LGDFGLATIVDGPLY	A0A0G2JGQ6;A0A0G2JE54;Q9JLM8;Q8CCN4	A0A0G2JGQ6;Q9JLM8	Dclk1	Serine/threonine-protein kinase DCLK1	ISO-MSMS	BioID-SP-Kin_03	AD5916	non-phospho	775.909	2	147.7	147.26	2.0622e-07	209.73	1			10785	11368	K	Y	547 - 561	547	561
LGDFGLATIVDGPLY	LGDFGLATIVDGPLY	A0A0G2JGQ6;A0A0G2JE54;Q9JLM8;Q8CCN4	A0A0G2JGQ6;Q9JLM8	Dclk1	Serine/threonine-protein kinase DCLK1	ISO-MSMS	BioID-Kin_01	AD5917	non-phospho	775.909	2	147.77	147.27	4.6838e-11	225.68	2			10785	11368	K	Y	547 - 561	547	561
LGDFGLATIVDGPLY	LGDFGLATIVDGPLY	A0A0G2JGQ6;A0A0G2JE54;Q9JLM8;Q8CCN4	A0A0G2JGQ6;Q9JLM8	Dclk1	Serine/threonine-protein kinase DCLK1	ISO-MSMS	BioID-Kin_02	AD5918	non-phospho	775.909	2	147.86	147.35	0.00024882	174.86	1			10785	11368	K	Y	547 - 561	547	561
LGDFGLATIVDGPLY	LGDFGLATIVDGPLY	A0A0G2JGQ6;A0A0G2JE54;Q9JLM8;Q8CCN4	A0A0G2JGQ6;Q9JLM8	Dclk1	Serine/threonine-protein kinase DCLK1	ISO-MSMS	BioID-Kin_03	AD5919	non-phospho	775.909	2	147.91	147.3	2.9745e-07	205.09	2			10785	11368	K	Y	547 - 561	547	561
LGDFGLATIVDGPLYT	LGDFGLATIVDGPLYT	A0A0G2JGQ6;A0A0G2JE54;Q9JLM8;Q8CCN4	A0A0G2JGQ6;Q9JLM8	Dclk1	Serine/threonine-protein kinase DCLK1	ISO-MSMS	BioID-SP-Kin_01	AD5914	non-phospho	826.433	2	145.17	144.67	1.2049e-06	190.86	1			10786	11369	K	T	547 - 562	547	562
LGDFGLATIVDGPLYT	LGDFGLATIVDGPLYT	A0A0G2JGQ6;A0A0G2JE54;Q9JLM8;Q8CCN4	A0A0G2JGQ6;Q9JLM8	Dclk1	Serine/threonine-protein kinase DCLK1	ISO-MSMS	BioID-SP-Kin_03	AD5916	non-phospho	826.433	2	145.38	144.97	0.00039936	152.54	1			10786	11369	K	T	547 - 562	547	562
LGDFGLATIVDGPLYT	LGDFGLATIVDGPLYT	A0A0G2JGQ6;A0A0G2JE54;Q9JLM8;Q8CCN4	A0A0G2JGQ6;Q9JLM8	Dclk1	Serine/threonine-protein kinase DCLK1	ISO-MSMS	BioID-Kin_01	AD5917	non-phospho	826.433	2	145.35	144.87	1.0554e-05	182.28	1			10786	11369	K	T	547 - 562	547	562
LGDFGLATIVDGPLYT	LGDFGLATIVDGPLYT	A0A0G2JGQ6;A0A0G2JE54;Q9JLM8;Q8CCN4	A0A0G2JGQ6;Q9JLM8	Dclk1	Serine/threonine-protein kinase DCLK1	ISO-MSMS	BioID-Kin_02	AD5918	non-phospho	826.433	2	145.42	144.93	1.997e-09	208.63	1			10786	11369	K	T	547 - 562	547	562
LGDFGLATIVDGPLYT	LGDFGLATIVDGPLYT	A0A0G2JGQ6;A0A0G2JE54;Q9JLM8;Q8CCN4	A0A0G2JGQ6;Q9JLM8	Dclk1	Serine/threonine-protein kinase DCLK1	ISO-MSMS	BioID-Kin_03	AD5919	non-phospho	826.433	2	145.54	144.93	0.011205	123.79	1			10786	11369	K	T	547 - 562	547	562
GTPTYVAPEIIAETGYGLK	GTPTYVAPEIIAETGYGLK	A0A0G2JGQ6;A0A0G2JE54;Q9JLM8;Q8CCN4;A0A0A6YX33;A0A0A6YWI6;A0A0A6YX71;Q6PGN3	A0A0G2JGQ6;Q9JLM8;A0A0A6YX33	Dclk1;Dclk2	Serine/threonine-protein kinase DCLK1;Serine/threonine-protein kinase DCLK2	ISO-MSMS	BioID-DCX-SP-Kin_01	AD5911	non-phospho	990.52	2	118.93	119.68	0.009151	139.3	2	624620000	15265000	7307	7717	C	K	565 - 583	565	583
GTPTYVAPEIIAETGYGLK	GTPTYVAPEIIAETGYGLK	A0A0G2JGQ6;A0A0G2JE54;Q9JLM8;Q8CCN4;A0A0A6YX33;A0A0A6YWI6;A0A0A6YX71;Q6PGN3	A0A0G2JGQ6;Q9JLM8;A0A0A6YX33	Dclk1;Dclk2	Serine/threonine-protein kinase DCLK1;Serine/threonine-protein kinase DCLK2	ISO-MSMS	BioID-DCX-SP-Kin_02	AD5912	non-phospho	990.52	2	119.07	119.7	0.0038326	148.72	1	940800000	4546400	7307	7717	C	K	565 - 583	565	583
GTPTYVAPEIIAETGYGLK	GTPTYVAPEIIAETGYGLK	A0A0G2JGQ6;A0A0G2JE54;Q9JLM8;Q8CCN4;A0A0A6YX33;A0A0A6YWI6;A0A0A6YX71;Q6PGN3	A0A0G2JGQ6;Q9JLM8;A0A0A6YX33	Dclk1;Dclk2	Serine/threonine-protein kinase DCLK1;Serine/threonine-protein kinase DCLK2	ISO-MSMS	BioID-DCX-SP-Kin_03	AD5913	non-phospho	660.682	3	118.92	119.54	0.022466	85.054	2	394090000	2544900	7307	7717	C	K	565 - 583	565	583
GTPTYVAPEIIAETGYGLK	GTPTYVAPEIIAETGYGLK	A0A0G2JGQ6;A0A0G2JE54;Q9JLM8;Q8CCN4;A0A0A6YX33;A0A0A6YWI6;A0A0A6YX71;Q6PGN3	A0A0G2JGQ6;Q9JLM8;A0A0A6YX33	Dclk1;Dclk2	Serine/threonine-protein kinase DCLK1;Serine/threonine-protein kinase DCLK2	ISO-MSMS	BioID-SP-Kin_01	AD5914	non-phospho	990.52	2	119.32	119.57	0.0006031	164.98	2	355290000	0	7307	7717	C	K	565 - 583	565	583
GTPTYVAPEIIAETGYGLK	GTPTYVAPEIIAETGYGLK	A0A0G2JGQ6;A0A0G2JE54;Q9JLM8;Q8CCN4;A0A0A6YX33;A0A0A6YWI6;A0A0A6YX71;Q6PGN3	A0A0G2JGQ6;Q9JLM8;A0A0A6YX33	Dclk1;Dclk2	Serine/threonine-protein kinase DCLK1;Serine/threonine-protein kinase DCLK2	ISO-MSMS	BioID-SP-Kin_01	AD5914	non-phospho	660.682	3	119.29	119.54	0.0013125	118.66	2	1083300000	15771000	7307	7717	C	K	565 - 583	565	583
GTPTYVAPEIIAETGYGLK	GTPTYVAPEIIAETGYGLK	A0A0G2JGQ6;A0A0G2JE54;Q9JLM8;Q8CCN4;A0A0A6YX33;A0A0A6YWI6;A0A0A6YX71;Q6PGN3	A0A0G2JGQ6;Q9JLM8;A0A0A6YX33	Dclk1;Dclk2	Serine/threonine-protein kinase DCLK1;Serine/threonine-protein kinase DCLK2	ISO-MSMS	BioID-SP-Kin_02	AD5915	non-phospho	660.682	3	119.42	119.48	4.8156e-11	152.89	2	878250000	14552000	7307	7717	C	K	565 - 583	565	583
GTPTYVAPEIIAETGYGLK	GTPTYVAPEIIAETGYGLK	A0A0G2JGQ6;A0A0G2JE54;Q9JLM8;Q8CCN4;A0A0A6YX33;A0A0A6YWI6;A0A0A6YX71;Q6PGN3	A0A0G2JGQ6;Q9JLM8;A0A0A6YX33	Dclk1;Dclk2	Serine/threonine-protein kinase DCLK1;Serine/threonine-protein kinase DCLK2	ISO-MSMS	BioID-SP-Kin_02	AD5915	non-phospho	990.52	2	119.42	119.48	0.00014617	173.68	1	2208200000	7604900	7307	7717	C	K	565 - 583	565	583
GTPTYVAPEIIAETGYGLK	GTPTYVAPEIIAETGYGLK	A0A0G2JGQ6;A0A0G2JE54;Q9JLM8;Q8CCN4;A0A0A6YX33;A0A0A6YWI6;A0A0A6YX71;Q6PGN3	A0A0G2JGQ6;Q9JLM8;A0A0A6YX33	Dclk1;Dclk2	Serine/threonine-protein kinase DCLK1;Serine/threonine-protein kinase DCLK2	ISO-MSMS	BioID-SP-Kin_03	AD5916	non-phospho	990.52	2	119.52	119.48	3.1036e-07	195.1	2	2881000000	8294900	7307	7717	C	K	565 - 583	565	583
GTPTYVAPEIIAETGYGLK	GTPTYVAPEIIAETGYGLK	A0A0G2JGQ6;A0A0G2JE54;Q9JLM8;Q8CCN4;A0A0A6YX33;A0A0A6YWI6;A0A0A6YX71;Q6PGN3	A0A0G2JGQ6;Q9JLM8;A0A0A6YX33	Dclk1;Dclk2	Serine/threonine-protein kinase DCLK1;Serine/threonine-protein kinase DCLK2	ISO-MSMS	BioID-SP-Kin_03	AD5916	non-phospho	660.682	3	119.49	119.45	0.0057013	100.82	1	1115600000	3214700	7307	7717	C	K	565 - 583	565	583
GTPTYVAPEIIAETGYGLK	GTPTYVAPEIIAETGYGLK	A0A0G2JGQ6;A0A0G2JE54;Q9JLM8;Q8CCN4;A0A0A6YX33;A0A0A6YWI6;A0A0A6YX71;Q6PGN3	A0A0G2JGQ6;Q9JLM8;A0A0A6YX33	Dclk1;Dclk2	Serine/threonine-protein kinase DCLK1;Serine/threonine-protein kinase DCLK2	ISO-MSMS	BioID-Kin_01	AD5917	non-phospho	990.52	2	119.7	119.51	5.6212e-06	184.32	1	1635800000	14309000	7307	7717	C	K	565 - 583	565	583
GTPTYVAPEIIAETGYGLK	GTPTYVAPEIIAETGYGLK	A0A0G2JGQ6;A0A0G2JE54;Q9JLM8;Q8CCN4;A0A0A6YX33;A0A0A6YWI6;A0A0A6YX71;Q6PGN3	A0A0G2JGQ6;Q9JLM8;A0A0A6YX33	Dclk1;Dclk2	Serine/threonine-protein kinase DCLK1;Serine/threonine-protein kinase DCLK2	ISO-MSMS	BioID-Kin_01	AD5917	non-phospho	660.682	3	119.68	119.49	0.0001358	124.45	2	740920000	4553900	7307	7717	C	K	565 - 583	565	583
GTPTYVAPEIIAETGYGLK	GTPTYVAPEIIAETGYGLK	A0A0G2JGQ6;A0A0G2JE54;Q9JLM8;Q8CCN4;A0A0A6YX33;A0A0A6YWI6;A0A0A6YX71;Q6PGN3	A0A0G2JGQ6;Q9JLM8;A0A0A6YX33	Dclk1;Dclk2	Serine/threonine-protein kinase DCLK1;Serine/threonine-protein kinase DCLK2	ISO-MSMS	BioID-Kin_02	AD5918	non-phospho	660.682	3	120.03	119.56	8.7312e-17	173.87	2	1382400000	7708500	7307	7717	C	K	565 - 583	565	583
GTPTYVAPEIIAETGYGLK	GTPTYVAPEIIAETGYGLK	A0A0G2JGQ6;A0A0G2JE54;Q9JLM8;Q8CCN4;A0A0A6YX33;A0A0A6YWI6;A0A0A6YX71;Q6PGN3	A0A0G2JGQ6;Q9JLM8;A0A0A6YX33	Dclk1;Dclk2	Serine/threonine-protein kinase DCLK1;Serine/threonine-protein kinase DCLK2	ISO-MSMS	BioID-Kin_02	AD5918	non-phospho	990.52	2	120	119.53	0.00062097	164.88	2	253680000	0	7307	7717	C	K	565 - 583	565	583
GTPTYVAPEIIAETGYGLK	GTPTYVAPEIIAETGYGLK	A0A0G2JGQ6;A0A0G2JE54;Q9JLM8;Q8CCN4;A0A0A6YX33;A0A0A6YWI6;A0A0A6YX71;Q6PGN3	A0A0G2JGQ6;Q9JLM8;A0A0A6YX33	Dclk1;Dclk2	Serine/threonine-protein kinase DCLK1;Serine/threonine-protein kinase DCLK2	ISO-MSMS	BioID-Kin_03	AD5919	non-phospho	990.52	2	120.03	119.48	0.00023004	167.32	1	1940500000	19681000	7307	7717	C	K	565 - 583	565	583
GTPTYVAPEIIAETGYGLK	GTPTYVAPEIIAETGYGLK	A0A0G2JGQ6;A0A0G2JE54;Q9JLM8;Q8CCN4;A0A0A6YX33;A0A0A6YWI6;A0A0A6YX71;Q6PGN3	A0A0G2JGQ6;Q9JLM8;A0A0A6YX33	Dclk1;Dclk2	Serine/threonine-protein kinase DCLK1;Serine/threonine-protein kinase DCLK2	ISO-MSMS	BioID-Kin_03	AD5919	non-phospho	660.682	3	120.1	119.54	9.9995e-17	170.16	2	812070000	4056800	7307	7717	C	K	565 - 583	565	583
GSGDDQEVLFDQIL	GSGDDQEVLFDQIL	Q9JLM8;Q8CCN4	Q9JLM8	Dclk1	Serine/threonine-protein kinase DCLK1	ISO-MSMS	BioID-DCX-SP-Kin_02	AD5912	non-phospho	768.365	2	135.62	136.17	0.0080409	127.42	1			7176	7583	R	L	605 - 618	605	618
GSGDDQEVLFDQIL	GSGDDQEVLFDQIL	Q9JLM8;Q8CCN4	Q9JLM8	Dclk1	Serine/threonine-protein kinase DCLK1	MSMS	BioID-SP-Kin_02	AD5915	non-phospho	768.365	2	136.08	135.82	0.0099949	103.34	1			7176	7583	R	L	605 - 618	605	618
GSGDDQEVLFDQILM	GSGDDQEVLFDQILM	Q9JLM8;Q8CCN4	Q9JLM8	Dclk1	Serine/threonine-protein kinase DCLK1	ISO-MSMS	BioID-DCX-SP-Kin_01	AD5911	non-phospho	833.885	2	140.76	141.45	0.0024971	140.49	1			7177	7584	R	M	605 - 619	605	619
GSGDDQEVLFDQILM	GSGDDQEVLFDQILM	Q9JLM8;Q8CCN4	Q9JLM8	Dclk1	Serine/threonine-protein kinase DCLK1	ISO-MSMS	BioID-DCX-SP-Kin_03	AD5913	non-phospho	833.885	2	141.02	141.4	0.0056759	129.89	1			7177	7584	R	M	605 - 619	605	619
GSGDDQEVLFDQILM	GSGDDQEVLFDQILM	Q9JLM8;Q8CCN4	Q9JLM8	Dclk1	Serine/threonine-protein kinase DCLK1	ISO-MSMS	BioID-SP-Kin_02	AD5915	non-phospho	833.885	2	141.37	140.99	0.023235	110.66	1			7177	7584	R	M	605 - 619	605	619
GSGDDQEVLFDQILM	GSGDDQEVLFDQILM	Q9JLM8;Q8CCN4	Q9JLM8	Dclk1	Serine/threonine-protein kinase DCLK1	ISO-MSMS	BioID-SP-Kin_03	AD5916	non-phospho	833.885	2	141.39	141.02	0.0071938	127.83	1			7177	7584	R	M	605 - 619	605	619
GSGDDQEVLFDQILM	GSGDDQEVLFDQILM	Q9JLM8;Q8CCN4	Q9JLM8	Dclk1	Serine/threonine-protein kinase DCLK1	ISO-MSMS	BioID-Kin_01	AD5917	non-phospho	833.885	2	141.43	141	0.013505	119.27	1			7177	7584	R	M	605 - 619	605	619
GSGDDQEVLFDQILM	GSGDDQEVLFDQILM	Q9JLM8;Q8CCN4	Q9JLM8	Dclk1	Serine/threonine-protein kinase DCLK1	ISO-MSMS	BioID-Kin_02	AD5918	non-phospho	833.885	2	141.53	141.05	0.026035	109.16	1			7177	7584	R	M	605 - 619	605	619
GSGDDQEVLFDQILM	GSGDDQEVLFDQILM	Q9JLM8;Q8CCN4	Q9JLM8	Dclk1	Serine/threonine-protein kinase DCLK1	ISO-MSMS	BioID-Kin_03	AD5919	non-phospho	833.885	2	141.62	141.01	0.010301	123.62	2			7177	7584	R	M	605 - 619	605	619
GSGDDQEVLFDQILMG	GSGDDQEVLFDQILMG	Q9JLM8;Q8CCN4	Q9JLM8	Dclk1	Serine/threonine-protein kinase DCLK1	ISO-MSMS	BioID-SP-Kin_01	AD5914	non-phospho	862.396	2	142.89	142.46	0.0046886	159.94	1			7178	7585	R	G	605 - 620	605	620
GSGDDQEVLFDQILMG	GSGDDQEVLFDQILMG	Q9JLM8;Q8CCN4	Q9JLM8	Dclk1	Serine/threonine-protein kinase DCLK1	ISO-MSMS	BioID-SP-Kin_02	AD5915	non-phospho	862.396	2	142.96	142.53	0.036687	134.38	1			7178	7585	R	G	605 - 620	605	620
GSGDDQEVLFDQILMG	GSGDDQEVLFDQILMG	Q9JLM8;Q8CCN4	Q9JLM8	Dclk1	Serine/threonine-protein kinase DCLK1	ISO-MSMS	BioID-SP-Kin_03	AD5916	non-phospho	862.396	2	143	142.61	0.012641	153.95	1			7178	7585	R	G	605 - 620	605	620
GSGDDQEVLFDQILMG	GSGDDQEVLFDQILMG	Q9JLM8;Q8CCN4	Q9JLM8	Dclk1	Serine/threonine-protein kinase DCLK1	ISO-MSMS	BioID-Kin_01	AD5917	non-phospho	862.396	2	143.04	142.58	0.0054914	156.71	1			7178	7585	R	G	605 - 620	605	620
GSGDDQEVLFDQILMG	GSGDDQEVLFDQILMG	Q9JLM8;Q8CCN4	Q9JLM8	Dclk1	Serine/threonine-protein kinase DCLK1	ISO-MSMS	BioID-Kin_02	AD5918	non-phospho	862.396	2	143.13	142.64	0.0054914	156.71	1			7178	7585	R	G	605 - 620	605	620
GSGDDQEVLFDQILMG	GSGDDQEVLFDQILMG	Q9JLM8;Q8CCN4	Q9JLM8	Dclk1	Serine/threonine-protein kinase DCLK1	ISO-MSMS	BioID-Kin_03	AD5919	non-phospho	862.396	2	143.19	142.58	0.027155	134.13	1			7178	7585	R	G	605 - 620	605	620
GSGDDQEVLFDQILMG	GSGDDQEVLFDQILM(Oxidation (M))G	Q9JLM8;Q8CCN4	Q9JLM8	Dclk1	Serine/threonine-protein kinase DCLK1	ISO-MSMS	BioID-Kin_02	AD5918	non-phospho	870.393	2	137.31	136.84	0.00071352	148.28	1			7178	7586	R	G	605 - 620	605	620
GSGDDQEVLFDQILMGQ	GSGDDQEVLFDQILMGQ	Q9JLM8;Q8CCN4	Q9JLM8	Dclk1	Serine/threonine-protein kinase DCLK1	ISO-MSMS	BioID-DCX-SP-Kin_02	AD5912	non-phospho	926.425	2	140.67	141.19	5.5629e-14	226.42	1			7179	7587	R	Q	605 - 621	605	621
GSGDDQEVLFDQILMGQ	GSGDDQEVLFDQILMGQ	Q9JLM8;Q8CCN4	Q9JLM8	Dclk1	Serine/threonine-protein kinase DCLK1	ISO-MSMS	BioID-DCX-SP-Kin_03	AD5913	non-phospho	926.425	2	140.86	141.27	8.804e-07	187.44	1			7179	7587	R	Q	605 - 621	605	621
GSGDDQEVLFDQILMGQ	GSGDDQEVLFDQILMGQ	Q9JLM8;Q8CCN4	Q9JLM8	Dclk1	Serine/threonine-protein kinase DCLK1	ISO-MSMS	BioID-SP-Kin_02	AD5915	non-phospho	926.425	2	141.18	140.79	4.3151e-10	210.41	1			7179	7587	R	Q	605 - 621	605	621
GSGDDQEVLFDQILMGQ	GSGDDQEVLFDQILMGQ	Q9JLM8;Q8CCN4	Q9JLM8	Dclk1	Serine/threonine-protein kinase DCLK1	ISO-MSMS	BioID-Kin_01	AD5917	non-phospho	926.425	2	141.25	140.82	3.8865e-10	211.38	1			7179	7587	R	Q	605 - 621	605	621
GSGDDQEVLFDQILMGQ	GSGDDQEVLFDQILMGQ	Q9JLM8;Q8CCN4	Q9JLM8	Dclk1	Serine/threonine-protein kinase DCLK1	ISO-MSMS	BioID-Kin_02	AD5918	non-phospho	926.425	2	141.29	140.81	2.3743e-10	214.81	1			7179	7587	R	Q	605 - 621	605	621
GSGDDQEVLFDQILMGQ	GSGDDQEVLFDQILMGQ	Q9JLM8;Q8CCN4	Q9JLM8	Dclk1	Serine/threonine-protein kinase DCLK1	ISO-MSMS	BioID-Kin_03	AD5919	non-phospho	926.425	2	141.37	140.77	3.3842e-11	219.43	1			7179	7587	R	Q	605 - 621	605	621
GQVDFPSPYWDNVSDSAK	GQVDFPSPYWDNVSDSAK	A0A0G2JGQ6;A0A0G2JE54;Q9JLM8;Q8CCN4	A0A0G2JGQ6;Q9JLM8	Dclk1	Serine/threonine-protein kinase DCLK1	ISO-MSMS	BioID-SP-Kin_01	AD5914	non-phospho	1006.46	2	111.7	112.03	0.0065442	174.59	1	41339000	0	7123	7526	M	K	620 - 637	620	637
GQVDFPSPYWDNVSDSAK	GQVDFPSPYWDNVSDSAK	A0A0G2JGQ6;A0A0G2JE54;Q9JLM8;Q8CCN4	A0A0G2JGQ6;Q9JLM8	Dclk1	Serine/threonine-protein kinase DCLK1	ISO-MSMS	BioID-SP-Kin_02	AD5915	non-phospho	1006.46	2	111.75	111.87	0.01137	160.65	1	135260000	752470	7123	7526	M	K	620 - 637	620	637
GQVDFPSPYWDNVSDSAK	GQVDFPSPYWDNVSDSAK	A0A0G2JGQ6;A0A0G2JE54;Q9JLM8;Q8CCN4	A0A0G2JGQ6;Q9JLM8	Dclk1	Serine/threonine-protein kinase DCLK1	ISO-MSMS	BioID-SP-Kin_03	AD5916	non-phospho	1006.46	2	112	111.95	0.0013399	198.85	1	71299000	0	7123	7526	M	K	620 - 637	620	637
GQVDFPSPYWDNVSDSAK	GQVDFPSPYWDNVSDSAK	A0A0G2JGQ6;A0A0G2JE54;Q9JLM8;Q8CCN4	A0A0G2JGQ6;Q9JLM8	Dclk1	Serine/threonine-protein kinase DCLK1	ISO-MSMS	BioID-Kin_01	AD5917	non-phospho	1006.46	2	112.03	111.88	0.0082975	172.85	1	50801000	0	7123	7526	M	K	620 - 637	620	637
GQVDFPSPYWDNVSDSAK	GQVDFPSPYWDNVSDSAK	A0A0G2JGQ6;A0A0G2JE54;Q9JLM8;Q8CCN4	A0A0G2JGQ6;Q9JLM8	Dclk1	Serine/threonine-protein kinase DCLK1	ISO-MSMS	BioID-Kin_02	AD5918	non-phospho	1006.46	2	112.32	111.89	0.00014806	224.5	1	237910000	293500	7123	7526	M	K	620 - 637	620	637
GQVDFPSPYWDNVSDSAK	GQVDFPSPYWDNVSDSAK	A0A0G2JGQ6;A0A0G2JE54;Q9JLM8;Q8CCN4	A0A0G2JGQ6;Q9JLM8	Dclk1	Serine/threonine-protein kinase DCLK1	ISO-MSMS	BioID-Kin_03	AD5919	non-phospho	1006.46	2	112.4	111.81	0.01137	154.07	1	65857000	2713500	7123	7526	M	K	620 - 637	620	637
VDFPSPYWDNVSDSAK	VDFPSPYWDNVSDSAK	A0A0G2JGQ6;A0A0G2JE54;Q9JLM8;Q8CCN4	A0A0G2JGQ6;Q9JLM8	Dclk1	Serine/threonine-protein kinase DCLK1	ISO-MSMS	BioID-DCX-SP-Kin_02	AD5912	non-phospho	913.915	2	112.1	112.75	1.0195e-06	192.65	1	280440000	1759100	18903	20065	Q	K	622 - 637	622	637
VDFPSPYWDNVSDSAK	VDFPSPYWDNVSDSAK	A0A0G2JGQ6;A0A0G2JE54;Q9JLM8;Q8CCN4	A0A0G2JGQ6;Q9JLM8	Dclk1	Serine/threonine-protein kinase DCLK1	ISO-MSMS	BioID-DCX-SP-Kin_03	AD5913	non-phospho	913.915	2	112.23	112.81	6.7594e-05	166.87	1	346790000	1288200	18903	20065	Q	K	622 - 637	622	637
VDFPSPYWDNVSDSAK	VDFPSPYWDNVSDSAK	A0A0G2JGQ6;A0A0G2JE54;Q9JLM8;Q8CCN4	A0A0G2JGQ6;Q9JLM8	Dclk1	Serine/threonine-protein kinase DCLK1	ISO-MSMS	BioID-SP-Kin_01	AD5914	non-phospho	913.915	2	112.45	112.77	4.5001e-07	198.14	1	936190000	2008700	18903	20065	Q	K	622 - 637	622	637
VDFPSPYWDNVSDSAK	VDFPSPYWDNVSDSAK	A0A0G2JGQ6;A0A0G2JE54;Q9JLM8;Q8CCN4	A0A0G2JGQ6;Q9JLM8	Dclk1	Serine/threonine-protein kinase DCLK1	ISO-MSMS	BioID-SP-Kin_02	AD5915	non-phospho	913.915	2	112.62	112.74	1.4014e-06	188.96	1	218260000	0	18903	20065	Q	K	622 - 637	622	637
VDFPSPYWDNVSDSAK	VDFPSPYWDNVSDSAK	A0A0G2JGQ6;A0A0G2JE54;Q9JLM8;Q8CCN4	A0A0G2JGQ6;Q9JLM8	Dclk1	Serine/threonine-protein kinase DCLK1	ISO-MSMS	BioID-SP-Kin_03	AD5916	non-phospho	913.915	2	112.73	112.69	3.8708e-05	174.51	1	1435600000	1843900	18903	20065	Q	K	622 - 637	622	637
VDFPSPYWDNVSDSAK	VDFPSPYWDNVSDSAK	A0A0G2JGQ6;A0A0G2JE54;Q9JLM8;Q8CCN4	A0A0G2JGQ6;Q9JLM8	Dclk1	Serine/threonine-protein kinase DCLK1	ISO-MSMS	BioID-Kin_01	AD5917	non-phospho	913.915	2	112.71	112.57	0.00046525	149.69	2	1043400000	2452200	18903	20065	Q	K	622 - 637	622	637
VDFPSPYWDNVSDSAK	VDFPSPYWDNVSDSAK	A0A0G2JGQ6;A0A0G2JE54;Q9JLM8;Q8CCN4	A0A0G2JGQ6;Q9JLM8	Dclk1	Serine/threonine-protein kinase DCLK1	ISO-MSMS	BioID-Kin_02	AD5918	non-phospho	913.915	2	113.02	112.58	8.3887e-10	215.34	2	1566400000	2098600	18903	20065	Q	K	622 - 637	622	637
VDFPSPYWDNVSDSAK	VDFPSPYWDNVSDSAK	A0A0G2JGQ6;A0A0G2JE54;Q9JLM8;Q8CCN4	A0A0G2JGQ6;Q9JLM8	Dclk1	Serine/threonine-protein kinase DCLK1	ISO-MSMS	BioID-Kin_03	AD5919	non-phospho	913.915	2	113.09	112.5	0.00023478	159.65	1	103630000	0	18903	20065	Q	K	622 - 637	622	637
ELINMMLLVN	ELINMMLLVN	A0A0G2JGQ6;A0A0G2JE54;Q9JLM8;Q8CCN4	A0A0G2JGQ6;Q9JLM8	Dclk1	Serine/threonine-protein kinase DCLK1	ISO-MSMS	BioID-DCX-SP-Kin_02	AD5912	non-phospho	595.32	2	142.98	143.49	0.042462	125.53	1			4386	4644	K	N	638 - 647	638	647
ELINMMLLVN	ELINMMLLVN	A0A0G2JGQ6;A0A0G2JE54;Q9JLM8;Q8CCN4	A0A0G2JGQ6;Q9JLM8	Dclk1	Serine/threonine-protein kinase DCLK1	ISO-MSMS	BioID-SP-Kin_01	AD5914	non-phospho	595.32	2	143.49	143.06	0.030492	133.12	1			4386	4644	K	N	638 - 647	638	647
ELINMMLLVN	ELINMMLLVN	A0A0G2JGQ6;A0A0G2JE54;Q9JLM8;Q8CCN4	A0A0G2JGQ6;Q9JLM8	Dclk1	Serine/threonine-protein kinase DCLK1	ISO-MSMS	BioID-SP-Kin_02	AD5915	non-phospho	595.32	2	143.67	143.21	0.044328	117.81	1			4386	4644	K	N	638 - 647	638	647
ELINMMLLVN	ELINMMLLVN	A0A0G2JGQ6;A0A0G2JE54;Q9JLM8;Q8CCN4	A0A0G2JGQ6;Q9JLM8	Dclk1	Serine/threonine-protein kinase DCLK1	ISO-MSMS	BioID-SP-Kin_03	AD5916	non-phospho	595.32	2	143.74	143.35	0.011681	151.44	1			4386	4644	K	N	638 - 647	638	647
ELINMMLLVN	ELINMMLLVN	A0A0G2JGQ6;A0A0G2JE54;Q9JLM8;Q8CCN4	A0A0G2JGQ6;Q9JLM8	Dclk1	Serine/threonine-protein kinase DCLK1	ISO-MSMS	BioID-Kin_01	AD5917	non-phospho	595.32	2	143.76	143.29	0.039905	125.47	1			4386	4644	K	N	638 - 647	638	647
ELINMMLLVN	ELINMMLLVN	A0A0G2JGQ6;A0A0G2JE54;Q9JLM8;Q8CCN4	A0A0G2JGQ6;Q9JLM8	Dclk1	Serine/threonine-protein kinase DCLK1	ISO-MSMS	BioID-Kin_02	AD5918	non-phospho	595.32	2	143.87	143.37	0.02862	133.98	1			4386	4644	K	N	638 - 647	638	647
ELINMMLLVN	ELINMMLLVN	A0A0G2JGQ6;A0A0G2JE54;Q9JLM8;Q8CCN4	A0A0G2JGQ6;Q9JLM8	Dclk1	Serine/threonine-protein kinase DCLK1	ISO-MSMS	BioID-Kin_03	AD5919	non-phospho	595.32	2	143.99	143.38	0.059791	114.64	1			4386	4644	K	N	638 - 647	638	647
ELINMMLLVNVD	ELINMMLLVNVD	A0A0G2JGQ6;A0A0G2JE54;Q9JLM8;Q8CCN4	A0A0G2JGQ6;Q9JLM8	Dclk1	Serine/threonine-protein kinase DCLK1	ISO-MSMS	BioID-SP-Kin_03	AD5916	non-phospho	702.367	2	149.92	149.46	0.046504	95.358	1			4387	4645	K	D	638 - 649	638	649
ELINMMLLVNVDQR	ELINM(Oxidation (M))M(Oxidation (M))LLVNVDQR	A0A0G2JGQ6;A0A0G2JE54;Q9JLM8;Q8CCN4	A0A0G2JGQ6;Q9JLM8	Dclk1	Serine/threonine-protein kinase DCLK1	ISO-MSMS	BioID-DCX-SP-Kin_01	AD5911	non-phospho	860.442	2	109.2	109.94	0.00011197	188.68	1	257980000	6084000	4388	4646	K	R	638 - 651	638	651
ELINMMLLVNVDQR	ELINM(Oxidation (M))M(Oxidation (M))LLVNVDQR	A0A0G2JGQ6;A0A0G2JE54;Q9JLM8;Q8CCN4	A0A0G2JGQ6;Q9JLM8	Dclk1	Serine/threonine-protein kinase DCLK1	ISO-MSMS	BioID-DCX-SP-Kin_02	AD5912	non-phospho	860.442	2	109.42	110.06	3.036e-10	220.81	2	808630000	12669000	4388	4646	K	R	638 - 651	638	651
ELINMMLLVNVDQR	ELINM(Oxidation (M))M(Oxidation (M))LLVNVDQR	A0A0G2JGQ6;A0A0G2JE54;Q9JLM8;Q8CCN4	A0A0G2JGQ6;Q9JLM8	Dclk1	Serine/threonine-protein kinase DCLK1	ISO-MSMS	BioID-SP-Kin_01	AD5914	non-phospho	860.442	2	109.62	109.96	1.3205e-05	200.98	2	919390000	10972000	4388	4646	K	R	638 - 651	638	651
ELINMMLLVNVDQR	ELINM(Oxidation (M))M(Oxidation (M))LLVNVDQR	A0A0G2JGQ6;A0A0G2JE54;Q9JLM8;Q8CCN4	A0A0G2JGQ6;Q9JLM8	Dclk1	Serine/threonine-protein kinase DCLK1	ISO-MSMS	BioID-SP-Kin_01	AD5914	non-phospho	860.442	2	125.15	125.34	0.0041371	135.99	1	13611000	0	4388	4646	K	R	638 - 651	638	651
ELINMMLLVNVDQR	ELINM(Oxidation (M))M(Oxidation (M))LLVNVDQR	A0A0G2JGQ6;A0A0G2JE54;Q9JLM8;Q8CCN4	A0A0G2JGQ6;Q9JLM8	Dclk1	Serine/threonine-protein kinase DCLK1	ISO-MSMS	BioID-Kin_03	AD5919	non-phospho	860.442	2	110.28	109.69	0.0002727	181.98	2	486160000	8865600	4388	4646	K	R	638 - 651	638	651
ELINMMLLVNVDQR	ELINM(Oxidation (M))MLLVNVDQR	A0A0G2JGQ6;A0A0G2JE54;Q9JLM8;Q8CCN4	A0A0G2JGQ6;Q9JLM8	Dclk1	Serine/threonine-protein kinase DCLK1	ISO-MSMS	BioID-DCX-SP-Kin_01	AD5911	non-phospho	852.445	2	120.52	121.27	2.2911e-23	269.28	3	963080000	2428900	4388	4647	K	R	638 - 651	638	651
ELINMMLLVNVDQR	ELINM(Oxidation (M))MLLVNVDQR	A0A0G2JGQ6;A0A0G2JE54;Q9JLM8;Q8CCN4	A0A0G2JGQ6;Q9JLM8	Dclk1	Serine/threonine-protein kinase DCLK1	ISO-MSMS	BioID-DCX-SP-Kin_01	AD5911	non-phospho	568.632	3	120.52	121.27	0.0019212	145.43	1	144580000	1073300	4388	4647	K	R	638 - 651	638	651
ELINMMLLVNVDQR	ELINMM(Oxidation (M))LLVNVDQR	A0A0G2JGQ6;A0A0G2JE54;Q9JLM8;Q8CCN4	A0A0G2JGQ6;Q9JLM8	Dclk1	Serine/threonine-protein kinase DCLK1	ISO-MSMS	BioID-DCX-SP-Kin_01	AD5911	non-phospho	568.632	3	124.9	125.64	0.00014337	184.76	2	234870000	361340	4388	4647	K	R	638 - 651	638	651
ELINMMLLVNVDQR	ELINM(Oxidation (M))MLLVNVDQR	A0A0G2JGQ6;A0A0G2JE54;Q9JLM8;Q8CCN4	A0A0G2JGQ6;Q9JLM8	Dclk1	Serine/threonine-protein kinase DCLK1	ISO-MSMS	BioID-DCX-SP-Kin_02	AD5912	non-phospho	852.445	2	120.59	121.22	2.7369e-24	272.97	3	419980000	0	4388	4647	K	R	638 - 651	638	651
ELINMMLLVNVDQR	ELINM(Oxidation (M))MLLVNVDQR	A0A0G2JGQ6;A0A0G2JE54;Q9JLM8;Q8CCN4	A0A0G2JGQ6;Q9JLM8	Dclk1	Serine/threonine-protein kinase DCLK1	ISO-MSMS	BioID-DCX-SP-Kin_02	AD5912	non-phospho	568.632	3	120.59	121.22	0.00027103	182.02	3	57792000	0	4388	4647	K	R	638 - 651	638	651
ELINMMLLVNVDQR	ELINM(Oxidation (M))MLLVNVDQR	A0A0G2JGQ6;A0A0G2JE54;Q9JLM8;Q8CCN4	A0A0G2JGQ6;Q9JLM8	Dclk1	Serine/threonine-protein kinase DCLK1	ISO-MSMS	BioID-DCX-SP-Kin_02	AD5912	non-phospho	852.445	2	121.35	121.98	0.0040456	136.38	1	1823100000	2233400	4388	4647	K	R	638 - 651	638	651
ELINMMLLVNVDQR	ELINMM(Oxidation (M))LLVNVDQR	A0A0G2JGQ6;A0A0G2JE54;Q9JLM8;Q8CCN4	A0A0G2JGQ6;Q9JLM8	Dclk1	Serine/threonine-protein kinase DCLK1	ISO-MSMS	BioID-DCX-SP-Kin_02	AD5912	non-phospho	852.445	2	125.04	125.65	8.4106e-43	305.2	2	3069000000	9755900	4388	4647	K	R	638 - 651	638	651
ELINMMLLVNVDQR	ELINMM(Oxidation (M))LLVNVDQR	A0A0G2JGQ6;A0A0G2JE54;Q9JLM8;Q8CCN4	A0A0G2JGQ6;Q9JLM8	Dclk1	Serine/threonine-protein kinase DCLK1	ISO-MSMS	BioID-DCX-SP-Kin_02	AD5912	non-phospho	568.632	3	125.05	125.66	0.00047922	177.63	2	505660000	1288800	4388	4647	K	R	638 - 651	638	651
ELINMMLLVNVDQR	ELINM(Oxidation (M))MLLVNVDQR	A0A0G2JGQ6;A0A0G2JE54;Q9JLM8;Q8CCN4	A0A0G2JGQ6;Q9JLM8	Dclk1	Serine/threonine-protein kinase DCLK1	ISO-MSMS	BioID-DCX-SP-Kin_03	AD5913	non-phospho	852.445	2	120.59	121.2	1.2766e-15	238.01	1	313710000	0	4388	4647	K	R	638 - 651	638	651
ELINMMLLVNVDQR	ELINM(Oxidation (M))MLLVNVDQR	A0A0G2JGQ6;A0A0G2JE54;Q9JLM8;Q8CCN4	A0A0G2JGQ6;Q9JLM8	Dclk1	Serine/threonine-protein kinase DCLK1	ISO-MSMS	BioID-DCX-SP-Kin_03	AD5913	non-phospho	568.632	3	120.59	121.2	0.00099933	162.94	1	55265000	0	4388	4647	K	R	638 - 651	638	651
ELINMMLLVNVDQR	ELINMM(Oxidation (M))LLVNVDQR	A0A0G2JGQ6;A0A0G2JE54;Q9JLM8;Q8CCN4	A0A0G2JGQ6;Q9JLM8	Dclk1	Serine/threonine-protein kinase DCLK1	ISO-MSMS	BioID-DCX-SP-Kin_03	AD5913	non-phospho	568.632	3	125.12	125.7	0.0001164	188.12	1	50445000	0	4388	4647	K	R	638 - 651	638	651
ELINMMLLVNVDQR	ELINM(Oxidation (M))MLLVNVDQR	A0A0G2JGQ6;A0A0G2JE54;Q9JLM8;Q8CCN4	A0A0G2JGQ6;Q9JLM8	Dclk1	Serine/threonine-protein kinase DCLK1	ISO-MSMS	BioID-SP-Kin_01	AD5914	non-phospho	852.445	2	120.92	121.16	6.0718e-16	247.29	2	5700800000	13803000	4388	4647	K	R	638 - 651	638	651
ELINMMLLVNVDQR	ELINM(Oxidation (M))MLLVNVDQR	A0A0G2JGQ6;A0A0G2JE54;Q9JLM8;Q8CCN4	A0A0G2JGQ6;Q9JLM8	Dclk1	Serine/threonine-protein kinase DCLK1	ISO-MSMS	BioID-SP-Kin_01	AD5914	non-phospho	568.632	3	121.06	121.3	0.00099355	164.88	2	61897000	0	4388	4647	K	R	638 - 651	638	651
ELINMMLLVNVDQR	ELINM(Oxidation (M))MLLVNVDQR	A0A0G2JGQ6;A0A0G2JE54;Q9JLM8;Q8CCN4	A0A0G2JGQ6;Q9JLM8	Dclk1	Serine/threonine-protein kinase DCLK1	ISO-MSMS	BioID-SP-Kin_01	AD5914	non-phospho	852.445	2	121.72	121.96	0.00041647	178.95	1	2471600000	4762600	4388	4647	K	R	638 - 651	638	651
ELINMMLLVNVDQR	ELINMM(Oxidation (M))LLVNVDQR	A0A0G2JGQ6;A0A0G2JE54;Q9JLM8;Q8CCN4	A0A0G2JGQ6;Q9JLM8	Dclk1	Serine/threonine-protein kinase DCLK1	ISO-MSMS	BioID-SP-Kin_01	AD5914	non-phospho	852.445	2	125.42	125.61	3.4937e-42	293.31	2	3848300000	22255000	4388	4647	K	R	638 - 651	638	651
ELINMMLLVNVDQR	ELINMM(Oxidation (M))LLVNVDQR	A0A0G2JGQ6;A0A0G2JE54;Q9JLM8;Q8CCN4	A0A0G2JGQ6;Q9JLM8	Dclk1	Serine/threonine-protein kinase DCLK1	ISO-MSMS	BioID-SP-Kin_01	AD5914	non-phospho	568.632	3	125.42	125.61	8.2125e-05	192.39	1	630120000	2243900	4388	4647	K	R	638 - 651	638	651
ELINMMLLVNVDQR	ELINM(Oxidation (M))MLLVNVDQR	A0A0G2JGQ6;A0A0G2JE54;Q9JLM8;Q8CCN4	A0A0G2JGQ6;Q9JLM8	Dclk1	Serine/threonine-protein kinase DCLK1	ISO-MSMS	BioID-SP-Kin_02	AD5915	non-phospho	852.445	2	121.24	121.27	1.0438e-07	218.94	1	422470000	0	4388	4647	K	R	638 - 651	638	651
ELINMMLLVNVDQR	ELINM(Oxidation (M))MLLVNVDQR	A0A0G2JGQ6;A0A0G2JE54;Q9JLM8;Q8CCN4	A0A0G2JGQ6;Q9JLM8	Dclk1	Serine/threonine-protein kinase DCLK1	ISO-MSMS	BioID-SP-Kin_02	AD5915	non-phospho	568.632	3	121.23	121.26	0.00099015	166.03	1	72278000	0	4388	4647	K	R	638 - 651	638	651
ELINMMLLVNVDQR	ELINM(Oxidation (M))MLLVNVDQR	A0A0G2JGQ6;A0A0G2JE54;Q9JLM8;Q8CCN4	A0A0G2JGQ6;Q9JLM8	Dclk1	Serine/threonine-protein kinase DCLK1	ISO-MSMS	BioID-SP-Kin_02	AD5915	non-phospho	852.445	2	121.92	121.95	0.017582	113.95	1	2602000000	6321500	4388	4647	K	R	638 - 651	638	651
ELINMMLLVNVDQR	ELINMM(Oxidation (M))LLVNVDQR	A0A0G2JGQ6;A0A0G2JE54;Q9JLM8;Q8CCN4	A0A0G2JGQ6;Q9JLM8	Dclk1	Serine/threonine-protein kinase DCLK1	ISO-MSMS	BioID-SP-Kin_02	AD5915	non-phospho	852.445	2	125.73	125.69	3.8471e-32	286.19	3	1566200000	0	4388	4647	K	R	638 - 651	638	651
ELINMMLLVNVDQR	ELINMM(Oxidation (M))LLVNVDQR	A0A0G2JGQ6;A0A0G2JE54;Q9JLM8;Q8CCN4	A0A0G2JGQ6;Q9JLM8	Dclk1	Serine/threonine-protein kinase DCLK1	ISO-MSMS	BioID-SP-Kin_02	AD5915	non-phospho	568.632	3	125.73	125.7	0.00027103	182.02	2	209410000	0	4388	4647	K	R	638 - 651	638	651
[truncated: 526 more rows]

## Sheet: 02_Predicted_calpain_sites
Cleavage Site Predictions
Sequence: Serine/threonine-protein kinase DCLK1 OS=Mus musculus OX=10090 GN=Dclk1 PE=1 SV=1
[ 756 ] 236 residues whose score > 0.5:
1. Pos. 48 - Score: 0.97 (p-val: < 4.1e-5)
[truncated: 235 more rows]
